# Supplementary material for: Plasma p-tau181 Level Predicts Neurodegeneration and Progression to Alzheimer's Dementia: A Longitudinal Study
Source: Front Neurol. 2021 Sep 7;12:695696. doi: 10.3389/fneur.2021.695696 (PMC8452983; doi:10.3389/fneur.2021.695696)
Supplement: Supplementary file 4 [file Data_Sheet_1.ZIP]

Archive with 22 entries (17 files):
- DATA/
- DATA/individual data points/
- DATA/individual data points/figure1.pzfx
- DATA/individual data points/figure2+etable1.csv
- DATA/individual data points/figure3+etable2.csv
- DATA/individual data points/figure4.csv
- DATA/individual data points/figure5.xlsx
- DATA/individual data points/figure6.csv
- DATA/individual data points/table1&2/
- DATA/individual data points/table1&2/A.csv
- DATA/individual data points/table1&2/B.csv
- DATA/individual data points/table1&2/C.csv
- DATA/individual data points/table1&2/DF.csv
- DATA/individual data points/table1&2/E.csv
- DATA/original data/
- DATA/original data/1228baseline.csv
- DATA/original data/DATA20201228.csv
- DATA/raw data/
- DATA/raw data/ADNIMERGE.csv
- DATA/raw data/ADNI_UCD_WMH_09_01_20.csv
- DATA/raw data/UGOTPTAU181_06_18_20.csv
- DATA/raw data/UWNPSYCHSUM_03_26_20.csv
