# Supplementary material for: Plasma p-tau181 Level Predicts Neurodegeneration and Progression to Alzheimer's Dementia: A Longitudinal Study
Source: Front Neurol. 2021 Sep 7;12:695696. doi: 10.3389/fneur.2021.695696 (PMC8452983; doi:10.3389/fneur.2021.695696)
Supplement: Supplementary file 4 [file Data_Sheet_1.ZIP › DATA/individual data points/figure2+etable1.csv]

	RID	VISCODE	time	BLPLASMA	DXCHANGE	GROUP_abeta	DX	AGE	PTGENDER	PTEDUCAT	APOE4	GROUP	DX_bl	DXX	EXAMDATE.key	PLASMAPTAU181	FDG	AV45	ABETA42	TAU	PTAU	TAUAB	PTAUAB	MMSE	MOCA	ADNI_MEM	ADNI_EF	ADNI_LAN	ADNI_VS	TOTAL_HIPPO	TOTAL_WMH	TOTAL_BRAIN	INFARCT	CVD	Cancer	Current.Depression	DM2	Hypertension	lipid	smoking	stroke	BLFDG	BLAV45	BLABETA42	BLTAU	BLPTAU	BLTAUAB	BLPTAUAB	BLMMSE
1	2002	bl	0	6.777	2	N	3	64.8	0	16	0	E	EMCI	MCI	2010/6/16	6.777	1.20619	0.9784	1504	170.1	14.73	0.113098404	0.009793883	28	28	1.558	1.452	1.922	0.706	6.9168	3.3276	1397.85	1	1	1	0	0	0	0	1	0	1.20619	0.9784	1504	170.1	14.73	0.113098404	0.009793883	28
7	2007	bl	0	37.897	2	Y	4	83.4	1	20	0	C	EMCI	MCI	2010/7/6	37.897	1.30582	1.4496	NA	NA	NA	NA	NA	29	23	0.859	0.394	0.273	-0.104	5.16258	14.854	1263.92	0	0	0	0	1	1	1	0	0	1.30582	1.4496	NA	NA	NA	NA	NA	29
12	2010	bl	0	23.263	2	Y	4	62.9	1	20	1	C	EMCI	MCI	2010/7/8	23.263	1.31212	1.1472	1858	250.9	21.94	0.135037675	0.011808396	30	27	1.22	1.86	1.76	0.706	6.0882	0.54061	1203.71	0	NA	NA	NA	NA	NA	NA	NA	NA	1.31212	1.1472	1858	250.9	21.94	0.135037675	0.011808396	30
17	2018	bl	0	10.252	2	N	3	76.4	1	18	0	E	EMCI	MCI	2010/7/19	10.252	1.31485	1.0526	2074	223.1	17.92	0.107569913	0.008640309	29	26	1.296	0.412	-0.706	0.706	7.4496	10.572	1320.95	0	1	1	0	0	1	0	0	0	1.31485	1.0526	2074	223.1	17.92	0.107569913	0.008640309	29
21	2022	bl	0	16.576	2	Y	4	66	0	18	1	C	EMCI	MCI	2010/8/5	16.576	1.20313	1.3136	929.2	245.4	22.11	0.264098149	0.023794662	29	25	1.333	2.247	1.045	0.706	7.6656	1.9272	1478.54	0	1	0	0	0	1	1	0	0	1.20313	1.3136	929.2	245.4	22.11	0.264098149	0.023794662	29
26	2026	bl	0	7.726	2	N	3	82.5	1	14	0	E	EMCI	MCI	2010/8/12	7.726	1.30829	1.0094	1079	113	9.42	0.104726599	0.008730306	28	27	1.068	0.018	0.87	0.706	5.7348	15.702	1250.47	0	1	0	1	0	1	1	0	0	1.30829	1.0094	1079	113	9.42	0.104726599	0.008730306	28
29	2027	bl	0	6.691	2	N	3	61.9	1	14	0	E	EMCI	MCI	2010/8/26	6.691	1.40806	1.03	1763	167.2	14.41	0.094838344	0.008173568	30	24	1.427	0.995	0.823	0.706	6.1548	1.3344	1214.42	0	1	0	0	0	0	0	0	0	1.40806	1.03	1763	167.2	14.41	0.094838344	0.008173568	30
32	2031	bl	0	16.754	2	N	3	72.5	0	16	0	E	EMCI	MCI	2010/9/1	16.754	1.34044	0.994	1287	162.8	12.73	0.126495726	0.00989122	27	24	0.469	1.233	0.916	-0.564	6.42507	6.93625	1428.06	0	1	1	1	0	1	1	0	0	1.34044	0.994	1287	162.8	12.73	0.126495726	0.00989122	27
37	2036	bl	0	10.646	2	N	3	66.7	1	14	0	E	EMCI	MCI	2010/9/30	10.646	1.28929	1.0301	1993	158.5	14.65	0.079528349	0.007350728	28	30	1.991	0.535	1.684	0.706	7.11	1.3524	1265.02	0	0	1	0	0	0	0	0	0	1.28929	1.0301	1993	158.5	14.65	0.079528349	0.007350728	28
42	2037	bl	0	14.537	2	Y	4	75.8	0	16	1	C	EMCI	MCI	2010/8/24	14.537	1.3075	1.439	NA	NA	NA	NA	NA	26	20	0.285	-0.205	0.93	-0.896	6.63797	3.59174	1433.54	0	0	0	0	0	0	1	0	0	1.3075	1.439	NA	NA	NA	NA	NA	26
47	2042	bl	0	11.877	2	Y	4	69.5	0	20	0	C	EMCI	MCI	2010/8/25	11.877	1.20831	1.0656	827.6	124.1	10.58	0.149951667	0.012783954	30	23	0.123	1.492	1.093	-0.104	5.19386	4.81209	1520.34	0	1	0	0	0	1	1	0	0	1.20831	1.0656	827.6	124.1	10.58	0.149951667	0.012783954	30
50	2043	bl	0	7.391	2	Y	4	72.2	1	20	1	C	EMCI	MCI	2010/9/7	7.391	1.37612	1.2041	NA	NA	NA	NA	NA	30	27	1.391	0.123	0.852	0.706	6.5436	16.476	1262.88	0	NA	NA	NA	NA	NA	NA	NA	NA	1.37612	1.2041	NA	NA	NA	NA	NA	30
52	2045	bl	0	16.382	2	Y	4	72.3	0	16	1	C	EMCI	MCI	2010/10/15	16.382	1.21781	1.5068	725.1	210.8	20.5	0.290718522	0.028271962	27	27	1.14	1.558	1.658	0.706	7.0776	1.296	1603.02	0	0	0	0	0	0	1	0	0	1.21781	1.5068	725.1	210.8	20.5	0.290718522	0.028271962	27
57	2047	bl	0	28.406	2	Y	4	77.4	0	18	1	C	EMCI	MCI	2010/9/7	28.406	1.43606	1.6971	709.2	404.5	40.95	0.57036097	0.057741117	27	23	-0.158	0.314	0.931	0.706	7.07859	15.0434	1543.7	0	1	1	0	0	1	1	0	1	1.43606	1.6971	709.2	404.5	40.95	0.57036097	0.057741117	27
61	2052	bl	0	17.91	2	N	3	73.1	0	20	0	E	EMCI	MCI	2010/9/20	17.91	1.36876	1.0208	1181	213.9	17.63	0.181117697	0.014928027	29	26	0.833	0.875	1.871	0.706	6.78277	2.11281	1674.31	0	1	1	0	0	1	1	0	0	1.36876	1.0208	1181	213.9	17.63	0.181117697	0.014928027	29
66	2055	bl	0	14.814	2	Y	4	75.2	0	18	1	C	EMCI	MCI	2010/9/8	14.814	1.3804	1.5612	637.1	430.4	45.44	0.675561136	0.071323183	28	29	0.519	-0.002	1.26	0.706	7.134	10.0428	1461.87	1	1	1	0	0	1	1	0	0	1.3804	1.5612	637.1	430.4	45.44	0.675561136	0.071323183	28
72	2058	bl	0	23.144	2	N	3	83.9	1	12	1	E	EMCI	MCI	2010/9/20	23.144	1.07459	0.8771	1552	422.2	37.61	0.272036082	0.024233247	27	24	-0.007	-1.029	-0.941	-0.104	5.2616	5.61311	1366.71	0	1	0	0	0	1	1	0	0	1.07459	0.8771	1552	422.2	37.61	0.272036082	0.024233247	27
74	2060	bl	0	25.241	2	Y	4	73.9	1	13	0	C	EMCI	MCI	2010/10/21	25.241	1.34281	1.2465	1131	158.1	12.86	0.139787798	0.011370469	29	23	0.837	0.747	-0.217	0.706	7.7352	48.4548	1414.2	NA	NA	NA	NA	NA	NA	NA	NA	NA	1.34281	1.2465	1131	158.1	12.86	0.139787798	0.011370469	29
79	2061	bl	0	4.468	2	N	3	66	1	16	0	E	EMCI	MCI	2010/9/17	4.468	1.39316	1.0409	2870	204.3	17.63	0.071184669	0.006142857	28	25	0.131	0.725	0.964	0.706	6.2328	0.3084	1305.13	0	0	0	1	0	0	0	0	0	1.39316	1.0409	2870	204.3	17.63	0.071184669	0.006142857	28
84	2063	bl	0	21.237	2	Y	4	68.3	0	16	1	C	EMCI	MCI	2010/10/22	21.237	1.353	1.2772	564.4	287.8	29.1	0.509922041	0.051559178	30	20	0.176	-0.415	0.308	-0.564	8.208	6.5256	1569.5	0	1	1	1	1	1	1	0	0	1.353	1.2772	564.4	287.8	29.1	0.509922041	0.051559178	30
89	2068	bl	0	12.986	2	Y	4	83.1	0	20	1	C	EMCI	MCI	2010/10/4	12.986	1.19095	1.5723	722.8	322.9	32.76	0.44673492	0.045323741	28	21	0.05	0.209	0.122	0.706	6.8832	6.654	1401.47	0	1	0	0	0	1	0	0	0	1.19095	1.5723	722.8	322.9	32.76	0.44673492	0.045323741	28
96	2072	bl	0	37.363	2	N	3	72.8	0	16	0	E	EMCI	MCI	2010/9/21	37.363	1.19014	1.0626	1440	171.3	15.13	0.118958333	0.010506944	30	23	0.786	-0.251	1.504	-0.448	5.7396	5.1168	1324.62	0	1	0	0	1	1	1	0	0	1.19014	1.0626	1440	171.3	15.13	0.118958333	0.010506944	30
101	2073	bl	0	2.369	2	Y	4	63.4	1	20	0	C	EMCI	MCI	2010/9/21	2.369	1.50477	1.1812	1094	250.2	24.09	0.228702011	0.02202011	29	26	1.184	1.06	0.427	0.706	6.4392	2.3988	1371.49	0	1	0	0	0	1	0	0	0	1.50477	1.1812	1094	250.2	24.09	0.228702011	0.02202011	29
106	2074	bl	0	11.007	2	N	3	62	0	16	1	E	EMCI	MCI	2010/11/29	11.007	1.20811	1.0058	1641	186.5	15.39	0.113650213	0.009378428	28	26	0.348	1.236	1.213	-0.104	6.516	0.4428	1321.71	0	1	1	1	0	1	1	0	0	1.20811	1.0058	1641	186.5	15.39	0.113650213	0.009378428	28
111	2077	bl	0	14.215	2	Y	4	81	0	20	0	C	EMCI	MCI	2010/10/13	14.215	NA	1.2892	859.1	184.7	18.71	0.214992434	0.021778606	28	23	0.739	0.016	0.357	-0.104	7.07735	24.4526	1548.88	0	1	0	0	0	1	1	0	0	NA	1.2892	859.1	184.7	18.71	0.214992434	0.021778606	28
116	2079	bl	0	22.938	2	Y	4	65.5	0	13	0	C	EMCI	MCI	2010/10/1	22.938	1.35173	1.4129	518.6	415.1	48.48	0.800424219	0.093482453	25	25	-0.466	0.763	-0.148	0.706	6.19114	3.78003	1553.06	0	NA	NA	NA	NA	NA	NA	NA	NA	1.35173	1.4129	518.6	415.1	48.48	0.800424219	0.093482453	25
121	2083	bl	0	13.939	2	N	3	88.3	1	12	0	E	EMCI	MCI	2010/9/27	13.939	1.19803	1.0811	1033	165.5	13.69	0.160212972	0.013252662	25	23	0.352	-0.216	-0.545	-0.104	4.0956	34.6068	1178.91	0	1	1	0	0	1	0	0	0	1.19803	1.0811	1033	165.5	13.69	0.160212972	0.013252662	25
127	2087	bl	0	20.537	2	Y	4	69.5	0	16	1	C	EMCI	MCI	2010/11/4	20.537	0.999507	1.2425	436.7	353.5	37.46	0.809480192	0.085779711	26	NA	0.031	-0.922	0.143	-0.104	7.7388	6.2508	1365.69	0	1	0	1	1	1	1	0	0	0.999507	1.2425	436.7	353.5	37.46	0.809480192	0.085779711	26
131	2093	bl	0	10.229	2	N	3	59.5	1	16	1	E	EMCI	MCI	2010/10/22	10.229	1.31076	1.02	2126	354.6	30.84	0.166792098	0.014506115	28	24	1.511	1.465	0.74	-0.104	6.50482	0.383377	1315.04	0	0	0	0	0	0	1	0	0	1.31076	1.02	2126	354.6	30.84	0.166792098	0.014506115	28
136	2099	bl	0	11.842	2	N	3	83.7	1	18	0	E	EMCI	MCI	2010/10/19	11.842	1.22899	1.0056	1638	428.9	42.53	0.261843712	0.025964591	30	30	0.973	-0.171	0.986	0.706	6.0564	7.5096	1204.06	0	1	0	0	0	1	1	0	0	1.22899	1.0056	1638	428.9	42.53	0.261843712	0.025964591	30
139	2100	bl	0	26.93	2	Y	4	87.8	1	13	0	C	EMCI	MCI	2010/10/12	26.93	1.33861	1.5505	673.7	386.5	40.16	0.573697491	0.059611103	25	19	0.119	-0.352	-0.937	-0.896	5.49305	4.22685	1241.69	0	1	0	0	0	1	0	0	0	1.33861	1.5505	673.7	386.5	40.16	0.573697491	0.059611103	25
144	2106	bl	0	40.316	2	Y	4	77.5	0	12	0	C	EMCI	MCI	2010/10/13	40.316	1.38465	1.4114	361.3	414.6	48.31	1.147522834	0.133711597	29	NA	-0.09	0.099	-1.127	-0.448	5.87923	6.57731	1422.85	0	1	0	0	0	1	1	0	0	1.38465	1.4114	361.3	414.6	48.31	1.147522834	0.133711597	29
147	2109	bl	0	18.035	2	Y	4	75.2	0	14	0	C	EMCI	MCI	2010/10/18	18.035	1.14961	1.4275	532.1	274.7	28.79	0.516256343	0.054106371	25	23	-0.194	0.494	0.823	-0.104	6.6408	13.596	1426.95	0	1	0	0	0	0	0	0	0	1.14961	1.4275	532.1	274.7	28.79	0.516256343	0.054106371	25
152	2116	bl	0	10.006	2	N	3	61.6	0	17	0	E	EMCI	MCI	2010/10/29	10.006	1.41712	1.024	1676	123.7	10.09	0.073806683	0.006020286	30	24	0.562	0.935	0.264	0.706	6.3108	0.4764	1377.8	0	1	0	0	0	0	0	0	0	1.41712	1.024	1676	123.7	10.09	0.073806683	0.006020286	30
157	2119	bl	0	6.264	2	N	3	71.7	0	12	0	E	EMCI	MCI	2010/10/25	6.264	1.50802	1.098	2639	315.7	23.45	0.119628647	0.008885942	29	20	0.662	1.212	0.887	-0.896	6.8952	12.2892	1426.22	1	1	0	0	0	0	1	0	0	1.50802	1.098	2639	315.7	23.45	0.119628647	0.008885942	29
161	2121	bl	0	10.255	2	Y	4	67.8	1	14	1	C	EMCI	MCI	2010/11/3	10.255	1.44654	1.1961	1016	247.4	20.87	0.243503937	0.020541339	23	24	0.66	-0.171	0.19	-0.104	5.88	0.6672	1427.52	0	NA	NA	NA	NA	NA	NA	NA	NA	1.44654	1.1961	1016	247.4	20.87	0.243503937	0.020541339	23
166	2123	bl	0	1.564	2	N	3	63.9	1	18	0	E	EMCI	MCI	2010/11/9	1.564	1.33202	1.0303	1212	143.3	11.79	0.118234323	0.009727723	30	30	2.055	1.574	1.461	0.706	6.6384	2.7204	1431.41	0	NA	NA	NA	NA	NA	NA	NA	NA	1.33202	1.0303	1212	143.3	11.79	0.118234323	0.009727723	30
171	2124	bl	0	19.138	2	N	3	82.3	1	15	0	E	EMCI	MCI	2010/11/11	19.138	1.35407	1.0646	2529	295.8	26.81	0.116963227	0.010601028	29	23	0.434	-0.158	-0.414	0.706	5.87551	4.17982	1439.47	0	1	1	1	0	0	1	0	0	1.35407	1.0646	2529	295.8	26.81	0.116963227	0.010601028	29
176	2125	bl	0	14.192	2	Y	4	78.1	1	17	0	C	EMCI	MCI	2010/10/25	14.192	1.39553	1.1525	638.6	190.9	15.85	0.298935171	0.024819919	28	24	0.224	0.403	0.837	0.706	5.99062	2.86164	1506.2	0	NA	NA	NA	NA	NA	NA	NA	NA	1.39553	1.1525	638.6	190.9	15.85	0.298935171	0.024819919	28
180	2130	bl	0	13.543	2	Y	4	76.4	0	16	0	C	EMCI	MCI	2011/1/19	13.543	1.20515	1.4672	476.6	282.6	30.39	0.592950063	0.063764163	28	29	1.055	1.717	1.138	-0.253	6.2856	9.894	1629.46	0	NA	NA	NA	NA	NA	NA	NA	NA	1.20515	1.4672	476.6	282.6	30.39	0.592950063	0.063764163	28
185	2133	bl	0	20.773	2	Y	4	62.5	1	18	2	C	EMCI	MCI	2010/12/7	20.773	1.33976	1.5024	413.9	328.3	28.71	0.79318676	0.069364581	30	25	0.718	1.982	1.16	-0.104	6.2892	0.2172	1448.29	0	1	0	0	0	0	0	0	0	1.33976	1.5024	413.9	328.3	28.71	0.79318676	0.069364581	30
191	2142	bl	0	23.504	2	Y	4	82.7	1	12	0	C	EMCI	MCI	2010/11/2	23.504	1.27422	1.6425	632.1	301.7	32.49	0.477297896	0.051400095	26	21	0.293	0.016	-0.08	-0.756	5.96711	8.08734	1454.43	0	0	1	0	0	0	0	0	0	1.27422	1.6425	632.1	301.7	32.49	0.477297896	0.051400095	26
195	2146	bl	0	32.874	2	N	3	66.3	0	18	0	E	EMCI	MCI	2010/11/17	32.874	1.44864	0.9761	2426	257	20.09	0.105935697	0.008281121	29	23	0.822	0.444	1.275	-0.564	7.068	1.0164	1434.79	0	1	0	0	0	1	0	0	0	1.44864	0.9761	2426	257	20.09	0.105935697	0.008281121	29
200	2148	bl	0	13.299	2	N	3	67.8	1	14	0	E	EMCI	MCI	2010/11/11	13.299	1.31247	1.0401	1331	173.3	15.92	0.130202855	0.011960932	30	27	1.27	0.536	0.428	-0.448	6.6168	11.8032	1384.53	0	1	0	1	0	1	0	0	0	1.31247	1.0401	1331	173.3	15.92	0.130202855	0.011960932	30
204	2150	bl	0	26.428	2	Y	4	72.7	0	14	1	C	EMCI	MCI	2010/11/18	26.428	1.09832	1.3015	731.4	230.3	24.9	0.314875581	0.034044299	26	24	-0.216	0.433	0.859	0.706	7.32985	11.3599	1707.04	0	1	0	0	0	1	0	0	0	1.09832	1.3015	731.4	230.3	24.9	0.314875581	0.034044299	26
209	2151	bl	0	6.894	2	N	3	70.6	0	16	0	E	EMCI	MCI	2011/1/20	6.894	1.12544	1.0093	1130	185.7	15.97	0.164336283	0.014132743	28	30	2.041	1.788	0.481	-0.104	6.6156	3.21	1483.52	0	1	0	0	0	1	0	0	0	1.12544	1.0093	1130	185.7	15.97	0.164336283	0.014132743	28
212	2153	bl	0	15.034	2	N	3	76.6	0	14	0	E	EMCI	MCI	2011/2/18	15.034	1.25804	1.0047	980.4	116.8	10.4	0.119135047	0.010607915	30	25	0.516	-0.054	0.208	0.706	7.42079	0.678731	1241.74	0	NA	NA	NA	NA	NA	NA	NA	NA	1.25804	1.0047	980.4	116.8	10.4	0.119135047	0.010607915	30
216	2155	bl	0	16.26	2	Y	4	68.9	1	14	2	C	EMCI	MCI	2010/12/16	16.26	1.38613	1.2607	539.6	811.7	82.04	1.504262417	0.152038547	27	22	0.371	0.872	0.709	0.706	6.1824	1.776	1319.59	1	1	1	0	0	0	0	0	0	1.38613	1.2607	539.6	811.7	82.04	1.504262417	0.152038547	27
221	2164	bl	0	7.978	2	Y	4	70.9	1	16	0	C	EMCI	MCI	2010/12/2	7.978	1.46265	1.1704	1097	132	12.57	0.120328168	0.011458523	27	27	0.505	1.793	0.274	-0.104	6.906	2.6004	1309.78	1	1	0	0	0	1	0	0	0	1.46265	1.1704	1097	132	12.57	0.120328168	0.011458523	27
226	2167	bl	0	24.073	2	Y	4	80.7	0	18	0	C	EMCI	MCI	2010/12/17	24.073	1.16717	1.1688	832	310.8	33.28	0.373557692	0.04	30	23	0.785	0.338	0.602	0.706	6.1548	8.4708	1417.55	0	1	1	0	0	1	1	0	0	1.16717	1.1688	832	310.8	33.28	0.373557692	0.04	30
231	2168	bl	0	7.278	2	N	3	71.3	0	16	0	E	EMCI	MCI	2010/11/16	7.278	1.14979	0.9139	2184	266.8	24.02	0.122161172	0.010998168	29	25	0.697	1.496	1.627	0.706	7.1748	5.79	1508.77	0	1	0	0	0	1	1	0	1	1.14979	0.9139	2184	266.8	24.02	0.122161172	0.010998168	29
234	2171	bl	0	9.261	2	Y	4	65.3	1	10	1	C	EMCI	MCI	2010/11/30	9.261	1.15414	1.5702	738.2	350.7	42.04	0.475074506	0.056949336	28	17	-0.114	-0.136	0.185	-0.448	5.8332	4.7736	1238.13	0	0	0	0	0	0	1	0	0	1.15414	1.5702	738.2	350.7	42.04	0.475074506	0.056949336	28
241	2182	bl	0	8.658	2	N	3	65.5	0	20	0	E	EMCI	MCI	2011/2/16	8.658	1.27843	1.0501	2180	207.2	19.22	0.095045872	0.008816514	30	24	1.694	1.605	0.112	0.706	6.414	0.372	1423.5	0	1	1	1	0	1	1	0	0	1.27843	1.0501	2180	207.2	19.22	0.095045872	0.008816514	30
245	2183	bl	0	2.515	2	N	3	83	0	18	0	E	EMCI	MCI	2010/12/3	2.515	1.29645	0.9601	1283	166.7	14.24	0.129929852	0.011098987	28	21	0.302	-0.136	0.427	0.706	6.56741	33.4732	1377.56	1	1	0	0	0	1	1	0	0	1.29645	0.9601	1283	166.7	14.24	0.129929852	0.011098987	28
250	2184	bl	0	21.748	2	Y	4	80.4	1	16	1	C	EMCI	MCI	2010/12/1	21.748	1.23717	1.3389	NA	NA	NA	NA	NA	28	25	1.986	0.644	1.063	-0.756	6.4728	25.896	1319.03	0	NA	NA	NA	NA	NA	NA	NA	NA	1.23717	1.3389	NA	NA	NA	NA	NA	28
253	2185	bl	0	11.515	2	N	3	73	0	17	0	E	EMCI	MCI	2011/1/4	11.515	1.239	1.0331	1760	308.7	28.58	0.175397727	0.016238636	29	24	0.813	0.208	0.986	-0.564	7.7148	6.3708	1566.68	0	1	1	0	0	0	0	0	0	1.239	1.0331	1760	308.7	28.58	0.175397727	0.016238636	29
258	2187	bl	0	18.172	2	N	3	57.7	1	13	1	E	EMCI	MCI	2010/11/29	18.172	1.39469	1.0539	2234	242.3	21.21	0.108460161	0.009494181	29	24	1.11	0.644	1.079	-0.104	6.9768	0.234	1516.21	0	1	0	0	0	1	1	0	0	1.39469	1.0539	2234	242.3	21.21	0.108460161	0.009494181	29
262	2190	bl	0	16.504	2	Y	4	82.4	0	20	0	C	EMCI	MCI	2011/2/18	16.504	1.3307	1.4526	963.2	341.5	35.48	0.354547342	0.036835548	28	25	0.835	0.112	-0.046	-0.104	6.0492	2.1336	1328.33	0	1	1	0	0	1	1	0	0	1.3307	1.4526	963.2	341.5	35.48	0.354547342	0.036835548	28
265	2191	bl	0	14.38	2	N	3	66.7	1	18	0	E	EMCI	MCI	2011/3/11	14.38	1.27436	1.0435	NA	NA	NA	NA	NA	30	29	1.26	1.199	1.496	0.706	7.134	1.5864	1466.59	0	0	0	0	0	0	1	0	0	1.27436	1.0435	NA	NA	NA	NA	NA	30
273	2195	bl	0	27.849	2	Y	4	68	0	13	2	C	EMCI	MCI	2010/12/13	27.849	1.17312	1.4914	796	413.8	49.19	0.519849246	0.061796482	29	27	0.128	2.087	1.224	-0.253	7.3752	1.5792	1510.14	0	1	0	0	0	0	1	0	0	1.17312	1.4914	796	413.8	49.19	0.519849246	0.061796482	29
278	2196	bl	0	21.355	2	Y	4	68.2	1	14	1	C	EMCI	MCI	2010/12/3	21.355	1.30398	1.394	695.3	237.7	22.11	0.34186682	0.031799223	30	21	0.487	-0.216	-0.387	0.706	6.2928	5.5188	1191.78	0	0	1	0	0	0	1	0	0	1.30398	1.394	695.3	237.7	22.11	0.34186682	0.031799223	30
284	2200	bl	0	19.126	2	N	3	76	1	14	0	E	EMCI	MCI	2010/12/15	19.126	1.32333	0.9682	1257	151.6	13.35	0.120604614	0.010620525	26	27	0.107	-0.216	-0.06	-0.104	6.04261	7.05383	1285.33	1	1	1	0	1	1	0	0	0	1.32333	0.9682	1257	151.6	13.35	0.120604614	0.010620525	26
289	2201	bl	0	6.386	7	N	3	63.7	1	18	0	E	EMCI	CN	2011/1/24	6.386	1.41525	0.9906	2282	218.6	18.14	0.095793164	0.007949167	30	27	2.015	1.167	1.079	0.706	6.48448	3.09062	1317.34	0	1	0	0	0	0	1	0	0	1.41525	0.9906	2282	218.6	18.14	0.095793164	0.007949167	30
294	2205	bl	0	15.995	2	Y	4	84.7	0	12	0	C	EMCI	MCI	2010/12/9	15.995	1.28162	1.2932	336.6	247.8	23.28	0.736185383	0.06916221	28	23	0.393	-0.548	-0.699	-1.204	5.6292	47.8416	1489.72	NA	NA	NA	NA	NA	NA	NA	NA	NA	1.28162	1.2932	336.6	247.8	23.28	0.736185383	0.06916221	28
297	2208	bl	0	5.668	2	N	3	68.8	0	16	1	E	EMCI	MCI	2010/12/8	5.668	1.2456	0.9906	1541	155.7	14.73	0.101038287	0.009558728	27	25	0.585	-0.171	0.129	0.706	7.7316	4.26	1311.95	0	0	0	0	0	0	1	0	0	1.2456	0.9906	1541	155.7	14.73	0.101038287	0.009558728	27
302	2210	bl	0	11.902	2	Y	4	79.8	1	12	0	C	EMCI	MCI	2011/2/15	11.902	1.15745	1.1105	316.1	130.7	11.79	0.413476748	0.037298323	30	26	0.355	-0.29	0.504	0.706	5.2092	26.1516	1343.71	0	1	1	0	1	1	1	0	0	1.15745	1.1105	316.1	130.7	11.79	0.413476748	0.037298323	30
306	2213	bl	0	13.9	2	Y	4	82.3	1	14	0	C	EMCI	MCI	2010/12/9	13.9	1.23152	1.2937	1124	322.8	30.59	0.287188612	0.027215302	30	20	0.073	-0.216	-0.464	-0.104	5.79259	24.6729	1265.59	1	1	1	1	0	1	1	0	0	1.23152	1.2937	1124	322.8	30.59	0.287188612	0.027215302	30
311	2216	bl	0	17.062	2	Y	4	68.1	0	14	1	C	EMCI	MCI	2011/3/10	17.062	1.06086	1.332	530	234	23.14	0.441509434	0.043660377	27	22	0.057	-0.425	-0.5	-0.104	7.46848	12.7969	1656.64	0	1	0	0	0	0	1	0	0	1.06086	1.332	530	234	23.14	0.441509434	0.043660377	27
316	2219	bl	0	38.236	2	N	3	74.3	0	18	0	E	EMCI	MCI	2010/12/20	38.236	1.42034	1.0997	2306	313.8	29.38	0.136079792	0.012740676	29	22	0.054	0.935	-0.138	-0.448	6.83228	4.56723	1516.69	0	0	1	0	1	0	1	0	0	1.42034	1.0997	2306	313.8	29.38	0.136079792	0.012740676	29
321	2220	bl	0	8.012	2	N	3	82	0	20	0	E	EMCI	MCI	2011/1/26	8.012	1.21103	0.9405	1646	195.8	17.01	0.118955043	0.010334143	29	21	1.088	0.527	1.021	0.706	6.2628	7.1292	1400.22	0	0	1	0	0	0	0	0	0	1.21103	0.9405	1646	195.8	17.01	0.118955043	0.010334143	29
326	2225	bl	0	30.336	2	Y	4	70.4	0	20	0	C	EMCI	MCI	2011/3/18	30.336	1.33724	1.246	1100	289	27.75	0.262727273	0.025227273	30	28	0.489	0.614	1.389	0.706	7.656	2.4432	1493.71	0	1	0	0	0	0	0	0	0	1.33724	1.246	1100	289	27.75	0.262727273	0.025227273	30
331	2233	bl	0	7.19	2	N	3	55.5	1	19	1	E	EMCI	MCI	2010/12/28	7.19	1.36386	1.0593	1195	194	16.84	0.162343096	0.01409205	30	28	1.499	1.304	1.014	0.706	6.354	1.8552	1283.44	0	NA	NA	NA	NA	NA	NA	NA	NA	1.36386	1.0593	1195	194	16.84	0.162343096	0.01409205	30
336	2234	bl	0	7.371	2	N	3	63.6	1	16	0	E	EMCI	MCI	2010/12/10	7.371	1.33419	0.9472	1804	221.6	18.29	0.122838137	0.010138581	29	29	1.331	0.894	0.33	-0.896	6.49438	2.32322	1235.01	0	1	0	1	1	1	1	0	0	1.33419	0.9472	1804	221.6	18.29	0.122838137	0.010138581	29
342	2238	bl	0	14.512	2	N	3	68.5	0	18	0	E	EMCI	MCI	2011/1/19	14.512	1.61786	0.9794	1788	208.4	16.13	0.11655481	0.009021253	29	22	0.68	1.659	-0.25	0.706	7.30138	5.00786	1444.09	0	1	0	0	0	1	1	0	0	1.61786	0.9794	1788	208.4	16.13	0.11655481	0.009021253	29
347	2239	bl	0	6.87	2	N	3	73.5	1	15	1	E	EMCI	MCI	2010/12/9	6.87	1.40705	1.0388	1689	280.4	23.03	0.166015394	0.013635287	28	22	0.466	0.872	0.41	-0.104	6.6408	2.2488	1257.75	0	NA	NA	NA	NA	NA	NA	NA	NA	1.40705	1.0388	1689	280.4	23.03	0.166015394	0.013635287	28
352	2240	bl	0	17.453	2	Y	4	78	0	12	1	C	EMCI	MCI	2011/1/5	17.453	1.1384	1.5454	1146	489.1	42.76	0.426788831	0.037312391	27	23	0.224	0.444	0.355	-1.232	7.212	10.1124	1460.44	1	1	0	0	0	1	1	0	0	1.1384	1.5454	1146	489.1	42.76	0.426788831	0.037312391	27
354	2245	bl	0	14.072	2	Y	4	57	1	20	2	C	EMCI	MCI	2012/1/12	14.072	NA	NA	NA	NA	NA	NA	NA	30	28	1.002	0.12	1.275	0.706	6.9313	22.3089	1292.28	0	0	0	1	0	0	0	0	0	NA	NA	NA	NA	NA	NA	NA	30
359	2247	bl	0	13.604	2	Y	4	65.1	0	19	0	C	EMCI	MCI	2011/2/7	13.604	1.42085	1.0624	858.9	166.8	14.24	0.194201886	0.016579346	28	28	0.467	1.06	0.261	0.706	7.1772	3.39	1487.5	0	0	1	0	0	0	1	0	0	1.42085	1.0624	858.9	166.8	14.24	0.194201886	0.016579346	28
362	2248	bl	0	23.231	2	Y	4	76.1	0	12	1	C	EMCI	MCI	2011/1/11	23.231	1.0978	1.5464	646.9	557.5	66.72	0.861802442	0.103138043	26	21	0.115	-0.78	0.264	-0.756	6.0456	6.7836	1190.78	0	1	1	1	0	1	1	0	0	1.0978	1.5464	646.9	557.5	66.72	0.861802442	0.103138043	26
365	2249	bl	0	10.222	2	N	3	75.8	0	15	0	E	EMCI	MCI	2011/1/4	10.222	1.30076	0.9954	1870	271.4	23.17	0.14513369	0.012390374	28	23	0.529	-0.185	-0.111	-0.253	7.3348	13.3626	1645.36	0	1	0	0	0	1	0	0	0	1.30076	0.9954	1870	271.4	23.17	0.14513369	0.012390374	28
370	2263	bl	0	11.82	2	Y	4	62	0	16	1	C	EMCI	MCI	2011/2/7	11.82	1.21453	0.9914	776.9	193.2	13.19	0.248680654	0.016977732	29	28	0.438	1.024	0.837	0.706	6.8124	6.864	1451.14	0	0	0	0	1	0	0	0	0	1.21453	0.9914	776.9	193.2	13.19	0.248680654	0.016977732	29
380	2274	bl	0	20.994	2	Y	4	64	0	18	1	C	EMCI	MCI	2011/2/9	20.994	1.09955	1.2296	476.5	256.4	25.43	0.538090241	0.053368311	30	22	-0.037	1.01	-0.377	0.706	6.606	6.6684	1839.62	0	NA	NA	NA	NA	NA	NA	NA	NA	1.09955	1.2296	476.5	256.4	25.43	0.538090241	0.053368311	30
388	2301	bl	0	4.359	2	Y	4	65.7	0	19	0	C	EMCI	MCI	2011/3/2	4.359	1.37919	1.1288	2345	286	23.48	0.12196162	0.010012793	30	25	0.937	1.147	1.557	0.706	7.8312	0.186	1392.09	0	NA	NA	NA	NA	NA	NA	NA	NA	1.37919	1.1288	2345	286	23.48	0.12196162	0.010012793	30
393	2304	bl	0	7.558	2	N	3	61.3	0	17	0	E	EMCI	MCI	2011/3/10	7.558	1.49884	1.004	1563	151.9	12.75	0.097184901	0.00815739	30	24	0.533	0.465	0.422	-1.204	7.7028	3.7956	1517.92	0	NA	NA	NA	NA	NA	NA	NA	NA	1.49884	1.004	1563	151.9	12.75	0.097184901	0.00815739	30
398	2307	bl	0	14.909	2	Y	4	78.6	1	18	0	C	EMCI	MCI	2011/3/10	14.909	1.3184	1.0968	741.3	362.6	32.58	0.489140699	0.043949818	30	24	0.417	-0.607	0.016	-0.104	5.6376	22.5216	1381.28	0	1	1	1	0	0	1	0	0	1.3184	1.0968	741.3	362.6	32.58	0.489140699	0.043949818	30
402	2308	bl	0	21.94	2	N	3	74.8	0	15	0	E	EMCI	MCI	2011/3/15	21.94	1.19939	0.9814	982.6	142	11.78	0.144514553	0.011988602	29	24	1.001	0.498	0.671	0.706	5.2824	1.62	1214.06	0	1	0	0	0	1	1	0	0	1.19939	0.9814	982.6	142	11.78	0.144514553	0.011988602	29
407	2315	bl	0	13.032	2	N	3	68.2	1	13	0	E	EMCI	MCI	2011/3/21	13.032	1.27792	1.0418	1357	129.7	11.38	0.095578482	0.008386146	29	20	1.018	1.304	-0.172	0.706	6.8916	3.0012	1187.64	0	0	0	1	0	0	1	0	0	1.27792	1.0418	1357	129.7	11.38	0.095578482	0.008386146	29
410	2316	bl	0	44.192	2	Y	4	74.3	1	12	1	C	EMCI	MCI	2011/3/21	44.192	1.01473	1.4642	589.6	634	69.57	1.075305292	0.117995251	28	18	-0.623	-0.803	-0.796	-0.104	6.2964	14.3016	1384.04	0	1	0	1	0	1	0	0	0	1.01473	1.4642	589.6	634	69.57	1.075305292	0.117995251	28
413	2324	bl	0	3.484	2	Y	4	56.3	1	13	1	C	EMCI	MCI	2011/4/4	3.484	1.31525	0.9821	832.9	112.8	9.8	0.135430424	0.011766118	29	21	1.186	1.233	0.506	-0.104	6.558	2.5644	1210.87	1	NA	NA	NA	NA	NA	NA	NA	NA	1.31525	0.9821	832.9	112.8	9.8	0.135430424	0.011766118	29
415	2332	bl	0	25.467	2	N	3	70.5	1	16	0	E	EMCI	MCI	2011/3/17	25.467	1.48514	1.0123	1767	302.8	26.3	0.171363894	0.014883984	28	29	0.922	1.233	0.905	0.706	6.08593	1.11643	1159.35	0	NA	NA	NA	NA	NA	NA	NA	NA	1.48514	1.0123	1767	302.8	26.3	0.171363894	0.014883984	28
424	2336	bl	0	24.42	2	Y	4	72.9	1	12	1	C	EMCI	MCI	2011/4/7	24.42	1.18487	1.4105	909.4	302.5	33.64	0.332636903	0.036991423	30	24	0.989	0.099	0.384	0.706	5.98691	1.17213	1119.18	0	1	0	0	0	1	0	0	0	1.18487	1.4105	909.4	302.5	33.64	0.332636903	0.036991423	30
429	2347	bl	0	22.415	2	N	3	71	0	18	1	E	EMCI	MCI	2011/4/25	22.415	1.3221	1.0429	1010	294.4	24.18	0.291485149	0.023940594	30	25	0.897	0.672	0.892	0.706	6.77039	3.93227	1576.87	0	1	1	0	1	0	0	0	0	1.3221	1.0429	1010	294.4	24.18	0.291485149	0.023940594	30
434	2357	bl	0	11.911	2	N	3	71.6	0	12	0	E	EMCI	MCI	2011/5/3	11.911	1.27939	1.0372	2476	241.5	19.37	0.097536349	0.007823102	29	27	0.851	0.033	-0.172	-0.756	7.0092	34.7172	1636.4	0	NA	NA	NA	NA	NA	NA	NA	NA	1.27939	1.0372	2476	241.5	19.37	0.097536349	0.007823102	29
438	2360	bl	0	6.182	2	N	3	63	0	15	1	E	EMCI	MCI	2011/5/25	6.182	1.31172	1.0656	1694	352.3	27.66	0.207969303	0.016328217	30	20	0.44	-0.019	1.161	-1.501	NA	NA	NA	0	1	0	0	0	1	1	0	0	1.31172	1.0656	1694	352.3	27.66	0.207969303	0.016328217	30
443	2363	bl	0	11.823	2	N	3	58.8	0	13	0	E	EMCI	MCI	2011/5/2	11.823	1.22452	0.9533	2256	281.2	25.74	0.12464539	0.011409574	28	25	0.05	1.649	0.33	0.706	8.8056	2.0196	1525.17	0	1	0	0	0	0	1	0	0	1.22452	0.9533	2256	281.2	25.74	0.12464539	0.011409574	28
448	2367	bl	0	21.262	2	Y	4	74.7	0	20	1	C	EMCI	MCI	2011/5/11	21.262	1.21869	1.1096	1086	220.7	18.85	0.203222836	0.017357274	25	23	0.146	0.35	-0.475	-0.104	7.34223	11.3636	1697.25	0	1	1	1	0	1	1	0	0	1.21869	1.1096	1086	220.7	18.85	0.203222836	0.017357274	25
453	2373	bl	0	16.204	2	Y	4	79	1	13	1	C	EMCI	MCI	2011/5/11	16.204	1.33956	1.2637	779.8	642.7	68.61	0.824185689	0.087984098	29	22	0.03	0.008	0.422	-0.104	4.1016	0.8208	1158.55	NA	0	0	1	0	0	0	0	0	1.33956	1.2637	779.8	642.7	68.61	0.824185689	0.087984098	29
458	2374	bl	0	8.374	2	N	3	81.3	1	18	0	E	EMCI	MCI	2011/6/13	8.374	1.29831	1.0383	2272	267.1	21.32	0.11756162	0.009383803	26	25	0.282	1.193	0.23	0.706	5.80001	13.0519	1527.16	0	NA	NA	NA	NA	NA	NA	NA	NA	1.29831	1.0383	2272	267.1	21.32	0.11756162	0.009383803	26
463	2376	bl	0	37.945	2	Y	4	81.9	0	17	1	C	EMCI	MCI	2011/7/19	37.945	1.0402	1.3477	NA	NA	NA	NA	NA	28	25	0.329	-0.033	0.669	-0.104	5.65272	13.0209	1715.95	0	0	0	1	0	1	1	0	0	1.0402	1.3477	NA	NA	NA	NA	NA	28
467	2378	bl	0	6.189	2	N	3	59.9	0	19	1	E	EMCI	MCI	2011/7/6	6.189	1.4443	1.0598	1327	198.7	18.65	0.149736247	0.014054258	30	26	0.807	0.428	1.093	0.706	7.6188	1.6056	1570.57	0	0	1	0	0	0	0	0	0	1.4443	1.0598	1327	198.7	18.65	0.149736247	0.014054258	30
472	2379	bl	0	8.787	2	Y	4	66	0	18	0	C	EMCI	MCI	2011/6/3	8.787	1.21908	1.0652	804.8	122.4	10.58	0.152087475	0.013146123	30	25	0.57	0.155	0.192	-1.139	8.0388	2.3112	1489.44	0	1	0	0	0	1	1	0	0	1.21908	1.0652	804.8	122.4	10.58	0.152087475	0.013146123	30
477	2380	bl	0	13.616	2	Y	4	67.8	0	16	2	C	EMCI	MCI	2011/8/9	13.616	1.38832	1.334	696.5	227	21.81	0.325915291	0.031313711	28	23	0.059	0.589	0.567	0.706	6.91847	6.53804	1558.03	0	1	0	0	0	1	0	0	0	1.38832	1.334	696.5	227	21.81	0.325915291	0.031313711	28
482	2381	bl	0	21.803	2	Y	4	69.1	0	16	2	C	EMCI	MCI	2011/5/31	21.803	1.27214	1.3355	684.7	576.9	57.7	0.842558785	0.084270483	28	23	0.462	1.06	0.462	0.706	5.7024	2.8212	1546.9	0	0	0	0	0	0	1	0	0	1.27214	1.3355	684.7	576.9	57.7	0.842558785	0.084270483	28
487	2389	bl	0	9.676	2	N	3	57.8	1	15	0	E	EMCI	MCI	2011/7/15	9.676	1.55346	0.9384	881	128.9	11.73	0.14631101	0.013314415	29	23	0.812	0.872	0.032	-0.104	6.42591	1.2107	1342.72	0	0	1	0	0	0	0	0	0	1.55346	0.9384	881	128.9	11.73	0.14631101	0.013314415	29
491	2390	bl	0	15.182	2	Y	4	87.8	1	12	0	C	EMCI	MCI	2011/7/8	15.182	1.24268	1.3794	892.1	415.1	38.61	0.46530658	0.043279901	25	27	0.778	-0.105	-0.204	0.706	5.40146	4.85934	1230.56	0	1	0	0	0	0	1	0	0	1.24268	1.3794	892.1	415.1	38.61	0.46530658	0.043279901	25
496	2391	bl	0	19.327	2	Y	4	71.7	1	12	1	C	EMCI	MCI	2011/6/23	19.327	1.23807	1.7156	412.7	193.7	19.78	0.469348195	0.047928277	26	24	0.745	0.725	0.341	0.706	5.90266	1.82739	1151.54	NA	1	1	1	0	1	1	0	0	1.23807	1.7156	412.7	193.7	19.78	0.469348195	0.047928277	26
501	2392	bl	0	15.317	2	N	3	64.4	1	18	0	E	EMCI	MCI	2011/7/12	15.317	NA	NA	1167	174.7	15.51	0.149700086	0.013290488	27	22	0.141	0.872	0.445	-0.104	6.3492	1.6848	1360.27	0	1	1	1	1	1	1	0	0	1.39838	0.9996	1167	174.7	15.51	0.149700086	0.013290488	27
506	2394	bl	0	12.511	2	Y	4	67.4	0	20	2	C	EMCI	MCI	2011/7/19	12.511	1.43047	1.1026	360.4	197.8	17.5	0.548834628	0.048557159	30	29	0.754	0.955	0.676	0.706	5.80249	7.7841	1677.19	1	NA	NA	NA	NA	NA	NA	NA	NA	1.43047	1.1026	360.4	197.8	17.5	0.548834628	0.048557159	30
511	2395	bl	0	6.233	2	N	3	72.6	0	19	1	E	EMCI	MCI	2011/9/1	6.233	1.16668	0.9081	NA	NA	NA	NA	NA	30	27	0.634	0.935	0.304	-0.104	6.93996	7.16771	1513.82	0	0	0	0	0	0	0	0	1	1.16668	0.9081	NA	NA	NA	NA	NA	30
514	2396	bl	0	8.002	2	Y	4	70.2	1	14	0	C	EMCI	MCI	2011/8/3	8.002	1.40977	1.1203	2232	218.7	17.42	0.097983871	0.007804659	28	24	-0.014	0.763	-0.214	0.706	7.2192	16.0704	1296.82	1	NA	NA	NA	NA	NA	NA	NA	NA	1.40977	1.1203	2232	218.7	17.42	0.097983871	0.007804659	28
518	2398	bl	0	14.873	2	Y	4	71.5	0	13	2	C	EMCI	MCI	2011/7/14	14.873	1.01357	1.0931	549.7	163.3	12.16	0.29707113	0.022121157	29	23	0.584	-0.858	0.241	-0.104	6.96519	0.819591	1478.65	0	0	0	0	0	0	1	0	0	1.01357	1.0931	549.7	163.3	12.16	0.29707113	0.022121157	29
523	2403	bl	0	37.002	2	Y	4	79.1	1	15	0	C	EMCI	MCI	2011/10/12	37.002	1.29839	1.5221	572.4	259.2	24.66	0.452830189	0.043081761	29	24	-0.13	0.565	0.995	0.706	5.8236	4.9284	1412.17	0	1	0	0	0	1	1	0	0	1.29839	1.5221	572.4	259.2	24.66	0.452830189	0.043081761	29
527	2405	bl	0	12.568	2	N	3	71.6	1	13	0	E	EMCI	MCI	2011/10/11	12.568	1.45899	1.0216	2158	259.9	23.02	0.120435589	0.010667285	27	22	-0.19	-0.4	-0.796	0.706	6.01043	4.73928	1242.96	0	1	0	0	0	1	0	0	0	1.45899	1.0216	2158	259.9	23.02	0.120435589	0.010667285	27
532	2407	bl	0	3.251	2	N	3	68	1	16	0	E	EMCI	MCI	2011/12/6	3.251	1.50141	1.0051	1824	242.4	17.79	0.132894737	0.009753289	26	20	0.033	0.482	-0.441	0.706	3.35054	1.40235	1250.63	0	0	0	1	0	0	0	0	0	1.50141	1.0051	1824	242.4	17.79	0.132894737	0.009753289	26
537	4001	bl	0	15.485	3	Y	6	88.5	1	9	0	DF	AD	Dementia	2011/3/2	15.485	1.11475	1.5072	294.7	321.8	26.31	1.091957923	0.089277231	20	NA	-0.708	-1.697	-0.675	-0.984	5.3964	15.3744	1215.37	0	0	0	1	0	0	0	0	0	1.11475	1.5072	294.7	321.8	26.31	1.091957923	0.089277231	20
540	4003	bl	0	16.019	1	Y	2	72.3	1	16	1	B	CN	CN	2011/4/13	16.019	1.20676	1.1967	1163	284.2	25.87	0.244368014	0.022244196	30	24	0.501	0.644	1.275	0.706	6.68747	4.14021	1243.22	0	0	1	0	0	0	0	0	0	1.20676	1.1967	1163	284.2	25.87	0.244368014	0.022244196	30
545	4004	bl	0	23.038	2	N	3	66.8	1	14	0	E	EMCI	MCI	2011/5/11	23.038	1.25554	0.9737	2525	273.7	25.75	0.10839604	0.01019802	30	27	1.296	1.257	1.161	0.706	6.9888	3.0636	1292.97	0	1	0	1	1	1	1	0	0	1.25554	0.9737	2525	273.7	25.75	0.10839604	0.01019802	30
550	4005	bl	0	27.134	2	Y	4	70.5	0	16	1	C	EMCI	MCI	2011/4/18	27.134	1.24859	1.3957	853.5	338.9	36.63	0.397070885	0.042917399	29	28	0.389	1.18	1.511	-1.402	6.168	2.2656	1541.97	1	1	0	0	0	1	1	0	0	1.24859	1.3957	853.5	338.9	36.63	0.397070885	0.042917399	29
555	4007	bl	0	11.169	2	Y	4	78.1	0	20	1	C	EMCI	MCI	2011/3/22	11.169	1.33754	1.6536	662.5	217.6	23.42	0.32845283	0.035350943	29	24	0.63	1.101	1.693	-0.104	6.4512	2.5884	1382.55	0	0	1	0	0	0	0	0	0	1.33754	1.6536	662.5	217.6	23.42	0.32845283	0.035350943	29
561	4010	bl	0	18.092	1	Y	2	70.8	1	18	0	B	CN	CN	2011/4/13	18.092	1.3268	1.346	681.8	160.6	14.52	0.235552948	0.021296568	29	25	1.535	1.979	1.504	-0.104	4.9752	0.63	1130.15	0	NA	NA	NA	NA	NA	NA	NA	NA	1.3268	1.346	681.8	160.6	14.52	0.235552948	0.021296568	29
565	4012	bl	0	1.879	2	N	3	68.9	1	16	0	E	EMCI	MCI	2011/5/2	1.879	1.30966	1.0973	1009	333.1	28.5	0.33012884	0.028245788	29	26	1.128	1.394	0.173	0.706	5.7612	0.852	1258.23	0	1	0	1	0	1	1	0	0	1.30966	1.0973	1009	333.1	28.5	0.33012884	0.028245788	29
570	4014	bl	0	12.489	1	Y	2	80.7	0	16	0	B	CN	CN	2011/5/31	12.489	1.33516	1.626	443.5	313.2	30.92	0.706200676	0.069718151	29	21	0.512	-0.667	0.8	-0.104	6.9504	3.1344	1570.88	0	1	0	0	0	1	1	0	0	1.33516	1.626	443.5	313.2	30.92	0.706200676	0.069718151	29
574	4015	bl	0	34.17	2	Y	4	73.6	1	20	1	C	LMCI	MCI	2011/4/13	34.17	1.15832	1.2931	384.6	420.7	39.81	1.093863755	0.10351014	30	24	0.109	-0.53	0.49	0.706	5.0808	3.6876	1326.41	0	0	1	1	0	0	0	0	0	1.15832	1.2931	384.6	420.7	39.81	1.093863755	0.10351014	30
579	4018	bl	0	13.928	1	N	1	76.1	0	18	0	A	CN	CN	2011/5/25	13.928	1.39426	0.9069	1893	238.6	22.26	0.126043317	0.011759113	29	24	0.428	-0.002	1.504	0.706	7.23702	8.62328	1404.56	0	1	0	0	0	1	0	0	0	1.39426	0.9069	1893	238.6	22.26	0.126043317	0.011759113	29
583	4020	bl	0	8.746	1	N	1	66.5	0	16	0	A	CN	CN	2011/6/22	8.746	1.31311	1.0305	2559	265	24.15	0.103556077	0.00943728	29	25	0.455	1.574	0.646	0.706	7.5696	5.7984	1507.47	0	1	0	0	0	0	0	1	1	1.31311	1.0305	2559	265	24.15	0.103556077	0.00943728	29
587	4021	bl	0	7.733	1	Y	2	66.5	0	20	0	B	CN	CN	2011/5/5	7.733	1.32109	0.9575	690.2	81.54	NA	0.11813967	NA	29	26	1.487	1.66	1.384	0.706	6.9564	1.4652	1398.57	0	1	0	0	1	1	1	0	0	1.32109	0.9575	690.2	81.54	NA	0.11813967	NA	29
592	4022	bl	0	24.682	2	Y	4	86.4	0	16	1	C	EMCI	MCI	2011/4/28	24.682	1.23586	1.3078	427.9	450.4	47.72	1.052582379	0.111521384	25	17	-0.782	-1.972	-1.62	-1.694	6.1932	8.646	1144.52	0	1	0	1	0	1	0	0	0	1.23586	1.3078	427.9	450.4	47.72	1.052582379	0.111521384	25
594	4024	bl	0	17.515	3	Y	6	55.9	1	16	1	DF	AD	Dementia	2011/4/29	17.515	1.13657	1.6764	934.2	616.4	67.97	0.659815885	0.07275744	25	25	-0.785	-0.423	-0.418	-0.104	5.0508	0.9216	1268.45	0	NA	NA	NA	NA	NA	NA	NA	NA	1.13657	1.6764	934.2	616.4	67.97	0.659815885	0.07275744	25
597	4026	bl	0	14.603	1	Y	2	73.5	0	16	0	B	CN	CN	2011/6/22	14.603	1.22201	1.2257	509.2	197.8	18.33	0.388452474	0.035997643	29	24	1.167	0.711	1.627	0.706	6.39388	6.35383	1417.52	0	1	0	0	1	1	1	0	0	1.22201	1.2257	509.2	197.8	18.33	0.388452474	0.035997643	29
600	4028	bl	0	10.406	1	N	1	63.5	1	18	0	A	CN	CN	2011/5/23	10.406	1.36951	1.0494	1910	308.2	23.95	0.161361257	0.012539267	30	30	1.341	1.918	1.322	0.706	5.6388	5.6748	1215.29	0	1	0	1	0	0	1	0	0	1.36951	1.0494	1910	308.2	23.95	0.161361257	0.012539267	30
605	4029	bl	0	17.974	2	N	3	61.1	0	20	2	E	LMCI	MCI	2011/5/9	17.974	1.37591	1.0829	1063	268.1	25.32	0.252210724	0.023819379	27	28	0.801	1.067	0.681	-0.104	7.4436	1.8312	1556.54	1	1	0	0	0	0	1	0	0	1.37591	1.0829	1063	268.1	25.32	0.252210724	0.023819379	27
609	4030	bl	0	42.601	2	Y	4	68.3	1	12	1	C	LMCI	MCI	2011/5/25	42.601	1.03332	1.502	NA	NA	NA	NA	NA	25	21	-0.011	0.888	0.763	0.706	5.9772	7.8888	1384.15	0	1	1	1	0	0	1	0	0	1.03332	1.502	NA	NA	NA	NA	NA	25
614	4032	bl	0	2.237	1	N	1	70.2	1	14	0	A	CN	CN	2011/5/23	2.237	1.31639	1.0366	1192	155.5	12.23	0.13045302	0.010260067	30	29	1.742	0.936	0.583	0.706	5.5464	1.1088	1145.62	0	1	0	0	0	0	1	0	0	1.31639	1.0366	1192	155.5	12.23	0.13045302	0.010260067	30
617	4034	bl	0	27.435	2	Y	4	72.1	1	19	2	C	LMCI	MCI	2011/7/13	27.435	0.987843	1.7252	486.2	470	46.46	0.966680378	0.095557384	24	19	-0.294	-0.729	0.091	-1.402	4.63056	6.89978	1212.68	0	1	0	0	0	1	1	0	0	0.987843	1.7252	486.2	470	46.46	0.966680378	0.095557384	24
619	4035	bl	0	27.146	2	Y	4	72.6	1	16	1	C	LMCI	MCI	2011/9/21	27.146	1.09718	1.5102	623.4	454.5	44.09	0.72906641	0.070725056	26	19	0.62	-0.61	-0.486	-0.104	6.8124	18.1464	1333.54	0	0	0	0	1	0	1	0	0	1.09718	1.5102	623.4	454.5	44.09	0.72906641	0.070725056	26
624	4036	bl	0	21.781	2	N	3	74	0	20	0	E	EMCI	MCI	2011/7/6	21.781	1.61563	1.008	2355	245	19.84	0.10403397	0.008424628	29	26	1.015	1.968	1.422	-0.104	6.9048	0.7392	1298.01	0	1	0	0	0	0	1	0	0	1.61563	1.008	2355	245	19.84	0.10403397	0.008424628	29
629	4037	bl	0	10.788	1	N	1	75.6	0	16	0	A	CN	CN	2011/6/3	10.788	1.32943	0.907	1809	210.1	17.76	0.116141515	0.009817579	27	25	0.187	0.016	0.239	-0.674	7.8948	0.6288	1619.35	0	1	0	0	0	1	0	0	0	1.32943	0.907	1809	210.1	17.76	0.116141515	0.009817579	27
633	4039	bl	0	34.352	3	Y	6	55.9	0	19	1	DF	AD	Dementia	2011/6/14	34.352	0.759368	1.6386	593.6	542.7	57.04	0.914252022	0.096091644	21	17	-0.904	-2.113	-0.806	-2.108	6.14159	0.428483	1317.59	0	NA	NA	NA	NA	NA	NA	NA	NA	0.759368	1.6386	593.6	542.7	57.04	0.914252022	0.096091644	21
636	4041	bl	0	13.634	1	N	1	77.9	1	18	0	A	CN	CN	2011/6/8	13.634	1.27373	0.9877	2324	377.9	30.42	0.162607573	0.013089501	30	26	0.874	0.725	1.16	0.706	4.7952	0.2412	1106.23	0	0	0	1	0	0	1	0	0	1.27373	0.9877	2324	377.9	30.42	0.162607573	0.013089501	30
641	4042	bl	0	18.392	2	Y	4	57.2	0	18	0	C	LMCI	MCI	2011/5/20	18.392	1.2529	1.2925	633.1	322.1	32.93	0.508766388	0.0520139	26	22	0.042	1.329	0.829	0.706	7.1256	0.5676	1265.67	0	NA	NA	NA	NA	NA	NA	NA	NA	1.2529	1.2925	633.1	322.1	32.93	0.508766388	0.0520139	26
644	4043	bl	0	21.11	1	N	1	82.1	0	20	0	A	CN	CN	2011/5/31	21.11	1.49536	0.9237	2232	263.9	21.98	0.118234767	0.00984767	29	26	0.613	1.583	0.837	0.706	7.6956	1.6188	1401.79	0	0	1	0	0	0	0	0	0	1.49536	0.9237	2232	263.9	21.98	0.118234767	0.00984767	29
648	4050	bl	0	7.833	1	N	1	77	0	19	0	A	CN	CN	2011/6/21	7.833	1.29522	0.9669	955.7	157.1	12.31	0.164382128	0.012880611	24	24	0.32	0.088	0.338	0.706	6.36566	8.24577	1457.06	0	1	0	0	0	1	1	0	0	1.29522	0.9669	955.7	157.1	12.31	0.164382128	0.012880611	24
652	4051	bl	0	10.92	2	N	3	70.6	0	16	0	E	EMCI	MCI	2011/7/13	10.92	1.24728	1.0636	NA	NA	NA	NA	NA	29	21	0.219	0.093	0.276	-0.253	7.662	7.5252	1620.36	0	0	0	0	0	1	1	0	0	1.24728	1.0636	NA	NA	NA	NA	NA	29
657	4053	bl	0	37.612	2	Y	4	75.3	0	17	2	C	LMCI	MCI	2011/6/9	37.612	1.09373	1.4715	879	549.7	50.45	0.625369738	0.057394767	29	21	-0.496	-0.373	0.15	-0.104	6.3756	5.4264	1397.65	0	1	0	0	0	1	1	0	0	1.09373	1.4715	879	549.7	50.45	0.625369738	0.057394767	29
659	4054	bl	0	9.908	2	Y	4	68.3	1	19	0	C	EMCI	MCI	2011/6/15	9.908	1.36719	1.1873	NA	NA	NA	NA	NA	29	27	1.351	0.801	0.859	0.706	7.0284	11.0124	1258.86	1	0	0	1	0	0	0	0	0	1.36719	1.1873	NA	NA	NA	NA	NA	29
664	4057	bl	0	38.914	2	Y	4	81.1	0	16	1	C	LMCI	MCI	2011/6/13	38.914	1.10319	1.6287	950.8	533	56.96	0.560580564	0.059907446	26	22	-0.917	-1.233	-1.277	-0.104	6.624	3.2964	1437.3	0	1	0	0	0	1	1	0	0	1.10319	1.6287	950.8	533	56.96	0.560580564	0.059907446	26
667	4058	bl	0	19.105	2	Y	4	84.6	1	16	1	C	LMCI	MCI	2011/6/13	19.105	1.1677	1.3377	434.5	283.7	28.03	0.652934407	0.064510932	29	20	-0.741	-0.997	-0.764	0.706	5.6364	4.6848	1202.22	1	1	0	0	0	1	0	0	0	1.1677	1.3377	434.5	283.7	28.03	0.652934407	0.064510932	29
670	4059	bl	0	26.863	2	Y	4	71.9	0	18	2	C	EMCI	MCI	2011/6/14	26.863	1.05352	1.3358	374.4	184.4	20.2	0.492521368	0.053952991	29	21	-0.005	-0.81	-0.153	-0.104	6.03147	5.01034	1367.49	0	0	0	1	0	0	0	0	0	1.05352	1.3358	374.4	184.4	20.2	0.492521368	0.053952991	29
676	4061	bl	0	14.064	2	Y	4	64.1	1	16	1	C	LMCI	MCI	2011/6/21	14.064	1.43714	1.1254	1369	188.1	16.73	0.137399562	0.012220599	29	26	1.102	1.707	0.92	-0.104	5.0232	1.0836	1250.32	0	1	0	1	0	0	1	0	0	1.43714	1.1254	1369	188.1	16.73	0.137399562	0.012220599	29
681	4063	bl	0	10.597	2	N	3	59.2	1	13	0	E	EMCI	MCI	2011/6/29	10.597	1.25838	0.9935	1905	201.9	19.23	0.105984252	0.010094488	30	25	1.607	1.045	1.627	0.706	5.71845	0.504569	1165.87	0	0	0	1	0	0	0	0	0	1.25838	0.9935	1905	201.9	19.23	0.105984252	0.010094488	30
687	4067	bl	0	12.242	2	Y	4	65	0	16	0	C	EMCI	MCI	2011/6/22	12.242	1.31092	1.4534	396.6	163.2	15.53	0.411497731	0.039157842	29	25	0.381	-0.269	0.384	0.706	7.9884	57.9912	1350.15	NA	NA	NA	NA	NA	NA	NA	NA	NA	1.31092	1.4534	396.6	163.2	15.53	0.411497731	0.039157842	29
691	4071	bl	0	8.74	1	Y	2	84.5	0	13	0	B	CN	CN	2011/7/18	8.74	1.27026	NA	656.8	352.7	32.47	0.536997564	0.049436663	24	NA	0.006	-0.776	-0.878	-0.756	7.8252	73.5024	1639.59	NA	NA	NA	NA	NA	NA	NA	NA	NA	1.27026	NA	656.8	352.7	32.47	0.536997564	0.049436663	24
696	4072	bl	0	4.382	2	N	3	62.3	1	16	0	E	EMCI	MCI	2011/7/13	4.382	1.384	0.9407	1434	164.7	14.95	0.114853556	0.010425384	29	26	1.209	2.636	1.383	0.706	8.7984	1.5012	1546.19	0	0	0	1	0	0	0	0	0	1.384	0.9407	1434	164.7	14.95	0.114853556	0.010425384	29
701	4073	bl	0	16.015	2	Y	4	76.2	0	11	0	C	EMCI	MCI	2011/6/29	16.015	1.28857	1.3565	836.7	164.8	15.34	0.196964264	0.018333931	28	23	-0.116	0.021	0.355	-0.896	6.43808	4.86827	1296.31	0	1	0	0	0	0	0	0	0	1.28857	1.3565	836.7	164.8	15.34	0.196964264	0.018333931	28
705	4075	bl	0	12.024	1	N	1	73.4	0	16	1	A	CN	CN	2011/6/20	12.024	1.07483	0.9648	2093	298.2	25.94	0.142474916	0.012393693	29	26	0.638	1.35	0.175	0.706	6.49533	3.09549	1397.67	0	1	1	0	0	0	1	0	0	1.07483	0.9648	2093	298.2	25.94	0.142474916	0.012393693	29
708	4076	bl	0	10.596	1	N	1	72.6	1	20	0	A	CN	CN	2011/6/22	10.596	1.39358	1.0479	1939	176.3	15.14	0.090923156	0.007808149	30	27	1.281	1.596	1.088	0.706	6.444	1.374	1365.8	0	0	1	1	0	0	0	0	0	1.39358	1.0479	1939	176.3	15.14	0.090923156	0.007808149	30
712	4077	bl	0	9.927	2	N	3	75.4	0	18	0	E	LMCI	MCI	2011/7/5	9.927	1.29211	0.9709	1395	141.8	11.16	0.101648746	0.008	28	25	-0.25	1.29	1.627	-0.104	6.7992	4.1028	1660.73	0	1	0	1	1	0	1	0	0	1.29211	0.9709	1395	141.8	11.16	0.101648746	0.008	28
716	4079	bl	0	30.248	2	Y	4	64.5	1	20	1	C	LMCI	MCI	2011/7/6	30.248	1.10246	1.4759	704.5	532.5	50.27	0.755855216	0.071355571	25	21	-1.039	-0.48	-0.821	-0.564	5.412	2.7444	1347.72	0	0	0	0	0	0	1	0	0	1.10246	1.4759	704.5	532.5	50.27	0.755855216	0.071355571	25
719	4080	bl	0	2.419	1	N	1	78.6	1	16	0	A	CN	CN	2011/7/12	2.419	1.40516	1.087	950.6	295.9	28.08	0.311277088	0.029539238	28	25	0.273	0.067	0.575	-1.269	6.1368	1.8096	1267.38	0	1	1	0	0	1	0	0	0	1.40516	1.087	950.6	295.9	28.08	0.311277088	0.029539238	28
726	4082	bl	0	12.648	1	N	1	75.4	0	17	1	A	CN	CN	2011/7/5	12.648	1.36698	0.979	1616	276.5	22.53	0.171101485	0.013941832	30	25	1.42	1.356	1.627	0.706	7.7964	9.2916	1743.65	0	1	0	0	0	0	1	0	0	1.36698	0.979	1616	276.5	22.53	0.171101485	0.013941832	30
730	4084	bl	0	6.599	1	N	1	68.4	1	18	0	A	CN	CN	2011/7/20	6.599	1.36023	1.0091	2302	238.7	20.27	0.103692441	0.008805387	30	28	1.22	0.899	1.314	-0.104	7.272	2.5896	1372.14	0	NA	NA	NA	NA	NA	NA	NA	NA	1.36023	1.0091	2302	238.7	20.27	0.103692441	0.008805387	30
736	4086	bl	0	7.942	1	Y	2	81.8	0	20	0	B	CN	CN	2011/7/12	7.942	1.38566	1.1555	925.1	105.5	8.26	0.114041725	0.008928764	28	24	0.34	0.027	-0.138	-0.984	5.9448	10.5276	1201.27	0	1	0	0	1	1	0	0	0	1.38566	1.1555	925.1	105.5	8.26	0.114041725	0.008928764	28
740	4089	bl	0	19.632	3	Y	6	73.7	0	18	1	DF	AD	Dementia	2011/8/10	19.632	1.14074	1.5029	751.8	564.1	57.63	0.750332535	0.076656026	24	16	-1.463	0.311	-1.288	0.706	5.8062	15.5781	1504.94	0	1	0	0	0	1	1	0	0	1.14074	1.5029	751.8	564.1	57.63	0.750332535	0.076656026	24
743	4090	bl	0	16.681	1	N	1	71.4	0	20	0	A	CN	CN	2011/7/11	16.681	1.34306	1.074	1687	195.7	17.53	0.116004742	0.010391227	30	25	0.802	1.539	1.504	-0.104	6.8891	2.67769	1357.52	0	NA	NA	NA	NA	NA	NA	NA	NA	1.34306	1.074	1687	195.7	17.53	0.116004742	0.010391227	30
746	4092	bl	0	38.388	1	Y	2	81.5	1	14	0	B	CN	CN	2011/7/18	38.388	1.20562	1.2715	1261	433.2	41.02	0.343536875	0.032529738	29	26	0.471	0.431	-0.073	-0.104	6.27508	13.3083	1373.32	0	0	1	0	0	0	0	0	0	1.20562	1.2715	1261	433.2	41.02	0.343536875	0.032529738	29
751	4093	bl	0	11.168	1	Y	2	70	1	16	0	B	CN	CN	2011/7/25	11.168	1.18443	1.1128	858.7	129	10.42	0.150227087	0.012134622	29	26	1.239	0.238	1.422	-0.104	7.062	7.7988	1496.92	0	1	0	0	0	1	0	0	0	1.18443	1.1128	858.7	129	10.42	0.150227087	0.012134622	29
753	4094	bl	0	19.65	2	N	3	60	1	12	0	E	LMCI	MCI	2011/7/25	19.65	1.31685	1.0604	1754	159.4	12.99	0.090877993	0.007405929	26	15	-0.155	-0.778	-1.916	-1.402	5.8104	0.2304	1094.36	0	1	0	1	0	1	0	0	0	1.31685	1.0604	1754	159.4	12.99	0.090877993	0.007405929	26
762	4100	bl	0	11.046	1	Y	2	78.5	1	12	0	B	CN	CN	2011/8/16	11.046	1.26935	1.3044	889.9	300.2	28.58	0.337341274	0.032115968	28	27	1.052	0.6	0.102	-0.756	6.6396	56.022	1392.93	NA	NA	NA	NA	NA	NA	NA	NA	NA	1.26935	1.3044	889.9	300.2	28.58	0.337341274	0.032115968	28
766	4102	bl	0	12.91	2	N	3	66.9	1	14	0	E	EMCI	MCI	2011/8/2	12.91	1.24032	0.974	1101	176.7	11.53	0.160490463	0.010472298	30	18	-0.098	0.088	-0.771	-0.104	5.34069	4.37827	1366.65	0	0	0	1	0	0	0	0	0	1.24032	0.974	1101	176.7	11.53	0.160490463	0.010472298	30
768	4103	bl	0	9.655	1	N	1	70.9	0	20	0	A	CN	CN	2011/8/24	9.655	1.26181	1.0272	1432	188.4	17.69	0.131564246	0.012353352	29	24	0.813	0.214	-0.665	0.706	4.7928	1.5168	1094.92	0	1	0	0	0	1	1	0	0	1.26181	1.0272	1432	188.4	17.69	0.131564246	0.012353352	29
771	4104	bl	0	8.493	1	N	1	72.4	0	20	0	A	CN	CN	2011/7/11	8.493	1.50901	0.948	917.4	174.6	13.66	0.190320471	0.014889906	30	24	0.86	0.899	1.062	0.706	6.3732	1.344	1386.04	0	1	1	1	0	1	1	0	0	1.50901	0.948	917.4	174.6	13.66	0.190320471	0.014889906	30
774	4105	bl	0	25.635	1	N	1	70.8	1	18	0	A	CN	CN	2011/7/22	25.635	1.31464	1.0029	932.3	138.4	11.59	0.14845007	0.012431621	30	23	1.029	0.849	0.26	0.706	6.8232	2.9808	1304.74	NA	0	1	0	0	0	0	0	0	1.31464	1.0029	932.3	138.4	11.59	0.14845007	0.012431621	30
778	4114	bl	0	13.714	2	Y	4	55	1	14	1	C	LMCI	MCI	2011/7/27	13.714	1.46141	1.2258	916.1	525.1	47.82	0.5731907	0.052199542	28	24	0.164	0.725	0.495	-2.483	6.5088	0.2184	1352.89	0	NA	NA	NA	NA	NA	NA	NA	NA	1.46141	1.2258	916.1	525.1	47.82	0.5731907	0.052199542	28
783	4115	bl	0	13.076	2	N	3	67.4	0	18	0	E	LMCI	MCI	2011/10/5	13.076	1.28966	0.9837	1968	231.9	20.59	0.117835366	0.010462398	29	25	0.419	1.222	0.986	0.706	8.316	2.9292	1440.56	0	1	0	0	0	1	0	0	0	1.28966	0.9837	1968	231.9	20.59	0.117835366	0.010462398	29
788	4119	bl	0	14.255	1	N	1	79.3	0	20	0	A	CN	CN	2011/8/18	14.255	1.3208	1.0036	1826	305.6	30.31	0.16736035	0.016599124	30	27	0.696	2.123	0.274	0.706	6.37061	1.80709	1531.88	0	1	0	0	0	1	1	0	0	1.3208	1.0036	1826	305.6	30.31	0.16736035	0.016599124	30
793	4120	bl	0	16.988	1	Y	2	81.8	1	17	0	B	CN	CN	2011/7/28	16.988	1.21671	1.3243	666.1	298.9	30.52	0.448731422	0.045818946	30	24	0.397	-0.532	-0.076	-0.104	6.4128	4.7016	1287.99	0	1	0	0	0	1	0	0	0	1.21671	1.3243	666.1	298.9	30.52	0.448731422	0.045818946	30
797	4121	bl	0	14.378	1	N	1	89	0	16	0	A	CN	CN	2011/8/8	14.378	1.09505	0.9493	1345	304.8	26.15	0.2266171	0.019442379	27	19	0.371	-0.298	-0.184	-1.624	5.48068	4.0511	1347.17	0	1	0	0	0	1	1	0	0	1.09505	0.9493	1345	304.8	26.15	0.2266171	0.019442379	27
801	4122	bl	0	19.259	2	N	3	66.9	0	17	0	E	LMCI	MCI	2011/10/26	19.259	1.4369	0.9973	1002	343.4	36.58	0.342714571	0.036506986	30	25	0.11	1.133	0.33	-0.104	6.59143	2.40805	1608.65	0	1	1	0	0	0	0	0	0	1.4369	0.9973	1002	343.4	36.58	0.342714571	0.036506986	30
804	4125	bl	0	10.853	1	N	1	75.8	1	12	1	A	CN	CN	2011/8/2	10.853	1.29862	0.9416	1685	159.1	14.88	0.094421365	0.008830861	30	24	0.602	1.103	0.76	-0.104	5.9412	1.8468	1176.71	0	1	0	1	0	1	0	0	0	1.29862	0.9416	1685	159.1	14.88	0.094421365	0.008830861	30
808	4127	bl	0	12.865	2	Y	4	63.1	1	16	0	C	EMCI	MCI	2011/8/11	12.865	1.41694	1.0424	744.5	99.79	8.21	0.134036266	0.011027535	30	26	1.438	1.189	0.247	0.706	6.90112	0.222918	1233.14	0	0	0	1	0	0	0	0	0	1.41694	1.0424	744.5	99.79	8.21	0.134036266	0.011027535	30
813	4128	bl	0	6.097	2	Y	4	72.8	1	12	1	C	EMCI	MCI	2011/8/19	6.097	1.21044	1.26	879.1	237.6	22.98	0.270276419	0.026140371	24	21	0.265	-0.677	-0.172	-0.104	5.613	1.57644	1290.44	0	1	1	1	1	1	0	0	0	1.21044	1.26	879.1	237.6	22.98	0.270276419	0.026140371	24
818	4131	bl	0	35.878	2	Y	4	82.4	0	18	1	C	LMCI	MCI	2011/8/5	35.878	1.06337	1.4709	589.1	308.6	28.22	0.523849941	0.047903582	24	18	-0.67	-0.581	-0.844	-0.896	5.0388	79.878	1315.72	NA	NA	NA	NA	NA	NA	NA	NA	NA	1.06337	1.4709	589.1	308.6	28.22	0.523849941	0.047903582	24
820	4133	bl	0	2.953	2	N	3	79.7	0	18	1	E	EMCI	MCI	2011/8/1	2.953	1.0927	1.0689	1174	248.7	22.74	0.211839864	0.019369676	27	24	0.283	0.672	0.198	0.706	7.26	8.2548	1433.72	0	1	1	0	0	1	1	0	0	1.0927	1.0689	1174	248.7	22.74	0.211839864	0.019369676	27
823	4134	bl	0	20.717	2	Y	4	68.8	1	16	1	C	EMCI	MCI	2011/8/16	20.717	1.10464	1.5934	836.8	278.5	31.45	0.332815488	0.037583652	30	26	1.336	0.338	0.575	-0.104	6.9972	4.3704	1347.53	0	NA	NA	NA	NA	NA	NA	NA	NA	1.10464	1.5934	836.8	278.5	31.45	0.332815488	0.037583652	30
826	4136	bl	0	30.664	3	Y	6	66.7	0	20	1	DF	AD	Dementia	2011/8/23	30.664	0.69827	1.5091	NA	NA	NA	NA	NA	24	19	-0.304	-2.014	-0.735	-0.984	6.96719	6.99814	1748.61	0	NA	NA	NA	NA	NA	NA	NA	NA	0.69827	1.5091	NA	NA	NA	NA	NA	24
830	4138	bl	0	8.306	2	N	3	88.4	1	14	0	E	LMCI	MCI	2011/8/16	8.306	1.21587	0.9977	2477	359.5	33.03	0.145135244	0.013334679	26	20	-1.029	-0.509	0.04	-0.104	4.7652	27.5052	1275.44	1	1	0	1	0	1	0	0	0	1.21587	0.9977	2477	359.5	33.03	0.145135244	0.013334679	26
835	4143	bl	0	4.653	2	N	3	63.6	1	19	0	E	EMCI	MCI	2011/8/25	4.653	1.2444	1.0105	2208	243.1	20.79	0.110099638	0.009415761	29	23	0.214	0.747	0.101	-0.104	4.9524	4.4232	1248.31	0	1	0	0	0	1	1	0	0	1.2444	1.0105	2208	243.1	20.79	0.110099638	0.009415761	29
840	4146	bl	0	21.347	2	Y	4	61.8	0	14	2	C	EMCI	MCI	2011/9/14	21.347	1.34388	1.362	519.9	197.3	19.83	0.379496057	0.03814195	28	21	0.585	1.793	0.87	-0.984	7.0272	1.5576	1500.36	0	1	0	1	0	0	1	0	0	1.34388	1.362	519.9	197.3	19.83	0.379496057	0.03814195	28
845	4148	bl	0	14.274	1	N	1	73	0	18	0	A	CN	CN	2011/8/16	14.274	1.31031	1.0127	1300	186.7	14.82	0.143615385	0.0114	30	25	1.171	2.204	2.005	0.706	7.36822	2.78861	1408.49	0	0	1	0	0	0	0	0	0	1.31031	1.0127	1300	186.7	14.82	0.143615385	0.0114	30
850	4149	bl	0	16.131	2	Y	4	73.3	0	14	1	C	EMCI	MCI	2011/8/19	16.131	1.31762	1.1807	958.3	202.9	18.54	0.211729104	0.01934676	24	21	-0.199	0.872	-0.347	-0.104	6.93849	15.3213	1467.61	0	1	0	0	0	1	1	0	1	1.31762	1.1807	958.3	202.9	18.54	0.211729104	0.01934676	24
854	4150	bl	0	13.385	1	N	1	73.9	0	14	0	A	CN	CN	2011/9/1	13.385	1.29142	0.9775	2118	227	19.39	0.107176582	0.009154863	28	25	-0.333	0.977	0.382	-0.253	7.2132	2.6568	1487.28	NA	0	0	0	0	0	1	0	0	1.29142	0.9775	2118	227	19.39	0.107176582	0.009154863	28
858	4151	bl	0	12.978	1	Y	2	72.2	0	14	0	B	CN	CN	2011/8/29	12.978	1.27975	1.375	492.7	189.6	17.85	0.384818348	0.036228943	29	27	0.413	1.167	0.865	-0.104	6.50467	3.89773	1163.48	0	NA	NA	NA	NA	NA	NA	NA	NA	1.27975	1.375	492.7	189.6	17.85	0.384818348	0.036228943	29
862	4152	bl	0	19.231	3	Y	6	60.7	0	18	0	DF	AD	Dementia	2011/9/27	19.231	0.787513	1.3765	585.9	457.5	43.73	0.780849974	0.07463731	20	4	-1.913	-2.115	-2.351	-1.913	6.49933	1.58925	1374.59	0	0	0	1	0	0	0	0	0	0.787513	1.3765	585.9	457.5	43.73	0.780849974	0.07463731	20
864	4153	bl	0	24.346	3	Y	6	79.3	0	20	1	DF	AD	Dementia	2011/9/9	24.346	1.11946	1.2749	519.2	405.9	42.01	0.781779661	0.080912943	22	23	-0.97	-0.991	0.394	-0.756	4.87617	2.27857	1522.33	NA	0	1	0	0	0	0	0	0	1.11946	1.2749	519.2	405.9	42.01	0.781779661	0.080912943	22
867	4155	bl	0	13.807	1	Y	2	77.6	1	14	1	B	CN	CN	2011/8/19	13.807	1.3666	1.6961	NA	NA	NA	NA	NA	28	22	0.595	0.016	0.495	0.706	6.444	2.544	1205.57	0	NA	NA	NA	NA	NA	NA	NA	NA	1.3666	1.6961	NA	NA	NA	NA	NA	28
869	4157	bl	0	34.389	2	Y	4	81.1	1	19	0	C	EMCI	MCI	2011/9/23	34.389	1.29899	1.4027	1079	297.8	29.16	0.275996293	0.027025023	29	23	0.137	1.359	-0.562	-1.204	5.05236	14.2828	1237.16	0	1	0	0	0	1	0	0	0	1.29899	1.4027	1079	297.8	29.16	0.275996293	0.027025023	29
873	4158	bl	0	48.854	1	N	1	84.3	0	18	0	A	CN	CN	2011/8/22	48.854	1.30967	0.9805	1644	203.8	16.87	0.123965937	0.010261557	30	29	1.247	0.832	1.389	-0.104	6.12024	1.42694	1325.69	1	1	0	0	0	1	1	0	0	1.30967	0.9805	1644	203.8	16.87	0.123965937	0.010261557	30
877	4159	bl	0	8.035	2	N	3	71	1	19	0	E	EMCI	MCI	2011/8/30	8.035	1.33852	1.0592	1380	194.9	17.89	0.141231884	0.012963768	30	25	0.995	1.048	1.389	-0.104	6.506	2.06233	1378.37	0	0	1	0	0	0	0	0	0	1.33852	1.0592	1380	194.9	17.89	0.141231884	0.012963768	30
881	4160	bl	0	13.566	2	N	3	74.1	0	12	0	E	EMCI	MCI	2011/10/7	13.566	1.30678	0.9502	1035	126.3	10.84	0.122028986	0.01047343	25	21	-0.291	0.16	0.091	-0.104	6.51802	2.01961	1452.45	0	1	1	1	0	1	0	0	0	1.30678	0.9502	1035	126.3	10.84	0.122028986	0.01047343	25
886	4162	bl	0	29.859	2	Y	4	71.3	1	16	2	C	LMCI	MCI	2011/9/8	29.859	1.14715	1.4662	778.8	340.7	35.37	0.437467899	0.045416025	26	23	-0.647	0.791	0.228	-0.104	6.15029	2.98046	1375.61	0	0	1	0	0	0	0	0	0	1.14715	1.4662	778.8	340.7	35.37	0.437467899	0.045416025	26
891	4164	bl	0	9.861	1	N	1	72.6	0	12	0	A	CN	CN	2011/11/28	9.861	1.41676	0.9558	2281	230.5	19.52	0.10105217	0.00855765	30	30	0.713	2.543	1.464	0.706	6.58209	3.15823	1506.57	0	0	1	0	0	1	0	0	0	1.41676	0.9558	2281	230.5	19.52	0.10105217	0.00855765	30
896	4167	bl	0	44.125	2	Y	4	69.5	1	16	1	C	LMCI	MCI	2011/8/25	44.125	0.931003	1.5395	645.3	301.7	29.43	0.46753448	0.045606695	28	16	-0.719	-2.011	-0.644	-1.33	5.67306	0.208235	1343.5	0	0	0	1	0	0	1	0	0	0.931003	1.5395	645.3	301.7	29.43	0.46753448	0.045606695	28
901	4168	bl	0	4.111	2	Y	4	82.2	0	17	1	C	EMCI	MCI	2011/9/8	4.111	1.36302	1.0775	723.4	240.5	21.1	0.332457838	0.029167819	29	24	0.434	0.658	1.19	0.706	7.14289	13.027	1430.36	0	1	0	0	0	1	1	0	0	1.36302	1.0775	723.4	240.5	21.1	0.332457838	0.029167819	29
906	4169	bl	0	43.541	2	Y	4	62	1	13	0	C	LMCI	MCI	2011/8/29	43.541	1.31584	1.1183	1558	228.8	21.86	0.146854942	0.014030809	28	25	0.794	0.253	0.485	-0.564	6.51	2.1216	1418.57	0	1	0	1	0	1	1	0	0	1.31584	1.1183	1558	228.8	21.86	0.146854942	0.014030809	28
911	4170	bl	0	13.846	2	Y	4	65.6	1	18	1	C	LMCI	MCI	2011/9/8	13.846	1.52977	1.1868	1073	168.9	17.37	0.157409133	0.016188257	30	28	1.497	1.558	1.141	0.706	7.5768	0.8592	1308.19	0	1	0	0	0	1	1	0	0	1.52977	1.1868	1073	168.9	17.37	0.157409133	0.016188257	30
919	4172	bl	0	23.934	3	Y	6	75.8	0	16	0	DF	AD	Dementia	2011/9/1	23.934	1.12559	1.0032	651.4	382	47.67	0.586429229	0.073180841	23	10	-0.893	-0.855	-2.48	-0.448	6.45795	4.30886	1527.47	0	NA	NA	NA	NA	NA	NA	NA	NA	1.12559	1.0032	651.4	382	47.67	0.586429229	0.073180841	23
922	4173	bl	0	17.942	1	N	1	69.8	1	12	0	A	CN	CN	2011/9/20	17.942	1.29888	1.0941	1358	161.1	13.03	0.118630339	0.009594993	30	28	1.474	1.531	1.76	-0.104	5.9364	2.6412	1199.99	0	1	0	0	0	1	0	0	0	1.29888	1.0941	1358	161.1	13.03	0.118630339	0.009594993	30
926	4174	bl	0	15.988	1	Y	2	73.7	1	18	1	B	CN	CN	2011/8/31	15.988	1.33746	1.4998	734.6	260.9	26.77	0.35515927	0.036441601	29	30	1.263	1.01	1.616	0.706	6.96919	1.73663	1315.23	0	1	1	0	0	1	1	0	0	1.33746	1.4998	734.6	260.9	26.77	0.35515927	0.036441601	29
928	4175	bl	0	20.289	2	Y	4	75.5	0	20	1	C	EMCI	MCI	2011/8/30	20.289	1.17903	1.2101	1133	310	29.16	0.273609885	0.025736981	27	19	0.322	0.479	0.74	-0.896	7.5624	0.7248	1393.01	0	1	0	0	1	0	1	0	0	1.17903	1.2101	1133	310	29.16	0.273609885	0.025736981	27
933	4176	bl	0	32.932	1	Y	2	84	0	20	1	B	CN	CN	2011/9/7	32.932	1.30432	1.2203	821.7	453.5	47.95	0.551904588	0.058354631	30	25	1.719	0.253	0.87	-0.104	7.7652	5.9544	1463.14	0	1	0	0	0	0	1	0	0	1.30432	1.2203	821.7	453.5	47.95	0.551904588	0.058354631	30
938	4177	bl	0	20.649	1	N	1	84.9	0	20	0	A	CN	CN	2011/9/7	20.649	1.52691	1.0228	924.7	177.9	15.28	0.19238672	0.016524278	30	25	0.811	1.419	0.686	0.706	8.4528	13.512	1552.45	1	1	0	0	0	0	0	0	0	1.52691	1.0228	924.7	177.9	15.28	0.19238672	0.016524278	30
942	4179	bl	0	32.468	1	Y	2	83	0	20	2	B	CN	CN	2011/9/7	32.468	1.33996	1.5263	301.4	215.8	22.03	0.715992037	0.073092236	30	23	0.734	1.29	1.2	0.706	7.032	24.4584	1530.38	0	1	1	0	0	1	1	0	0	1.33996	1.5263	301.4	215.8	22.03	0.715992037	0.073092236	30
946	4184	bl	0	4.236	2	N	3	62.3	1	20	0	E	EMCI	MCI	2011/9/22	4.236	1.34095	0.977	1275	108.4	9.42	0.085019608	0.007388235	30	26	1.812	0.672	0.093	0.706	6.48064	0.569976	1286.04	0	1	1	0	0	0	0	0	0	1.34095	0.977	1275	108.4	9.42	0.085019608	0.007388235	30
951	4185	bl	0	5.682	2	Y	4	80.4	0	20	0	C	EMCI	MCI	2011/9/29	5.682	1.14603	1.0066	723.1	101.9	9.55	0.140921034	0.013207025	28	26	0.638	0.272	-0.223	-0.104	5.55618	8.17151	1339.42	0	1	0	0	0	0	0	0	0	1.14603	1.0066	723.1	101.9	9.55	0.140921034	0.013207025	28
957	4187	bl	0	5.664	2	N	3	62	0	16	0	E	LMCI	MCI	2011/8/25	5.664	1.47438	1.0185	963.7	212	18.85	0.219985473	0.019560029	29	22	0.121	0.444	0.973	0.706	7.6116	1.3368	1612.78	0	1	0	1	0	1	0	0	0	1.47438	1.0185	963.7	212	18.85	0.219985473	0.019560029	29
962	4188	bl	0	44.248	2	Y	4	77.2	0	14	1	C	EMCI	MCI	2011/10/4	44.248	1.25155	1.4719	485.5	281.7	27.59	0.580226571	0.056828012	28	27	-0.526	0.832	0.737	-0.104	6.72759	4.42766	1479.2	0	1	0	0	0	0	1	0	0	1.25155	1.4719	485.5	281.7	27.59	0.580226571	0.056828012	28
967	4189	bl	0	9.85	2	Y	4	73.1	1	15	1	C	LMCI	MCI	2011/11/15	9.85	1.25789	1.3077	545.2	462.1	33.9	0.84757887	0.062179017	28	21	-0.348	0.012	-0.543	0.706	5.50488	4.84813	1331.01	0	0	1	0	0	0	0	0	0	1.25789	1.3077	545.2	462.1	33.9	0.84757887	0.062179017	28
970	4192	bl	0	24.971	3	Y	6	82.2	0	12	1	DF	AD	Dementia	2011/10/6	24.971	1.08677	1.5455	564.5	224.6	21.54	0.397874225	0.038157662	19	19	-0.475	0.338	0.398	0.706	5.16983	2.53619	1375.03	0	0	0	0	1	0	1	0	0	1.08677	1.5455	564.5	224.6	21.54	0.397874225	0.038157662	19
973	4194	bl	0	20.368	2	N	3	62	0	16	0	E	LMCI	MCI	2011/9/9	20.368	1.23801	1.015	1770	236.1	21.76	0.133389831	0.012293785	30	25	0.584	1.887	1.161	-0.104	7.2612	1.7808	1366.85	0	NA	NA	NA	NA	NA	NA	NA	NA	1.23801	1.015	1770	236.1	21.76	0.133389831	0.012293785	30
976	4195	bl	0	27.633	3	Y	6	62.2	0	16	2	DF	AD	Dementia	2011/9/8	27.633	0.907822	1.3832	433.9	533.3	55.81	1.229085043	0.128624107	21	11	-0.919	-1.093	-1.055	-2.293	5.2812	0.3648	1249.66	0	NA	NA	NA	NA	NA	NA	NA	NA	0.907822	1.3832	433.9	533.3	55.81	1.229085043	0.128624107	21
982	4197	bl	0	29.603	2	Y	4	79.3	0	20	1	C	LMCI	MCI	2011/8/26	29.603	1.23151	1.5371	555.4	201.1	17.74	0.362081383	0.031940943	30	25	0.398	1.232	2.223	0.706	5.57976	11.9618	1536.34	0	1	1	0	0	1	0	0	0	1.23151	1.5371	555.4	201.1	17.74	0.362081383	0.031940943	30
987	4198	bl	0	22.445	1	Y	2	78.4	1	16	1	B	CN	CN	2011/9/20	22.445	1.27468	1.401	643.1	202.7	19.13	0.315192039	0.02974654	30	28	1.417	0.766	1.076	0.706	6.12925	2.44576	1274.59	0	0	0	0	0	1	0	0	0	1.27468	1.401	643.1	202.7	19.13	0.315192039	0.02974654	30
991	4199	bl	0	4.534	2	N	3	59	0	16	0	E	EMCI	MCI	2011/9/14	4.534	1.3875	0.9821	1535	142.5	12.62	0.092833876	0.008221498	29	24	0.734	1.717	1.627	0.706	7.5228	0.9156	1400.05	0	1	0	0	0	1	1	0	0	1.3875	0.9821	1535	142.5	12.62	0.092833876	0.008221498	29
996	4200	bl	0	9.38	1	N	1	70.2	1	18	0	A	CN	CN	2011/10/17	9.38	1.45546	1.0616	1544	146.5	13.05	0.09488342	0.008452073	30	29	2.008	2.091	1.464	-0.104	6.8808	2.766	1346.92	0	0	0	1	0	0	1	0	0	1.45546	1.0616	1544	146.5	13.05	0.09488342	0.008452073	30
1001	4202	bl	0	11.603	2	N	3	70.5	0	18	0	E	EMCI	MCI	2011/10/10	11.603	1.39174	1.0342	1670	239.5	20.73	0.143413174	0.012413174	28	26	0.174	0.766	1.379	0.706	6.1596	1.77	1468.51	0	1	0	0	0	1	0	0	0	1.39174	1.0342	1670	239.5	20.73	0.143413174	0.012413174	28
1005	4203	bl	0	11.348	2	Y	4	74.4	1	17	1	C	LMCI	MCI	2011/9/15	11.348	1.18368	1.3012	949	241.6	22.56	0.254583772	0.023772392	30	25	0.383	0.15	1.188	-0.104	4.3956	0.2088	1297.66	0	1	0	0	0	1	1	0	0	1.18368	1.3012	949	241.6	22.56	0.254583772	0.023772392	30
1008	4205	bl	0	15.489	2	Y	4	81.4	1	18	0	C	EMCI	MCI	2011/11/4	15.489	1.24726	1.3374	992.5	281.8	27.46	0.283929471	0.027667506	29	25	1.299	1.131	0.831	0.706	6.3528	15.6708	1323.58	0	1	0	0	0	0	0	0	0	1.24726	1.3374	992.5	281.8	27.46	0.283929471	0.027667506	29
1013	4206	bl	0	8.774	2	N	3	68.6	0	17	0	E	EMCI	MCI	2011/9/26	8.774	1.17019	1.0231	1784	253.9	24.56	0.142320628	0.013766816	26	22	0.287	-0.142	-0.123	0.706	6.22168	0.485881	1411.66	0	1	0	1	0	1	1	0	0	1.17019	1.0231	1784	253.9	24.56	0.142320628	0.013766816	26
1018	4208	bl	0	19.721	1	N	1	78.2	0	20	0	A	CN	CN	2011/9/19	19.721	1.24275	0.9894	1823	194.3	16.95	0.106582556	0.009297861	30	29	2.042	2.046	1.922	0.706	6.24	4.6752	1477.6	0	1	1	0	0	0	0	0	0	1.24275	0.9894	1823	194.3	16.95	0.106582556	0.009297861	30
1022	4210	bl	0	10.376	2	N	3	63.9	0	18	1	E	LMCI	MCI	2011/9/27	10.376	1.39053	1.0208	2042	309.3	30.06	0.151469148	0.014720862	29	22	0.072	1.419	1.19	-0.253	7.27771	1.37759	1513.83	0	1	0	0	0	0	1	0	0	1.39053	1.0208	2042	309.3	30.06	0.151469148	0.014720862	29
1027	4211	bl	0	20.083	3	Y	6	80.9	1	15	0	DF	AD	Dementia	2011/10/3	20.083	1.14126	1.3954	456	211.6	20.36	0.464035088	0.044649123	22	15	-0.438	-1.472	-0.868	-1.678	4.698	2.1984	1136.51	0	0	0	0	0	0	1	0	0	1.14126	1.3954	456	211.6	20.36	0.464035088	0.044649123	22
1030	4212	bl	0	18.382	2	N	3	64.7	0	20	0	E	EMCI	MCI	2011/9/22	18.382	1.24851	1.0398	NA	NA	NA	NA	NA	29	27	1.022	1.659	2.41	0.706	8.0928	1.9236	1587.19	0	0	0	0	0	1	0	0	0	1.24851	1.0398	NA	NA	NA	NA	NA	29
1035	4213	bl	0	13.002	1	N	1	78	1	14	0	A	CN	CN	2011/9/13	13.002	1.29279	0.9643	1529	211.1	18.49	0.138064094	0.012092871	28	21	1.743	0.842	0.625	-0.104	6.36985	1.23873	1310.5	0	1	0	0	0	0	0	0	0	1.29279	0.9643	1529	211.1	18.49	0.138064094	0.012092871	28
1040	4214	bl	0	14.997	2	N	3	74.2	0	20	0	E	LMCI	MCI	2011/10/3	14.997	1.12568	0.9916	879.9	115.8	9.39	0.131605864	0.010671667	30	20	-0.075	0.856	0.185	-0.896	6.66	1.9476	1326.83	0	1	0	0	0	1	1	0	0	1.12568	0.9916	879.9	115.8	9.39	0.131605864	0.010671667	30
1045	4215	bl	0	29	3	Y	6	81.6	0	20	1	DF	AD	Dementia	2011/10/3	29	1.14265	1.6748	576.4	257.9	27.32	0.447432339	0.047397641	26	25	-0.283	0.537	0.514	0.706	5.54751	29.2092	1470.57	0	1	1	0	0	1	0	0	0	1.14265	1.6748	576.4	257.9	27.32	0.447432339	0.047397641	26
1048	4216	bl	0	13.581	2	N	3	56.4	0	14	0	E	EMCI	MCI	2011/9/19	13.581	1.2573	0.9885	NA	NA	NA	NA	NA	29	22	-0.076	0.872	-0.071	-0.104	7.1952	0.6516	1589.72	0	NA	NA	NA	NA	NA	NA	NA	NA	1.2573	0.9885	NA	NA	NA	NA	NA	29
1053	4217	bl	0	28.995	2	N	3	76.4	0	16	0	E	EMCI	MCI	2011/9/30	28.995	1.26943	0.9039	1684	186.2	17.43	0.110570071	0.010350356	30	24	0.818	0.936	0.101	0.706	7.1892	3.048	1418.56	0	1	0	0	0	1	1	0	0	1.26943	0.9039	1684	186.2	17.43	0.110570071	0.010350356	30
1057	4218	bl	0	19.172	1	N	1	80.7	0	16	0	A	CN	CN	2011/9/26	19.172	1.21462	0.994	2274	286.7	25.45	0.126077397	0.011191733	29	27	0.472	0.397	-0.129	-0.674	6.816	4.8756	1529.21	0	0	1	0	1	0	0	0	0	1.21462	0.994	2274	286.7	25.45	0.126077397	0.011191733	29
1061	4219	bl	0	9.748	2	N	3	79.4	1	17	0	E	LMCI	MCI	2011/9/27	9.748	1.30433	1.0446	908.7	119.1	10.16	0.131066359	0.011180808	30	22	0.728	-0.311	-0.129	-0.674	5.9736	1.1256	1336.4	0	0	0	0	0	1	0	0	0	1.30433	1.0446	908.7	119.1	10.16	0.131066359	0.011180808	30
1063	4220	bl	0	14.229	2	N	3	71.2	1	18	0	E	EMCI	MCI	2011/9/23	14.229	1.26121	1.0227	2006	255.4	21.67	0.127318046	0.010802592	30	22	1.267	1.696	1.504	0.706	5.77198	7.91311	1287.73	0	1	1	0	0	1	1	0	0	1.26121	1.0227	2006	255.4	21.67	0.127318046	0.010802592	30
1068	4222	bl	0	13.502	1	N	1	82.3	1	16	1	A	CN	CN	2011/9/26	13.502	1.23242	1.0119	NA	NA	NA	NA	NA	30	24	0.542	0.431	-0.213	0.706	4.6248	7.6476	1294.39	0	NA	NA	NA	NA	NA	NA	NA	NA	1.23242	1.0119	NA	NA	NA	NA	NA	30
1072	4223	bl	0	16.112	3	Y	6	75.8	0	16	0	DF	AD	Dementia	2011/9/19	16.112	0.873489	1.1176	834.6	286.5	23.49	0.343278217	0.028145219	23	9	-1.346	-2.54	-1.579	-0.564	6.1788	14.3352	1539.86	0	1	0	0	0	0	1	0	0	0.873489	1.1176	834.6	286.5	23.49	0.343278217	0.028145219	23
1074	4224	bl	0	24.81	1	N	1	75.1	0	20	0	A	CN	CN	2011/10/13	24.81	1.30076	1.0203	1201	164.5	15.43	0.136969192	0.012847627	29	29	2.013	0.935	0.729	0.706	6.4713	5.04436	1417.98	0	1	1	0	0	0	1	0	1	1.30076	1.0203	1201	164.5	15.43	0.136969192	0.012847627	29
1077	4225	bl	0	28.392	1	Y	2	69.9	0	20	1	B	CN	CN	2011/10/4	28.392	1.43957	1.4961	713.7	371.6	38.07	0.520666947	0.05334174	28	25	0.828	1.045	0.973	0.706	7.7628	2.1252	1681.32	0	0	1	0	0	0	0	0	0	1.43957	1.4961	713.7	371.6	38.07	0.520666947	0.05334174	28
1081	4226	bl	0	8.965	2	Y	4	62.9	1	17	0	C	EMCI	MCI	2011/10/7	8.965	1.36199	1.129	2219	253.1	22.84	0.114060388	0.010292925	29	22	1.535	1.979	1.447	-0.104	6.81569	1.92884	1161.58	0	NA	NA	NA	NA	NA	NA	NA	NA	1.36199	1.129	2219	253.1	22.84	0.114060388	0.010292925	29
1086	4229	bl	0	21.076	2	N	3	66.4	0	15	0	E	LMCI	MCI	2011/9/27	21.076	1.38209	1.0006	925	116.3	9.92	0.12572973	0.010724324	29	22	-0.235	0.195	0.903	-0.448	6.18	5.058	1439.01	0	NA	NA	NA	NA	NA	NA	NA	NA	1.38209	1.0006	925	116.3	9.92	0.12572973	0.010724324	29
1094	4234	bl	0	12.813	1	N	1	70.1	0	13	1	A	CN	CN	2011/11/4	12.813	1.22906	0.9928	NA	NA	NA	NA	NA	28	24	0.721	0.644	0.823	-0.253	6.92016	11.5419	1457.47	0	0	0	1	0	1	0	0	0	1.22906	0.9928	NA	NA	NA	NA	NA	28
1098	4235	bl	0	14.029	2	Y	4	63.8	0	16	0	C	EMCI	MCI	2011/10/7	14.029	1.24678	1.4663	697.2	298.8	32.64	0.428571429	0.046815835	27	25	0.314	2.123	0.272	-0.564	6.1608	4.2924	1548.58	0	1	0	0	1	0	0	0	0	1.24678	1.4663	697.2	298.8	32.64	0.428571429	0.046815835	27
1106	4240	bl	0	14.642	2	Y	4	70.8	0	20	2	C	LMCI	MCI	2011/10/5	14.642	1.17478	1.5041	337.5	270.9	27.73	0.802666667	0.082162963	28	23	-0.889	0.088	-0.3	0.706	4.73928	10.1024	1360.63	0	NA	NA	NA	NA	NA	NA	NA	NA	1.17478	1.5041	337.5	270.9	27.73	0.802666667	0.082162963	28
1110	4241	bl	0	22.637	2	Y	4	69.8	1	18	0	C	EMCI	MCI	2012/3/20	22.637	1.28667	1.3178	731.9	301.2	32.12	0.41153163	0.043885777	30	25	0.429	2.087	1.464	0.706	6.5952	7.758	1424.53	0	1	0	0	0	0	1	0	0	1.28667	1.3178	731.9	301.2	32.12	0.41153163	0.043885777	30
1112	4243	bl	0	12.501	2	Y	4	79.3	0	18	0	C	LMCI	MCI	2012/2/23	12.501	1.1089	1.505	1069	357.9	36.35	0.334798877	0.034003742	27	24	-0.535	-1.287	-0.705	0.706	5.48485	25.4634	1583.62	0	1	0	0	0	1	0	0	0	1.1089	1.505	1069	357.9	36.35	0.334798877	0.034003742	27
1115	4244	bl	0	20.82	2	Y	4	91.4	0	20	0	C	LMCI	MCI	2011/11/22	20.82	1.18166	0.8685	654.3	145.4	12.16	0.222222222	0.018584747	27	24	-0.009	0.144	0.605	-0.104	6.00677	13.1975	1461.16	0	1	0	1	0	0	1	0	0	1.18166	0.8685	654.3	145.4	12.16	0.222222222	0.018584747	27
1118	4245	bl	0	21.648	2	N	3	73.6	0	19	1	E	EMCI	MCI	2011/10/12	21.648	1.20053	0.933	924.4	125	9.22	0.135222847	0.009974037	26	20	0.236	-0.216	-1.581	-0.104	5.56732	2.39006	1344.57	0	1	0	1	0	1	1	0	0	1.20053	0.933	924.4	125	9.22	0.135222847	0.009974037	26
1123	4250	bl	0	13.334	2	Y	4	78.5	0	20	1	C	LMCI	MCI	2011/10/17	13.334	1.1001	1.3128	757.1	406.9	43.93	0.537445516	0.058024039	29	22	-0.292	0.272	0.11	0.706	7.236	1.4916	1643.32	NA	NA	NA	NA	NA	NA	NA	NA	NA	1.1001	1.3128	757.1	406.9	43.93	0.537445516	0.058024039	29
1128	4252	bl	0	35.478	3	Y	6	86.5	1	16	1	DF	AD	Dementia	2011/10/11	35.478	1.06924	1.4832	556.4	303.7	32.08	0.545830338	0.057656362	22	16	-0.874	-1.42	-0.524	-0.104	4.734	6.732	1290.5	0	1	0	0	0	1	1	0	0	1.06924	1.4832	556.4	303.7	32.08	0.545830338	0.057656362	22
1131	4254	bl	0	11.962	1	N	1	85.9	1	12	0	A	CN	CN	2011/10/5	11.962	1.17591	1.031	1011	337.6	30.3	0.333926805	0.029970326	26	23	0.693	0.151	0.511	-1.03	6.05127	16.7317	1233.09	0	1	1	0	0	1	1	0	0	1.17591	1.031	1011	337.6	30.3	0.333926805	0.029970326	26
1135	4255	bl	0	11.676	1	Y	2	72.4	0	16	1	B	CN	CN	2011/11/14	11.676	1.32439	1.1113	NA	NA	NA	NA	NA	29	26	1.351	1.818	1.444	-0.104	6.02413	4.62522	1399.81	0	NA	NA	NA	NA	NA	NA	NA	NA	1.32439	1.1113	NA	NA	NA	NA	NA	29
1139	4256	bl	0	12.745	2	Y	4	62.8	1	20	1	C	EMCI	MCI	2011/12/21	12.745	1.38247	1.1995	1389	210.9	17.51	0.151835853	0.012606192	29	26	1.118	2.232	1.515	0.706	5.838	0.57	1381.46	0	0	0	1	0	0	0	0	0	1.38247	1.1995	1389	210.9	17.51	0.151835853	0.012606192	29
1143	4258	bl	0	36.725	3	Y	6	75.8	0	14	1	DF	AD	Dementia	2011/10/17	36.725	1.15702	1.2658	641.6	322.5	34.52	0.502649626	0.053802993	24	18	-0.989	-0.373	-0.402	0.706	6.0348	0.9444	1624.41	0	1	1	0	0	0	1	0	0	1.15702	1.2658	641.6	322.5	34.52	0.502649626	0.053802993	24
1146	4259	bl	0	21.552	2	Y	4	63	1	20	1	C	EMCI	MCI	2011/11/7	21.552	1.20089	1.2679	NA	NA	NA	NA	NA	29	28	1.087	0.832	1.081	0.706	5.96806	4.73734	1276.28	1	0	0	0	0	0	1	0	0	1.20089	1.2679	NA	NA	NA	NA	NA	29
1150	4262	bl	0	30.64	1	Y	2	72.8	1	16	0	B	CN	CN	2011/10/11	30.64	1.25678	1.5495	790.5	347.9	34.28	0.440101202	0.043364959	29	27	1.235	0.511	1.562	0.706	6.7668	8.3988	1374.25	0	1	0	0	0	1	0	0	1	1.25678	1.5495	790.5	347.9	34.28	0.440101202	0.043364959	29
1155	4263	bl	0	25.333	2	Y	4	74.3	0	20	1	C	LMCI	MCI	2011/10/18	25.333	1.21722	1.857	669.3	404.3	41.11	0.604063947	0.061422382	27	21	0.057	-0.041	0.915	-0.984	6.4179	0.795564	1548.96	0	1	0	1	0	1	1	0	0	1.21722	1.857	669.3	404.3	41.11	0.604063947	0.061422382	27
1160	4266	bl	0	12.009	1	Y	2	69.8	1	14	1	B	CN	CN	2011/11/23	12.009	1.16291	1.4294	820.1	314.6	33.22	0.383611755	0.040507255	30	28	1.529	1.664	0.422	0.706	6.96385	2.07834	1387.34	0	NA	NA	NA	NA	NA	NA	NA	NA	1.16291	1.4294	820.1	314.6	33.22	0.383611755	0.040507255	30
1164	4268	bl	0	11.555	2	N	3	63.5	1	15	0	E	EMCI	MCI	2011/11/8	11.555	1.25422	0.975	1350	151.6	14.27	0.112296296	0.01057037	29	23	0.763	1.539	1.188	-0.756	6.66352	0.401786	1318.18	0	0	0	1	0	0	0	0	0	1.25422	0.975	1350	151.6	14.27	0.112296296	0.01057037	29
1168	4269	bl	0	4.989	1	N	1	65.6	1	20	0	A	CN	CN	2011/12/9	4.989	1.32554	1.0043	1157	188.4	17.48	0.162834918	0.015108038	30	27	1.556	0.644	0.471	-0.104	8.1879	3.00739	1334.74	0	0	0	1	0	0	0	0	0	1.32554	1.0043	1157	188.4	17.48	0.162834918	0.015108038	30
1170	4270	bl	0	15.504	1	Y	2	74.6	1	16	1	B	CN	CN	2011/11/1	15.504	1.36373	1.6419	479.7	182.4	19.03	0.380237649	0.039670627	28	24	1.371	0.964	1.348	-0.984	5.25259	3.75757	1309.48	0	1	1	0	0	1	0	0	0	1.36373	1.6419	479.7	182.4	19.03	0.380237649	0.039670627	28
1174	4271	bl	0	12.039	2	N	3	61.8	0	20	0	E	EMCI	MCI	2011/10/19	12.039	1.3119	1.0194	1249	162.4	17.31	0.130024019	0.013859087	30	24	0.755	1.316	0.013	0.706	4.422	0.5856	1248.34	0	1	0	0	1	1	0	0	0	1.3119	1.0194	1249	162.4	17.31	0.130024019	0.013859087	30
1179	4272	bl	0	8.125	2	Y	4	70.9	0	12	0	C	EMCI	MCI	2011/10/31	8.125	1.37819	1.1452	601.8	222.3	20.08	0.369391825	0.033366567	28	20	-0.034	0.088	-0.92	-0.104	6.14781	13.6893	1315.13	0	1	1	1	1	1	1	0	0	1.37819	1.1452	601.8	222.3	20.08	0.369391825	0.033366567	28
1184	4274	bl	0	13.825	2	N	3	63	0	14	1	E	EMCI	MCI	2011/10/24	13.825	1.36295	0.9901	893.6	157.3	13.63	0.176029543	0.01525291	30	27	0.85	0.016	0.185	0.706	7.7508	0.3048	1441.45	0	1	1	0	1	1	1	0	0	1.36295	0.9901	893.6	157.3	13.63	0.176029543	0.01525291	30
1186	4275	bl	0	8.221	1	N	1	72.8	0	18	0	A	CN	CN	2011/12/6	8.221	1.30802	0.9142	1775	215.2	20.11	0.121239437	0.011329577	29	26	0.895	0.214	-0.189	0.706	6.79391	7.8695	1567.96	0	1	0	0	0	1	1	0	0	1.30802	0.9142	1775	215.2	20.11	0.121239437	0.011329577	29
1190	4276	bl	0	8.923	1	N	1	73.9	1	12	1	A	CN	CN	2011/10/20	8.923	1.32499	0.9257	2335	257.8	21.92	0.110406852	0.00938758	29	25	1.099	0.511	1.191	-0.104	6.22317	3.25842	1302.44	0	0	0	0	0	0	0	1	0	1.32499	0.9257	2335	257.8	21.92	0.110406852	0.00938758	29
1194	4277	bl	0	8.085	1	Y	2	71.4	1	18	0	B	CN	CN	2011/10/27	8.085	1.4879	1.3756	2717	232	19.7	0.085388296	0.007250644	28	29	0.855	0.338	0.421	0.706	4.91488	4.80809	1153.41	0	1	0	0	0	1	0	0	0	1.4879	1.3756	2717	232	19.7	0.085388296	0.007250644	28
1197	4278	bl	0	20.842	1	Y	2	75	0	14	1	B	CN	CN	2011/10/26	20.842	1.17872	1.4254	422.8	205.1	19.33	0.485099338	0.045719016	27	22	-0.078	-0.615	0.138	-0.104	5.922	6.1488	1343.01	0	1	1	0	0	0	1	0	0	1.17872	1.4254	422.8	205.1	19.33	0.485099338	0.045719016	27
1201	4279	bl	0	14.105	1	Y	2	83.7	0	16	0	B	CN	CN	2012/1/18	14.105	1.09876	1.1008	2612	324.4	29.37	0.124196018	0.011244257	30	22	-0.142	-0.658	-0.688	-0.448	6.44363	6.30996	1358.13	0	1	1	0	1	1	1	0	0	1.09876	1.1008	2612	324.4	29.37	0.124196018	0.011244257	30
1204	4280	bl	0	22.571	3	Y	6	79.7	0	16	1	DF	AD	Dementia	2011/10/28	22.571	1.16629	1.1216	1694	450.7	40.61	0.266056671	0.023972845	24	19	-0.865	-0.087	-0.13	-0.104	4.34757	2.03296	1365.47	0	1	0	0	1	0	1	0	0	1.16629	1.1216	1694	450.7	40.61	0.266056671	0.023972845	24
1207	4281	bl	0	8.958	2	N	3	77.5	1	18	0	E	EMCI	MCI	2011/10/31	8.958	1.54143	1.0199	2741	308.1	29.09	0.112404232	0.010612915	27	28	0.773	1.167	0.926	0.706	6.89177	15.6416	1329.32	0	0	0	0	0	0	1	0	0	1.54143	1.0199	2741	308.1	29.09	0.112404232	0.010612915	27
1212	4282	bl	0	29.407	3	Y	6	89.6	0	12	1	DF	AD	Dementia	2011/10/26	29.407	0.948231	1.3144	543.1	313.8	31.76	0.577794145	0.058479101	23	17	-0.921	-1.787	-2.34	-0.104	6.40774	16.624	1651.49	NA	NA	NA	NA	NA	NA	NA	NA	NA	0.948231	1.3144	543.1	313.8	31.76	0.577794145	0.058479101	23
1214	4285	bl	0	16.254	2	N	3	74	0	16	0	E	EMCI	MCI	2011/10/25	16.254	1.32024	0.9803	1160	145.3	12.8	0.125258621	0.011034483	29	23	-0.116	-0.373	-0.366	0.706	7.482	15.2484	1638.71	0	1	1	0	0	0	1	0	0	1.32024	0.9803	1160	145.3	12.8	0.125258621	0.011034483	29
1217	4287	bl	0	24.706	2	Y	4	70.9	1	17	1	C	LMCI	MCI	2011/10/28	24.706	1.35833	1.5264	737.1	400.4	46.13	0.543209877	0.062583096	29	26	-0.192	0.112	0.224	-0.104	6.40204	6.71707	1199.87	0	1	0	0	0	1	1	0	0	1.35833	1.5264	737.1	400.4	46.13	0.543209877	0.062583096	29
1222	4288	bl	0	8.894	1	Y	2	72.5	1	14	0	B	CN	CN	2011/11/8	8.894	1.57573	1.1542	702.4	130	11.25	0.185079727	0.016016515	29	26	1.089	0.411	1.504	0.706	6.17752	8.1418	1211.07	0	1	0	0	0	1	1	0	0	1.57573	1.1542	702.4	130	11.25	0.185079727	0.016016515	29
1227	4290	bl	0	23.715	1	Y	2	73.5	0	20	1	B	CN	CN	2011/12/8	23.715	1.15984	1.1318	510.8	344.8	30.12	0.675019577	0.058966327	29	26	0.31	0.663	1.224	-0.448	5.84457	110.409	1433.48	NA	NA	NA	NA	NA	NA	NA	NA	NA	1.15984	1.1318	510.8	344.8	30.12	0.675019577	0.058966327	29
1231	4291	bl	0	4.203	1	Y	2	75.5	1	20	0	B	CN	CN	2012/1/12	4.203	1.17873	1.3601	762	200.6	18.84	0.263254593	0.024724409	30	26	1.775	1.539	1.383	0.706	6.2304	5.7444	1232.56	0	1	1	0	0	0	0	0	1	1.17873	1.3601	762	200.6	18.84	0.263254593	0.024724409	30
1235	4292	bl	0	13.997	1	N	1	70.9	0	15	0	A	CN	CN	2011/12/20	13.997	1.5366	1.0725	1635	209.9	19.56	0.128379205	0.011963303	28	25	0.871	0.498	0.83	0.706	7.014	2.076	1298.6	0	NA	NA	NA	NA	NA	NA	NA	NA	1.5366	1.0725	1635	209.9	19.56	0.128379205	0.011963303	28
1239	4293	bl	0	6.948	2	N	3	69.7	0	12	0	E	LMCI	MCI	2011/11/1	6.948	1.18369	0.9839	1795	213.3	18.96	0.118830084	0.010562674	26	20	-0.109	-1.545	-0.681	-0.756	7.338	3.3072	1514.45	0	1	0	0	1	0	1	0	0	1.18369	0.9839	1795	213.3	18.96	0.118830084	0.010562674	26
1244	4294	bl	0	17.634	2	Y	4	75.2	1	16	1	C	LMCI	MCI	2011/12/15	17.634	1.33271	1.2546	535	316.5	30.02	0.591588785	0.05611215	28	20	-0.207	-0.236	-0.669	-0.896	4.8468	1.2432	1233.59	0	1	1	1	0	1	1	0	0	1.33271	1.2546	535	316.5	30.02	0.591588785	0.05611215	28
1250	4299	bl	0	10.65	2	N	3	76.8	1	12	0	E	EMCI	MCI	2011/11/14	10.65	1.16366	0.9252	1771	263.8	22.2	0.148955392	0.012535291	25	19	0.561	0.245	-0.015	-1.8	6.1656	3.4248	1363.4	1	1	0	0	0	1	0	0	1	1.16366	0.9252	1771	263.8	22.2	0.148955392	0.012535291	25
1255	4300	bl	0	8.791	2	Y	4	80.6	1	16	0	C	LMCI	MCI	2011/11/16	8.791	1.10904	0.9899	633	166.1	14.1	0.262401264	0.022274882	26	23	0.118	-0.534	0.088	-0.253	5.5464	14.1684	1292.99	0	1	0	0	0	0	1	0	0	1.10904	0.9899	633	166.1	14.1	0.262401264	0.022274882	26
1259	4301	bl	0	22.684	2	N	3	74.6	0	18	0	E	EMCI	MCI	2011/11/8	22.684	1.28301	1.0508	1052	139.4	10.88	0.132509506	0.010342205	28	24	0.309	0.186	1.07	0.706	5.16506	11.5542	1422.14	0	1	1	0	0	0	0	0	0	1.28301	1.0508	1052	139.4	10.88	0.132509506	0.010342205	28
1264	4302	bl	0	14.46	2	Y	4	76.1	0	20	0	C	LMCI	MCI	2011/11/18	14.46	1.14392	1.2259	948.3	321.1	31.98	0.338605926	0.033723505	25	20	-0.507	-1.136	-0.467	-1.761	6.7884	10.5312	1410.05	0	1	1	0	1	1	0	0	0	1.14392	1.2259	948.3	321.1	31.98	0.338605926	0.033723505	25
1268	4303	bl	0	32.155	2	Y	4	80.2	1	20	1	C	LMCI	MCI	2011/11/8	32.155	1.22627	1.846	668.7	258.6	24.99	0.386720502	0.037371018	30	22	-0.053	-0.691	0.185	-0.104	5.18718	10.7441	1331.26	0	1	0	0	0	1	0	0	0	1.22627	1.846	668.7	258.6	24.99	0.386720502	0.037371018	30
1271	4307	bl	0	16.85	3	Y	6	78.5	0	16	1	DF	AD	Dementia	2012/2/15	16.85	0.991085	1.3737	NA	NA	NA	NA	NA	22	17	-0.994	-1.329	-2.003	-0.756	5.54875	8.14304	1454.24	0	0	0	1	0	0	1	0	0	0.991085	1.3737	NA	NA	NA	NA	NA	22
1273	4308	bl	0	13.261	1	N	1	74	0	16	0	A	CN	CN	2012/2/27	13.261	1.19682	1.0468	2040	228.1	20.34	0.111813725	0.009970588	30	27	0.153	1.687	0.384	-0.104	6.78899	1.07988	1575.89	0	0	1	0	0	0	0	0	0	1.19682	1.0468	2040	228.1	20.34	0.111813725	0.009970588	30
1278	4309	bl	0	26.59	2	Y	4	68.2	0	16	1	C	EMCI	MCI	2011/11/14	26.59	1.42656	1.2112	NA	NA	NA	NA	NA	27	28	0.946	0.672	0.286	-0.896	7.5468	5.5572	1362.72	0	0	0	0	0	1	0	0	0	1.42656	1.2112	NA	NA	NA	NA	NA	27
1283	4310	bl	0	5.455	2	N	3	62.3	1	17	1	E	EMCI	MCI	2011/11/11	5.455	1.31517	1.0153	659.3	134.9	11.45	0.204610951	0.017366904	30	27	1.203	2.087	1.253	0.706	7.02926	1.18534	1431.9	0	0	1	0	0	0	0	0	0	1.31517	1.0153	659.3	134.9	11.45	0.204610951	0.017366904	30
1288	4311	bl	0	9.766	2	Y	4	72.5	1	18	0	C	LMCI	MCI	2011/12/5	9.766	1.25229	1.1182	1244	314.2	27.56	0.252572347	0.022154341	28	21	0.508	0.725	0.87	0.706	5.1828	5.5224	1363.07	0	0	0	1	0	0	0	0	0	1.25229	1.1182	1244	314.2	27.56	0.252572347	0.022154341	28
1293	4312	bl	0	8.439	2	Y	4	69.3	0	17	1	C	EMCI	MCI	2011/12/5	8.439	1.24149	1.0849	666.2	248.8	20.75	0.373461423	0.031146803	26	24	-0.109	2.046	1.109	0.706	6.4956	0.618	1313.2	0	1	0	0	0	0	1	0	0	1.24149	1.0849	666.2	248.8	20.75	0.373461423	0.031146803	26
1298	4313	bl	0	12.252	1	N	1	77	1	18	1	A	CN	CN	2011/11/30	12.252	1.29059	0.9153	NA	NA	NA	NA	NA	25	24	0.654	-0.334	1.125	-0.253	6.7008	5.9652	1351.6	1	NA	NA	NA	NA	NA	NA	NA	NA	1.29059	0.9153	NA	NA	NA	NA	NA	25
1302	4320	bl	0	5.824	1	Y	2	70.7	1	12	0	B	CN	CN	2011/12/8	5.824	1.47198	1.1899	979.7	252.5	22	0.257731959	0.022455854	30	28	1.708	1.788	0.669	0.706	7.596	2.4828	1421.52	0	1	0	1	0	1	1	0	0	1.47198	1.1899	979.7	252.5	22	0.257731959	0.022455854	30
1306	4324	bl	0	20.59	2	Y	4	62.8	1	14	1	C	LMCI	MCI	2011/11/15	20.59	1.11241	1.4911	342.6	140.7	15.05	0.410683012	0.04392878	27	21	-0.565	0.338	0.781	0.706	5.5752	4.668	1169.08	0	0	0	0	0	0	1	0	0	1.11241	1.4911	342.6	140.7	15.05	0.410683012	0.04392878	27
1314	4328	bl	0	4.729	2	N	3	67.6	1	14	1	E	EMCI	MCI	2011/11/21	4.729	1.30712	0.9488	1643	183.5	15.99	0.11168594	0.009732197	29	20	0.486	-0.373	-0.488	-0.896	6.08953	1.32149	1084.8	0	1	0	0	0	1	0	0	0	1.30712	0.9488	1643	183.5	15.99	0.11168594	0.009732197	29
1317	4331	bl	0	7.849	2	N	3	75.3	1	15	1	E	EMCI	MCI	2011/12/5	7.849	1.04005	0.9646	992	150.3	12.78	0.151512097	0.012883065	29	23	1.001	0.209	0.156	0.706	7.4751	31.2779	1465.35	0	1	0	0	0	1	0	0	0	1.04005	0.9646	992	150.3	12.78	0.151512097	0.012883065	29
1322	4332	bl	0	12.255	2	Y	4	69	0	14	0	C	EMCI	MCI	2011/11/28	12.255	1.36302	1.1695	1531	233.7	21.19	0.15264533	0.013840627	28	25	1.284	1.906	1.054	-0.104	6.33	3.8688	1697.48	1	1	0	1	0	1	1	0	0	1.36302	1.1695	1531	233.7	21.19	0.15264533	0.013840627	28
1324	4335	bl	0	14.62	1	Y	2	71.7	1	15	0	B	CN	CN	2011/11/17	14.62	1.35609	1.2429	203	153.9	16.11	0.758128079	0.079359606	30	27	1.489	0.711	1.541	0.706	6.62682	3.71443	1368.14	0	1	1	0	0	0	1	0	0	1.35609	1.2429	203	153.9	16.11	0.758128079	0.079359606	30
1328	4337	bl	0	8.844	1	N	1	72	0	12	0	A	CN	CN	2011/11/22	8.844	1.26734	1.0079	998.6	114.2	9.9	0.114360104	0.009913879	26	22	0.429	-0.055	-0.591	-0.104	7.23616	5.01899	1298.66	0	0	0	0	0	0	1	0	0	1.26734	1.0079	998.6	114.2	9.9	0.114360104	0.009913879	26
1330	4338	bl	0	10.075	3	N	5	80.5	0	14	0	DF	AD	Dementia	2011/11/16	10.075	1.02551	0.9399	1452	321	27.62	0.22107438	0.019022039	21	11	-0.803	-1.481	-1.007	-0.104	5.0688	2.0256	1283.24	0	1	0	0	0	1	1	0	0	1.02551	0.9399	1452	321	27.62	0.22107438	0.019022039	21
1333	4339	bl	0	27.729	1	Y	2	84.3	0	17	2	B	CN	CN	2011/12/8	27.729	1.36665	1.4068	481.2	264.7	27.13	0.550083126	0.056379884	29	22	0.043	0.033	0.322	-0.104	7.54985	2.01027	1437.23	0	1	1	0	0	1	1	0	0	1.36665	1.4068	481.2	264.7	27.13	0.550083126	0.056379884	29
1336	4340	bl	0	2.675	1	N	1	66.7	1	16	0	A	CN	CN	2011/12/7	2.675	1.3311	1.0694	1913	179.6	15.4	0.093883952	0.008050183	29	29	1.12	0.867	0.49	-0.448	6.6744	9.6852	1491.04	0	1	0	0	0	1	1	1	0	1.3311	1.0694	1913	179.6	15.4	0.093883952	0.008050183	29
1339	4343	bl	0	22.112	1	Y	2	79.6	0	16	0	B	CN	CN	2011/11/16	22.112	1.30664	1.4142	695.5	479.7	53.38	0.689719626	0.076750539	30	23	0.221	0.725	0.782	0.706	6.8652	14.4348	1421.23	0	1	0	0	0	1	1	0	0	1.30664	1.4142	695.5	479.7	53.38	0.689719626	0.076750539	30
1344	4345	bl	0	37.362	1	N	1	69.7	0	20	0	A	CN	CN	2012/3/9	37.362	1.46251	0.974	NA	NA	NA	NA	NA	30	25	1.086	1.039	1.079	0.706	8.3304	4.872	1449.82	NA	0	0	0	0	1	0	0	0	1.46251	0.974	NA	NA	NA	NA	NA	30
1348	4346	bl	0	14.495	2	Y	4	71.3	0	18	2	C	LMCI	MCI	2011/11/28	14.495	1.23038	1.2601	664.5	288	26.35	0.433408578	0.039653875	29	27	0.239	1.788	1.093	0.706	5.79587	3.59739	1583.97	0	1	0	0	0	0	1	0	0	1.23038	1.2601	664.5	288	26.35	0.433408578	0.039653875	29
1354	4349	bl	0	19.624	1	N	1	71.4	1	16	0	A	CN	CN	2011/11/22	19.624	1.36424	1.0515	995.8	174.4	17.82	0.175135569	0.01789516	29	24	0.615	1.698	0.933	0.706	6.4968	14.6772	1469.59	0	1	0	0	0	1	0	0	0	1.36424	1.0515	995.8	174.4	17.82	0.175135569	0.01789516	29
1358	4350	bl	0	12.273	1	N	1	72.9	0	13	0	A	CN	CN	2011/12/15	12.273	1.24198	1.081	1918	205.1	18.8	0.106934307	0.009801877	30	28	1.27	1.06	0.422	0.706	7.53001	2.78454	1476.96	0	1	0	0	0	0	1	0	0	1.24198	1.081	1918	205.1	18.8	0.106934307	0.009801877	30
1362	4351	bl	0	12.068	2	Y	4	67.8	1	16	1	C	EMCI	MCI	2011/12/13	12.068	1.43161	1.3597	703.7	233.7	24.86	0.332101748	0.035327554	29	24	0.289	0.362	0.669	-0.104	6.2256	0.7116	1354.92	0	1	0	1	0	0	0	0	0	1.43161	1.3597	703.7	233.7	24.86	0.332101748	0.035327554	29
1367	4352	bl	0	9.44	1	N	1	83.6	0	16	0	A	CN	CN	2011/12/5	9.44	1.3712	1.0694	1882	257.7	23.04	0.136928799	0.012242295	29	24	0.455	0.725	1.093	-0.104	5.9172	0.0732	1522.85	0	0	1	0	0	0	0	0	0	1.3712	1.0694	1882	257.7	23.04	0.136928799	0.012242295	29
1372	4354	bl	0	16.364	2	N	3	75.7	0	14	0	E	LMCI	MCI	2012/1/17	16.364	1.27703	0.9988	1272	268.9	24.45	0.211399371	0.019221698	29	20	-0.493	-0.472	-0.011	-1.492	6.51171	2.7849	1442.61	0	NA	NA	NA	NA	NA	NA	NA	NA	1.27703	0.9988	1272	268.9	24.45	0.211399371	0.019221698	29
1377	4356	bl	0	7.817	2	N	3	68.1	0	20	0	E	EMCI	MCI	2011/11/28	7.817	1.23765	1.0886	3331	553.5	52.3	0.166166316	0.015700991	28	26	1.391	0.737	0.102	-0.448	7.6044	1.0548	1351.38	0	0	1	0	0	0	1	0	0	1.23765	1.0886	3331	553.5	52.3	0.166166316	0.015700991	28
1382	4357	bl	0	3.878	1	N	1	73.7	1	16	0	A	CN	CN	2011/12/16	3.878	1.45693	1.0279	1332	203.5	19.25	0.152777778	0.014451952	30	27	1.063	0.548	0.51	0.706	6.2784	2.0616	1231.87	0	0	1	0	0	0	0	0	0	1.45693	1.0279	1332	203.5	19.25	0.152777778	0.014451952	30
1386	4359	bl	0	16.064	2	Y	4	76.7	0	16	1	C	LMCI	MCI	2012/1/9	16.064	1.30458	1.3343	871.9	429.7	46.74	0.492831747	0.053607065	30	27	0.36	-0.147	0.027	0.706	6.6564	5.6028	1323.46	0	0	1	1	0	0	1	0	0	1.30458	1.3343	871.9	429.7	46.74	0.492831747	0.053607065	30
1391	4360	bl	0	7.417	2	N	3	59.5	1	20	0	E	EMCI	MCI	2011/12/9	7.417	1.41473	0.9853	1305	146.4	12.34	0.112183908	0.009455939	30	25	1.465	1.316	1.16	0.706	7.75942	3.41852	1357.27	0	1	0	0	0	1	1	0	0	1.41473	0.9853	1305	146.4	12.34	0.112183908	0.009455939	30
1397	4363	bl	0	27.002	2	Y	4	73.5	1	13	0	C	LMCI	MCI	2011/12/12	27.002	1.28348	1.6166	682.1	325.5	36.15	0.477202756	0.052998094	26	19	-0.234	0.144	0.271	-0.104	5.8824	2.1624	1359.46	0	0	0	0	0	1	0	0	0	1.28348	1.6166	682.1	325.5	36.15	0.477202756	0.052998094	26
1401	4365	bl	0	13.097	1	Y	2	80.3	0	20	0	B	CN	CN	2012/1/5	13.097	1.2223	1.1779	1264	202.6	17.29	0.16028481	0.013678797	29	24	0.428	-0.221	1.2	0.706	7.27354	7.27087	1598.07	0	1	0	0	0	1	0	0	0	1.2223	1.1779	1264	202.6	17.29	0.16028481	0.013678797	29
1405	4366	bl	0	28.479	2	Y	4	73.6	0	16	1	C	LMCI	MCI	2011/11/21	28.479	0.97713	1.5306	729.9	449.9	46.64	0.616385806	0.063899164	26	16	-1.532	-0.505	-1.712	-0.896	5.72646	8.27066	1526.41	0	1	0	0	0	1	1	0	0	0.97713	1.5306	729.9	449.9	46.64	0.616385806	0.063899164	26
1407	4367	bl	0	13.678	1	Y	2	65.1	1	18	1	B	CN	CN	2011/12/5	13.678	1.28087	1.0126	857.7	205.5	19.49	0.239594264	0.022723563	29	22	0.734	0.595	1.076	-0.104	6.7716	7.296	1330.86	0	1	0	0	0	1	1	0	0	1.28087	1.0126	857.7	205.5	19.49	0.239594264	0.022723563	29
1412	4369	bl	0	10.725	1	N	1	68.3	0	20	0	A	CN	CN	2011/12/5	10.725	1.26295	0.9743	2325	266.7	23.68	0.114709677	0.010184946	29	24	0.849	0.644	1.19	0.706	5.72393	0.552636	1249.42	0	1	1	0	0	1	0	0	0	1.26295	0.9743	2325	266.7	23.68	0.114709677	0.010184946	29
1416	4371	bl	0	13.837	1	Y	2	67.7	0	18	1	B	CN	CN	2011/12/6	13.837	1.1819	1.2471	957.2	265.6	24.15	0.277475972	0.025229837	28	24	0.83	0.979	0.664	-0.253	6.01909	2.36159	1395.07	0	1	1	0	0	1	0	0	0	1.1819	1.2471	957.2	265.6	24.15	0.277475972	0.025229837	28
1419	4372	bl	0	12.557	1	N	1	70	1	18	0	A	CN	CN	2011/12/7	12.557	1.27118	1.0487	NA	NA	NA	NA	NA	30	27	1.065	1.576	0.602	-0.984	6.92114	0.285655	1305.49	0	0	0	0	0	0	1	0	0	1.27118	1.0487	NA	NA	NA	NA	NA	30
1424	4376	bl	0	3.68	1	N	1	76.5	1	16	0	A	CN	CN	2012/1/19	3.68	1.33321	0.9336	2108	277	23.97	0.131404175	0.011370968	29	26	1.45	-0.648	-0.005	-1.33	6.4872	8.8884	1308.02	0	1	0	1	0	1	0	0	1	1.33321	0.9336	2108	277	23.97	0.131404175	0.011370968	29
1428	4377	bl	0	10.21	2	Y	4	69.3	1	12	1	C	LMCI	MCI	2012/2/14	10.21	1.49934	1.1261	1349	312.6	26.47	0.231727205	0.019621942	29	27	1.043	-0.216	0.225	-0.253	6.1056	0.846	1223.94	0	1	0	0	0	1	1	0	1	1.49934	1.1261	1349	312.6	26.47	0.231727205	0.019621942	29
1430	4379	bl	0	16.103	3	N	5	87.8	1	12	0	DF	AD	Dementia	2012/1/23	16.103	1.30609	0.9818	1381	195	15.01	0.141202028	0.010868936	25	19	-0.887	-0.216	-0.996	-0.104	4.4928	6.1248	1249.09	0	1	1	0	1	1	0	0	1	1.30609	0.9818	1381	195	15.01	0.141202028	0.010868936	25
1432	4380	bl	0	10.957	2	N	3	71.8	0	17	0	E	EMCI	MCI	2012/1/26	10.957	1.24402	1.0138	NA	NA	NA	NA	NA	29	28	0.935	0.935	0.504	0.706	7.5118	2.74281	1574.3	0	0	0	0	0	0	1	0	0	1.24402	1.0138	NA	NA	NA	NA	NA	29
1437	4381	bl	0	11.157	2	N	3	55	1	17	1	E	LMCI	MCI	2012/2/10	11.157	1.24861	1.0631	1720	178.9	15.25	0.104011628	0.008866279	27	26	0.91	1.06	0.472	-0.104	7.422	0.5412	1296.07	0	1	0	1	1	1	1	0	0	1.24861	1.0631	1720	178.9	15.25	0.104011628	0.008866279	27
1442	4382	bl	0	18.394	1	N	1	75.9	1	16	0	A	CN	CN	2011/12/12	18.394	1.28279	1.0291	3088	357.2	32.3	0.115673575	0.010459845	28	27	1.259	0.644	1.464	0.706	6.11356	1.58579	1135.2	0	1	1	0	1	1	1	0	0	1.28279	1.0291	3088	357.2	32.3	0.115673575	0.010459845	28
1451	4384	bl	0	10.747	1	Y	2	62.3	0	18	0	B	CN	CN	2012/2/7	10.747	1.12969	1.0623	867.5	109.3	9.86	0.125994236	0.011365994	30	25	2.047	2.016	2.16	-0.871	7.27539	0.979046	1379.78	0	0	0	0	1	0	0	0	0	1.12969	1.0623	867.5	109.3	9.86	0.125994236	0.011365994	30
1455	4385	bl	0	19.029	1	Y	2	68.2	1	12	1	B	CN	CN	2012/3/7	19.029	1.10026	1.3191	220.6	138.9	12.76	0.629646419	0.057842248	30	23	0.387	0.096	0.158	-0.104	6.003	1.61153	1286.03	0	0	0	0	0	0	1	0	0	1.10026	1.3191	220.6	138.9	12.76	0.629646419	0.057842248	30
1459	4386	bl	0	22.855	1	Y	2	84.7	1	16	0	B	CN	CN	2012/1/19	22.855	1.44699	2.0256	1221	519.8	48.1	0.425716626	0.039393939	30	25	1.006	1.583	0.87	0.706	5.9016	3.114	1288.4	0	1	0	0	0	0	1	0	0	1.44699	2.0256	1221	519.8	48.1	0.425716626	0.039393939	30
1463	4387	bl	0	8.005	1	N	1	76.1	1	16	1	A	CN	CN	2011/12/19	8.005	1.29451	1.0053	1099	253.2	21.77	0.230391265	0.019808917	29	25	0.443	0.502	0.568	-0.104	6.20723	5.46706	1310.12	0	NA	NA	NA	NA	NA	NA	NA	NA	1.29451	1.0053	1099	253.2	21.77	0.230391265	0.019808917	29
1467	4388	bl	0	40.431	1	Y	2	66.8	0	18	2	B	CN	CN	2012/1/12	40.431	1.19468	0.9703	874.3	186.8	16.55	0.21365664	0.018929429	29	27	1.821	0.888	0.767	0.706	7.6872	3.99	1472.07	0	1	0	0	1	1	1	0	0	1.19468	0.9703	874.3	186.8	16.55	0.21365664	0.018929429	29
1472	4389	bl	0	1.717	1	N	1	81.1	0	18	0	A	CN	CN	2012/1/20	1.717	1.42579	0.9801	NA	NA	NA	NA	NA	30	25	0.14	0.766	1.2	0.706	7.3308	2.9292	1643.09	0	0	0	1	0	1	0	0	0	1.42579	0.9801	NA	NA	NA	NA	NA	30
1475	4390	bl	0	12.859	2	N	3	76.2	1	12	0	E	EMCI	MCI	2011/12/16	12.859	1.45969	1.0634	1595	169.8	15.94	0.10645768	0.00999373	30	22	0.073	1.233	0.369	-0.104	5.8188	2.0652	1167.57	0	1	0	0	0	1	1	0	0	1.45969	1.0634	1595	169.8	15.94	0.10645768	0.00999373	30
1480	4391	bl	0	16.637	1	N	1	74.4	0	12	0	A	CN	CN	2012/1/16	16.637	1.48308	1.0221	1731	165.1	13.94	0.095378394	0.008053148	26	24	0.731	0.537	0.274	0.706	6.2124	1.2036	1249.55	0	1	0	0	0	0	1	0	0	1.48308	1.0221	1731	165.1	13.94	0.095378394	0.008053148	26
1484	4392	bl	0	26.68	2	Y	4	82.4	0	12	0	C	EMCI	MCI	2012/1/6	26.68	1.24453	1.6395	976.6	372.2	37.26	0.381118165	0.038152775	29	23	-0.307	-0.216	-0.67	0.706	5.8032	33.7884	1449.14	0	1	0	0	0	1	1	0	0	1.24453	1.6395	976.6	372.2	37.26	0.381118165	0.038152775	29
1487	4393	bl	0	13.841	1	N	1	73.5	0	20	0	A	CN	CN	2011/12/20	13.841	1.24956	1.0065	2573	337.2	30.8	0.131053245	0.011970462	30	24	0.736	1.212	0.978	0.706	7.3512	0.7572	1686	0	0	1	0	0	0	0	0	0	1.24956	1.0065	2573	337.2	30.8	0.131053245	0.011970462	30
1491	4394	bl	0	10.671	2	N	3	75.9	1	18	0	E	LMCI	MCI	2012/1/16	10.671	1.3062	1.0456	1086	165.2	14.77	0.152117864	0.013600368	30	25	1.74	0.133	0.419	0.706	6.4968	10.4484	1399.51	0	1	0	1	0	0	1	0	0	1.3062	1.0456	1086	165.2	14.77	0.152117864	0.013600368	30
1496	4395	bl	0	13.272	2	N	3	72.4	1	16	0	E	LMCI	MCI	2012/1/23	13.272	1.44577	1.0131	982.1	103.8	11.81	0.105691885	0.012025252	26	23	0.283	-0.184	-0.128	-1.204	5.5596	17.3424	1185.88	0	0	1	0	0	1	0	0	0	1.44577	1.0131	982.1	103.8	11.81	0.105691885	0.012025252	26
1501	4396	bl	0	15.945	1	N	1	78.4	1	12	0	A	CN	CN	2011/12/12	15.945	1.24198	0.9522	981.6	166.5	13.69	0.169621027	0.013946618	30	27	1.307	0.033	0.102	-0.104	5.91636	3.06339	1217.91	0	1	0	0	0	0	1	0	0	1.24198	0.9522	981.6	166.5	13.69	0.169621027	0.013946618	30
1504	4399	bl	0	12.558	1	N	1	77.9	1	16	1	A	CN	CN	2011/12/28	12.558	1.42825	1.0504	1554	219	19.62	0.140926641	0.012625483	28	28	1.413	1.65	0.681	-0.104	6.432	2.0616	1290.71	0	1	1	0	0	0	0	0	0	1.42825	1.0504	1554	219	19.62	0.140926641	0.012625483	28
1509	4400	bl	0	26.217	1	Y	2	71.1	0	20	1	B	CN	CN	2011/12/27	26.217	1.32642	1.4337	NA	NA	NA	NA	NA	30	26	0.669	0.872	0.986	0.706	6.7608	0.1248	1354.26	0	0	0	0	0	1	1	0	0	1.32642	1.4337	NA	NA	NA	NA	NA	30
1513	4401	bl	0	16.24	1	N	1	67.5	1	20	1	A	CN	CN	2011/12/15	16.24	1.36015	1.0648	1867	342.6	32.26	0.183502946	0.017279057	30	29	2.118	2.581	1.719	0.706	7.0296	0.3816	1400.94	0	1	1	0	0	0	1	0	0	1.36015	1.0648	1867	342.6	32.26	0.183502946	0.017279057	30
1517	4402	bl	0	17.185	2	Y	4	72.9	1	12	1	C	LMCI	MCI	2011/12/19	17.185	1.12663	1.6262	456.8	479.5	46.42	1.04969352	0.101619965	25	21	-0.737	-0.64	-0.772	-0.896	5.49677	25.4886	1390.38	0	1	0	1	0	1	1	0	0	1.12663	1.6262	456.8	479.5	46.42	1.04969352	0.101619965	25
1522	4404	bl	0	30.357	2	Y	4	82.5	1	12	0	C	EMCI	MCI	2012/1/26	30.357	1.28657	1.5057	652	212	21.19	0.325153374	0.0325	29	20	0.071	-0.185	0.504	0.706	6.1836	0.9648	1244.87	0	NA	NA	NA	NA	NA	NA	NA	NA	1.28657	1.5057	652	212	21.19	0.325153374	0.0325	29
1527	4405	bl	0	15.397	2	Y	4	71.4	0	18	1	C	EMCI	MCI	2012/1/25	15.397	1.29486	1.339	633.8	482.5	44.5	0.761281161	0.070211423	29	28	0.914	0.272	0.605	-0.104	7.398	1.146	1541.83	0	1	0	0	0	0	1	0	0	1.29486	1.339	633.8	482.5	44.5	0.761281161	0.070211423	29
1540	4414	bl	0	30.037	2	Y	4	60.8	1	18	1	C	LMCI	MCI	2012/4/6	30.037	1.25123	1.2405	969.7	402.6	43.22	0.415179953	0.044570486	28	20	0.292	1.368	-0.837	-0.756	5.7072	1.716	1209.99	0	0	0	1	0	0	0	0	0	1.25123	1.2405	969.7	402.6	43.22	0.415179953	0.044570486	28
1545	4415	bl	0	17.539	2	Y	4	75.1	1	13	2	C	EMCI	MCI	2012/1/25	17.539	1.16856	1.7361	389	816.9	92.08	2.1	0.236709512	28	26	0.024	0.209	0.337	0.706	4.6176	5.6796	1181.3	0	1	0	1	0	0	1	0	0	1.16856	1.7361	389	816.9	92.08	2.1	0.236709512	28
1555	4419	bl	0	14.479	2	Y	4	63.8	1	18	1	C	EMCI	MCI	2011/12/22	14.479	1.25159	1.2546	555.6	152.6	15.24	0.274658027	0.027429806	30	28	1.156	-0.171	0.986	0.706	6.73945	0.909733	1272.96	0	1	0	0	0	1	0	0	0	1.25159	1.2546	555.6	152.6	15.24	0.274658027	0.027429806	30
1560	4420	bl	0	17.905	2	Y	4	81.4	0	18	0	C	EMCI	MCI	2012/4/3	17.905	1.25884	1.3621	795	339.4	32.22	0.426918239	0.040528302	27	21	0.844	0.433	0.944	-0.104	7.3608	4.95	1474.23	0	1	0	0	0	0	0	0	0	1.25884	1.3621	795	339.4	32.22	0.426918239	0.040528302	27
1562	4421	bl	0	17.472	1	N	1	75.1	1	14	0	A	CN	CN	2012/1/4	17.472	1.27224	0.9748	1955	196.8	17.55	0.100664962	0.008976982	26	23	1.277	0.016	0.549	0.706	6.69613	3.69215	1463.64	0	1	0	0	1	1	1	0	0	1.27224	0.9748	1955	196.8	17.55	0.100664962	0.008976982	26
1565	4422	bl	0	13.649	1	Y	2	70.8	1	15	0	B	CN	CN	2011/12/27	13.649	1.44329	1.2148	1314	375	29.93	0.285388128	0.022777778	29	28	1.569	1.473	0.495	0.706	6.84218	5.56484	1381.38	0	1	0	0	0	0	1	0	0	1.44329	1.2148	1314	375	29.93	0.285388128	0.022777778	29
1571	4424	bl	0	10.053	1	Y	2	66.2	1	12	1	B	CN	CN	2012/1/9	10.053	1.28981	1.0883	752.9	149.6	14.6	0.198698366	0.019391685	26	23	0.768	0.027	-0.337	-0.104	6.2148	0.318	1163.75	0	1	0	0	0	0	1	0	0	1.28981	1.0883	752.9	149.6	14.6	0.198698366	0.019391685	26
1574	4426	bl	0	10.463	2	Y	4	77.2	0	16	0	C	LMCI	MCI	2012/1/30	10.463	1.36676	0.9204	819.6	188	17.89	0.229380185	0.021827721	28	21	-0.679	-0.116	-0.487	0.706	5.68764	9.79186	1587.67	0	0	1	1	0	0	0	0	0	1.36676	0.9204	819.6	188	17.89	0.229380185	0.021827721	28
1578	4427	bl	0	3.15	1	N	1	71.3	0	12	0	A	CN	CN	2012/1/9	3.15	1.34963	1.0036	1689	210.8	20.73	0.124807578	0.012273535	30	28	1.023	-0.605	0.032	-0.104	7.0188	2.94	1558.67	0	1	0	0	0	1	0	0	0	1.34963	1.0036	1689	210.8	20.73	0.124807578	0.012273535	30
1582	4428	bl	0	11.37	1	N	1	72.6	0	18	0	A	CN	CN	2012/1/6	11.37	1.19568	1.0916	1454	197.6	16.67	0.135900963	0.011464924	29	26	0.984	1.696	1.76	0.706	6.288	1.8768	1500.08	0	0	0	1	0	0	1	0	0	1.19568	1.0916	1454	197.6	16.67	0.135900963	0.011464924	29
1586	4429	bl	0	1.027	1	Y	2	77	0	14	0	B	CN	CN	2012/2/9	1.027	1.38188	1.1832	2175	279.4	25.29	0.12845977	0.011627586	30	28	1.086	1.118	1.049	0.706	7.3608	5.1816	1478.16	1	1	0	0	0	0	1	0	0	1.38188	1.1832	2175	279.4	25.29	0.12845977	0.011627586	30
1591	4430	bl	0	29.379	2	Y	4	80	0	15	0	C	LMCI	MCI	2012/2/15	29.379	1.06673	1.3406	590.5	542.7	54.28	0.919051651	0.0919221	24	17	-1.138	-0.204	-1.198	-1.694	4.428	4.9644	1412.67	0	0	1	0	0	0	0	0	0	1.06673	1.3406	590.5	542.7	54.28	0.919051651	0.0919221	24
1596	4431	bl	0	23.863	2	Y	4	74.1	0	16	0	C	EMCI	MCI	2012/2/29	23.863	1.32054	1.8417	618.5	158.2	14.89	0.255780113	0.024074373	28	27	0.77	0.016	0.174	0.706	6.6804	0.4608	1429.46	0	1	0	0	0	1	1	0	1	1.32054	1.8417	618.5	158.2	14.89	0.255780113	0.024074373	28
1600	4432	bl	0	15.819	2	N	3	61.6	0	14	0	E	LMCI	MCI	2012/2/24	15.819	NA	NA	1454	177.9	14.83	0.122352132	0.01019945	28	15	-0.538	-1.939	-1.291	-0.896	9.354	5.0136	1657.6	0	1	0	1	1	1	1	0	0	NA	NA	1454	177.9	14.83	0.122352132	0.01019945	28
1606	4434	bl	0	15.348	2	N	3	66.5	0	17	0	E	EMCI	MCI	2012/2/1	15.348	1.31253	1.0337	1245	144.6	12.73	0.116144578	0.0102249	30	23	0.196	0.397	0.669	-0.896	6.52285	1.03103	1328.6	0	0	0	0	0	1	0	1	0	1.31253	1.0337	1245	144.6	12.73	0.116144578	0.0102249	30
1611	4438	bl	0	11.091	2	Y	4	76.8	0	18	0	C	EMCI	MCI	2012/2/6	11.091	1.15628	1.1045	627.4	190.2	17.4	0.303155881	0.027733503	29	21	0.437	0.725	0.105	-0.104	8.2308	9.4992	1625.76	0	1	1	0	0	1	1	0	1	1.15628	1.1045	627.4	190.2	17.4	0.303155881	0.027733503	29
1613	4441	bl	0	12.528	1	Y	2	68.7	1	16	0	B	CN	CN	2012/1/19	12.528	1.3492	1.1127	NA	NA	NA	NA	NA	30	26	1.639	0.927	1.389	0.706	6.91397	4.47193	1455.48	0	0	0	0	0	1	0	0	0	1.3492	1.1127	NA	NA	NA	NA	NA	30
1617	4442	bl	0	32.557	1	Y	2	74.2	1	17	1	B	CN	CN	2012/4/18	32.557	1.18017	NA	425.6	440.2	51.24	1.034304511	0.120394737	30	25	1.824	-0.822	0.568	-0.104	6.1392	33.3936	1286.69	0	1	0	0	0	1	0	0	0	1.18017	NA	425.6	440.2	51.24	1.034304511	0.120394737	30
1619	4443	bl	0	12.512	2	N	3	67.9	0	12	0	E	EMCI	MCI	2012/2/21	12.512	1.2905	0.9892	1620	205.7	18.04	0.126975309	0.011135802	29	28	1.357	0.314	1.161	0.706	7.9092	2.9364	1417.93	0	1	0	0	0	0	1	0	0	1.2905	0.9892	1620	205.7	18.04	0.126975309	0.011135802	29
1624	4444	bl	0	16.552	2	Y	4	77.5	0	18	0	C	LMCI	MCI	2012/2/21	16.552	1.35575	1.1301	971.6	278.9	25.37	0.287052285	0.026111569	29	25	0.138	0.677	0.49	-0.104	5.4384	4.6332	1328.05	0	1	0	0	0	0	1	0	0	1.35575	1.1301	971.6	278.9	25.37	0.287052285	0.026111569	29
1629	4445	bl	0	13.534	2	N	3	73.7	0	14	0	E	EMCI	MCI	2012/1/25	13.534	1.30977	0.9644	1809	199.3	16.52	0.110171365	0.009132117	30	25	0.333	0.537	0.274	-0.104	6.6168	1.4976	1457.24	0	1	1	0	0	1	1	0	0	1.30977	0.9644	1809	199.3	16.52	0.110171365	0.009132117	30
1632	4446	bl	0	21.884	1	N	1	68.4	1	15	0	A	CN	CN	2012/1/23	21.884	1.3307	1.0461	NA	NA	NA	NA	NA	30	24	0.955	0.663	0.634	-0.448	6.8292	2.2476	1317.25	0	NA	NA	NA	NA	NA	NA	NA	NA	1.3307	1.0461	NA	NA	NA	NA	NA	30
1637	4447	bl	0	24.128	2	Y	4	67.5	1	19	1	C	EMCI	MCI	2012/1/31	24.128	1.44322	1.4314	871	453.1	45.51	0.520206659	0.052250287	27	26	0.888	0.617	1.011	-0.104	5.4504	1.782	1278.02	0	0	0	0	0	0	0	0	1	1.44322	1.4314	871	453.1	45.51	0.520206659	0.052250287	27
1641	4448	bl	0	15.363	1	N	1	63.8	1	16	0	A	CN	CN	2012/2/13	15.363	1.28024	1.0698	2426	318.8	26.82	0.131409728	0.011055235	29	26	1.126	0.465	1.422	0.706	7.0356	0.8796	1361.7	0	1	1	0	0	1	1	0	0	1.28024	1.0698	2426	318.8	26.82	0.131409728	0.011055235	29
1645	4449	bl	0	16.053	1	Y	2	66.9	1	12	0	B	CN	CN	2012/1/30	16.053	1.25129	1.1147	957.1	192.3	17.99	0.200919444	0.018796364	28	26	0.446	-0.29	0.167	-0.104	7.7604	35.454	1595.84	0	1	0	0	1	1	1	0	0	1.25129	1.1147	957.1	192.3	17.99	0.200919444	0.018796364	28
1647	4453	bl	0	13.552	1	N	1	65.9	0	16	0	A	CN	CN	2012/2/1	13.552	1.35226	0.9812	2069	244.8	19.29	0.118318028	0.009323345	29	26	1.583	2.581	2.63	0.706	7.1964	1.7124	1496.26	0	1	0	0	1	0	1	0	0	1.35226	0.9812	2069	244.8	19.29	0.118318028	0.009323345	29
1651	4455	bl	0	15.67	2	N	3	64.2	0	18	0	E	EMCI	MCI	2012/3/5	15.67	1.28798	0.9564	2340	283.7	29.46	0.121239316	0.012589744	28	24	-0.354	-0.4	-0.05	0.706	6.96967	1.65732	1522.7	0	1	0	1	0	0	1	0	0	1.28798	0.9564	2340	283.7	29.46	0.121239316	0.012589744	28
1657	4458	bl	0	28.637	2	Y	4	76.1	1	16	1	C	LMCI	MCI	2012/1/31	28.637	1.0274	1.432	651.3	457.3	51.53	0.702134193	0.079118686	27	17	-0.782	-1.218	-0.634	-1.139	5.58836	5.58341	1402.98	1	1	0	0	0	0	0	0	0	1.0274	1.432	651.3	457.3	51.53	0.702134193	0.079118686	27
1663	4462	bl	0	25.021	2	Y	4	71.3	0	18	0	C	LMCI	MCI	2012/2/14	25.021	1.11123	1.381	721.6	219.1	21.12	0.30363082	0.029268293	30	22	-0.033	-0.415	0.032	0.706	6.7932	5.496	1624.01	0	1	0	0	0	0	1	0	0	1.11123	1.381	721.6	219.1	21.12	0.30363082	0.029268293	30
1668	4463	bl	0	12.517	2	N	3	66.5	0	13	1	E	EMCI	MCI	2012/2/29	12.517	1.305	0.9759	1404	134.4	12.05	0.095726496	0.008582621	28	23	0.615	0.394	0.679	0.706	5.6544	0.9828	1381.52	0	0	1	0	0	0	0	0	0	1.305	0.9759	1404	134.4	12.05	0.095726496	0.008582621	28
1673	4464	bl	0	7.821	1	Y	2	70.4	0	16	1	B	CN	CN	2012/2/17	7.821	1.37365	1.0556	840.8	201.1	17.47	0.239176974	0.020777831	30	29	1.915	2.002	2.282	0.706	7.422	1.188	1454.7	0	1	0	0	0	0	1	0	0	1.37365	1.0556	840.8	201.1	17.47	0.239176974	0.020777831	30
1677	4465	bl	0	5.95	2	N	3	61.1	1	16	1	E	EMCI	MCI	2012/2/21	5.95	1.37219	1.0258	1423	235.8	20.98	0.165706254	0.0147435	28	25	1.23	0.711	1.438	0.706	7.29	0.504	1380.42	0	1	0	1	0	0	1	0	0	1.37219	1.0258	1423	235.8	20.98	0.165706254	0.0147435	28
1683	4466	bl	0	26.752	1	N	1	79.8	0	16	0	A	CN	CN	2012/2/20	26.752	1.22468	0.9247	1061	177.8	15.52	0.167577757	0.01462771	30	20	1.353	0.16	1.368	-0.104	7.0224	2.334	1471.48	1	0	1	0	0	0	0	0	0	1.22468	0.9247	1061	177.8	15.52	0.167577757	0.01462771	30
1687	4467	bl	0	6.778	2	Y	4	61.9	1	12	2	C	EMCI	MCI	2012/2/8	6.778	1.28906	1.4099	705.2	675.6	76.51	0.958026092	0.108494044	27	24	0.103	-0.399	0.112	-0.104	6.03889	1.12757	1307.2	0	1	0	1	0	1	1	0	0	1.28906	1.4099	705.2	675.6	76.51	0.958026092	0.108494044	27
1691	4468	bl	0	9.744	2	N	3	62.3	1	16	0	E	EMCI	MCI	2012/2/16	9.744	1.35773	0.9848	2248	200.9	16.25	0.089368327	0.007228648	29	28	0.542	0.979	1.389	-0.104	5.8692	0.3492	1256.6	0	0	0	1	0	0	0	0	0	1.35773	0.9848	2248	200.9	16.25	0.089368327	0.007228648	29
1694	4469	bl	0	16.203	1	N	1	66.1	0	19	1	A	CN	CN	2012/4/18	16.203	1.39424	0.9861	3384	421.7	34.16	0.124615839	0.010094563	29	25	0.72	1.236	1.389	-0.253	6.504	0.1872	1400.11	1	1	0	0	0	1	1	0	0	1.39424	0.9861	3384	421.7	34.16	0.124615839	0.010094563	29
1698	4473	bl	0	11.588	2	Y	4	74.8	0	16	1	C	EMCI	MCI	2012/2/16	11.588	1.27564	1.4185	998.8	380.4	40.95	0.380857028	0.040999199	27	22	0.827	1.233	0.04	-0.253	7.0992	0.4572	1603.73	0	NA	NA	NA	NA	NA	NA	NA	NA	1.27564	1.4185	998.8	380.4	40.95	0.380857028	0.040999199	27
1704	4475	bl	0	4.568	2	N	3	83.9	0	14	1	E	EMCI	MCI	2012/3/1	4.568	1.07624	1.0803	1103	430.2	37.85	0.390027199	0.034315503	26	17	-0.736	0.093	-0.579	-0.104	4.6212	5.4492	1484.48	0	1	0	0	0	1	1	0	0	1.07624	1.0803	1103	430.2	37.85	0.390027199	0.034315503	26
1706	4476	bl	0	23.949	2	N	3	88.6	0	11	0	E	EMCI	MCI	2012/2/7	23.949	1.26995	1.0208	2176	258.9	23.75	0.118979779	0.010914522	30	22	0.629	0.03	0.082	-0.984	6.0444	16.4376	1366.33	0	1	1	0	0	1	0	0	0	1.26995	1.0208	2176	258.9	23.75	0.118979779	0.010914522	30
1710	4477	bl	0	25.036	3	Y	6	82.1	1	14	1	DF	AD	Dementia	2012/2/2	25.036	1.13186	1.3449	651.4	371.2	33.6	0.569849555	0.05158121	21	13	-1.082	-1.164	-0.341	-0.896	3.564	2.5872	1128.29	0	1	0	0	0	1	1	0	0	1.13186	1.3449	651.4	371.2	33.6	0.569849555	0.05158121	21
1713	4480	bl	0	21.438	2	Y	4	63.8	1	12	1	C	EMCI	MCI	2012/3/5	21.438	1.44329	1.2354	682.1	253.6	23.17	0.371792992	0.033968626	29	24	0.565	1.317	-0.16	-0.104	6.0156	1.1976	1168.5	0	1	0	0	0	1	0	0	0	1.44329	1.2354	682.1	253.6	23.17	0.371792992	0.033968626	29
1716	4482	bl	0	29.116	1	Y	2	77.2	1	16	0	B	CN	CN	2012/3/6	29.116	1.3002	1.4593	1244	574.2	59.99	0.461575563	0.048223473	28	24	1.469	0.473	0.337	0.706	6.68888	1.30547	1311.23	0	0	0	1	0	0	0	0	0	1.3002	1.4593	1244	574.2	59.99	0.461575563	0.048223473	28
1721	4483	bl	0	5.461	1	N	1	69.5	1	15	0	A	CN	CN	2012/2/14	5.461	1.42158	0.9528	NA	NA	NA	NA	NA	30	25	1.395	0.214	0.016	0.706	7.0236	1.8708	1281.43	0	0	0	1	0	0	0	0	0	1.42158	0.9528	NA	NA	NA	NA	NA	30
1725	4485	bl	0	14.424	1	N	1	73.3	0	17	0	A	CN	CN	2012/2/10	14.424	1.41781	1.0688	1563	277.7	25.67	0.177671145	0.016423544	26	26	1.071	1.834	1.504	0.706	7.42571	13.2363	1589.65	0	1	1	0	0	1	1	0	0	1.41781	1.0688	1563	277.7	25.67	0.177671145	0.016423544	26
1729	4488	bl	0	9.493	1	N	1	72.6	0	18	0	A	CN	CN	2012/2/16	9.493	1.33084	1.0305	1641	200.2	16.28	0.121998781	0.00992078	30	NA	1.398	2.581	1.871	-0.448	6.96101	2.40368	1549.57	0	1	0	0	0	1	1	0	0	1.33084	1.0305	1641	200.2	16.28	0.121998781	0.00992078	30
1734	4489	bl	0	11.009	2	Y	4	74.2	0	20	0	C	LMCI	MCI	2012/2/13	11.009	1.31274	1.1574	1336	210.4	17.67	0.15748503	0.013226048	30	27	0.633	0.881	1.062	-0.104	7.0296	5.3172	1479.03	0	NA	NA	NA	NA	NA	NA	NA	NA	1.31274	1.1574	1336	210.4	17.67	0.15748503	0.013226048	30
1739	4491	bl	0	5.04	1	N	1	84.1	0	19	0	A	CN	CN	2012/2/21	5.04	1.25655	0.9171	1292	165.2	14.19	0.127863777	0.010982972	30	23	1.468	-0.356	-0.131	0.706	6.9192	1.35	1415.45	0	0	1	0	0	0	0	0	0	1.25655	0.9171	1292	165.2	14.19	0.127863777	0.010982972	30
1744	4494	bl	0	30.043	3	Y	6	71.1	0	12	2	DF	AD	Dementia	2012/2/15	30.043	1.17744	1.2713	308.5	440	46.73	1.426256078	0.151474878	25	21	-0.538	-0.717	-0.1	-0.104	5.01405	28.9283	1468.09	1	1	0	1	0	0	1	0	0	1.17744	1.2713	308.5	440	46.73	1.426256078	0.151474878	25
1747	4496	bl	0	12.028	1	N	1	76.1	1	16	1	A	CN	CN	2012/2/24	12.028	1.46324	1.0252	3462	312.7	28.25	0.090323512	0.008160023	30	25	0.922	1.564	1.422	-0.104	6.8244	0.3036	1402.43	0	1	0	0	1	0	1	0	0	1.46324	1.0252	3462	312.7	28.25	0.090323512	0.008160023	30
1750	4498	bl	0	18.686	2	Y	4	77.5	1	14	0	C	EMCI	MCI	2012/4/10	18.686	1.14577	1.4801	876.6	370.5	35.75	0.422655715	0.040782569	28	21	0.298	-0.809	-0.472	-0.564	4.7196	25.5492	1231.54	1	1	0	0	1	1	1	0	0	1.14577	1.4801	876.6	370.5	35.75	0.422655715	0.040782569	28
1755	4499	bl	0	16.955	1	N	1	83.8	0	20	0	A	CN	CN	2012/3/29	16.955	1.50952	0.9988	1841	256.9	26.29	0.139543726	0.014280282	28	26	-0.286	0.088	0.188	0.706	6.74069	13.8081	1461.95	0	1	1	1	0	1	0	0	0	1.50952	0.9988	1841	256.9	26.29	0.139543726	0.014280282	28
1759	4500	bl	0	25.72	3	Y	6	90.3	1	13	0	DF	AD	Dementia	2012/2/24	25.72	1.15959	1.5778	510.7	353.7	37.41	0.692578813	0.073252399	22	12	-1.017	-1.374	-0.952	-0.949	6.89045	25.4329	1251.29	0	1	0	0	0	1	0	0	0	1.15959	1.5778	510.7	353.7	37.41	0.692578813	0.073252399	22
1762	4501	bl	0	31.98	3	Y	6	79	0	18	1	DF	AD	Dementia	2012/5/2	31.98	1.10106	1.3132	741.5	331.5	31.57	0.447066757	0.04257586	22	18	-1.107	-0.454	-0.646	0.706	3.7704	4.9716	1305.78	0	0	0	0	0	0	1	0	0	1.10106	1.3132	741.5	331.5	31.57	0.447066757	0.04257586	22
1765	4502	bl	0	27.145	2	Y	4	58.5	1	20	2	C	LMCI	MCI	2012/4/12	27.145	0.914992	1.5	799.3	555.2	60.23	0.694607782	0.075353434	24	18	-0.671	0.269	0.358	-0.564	5.1528	2.574	1269.86	0	0	0	1	0	0	0	0	0	0.914992	1.5	799.3	555.2	60.23	0.694607782	0.075353434	24
1770	4503	bl	0	6.791	1	N	1	71.7	1	19	0	A	CN	CN	2012/3/15	6.791	1.29466	1.0556	1245	180.1	17.1	0.144658635	0.01373494	30	27	1.798	1.067	3.065	0.706	6.16391	5.79877	1450.91	0	NA	NA	NA	NA	NA	NA	NA	NA	1.29466	1.0556	1245	180.1	17.1	0.144658635	0.01373494	30
1778	4506	bl	0	26.37	1	N	1	71.5	0	19	0	A	CN	CN	2012/3/15	26.37	1.15694	0.997	964.7	125.9	11.33	0.130506893	0.011744584	30	24	0.932	1.167	1.079	0.706	8.21607	4.717	1475.85	0	NA	NA	NA	NA	NA	NA	NA	NA	1.15694	0.997	964.7	125.9	11.33	0.130506893	0.011744584	30
1783	4507	bl	0	14.583	2	Y	4	78.2	0	16	1	C	LMCI	MCI	2012/2/14	14.583	1.39931	1.6117	697.3	281.8	30.48	0.404130217	0.043711458	29	22	-0.209	-0.697	0.173	-0.984	5.93616	16.8443	1520.77	0	1	1	0	0	0	1	0	0	1.39931	1.6117	697.3	281.8	30.48	0.404130217	0.043711458	29
1788	4508	bl	0	12.721	1	Y	2	77.1	1	14	0	B	CN	CN	2012/2/15	12.721	1.45619	1.3354	685.5	187.1	17.34	0.27293946	0.025295405	30	24	0.479	0.445	0.577	-0.564	7.272	0.2004	1311.02	0	NA	NA	NA	NA	NA	NA	NA	NA	1.45619	1.3354	685.5	187.1	17.34	0.27293946	0.025295405	30
1792	4510	bl	0	20.981	2	Y	4	66.4	1	12	1	C	LMCI	MCI	2012/2/27	20.981	1.29178	1.4331	733	475.9	47.52	0.649249659	0.064829468	30	28	0.392	0.537	0.34	-0.104	7.0524	1.992	1349.48	0	1	0	0	0	1	1	0	0	1.29178	1.4331	733	475.9	47.52	0.649249659	0.064829468	30
1797	4512	bl	0	9.351	7	N	3	68	1	16	0	E	EMCI	CN	2012/5/3	9.351	1.34998	0.999	2123	316	26.64	0.148845973	0.012548281	28	26	1.05	0.979	0.765	0.706	5.778	16.5624	1258.89	1	1	1	0	0	0	1	0	1	1.34998	0.999	2123	316	26.64	0.148845973	0.012548281	28
1802	4513	bl	0	26.059	2	N	3	60.6	0	19	1	E	EMCI	MCI	2012/3/9	26.059	1.43669	1.0506	1085	188.9	15.28	0.174101382	0.014082949	29	27	1.172	0.872	0.743	-0.104	5.8332	0.3948	1411.26	0	0	0	1	0	0	0	0	0	1.43669	1.0506	1085	188.9	15.28	0.174101382	0.014082949	29
1807	4514	bl	0	9.416	2	N	3	67.6	1	14	1	E	EMCI	MCI	2012/2/22	9.416	1.22284	0.9309	1479	127.8	11.39	0.086409736	0.007701149	30	24	0.368	-0.105	0.605	-0.104	8.33117	5.50791	1371.33	0	1	0	0	0	0	1	0	0	1.22284	0.9309	1479	127.8	11.39	0.086409736	0.007701149	30
1812	4515	bl	0	30.995	2	Y	4	74.6	0	19	1	C	LMCI	MCI	2012/2/23	30.995	1.10547	1.439	520.3	350.2	32.49	0.673073227	0.062444743	26	21	-0.641	-0.434	-0.47	0.706	5.9088	4.0548	1700.1	0	NA	NA	NA	NA	NA	NA	NA	NA	1.10547	1.439	520.3	350.2	32.49	0.673073227	0.062444743	26
1815	4516	bl	0	14.487	1	N	1	71.4	0	20	0	A	CN	CN	2012/2/27	14.487	1.46066	1.0168	1488	232.5	19.91	0.15625	0.013380376	28	27	0.598	1.574	1.139	-0.674	7.02413	5.14896	1483.99	0	1	0	0	0	1	0	0	0	1.46066	1.0168	1488	232.5	19.91	0.15625	0.013380376	28
1820	4520	bl	0	6.647	1	N	1	67.8	0	16	0	A	CN	CN	2012/3/14	6.647	1.40292	0.9872	2608	386.3	35.59	0.148121166	0.013646472	30	23	1.405	2.729	1.625	0.706	7.992	0.5292	1502.18	0	NA	NA	NA	NA	NA	NA	NA	NA	1.40292	0.9872	2608	386.3	35.59	0.148121166	0.013646472	30
1824	4521	bl	0	23.308	2	Y	4	70	0	18	1	C	LMCI	MCI	2012/2/23	23.308	1.14591	1.5847	918.5	488.4	50.4	0.531736527	0.054872074	27	23	-0.263	-0.006	0.067	0.706	6.3516	2.2416	1489.53	0	1	0	0	0	1	0	0	0	1.14591	1.5847	918.5	488.4	50.4	0.531736527	0.054872074	27
1829	4522	bl	0	20.185	2	N	3	66.8	0	18	0	E	EMCI	MCI	2012/3/1	20.185	1.32645	0.9804	1084	118.1	10.76	0.108948339	0.009926199	27	24	0.846	0.167	1.014	-0.104	7.494	3.8076	1575.9	0	1	0	0	0	0	1	0	0	1.32645	0.9804	1084	118.1	10.76	0.108948339	0.009926199	27
1836	4526	bl	0	26.933	3	Y	6	79.4	0	16	2	DF	AD	Dementia	2012/2/14	26.933	1.16616	1.4623	366	466.6	49.71	1.274863388	0.135819672	22	19	-0.914	-0.568	-0.29	-1.204	5.1204	4.4208	1334.2	0	1	0	1	0	1	1	0	0	1.16616	1.4623	366	466.6	49.71	1.274863388	0.135819672	22
1839	4530	bl	0	21.417	2	Y	4	75.9	0	18	1	C	EMCI	MCI	2012/2/22	21.417	0.987222	1.2784	592.3	205.3	19.88	0.346614891	0.033564072	30	23	0.254	-1.155	-0.519	0.706	6.5652	8.8956	1543.02	0	0	1	0	0	0	1	0	0	0.987222	1.2784	592.3	205.3	19.88	0.346614891	0.033564072	30
1841	4531	bl	0	24.88	2	Y	4	73.7	0	20	1	C	LMCI	MCI	2012/3/22	24.88	1.12591	1.3172	464.8	185.2	19.32	0.398450947	0.041566265	24	21	-0.739	-0.657	-0.739	0.706	6.16762	27.4677	1449.08	0	1	0	0	0	1	1	0	0	1.12591	1.3172	464.8	185.2	19.32	0.398450947	0.041566265	24
1846	4536	bl	0	19.127	2	N	3	77.9	1	17	0	E	EMCI	MCI	2012/3/9	19.127	1.21828	1.0402	1799	281.5	22.73	0.15647582	0.012634797	28	21	-0.015	0.433	1.238	-1.402	5.898	13.9836	1404.7	0	0	0	1	0	0	0	0	0	1.21828	1.0402	1799	281.5	22.73	0.15647582	0.012634797	28
1851	4538	bl	0	20.665	2	Y	4	78.8	1	15	1	C	LMCI	MCI	2012/5/17	20.665	1.33729	1.2004	761	317.1	28.11	0.416688568	0.036938239	27	21	-0.592	-0.81	0.986	-0.104	5.484	1.0896	1251.04	0	NA	NA	NA	NA	NA	NA	NA	NA	1.33729	1.2004	761	317.1	28.11	0.416688568	0.036938239	27
1856	4539	bl	0	9.076	2	N	3	66.4	1	20	0	E	EMCI	MCI	2012/3/13	9.076	1.42106	0.959	1093	122.2	11.13	0.111802379	0.010182983	28	22	1.511	-0.067	0.879	-0.104	5.78653	3.06079	1299.94	0	1	0	0	0	0	1	0	0	1.42106	0.959	1093	122.2	11.13	0.111802379	0.010182983	28
1862	4542	bl	0	25.292	2	Y	4	79.3	1	16	2	C	LMCI	MCI	2012/3/23	25.292	1.14577	1.2441	479.4	380.2	36.12	0.793074677	0.07534418	25	21	-0.924	-0.052	0.505	-0.448	5.12311	8.13851	1176.36	0	1	0	0	0	1	1	0	0	1.14577	1.2441	479.4	380.2	36.12	0.793074677	0.07534418	25
1867	4543	bl	0	11.986	2	N	3	70.1	1	18	0	E	LMCI	MCI	2012/3/8	11.986	1.55607	0.997	2248	233.1	19.68	0.103692171	0.008754448	29	23	0.556	1.289	0.046	0.706	6.36585	3.5173	1335.28	0	1	0	1	0	1	1	0	0	1.55607	0.997	2248	233.1	19.68	0.103692171	0.008754448	29
1872	4545	bl	0	6.254	1	N	1	67	1	19	0	A	CN	CN	2012/3/27	6.254	1.36908	1.0477	1373	139.7	11.89	0.101747997	0.008659869	30	26	1.719	2.397	1.504	0.706	6.88643	1.71527	1501.06	NA	0	0	1	0	0	0	0	0	1.36908	1.0477	1373	139.7	11.89	0.101747997	0.008659869	30
1877	4547	bl	0	44.907	2	Y	4	77.3	0	18	0	C	EMCI	MCI	2012/3/14	44.907	1.24674	1.2281	695.1	241	23.21	0.346712703	0.033390879	30	22	0.409	0.828	0.344	0.706	7.0224	5.4036	1510.76	0	1	1	0	0	1	1	0	0	1.24674	1.2281	695.1	241	23.21	0.346712703	0.033390879	30
1882	4548	bl	0	5.745	2	N	3	84.8	0	19	0	E	LMCI	MCI	2012/3/8	5.745	1.29084	0.8987	1162	193	15.77	0.166092943	0.013571429	26	NA	0.248	0.725	0.202	0.706	5.718	1.1532	1501.66	0	1	1	0	0	0	1	0	0	1.29084	0.8987	1162	193	15.77	0.166092943	0.013571429	26
1887	4549	bl	0	30.107	3	Y	6	79	0	16	0	DF	AD	Dementia	2012/5/8	30.107	1.07799	1.2184	531.8	315.3	32.02	0.592892065	0.060210605	21	20	-0.922	-1.33	-0.645	-0.756	6.66	11.3232	1701.82	0	1	1	0	0	0	1	0	0	1.07799	1.2184	531.8	315.3	32.02	0.592892065	0.060210605	21
1889	4552	bl	0	19.375	1	N	1	63.2	0	17	1	A	CN	CN	2012/3/21	19.375	1.28676	1.0389	1241	231.7	19.97	0.186704271	0.016091861	29	27	0.901	1.408	1.616	0.706	5.8296	1.2912	1490.64	0	0	1	0	0	0	0	0	0	1.28676	1.0389	1241	231.7	19.97	0.186704271	0.016091861	29
1893	4553	bl	0	9.458	2	Y	4	68.5	1	17	0	C	EMCI	MCI	2012/3/6	9.458	1.66176	1.1381	1221	273.4	23.2	0.223914824	0.019000819	30	30	2.156	2.994	2.63	0.706	6.5664	3.642	1398.2	0	1	0	0	0	0	0	0	0	1.66176	1.1381	1221	273.4	23.2	0.223914824	0.019000819	30
1898	4555	bl	0	40.571	1	Y	2	65.8	1	15	1	B	CN	CN	2012/3/23	40.571	1.40028	1.1023	NA	NA	NA	NA	NA	28	27	0.924	0.763	-0.025	0.706	6.86075	1.55954	1371.8	0	NA	NA	NA	NA	NA	NA	NA	NA	1.40028	1.1023	NA	NA	NA	NA	NA	28
1903	4556	bl	0	13.625	2	N	3	72.9	0	20	0	E	EMCI	MCI	2012/5/14	13.625	1.46996	0.961	1184	153.5	13.52	0.12964527	0.011418919	29	25	0.16	0.644	-0.022	0.706	7.3944	1.5312	1449.86	0	1	0	0	0	1	1	0	0	1.46996	0.961	1184	153.5	13.52	0.12964527	0.011418919	29
1908	4557	bl	0	19.789	2	Y	4	83.3	1	12	0	C	EMCI	MCI	2012/3/15	19.789	1.19866	1.334	1129	285.2	26.26	0.252612932	0.023259522	27	23	0.392	-0.56	-0.139	0.706	6.738	34.0248	1268.88	0	1	0	0	0	1	0	1	0	1.19866	1.334	1129	285.2	26.26	0.252612932	0.023259522	27
1913	4558	bl	0	9.152	1	N	1	70	1	20	1	A	CN	CN	2012/3/26	9.152	1.30167	1.0844	NA	NA	NA	NA	NA	29	25	0.675	0.511	0.806	-0.104	6.31738	8.07868	1273.82	0	0	0	1	0	1	0	0	0	1.30167	1.0844	NA	NA	NA	NA	NA	29
1915	4559	bl	0	6.249	1	N	1	67.4	1	20	0	A	CN	CN	2012/3/23	6.249	1.09406	1.0643	NA	NA	NA	NA	NA	26	25	1.397	0.766	1.635	0.706	6.0528	3.132	1283.26	0	0	0	0	0	1	0	0	0	1.09406	1.0643	NA	NA	NA	NA	NA	26
1919	4560	bl	0	4.495	1	N	1	70.3	1	20	0	A	CN	CN	2012/4/11	4.495	1.16432	0.9673	2140	211.8	18.98	0.098971963	0.008869159	28	24	0.953	2.398	0.892	0.706	5.71708	2.75272	1251.78	0	NA	NA	NA	NA	NA	NA	NA	NA	1.16432	0.9673	2140	211.8	18.98	0.098971963	0.008869159	28
1922	4562	bl	0	19.148	2	Y	4	63.6	0	18	2	C	LMCI	MCI	2012/4/12	19.148	1.26523	1.3024	312.4	231.6	23.97	0.741357234	0.076728553	24	22	-0.318	0.123	0.575	-1.33	5.28463	2.81784	1412.5	0	1	0	0	0	1	1	0	0	1.26523	1.3024	312.4	231.6	23.97	0.741357234	0.076728553	24
1926	4565	bl	0	15.289	2	Y	4	82.4	0	12	0	C	EMCI	MCI	2012/4/11	15.289	1.23947	1.2462	495.8	172	16.72	0.346914078	0.033723276	28	25	-0.176	-0.269	0.268	0.706	6.4404	3.1044	1323.23	0	1	0	1	0	1	1	0	0	1.23947	1.2462	495.8	172	16.72	0.346914078	0.033723276	28
1929	4566	bl	0	11.25	1	Y	2	83.4	1	12	1	B	CN	CN	2012/3/26	11.25	1.30354	1.1911	1653	347.4	33.37	0.210163339	0.020187538	29	26	1.186	1.368	1.275	-0.896	6.45	5.166	1394.28	0	NA	NA	NA	NA	NA	NA	NA	NA	1.30354	1.1911	1653	347.4	33.37	0.210163339	0.020187538	29
1933	4568	bl	0	14.488	3	Y	6	70.7	1	16	1	DF	AD	Dementia	2012/3/19	14.488	1.14639	1.356	590.9	536.3	54.7	0.907598578	0.092570655	23	20	-0.516	0.796	1.133	0.706	5.63539	28.9444	1489.55	NA	NA	NA	NA	NA	NA	NA	NA	NA	1.14639	1.356	590.9	536.3	54.7	0.907598578	0.092570655	23
1936	4571	bl	0	20.772	2	N	3	60.5	0	14	1	E	EMCI	MCI	2012/4/9	20.772	1.20029	0.9757	2125	270.9	25.68	0.127482353	0.012084706	29	28	1.19	1.605	0.87	0.706	7.8684	2.0748	1600.6	0	1	0	0	0	1	0	0	0	1.20029	0.9757	2125	270.9	25.68	0.127482353	0.012084706	29
1942	4576	bl	0	11.185	1	Y	2	70.5	1	14	0	B	CN	CN	2012/3/26	11.185	1.33862	1.1122	2254	590.1	55.14	0.261801242	0.024463177	30	28	1.406	1.906	1.037	-0.104	6.6864	1.4304	1260.33	1	NA	NA	NA	NA	NA	NA	NA	NA	1.33862	1.1122	2254	590.1	55.14	0.261801242	0.024463177	30
1945	4577	bl	0	17.516	1	Y	2	84.7	0	20	2	B	CN	CN	2012/3/28	17.516	1.36357	1.1713	318.3	134.5	12.84	0.422557336	0.040339303	29	24	0.433	-0.334	1.389	-0.253	4.9788	6.0216	1290.73	0	1	0	0	0	1	1	0	0	1.36357	1.1713	318.3	134.5	12.84	0.422557336	0.040339303	29
1948	4578	bl	0	2.942	1	Y	2	69.2	1	14	0	B	CN	CN	2012/3/27	2.942	1.2572	1.1266	2054	177.5	14.28	0.086416748	0.006952288	27	28	1.412	0.996	0.447	-0.564	8.0664	10.7544	1508.37	0	NA	NA	NA	NA	NA	NA	NA	NA	1.2572	1.1266	2054	177.5	14.28	0.086416748	0.006952288	27
1952	4579	bl	0	9.857	1	N	1	84.9	0	12	0	A	CN	CN	2012/6/12	9.857	1.3551	0.8805	NA	NA	NA	NA	NA	30	26	-0.046	0.672	0.146	-0.104	6.1188	2.2224	1351.42	0	0	0	0	1	1	0	0	0	1.3551	0.8805	NA	NA	NA	NA	NA	30
1955	4580	bl	0	14.288	1	Y	2	69.7	1	16	2	B	CN	CN	2012/4/26	14.288	1.34181	1.0278	857	281.3	25.42	0.32823804	0.02966161	30	27	1.054	0.078	1.902	0.706	6.5124	5.43	1240.55	0	1	0	0	0	1	1	0	0	1.34181	1.0278	857	281.3	25.42	0.32823804	0.02966161	30
1958	4582	bl	0	14.013	2	Y	4	66.6	1	16	1	C	LMCI	MCI	2012/3/26	14.013	1.02713	1.5151	786.9	321.5	33.56	0.408565256	0.042648367	27	20	-0.518	0.412	0.27	0.706	5.5692	2.6988	1277.33	0	0	0	1	0	0	0	0	0	1.02713	1.5151	786.9	321.5	33.56	0.408565256	0.042648367	27
1964	4584	bl	0	24.901	2	Y	4	78.3	1	16	1	C	LMCI	MCI	2012/4/12	24.901	1.29893	1.3979	806	359	32.75	0.445409429	0.040632754	27	22	0.221	-0.204	0.183	-0.104	5.29378	3.13518	1268.21	0	0	0	0	0	0	1	0	0	1.29893	1.3979	806	359	32.75	0.445409429	0.040632754	27
1967	4585	bl	0	14.045	1	N	1	65.3	0	13	1	A	CN	CN	2012/5/23	14.045	1.16314	1.0936	1435	206.6	18.76	0.143972125	0.013073171	29	28	1.141	1.331	1.464	0.706	6.81619	3.57581	1383.68	0	1	1	0	0	1	0	0	0	1.16314	1.0936	1435	206.6	18.76	0.143972125	0.013073171	29
1971	4586	bl	0	2.638	1	N	1	75.8	0	20	0	A	CN	CN	2012/6/26	2.638	1.19546	1.0959	1744	211.4	19.26	0.121215596	0.011043578	30	30	2.36	0.875	1.787	0.706	6.672	2.256	1466.15	0	0	0	0	0	0	1	0	0	1.19546	1.0959	1744	211.4	19.26	0.121215596	0.011043578	30
1975	4587	bl	0	13.806	1	Y	2	65.7	1	16	1	B	CN	CN	2012/5/1	13.806	1.2541	1.301	686.4	253.6	24.38	0.369463869	0.035518648	29	29	0.52	0.067	0.87	0.706	7.1376	0.2292	1245.26	0	1	0	0	0	1	0	0	0	1.2541	1.301	686.4	253.6	24.38	0.369463869	0.035518648	29
1980	4590	bl	0	10.592	2	Y	4	60.2	1	16	0	C	LMCI	MCI	2012/3/26	10.592	1.30287	1.2637	1197	256.5	24.6	0.214285714	0.020551378	28	29	1.22	2.397	1.2	0.706	8.202	1.2636	1396.5	0	NA	NA	NA	NA	NA	NA	NA	NA	1.30287	1.2637	1197	256.5	24.6	0.214285714	0.020551378	28
1984	4591	bl	0	17.095	3	Y	6	65.9	1	13	1	DF	AD	Dementia	2012/4/5	17.095	1.23136	1.6496	651	305.3	28.67	0.468970814	0.044039939	23	21	-0.555	-0.971	-0.972	-1.33	5.18981	5.65767	1178.9	0	0	0	1	0	0	1	0	0	1.23136	1.6496	651	305.3	28.67	0.468970814	0.044039939	23
1991	4595	bl	0	28.984	2	Y	4	76.6	0	16	0	C	LMCI	MCI	2012/4/27	28.984	0.936565	1.6953	957.2	480.8	53	0.50229837	0.055369829	26	20	-0.392	-1.652	-0.162	-2.372	7.266	0.9336	1555.18	0	NA	NA	NA	NA	NA	NA	NA	NA	0.936565	1.6953	957.2	480.8	53	0.50229837	0.055369829	26
1995	4596	bl	0	21.522	2	Y	4	65.7	0	20	0	C	LMCI	MCI	2012/4/16	21.522	1.07846	1.5117	473.8	238.4	23.72	0.503165893	0.050063318	29	22	-0.327	-0.436	0.49	-0.104	5.7036	1.4592	1430.45	0	0	0	0	0	0	1	0	0	1.07846	1.5117	473.8	238.4	23.72	0.503165893	0.050063318	29
1999	4597	bl	0	23.361	2	Y	4	68.5	1	18	0	C	EMCI	MCI	2012/3/19	23.361	1.19654	1.4319	715.5	277.5	27.88	0.387840671	0.038965758	29	25	1.108	-0.105	-0.223	0.706	6.30044	7.57121	1288.74	0	0	0	1	0	0	0	0	0	1.19654	1.4319	715.5	277.5	27.88	0.387840671	0.038965758	29
2003	4598	bl	0	7.832	1	N	1	65.1	1	20	0	A	CN	CN	2012/4/9	7.832	1.37742	1.0907	2696	348.5	29.77	0.129265579	0.011042285	30	28	1.733	2.581	2.282	0.706	5.8128	0.1272	1484.7	0	1	0	0	0	1	1	0	0	1.37742	1.0907	2696	348.5	29.77	0.129265579	0.011042285	30
2007	4599	bl	0	7.307	1	Y	2	59.9	0	16	1	B	CN	CN	2012/3/28	7.307	1.17777	1.078	772.8	166.6	15.8	0.21557971	0.020445135	30	30	3.139	2.994	2.832	0.706	5.9028	1.6728	1594.29	0	1	1	0	0	1	1	0	0	1.17777	1.078	772.8	166.6	15.8	0.21557971	0.020445135	30
2012	4604	bl	0	17.348	1	N	1	65	0	19	1	A	CN	CN	2012/4/5	17.348	1.46367	1.0853	1279	154.1	14.03	0.120484754	0.010969507	29	29	2.331	2.101	1.161	-0.871	6.37803	1.3776	1634.76	0	1	0	0	0	1	0	0	0	1.46367	1.0853	1279	154.1	14.03	0.120484754	0.010969507	29
2017	4605	bl	0	15.111	2	Y	4	84.7	1	17	0	C	LMCI	MCI	2012/4/19	15.111	1.31258	1.0211	817.7	317.9	28.01	0.388773389	0.034254617	29	22	1.129	-0.959	0.926	0.706	5.2356	18.9432	1411.5	0	1	1	1	0	0	0	0	0	1.31258	1.0211	817.7	317.9	28.01	0.388773389	0.034254617	29
2019	4607	bl	0	10.3	1	N	1	56.2	1	20	1	A	CN	CN	2012/4/11	10.3	1.51406	1.0219	1546	143.1	12.13	0.092561449	0.007846054	29	30	2.088	2.543	1.275	0.706	6.6948	1.926	1332.41	0	NA	NA	NA	NA	NA	NA	NA	NA	1.51406	1.0219	1546	143.1	12.13	0.092561449	0.007846054	29
2025	4610	bl	0	10.603	2	N	3	67.3	1	14	0	E	EMCI	MCI	2012/4/11	10.603	1.30513	1.0745	NA	NA	NA	NA	NA	24	16	0.826	-0.628	-1.187	-0.756	6.024	0.6108	1143.06	0	0	0	0	1	1	0	0	0	1.30513	1.0745	NA	NA	NA	NA	NA	24
2027	4611	bl	0	12.208	2	Y	4	66.9	0	18	1	C	LMCI	MCI	2012/4/9	12.208	1.20269	1.2123	574.2	190.5	20.44	0.331765935	0.035597353	25	26	0.1	1.482	-0.06	0.706	6.66766	1.65485	1530.86	0	1	0	0	0	1	0	0	0	1.20269	1.2123	574.2	190.5	20.44	0.331765935	0.035597353	25
2032	4612	bl	0	11.687	1	Y	2	68.4	1	18	1	B	CN	CN	2012/4/10	11.687	1.22107	1.12	499.5	162.1	13.89	0.324524525	0.027807808	30	25	1.338	0.149	0.87	-0.564	6.1152	16.1844	1126.72	0	0	0	1	0	0	0	0	0	1.22107	1.12	499.5	162.1	13.89	0.324524525	0.027807808	30
2035	4613	bl	0	16.916	2	N	3	67.8	0	20	0	E	EMCI	MCI	2012/4/12	16.916	1.29042	0.9934	1428	203.9	18.1	0.142787115	0.01267507	27	23	0.385	0.617	0.612	-0.104	6.9456	3.0828	1482.93	0	1	0	0	0	1	1	0	0	1.29042	0.9934	1428	203.9	18.1	0.142787115	0.01267507	27
2040	4614	bl	0	13.931	2	Y	4	67.7	1	20	1	C	EMCI	MCI	2012/4/24	13.931	1.14604	1.1666	NA	NA	NA	NA	NA	28	28	1.202	1.492	0.521	-0.104	5.9556	1.2216	1256.46	0	0	0	1	0	1	1	0	0	1.14604	1.1666	NA	NA	NA	NA	NA	28
2045	4615	bl	0	23.097	3	Y	6	86.5	0	17	0	DF	AD	Dementia	2012/4/12	23.097	1.07204	1.2331	864.5	303.5	30.62	0.351069983	0.035419318	26	14	-0.748	-1.84	-1.263	-0.756	4.6032	7.608	1404.53	0	1	0	0	0	0	1	0	0	1.07204	1.2331	864.5	303.5	30.62	0.351069983	0.035419318	26
2047	4616	bl	0	25.475	1	Y	2	84.8	0	18	0	B	CN	CN	2012/5/7	25.475	1.28749	1.3595	897.8	200.7	20.49	0.223546447	0.022822455	29	23	0.723	0.791	-0.628	0.706	7.2396	23.676	1594.86	0	0	1	0	0	0	1	0	0	1.28749	1.3595	897.8	200.7	20.49	0.223546447	0.022822455	29
2050	4620	bl	0	32.266	1	N	1	77.1	0	19	0	A	CN	CN	2012/4/16	32.266	1.56427	1.0444	NA	NA	NA	NA	NA	30	27	0.914	1.06	0.87	0.706	5.97577	3.2181	1442.52	1	0	0	0	0	1	0	0	0	1.56427	1.0444	NA	NA	NA	NA	NA	30
2054	4621	bl	0	10.422	2	Y	4	69.9	0	20	0	C	EMCI	MCI	2012/4/17	10.422	1.34031	1.1595	853.3	169.3	14.55	0.198406188	0.017051447	28	25	0.22	2.636	1.856	0.706	7.3296	7.062	1471.58	0	1	0	0	0	1	0	0	0	1.34031	1.1595	853.3	169.3	14.55	0.198406188	0.017051447	28
2059	4623	bl	0	11.32	2	Y	4	61.1	1	13	1	C	EMCI	MCI	2012/5/4	11.32	1.20359	1.1633	635.2	240.1	20.08	0.377991184	0.031612091	30	23	0.202	0.975	0.175	0.706	7.2324	1.1376	1425.85	0	1	0	1	1	1	1	0	0	1.20359	1.1633	635.2	240.1	20.08	0.377991184	0.031612091	30
2064	4624	bl	0	25.874	2	Y	4	77.6	1	13	1	C	EMCI	MCI	2012/6/13	25.874	1.41634	1.6907	608.9	417.2	37.45	0.685169979	0.061504352	30	23	0.696	0.711	-0.06	-0.871	6.62434	13.6113	1311.46	0	1	0	0	0	1	1	0	0	1.41634	1.6907	608.9	417.2	37.45	0.685169979	0.061504352	30
2069	4625	bl	0	11.707	3	Y	6	63.8	0	16	2	DF	AD	Dementia	2012/4/17	11.707	1.04725	1.6042	366.3	342.4	36.69	0.934752935	0.1001638	22	21	-1.217	-0.5	0.594	-0.104	7.2768	1.6596	1527.83	0	1	1	1	1	1	0	0	0	1.04725	1.6042	366.3	342.4	36.69	0.934752935	0.1001638	22
2072	4626	bl	0	12.606	2	N	3	69.2	0	18	0	E	LMCI	MCI	2012/4/9	12.606	1.27661	0.937	2231	312.9	27.57	0.140251009	0.012357687	29	19	-0.128	1.06	-0.329	-0.649	4.88285	22.5911	1350.15	0	1	0	0	0	1	1	0	0	1.27661	0.937	2231	312.9	27.57	0.140251009	0.012357687	29
2077	4629	bl	0	20.993	2	Y	4	70.7	0	18	0	C	LMCI	MCI	2012/4/23	20.993	1.22546	1.1017	1088	114.8	10.33	0.105514706	0.009494485	29	28	1.606	0.016	0.87	0.706	6.8184	1.2336	1297.02	0	1	0	0	0	1	0	0	0	1.22546	1.1017	1088	114.8	10.33	0.105514706	0.009494485	29
2079	4630	bl	0	1.576	2	N	3	65.4	1	16	0	E	LMCI	MCI	2012/5/22	1.576	1.14745	0.9842	1533	183.3	16.17	0.119569472	0.010547945	30	25	0.155	0.431	-0.16	0.706	5.96339	7.18627	1269.26	NA	0	0	1	1	0	1	0	0	1.14745	0.9842	1533	183.3	16.17	0.119569472	0.010547945	30
2084	4631	bl	0	13.454	2	Y	4	69.5	0	20	0	C	LMCI	MCI	2012/6/11	13.454	1.4081	1.4387	725.4	282.4	30.41	0.389302454	0.041921698	28	26	0.912	0.016	0.277	-0.104	7.7484	0.408	1593.02	0	1	0	0	0	1	0	0	0	1.4081	1.4387	725.4	282.4	30.41	0.389302454	0.041921698	28
2089	4632	bl	0	14.053	1	N	1	67.7	0	18	0	A	CN	CN	2012/6/26	14.053	1.33179	0.9733	NA	NA	NA	NA	NA	29	26	0.901	1.359	0.566	0.706	7.3644	1.506	1544.61	0	NA	NA	NA	NA	NA	NA	NA	NA	1.33179	0.9733	NA	NA	NA	NA	NA	29
2094	4635	bl	0	12.901	2	Y	4	72.7	1	12	1	C	EMCI	MCI	2012/4/18	12.901	1.34878	1.3045	359.3	206.3	20.45	0.574172001	0.056916226	30	22	1.093	0.048	0.76	-0.104	7.0668	10.9584	1434.7	0	1	0	1	0	1	1	0	0	1.34878	1.3045	359.3	206.3	20.45	0.574172001	0.056916226	30
2099	4636	bl	0	17.733	2	Y	4	77.1	1	16	1	C	LMCI	MCI	2012/4/17	17.733	1.247	1.4026	744.4	407.1	30.4	0.546883396	0.040838259	28	24	1.121	0.016	-0.736	0.706	5.2164	6.5712	1243.36	0	1	0	0	0	1	1	0	0	1.247	1.4026	744.4	407.1	30.4	0.546883396	0.040838259	28
2104	4637	bl	0	9.267	1	Y	2	70.8	1	18	0	B	CN	CN	2012/4/16	9.267	1.3392	1.1038	351.4	203.4	19.09	0.578827547	0.054325555	29	29	2.027	1.09	1.438	0.706	6.05251	8.39801	1226.69	0	NA	NA	NA	NA	NA	NA	NA	NA	1.3392	1.1038	351.4	203.4	19.09	0.578827547	0.054325555	29
2108	4638	bl	0	20.602	1	N	1	74	0	17	0	A	CN	CN	2012/6/6	20.602	1.31024	1.0588	1739	180.2	15.52	0.103622772	0.008924669	28	24	0.239	0.644	1.014	-1.03	6.75059	17.3839	1519	0	1	0	0	0	1	0	0	0	1.31024	1.0588	1739	180.2	15.52	0.103622772	0.008924669	28
2111	4641	bl	0	15.349	3	Y	6	73.6	1	20	2	DF	AD	Dementia	2012/4/25	15.349	1.32196	1.5404	660.7	228.3	21.43	0.345542606	0.032435296	26	23	0.077	0.209	0.245	0.706	5.8464	7.3764	1420.27	0	1	0	1	0	0	1	0	0	1.32196	1.5404	660.7	228.3	21.43	0.345542606	0.032435296	26
2118	4644	bl	0	18.708	1	Y	2	67.6	1	14	1	B	CN	CN	2012/5/14	18.708	1.54661	1.1206	1778	185	17.36	0.104049494	0.00976378	30	22	1.636	2.028	1.238	-0.104	6.57731	3.01388	1279.32	0	1	0	0	0	1	1	0	0	1.54661	1.1206	1778	185	17.36	0.104049494	0.00976378	30
2121	4645	bl	0	18.988	1	Y	2	76.3	1	14	0	B	CN	CN	2012/4/18	18.988	1.35133	1.2201	539.1	206.5	21.56	0.383045817	0.03999258	30	26	1.193	1.483	0.689	0.706	6.75925	12.9219	1432	0	1	0	0	0	1	0	0	0	1.35133	1.2201	539.1	206.5	21.56	0.383045817	0.03999258	30
2125	4646	bl	0	26.1	2	Y	4	60.8	1	16	1	C	LMCI	MCI	2012/5/24	26.1	1.27389	1.1968	1105	484.7	39.17	0.438642534	0.035447964	30	23	0.268	0.591	1.076	-0.674	4.96578	0.956767	1362.3	0	NA	NA	NA	NA	NA	NA	NA	NA	1.27389	1.1968	1105	484.7	39.17	0.438642534	0.035447964	30
2128	4649	bl	0	12.058	1	N	1	65.4	0	18	0	A	CN	CN	2012/6/6	12.058	1.34603	0.9718	NA	NA	NA	NA	NA	30	26	1.273	1.222	0.605	0.706	8.33241	0.193086	1649.03	0	0	0	0	0	0	1	0	0	1.34603	0.9718	NA	NA	NA	NA	NA	30
2132	4652	bl	0	22.229	1	Y	2	79.3	0	20	0	B	CN	CN	2012/5/30	22.229	1.00751	1.1361	NA	NA	NA	NA	NA	26	21	-0.711	-0.184	-0.14	-0.104	6.4622	11.0171	1417.29	1	0	0	0	0	1	0	0	0	1.00751	1.1361	NA	NA	NA	NA	NA	26
2135	4653	bl	0	14.131	2	N	3	80.4	1	12	0	E	LMCI	MCI	2012/5/1	14.131	1.1775	0.9892	1108	212.5	18.12	0.191787004	0.016353791	29	30	0.829	1.167	1.014	-0.104	5.928	9.9684	1274.73	0	1	1	0	0	1	0	0	0	1.1775	0.9892	1108	212.5	18.12	0.191787004	0.016353791	29
2140	4654	bl	0	19.057	2	N	3	75.4	1	18	0	E	LMCI	MCI	2012/4/26	19.057	1.23439	1.0842	2400	413.1	34.2	0.172125	0.01425	29	23	-0.534	1.222	0.269	0.706	5.6904	2.8932	1478.65	0	NA	NA	NA	NA	NA	NA	NA	NA	1.23439	1.0842	2400	413.1	34.2	0.172125	0.01425	29
2145	4657	bl	0	37.52	3	Y	6	71.5	1	12	1	DF	AD	Dementia	2012/4/30	37.52	1.06423	1.4215	883.8	648.4	59.14	0.733650147	0.066915592	21	14	-1.195	-1.109	-1.535	-0.896	4.596	3.0948	1254.04	0	1	0	1	0	1	1	0	0	1.06423	1.4215	883.8	648.4	59.14	0.733650147	0.066915592	21
2148	4659	bl	0	36.618	2	Y	4	85.9	0	17	2	C	EMCI	MCI	2012/4/30	36.618	1.18592	1.3837	667.9	261.8	27.55	0.391974847	0.04124869	28	23	0.481	-0.575	-0.007	-0.104	6.46715	19.7975	1589.8	1	1	0	0	0	1	1	0	1	1.18592	1.3837	667.9	261.8	27.55	0.391974847	0.04124869	28
2153	4660	bl	0	12.903	3	Y	6	77.2	1	16	1	DF	AD	Dementia	2012/4/30	12.903	1.24205	1.5577	767.6	587.4	62.39	0.765242314	0.081279312	24	17	-0.391	-1.025	-1.159	0.706	4.25146	5.83191	1171.71	0	1	0	1	1	1	1	0	1	1.24205	1.5577	767.6	587.4	62.39	0.765242314	0.081279312	24
2156	4661	bl	0	11.688	2	Y	4	73.6	0	18	1	C	EMCI	MCI	2012/6/12	11.688	1.14011	1.671	604	330.4	33.6	0.547019868	0.055629139	28	20	0.06	-0.425	0.16	-0.448	6.1572	1.3332	1521.84	0	1	1	0	0	1	0	0	0	1.14011	1.671	604	330.4	33.6	0.547019868	0.055629139	28
2160	4668	bl	0	46.404	2	Y	4	70.8	0	20	1	C	LMCI	MCI	2012/5/3	46.404	1.04322	1.5979	698.1	297.2	33.14	0.425726973	0.047471709	26	21	-1.032	-0.708	0.094	-0.104	7.54184	12.3005	1737.71	0	1	1	0	0	1	1	0	0	1.04322	1.5979	698.1	297.2	33.14	0.425726973	0.047471709	26
2162	4671	bl	0	9.124	2	N	3	81.8	0	15	1	E	LMCI	MCI	2012/5/9	9.124	1.175	1.0721	NA	NA	NA	NA	NA	29	28	0.888	2.002	1.719	-0.104	6.7236	6.2448	1560.51	0	0	0	0	0	1	1	1	0	1.175	1.0721	NA	NA	NA	NA	NA	29
2164	4672	bl	0	25.937	3	Y	6	66.8	0	12	2	DF	AD	Dementia	2012/4/30	25.937	0.995301	1.5376	447.8	337.5	33.17	0.753684681	0.074073247	21	17	-0.976	-2.086	-0.832	-1.819	5.7276	0.3996	1434.1	0	0	1	1	0	0	0	0	0	0.995301	1.5376	447.8	337.5	33.17	0.753684681	0.074073247	21
2167	4674	bl	0	6.197	2	Y	4	77.9	0	20	1	C	EMCI	MCI	2012/5/14	6.197	1.45232	1.2695	843.1	329.1	31.89	0.390345155	0.037824695	24	26	-0.024	-0.154	0.268	-0.104	7.5912	7.476	1452.06	0	1	0	0	0	0	1	0	0	1.45232	1.2695	843.1	329.1	31.89	0.390345155	0.037824695	24
2172	4675	bl	0	34.723	2	Y	4	79.8	0	12	1	C	LMCI	MCI	2012/5/3	34.723	1.18435	1.6106	733.7	514.2	52.77	0.700831402	0.071923129	25	20	-0.18	-1.238	-0.55	-0.104	6.14286	25.6161	1378.9	0	1	1	0	1	1	1	0	1	1.18435	1.6106	733.7	514.2	52.77	0.700831402	0.071923129	25
2177	4676	bl	0	29.629	3	N	5	78.8	0	19	1	DF	AD	Dementia	2012/5/7	29.629	1.19446	0.9377	3114	450.9	39.14	0.144797688	0.012569043	25	24	0.065	0.12	1.161	-0.104	5.256	5.4372	1500.27	0	1	0	1	0	0	1	0	0	1.19446	0.9377	3114	450.9	39.14	0.144797688	0.012569043	25
2180	4678	bl	0	8.876	2	N	3	72.3	1	12	1	E	EMCI	MCI	2012/5/23	8.876	1.1564	1.0544	1289	196.5	18.18	0.152443755	0.014103957	30	21	0.963	-0.674	-0.05	-0.984	6.4308	4.7052	1142.47	0	0	0	0	1	0	1	0	0	1.1564	1.0544	1289	196.5	18.18	0.152443755	0.014103957	30
2184	4679	bl	0	6.662	2	Y	4	69.1	0	17	1	C	EMCI	MCI	2012/6/20	6.662	1.0967	1.1633	1046	339.3	31.59	0.324378585	0.030200765	28	26	0.603	2.398	0.669	0.706	6.7176	4.9992	1512.03	0	0	0	1	1	0	1	0	0	1.0967	1.1633	1046	339.3	31.59	0.324378585	0.030200765	28
2187	4680	bl	0	13.169	2	Y	4	63.4	1	19	2	C	EMCI	MCI	2012/5/14	13.169	1.16632	1.3681	487.9	246.2	24.13	0.504611601	0.049456856	29	24	0.227	0.209	0.782	-0.104	5.8116	2.6916	1121.82	0	1	0	1	1	0	1	0	0	1.16632	1.3681	487.9	246.2	24.13	0.504611601	0.049456856	29
2190	4686	bl	0	25.412	3	Y	6	71.7	0	12	1	DF	AD	Dementia	2012/5/9	25.412	1.1975	1.3215	769.7	383.8	36.78	0.498635832	0.047784851	25	23	-0.227	0.214	0.208	-0.564	4.99425	2.33312	1404	0	0	1	1	0	0	0	0	0	1.1975	1.3215	769.7	383.8	36.78	0.498635832	0.047784851	25
2193	4689	bl	0	17.448	2	Y	4	69.6	0	16	2	C	LMCI	MCI	2012/5/14	17.448	1.23445	1.5256	747.3	384.7	32.4	0.514786565	0.043356082	29	24	-0.991	-0.236	0.274	-0.104	5.2704	2.4612	1351.23	0	1	0	0	1	1	1	0	0	1.23445	1.5256	747.3	384.7	32.4	0.514786565	0.043356082	29
2199	4696	bl	0	21.904	3	Y	6	73	1	16	1	DF	AD	Dementia	2012/5/9	21.904	0.859895	1.7616	541.8	479.7	46.11	0.88538206	0.085105205	20	9	-2.753	-2.203	-2.656	0.706	3.8988	4.4148	1198.72	0	1	0	0	0	0	0	0	0	0.859895	1.7616	541.8	479.7	46.11	0.88538206	0.085105205	20
2201	4706	bl	0	16.998	2	N	3	60.7	0	14	1	E	EMCI	MCI	2012/5/16	16.998	1.28876	0.946	1997	261.3	23.94	0.130846269	0.011987982	30	19	0.314	-0.019	-0.014	-1.501	6.7272	1.0812	1314.72	0	0	0	0	1	0	0	0	0	1.28876	0.946	1997	261.3	23.94	0.130846269	0.011987982	30
2206	4707	bl	0	22.338	3	Y	6	68	0	14	1	DF	AD	Dementia	2012/6/5	22.338	0.933306	1.1297	451.7	183.6	17.93	0.406464468	0.039694487	21	17	-1.167	-1.015	-1.308	-0.104	5.62797	16.7502	1414.46	0	1	0	0	0	1	1	0	0	0.933306	1.1297	451.7	183.6	17.93	0.406464468	0.039694487	21
2209	4711	bl	0	45.148	2	N	3	74.9	1	17	0	E	LMCI	MCI	2012/6/1	45.148	1.40358	1.0118	1417	208.8	18.45	0.147353564	0.013020466	27	22	-0.58	-0.131	1.389	-0.984	6.9336	2.844	1552.36	0	1	0	0	0	1	1	0	0	1.40358	1.0118	1417	208.8	18.45	0.147353564	0.013020466	27
2212	4712	bl	0	20.189	2	Y	4	74.3	0	17	1	C	LMCI	MCI	2012/5/15	20.189	1.28572	1.2957	1127	513.7	51.87	0.45581189	0.046024845	24	22	-0.747	0.31	0.419	0.706	4.96702	3.94341	1399.35	0	1	1	0	0	1	1	0	0	1.28572	1.2957	1127	513.7	51.87	0.45581189	0.046024845	24
2217	4713	bl	0	21.176	2	Y	4	70.5	0	20	1	C	LMCI	MCI	2012/5/31	21.176	1.35232	1.2031	954.8	303.7	26.7	0.318077084	0.027963972	30	25	0.533	1.906	1.464	0.706	8.9328	5.4492	1561.9	1	1	1	0	0	0	1	0	0	1.35232	1.2031	954.8	303.7	26.7	0.318077084	0.027963972	30
2222	4714	bl	0	10.471	2	Y	4	64.5	1	18	2	C	LMCI	MCI	2012/6/5	10.471	1.16649	1.3362	915.7	378.1	36.67	0.412908158	0.040045867	28	20	-0.338	0.338	0.246	-0.756	6.52069	1.2107	1314.06	0	0	0	1	0	0	0	0	0	1.16649	1.3362	915.7	378.1	36.67	0.412908158	0.040045867	28
2227	4715	bl	0	17.733	2	Y	4	56.7	1	18	0	C	LMCI	MCI	2012/6/6	17.733	1.06725	1.2101	1009	614.8	64.5	0.609316155	0.063924678	25	22	-0.408	0.412	0.304	-0.253	5.0928	0.9216	1281.36	0	0	1	0	0	0	1	0	0	1.06725	1.2101	1009	614.8	64.5	0.609316155	0.063924678	25
2232	4718	bl	0	35.723	3	Y	6	78.5	0	12	1	DF	AD	Dementia	2012/5/24	35.723	0.910783	1.5299	411.7	329.9	29.81	0.801311635	0.072407093	20	14	-1.025	-1.625	-1.019	-1.402	5.60198	48.1144	1376.35	NA	NA	NA	NA	NA	NA	NA	NA	NA	0.910783	1.5299	411.7	329.9	29.81	0.801311635	0.072407093	20
2235	4720	bl	0	25.087	2	Y	4	77.4	0	16	2	C	LMCI	MCI	2012/5/21	25.087	1.45045	1.3392	483.9	322	31.28	0.665426741	0.064641455	28	26	-0.374	-0.216	-0.284	-0.104	5.84659	14.2894	1459.76	0	1	0	0	0	0	1	0	0	1.45045	1.3392	483.9	322	31.28	0.665426741	0.064641455	28
2239	4721	bl	0	14.327	2	Y	4	85.4	0	15	0	C	LMCI	MCI	2012/5/22	14.327	1.18409	1.1455	746.4	157.3	15.52	0.210744909	0.02079314	28	24	-0.037	-0.163	-0.22	-0.984	6.73026	13.9798	1403.14	0	1	0	0	0	1	1	0	1	1.18409	1.1455	746.4	157.3	15.52	0.210744909	0.02079314	28
2243	4722	bl	0	6.878	2	N	3	68	1	18	0	E	LMCI	MCI	2012/6/4	6.878	1.47358	1.0778	2713	227.6	18.55	0.08389237	0.006837449	28	29	1.34	0.511	0.982	0.706	7.02793	3.05011	1341.83	0	0	0	1	0	0	1	0	0	1.47358	1.0778	2713	227.6	18.55	0.08389237	0.006837449	28
2248	4723	bl	0	13.439	2	N	3	69.4	1	18	0	E	LMCI	MCI	2012/6/5	13.439	1.44428	1.0269	2499	252.8	25.18	0.101160464	0.01007603	30	26	1.438	2.159	1.314	0.706	6.8616	2.7312	1283.15	0	0	0	0	0	0	1	0	0	1.44428	1.0269	2499	252.8	25.18	0.101160464	0.01007603	30
2253	4728	bl	0	18.849	3	Y	6	81.9	0	16	1	DF	AD	Dementia	2012/6/7	18.849	0.94243	1.5526	507	328.2	31.27	0.647337278	0.061676529	22	15	-1.524	-1.617	-1.215	-1.967	5.6664	14.1804	1287.22	0	1	0	0	0	1	1	0	0	0.94243	1.5526	507	328.2	31.27	0.647337278	0.061676529	22
2255	4729	bl	0	19.371	2	Y	4	77.8	1	19	0	C	LMCI	MCI	2012/6/4	19.371	1.06562	1.6618	748.8	760	74.27	1.014957265	0.099185363	27	20	-0.287	-1.384	0.524	-0.871	4.97444	5.04376	1329.13	0	1	1	0	0	1	0	0	0	1.06562	1.6618	748.8	760	74.27	1.014957265	0.099185363	27
2261	4732	bl	0	19.672	3	Y	6	77.2	0	20	0	DF	AD	Dementia	2012/6/7	19.672	1.14197	0.98	402.4	361.2	38.42	0.897614314	0.095477137	21	19	-0.913	-0.495	-1.029	0.706	6.4008	9.6192	1610.02	0	1	1	1	0	1	1	0	0	1.14197	0.98	402.4	361.2	38.42	0.897614314	0.095477137	21
2264	4736	bl	0	17.146	2	Y	4	71.8	0	20	2	C	LMCI	MCI	2012/6/19	17.146	1.15474	1.3944	440.3	298.9	28.48	0.678855326	0.064683171	26	23	-0.487	-0.116	-0.011	-0.871	6.1152	9.2616	1718.36	0	1	1	0	0	1	1	0	0	1.15474	1.3944	440.3	298.9	28.48	0.678855326	0.064683171	26
2269	4739	bl	0	1.4	1	N	1	65.2	0	18	0	A	CN	CN	2012/7/16	1.4	1.42398	0.9449	1404	176.6	14.68	0.125783476	0.01045584	30	30	1.603	2.232	1.76	0.706	7.2348	1.9728	1430.75	0	0	0	0	0	0	1	0	0	1.42398	0.9449	1404	176.6	14.68	0.125783476	0.01045584	30
2273	4741	bl	0	6.912	2	Y	4	61.6	0	16	0	C	LMCI	MCI	2012/6/27	6.912	0.976205	1.0514	537.6	101.2	8.72	0.188244048	0.016220238	29	24	0.198	0.182	0.87	-1.752	4.0296	12.9288	1391.55	0	0	1	1	0	0	0	0	0	0.976205	1.0514	537.6	101.2	8.72	0.188244048	0.016220238	29
2278	4742	bl	0	11.473	2	Y	4	70.6	1	14	0	C	EMCI	MCI	2012/6/14	11.473	1.1392	1.0894	852.7	97.89	8.94	0.114800047	0.010484344	30	27	1.289	0.955	1.2	-0.104	7.5144	23.0988	1405.96	0	1	0	0	0	0	0	0	0	1.1392	1.0894	852.7	97.89	8.94	0.114800047	0.010484344	30
2283	4743	bl	0	27.149	2	Y	4	70.1	0	12	1	C	LMCI	MCI	2012/5/29	27.149	1.35716	1.3849	844.8	242.9	22.83	0.287523674	0.027024148	28	18	-0.85	-0.382	-1.018	-0.448	6.17876	7.04517	1463.56	0	1	0	0	1	1	0	0	0	1.35716	1.3849	844.8	242.9	22.83	0.287523674	0.027024148	28
2291	4746	bl	0	11.513	2	Y	4	71.2	1	16	0	C	LMCI	MCI	2012/6/14	11.513	1.17918	1.4652	880.2	210.4	20.32	0.239036583	0.023085662	28	25	-0.017	0.644	1.161	-0.104	6.5148	11.9748	1421.54	0	1	0	1	0	0	0	0	0	1.17918	1.4652	880.2	210.4	20.32	0.239036583	0.023085662	28
2296	4750	bl	0	22.095	2	N	3	83.7	1	18	0	E	LMCI	MCI	2012/8/13	22.095	1.24524	1.0005	1989	176.3	14	0.088637506	0.007038713	29	29	0.086	1.788	0.322	-0.984	6.2184	1.8708	1282.62	0	1	0	0	0	0	1	0	0	1.24524	1.0005	1989	176.3	14	0.088637506	0.007038713	29
2300	4755	bl	0	10.334	3	N	5	71.7	0	18	0	DF	AD	Dementia	2012/7/9	10.334	1.56143	1.097	2162	273.2	25.27	0.126364477	0.011688252	21	23	-1.008	0.723	-0.132	-0.896	4.506	1.2972	1572.77	0	NA	NA	NA	NA	NA	NA	NA	NA	1.56143	1.097	2162	273.2	25.27	0.126364477	0.011688252	21
2302	4756	bl	0	22.611	3	Y	6	84.2	0	16	1	DF	AD	Dementia	2012/6/18	22.611	1.26804	1.4552	675.3	266.8	27.12	0.395083667	0.040159929	24	19	-0.587	-0.939	-1.478	-0.253	5.094	11.8248	1362.82	0	0	0	1	0	0	1	0	0	1.26804	1.4552	675.3	266.8	27.12	0.395083667	0.040159929	24
2304	4757	bl	0	20.082	2	Y	4	63.1	1	14	2	C	LMCI	MCI	2012/6/14	20.082	1.35395	1.1886	701.5	561.5	59.81	0.800427655	0.085260157	27	20	-1.166	0.312	-0.165	-0.448	5.01405	2.46061	1282.34	0	0	1	1	0	0	1	0	0	1.35395	1.1886	701.5	561.5	59.81	0.800427655	0.085260157	27
2307	4762	bl	0	19.648	1	N	1	73.8	0	20	0	A	CN	CN	2012/7/24	19.648	1.24021	1.0096	1020	110.4	9.56	0.108235294	0.009372549	30	26	1.552	0.38	1.062	0.706	6.4836	1.3704	1226.48	0	1	0	0	0	1	1	0	0	1.24021	1.0096	1020	110.4	9.56	0.108235294	0.009372549	30
2310	4764	bl	0	20.866	2	Y	4	82.7	1	20	0	C	EMCI	MCI	2012/6/11	20.866	1.36562	1.2212	912.4	295.5	27.57	0.323871109	0.03021701	30	24	0.697	0.338	-0.176	0.706	6.4116	11.298	1421.66	1	0	1	1	0	0	0	0	0	1.36562	1.2212	912.4	295.5	27.57	0.323871109	0.03021701	30
2314	4765	bl	0	23.351	2	Y	4	76	0	16	1	C	EMCI	MCI	2012/6/20	23.351	1.22418	1.3653	845.8	564.2	50.75	0.667060771	0.060002365	26	20	-0.722	-0.657	-0.214	-0.896	6.20047	6.86257	1369.84	0	1	1	1	1	1	1	0	1	1.22418	1.3653	845.8	564.2	50.75	0.667060771	0.060002365	26
2319	4767	bl	0	16.306	2	Y	4	66.4	1	18	1	C	LMCI	MCI	2012/6/15	16.306	1.47443	1.0507	822.1	171.5	17.02	0.208612091	0.020703077	30	26	1.359	1.103	1.164	0.706	5.7192	0.2916	1250.92	0	1	0	1	0	0	1	0	0	1.47443	1.0507	822.1	171.5	17.02	0.208612091	0.020703077	30
2324	4769	bl	0	11.476	2	N	3	58	1	14	0	E	LMCI	MCI	2012/7/16	11.476	1.3673	1.0281	NA	NA	NA	NA	NA	30	27	1.667	0.412	0.382	0.706	6.534	0.9276	1306.84	0	NA	NA	NA	NA	NA	NA	NA	NA	1.3673	1.0281	NA	NA	NA	NA	NA	30
2329	4772	bl	0	17.43	3	Y	6	78.7	1	16	0	DF	AD	Dementia	2012/7/11	17.43	0.995162	1.1311	NA	NA	NA	NA	NA	20	17	-0.118	-0.373	-0.21	-0.104	5.6316	11.4864	1267.93	0	0	0	1	0	0	0	0	0	0.995162	1.1311	NA	NA	NA	NA	NA	20
2333	4777	bl	0	19.251	2	N	3	84.7	1	14	0	E	LMCI	MCI	2012/7/31	19.251	1.18115	0.8385	1637	159.5	14.35	0.097434331	0.008766035	28	21	-0.046	0.209	0.558	-0.104	5.3496	22.08	1205.32	0	1	0	0	0	1	1	0	1	1.18115	0.8385	1637	159.5	14.35	0.097434331	0.008766035	28
2338	4780	bl	0	21.441	2	N	3	70.2	1	16	0	E	EMCI	MCI	2012/7/25	21.441	1.60852	0.9869	1171	236	20.74	0.201537148	0.017711358	29	23	1.078	1.934	1.275	-0.104	6.8052	1.8264	1307.14	0	0	0	1	0	0	0	0	0	1.60852	0.9869	1171	236	20.74	0.201537148	0.017711358	29
2342	4782	bl	0	20.941	2	Y	4	71.9	0	16	2	C	LMCI	MCI	2012/7/30	20.941	1.20268	1.0811	312.3	216	20.02	0.691642651	0.064105027	28	23	0.17	-0.026	0.926	-0.104	5.9796	4.77	1466.92	0	0	0	0	0	0	1	0	0	1.20268	1.0811	312.3	216	20.02	0.691642651	0.064105027	28
2347	4783	bl	0	17.795	3	Y	6	83.2	0	20	1	DF	AD	Dementia	2012/9/7	17.795	1.20471	1.4879	596.3	221.7	22.07	0.371792722	0.037011571	24	22	-0.453	-1.029	-0.172	0.706	4.91087	5.09508	1370.22	0	1	0	0	0	1	1	0	0	1.20471	1.4879	596.3	221.7	22.07	0.371792722	0.037011571	24
2349	4784	bl	0	11.292	2	N	3	81.6	1	16	0	E	LMCI	MCI	2012/8/7	11.292	1.13402	1.0345	1459	250.1	21.35	0.17141878	0.01463331	26	22	-0.256	-0.236	0.031	0.706	4.0764	15.2892	1439.9	0	1	0	0	0	1	0	0	0	1.13402	1.0345	1459	250.1	21.35	0.17141878	0.01463331	26
2353	4785	bl	0	15.802	1	N	1	66.7	1	13	0	A	SMC	CN	2013/6/24	15.802	1.36228	0.9918	1661	168.1	14.04	0.101204094	0.008452739	29	25	1.684	1.828	1.093	0.706	5.66639	0.146832	1357.67	NA	NA	NA	NA	NA	NA	NA	NA	NA	1.36228	0.9918	1661	168.1	14.04	0.101204094	0.008452739	29
2356	4791	bl	0	5.882	2	N	3	67.6	1	12	1	E	EMCI	MCI	2012/10/8	5.882	1.31747	1.0926	NA	NA	NA	NA	NA	29	22	1.285	-0.911	0.175	-0.104	6.7536	4.7892	1300.89	0	0	0	0	0	1	0	0	0	1.31747	1.0926	NA	NA	NA	NA	NA	29
2361	4795	bl	0	8.771	1	N	1	61.2	0	16	0	A	CN	CN	2012/11/29	8.771	1.22862	0.9646	978.2	106.2	9.91	0.108566755	0.010130853	30	22	0.388	1.408	1.093	0.706	9.0624	0.5448	1565.68	NA	NA	NA	NA	NA	NA	NA	NA	NA	1.22862	0.9646	978.2	106.2	9.91	0.108566755	0.010130853	30
2364	4796	bl	0	19.045	2	Y	4	72.6	1	16	0	C	LMCI	MCI	2012/10/3	19.045	1.10853	1.5132	755.2	670.1	74.45	0.887314619	0.098583157	25	17	-1.066	-0.933	-0.539	-0.104	6.372	24.09	1314.73	0	0	0	1	0	0	0	0	0	1.10853	1.5132	755.2	670.1	74.45	0.887314619	0.098583157	25
2369	4799	bl	0	6.584	2	Y	4	68	0	14	0	C	EMCI	MCI	2012/7/3	6.584	1.44134	1.1762	779.1	234.1	21.53	0.300474907	0.02763445	29	26	0.143	0.13	1.104	0.706	6.582	0.684	1499.85	0	0	0	0	0	0	1	0	0	1.44134	1.1762	779.1	234.1	21.53	0.300474907	0.02763445	29
2374	4801	bl	0	39.641	3	Y	6	77.7	0	16	2	DF	AD	Dementia	2012/7/16	39.641	1.26506	1.4992	375.7	268.7	26.96	0.715198297	0.071759382	22	15	-1.435	-0.121	-1.868	-0.448	5.22447	15.7959	1506.53	0	0	0	1	0	0	0	0	0	1.26506	1.4992	375.7	268.7	26.96	0.715198297	0.071759382	22
2376	4802	bl	0	23.247	3	Y	6	83.2	0	19	1	DF	AD	Dementia	2012/7/26	23.247	1.18791	1.5365	687.3	403.4	39.39	0.586934381	0.057311218	26	20	-1.004	-0.81	-0.957	0.706	5.73861	14.9652	1558.31	0	1	1	0	0	0	1	0	0	1.18791	1.5365	687.3	403.4	39.39	0.586934381	0.057311218	26
2379	4804	bl	0	17.183	2	Y	4	79.4	0	16	1	C	LMCI	MCI	2012/7/24	17.183	1.47059	1.4288	432.8	168.5	14.99	0.389325323	0.034634935	29	22	0.504	-0.453	-0.213	-0.564	6.02528	39.0777	1586.72	NA	NA	NA	NA	NA	NA	NA	NA	NA	1.47059	1.4288	432.8	168.5	14.99	0.389325323	0.034634935	29
2384	4805	bl	0	5.919	2	Y	4	71.9	1	20	1	C	EMCI	MCI	2012/7/19	5.919	1.09809	1.3812	925	416.5	46	0.45027027	0.04972973	28	25	-0.189	0.394	0.694	0.706	5.62101	3.3371	1369.44	0	1	1	1	0	1	1	0	0	1.09809	1.3812	925	416.5	46	0.45027027	0.04972973	28
2387	4806	bl	0	4.234	2	N	3	55.9	0	19	0	E	LMCI	MCI	2012/7/10	4.234	1.01119	1.0116	927.5	106.3	8.87	0.114609164	0.009563342	30	24	0.044	-0.665	0.419	-0.104	7.44	2.9616	1379.25	0	1	0	0	0	1	0	0	0	1.01119	1.0116	927.5	106.3	8.87	0.114609164	0.009563342	30
2391	4807	bl	0	36.741	2	Y	4	72	1	16	1	C	LMCI	MCI	2012/8/8	36.741	1.16103	1.365	991.8	713.9	86.51	0.71980238	0.087225247	29	25	-0.519	0.981	0.782	0.706	6.91521	6.46591	1534.66	0	1	1	0	0	0	1	0	0	1.16103	1.365	991.8	713.9	86.51	0.71980238	0.087225247	29
2395	4809	bl	0	15.269	2	Y	4	78.3	0	12	1	C	EMCI	MCI	2012/6/29	15.269	1.2682	1.3106	782.6	274.7	26.79	0.351009456	0.034232047	24	21	-0.674	-0.159	0.018	-1.501	7.6164	25.662	1562.23	0	1	0	0	0	1	0	0	0	1.2682	1.3106	782.6	274.7	26.79	0.351009456	0.034232047	24
2400	4813	bl	0	6.767	2	Y	4	67.6	0	16	0	C	EMCI	MCI	2012/7/20	6.767	1.27727	1.2214	2198	220.3	19.89	0.10022748	0.009049136	29	26	1.674	1.365	0.393	-0.564	6.6888	3.1824	1278.41	1	0	0	0	1	0	1	0	0	1.27727	1.2214	2198	220.3	19.89	0.10022748	0.009049136	29
2405	4814	bl	0	14.235	2	N	3	69.3	1	18	0	E	EMCI	MCI	2012/7/26	14.235	1.41672	0.908	1314	118.3	9.99	0.090030441	0.00760274	30	28	1.118	0.518	1.2	-0.984	6.1248	1.5564	1408.55	0	0	0	0	1	0	0	0	0	1.41672	0.908	1314	118.3	9.99	0.090030441	0.00760274	30
2407	4815	bl	0	27.376	2	Y	4	69.8	1	12	2	C	LMCI	MCI	2012/9/4	27.376	1.12619	1.5851	781.3	549.2	60.12	0.702931012	0.076948675	24	17	-0.79	0.048	-0.31	0.706	4.6572	11.2488	1245.07	1	1	0	0	0	1	1	0	0	1.12619	1.5851	781.3	549.2	60.12	0.702931012	0.076948675	24
2412	4816	bl	0	22.467	2	Y	4	74.2	0	16	2	C	EMCI	MCI	2012/9/7	22.467	1.0762	1.2916	511.3	480.1	52.08	0.938979073	0.101858009	29	20	0.43	0.295	0.12	-0.564	6.9048	33.018	1610.27	0	1	0	1	0	1	0	0	0	1.0762	1.2916	511.3	480.1	52.08	0.938979073	0.101858009	29
2417	4817	bl	0	13.631	2	Y	4	60.7	0	20	2	C	LMCI	MCI	2012/7/17	13.631	1.20152	1.0481	600.2	126.3	11.94	0.210429857	0.019893369	30	23	0.493	0.672	0.322	-0.104	5.97874	1.15864	1403.41	0	1	0	1	1	1	1	0	0	1.20152	1.0481	600.2	126.3	11.94	0.210429857	0.019893369	30
2422	4820	bl	0	31.56	3	Y	6	85.6	1	14	0	DF	AD	Dementia	2012/8/9	31.56	1.2264	1.4317	384.4	658.9	64.84	1.714099896	0.16867846	20	14	-0.471	-2.803	-1.618	-1.761	5.2032	10.3944	1366.88	0	1	0	0	0	1	1	0	0	1.2264	1.4317	384.4	658.9	64.84	1.714099896	0.16867846	20
2424	4823	bl	0	6.495	2	Y	4	82.2	0	18	0	C	EMCI	MCI	2012/7/16	6.495	1.32918	1.6094	1187	356	34.01	0.299915754	0.028652064	28	27	0.298	-1.158	-0.277	-1.33	5.6016	3.8268	1453.9	0	0	0	0	0	0	1	0	0	1.32918	1.6094	1187	356	34.01	0.299915754	0.028652064	28
2427	4825	bl	0	13.52	2	N	3	71.9	0	18	0	E	EMCI	MCI	2012/8/28	13.52	1.21706	0.9943	1646	228.6	22.82	0.138882139	0.013863913	29	24	1.059	1.775	0.74	0.706	8.0664	0.2604	1455.66	0	NA	NA	NA	NA	NA	NA	NA	NA	1.21706	0.9943	1646	228.6	22.82	0.138882139	0.013863913	29
2429	4827	bl	0	13.577	3	Y	6	71	0	18	1	DF	AD	Dementia	2012/7/19	13.577	1.19458	1.3443	NA	NA	NA	NA	NA	26	22	-0.818	-0.567	0.657	0.706	6.2256	4.3296	1270.3	0	0	0	0	0	0	1	0	0	1.19458	1.3443	NA	NA	NA	NA	NA	26
2431	4832	bl	0	12.503	1	N	1	69.7	0	16	0	A	CN	CN	2012/7/26	12.503	1.15002	1.0621	1236	136.2	12.92	0.110194175	0.010453074	29	28	2.293	1.918	0.892	0.706	7.5456	1.6548	1468.85	0	NA	NA	NA	NA	NA	NA	NA	NA	1.15002	1.0621	1236	136.2	12.92	0.110194175	0.010453074	29
2435	4835	bl	0	10.628	1	Y	2	79.3	0	16	0	B	CN	CN	2012/7/24	10.628	1.28591	1.1	679.7	262.3	24.65	0.385905547	0.036266	26	24	0.391	0.445	1.389	-0.104	8.2824	2.0184	1576.28	0	1	0	0	0	1	1	0	0	1.28591	1.1	679.7	262.3	24.65	0.385905547	0.036266	26
2439	4838	bl	0	9.483	2	Y	4	75.6	0	14	0	C	EMCI	MCI	2012/8/15	9.483	1.324	1.1169	NA	NA	NA	NA	NA	26	20	-0.272	-0.236	0.602	-0.104	6.5352	4.5672	1512.58	1	NA	NA	NA	NA	NA	NA	NA	NA	1.324	1.1169	NA	NA	NA	NA	NA	26
2443	4842	bl	0	8.653	2	N	3	73	1	12	0	E	LMCI	MCI	2012/8/1	8.653	1.19719	1.0412	1340	125.1	10.17	0.093358209	0.007589552	28	29	1.524	0.329	1.263	-0.104	6.48465	2.75244	1221.41	1	0	0	0	0	0	1	0	0	1.19719	1.0412	1340	125.1	10.17	0.093358209	0.007589552	28
2448	4843	bl	0	9.469	1	Y	2	73.4	1	13	0	B	CN	CN	2012/8/6	9.469	1.42666	1.1874	NA	NA	NA	NA	NA	29	25	1.123	0.088	-0.05	-0.756	6.99319	13.599	1495.35	0	0	0	0	0	1	1	0	0	1.42666	1.1874	NA	NA	NA	NA	NA	29
2452	4844	bl	0	16.327	2	Y	4	85.3	0	12	1	C	EMCI	MCI	2012/8/6	16.327	1.35874	1.294	NA	NA	NA	NA	NA	26	16	0.575	-1.404	-0.583	-0.104	6.66395	10.7113	1432.85	0	0	0	0	1	1	1	0	1	1.35874	1.294	NA	NA	NA	NA	NA	26
2456	4845	bl	0	23.041	3	Y	6	68	1	20	1	DF	AD	Dementia	2012/7/17	23.041	0.813263	1.2962	652.1	390.6	38.18	0.598987885	0.058549302	22	11	-1.481	-1.495	-1.223	-0.756	4.7268	2.4108	1225.2	0	1	0	0	0	0	1	0	0	0.813263	1.2962	652.1	390.6	38.18	0.598987885	0.058549302	22
2458	4849	bl	0	11.231	2	Y	4	65.9	1	18	2	C	EMCI	MCI	2012/8/22	11.231	1.36659	1.4561	691.3	277.3	26.9	0.401128309	0.038912194	29	28	0.911	1.29	1.749	0.706	5.53424	0.595338	1225.7	NA	1	0	0	0	1	1	0	0	1.36659	1.4561	691.3	277.3	26.9	0.401128309	0.038912194	29
2462	4852	bl	0	31.127	2	Y	4	64.1	1	20	2	C	LMCI	MCI	2012/9/13	31.127	1.27091	1.3923	685.7	538	58.19	0.784599679	0.084862185	26	22	0.511	-0.648	0.782	0.706	6.5148	1.1808	1346.25	0	1	0	1	0	0	0	0	0	1.27091	1.3923	685.7	538	58.19	0.784599679	0.084862185	26
2464	4853	bl	0	34.728	3	Y	6	70.9	1	16	1	DF	AD	Dementia	2012/8/21	34.728	1.1876	1.3785	691.9	741.6	83.3	1.071831189	0.12039312	26	23	0.369	0.647	0.49	0.706	6.6852	21.6372	1562.66	1	1	0	0	0	1	1	0	0	1.1876	1.3785	691.9	741.6	83.3	1.071831189	0.12039312	26
2466	4855	bl	0	9.761	1	Y	2	83.8	0	14	1	B	CN	CN	2012/8/7	9.761	1.36388	1.2132	732.8	228.1	21.48	0.311271834	0.029312227	27	22	0.032	-0.236	0.845	-0.104	6.9828	19.6956	1503.34	1	1	0	0	0	1	1	0	0	1.36388	1.2132	732.8	228.1	21.48	0.311271834	0.029312227	27
2471	4856	bl	0	10.637	1	N	1	65	1	18	0	A	CN	CN	2012/8/3	10.637	1.13919	0.9378	975.8	119.7	10.01	0.12266858	0.01025825	30	28	2.205	1.039	0.74	0.706	7.3872	8.9472	1376.23	0	1	0	0	0	1	1	0	0	1.13919	0.9378	975.8	119.7	10.01	0.12266858	0.01025825	30
2474	4857	bl	0	47.573	2	Y	4	68.3	0	16	1	C	LMCI	MCI	2012/8/2	47.573	1.1077	1.5857	888.5	330.9	36.33	0.372425436	0.040889139	27	19	-0.203	0.145	0.287	-0.674	6.24188	23.7496	1380.45	0	1	0	1	1	1	1	0	0	1.1077	1.5857	888.5	330.9	36.33	0.372425436	0.040889139	27
2479	4858	bl	0	19.15	2	Y	4	55	0	16	2	C	EMCI	MCI	2012/10/10	19.15	1.29577	1.2054	662.4	426.4	42.25	0.643719807	0.063783213	30	24	1.091	1.465	0.823	-0.104	6.99814	2.22297	1621.35	NA	0	0	0	0	0	1	0	0	1.29577	1.2054	662.4	426.4	42.25	0.643719807	0.063783213	30
2485	4862	bl	0	17.802	4	Y	4	77.3	0	18	0	C	LMCI	MCI	2013/8/26	17.802	1.32099	1.527	751	398.9	39.6	0.531158455	0.052729694	29	23	0.139	1.472	1.871	0.706	6.7212	9.3864	1476.22	0	0	1	0	0	0	0	0	0	1.32099	1.527	751	398.9	39.6	0.531158455	0.052729694	29
2489	4863	bl	0	19.046	3	Y	6	70	0	18	2	DF	AD	Dementia	2012/8/20	19.046	1.04309	1.387	449.4	367.2	32.73	0.817089453	0.072830441	26	22	-0.398	-0.105	0.605	-0.104	6.798	2.2884	1635.14	0	0	0	1	0	0	0	0	0	1.04309	1.387	449.4	367.2	32.73	0.817089453	0.072830441	26
2491	4867	bl	0	11.049	3	Y	6	74.4	0	12	2	DF	AD	Dementia	2012/8/21	11.049	1.02372	1.4545	624.1	365.8	37.72	0.586124019	0.060439032	23	22	-1.221	-0.821	0.018	-0.756	4.8864	3.9192	1188.65	0	0	0	0	0	0	1	0	0	1.02372	1.4545	624.1	365.8	37.72	0.586124019	0.060439032	23
2493	4868	bl	0	23.43	2	Y	4	77.1	0	12	2	C	EMCI	MCI	2012/8/9	23.43	1.30869	1.3745	519.7	304.8	30.84	0.586492207	0.059341928	27	14	-0.181	-0.216	-0.941	-0.984	5.8248	6.4044	1380.27	0	1	1	0	1	1	0	0	0	1.30869	1.3745	519.7	304.8	30.84	0.586492207	0.059341928	27
2498	4869	bl	0	13.887	2	N	3	77.2	0	19	0	E	LMCI	MCI	2012/9/10	13.887	1.42193	1.0692	2188	228.9	17.04	0.104616088	0.007787934	29	23	-0.162	0.832	0.556	-0.896	7.06869	1.47538	1545.8	0	0	0	0	0	0	1	0	0	1.42193	1.0692	2188	228.9	17.04	0.104616088	0.007787934	29
2503	4871	bl	0	13.458	2	N	3	66.4	1	14	0	E	EMCI	MCI	2012/8/17	13.458	1.34407	1.0675	1244	162.3	13.86	0.130466238	0.011141479	29	26	1.037	1.419	0.407	0.706	6.4908	1.2912	1330.58	0	1	0	0	0	0	1	0	0	1.34407	1.0675	1244	162.3	13.86	0.130466238	0.011141479	29
2507	4872	bl	0	6.001	1	N	1	68.5	1	14	1	A	CN	CN	2012/8/22	6.001	1.39583	1.0563	NA	NA	NA	NA	NA	26	30	0.842	0.644	0.728	0.706	6.67385	4.93484	1366.86	0	0	0	0	0	0	1	0	0	1.39583	1.0563	NA	NA	NA	NA	NA	26
2511	4873	bl	0	5.564	2	N	3	82.6	0	12	0	E	LMCI	MCI	2012/8/15	5.564	1.24545	0.9492	NA	NA	NA	NA	NA	26	21	-0.529	-0.025	-0.259	-0.104	5.69852	15.2006	1531.45	0	0	0	1	0	1	1	0	0	1.24545	0.9492	NA	NA	NA	NA	NA	26
2516	4874	bl	0	13.171	2	N	3	57.7	1	18	1	E	EMCI	MCI	2012/8/27	13.171	1.37947	1.0154	1650	229.5	19.01	0.139090909	0.011521212	29	29	1.805	1.793	0.986	-0.104	6.7704	1.038	1292.23	0	0	0	1	0	0	1	0	0	1.37947	1.0154	1650	229.5	19.01	0.139090909	0.011521212	29
2520	4876	bl	0	8.046	2	N	3	74.2	0	20	1	E	EMCI	MCI	2012/8/22	8.046	1.26242	0.9674	1432	228.9	19.43	0.159846369	0.013568436	30	25	0.825	0.644	1.389	0.706	5.9952	34.5876	1615.69	1	1	0	0	0	1	0	0	1	1.26242	0.9674	1432	228.9	19.43	0.159846369	0.013568436	30
2527	4878	bl	0	9.303	1	N	1	72.9	1	14	0	A	CN	CN	2012/8/14	9.303	1.49462	1.031	1768	168.6	14.75	0.095361991	0.00834276	29	26	1.313	0.935	0.42	-0.756	5.8044	0.7692	1166.73	0	1	0	0	1	1	0	0	0	1.49462	1.031	1768	168.6	14.75	0.095361991	0.00834276	29
2532	4883	bl	0	2.088	2	N	3	76.1	1	18	0	E	EMCI	MCI	2012/8/27	2.088	1.40041	1.0506	NA	NA	NA	NA	NA	29	27	0.704	1.167	1.104	0.706	6.4488	1.134	1340.76	0	0	0	1	0	1	1	0	0	1.40041	1.0506	NA	NA	NA	NA	NA	29
2536	4885	bl	0	24.379	2	Y	4	75	0	20	1	C	LMCI	MCI	2012/8/24	24.379	1.20077	1.4581	408.4	557.4	56.81	1.364838394	0.13910382	29	22	0.022	1.583	0.112	0.706	5.84581	5.11802	1443.45	0	0	0	1	0	0	0	0	1	1.20077	1.4581	408.4	557.4	56.81	1.364838394	0.13910382	29
2541	4887	bl	0	23.922	3	Y	6	73.8	0	12	1	DF	AD	Dementia	2012/9/10	23.922	1.38193	1.6391	818.3	216.5	21.33	0.264572895	0.026066235	26	20	-0.981	-1.09	-0.476	-0.104	4.65882	0.983997	1377.68	0	1	0	0	0	1	1	0	0	1.38193	1.6391	818.3	216.5	21.33	0.264572895	0.026066235	26
2543	4888	bl	0	24.039	2	Y	4	74.8	0	12	2	C	LMCI	MCI	2012/8/22	24.039	1.25367	1.2309	876.8	311.5	31	0.355269161	0.035355839	25	21	-0.792	-0.269	-0.286	0.706	5.66881	13.3291	1647.85	0	1	0	0	0	1	0	0	0	1.25367	1.2309	876.8	311.5	31	0.355269161	0.035355839	25
2548	4889	bl	0	12.757	2	N	3	75.6	0	18	0	E	LMCI	MCI	2012/8/20	12.757	1.36322	1.0338	956.2	123.6	9.84	0.129261661	0.010290734	28	21	-0.143	-0.105	0.034	0.706	7.1184	2.112	1607.34	0	1	0	1	0	0	0	0	0	1.36322	1.0338	956.2	123.6	9.84	0.129261661	0.010290734	28
2553	4891	bl	0	23.185	2	Y	4	59.7	0	15	2	C	EMCI	MCI	2012/8/23	23.185	1.22714	1.627	533.5	234	25.35	0.438612933	0.047516401	29	26	0.431	0.872	0.87	0.706	6.72212	3.0473	1567.81	0	1	0	0	0	0	0	0	0	1.22714	1.627	533.5	234	25.35	0.438612933	0.047516401	29
2558	4892	bl	0	25.479	3	Y	6	75.1	1	11	1	DF	AD	Dementia	2012/9/11	25.479	1.24717	1.3965	NA	NA	NA	NA	NA	24	16	-0.129	-1.26	-1.617	-0.104	6.55503	8.56139	1264.77	0	0	0	0	0	1	1	0	0	1.24717	1.3965	NA	NA	NA	NA	NA	24
2560	4893	bl	0	25.155	2	Y	4	68.1	1	12	1	C	EMCI	MCI	2012/9/25	25.155	1.31491	1.2476	784.3	430.6	39.87	0.549024608	0.05083514	28	22	0.311	0.935	-0.05	-0.896	6.3936	4.974	1315.55	0	1	0	1	0	0	1	0	0	1.31491	1.2476	784.3	430.6	39.87	0.549024608	0.05083514	28
2565	4894	bl	0	23.224	3	Y	6	60.7	1	14	1	DF	AD	Dementia	2012/9/7	23.224	0.973652	1.6739	423.6	463.6	47.59	1.094428706	0.112346553	22	18	-1.353	-0.102	-0.38	0.706	5.0124	0.9132	1350.85	0	0	1	0	0	0	0	0	0	0.973652	1.6739	423.6	463.6	47.59	1.094428706	0.112346553	22
2567	4896	bl	0	7.399	2	N	3	68.1	0	12	1	E	LMCI	MCI	2012/8/27	7.399	1.35205	0.9367	2198	239.6	21.23	0.109008189	0.009658781	30	17	0.029	-0.087	-0.274	-1.501	6.74069	1.82442	1613.37	0	1	1	0	0	0	1	0	0	1.35205	0.9367	2198	239.6	21.23	0.109008189	0.009658781	30
2572	4897	bl	0	22.815	2	Y	4	75.8	1	11	0	C	EMCI	MCI	2012/8/20	22.815	1.31479	1.2644	837.7	186.6	18.42	0.222752775	0.021988779	29	26	0.321	0.088	-0.067	0.706	6.25055	5.33462	1400.03	0	1	1	1	0	0	1	0	0	1.31479	1.2644	837.7	186.6	18.42	0.222752775	0.021988779	29
2574	4898	bl	0	24.392	2	Y	4	75.2	0	20	1	C	EMCI	MCI	2012/8/28	24.392	1.26713	1.1292	711.2	161.7	16.42	0.227362205	0.023087739	30	29	0.652	1.147	1.461	0.706	5.8644	3.8148	1505.22	0	1	1	0	0	1	1	0	0	1.26713	1.1292	711.2	161.7	16.42	0.227362205	0.023087739	30
2578	4899	bl	0	12.652	2	Y	4	81.9	0	16	1	C	LMCI	MCI	2012/11/6	12.652	1.15095	1.411	702.4	364.1	37.24	0.518365604	0.053018223	29	22	-0.509	-0.352	-0.377	-0.104	4.65992	5.32734	1467.06	0	0	1	0	0	0	0	0	0	1.15095	1.411	702.4	364.1	37.24	0.518365604	0.053018223	29
2580	4900	bl	0	17.673	1	N	1	59.8	1	18	0	A	CN	CN	2012/8/29	17.673	1.57945	1.0757	1605	172.5	14.92	0.107476636	0.00929595	30	29	1.263	1.542	0.524	-0.104	6.22317	0.323039	1258.62	0	NA	NA	NA	NA	NA	NA	NA	NA	1.57945	1.0757	1605	172.5	14.92	0.107476636	0.00929595	30
2583	4902	bl	0	23.971	2	Y	4	75.3	1	15	1	C	LMCI	MCI	2012/9/11	23.971	1.17726	1.2733	818.6	333.4	29.74	0.407280723	0.03633032	25	21	-1.057	-0.53	0.041	-0.756	5.93616	2.6277	1409.17	0	1	0	0	0	1	0	0	0	1.17726	1.2733	818.6	333.4	29.74	0.407280723	0.03633032	25
2589	4904	bl	0	20.547	2	Y	4	65.7	1	12	2	C	LMCI	MCI	2012/9/20	20.547	1.10935	1.534	646.7	253.4	24.16	0.391835472	0.037358899	28	28	-0.103	1.465	1.204	-0.104	4.872	4.8576	1183.7	0	1	0	0	0	1	1	0	0	1.10935	1.534	646.7	253.4	24.16	0.391835472	0.037358899	28
2591	4905	bl	0	27.326	3	Y	6	72.7	1	12	1	DF	AD	Dementia	2012/9/7	27.326	1.26072	1.6594	568.8	430.1	46.04	0.756153305	0.080942335	26	19	-0.044	0.935	-0.112	-0.104	5.7276	9.5004	1301.2	0	1	0	0	0	1	1	0	0	1.26072	1.6594	568.8	430.1	46.04	0.756153305	0.080942335	26
2593	4906	bl	0	7.716	3	Y	6	75.7	1	18	0	DF	AD	Dementia	2012/9/5	7.716	0.98405	1.6239	761.3	416.8	37.37	0.547484566	0.049087088	24	20	-0.697	0.136	-0.093	-0.896	5.6256	5.568	1434.19	0	1	1	0	0	1	1	0	0	0.98405	1.6239	761.3	416.8	37.37	0.547484566	0.049087088	24
2596	4909	bl	0	26.769	2	Y	4	78.2	1	11	1	C	LMCI	MCI	2012/8/30	26.769	1.19744	1.6379	781	355.8	34.88	0.455569782	0.044660691	25	22	-0.368	0.16	-0.883	0.706	5.57846	3.83944	1294.82	0	NA	NA	NA	NA	NA	NA	NA	NA	1.19744	1.6379	781	355.8	34.88	0.455569782	0.044660691	25
2598	4910	bl	0	30.838	3	Y	6	81.4	1	15	0	DF	AD	Dementia	2012/10/9	30.838	0.918909	1.453	749.9	320.4	29.25	0.427256968	0.039005201	25	13	-1.373	-2.392	-2.388	-0.104	4.81106	7.20731	1181.95	0	NA	NA	NA	NA	NA	NA	NA	NA	0.918909	1.453	749.9	320.4	29.25	0.427256968	0.039005201	25
2600	4911	bl	0	6.26	3	Y	6	74.5	0	20	0	DF	AD	Dementia	2012/9/10	6.26	0.721546	1.3736	330.9	168.3	17.17	0.508612874	0.051888788	21	14	-0.261	-1.6	-0.66	-2.009	6.87436	26.0741	1570.12	0	1	0	0	0	0	1	0	0	0.721546	1.3736	330.9	168.3	17.17	0.508612874	0.051888788	21
2605	4917	bl	0	15.506	2	N	3	75	0	19	0	E	EMCI	MCI	2012/9/27	15.506	1.11202	1.031	1690	224.1	19.4	0.13260355	0.01147929	24	18	-0.52	-0.992	-0.573	-1.381	6.744	3.3012	1521.9	0	0	0	0	0	1	0	0	0	1.11202	1.031	1690	224.1	19.4	0.13260355	0.01147929	24
2607	4918	bl	0	43.452	2	Y	4	69	1	18	1	C	LMCI	MCI	2012/10/10	43.452	1.24205	1.9951	584.2	402.4	44.3	0.688805204	0.075830195	26	21	-0.791	0.66	-0.213	-0.104	5.43012	2.0076	1364.7	0	0	0	1	0	0	0	0	0	1.24205	1.9951	584.2	402.4	44.3	0.688805204	0.075830195	26
2609	4919	bl	0	5.162	2	N	3	74.8	1	19	0	E	EMCI	MCI	2012/9/17	5.162	1.44848	1.0782	989.8	213.1	17.85	0.215296019	0.018033946	29	23	0.379	0.522	0.782	0.706	5.23313	4.83706	1353.73	0	1	0	1	1	1	1	0	0	1.44848	1.0782	989.8	213.1	17.85	0.215296019	0.018033946	29
2614	4920	bl	0	29.011	2	Y	4	61.9	0	18	2	C	LMCI	MCI	2012/10/25	29.011	0.734814	1.3537	597.7	207.3	19.81	0.346829513	0.033143718	28	25	0.144	1.696	1.76	-1.312	6.0708	7.0164	1426.61	0	0	0	1	0	1	1	0	0	0.734814	1.3537	597.7	207.3	19.81	0.346829513	0.033143718	28
2616	4921	bl	0	5.383	1	N	1	66.7	0	20	0	A	CN	CN	2012/9/28	5.383	1.36901	1.0803	1291	130.3	11.77	0.100929512	0.009116964	30	26	1.784	1.698	1.275	0.706	7.0188	23.4624	1567.86	0	1	0	0	0	1	0	0	0	1.36901	1.0803	1291	130.3	11.77	0.100929512	0.009116964	30
2618	4922	bl	0	10.029	2	Y	4	76.2	0	20	2	C	LMCI	MCI	2012/10/3	10.029	1.32361	1.5307	537.8	328.4	29.47	0.610635924	0.054797322	26	24	-0.351	-0.105	-0.214	-0.253	4.3142	3.85101	1567.58	0	0	1	1	0	0	0	0	0	1.32361	1.5307	537.8	328.4	29.47	0.610635924	0.054797322	26
2622	4925	bl	0	19.537	2	Y	4	75	0	12	0	C	LMCI	MCI	2012/10/2	19.537	1.21117	1.7759	694	250.7	27.16	0.361239193	0.039135447	27	18	-0.772	-0.711	-0.564	-0.104	6.94917	19.4953	1480.72	0	1	0	1	1	0	1	0	0	1.21117	1.7759	694	250.7	27.16	0.361239193	0.039135447	27
2625	4926	bl	0	20.954	2	Y	4	62.5	0	18	1	C	EMCI	MCI	2012/9/25	20.954	1.36077	0.9489	799.5	115.4	10.46	0.144340213	0.013083177	29	25	-0.296	-1.169	-0.86	-0.564	6.97069	2.10643	1497.19	0	0	0	1	0	0	1	0	0	1.36077	0.9489	799.5	115.4	10.46	0.144340213	0.013083177	29
2630	4928	bl	0	20.035	2	Y	4	77.8	0	16	1	C	LMCI	MCI	2012/9/14	20.035	1.24447	1.6844	883.9	326.9	33.02	0.369838217	0.037357167	27	21	0.138	1.777	0.569	-0.104	4.75289	6.78648	1552.85	1	1	1	1	0	1	1	0	0	1.24447	1.6844	883.9	326.9	33.02	0.369838217	0.037357167	27
2635	4929	bl	0	22.985	2	Y	4	75.7	1	15	1	C	LMCI	MCI	2012/9/25	22.985	0.992791	1.3666	563.2	415.8	45.24	0.73828125	0.080326705	25	17	-0.449	-1.227	-1.041	-0.756	4.596	0.8292	1249.32	0	NA	NA	NA	NA	NA	NA	NA	NA	0.992791	1.3666	563.2	415.8	45.24	0.73828125	0.080326705	25
2638	4936	bl	0	6.341	2	Y	4	78.1	0	19	0	C	LMCI	MCI	2012/10/1	6.341	1.01381	1.4332	518.3	191.6	18.52	0.369670075	0.035732201	27	17	-0.593	-1.414	-0.075	-0.984	7.37193	21.82	1531.7	0	1	0	1	0	1	0	0	0	1.01381	1.4332	518.3	191.6	18.52	0.369670075	0.035732201	27
2642	4938	bl	0	21.504	3	Y	6	70.9	0	16	1	DF	AD	Dementia	2012/10/2	21.504	NA	1.7495	664.4	246.4	25.04	0.370860927	0.03768814	24	19	-1.05	-1.561	-1.738	-0.104	6.22984	5.51835	1469.89	0	1	1	0	1	1	1	0	0	NA	1.7495	664.4	246.4	25.04	0.370860927	0.03768814	24
2644	4940	bl	0	20.506	3	Y	6	89.3	0	16	0	DF	AD	Dementia	2012/9/27	20.506	1.13319	1.6745	652	301.4	30.36	0.462269939	0.046564417	24	NA	-1.427	0.366	-0.345	0.706	4.92494	6.83971	1451.82	0	1	1	0	0	0	1	0	0	1.13319	1.6745	652	301.4	30.36	0.462269939	0.046564417	24
2646	4941	bl	0	2.427	2	N	3	60.2	0	14	1	E	EMCI	MCI	2012/10/22	2.427	1.3657	1.0469	1337	139.3	11.5	0.104188482	0.008601346	30	26	1.745	1.578	0.817	0.706	6.3036	1.0464	1481	0	1	0	0	0	0	1	0	0	1.3657	1.0469	1337	139.3	11.5	0.104188482	0.008601346	30
2651	4944	bl	0	9.404	2	Y	4	68	0	14	1	C	EMCI	MCI	2013/1/9	9.404	1.38029	1.2713	664.8	212.3	19.22	0.319344164	0.028910951	29	23	0.232	1.06	0.651	-0.104	7.14048	2.28238	1407.4	1	0	0	1	0	0	0	0	0	1.38029	1.2713	664.8	212.3	19.22	0.319344164	0.028910951	29
2659	4947	bl	0	16.666	2	Y	4	74.5	0	14	1	C	EMCI	MCI	2012/10/12	16.666	1.2233	1.4808	574.7	294.6	31.48	0.512615278	0.054776405	24	24	0.348	0.917	0.328	-1.678	5.61567	0.997125	1442.61	0	1	0	0	0	1	1	0	0	1.2233	1.4808	574.7	294.6	31.48	0.512615278	0.054776405	24
2662	4949	bl	0	23.353	3	Y	6	78.1	1	18	2	DF	AD	Dementia	2012/10/10	23.353	1.25381	1.3398	506.1	382.6	36.03	0.75597708	0.071191464	25	20	-0.225	0.393	-0.675	0.706	5.7012	8.448	1340.72	0	1	1	1	0	1	0	0	0	1.25381	1.3398	506.1	382.6	36.03	0.75597708	0.071191464	25
2664	4951	bl	0	19.716	1	N	1	71.9	1	14	1	A	CN	CN	2012/11/19	19.716	1.21625	1.0393	1024	119.4	12.12	0.116601563	0.011835938	29	27	1.369	1.788	0.114	-0.104	6.34338	4.57961	1355.6	0	0	0	0	0	0	1	0	0	1.21625	1.0393	1024	119.4	12.12	0.116601563	0.011835938	29
2668	4952	bl	0	35.59	1	N	1	69.3	1	12	1	A	CN	CN	2012/11/19	35.59	1.3522	0.9825	2429	215.5	17.18	0.088719638	0.007072869	28	28	1.191	0.412	-0.457	-0.104	6.43002	2.1846	1284.08	0	1	0	0	0	1	1	0	0	1.3522	0.9825	2429	215.5	17.18	0.088719638	0.007072869	28
2672	4954	bl	0	26.621	3	Y	6	61.1	0	18	2	DF	AD	Dementia	2012/10/15	26.621	1.40405	1.2784	816.4	234.6	24.52	0.287359138	0.030034297	25	23	-0.229	0.955	1.627	0.706	5.7696	1.1196	1468.47	0	1	0	0	0	1	0	0	0	1.40405	1.2784	816.4	234.6	24.52	0.287359138	0.030034297	25
2674	4955	bl	0	21.581	2	Y	4	71.4	0	16	1	C	LMCI	MCI	2012/10/10	21.581	1.08358	1.338	395	131.2	13.28	0.332151899	0.033620253	25	19	0.54	-0.163	1.15	-1.678	6.96402	8.33627	1617.65	0	1	0	0	0	1	1	0	0	1.08358	1.338	395	131.2	13.28	0.332151899	0.033620253	25
2676	4958	bl	0	18.359	2	Y	4	69.5	0	20	1	C	EMCI	MCI	2012/10/11	18.359	1.0666	1.1817	764.8	122.2	10.22	0.159780335	0.013362971	28	25	-0.26	-0.64	-1.037	-0.984	6.6492	2.3292	1397.77	0	1	0	0	0	1	1	0	0	1.0666	1.1817	764.8	122.2	10.22	0.159780335	0.013362971	28
2678	4959	bl	0	15.699	3	Y	6	77.5	0	20	1	DF	AD	Dementia	2013/3/11	15.699	1.13687	1.5085	349.8	178.9	19.02	0.511435106	0.054373928	25	23	-0.686	0.23	-0.228	-0.104	6.94739	7.57987	1583.64	0	1	0	0	0	1	1	0	0	1.13687	1.5085	349.8	178.9	19.02	0.511435106	0.054373928	25
2680	4960	bl	0	7.313	2	N	3	59.6	0	20	1	E	LMCI	MCI	2012/10/24	7.313	1.24978	0.9749	1848	185.4	16.39	0.100324675	0.008869048	25	19	0.434	0.766	0.668	-0.674	7.682	1.32816	1458.92	0	0	0	0	0	1	0	0	0	1.24978	0.9749	1848	185.4	16.39	0.100324675	0.008869048	25
2688	4964	bl	0	35.013	3	Y	6	80.9	0	16	0	DF	AD	Dementia	2012/10/17	35.013	1.18391	1.8026	549.7	391.2	39.35	0.711660906	0.071584501	23	19	-1.125	-0.78	-0.619	-0.104	4.82839	4.48059	1366.69	0	1	0	0	0	0	1	0	0	1.18391	1.8026	549.7	391.2	39.35	0.711660906	0.071584501	23
2690	4966	bl	0	18.626	2	N	3	61.7	0	16	0	E	EMCI	MCI	2012/10/18	18.626	1.44177	0.9457	1372	125.1	11.31	0.091180758	0.00824344	30	30	2.283	1.167	1.079	0.706	7.77048	3.66121	1582.29	0	1	1	1	0	1	1	0	0	1.44177	0.9457	1372	125.1	11.31	0.091180758	0.00824344	30
2696	4971	bl	0	37.821	3	Y	6	76.4	0	18	1	DF	AD	Dementia	2012/11/7	37.821	1.10941	1.5004	471.3	286.7	28.66	0.60831742	0.060810524	21	17	-1.458	-0.854	-0.724	-0.984	6.5472	19.4904	1749.27	0	1	0	0	0	0	0	0	0	1.10941	1.5004	471.3	286.7	28.66	0.60831742	0.060810524	21
2698	4974	bl	0	18.777	2	Y	4	73.4	0	19	0	C	EMCI	MCI	2012/11/5	18.777	1.14463	1.2898	677.4	630.1	69.87	0.930174195	0.103144376	29	25	0.973	-0.266	0.466	-2.201	7.4124	13.6632	1636.69	0	0	0	1	0	0	0	0	0	1.14463	1.2898	677.4	630.1	69.87	0.930174195	0.103144376	29
2705	4982	bl	0	23.382	3	Y	6	58.2	1	13	2	DF	AD	Dementia	2012/10/30	23.382	0.849217	1.6084	692	489.8	40.66	0.707803468	0.058757225	21	6	-1.716	-1.374	-1.37	-2.009	5.3928	1.5228	1249.43	0	0	1	1	0	0	0	0	0	0.849217	1.6084	692	489.8	40.66	0.707803468	0.058757225	21
2707	4984	bl	0	31.047	3	Y	6	73.1	1	12	1	DF	AD	Dementia	2012/11/7	31.047	0.783636	1.462	750.3	371.6	38.54	0.495268559	0.05136612	20	8	-1.414	-2.186	-2.482	-3.517	5.37273	6.76363	1335.65	0	1	0	0	0	1	1	0	0	0.783636	1.462	750.3	371.6	38.54	0.495268559	0.05136612	20
2709	4985	bl	0	31.516	2	Y	4	78.7	1	13	1	C	LMCI	MCI	2012/10/23	31.516	1.19043	1.452	NA	NA	NA	NA	NA	26	14	-0.417	-1.528	-1.352	-1.33	5.36605	4.00719	1364.57	0	0	0	0	0	1	1	0	0	1.19043	1.452	NA	NA	NA	NA	NA	26
2712	4986	bl	0	23.392	2	Y	4	85.3	0	20	1	C	EMCI	MCI	2012/11/26	23.392	1.14906	1.1251	780.5	142.9	11.27	0.183087764	0.014439462	28	23	0.196	0.033	-0.372	-0.564	6.3252	10.6788	1435.8	NA	NA	NA	NA	NA	NA	NA	NA	NA	1.14906	1.1251	780.5	142.9	11.27	0.183087764	0.014439462	28
2716	4987	bl	0	13.176	2	N	3	69.3	0	18	0	E	EMCI	MCI	2012/11/20	13.176	1.17136	1.0419	1091	230.2	19.83	0.210999083	0.018175985	25	23	0.708	0.12	0.747	0.706	6.696	12.822	1639.22	NA	1	0	0	0	1	0	0	0	1.17136	1.0419	1091	230.2	19.83	0.210999083	0.018175985	25
2720	4989	bl	0	5.148	2	N	3	60.1	1	19	0	E	LMCI	MCI	2012/11/5	5.148	1.29014	1.0247	1087	113.6	9.02	0.10450782	0.008298068	29	26	1.34	1.419	1.275	-0.104	6.9228	1.7088	1366.2	0	1	0	1	0	0	1	0	0	1.29014	1.0247	1087	113.6	9.02	0.10450782	0.008298068	29
2724	4990	bl	0	24.011	3	Y	6	75.1	1	14	1	DF	AD	Dementia	2013/1/18	24.011	0.925772	1.4146	593.9	418.5	42	0.704664085	0.070718976	25	10	-0.997	-1.7	-1.662	-0.104	5.4982	2.4561	1293.07	0	1	0	1	0	1	1	0	1	0.925772	1.4146	593.9	418.5	42	0.704664085	0.070718976	25
2726	4992	bl	0	12.787	3	Y	6	63.7	1	16	1	DF	AD	Dementia	2012/11/8	12.787	0.854544	1.4098	418	202.6	18.42	0.484688995	0.044066986	22	11	-1.475	-1.795	-0.537	-1.999	5.01511	13.1378	1281.54	0	1	0	1	1	1	1	0	0	0.854544	1.4098	418	202.6	18.42	0.484688995	0.044066986	22
2731	5000	bl	0	21.033	2	Y	4	76.6	0	18	1	C	EMCI	MCI	2012/11/19	21.033	0.964887	1.5286	395.8	319.7	35.28	0.807731177	0.089135927	26	19	-0.31	-1.644	-0.655	-0.674	5.7108	20.5428	1388.24	0	1	0	0	0	1	1	0	0	0.964887	1.5286	395.8	319.7	35.28	0.807731177	0.089135927	26
2735	5004	bl	0	11.162	2	N	3	64.6	0	20	0	E	EMCI	MCI	2012/11/13	11.162	1.25741	0.9659	1923	228.6	19.01	0.118876755	0.009885595	29	23	0.502	1.197	0.958	0.706	7.9068	1.4028	1594.94	0	1	0	0	0	0	1	0	0	1.25741	0.9659	1923	228.6	19.01	0.118876755	0.009885595	29
2740	5005	bl	0	26.564	3	Y	6	78.1	0	14	2	DF	AD	Dementia	2012/11/21	26.564	0.860741	1.2952	318.1	247.4	25.69	0.777742848	0.080760767	21	13	-1.542	-3.017	-1.898	-0.104	5.8032	44.2932	1405.25	NA	NA	NA	NA	NA	NA	NA	NA	NA	0.860741	1.2952	318.1	247.4	25.69	0.777742848	0.080760767	21
2742	5006	bl	0	11.024	3	Y	6	68.2	1	14	1	DF	AD	Dementia	2012/11/30	11.024	1.07166	1.5995	653.9	721.2	66.53	1.102920936	0.101743386	21	14	-1.731	-0.607	-0.308	-1.402	4.3644	2.28	1173.66	0	1	0	0	0	0	1	0	0	1.07166	1.5995	653.9	721.2	66.53	1.102920936	0.101743386	21
2744	5007	bl	0	17.446	2	Y	4	71.5	0	14	0	C	EMCI	MCI	2013/1/31	17.446	1.15605	1.2714	622	147.1	14.7	0.236495177	0.023633441	27	20	0.292	-0.274	-0.714	-1.161	7.12067	12.688	1508.87	0	1	0	0	0	1	0	1	0	1.15605	1.2714	622	147.1	14.7	0.236495177	0.023633441	27
2747	5012	bl	0	25.42	3	Y	6	76.3	0	16	2	DF	AD	Dementia	2012/11/16	25.42	0.981894	1.454	458.3	311.7	33.95	0.680122191	0.074078115	25	22	-0.629	-0.144	-0.292	-1.33	6.2904	1.4964	1486.23	0	1	0	0	1	1	1	0	0	0.981894	1.454	458.3	311.7	33.95	0.680122191	0.074078115	25
2749	5013	bl	0	15.439	3	Y	6	68.3	1	18	0	DF	AD	Dementia	2012/11/15	15.439	1.18395	1.6049	454.5	238.9	22.72	0.525632563	0.049988999	25	22	-0.897	-0.025	-0.234	-0.448	6.1248	3.8436	1346.76	0	1	0	1	0	1	1	0	0	1.18395	1.6049	454.5	238.9	22.72	0.525632563	0.049988999	25
2751	5014	bl	0	11.898	2	Y	4	76.5	0	16	0	C	EMCI	MCI	2012/11/29	11.898	1.24599	1.3794	585.6	153.1	13.24	0.261441257	0.02260929	30	23	0.236	-1.097	-0.284	-0.104	6.8796	8.2488	1481.35	0	1	1	1	0	1	1	0	0	1.24599	1.3794	585.6	153.1	13.24	0.261441257	0.02260929	30
2753	5015	bl	0	19.122	3	Y	6	77.8	1	14	1	DF	AD	Dementia	2012/11/26	19.122	1.15802	1.6537	783.5	284.3	28.64	0.362858966	0.036553925	23	15	-1.086	-0.994	-0.542	-0.104	5.3868	2.4288	1286.46	0	1	0	0	1	1	1	0	0	1.15802	1.6537	783.5	284.3	28.64	0.362858966	0.036553925	23
2756	5017	bl	0	25.68	3	Y	6	84.3	0	18	1	DF	AD	Dementia	2012/11/15	25.68	1.09631	1.4537	622.5	515.3	54.78	0.827791165	0.088	20	22	-1.2	-0.881	-0.288	-1.678	4.2372	14.772	1515.15	0	NA	NA	NA	NA	NA	NA	NA	NA	1.09631	1.4537	622.5	515.3	54.78	0.827791165	0.088	20
2758	5018	bl	0	29.96	3	Y	6	73.3	0	17	2	DF	AD	Dementia	2012/11/15	29.96	1.01341	1.5782	489.4	793.4	76.16	1.621168778	0.155619125	23	NA	-1.331	-0.26	-1.208	0.706	6.4008	5.7948	1459.92	0	NA	NA	NA	NA	NA	NA	NA	NA	1.01341	1.5782	489.4	793.4	76.16	1.621168778	0.155619125	23
2760	5019	bl	0	25.797	3	Y	6	62.9	1	12	2	DF	AD	Dementia	2012/11/16	25.797	0.925442	1.5179	587.9	363.4	36.63	0.618132335	0.062306515	21	17	-0.871	-1.497	-0.397	-3.01	5.5464	0.144	1275.59	0	NA	NA	NA	NA	NA	NA	NA	NA	0.925442	1.5179	587.9	363.4	36.63	0.618132335	0.062306515	21
2762	5023	bl	0	7.427	1	N	1	63.9	1	18	0	A	CN	CN	2012/11/29	7.427	1.28716	1.0267	2081	273	23.3	0.131186929	0.01119654	30	30	1.835	1.539	1.384	0.706	7.2612	2.442	1387.63	0	0	1	0	0	0	0	0	0	1.28716	1.0267	2081	273	23.3	0.131186929	0.01119654	30
2765	5026	bl	0	25.975	2	Y	4	70.5	1	18	1	C	EMCI	MCI	2012/11/30	25.975	1.08217	1.4356	557.2	527.5	53.77	0.946697775	0.096500359	30	24	0.982	-0.105	0.078	0.706	7.2588	5.364	1367.3	0	1	0	0	0	1	1	0	0	1.08217	1.4356	557.2	527.5	53.77	0.946697775	0.096500359	30
2767	5027	bl	0	22.955	3	Y	6	75.5	0	18	0	DF	AD	Dementia	2013/1/10	22.955	1.05777	1.4386	493.4	328.7	32.67	0.666193758	0.066214025	22	19	-1.428	-1.508	-2.231	0.706	6.3396	11.6076	1342.62	0	1	0	0	0	1	0	0	0	1.05777	1.4386	493.4	328.7	32.67	0.666193758	0.066214025	22
2769	5028	bl	0	23.838	3	Y	6	61.9	0	16	2	DF	AD	Dementia	2012/11/28	23.838	1.13129	1.3751	437.6	453.4	49.99	1.036106033	0.114236746	23	19	-0.537	0.658	0.66	-0.253	6.3867	1.6895	1498.99	0	1	0	0	0	1	1	1	0	1.13129	1.3751	437.6	453.4	49.99	1.036106033	0.114236746	23
2771	5029	bl	0	21.977	3	Y	6	79.6	0	16	2	DF	AD	Dementia	2012/12/12	21.977	0.83051	1.5261	277.5	666.2	68.07	2.400720721	0.245297297	23	11	-1.478	-2.591	-1.52	-1.501	5.4696	14.1588	1668.08	0	1	0	1	0	1	1	0	0	0.83051	1.5261	277.5	666.2	68.07	2.400720721	0.245297297	23
2773	5031	bl	0	18.77	2	Y	4	80.2	1	14	0	C	EMCI	MCI	2013/4/10	18.77	1.14496	1.523	635.6	191.1	16.82	0.300660793	0.026463184	25	20	-0.408	-0.414	-1.684	-0.949	5.08955	2.64503	1307.36	0	0	0	1	0	0	0	0	0	1.14496	1.523	635.6	191.1	16.82	0.300660793	0.026463184	25
2777	5032	bl	0	25.826	3	Y	6	77.5	1	11	0	DF	AD	Dementia	2013/1/10	25.826	1.18945	1.3773	NA	NA	NA	NA	NA	23	21	-0.863	-1.155	-0.822	-0.104	5.17001	17.0151	1225.82	0	0	0	1	1	1	0	0	0	1.18945	1.3773	NA	NA	NA	NA	NA	23
2779	5037	bl	0	22.871	3	Y	6	67.3	0	16	1	DF	AD	Dementia	2013/1/31	22.871	0.984505	1.2054	700.9	288.5	25.91	0.41161364	0.036966757	24	17	-0.937	-0.48	-0.81	-0.104	5.8404	7.3764	1729.77	0	1	0	0	0	1	1	0	0	0.984505	1.2054	700.9	288.5	25.91	0.41161364	0.036966757	24
2781	5038	bl	0	10.409	3	Y	6	81.5	0	18	0	DF	AD	Dementia	2012/12/27	10.409	1.15014	0.8839	553	138.6	12.57	0.250632911	0.022730561	25	18	-0.699	-1.029	0.058	-1.501	5.63044	5.30616	1477.91	0	0	1	1	0	0	0	0	0	1.15014	0.8839	553	138.6	12.57	0.250632911	0.022730561	25
2783	5040	bl	0	3.324	1	N	1	75.9	1	18	0	A	CN	CN	2012/12/17	3.324	1.23895	1.0133	1879	170	17.12	0.090473656	0.009111229	30	20	1.258	-0.158	-0.87	-0.896	6.7908	1.1904	1327.69	0	1	0	0	0	1	0	0	0	1.23895	1.0133	1879	170	17.12	0.090473656	0.009111229	30
2786	5047	bl	0	28.574	2	Y	4	68.8	1	16	2	C	LMCI	MCI	2013/1/2	28.574	1.70113	1.4807	1001	380.6	36.08	0.38021978	0.036043956	30	24	-0.101	0.935	-0.06	0.706	6.942	3.0444	1417.47	0	1	0	0	0	1	1	0	0	1.70113	1.4807	1001	380.6	36.08	0.38021978	0.036043956	30
2790	5054	bl	0	29.453	3	Y	6	74	1	18	1	DF	AD	Dementia	2013/1/4	29.453	1.11882	1.4306	785.8	358.9	38.22	0.456731993	0.04863833	26	21	-0.419	0.589	1.284	-0.756	6.498	5.526	1502.75	0	0	1	0	0	0	0	0	0	1.11882	1.4306	785.8	358.9	38.22	0.456731993	0.04863833	26
2792	5056	bl	0	20.452	3	Y	6	85.3	0	20	1	DF	AD	Dementia	2013/1/8	20.452	1.24265	1.5412	NA	NA	NA	NA	NA	20	13	-1.637	-1.239	-4.247	0.706	5.85571	2.05835	1402.03	0	NA	NA	NA	NA	NA	NA	NA	NA	1.24265	1.5412	NA	NA	NA	NA	NA	20
2794	5057	bl	0	12.287	3	N	5	75.2	0	16	0	DF	AD	Dementia	2013/4/3	12.287	1.34512	1.0738	1283	133.3	10.77	0.103897116	0.008394388	26	23	-0.487	0.314	0.673	-0.104	6.55255	1.59791	1463.17	0	1	0	0	0	1	0	0	0	1.34512	1.0738	1283	133.3	10.77	0.103897116	0.008394388	26
2796	5058	bl	0	19.116	3	Y	6	61.8	0	20	0	DF	AD	Dementia	2013/1/17	19.116	0.965763	1.5388	255.5	145.9	14.76	0.571037182	0.05776908	26	21	-0.387	-0.256	-0.021	-0.756	7.39385	12.0365	1608.07	0	NA	NA	NA	NA	NA	NA	NA	NA	0.965763	1.5388	255.5	145.9	14.76	0.571037182	0.05776908	26
2799	5062	bl	0	17.006	3	Y	6	71	1	14	1	DF	AD	Dementia	2013/3/18	17.006	1.14178	1.281	542.4	739.3	74.14	1.363016224	0.136688791	26	20	-0.956	-0.926	-1.052	-0.949	5.43859	5.69604	1230.26	0	1	0	0	0	0	1	0	0	1.14178	1.281	542.4	739.3	74.14	1.363016224	0.136688791	26
2801	5063	bl	0	20.085	3	Y	6	71.5	1	14	1	DF	AD	Dementia	2013/2/11	20.085	0.915219	1.6082	551.8	445.4	40.94	0.807176513	0.074193548	25	16	-1.895	-2.185	-1.429	-0.104	5.3496	1.5276	1222.87	0	1	0	0	0	1	1	0	0	0.915219	1.6082	551.8	445.4	40.94	0.807176513	0.074193548	25
2803	5066	bl	0	23.012	2	Y	4	79.7	0	17	1	C	EMCI	MCI	2013/2/8	23.012	1.16133	1.2347	NA	NA	NA	NA	NA	27	27	0.771	-0.153	0.563	-0.104	8.3976	14.916	1548.82	0	NA	NA	NA	NA	NA	NA	NA	NA	1.16133	1.2347	NA	NA	NA	NA	NA	27
2807	5067	bl	0	18.707	3	N	5	80.6	0	13	0	DF	AD	Dementia	2013/2/7	18.707	1.15897	0.9534	3139	851.6	77.85	0.271296591	0.024800892	23	18	-1.285	0.545	-0.658	-0.104	4.55362	2.80594	1404.42	0	0	1	0	0	0	1	0	0	1.15897	0.9534	3139	851.6	77.85	0.271296591	0.024800892	23
2809	5070	bl	0	19.811	3	Y	6	71.2	0	15	0	DF	AD	Dementia	2013/2/21	19.811	1.03857	1.637	489.7	203.8	19.45	0.416173167	0.039718195	26	18	-0.973	-1.667	-1.14	-0.756	6.948	5.3232	1569.44	0	1	1	0	0	0	1	0	0	1.03857	1.637	489.7	203.8	19.45	0.416173167	0.039718195	26
2811	5071	bl	0	8.613	3	Y	6	76	0	14	2	DF	AD	Dementia	2013/2/19	8.613	1.1002	1.1538	NA	NA	NA	NA	NA	19	13	-0.997	-1.195	0.023	-2.009	6.0444	8.4372	1581.55	0	0	0	1	0	1	0	1	0	1.1002	1.1538	NA	NA	NA	NA	NA	19
2813	5075	bl	0	18.426	1	N	1	83	1	18	0	A	SMC	CN	2013/5/23	18.426	1.34425	1.0244	1816	193.9	16.84	0.106773128	0.009273128	25	28	0.618	1.329	0.686	0.706	5.9988	0.2676	1241.61	NA	NA	NA	NA	NA	NA	NA	NA	NA	1.34425	1.0244	1816	193.9	16.84	0.106773128	0.009273128	25
2815	5078	bl	0	7.751	1	Y	1	67.4	1	16	0	A	SMC	CN	2013/2/25	7.751	1.34038	1.1065	1321	139.4	11.44	0.105526117	0.008660106	30	26	1.704	2.087	1.161	-0.104	6.00677	7.07865	1327.16	0	1	0	1	0	0	1	0	0	1.34038	1.1065	1321	139.4	11.44	0.105526117	0.008660106	30
2819	5079	bl	0	10.492	1	N	1	73.2	0	18	0	A	SMC	CN	2013/2/26	10.492	1.49141	0.9442	2667	259.7	21.78	0.097375328	0.008166479	29	24	1.583	-0.055	0.84	-0.253	6.61073	4.54743	1615.03	0	1	0	1	0	1	0	0	0	1.49141	0.9442	2667	259.7	21.78	0.097375328	0.008166479	29
2823	5082	bl	0	10	1	N	1	69.2	0	16	0	A	SMC	CN	2013/3/1	10	1.44855	0.8508	1600	163	13.68	0.101875	0.00855	30	26	1.961	1.771	1.422	0.706	7.5024	1.1064	1430.36	0	NA	NA	NA	NA	NA	NA	NA	NA	1.44855	0.8508	1600	163	13.68	0.101875	0.00855	30
2826	5083	bl	0	7.42	1	N	1	73.7	0	16	2	A	SMC	CN	2013/3/4	7.42	1.4761	1.0568	1002	197.9	15.92	0.19750499	0.015888224	28	26	0.616	0.338	0.344	0.706	7.85836	12.7548	1460.89	1	0	0	0	0	0	1	0	1	1.4761	1.0568	1002	197.9	15.92	0.19750499	0.015888224	28
2830	5087	bl	0	26.349	3	Y	6	64.6	1	17	0	DF	AD	Dementia	2013/3/8	26.349	1.014	1.487	639.1	424.6	41.32	0.664371773	0.064653419	25	14	-1.099	-0.607	-1.278	-0.104	6.1452	2.118	1378.88	0	1	0	0	0	1	1	0	0	1.014	1.487	639.1	424.6	41.32	0.664371773	0.064653419	25
2833	5091	bl	0	14.299	1	N	1	68	0	16	0	A	SMC	CN	2013/5/30	14.299	1.43552	0.9858	1551	248.3	24.08	0.160090264	0.015525467	29	29	1.2	1.216	2.005	0.706	9.6504	21.03	1815.46	0	1	1	0	0	1	1	0	1	1.43552	0.9858	1551	248.3	24.08	0.160090264	0.015525467	29
2835	5093	bl	0	10.908	1	N	1	69.3	1	19	0	A	SMC	CN	2013/3/11	10.908	1.48636	1.0335	2060	243.6	21.86	0.118252427	0.01061165	30	28	1.728	1.06	1.093	0.706	5.16134	1.6499	1330.11	0	0	0	1	0	0	0	0	0	1.48636	1.0335	2060	243.6	21.86	0.118252427	0.01061165	30
2839	5095	bl	0	24.146	3	Y	6	65.9	0	16	2	DF	AD	Dementia	2013/3/15	24.146	1.00161	1.4274	382.5	319.1	34.29	0.834248366	0.089647059	24	21	-0.742	0.283	0.33	0.706	6.99071	20.5043	1762.45	0	0	0	0	0	0	1	0	0	1.00161	1.4274	382.5	319.1	34.29	0.834248366	0.089647059	24
2841	5096	bl	0	20.899	1	Y	1	80.4	0	20	1	A	SMC	CN	2013/6/4	20.899	1.11659	1.4074	613.7	254.9	23.73	0.415349519	0.038667101	28	24	0.172	0.747	0.664	0.706	6.3108	2.796	1535.62	0	1	0	0	0	1	1	0	0	1.11659	1.4074	613.7	254.9	23.73	0.415349519	0.038667101	28
2844	5097	bl	0	13.178	1	Y	1	67.5	0	16	0	A	SMC	CN	2013/4/2	13.178	1.28313	1.1044	1328	204.5	16.48	0.153990964	0.012409639	27	22	0.197	0.008	-0.381	-0.104	5.7084	1.6644	1333.77	0	1	1	1	1	1	1	0	0	1.28313	1.1044	1328	204.5	16.48	0.153990964	0.012409639	27
2847	5099	bl	0	23.504	2	N	3	61.6	1	16	1	E	EMCI	MCI	2013/3/11	23.504	1.30645	0.996	2185	280.2	25.9	0.128237986	0.011853547	28	26	0.533	-0.236	1.161	-0.104	5.30368	1.45929	1213.52	0	1	1	0	0	0	1	0	0	1.30645	0.996	2185	280.2	25.9	0.128237986	0.011853547	28
2850	5100	bl	0	14.57	1	N	1	71.2	0	16	0	A	SMC	CN	2013/3/25	14.57	1.21851	1.0078	1536	146.6	12.93	0.095442708	0.008417969	30	28	1.25	1.236	0.74	-0.104	7.9344	2.4696	1666.28	0	NA	NA	NA	NA	NA	NA	NA	NA	1.21851	1.0078	1536	146.6	12.93	0.095442708	0.008417969	30
2854	5102	bl	0	18.077	1	Y	1	66.4	1	18	1	A	SMC	CN	2013/5/21	18.077	1.5468	1.1195	1406	270.8	24.23	0.192603129	0.017233286	29	28	1.13	0.209	0.246	-0.104	7.1568	5.0472	1442.79	0	1	0	0	0	0	0	0	0	1.5468	1.1195	1406	270.8	24.23	0.192603129	0.017233286	29
2857	5109	bl	0	19.556	1	Y	1	78.4	0	14	0	A	SMC	CN	2013/4/1	19.556	1.25431	1.3814	771.9	207.2	17.63	0.268428553	0.022839746	27	23	1.149	0.067	0.554	0.706	6.39412	12.4281	1384.74	0	1	1	0	0	1	0	0	1	1.25431	1.3814	771.9	207.2	17.63	0.268428553	0.022839746	27
2861	5110	bl	0	23.198	1	N	1	68.8	1	14	0	A	SMC	CN	2013/4/3	23.198	1.38004	1.063	2008	176.5	14	0.087898406	0.006972112	25	26	1.166	0.559	-0.148	0.706	6.35823	2.33684	1276.86	0	0	0	1	0	0	0	0	0	1.38004	1.063	2008	176.5	14	0.087898406	0.006972112	25
2865	5113	bl	0	18.368	1	N	1	65.1	0	16	0	A	SMC	CN	2013/4/15	18.368	1.54289	1.0072	1762	210.8	17.65	0.119636776	0.010017026	30	25	0.208	1.045	1.504	-0.104	7.86087	2.51083	1572.07	0	0	0	0	0	0	1	0	0	1.54289	1.0072	1762	210.8	17.65	0.119636776	0.010017026	30
2870	5118	bl	0	27.106	1	N	1	68.2	1	20	0	A	SMC	CN	2013/4/3	27.106	1.48152	0.9885	1210	150.7	12.16	0.124545455	0.010049587	30	29	2.313	1.29	1.413	-0.104	6.73698	5.03138	1341.09	0	0	1	0	0	0	0	0	0	1.48152	0.9885	1210	150.7	12.16	0.124545455	0.010049587	30
2874	5119	bl	0	44.771	3	Y	6	77	1	12	0	DF	AD	Dementia	2013/4/17	44.771	0.943359	1.4331	910.3	752.7	74.52	0.826870263	0.081863122	23	16	-0.493	-1.374	-1.142	-0.896	4.73556	6.44363	1196.87	NA	NA	NA	NA	NA	NA	NA	NA	NA	0.943359	1.4331	910.3	752.7	74.52	0.826870263	0.081863122	23
2877	5121	bl	0	28.128	1	N	1	76.8	0	16	0	A	SMC	CN	2013/4/30	28.128	1.32439	0.9604	1721	163.9	13.26	0.095235328	0.007704823	30	23	0.913	2.729	0.982	-1.204	7.1052	1.5948	1501.15	NA	1	0	1	0	1	1	0	0	1.32439	0.9604	1721	163.9	13.26	0.095235328	0.007704823	30
2881	5123	bl	0	14.769	3	Y	6	73.5	1	14	1	DF	AD	Dementia	2013/5/8	14.769	1.11208	1.4245	1300	512.3	53.32	0.394076923	0.041015385	26	23	-0.335	-0.236	0.055	-0.104	3.9264	2.748	1198.15	NA	NA	NA	NA	NA	NA	NA	NA	NA	1.11208	1.4245	1300	512.3	53.32	0.394076923	0.041015385	26
2883	5124	bl	0	20.127	1	Y	1	76.7	1	20	0	A	SMC	CN	2013/4/22	20.127	1.05979	1.1299	2705	340.9	30.81	0.126025878	0.011390018	26	25	0.988	0.553	0.651	-0.104	4.2912	2.5548	1350.12	0	1	1	1	0	1	1	0	0	1.05979	1.1299	2705	340.9	30.81	0.126025878	0.011390018	26
2886	5125	bl	0	15.521	1	N	1	65.2	1	12	0	A	SMC	CN	2013/4/11	15.521	1.32446	1.0448	1518	168.3	14.06	0.110869565	0.009262187	29	26	0.629	0.814	0.384	0.706	7.032	1.524	1397.53	0	1	0	0	0	1	0	0	0	1.32446	1.0448	1518	168.3	14.06	0.110869565	0.009262187	29
2888	5126	bl	0	11.138	1	N	1	68.5	1	12	0	A	SMC	CN	2013/5/14	11.138	1.17328	1.0326	NA	NA	NA	NA	NA	30	27	1.532	1.473	0.322	-0.448	6.3672	1.4856	1472.26	0	NA	NA	NA	NA	NA	NA	NA	NA	1.17328	1.0326	NA	NA	NA	NA	NA	30
2892	5127	bl	0	19.344	1	Y	1	76.3	1	19	1	A	SMC	CN	2013/4/17	19.344	1.39039	1.5771	469.2	230.4	21.87	0.491048593	0.046611253	29	24	1.526	0.521	0.896	-0.564	7.01546	33.066	1446.12	0	0	0	0	1	0	1	0	0	1.39039	1.5771	469.2	230.4	21.87	0.491048593	0.046611253	29
2895	5129	bl	0	9.014	1	Y	1	74.5	1	16	1	A	SMC	CN	2013/4/3	9.014	1.4201	NA	803.1	312.3	33.16	0.388868136	0.041290001	30	28	1.631	0.511	0.982	0.706	6.63424	3.41614	1373.72	0	1	1	0	0	1	1	0	0	1.4201	NA	803.1	312.3	33.16	0.388868136	0.041290001	30
2897	5130	bl	0	7.956	1	N	1	66.3	0	17	1	A	SMC	CN	2013/4/26	7.956	1.28685	0.9796	1687	158.8	13.47	0.094131595	0.007984588	29	26	0.842	0.644	0.692	0.706	7.75192	4.33082	1433.67	0	1	0	0	1	1	1	0	0	1.28685	0.9796	1687	158.8	13.47	0.094131595	0.007984588	29
2903	5132	bl	0	25.958	1	Y	1	69.3	1	12	0	A	SMC	CN	2013/5/7	25.958	1.32189	1.1979	NA	NA	NA	NA	NA	29	28	1.438	1.01	1.196	-0.674	6.44735	1.15975	1356.63	0	0	0	0	0	1	0	0	0	1.32189	1.1979	NA	NA	NA	NA	NA	29
2907	5135	bl	0	28.112	2	Y	4	77	0	16	1	C	EMCI	MCI	2013/5/15	28.112	1.26256	1.1861	746.8	174.8	16.13	0.234065345	0.021598822	28	25	-0.093	0.881	0.583	-0.448	5.4225	2.45318	1341.13	NA	1	0	1	0	1	1	0	0	1.26256	1.1861	746.8	174.8	16.13	0.234065345	0.021598822	28
2910	5137	bl	0	14.324	1	N	1	78.9	1	19	0	A	SMC	CN	2013/4/24	14.324	1.25116	1.0066	NA	NA	NA	NA	NA	29	26	0.133	-0.911	0.445	0.706	7.1508	4.9296	1405.23	0	NA	NA	NA	NA	NA	NA	NA	NA	1.25116	1.0066	NA	NA	NA	NA	NA	29
2914	5140	bl	0	11.104	1	Y	1	70.3	1	18	0	A	SMC	CN	2013/5/17	11.104	1.31427	1.1081	924.7	106.7	9.96	0.115388775	0.010771061	29	28	0.993	0.412	0.174	0.706	7.5192	2.6076	1260.59	NA	1	0	0	0	0	1	0	0	1.31427	1.1081	924.7	106.7	9.96	0.115388775	0.010771061	29
2917	5141	bl	0	15.308	1	N	1	76.7	0	18	0	A	SMC	CN	2013/4/30	15.308	1.32664	1.0884	1923	213.9	18.57	0.111232449	0.009656786	28	22	1.005	1.024	0.161	-0.104	7.3812	5.7576	1593.6	NA	1	0	0	0	1	0	0	0	1.32664	1.0884	1923	213.9	18.57	0.111232449	0.009656786	28
2921	5142	bl	0	21.452	1	Y	1	76.3	1	12	0	A	SMC	CN	2013/4/30	21.452	1.31681	1.1939	849.9	322.4	30.29	0.379338746	0.035639487	30	25	-0.144	0.725	0.602	0.706	5.87196	3.30106	1336.6	0	1	0	1	0	1	1	0	0	1.31681	1.1939	849.9	322.4	30.29	0.379338746	0.035639487	30
2926	5147	bl	0	9.602	1	N	1	76.5	0	20	0	A	SMC	CN	2013/5/2	9.602	1.30388	1.0069	2124	263.1	26.23	0.123870056	0.012349341	30	27	0.425	0.22	0.504	0.706	6.3996	6.3852	1482.03	NA	1	0	1	1	1	0	0	0	1.30388	1.0069	2124	263.1	26.23	0.123870056	0.012349341	30
2930	5153	bl	0	10.775	1	N	1	79	0	18	0	A	SMC	CN	2013/5/20	10.775	1.19211	1.0284	2239	242	20.68	0.108083966	0.009236266	30	26	0.659	1.66	1.284	0.706	8.1192	5.5608	1758.99	0	0	0	0	0	1	0	0	0	1.19211	1.0284	2239	242	20.68	0.108083966	0.009236266	30
2937	5157	bl	0	17.224	1	N	1	65.5	0	17	0	A	SMC	CN	2013/6/18	17.224	1.33248	0.96	1666	175.8	15.83	0.105522209	0.009501801	28	26	1.407	1.851	0.523	-0.448	7.3944	0.6288	1589.61	0	1	0	0	0	1	1	0	0	1.33248	0.96	1666	175.8	15.83	0.105522209	0.009501801	28
2939	5158	bl	0	11.088	1	N	1	74.1	1	19	0	A	SMC	CN	2013/8/7	11.088	1.32426	0.9633	NA	NA	NA	NA	NA	30	29	1.095	0.995	0.823	-0.984	7.51427	25.0628	1493.16	NA	NA	NA	NA	NA	NA	NA	NA	NA	1.32426	0.9633	NA	NA	NA	NA	NA	30
2942	5159	bl	0	7.975	1	N	1	66.4	1	20	1	A	SMC	CN	2013/5/20	7.975	1.39713	1.022	1506	161.4	14.96	0.107171315	0.009933599	30	28	1.598	2.002	2.274	-0.674	6.6204	1.0392	1354.51	NA	1	0	0	0	1	1	0	0	1.39713	1.022	1506	161.4	14.96	0.107171315	0.009933599	30
2944	5160	bl	0	17.537	2	N	3	84.1	1	18	0	E	EMCI	MCI	2013/5/30	17.537	1.21658	0.9213	1213	164.1	13.6	0.135284419	0.011211871	28	21	-0.283	-0.105	-0.373	0.706	4.9884	7.0548	1282.76	NA	NA	NA	NA	NA	NA	NA	NA	NA	1.21658	0.9213	1213	164.1	13.6	0.135284419	0.011211871	28
2949	5166	bl	0	15.621	1	N	1	65.1	1	20	0	A	SMC	CN	2013/6/26	15.621	1.05151	1.0148	NA	NA	NA	NA	NA	29	22	0.375	-1.097	-0.321	-0.756	6.98824	1.38874	1326.37	0	0	0	1	1	1	1	0	0	1.05151	1.0148	NA	NA	NA	NA	NA	29
2951	5167	bl	0	15.127	1	N	1	66.6	0	20	0	A	SMC	CN	2013/6/18	15.127	1.31982	1.0073	2217	258.8	22.45	0.116734326	0.010126297	30	30	1.908	2.729	1.504	0.706	6.97053	0.716808	1526.37	NA	1	0	0	0	1	0	0	0	1.31982	1.0073	2217	258.8	22.45	0.116734326	0.010126297	30
2953	5169	bl	0	18.164	1	N	1	65.7	1	18	1	A	SMC	CN	2013/5/29	18.164	1.42004	1.0963	1490	292.9	26.06	0.196577181	0.017489933	30	29	2.186	1.158	1.627	-0.104	6.62682	2.16727	1391.54	0	0	0	0	0	0	1	0	0	1.42004	1.0963	1490	292.9	26.06	0.196577181	0.017489933	30
2956	5170	bl	0	1.728	1	N	1	76.9	0	20	0	A	SMC	CN	2013/5/29	1.728	1.36948	1.0082	1985	217.5	19.64	0.109571788	0.009894207	30	26	0.904	1.062	1.275	-1.139	6.07479	2.58934	1458.26	0	0	1	0	0	0	0	0	0	1.36948	1.0082	1985	217.5	19.64	0.109571788	0.009894207	30
2959	5171	bl	0	12.775	1	N	1	72.8	1	18	0	A	SMC	CN	2013/7/24	12.775	1.3755	0.9798	1596	220.9	18.57	0.138408521	0.011635338	30	NA	1.371	0.995	0.926	0.706	6.216	1.4964	1347.05	NA	NA	NA	NA	NA	NA	NA	NA	NA	1.3755	0.9798	1596	220.9	18.57	0.138408521	0.011635338	30
2961	5175	bl	0	12.864	1	N	1	79.5	1	20	0	A	SMC	CN	2013/6/5	12.864	1.34161	1.0529	1431	194.6	16.77	0.135988819	0.011719078	30	26	0.928	2.247	1.275	0.706	6.582	2.7252	1349.41	0	0	1	0	0	0	0	0	0	1.34161	1.0529	1431	194.6	16.77	0.135988819	0.011719078	30
2964	5176	bl	0	12.956	1	Y	1	65.7	1	18	1	A	SMC	CN	2013/6/11	12.956	1.20664	1.0696	867	215.8	18.08	0.248904268	0.020853518	29	28	0.849	0.244	-0.16	-0.104	5.35938	0.655406	1424.29	NA	0	1	0	1	0	1	0	0	1.20664	1.0696	867	215.8	18.08	0.248904268	0.020853518	29
2967	5177	bl	0	11.661	1	Y	1	72.5	1	18	0	A	SMC	CN	2013/5/29	11.661	1.22724	1.1246	1944	366.3	33.07	0.188425926	0.017011317	29	23	1.113	0.511	0.766	-0.104	6.54087	2.08774	1387.34	NA	0	0	0	0	0	1	0	0	1.22724	1.1246	1944	366.3	33.07	0.188425926	0.017011317	29
2974	5185	bl	0	21.151	1	Y	1	69.9	1	20	1	A	SMC	CN	2013/6/7	21.151	1.38927	1.1888	662.8	448.3	45.64	0.676372963	0.068859384	30	30	1.747	2.729	1.856	0.706	6.25654	7.35113	1436.62	0	NA	NA	NA	NA	NA	NA	NA	NA	1.38927	1.1888	662.8	448.3	45.64	0.676372963	0.068859384	30
2978	5193	bl	0	22.88	1	N	1	72.5	1	16	0	A	SMC	CN	2013/6/11	22.88	1.38033	0.993	1111	148.5	12.32	0.133663366	0.011089109	29	26	1.045	0.412	0.504	0.706	6.6876	3.918	1348.19	NA	1	0	1	1	1	1	0	0	1.38033	0.993	1111	148.5	12.32	0.133663366	0.011089109	29
2981	5194	bl	0	0.833	1	N	1	65.2	1	18	0	A	SMC	CN	2013/6/7	0.833	1.21932	1.0874	1386	119.7	11.81	0.086363636	0.008520924	28	27	1.555	1.419	0.673	-0.104	6.55255	2.40368	1354.8	NA	1	1	0	1	1	1	0	0	1.21932	1.0874	1386	119.7	11.81	0.086363636	0.008520924	28
2984	5195	bl	0	8.512	1	N	1	65.1	1	16	1	A	SMC	CN	2013/7/3	8.512	1.25508	1.0326	2571	382.9	32.99	0.148930377	0.012831583	29	24	1.081	0.016	0.55	0.706	6.7188	3.2832	1263.02	NA	1	0	1	0	1	1	0	0	1.25508	1.0326	2571	382.9	32.99	0.148930377	0.012831583	29
2988	5197	bl	0	14.925	1	Y	1	78.9	1	18	0	A	SMC	CN	2013/6/18	14.925	1.14112	1.1086	1142	151	13.05	0.132224168	0.01142732	30	24	0.611	-0.185	0.505	-0.104	6.04137	41.2561	1145.29	NA	NA	NA	NA	NA	NA	NA	NA	NA	1.14112	1.1086	1142	151	13.05	0.132224168	0.01142732	30
2991	5198	bl	0	13.312	1	Y	1	69.2	1	18	1	A	SMC	CN	2013/6/18	13.312	1.4244	1.1457	833.6	145	12.79	0.173944338	0.01534309	30	25	1.881	2.994	2.832	0.706	7.77944	1.76199	1435.08	NA	1	0	1	0	1	1	0	0	1.4244	1.1457	833.6	145	12.79	0.173944338	0.01534309	30
2994	5199	bl	0	23.037	1	Y	1	66.8	1	15	0	A	SMC	CN	2013/6/13	23.037	1.30417	1.6316	467.1	155.1	15.72	0.332048812	0.033654464	28	22	0.93	-0.29	-0.252	-0.253	5.71337	6.98947	1275.98	NA	NA	NA	NA	NA	NA	NA	NA	NA	1.30417	1.6316	467.1	155.1	15.72	0.332048812	0.033654464	28
2997	5200	bl	0	8.914	1	N	1	76.4	1	18	0	A	SMC	CN	2013/7/10	8.914	1.28994	0.9568	1112	111.3	9.63	0.100089928	0.008660072	30	27	1.864	0.644	0.926	0.706	7.53407	5.24675	1444.5	0	1	1	0	1	1	1	0	0	1.28994	0.9568	1112	111.3	9.63	0.100089928	0.008660072	30
3000	5202	bl	0	15.673	1	Y	1	65.7	1	16	1	A	SMC	CN	2013/6/19	15.673	1.26962	1.4329	545.3	214.3	21.4	0.392994682	0.039244453	30	25	1.061	0.766	0.549	-0.104	6.7644	7.3752	1473.87	0	0	1	0	0	0	0	0	0	1.26962	1.4329	545.3	214.3	21.4	0.392994682	0.039244453	30
3003	5203	bl	0	13.202	1	Y	1	66.5	1	19	0	A	SMC	CN	2013/6/21	13.202	1.40783	1.1498	1176	209.4	18.21	0.178061224	0.015484694	30	27	1.885	1.061	1.504	-0.104	7.1508	3.0972	1431.19	NA	0	1	0	0	0	0	0	0	1.40783	1.1498	1176	209.4	18.21	0.178061224	0.015484694	30
3009	5207	bl	0	4.5	1	N	1	74.9	0	14	0	A	SMC	CN	2013/7/11	4.5	1.19739	1.0069	1343	204.9	18.85	0.152568876	0.014035741	28	19	0.451	0.008	-0.279	-0.104	6.95451	6.61947	1498.02	NA	1	0	0	0	1	1	0	0	1.19739	1.0069	1343	204.9	18.85	0.152568876	0.014035741	28
3016	5213	bl	0	14.821	1	N	1	65.4	1	16	0	A	SMC	CN	2013/8/15	14.821	1.25997	1.0189	3012	298.3	25.87	0.099037185	0.008588977	28	29	1.776	1.605	0.445	-0.104	5.4072	1.1568	1180.9	NA	1	0	0	0	1	1	0	0	1.25997	1.0189	3012	298.3	25.87	0.099037185	0.008588977	28
3018	5214	bl	0	7.357	1	N	1	69.6	1	12	0	A	SMC	CN	2013/7/10	7.357	1.42356	1.0189	1269	176.4	14.56	0.139007092	0.011473601	30	23	0.842	-0.236	0.53	-0.104	6.40403	5.47696	1396.62	0	0	0	0	0	0	1	0	0	1.42356	1.0189	1269	176.4	14.56	0.139007092	0.011473601	30
3024	5222	bl	0	9.16	1	Y	1	67.5	1	12	0	A	SMC	CN	2013/8/14	9.16	1.30522	1.1048	1754	244.1	22.25	0.139167617	0.012685291	29	25	0.565	0.899	0.982	0.706	6.564	2.5176	1288.31	NA	NA	NA	NA	NA	NA	NA	NA	NA	1.30522	1.1048	1754	244.1	22.25	0.139167617	0.012685291	29
3028	5227	bl	0	23.655	1	Y	1	71.3	0	18	1	A	SMC	CN	2013/8/19	23.655	1.15404	1.0867	648.9	492.1	50.76	0.758360302	0.078224688	30	25	0.17	0.205	0.8	0.706	6.8052	6.3264	1444.1	NA	1	0	0	0	1	1	0	0	1.15404	1.0867	648.9	492.1	50.76	0.758360302	0.078224688	30
3030	5228	bl	0	10.165	1	N	1	77.8	1	15	0	A	SMC	CN	2013/7/11	10.165	1.27371	0.9897	1709	224	21.07	0.131070802	0.012328847	27	30	1.865	1.045	1.562	0.706	6.30993	1.36958	1297.42	0	1	1	0	0	1	0	0	0	1.27371	0.9897	1709	224	21.07	0.131070802	0.012328847	27
3037	5234	bl	0	18.121	1	Y	1	78.6	1	15	0	A	SMC	CN	2013/7/17	18.121	1.16083	1.4018	391.2	113.4	10.29	0.289877301	0.026303681	29	28	0.7	0.766	1.627	0.706	7.48845	39.8743	1509.36	NA	NA	NA	NA	NA	NA	NA	NA	NA	1.16083	1.4018	391.2	113.4	10.29	0.289877301	0.026303681	29
3041	5236	bl	0	31.36	1	N	1	85.3	0	16	0	A	SMC	CN	2013/7/11	31.36	1.26807	1.0966	1141	427.3	40.99	0.374496056	0.035924628	28	24	0.972	0.25	1.016	0.706	6.40898	9.83626	1452.53	NA	1	0	0	0	0	1	0	1	1.26807	1.0966	1141	427.3	40.99	0.374496056	0.035924628	28
3044	5237	bl	0	15.888	1	Y	1	80.3	0	19	1	A	SMC	CN	2013/7/10	15.888	1.09967	1.5854	951.8	356.5	38.08	0.374553478	0.040008405	29	25	0.978	-0.29	0.276	0.706	5.88913	7.00061	1447.19	NA	1	0	0	0	1	1	0	0	1.09967	1.5854	951.8	356.5	38.08	0.374553478	0.040008405	29
3049	5242	bl	0	1.898	1	N	1	67.2	0	20	0	A	SMC	CN	2013/7/11	1.898	1.35259	0.918	1306	302.5	27.06	0.231623277	0.020719755	29	28	1.435	0.722	2.428	-0.104	7.3512	0.9156	1557.2	0	0	0	1	0	0	0	0	0	1.35259	0.918	1306	302.5	27.06	0.231623277	0.020719755	29
3053	5244	bl	0	12.224	1	N	1	75.8	1	16	0	A	SMC	CN	2013/7/31	12.224	1.21373	1.0629	1681	161.1	14.63	0.095835812	0.008703153	30	30	1.817	-0.136	0.743	-0.104	6.8424	0.8892	1389.43	NA	1	0	1	0	1	0	0	0	1.21373	1.0629	1681	161.1	14.63	0.095835812	0.008703153	30
3059	5253	bl	0	7.497	1	N	1	68.1	0	18	1	A	SMC	CN	2013/8/5	7.497	1.36181	1.0749	1914	196.4	18.55	0.10261233	0.009691745	30	22	1.441	0.766	0.231	-0.984	7.4988	2.0604	1627.21	NA	1	0	0	0	1	1	0	0	1.36181	1.0749	1914	196.4	18.55	0.10261233	0.009691745	30
3064	5258	bl	0	30.474	1	Y	1	77.9	1	12	0	A	SMC	CN	2013/8/12	30.474	1.34255	1.3343	869.7	275.2	26.32	0.316430953	0.030263309	29	22	0.965	1.024	0.59	0.706	6.4092	4.9932	1150.84	NA	NA	NA	NA	NA	NA	NA	NA	NA	1.34255	1.3343	869.7	275.2	26.32	0.316430953	0.030263309	29
3068	5259	bl	0	15.825	1	N	1	78.8	1	18	0	A	SMC	CN	2013/8/14	15.825	1.31582	1.0494	1353	208.2	17.12	0.153880266	0.012653363	28	24	1.606	0.208	0.571	-0.756	6.9999	9.6015	1380.8	NA	1	0	0	0	1	1	0	0	1.31582	1.0494	1353	208.2	17.12	0.153880266	0.012653363	28
3071	5261	bl	0	11.424	1	Y	1	78.1	1	18	1	A	SMC	CN	2013/7/31	11.424	1.28094	1.3349	568.5	196.4	19.03	0.345470536	0.033474055	30	26	0.93	-0.068	0.669	-0.104	6.16962	5.48619	1359.18	NA	NA	NA	NA	NA	NA	NA	NA	NA	1.28094	1.3349	568.5	196.4	19.03	0.345470536	0.033474055	30
3077	5265	bl	0	28.054	1	Y	1	75.1	1	18	0	A	SMC	CN	2013/8/12	28.054	1.28779	1.2457	466.1	247.1	24.78	0.530143746	0.053164557	30	22	1.204	0.372	0.563	-0.984	6.48572	3.45203	1407.76	NA	NA	NA	NA	NA	NA	NA	NA	NA	1.28779	1.2457	466.1	247.1	24.78	0.530143746	0.053164557	30
3080	5266	bl	0	8.683	1	N	1	65.9	0	16	0	A	SMC	CN	2013/8/15	8.683	1.31821	0.9999	2433	279.9	24.28	0.115043157	0.009979449	28	26	1.653	1.359	0.447	-0.104	7.51933	1.50707	1481.71	0	0	1	0	0	0	0	0	0	1.31821	0.9999	2433	279.9	24.28	0.115043157	0.009979449	28
3084	5269	bl	0	10.501	1	Y	1	64.9	0	16	1	A	SMC	CN	2013/8/20	10.501	1.23539	1.0496	590.4	108.2	10.55	0.183265583	0.017869241	29	26	0.399	0.725	0.782	0.706	7.76476	1.40692	1447.44	NA	1	1	0	1	1	1	0	0	1.23539	1.0496	590.4	108.2	10.55	0.183265583	0.017869241	29
3089	5272	bl	0	6.776	1	Y	1	69.9	1	8	0	A	SMC	CN	2013/9/4	6.776	1.38561	1.2343	2358	305	25.05	0.129346904	0.01062341	28	27	0.708	1.01	0.173	0.706	5.1516	3.0084	1270.83	0	NA	NA	NA	NA	NA	NA	NA	NA	1.38561	1.2343	2358	305	25.05	0.129346904	0.01062341	28
3091	5273	bl	0	23.42	1	Y	1	90.1	0	20	0	A	SMC	CN	2013/8/20	23.42	1.14716	1.1946	NA	NA	NA	NA	NA	30	24	0.199	-0.562	0.058	-0.104	6.43125	1.0612	1358.75	NA	NA	NA	NA	NA	NA	NA	NA	NA	1.14716	1.1946	NA	NA	NA	NA	NA	30
3096	5277	bl	0	25.354	1	Y	1	71.8	1	15	1	A	SMC	CN	2013/8/28	25.354	1.41682	1.7342	780.3	324.8	34.39	0.41625016	0.044072793	28	25	1.031	0.209	-0.046	-0.984	5.98691	2.43091	1303.76	0	1	0	0	0	1	1	0	0	1.41682	1.7342	780.3	324.8	34.39	0.41625016	0.044072793	28
3102	5280	bl	0	16.793	1	Y	1	67.5	0	16	0	A	SMC	CN	2013/9/17	16.793	1.25096	0.9832	731.8	101.2	10.08	0.13828915	0.013774255	30	28	1.089	1.408	1.307	0.706	6.58209	1.18133	1501.9	NA	NA	NA	NA	NA	NA	NA	NA	NA	1.25096	0.9832	731.8	101.2	10.08	0.13828915	0.013774255	30
3104	5282	bl	0	12.846	1	Y	1	66.9	0	17	1	A	SMC	CN	2013/9/9	12.846	1.1358	1.3268	558.9	170.7	15.63	0.305421363	0.027965647	29	NA	0.856	1.193	0.296	-0.756	7.236	4.5564	1387.39	NA	NA	NA	NA	NA	NA	NA	NA	NA	1.1358	1.3268	558.9	170.7	15.63	0.305421363	0.027965647	29
3111	5287	bl	0	5.788	1	Y	1	78.9	1	16	0	A	SMC	CN	2013/9/18	5.788	1.57952	1.2348	2358	268.4	26.11	0.113825276	0.011072943	29	28	1.485	-0.167	0.173	-0.564	6.1824	0.7512	1349.4	0	0	1	0	0	0	0	1	0	1.57952	1.2348	2358	268.4	26.11	0.113825276	0.011072943	29
3113	5288	bl	0	5.228	1	N	1	81.9	1	18	0	A	SMC	CN	2013/9/25	5.228	1.47256	1.0415	2460	300.1	26.59	0.12199187	0.010808943	30	29	1.331	0.766	1.2	0.706	6.66766	20.6478	1387.58	0	1	0	0	0	1	1	0	0	1.47256	1.0415	2460	300.1	26.59	0.12199187	0.010808943	30
3116	5289	bl	0	8.672	1	Y	1	59.7	1	16	1	A	SMC	CN	2013/11/11	8.672	1.47587	1.3928	1665	187.1	15.79	0.112372372	0.009483483	29	27	1.234	1.419	0.639	0.706	6.53671	1.20803	1403.68	NA	NA	NA	NA	NA	NA	NA	NA	NA	1.47587	1.3928	1665	187.1	15.79	0.112372372	0.009483483	29
3120	5290	bl	0	18.583	1	Y	1	67	1	12	1	A	SMC	CN	2013/9/24	18.583	1.45727	1.5691	899.4	501.3	53.3	0.557371581	0.05926173	29	25	1.79	2.543	1.028	0.706	6.54738	1.67656	1347.59	NA	1	1	1	0	1	1	0	0	1.45727	1.5691	899.4	501.3	53.3	0.557371581	0.05926173	29
3123	5292	bl	0	17.408	1	Y	1	74.3	1	13	0	A	SMC	CN	2013/11/12	17.408	1.42463	1.3714	928.3	375.7	36.39	0.404718302	0.039200689	30	29	1.198	0.222	1.275	0.706	6.05251	6.42754	1257.97	0	0	1	1	0	0	0	0	0	1.42463	1.3714	928.3	375.7	36.39	0.404718302	0.039200689	30
3127	5295	bl	0	10.932	1	Y	1	75.5	1	15	1	A	SMC	CN	2013/12/11	10.932	1.16065	1.3194	416.8	88.69	8.53	0.212787908	0.020465451	29	27	-0.073	-0.294	0.084	0.706	6.30006	10.6915	1371.15	NA	NA	NA	NA	NA	NA	NA	NA	NA	1.16065	1.3194	416.8	88.69	8.53	0.212787908	0.020465451	29
3129	5296	bl	0	4.045	1	Y	1	69.3	0	14	0	A	SMC	CN	2013/12/18	4.045	1.42826	1.1384	1460	224.9	20.9	0.154041096	0.014315068	29	26	0.266	2.123	0.976	0.706	8.6028	6.9612	1833.12	0	1	0	0	0	0	0	0	0	1.42826	1.1384	1460	224.9	20.9	0.154041096	0.014315068	29
[truncated: 8 more columns]
