# Supplementary material for: Plasma p-tau181 Level Predicts Neurodegeneration and Progression to Alzheimer's Dementia: A Longitudinal Study
Source: Front Neurol. 2021 Sep 7;12:695696. doi: 10.3389/fneur.2021.695696 (PMC8452983; doi:10.3389/fneur.2021.695696)
Supplement: Supplementary file 4 [file Data_Sheet_1.ZIP › DATA/individual data points/figure4.csv]

GROUP	RID	BLPLASMA	PTAUL	MMSEL	MOCAL	VSL	EFL	MEML	LANL	HIPL	WMHL	AGE	PTGENDER	PTEDUCAT	APOE4
E	2002	6.777	-13.85483149	30.11860029	30.29945455	0.375290873	3.883174791	2.92985023	2.486491481	9.28795254	-18.63085298	64.8	0	16	0
C	2007	37.897	9.87304801	29.98396149	27.99444256	-0.31756308	3.045537708	1.95665568	1.461241944	8.671657252	-9.943260699	83.4	1	20	0
C	2010	23.263	-7.41217051	29.93549051	27.37770066	-0.033470254	3.627847636	2.052772896	1.891552289	9.234291111	-19.52598389	62.9	1	20	1
E	2018	10.252	-10.45021416	30.0981632	28.7118853	0.320714987	2.713218925	2.233931656	0.81276479	10.80780128	-14.69179701	76.4	1	18	0
C	2022	16.576	-10.33977707	30.36739804	28.77930308	0.416830092	3.944503524	2.785484659	2.036748615	10.41847757	-20.54805786	66	0	18	1
E	2026	7.726	-12.38091791	30.14823725	31.29043729	0.433070028	3.322228601	2.25864517	2.315558258	9.332188753	-11.60464898	82.5	1	14	0
E	2027	6.691	-12.56427681	30.21509662	27.19183145	0.187604827	2.983943533	2.159989116	1.510497903	9.05982087	-18.98343521	61.9	1	14	0
E	2031	16.754	-3.367901854	29.34167834	27.33490533	-0.143177652	3.350052701	1.972441688	1.853861496	9.205387519	-16.86924017	72.5	0	16	0
E	2036	10.646	-10.6790012	29.91827634	30.94678603	0.410868496	3.15075287	3.032983142	2.610738538	10.10248563	-20.42360861	66.7	1	14	0
C	2037	14.537	-10.01884837	29.68987492	26.34121303	-0.261910918	2.84100904	2.080193504	1.849064572	9.71854725	-22.53424008	75.8	0	16	1
C	2042	11.877	-6.93305976	28.62325227	24.27702403	0.020263512	3.228689314	1.127955088	1.176458795	7.654197201	-17.5060686	69.5	0	20	0
C	2043	7.391	-8.378871539	29.77999726	28.25389049	0.260975152	3.177688081	2.466858169	1.948768288	10.01448213	-6.96095935	72.2	1	20	1
C	2045	16.382	-8.151522146	30.3642816	31.71004462	0.552971857	4.068460872	2.960881558	2.467646607	10.12793578	-23.69761892	72.3	0	16	1
C	2047	28.406	-5.738019381	28.93890892	27.81530144	0.496206576	3.17270563	1.467468102	1.739378756	10.10411823	-9.783963758	77.4	0	18	1
E	2052	17.91	-5.24908157	30.18569559	27.77324013	0.129291105	3.345757107	1.941068744	2.497268891	9.411785523	-21.73096542	73.1	0	20	0
C	2055	14.814	-8.321873408	29.05891735	29.43846899	-0.08024024	2.671374187	2.036897345	1.933090944	10.16128177	-14.85475301	75.2	0	18	1
E	2058	23.144	-8.288192556	30.15748803	26.98665658	-0.180167948	2.299357258	1.664344868	1.080917226	9.262310197	-23.49079451	83.9	1	12	1
C	2060	25.241	-5.392555755	29.89231438	27.18965915	0.32976969	3.306943345	2.031830443	1.280072028	11.12172356	20.78239843	73.9	1	13	0
E	2061	4.468	-11.82573146	29.51693301	26.38526185	-0.268257115	2.761164578	1.157301386	1.538084408	9.097428671	-21.0635664	66	1	16	0
C	2063	21.237	-2.89105953	30.96820105	26.13821485	-0.046654598	2.434794003	2.125206701	1.699290208	10.89593025	-16.8116374	68.3	0	16	1
C	2068	12.986	-11.89881869	29.33355985	25.24128314	0.313037702	3.07251124	1.765614522	1.326639871	10.1693985	-21.84639771	83.1	0	20	1
E	2072	37.363	5.542584942	30.41154281	26.64494466	-0.070171519	2.673670598	2.016443494	2.110184825	8.435463968	-18.61958904	72.8	0	16	0
C	2073	2.369	-8.231235897	29.2458661	26.26112528	0.141909667	2.820756515	1.704740226	0.870056904	9.110747398	-17.63989796	63.4	1	20	0
E	2074	11.007	-10.25749027	29.7512513	29.30280779	0.263159292	3.177222695	1.842148808	1.830201877	9.12940439	-20.70582467	62	0	16	1
C	2077	14.215	-8.705832159	29.53264748	26.1908859	-0.210029179	2.966815019	2.036009314	1.527823782	10.26397693	-1.420919428	81	0	20	0
C	2079	22.938	-1.98859547	27.35787916	26.88081363	-0.00300824	3.151973822	0.853625396	0.828375169	8.763144694	-19.76437849	65.5	0	13	0
E	2083	13.939	-11.58169794	28.99229058	27.27115957	0.065643575	3.429350623	1.85654567	1.259895177	7.947150239	3.304108085	88.3	1	12	0
C	2087	20.537	-3.068331949	27.97007907	26.5753462	-0.261741425	2.009842154	1.597230712	1.186392069	10.69656688	-17.59408902	69.5	0	16	1
E	2093	10.229	-11.24886134	29.99105384	27.09087726	-0.03167011	3.835298752	2.464034495	1.482293113	9.587302855	-19.01998531	59.5	1	16	1
E	2099	11.842	-11.99283324	30.75257676	30.87222803	0.352241104	2.676408107	2.202748333	1.631561709	9.721429072	-18.48553068	83.7	1	18	0
C	2100	26.93	-4.809905312	28.82470202	25.2479075	-0.602396493	2.748845249	1.783492078	1.095036618	9.337638416	-25.80449112	87.8	1	13	0
C	2106	40.316	7.050419785	29.58505437	24.31309211	-0.157993918	2.923403603	1.227838348	0.357562192	8.721075482	-21.96478777	77.5	0	12	0
C	2109	18.035	-4.286069051	28.78853036	27.03764535	-0.252127372	3.290636257	1.383272143	1.903256381	9.372168775	-10.89095482	75.2	0	14	0
E	2116	10.006	-9.791574974	30.30429399	26.00564266	-0.029685763	3.148250792	1.746637621	1.006055009	8.739589384	-19.9373755	61.6	0	17	0
E	2119	6.264	-16.44730813	30.47592777	26.66442812	-0.277531883	3.538596908	1.924493135	1.788785815	9.626926893	-12.84093871	71.7	0	12	0
C	2121	10.255	-10.60410719	28.4114946	28.9311482	0.130692553	2.491288813	1.964240645	1.450054265	9.36310913	-22.17390007	67.8	1	14	1
E	2123	1.564	-12.93676818	30.10005489	30.23880041	0.226747834	3.407069271	2.925177337	2.413951335	9.419176158	-18.20304363	63.9	1	18	0
E	2124	19.138	-6.862268252	28.89865225	26.96401622	-0.058830558	2.65430906	1.681780747	1.024609485	9.560482381	-23.38110176	82.3	1	15	0
C	2125	14.192	-7.82579777	29.72710895	27.99108892	0.151438762	3.042007803	1.648184769	2.062931347	9.46929037	-22.90163156	78.1	1	17	0
C	2130	13.543	-11.78891456	29.77119389	29.9417017	0.184647897	3.743807335	2.214066101	1.950321922	9.117481425	-15.59126864	76.4	0	16	0
C	2133	20.773	-12.91014974	29.21854716	26.78832039	0.154944265	4.037410801	1.667974738	1.970054314	9.590991194	-20.3157253	62.5	1	18	2
C	2142	23.504	0.978814714	28.88755961	25.83914227	-0.293880922	3.040891058	1.727048548	1.751659609	9.643487218	-18.9395825	82.7	1	12	0
E	2146	32.874	11.31800319	29.68107071	27.67493374	-0.271246031	2.699226396	2.00930278	1.813721816	9.6122966	-20.96026864	66.3	0	18	0
E	2148	13.299	-9.752562649	30.56948031	28.78949009	-0.403590324	3.071059061	2.319184754	1.504632179	9.652485823	-10.86061159	67.8	1	14	0
C	2150	26.428	-4.041797657	28.76795236	28.51097128	0.535283844	3.236168532	1.975884168	2.356523581	10.31003223	-14.09945873	72.7	0	14	1
E	2151	6.894	-10.37126961	29.94687276	31.28765782	0.0184996	4.011054124	3.263309445	1.810071323	9.145745289	-20.01551444	70.6	0	16	0
E	2153	15.034	-7.830144113	30.76956254	29.53472539	0.53998605	2.984527105	1.968558123	1.543661672	10.36852809	-25.72695579	76.6	0	14	0
C	2155	16.26	-11.77560582	30.06641357	27.01751397	0.333018426	3.984695755	2.025703318	2.180653058	9.979273382	-21.49157411	68.9	1	14	2
C	2164	7.978	-10.1703981	29.06246348	26.68510626	-0.321913941	3.458670486	1.600826033	1.446922677	10.01192284	-19.71795312	70.9	1	16	0
C	2167	24.073	-9.302365083	30.78225402	27.85891202	0.41326886	3.201006244	2.253225554	1.800686723	9.138708925	-18.09969309	80.7	0	18	0
E	2168	7.278	-14.15414722	30.52067888	28.1902377	0.395541924	3.768781274	1.976829698	2.588941731	9.812732148	-17.44468159	71.3	0	16	0
C	2171	9.261	-12.18123645	29.62934464	25.18614456	-0.06243275	2.679887066	1.486392276	1.611751985	9.170017437	-17.36501104	65.3	1	10	1
E	2182	8.658	-11.46328549	30.01608664	27.08055085	0.214138049	3.586883543	2.605602109	1.432215925	8.788992216	-20.9470416	65.5	0	20	0
E	2183	2.515	-17.09949075	29.34116702	24.9071963	0.02253549	2.756228957	1.84283775	1.313496821	9.668120708	5.516919305	83	0	18	0
C	2184	21.748	-7.404190743	28.45019531	28.43933271	-0.488121035	3.64877709	3.198545345	2.165381502	10.3797701	1.567052384	80.4	1	16	1
E	2185	11.515	-9.779103772	30.46000532	27.89093734	0.087818882	2.640531251	1.900278547	1.789969871	10.27831421	-18.7576141	73	0	17	0
E	2187	18.172	1.27285023	29.22573818	26.62945647	-0.241416653	3.032648941	2.257891933	1.89463586	9.976387842	-19.07515562	57.7	1	13	1
C	2190	16.504	-7.965630529	29.58061311	26.81783983	-0.047395917	2.940552115	1.992733233	1.052282538	8.970375819	-25.19724195	82.4	0	20	0
E	2191	14.38	-8.704656983	30.18660459	28.52095314	0.084395037	3.019485736	2.078646978	2.037635275	10.14593698	-19.84649781	66.7	1	18	0
C	2195	27.849	-0.995152387	30.22531811	31.19296435	0.327338747	4.182818851	2.294081603	2.246883191	10.56588588	-22.16604291	68	0	13	2
C	2196	21.355	-8.56433757	29.90617241	26.64948812	0.042332676	2.707455151	1.88391229	1.322136418	9.655204362	-16.61614587	68.2	1	14	1
E	2200	19.126	-1.041229011	29.38231554	29.43156264	0.158561325	2.435100402	1.170309123	1.155713404	9.55362329	-16.81281503	76	1	14	0
E	2201	6.386	-8.641896431	29.90603206	27.72531804	-0.035893103	3.052620837	2.765938892	1.633394064	9.312302316	-17.37760097	63.7	1	18	0
C	2205	15.995	-9.424290473	29.43601215	27.92441763	-0.384588127	2.962345065	1.859336952	1.07509995	8.736657234	19.14022469	84.7	0	12	0
E	2208	5.668	-15.68004323	30.40055435	29.68683558	0.487532721	2.684601595	2.0382217	1.30721606	10.55696335	-19.55243651	68.8	0	16	1
C	2210	11.902	-7.239162288	29.51979502	27.64174878	0.416286642	2.653779603	1.336538145	1.663770557	8.806911144	-0.522863267	79.8	1	12	0
C	2213	13.9	-7.943478555	30.76242169	26.46785949	0.031741518	2.92624369	1.437178657	1.311709244	9.342981865	-5.427605124	82.3	1	14	0
C	2216	17.062	-4.163200492	28.40005521	26.05941002	-0.813084416	2.299457637	1.645847576	0.522099869	10.2832699	-9.913377711	68.1	0	14	1
E	2219	38.236	-1.308857463	30.05256891	25.79765892	-0.10347626	3.084050625	1.38123521	1.014052317	9.544262555	-17.64718012	74.3	0	18	0
E	2220	8.012	-12.69444145	29.97598415	27.84110445	0.166898594	3.151292155	2.282015478	1.925898889	9.32909196	-18.7079989	82	0	20	0
C	2225	30.336	-3.10577958	30.1313073	28.97865646	0.148166251	2.933212563	2.00161206	1.821714356	10.14661023	-20.64512143	70.4	0	20	0
E	2233	7.19	-10.09699077	29.92201192	29.33025597	0.194971242	3.085603076	2.093406977	1.442606511	9.268355828	-15.81489203	55.5	1	19	1
E	2234	7.371	-9.224494221	29.68891983	29.05410132	-0.238788732	3.014083173	1.994242365	1.365924668	9.243046467	-18.72996803	63.6	1	16	0
E	2238	14.512	-5.48678949	30.20824278	25.65614395	0.022193207	3.489189943	1.563149081	0.585406041	9.853598582	-18.09188245	68.5	0	18	0
E	2239	6.87	-15.72307862	29.54715647	27.70599114	-0.137526478	3.819825311	2.011454656	1.90521644	10.24203075	-22.4053686	73.5	1	15	1
C	2240	17.453	-10.74464653	30.59490457	30.64270012	-0.29784837	3.357081741	2.173788516	1.785230629	10.26201048	-17.38770051	78	0	12	1
C	2245	14.072	-9.676003925	30.03915109	29.13759259	0.305085584	2.578010494	2.00361933	1.65871297	10.20251156	1.454892941	57	1	20	2
C	2247	13.604	-2.694634237	29.27615858	27.4876647	0.240624052	2.724682317	1.415759845	1.193906551	9.519011391	-17.65570883	65.1	0	19	0
C	2248	23.231	-8.74171972	29.86809419	27.88469068	0.316602923	2.587056105	1.777232735	1.601787503	9.181930565	-20.7936253	76.1	0	12	1
E	2249	10.222	-12.37363504	30.34137819	26.97786522	-0.230016958	2.701873816	1.858327768	1.195813397	10.31076349	-11.6599836	75.8	0	15	0
C	2263	11.82	-11.13125357	30.37290669	30.30187497	0.223662532	3.34265869	1.807019698	1.676165746	9.335055238	-15.03855395	62	0	16	1
C	2274	20.994	-3.670850829	29.1534439	27.06983069	0.316974351	3.49458887	1.254180864	0.795001966	9.166779821	-15.07780697	64	0	18	1
C	2301	4.359	-9.608812585	30.28106535	26.51434814	-0.02321518	3.280166286	1.835202966	2.181079255	10.30773531	-21.35820254	65.7	0	19	0
E	2304	7.558	-10.80213102	29.33549771	25.59698017	-0.678115871	2.618690447	1.968744327	1.410178647	9.925286785	-16.34339592	61.3	0	17	0
C	2307	14.909	-10.08657313	29.8974341	26.62959221	-0.49085388	1.946206038	1.517762159	0.960599835	9.121011214	-0.227532127	78.6	1	18	0
E	2308	21.94	-0.206069337	30.60276207	28.66347718	0.270176397	3.561722943	2.479705683	1.948339477	8.138831646	-24.05596845	74.8	0	15	0
E	2315	13.032	-8.037337739	29.89735413	26.06246657	0.178448601	3.505606119	2.0884606	1.27332745	10.06501119	-19.85293881	68.2	1	13	0
C	2316	44.192	12.40264569	29.0288672	24.73387801	0.040080517	2.107338993	0.910575936	0.899204949	9.746273308	-9.917577338	74.3	1	12	1
C	2324	3.484	-14.53583653	30.37455761	24.87868288	-0.123718609	3.070701619	2.063322778	1.425490182	9.484079412	-16.38248085	56.3	1	13	1
E	2332	25.467	-4.209752079	29.41566624	30.32026489	0.12598991	3.623854057	1.688601065	1.976896662	9.23463599	-22.26147538	70.5	1	16	0
C	2336	24.42	-2.893781596	30.39876471	29.0142068	0.238303507	2.98590978	2.323968703	1.683632683	9.528820397	-23.66354782	72.9	1	12	1
E	2347	22.415	1.086050671	30.94892477	29.17143858	0.289847342	3.30904996	2.279408047	1.912825272	9.667358287	-20.89115699	71	0	18	1
E	2357	11.911	-13.02887732	30.82986579	31.08137214	-0.381772032	3.21707279	2.453950756	1.487231407	9.626052941	7.606724283	71.6	0	12	0
E	2360	6.182	-14.51168541	30.27152083	27.3735413	-0.026226639	2.886162133	1.860006461	2.154688012	9.341712436	-18.71818354	63	0	15	1
E	2363	11.823	-6.356275904	29.32841401	26.41314543	0.283850297	3.531194208	1.17601917	1.383434557	11.0087177	-18.17902333	58.8	0	13	0
C	2367	21.262	3.447673846	28.42538067	26.58677978	-0.095956522	3.536522239	1.757427765	0.898634837	10.34698878	-12.98556215	74.7	0	20	1
C	2373	16.204	-12.31791091	29.77963284	26.87362757	-0.17556152	3.496213086	1.686671905	1.712989008	7.86936878	-25.9403234	79	1	13	1
E	2374	8.374	-11.04784243	28.89109151	27.26651234	0.353798229	3.660750255	1.519982265	1.249266807	9.264436162	-13.43351146	81.3	1	18	0
C	2376	37.945	1.020652673	30.62322669	29.1191016	0.121714306	3.273139307	2.032945802	1.993176245	9.020732116	-11.06013193	81.9	0	17	1
E	2378	6.189	-12.20099916	30.37064386	27.59137902	0.106328837	2.922503867	1.971785254	1.649731679	10.16803967	-18.0521144	59.9	0	19	1
C	2379	8.787	-12.69517901	30.17203189	27.2114781	-0.611538664	2.597609551	1.69739729	1.067461516	10.30249325	-19.43638114	66	0	18	0
C	2380	13.616	-16.29936383	30.42987409	29.12991507	0.33224239	3.746941866	1.81163293	1.699239749	10.04534903	-17.17615734	67.8	0	16	2
C	2381	21.803	-6.23964486	30.29904094	29.14699484	0.197054522	4.232117104	2.251882398	1.976627347	8.730441388	-20.697068	69.1	0	16	2
E	2389	9.676	-4.639078943	29.41249078	24.32136754	-0.282544857	2.277451882	1.433326958	0.94167861	9.132626997	-17.59833822	57.8	1	15	0
C	2390	15.182	-14.09406025	28.82798843	30.10109912	0.126427028	3.40192954	2.195616099	1.448373765	9.263017337	-25.34897926	87.8	1	12	0
C	2391	19.327	-3.286467978	28.93128623	28.41756322	0.635098073	3.600964649	1.973792644	1.995625142	9.533133141	-22.48935061	71.7	1	12	1
E	2392	15.317	-1.611409061	28.40864555	25.19660525	-0.426245946	2.677015782	0.864575917	1.37309964	9.235420923	-18.91159118	64.4	1	18	0
C	2394	12.511	-12.5576481	30.92237992	31.43915399	0.395569711	3.87287423	2.338718403	1.690995689	8.86075169	-13.00729997	67.4	0	20	2
E	2395	6.233	-15.37501504	30.72028996	30.54692253	-0.158705481	3.494830343	2.131018449	1.453475386	9.870218483	-15.8052798	72.6	0	19	1
C	2396	8.002	-9.152630379	29.24696917	26.77301731	0.407638721	3.102970492	1.097445623	1.152931413	10.31900072	-8.551767117	70.2	1	14	0
C	2398	14.873	-15.61865413	29.7675338	28.43732153	-0.737851619	2.12519748	2.335204538	1.421406712	10.26916159	-23.95152358	71.5	0	13	2
C	2403	37.002	-2.433692441	28.80531832	25.6365848	0.447806119	2.835057104	0.930030066	1.872369673	9.057038822	-21.49475893	79.1	1	15	0
E	2405	12.568	-6.950278094	28.67093922	25.54777281	0.192266855	2.47886208	1.352646463	0.668426514	9.273722771	-19.07204831	71.6	1	13	0
E	2407	3.251	-12.30299238	28.99789228	25.22729551	0.004334045	2.773099661	0.833265821	0.731479494	6.423198256	-20.71896538	68	1	16	0
DF	4001	15.485	-6.79326006	23.61218768	27.8150332	-0.593481593	2.174483398	0.902881439	1.381525477	9.300620557	-15.80380409	88.5	1	9	0
B	4003	16.019	-7.020280255	30.79225891	29.5331893	0.353423192	3.15745731	2.08638232	2.31819166	10.2769808	-20.55675431	72.3	1	16	1
E	4004	23.038	-1.070742163	30.58232357	31.62551243	0.40314729	3.301796437	2.167819227	2.001663995	9.847935341	-19.58000454	66.8	1	14	0
C	4005	27.134	5.066665812	30.77762002	27.70187439	-0.443655302	3.801526352	1.960707261	2.163009219	9.068798659	-21.87521916	70.5	0	16	1
C	4007	11.169	-13.98918143	30.76991675	28.69609691	-0.159669856	3.925197409	2.107240653	2.635963214	9.65276051	-23.63654317	78.1	0	20	1
B	4010	18.092	-2.404177407	30.03015539	29.52870257	-0.138443065	3.822231553	2.214886748	2.264950814	8.106026242	-21.84453317	70.8	1	18	0
E	4012	1.879	-9.807116789	30.22503274	26.07602858	0.308613402	3.531225516	1.804418901	1.460867478	8.778498546	-21.74684142	68.9	1	16	0
B	4014	12.489	-8.397159808	30.2634453	24.44178481	-0.234302818	2.415614269	1.979201088	1.881199059	9.963374974	-24.9229899	80.7	0	16	0
C	4015	34.17	-2.912632536	28.07738705	28.0345012	-0.009247149	1.861049238	1.090315391	0.983881775	8.430523308	-18.97188159	73.6	1	20	1
A	4018	13.928	-9.321877772	29.9121475	27.03820097	0.05597648	2.500214395	1.909249111	1.947467392	10.11999197	-17.70523288	76.1	0	18	0
A	4020	8.746	-9.441176483	29.89483694	28.56900125	0.020649149	3.523479909	1.58813744	1.892491437	10.0562428	-15.79584978	66.5	0	16	0
B	4021	7.733	-11.77064649	29.84653087	24.6431323	0.033279738	3.832077406	2.225020344	1.610778824	9.378986139	-20.17478187	66.5	0	20	0
C	4022	24.682	-3.666161369	27.6419333	23.02384725	-1.076826551	1.725881018	1.345890567	0.312508676	9.777535438	-21.50799389	86.4	0	16	1
DF	4024	17.515	0.426139297	26.10176269	29.84569216	-0.808336105	1.166424627	0.34611554	0.169196609	7.955286649	-17.09805002	55.9	1	16	1
B	4026	14.603	-6.967404195	30.44941976	30.01085044	0.415410694	3.19377511	2.70203105	2.435763183	9.139068287	-18.14002975	73.5	0	16	0
A	4028	10.406	-7.130184956	30.0269012	29.55346694	-0.097439632	3.981124151	2.052432042	2.054714762	8.459904449	-14.8455694	63.5	1	18	0
E	4029	17.974	-9.015584407	29.36231013	25.67363375	-0.140609533	3.668256971	2.258562449	1.556557027	10.2934254	-18.6236572	61.1	0	20	2
C	4030	42.601	10.39938218	27.95196906	30.95004616	0.062390538	3.285466964	1.313892331	1.856114484	9.263043877	-14.15091733	68.3	1	12	1
A	4032	2.237	-14.39497434	30.13999873	24.23555548	0.087033696	3.334726004	2.556228462	1.726764192	8.811363966	-22.18761291	70.2	1	14	0
C	4034	27.435	-5.012451839	26.98200951	22.99698975	-1.298634564	1.843602113	1.139139802	0.931294024	8.388697512	-16.17681068	72.1	1	19	2
C	4035	27.146	-5.717736427	27.32398032	27.639654	-0.569302863	2.084389725	1.734454885	0.827457603	10.23474674	-4.616348133	72.6	1	16	1
E	4036	21.781	-4.863012803	29.77945129	27.59658908	0.085313984	3.782356334	1.792052291	1.533833463	9.571207786	-23.59677238	74	0	20	0
A	4037	10.788	-9.538793037	28.48853046	18.64873738	-0.363715728	2.714258378	1.601909004	1.775675545	10.57993239	-24.93889324	75.6	0	16	0
DF	4039	34.352	9.609573552	23.28203728	26.99750048	-1.903292734	-0.026573743	-0.076789946	-0.72920306	8.5094564	-17.86453795	55.9	0	19	1
A	4041	13.634	-8.202447765	29.84403535	24.19652711	0.194774274	3.449644407	1.639712497	2.004407579	8.155056735	-25.10233625	77.9	1	18	0
C	4042	18.392	2.300684522	27.39567471	28.33163584	0.223110822	2.695782756	0.68068721	0.820883808	9.221809001	-18.11443116	57.2	0	18	0
A	4043	21.11	-3.005600363	30.04650302	26.4769904	0.341348586	3.879070357	1.941953341	1.56452954	10.75278727	-25.44931885	82.1	0	20	0
A	4050	7.833	-13.00115886	27.49282818	26.07085273	0.030052018	2.619930565	1.662682182	1.263706289	9.149080796	-17.36273194	77	0	19	0
E	4051	10.92	-10.59108283	29.75006017	26.18700378	0.040612249	2.71575649	1.519708558	1.374369045	10.27143975	-16.26807129	70.6	0	16	0
C	4053	37.612	5.134091895	30.24025838	27.77548143	-0.22183255	2.706447716	1.438990134	1.462651563	9.759433804	-20.7738794	75.3	0	17	2
C	4054	9.908	-9.587612231	29.83979182	25.46098163	0.110873429	2.93826706	2.390642066	1.515399484	9.980973465	-12.82047112	68.3	1	19	0
C	4057	38.914	0.943421947	27.7568411	26.69957733	0.140458756	1.951809489	0.756064412	0.090130608	9.804475109	-25.03224421	81.1	0	16	1
C	4058	19.105	-11.06158018	29.01801069	25.58023434	0.54670201	2.375918827	0.647638625	1.08964701	9.50289393	-22.51862948	84.6	1	16	1
C	4059	26.863	-3.955388617	29.30244943	29.34227597	-0.03572241	2.128097205	1.497295308	1.263211901	9.33353853	-19.22056418	71.9	0	18	2
C	4061	14.064	-12.33163004	29.7416428	28.03011019	-0.172864595	4.097381544	2.212334177	1.713590439	8.360091365	-19.89134094	64.1	1	16	1
E	4063	10.597	-8.351210318	30.25038543	26.7726502	0.376393959	3.078912921	2.539028671	1.988551495	8.505941101	-19.08557634	59.2	1	13	0
C	4067	12.242	-9.2091439	29.54182814	25.8912974	-0.068510285	2.165730305	1.495014548	1.395421225	10.37954624	26.80522794	65	0	16	0
B	4071	8.74	-11.18000906	28.75391059	27.6688778	-0.701430756	2.772679675	1.979098856	1.080905959	10.92984319	35.54910439	84.5	0	13	0
E	4072	4.382	-8.658444376	29.71696846	27.59105497	-0.106077264	4.171590106	2.141285228	1.949048371	11.51246308	-18.53527712	62.3	1	16	0
C	4073	16.015	-8.087634862	30.39541899	30.4964258	-0.120605185	3.340322829	1.574275606	1.953062968	9.216438603	-22.15654608	76.2	0	11	0
A	4075	12.024	-11.87768538	31.02057514	27.62870068	0.529674814	4.122669792	2.297119824	1.555545434	9.624078808	-22.14649593	73.4	0	16	1
A	4076	10.596	-9.622131759	29.44335065	27.95538196	-0.094548879	3.942338407	1.983129693	1.821321256	9.508966025	-21.77772403	72.6	1	20	0
E	4077	9.927	-15.49057465	29.85322447	22.43430796	-0.231205875	3.36784943	1.225733939	2.121379238	9.56812782	-21.7151297	75.4	0	18	0
C	4079	30.248	0.135423873	26.40123479	28.34111887	-0.375419321	1.309816037	-0.315244862	-0.399755583	8.444309377	-16.72031828	64.5	1	20	1
A	4080	2.419	-17.40346895	29.41946218	30.50541088	-0.957726699	2.650286106	1.668795182	1.719653835	9.57465879	-23.65835924	78.6	1	16	0
A	4082	12.648	-11.74493792	30.64338096	28.38350933	0.522802584	3.893174059	3.010281574	2.687674494	10.71819667	-16.86142577	75.4	0	17	1
A	4084	6.599	-10.54172247	30.06214451	27.84715119	0.04893897	3.82025706	2.080022666	1.859634094	10.28265613	-19.31542715	68.4	1	18	0
B	4086	7.942	-14.03882878	28.7050814	20.41422702	-0.590302284	2.481184224	1.848410418	0.744643371	8.856114883	-16.02760425	81.8	0	20	0
DF	4089	19.632	-9.996666559	25.69853655	28.36699542	0.003907186	2.296843197	0.097243832	-0.32076006	8.841417325	-7.957496056	73.7	0	18	1
A	4090	16.681	-7.237719106	30.39159515	27.27864982	0.035667126	3.910398756	2.080427243	2.11563663	9.602033843	-20.91045579	71.4	0	20	0
B	4092	38.388	7.931581479	29.61195309	29.15367026	0.283777569	3.114707052	1.55290129	1.067076357	9.797666874	-14.30292555	81.5	1	14	0
B	4093	11.168	-7.265653544	30.13193111	21.26890709	0.021176023	2.581535515	2.036539736	2.255538148	10.03563231	-15.15736305	70	1	16	0
E	4094	19.65	-6.213743994	28.08596398	30.32076673	-0.782241297	1.606170031	1.098840993	-0.232808429	8.618510933	-19.74868201	60	1	12	0
B	4100	11.046	-10.17451764	30.28536102	22.78801531	-0.176127709	3.308707709	2.207659026	1.558514434	10.15687629	27.82721186	78.5	1	12	0
E	4102	12.91	-9.014997515	26.56530583	26.48567224	-0.402012073	2.237702774	0.500137758	0.001008225	8.388137458	-17.55438613	66.9	1	14	0
A	4103	9.655	-13.61484293	29.72533089	26.71886582	-0.102791304	2.761614022	1.740507189	0.522546805	7.506275268	-21.50908879	70.9	0	20	0
A	4104	8.493	-11.23562512	29.61790595	25.71300593	-0.420606461	3.129834761	1.798765119	1.316073982	8.943705951	-22.32279399	72.4	0	20	0
A	4105	25.635	-3.953086804	29.69565274	26.3902493	-0.128720294	3.258441139	1.875127299	1.100540678	9.987549353	-20.05552021	70.8	1	18	0
C	4114	13.714	-7.661583397	28.99915194	27.73809303	-0.363107343	2.571298718	0.772609602	1.26664938	9.352170606	-17.85826051	55	1	14	1
E	4115	13.076	-7.682094282	30.11481242	29.57358326	0.307590967	3.38381283	1.323613673	1.58521809	10.80597466	-19.6722252	67.4	0	18	0
A	4119	14.255	-11.93125553	30.59214221	26.6325815	0.262937781	4.32875517	2.135700446	1.562773581	9.327983445	-24.46257572	79.3	0	20	0
B	4120	16.988	-7.829020117	30.2639467	26.49829394	-0.034461826	2.543222695	1.651134697	1.203707455	9.946944996	-22.86762676	81.8	1	17	0
A	4121	14.378	-9.423423108	29.75702103	26.39896913	-0.937342684	3.101435313	2.184289998	1.726263065	8.834896279	-26.35402964	89	0	16	0
E	4122	19.259	2.689798618	29.27502609	29.4685377	-0.093314679	2.913685831	1.083295358	1.099529369	8.84695742	-19.43907416	66.9	0	17	0
A	4125	10.853	-12.52066907	30.74617392	28.48687053	-0.185896997	3.887630367	2.288917694	2.047387566	9.67789531	-24.36539992	75.8	1	12	1
C	4127	12.865	-5.877860488	29.94386138	27.02624501	-0.078925725	3.340261559	2.286607845	1.015460836	9.893371863	-19.90132841	63.1	1	16	0
C	4128	6.097	-13.54830042	28.11984357	23.38845304	-0.195236033	2.60676606	1.727216563	1.31774871	9.206216829	-22.77625749	72.8	1	12	1
C	4131	35.878	0.797779179	27.72429797	27.72712938	-0.328389938	2.417049216	1.016657401	0.669524568	8.395163665	49.37597801	82.4	0	18	1
E	4133	2.953	-16.29227242	30.15889656	28.30749171	0.500275226	3.731721733	2.023384406	1.777608348	10.659995	-17.65482821	79.7	0	18	1
C	4134	20.717	-2.966987514	30.47510968	19.21716498	0.218891664	2.743593328	2.436989731	1.677425947	10.32567121	-18.32044883	68.8	1	16	1
DF	4136	30.664	1.0956193	25.40243034	25.40787527	-1.553225308	0.240092602	0.325208903	-0.370407547	9.521070626	-16.57470567	66.7	0	20	1
E	4138	8.306	-17.67985513	27.9454883	24.20282185	-0.253093904	2.86970262	0.682206247	1.700078928	8.617516414	-4.232531128	88.4	1	14	0
E	4143	4.653	-12.48072236	29.2408487	27.36987771	-0.358871669	2.607987457	0.804863275	0.457522244	7.746821139	-16.14921442	63.6	1	19	0
C	4146	21.347	-8.067525319	30.53406102	29.53285323	0.23856636	4.427248699	2.437967696	1.838791572	9.924910698	-20.19910329	61.8	0	14	2
A	4148	14.274	-10.54406787	30.49961743	26.47951419	0.367306136	4.342149602	2.183406555	2.816983559	10.12773677	-21.17921618	73	0	18	0
C	4149	16.131	-7.457401972	29.23190057	28.07475008	-0.133004037	3.247193048	1.631027565	1.058580817	9.94359442	-11.68852684	73.3	0	14	1
A	4150	13.385	-8.844901527	30.40985896	29.23590418	-0.346586898	3.193830573	1.43434723	1.425552201	9.876419624	-22.89137453	73.9	0	14	0
B	4151	12.978	-2.101560467	29.95282323	10.11741832	-0.141317677	3.486135403	1.873853471	1.931853185	9.270995591	-20.559255	72.2	0	14	0
DF	4152	19.231	-0.778171642	17.64479951	25.07369314	-1.898167725	-0.19775226	-0.900803755	-1.939808155	8.669600693	-17.97703969	60.7	0	18	0
DF	4153	24.346	-4.071684628	25.49779789	27.41314046	-0.317908022	2.185393831	0.664489598	1.002127658	8.095910182	-24.35847617	79.3	0	20	1
B	4155	13.807	-13.6509169	30.72591533	25.75347395	-0.190679866	3.043735168	2.148154275	1.817894264	10.15220578	-23.92407784	77.6	1	14	1
C	4157	34.389	7.731258375	28.94210331	30.40807835	-0.417870416	3.657043923	1.26022424	0.526588838	8.51846297	-10.42156304	81.1	1	19	0
A	4158	48.854	15.85807613	30.64573321	27.18566089	-0.247414914	3.505363269	2.763992274	2.317906824	9.333644968	-26.8411985	84.3	0	18	0
E	4159	8.035	-10.35754758	30.21633891	26.07444853	-0.526615057	2.921635528	1.80383011	1.522997815	9.591701364	-21.03375009	71	1	19	0
E	4160	13.566	-9.588792775	29.42045274	26.98954244	-0.229252793	2.83622835	1.603809486	1.554964257	9.328918447	-23.92676963	74.1	0	12	0
C	4162	29.859	-8.468129003	28.3082536	31.83609113	-0.106175996	3.625149763	0.944254742	1.498090898	9.660672582	-22.06242318	71.3	1	16	2
A	4164	9.861	-10.49132938	30.62941519	20.50172147	0.597667236	4.673580092	2.225370053	2.240020772	9.374292	-22.82556216	72.6	0	12	0
C	4167	44.125	14.33513273	27.14841194	30.57142929	-1.360482372	0.936168539	0.552886109	0.553070292	9.101520917	-22.6963846	69.5	1	16	1
C	4168	4.111	-19.75515774	30.31625279	27.01499229	0.582011923	4.008081098	2.442406266	2.575590601	10.56876026	-15.46960625	82.2	0	17	1
C	4169	43.541	13.99817705	28.84676702	29.25984609	-0.316619664	2.459275565	1.484707213	1.289460162	9.268584142	-18.50141206	62	1	13	0
C	4170	13.846	-7.265280029	30.45240821	14.62537925	0.239404405	3.813629587	2.676563314	1.973433796	10.92398294	-20.37654066	65.6	1	18	1
DF	4172	23.934	-0.395922583	22.74183144	30.98546245	-0.46022157	1.252585624	0.360607218	-1.250502982	9.222800112	-21.62609194	75.8	0	16	0
A	4173	17.942	-3.436557457	30.89187732	31.42848256	0.014745777	4.161934919	2.328178752	2.465691631	9.126589824	-20.5309918	69.8	1	12	0
B	4174	15.988	-8.215297533	30.10404154	25.59956056	0.344065619	3.622216339	2.619295746	2.462893205	10.58818594	-22.40037265	73.7	1	18	1
C	4175	20.289	-4.891394343	29.44747152	29.68672914	-0.436242381	2.846975067	1.896627251	1.74229665	10.7484807	-24.5624247	75.5	0	20	1
B	4176	32.932	0.143659257	30.80909722	27.50558552	0.267076717	3.281789655	3.202316694	2.174875148	11.08701719	-22.05059329	84	0	20	1
A	4177	20.649	-6.511192606	30.65470401	29.35956164	0.151521937	4.084364196	2.556867039	1.637589429	11.48725767	-15.88064128	84.9	0	20	0
B	4179	32.468	-8.36524725	31.0207031	26.79612939	0.114880788	4.087497402	2.795978039	2.339008163	10.64268635	-6.36528108	83	0	20	2
E	4184	4.236	-11.16639952	29.54093299	28.52620809	0.063685584	2.840771142	2.21391881	0.972806331	9.274750627	-18.91519327	62.3	1	20	0
C	4185	5.682	-16.88825162	29.25411631	26.10313114	-0.026700647	2.899439096	2.014606043	1.01763665	8.525245679	-20.10618344	80.4	0	20	0
E	4187	5.664	-10.148863	28.74898372	29.52865374	0.066798387	2.369472009	1.365439524	1.918500487	9.75313832	-19.43305478	62	0	16	0
C	4188	44.248	4.660481585	29.69093322	24.9778276	0.324570572	3.388370013	1.270972192	1.864158198	9.733728262	-22.36680416	77.2	0	14	1
C	4189	9.85	-8.446470072	28.28478987	26.09407439	0.149472168	2.639730505	0.846522222	0.290979746	8.96311373	-19.44563593	73.1	1	15	1
DF	4192	24.971	-5.218525783	25.76741144	28.06905953	0.589545665	3.061326018	1.305939569	1.653274204	8.536966909	-26.56788339	82.2	0	12	1
E	4194	20.368	-5.213836243	29.94875529	17.58271098	-0.037831473	4.075314584	1.72838599	1.866716866	9.535939783	-19.10405931	62	0	16	0
DF	4195	27.633	-4.600545903	23.91854612	29.03278934	-1.605871714	1.159759602	0.727492443	-0.002541282	8.113611153	-21.18570066	62.2	0	16	2
C	4197	29.603	-1.86209279	30.30799004	31.02327205	0.4455826	3.660009655	1.786614649	2.848609209	8.812127554	-14.93763859	79.3	0	20	1
B	4198	22.445	-9.704431367	30.42247356	26.50443142	0.503622544	3.844645301	2.714195439	2.451472662	9.842452672	-24.01251483	78.4	1	16	1
E	4199	4.534	-10.92648738	29.22063073	29.47208479	-0.2026838	3.434007229	1.644801621	1.835207828	9.760261317	-18.94782039	59	0	16	0
A	4200	9.38	-11.02202285	29.74119127	27.5386548	-0.134452983	4.399985093	2.394478652	2.260296583	10.14123662	-20.01876856	70.2	1	18	0
E	4202	11.603	-9.465620059	29.20369514	28.04091033	0.341871303	2.976815368	1.400890149	2.092801691	8.795272201	-21.62128118	70.5	0	18	0
C	4203	11.348	-15.39193404	29.37205436	27.73839163	0.057822453	3.166855755	1.527145837	1.954224976	7.920120503	-24.40976149	74.4	1	17	1
C	4205	15.489	-9.280293321	30.43862548	26.54454257	0.226684492	3.777479541	2.388544918	1.845449496	9.898084741	-12.21399178	81.4	1	18	0
E	4206	8.774	-12.72585074	28.34753206	31.14430281	0.240245494	2.540251341	1.657488143	0.913690382	8.779385347	-22.40271756	68.6	0	17	0
A	4208	19.721	-6.562830826	30.4209579	28.17536705	0.078776839	4.243050524	2.826643858	2.491332415	9.054545959	-20.80014942	78.2	0	20	0
E	4210	10.376	-14.01967821	29.81841897	18.24433495	0.170177328	3.730343563	1.489357099	1.77201761	10.10243582	-19.95304422	63.9	0	18	1
DF	4211	20.083	-8.018698251	24.04494309	27.94297575	-1.047955719	1.391219151	0.905776575	0.463280371	8.1503019	-24.63023223	80.9	1	15	0
E	4212	18.382	-9.896966756	29.88949922	28.30926593	0.111568069	3.531448295	2.11671772	2.798151681	10.0575576	-18.71390545	64.7	0	20	0
A	4213	13.002	-13.41285701	29.82324545	24.80748319	-0.317963898	3.906497609	2.910345004	2.300980644	9.959630841	-24.89844514	78	1	14	0
E	4214	14.997	-8.058231115	30.41063259	27.47235203	-0.32311509	3.002001418	1.272146049	1.072863274	9.440647877	-22.46310905	74.2	0	20	0
DF	4215	29	-3.347481337	27.29618398	22.65566707	0.433387986	3.463617454	1.46630324	1.56599273	8.818210843	3.459500623	81.6	0	20	1
E	4216	13.581	-6.170938787	28.37013554	27.20488876	-0.690732213	2.116412522	0.754458074	0.60257088	9.250979463	-18.64491657	56.4	0	14	0
E	4217	28.995	-1.807693591	30.62369778	30.11915832	0.380641841	3.456723824	1.986934722	1.314859896	10.0363541	-22.52793623	76.4	0	16	0
A	4218	19.172	-9.595343862	29.8957369	26.07175213	-0.366431271	3.192106445	1.928194433	1.365620894	9.772627005	-23.20588926	80.7	0	16	0
E	4219	9.748	-9.165515509	30.33688937	27.10741475	-0.67491658	2.524043256	2.059067273	1.083041776	9.41773644	-24.77058564	79.4	1	17	0
E	4220	14.229	-2.914806973	30.33682354	27.80016305	0.126916772	3.766573719	1.989583389	2.19504364	9.142764576	-15.23812808	71.2	1	18	0
A	4222	13.502	-15.85581521	29.50698691	15.80578428	0.466727177	3.474697208	1.805070078	1.419429616	8.649108722	-20.28756319	82.3	1	16	1
DF	4223	16.112	-7.617336119	21.1393594	29.94072229	-0.888763567	0.599239742	0.064317163	-0.733104834	8.925672399	-10.95086488	75.8	0	16	0
A	4224	24.81	-0.155631515	29.93422662	27.0484018	0.278909428	3.106586146	2.783872109	1.545603726	9.19264442	-20.12099768	75.1	0	20	0
B	4225	28.392	-2.756936513	30.04306213	25.629089	0.34965598	3.507785356	2.477663493	2.28128792	10.36370162	-21.57500987	69.9	0	20	1
C	4226	8.965	-9.737390405	29.75954799	25.47724879	-0.363233277	3.208266059	2.204677927	1.595082978	9.599742817	-18.18516805	62.9	1	17	0
E	4229	21.076	-3.839036168	30.29879414	29.04550447	-0.045245721	2.7338369	1.145149042	1.639142248	8.684460077	-17.76143145	66.4	0	15	0
A	4234	12.813	-10.70189823	30.03541282	27.0291897	-0.516896862	3.407167069	2.397452565	2.057087817	9.672141148	-13.80504406	70.1	0	13	1
C	4235	14.029	-3.087954915	28.41028138	24.88463967	0.053349102	3.634796143	1.264258763	0.840916939	8.490443997	-17.49438215	63.8	0	16	0
C	4240	14.642	-10.6296352	27.75603203	25.02276618	-0.339960734	2.199585058	0.668295025	0.365368723	7.931105404	-13.96420496	70.8	0	20	2
C	4241	22.637	-4.098675006	29.13332751	26.48086292	0.208130265	3.562326747	1.04124257	1.330342615	9.602067749	-15.88650387	69.8	1	18	0
C	4243	12.501	-4.178399196	26.71596999	27.27165496	-0.187240367	1.81915409	0.786971261	0.282213414	8.374963667	2.189188361	79.3	0	18	0
C	4244	20.82	-5.120110877	28.62433504	24.86449688	0.178233828	3.213431639	1.610250933	2.322363689	9.402336155	-16.11549289	91.4	0	20	0
E	4245	21.648	-3.464567768	28.34086995	23.37552153	0.236435655	2.533684365	1.766529032	0.114526456	8.548606358	-21.10014864	73.6	0	19	1
C	4250	13.334	-6.797460061	27.79901353	20.47808883	0.168574616	2.400871533	1.102950874	0.901088443	10.26001941	-24.58359172	78.5	0	20	1
DF	4252	35.478	-1.093993596	24.60625788	28.39051086	-0.012466662	2.200003853	0.914856432	0.828484147	8.794190235	-22.13551258	86.5	1	16	1
A	4254	11.962	-14.58355205	29.33030165	29.4976217	-0.261733261	3.091620224	2.295358421	2.024726508	9.746309565	-13.20032286	85.9	1	12	0
B	4255	11.676	-12.99807988	30.5397492	26.17434486	-0.275136185	4.192543612	2.670627543	2.48165475	9.082034079	-21.22350615	72.4	0	16	1
C	4256	12.745	-11.20857654	29.46712465	24.43727251	0.196709821	3.789138541	1.948142777	1.986713807	8.955879574	-19.23506118	62.8	1	20	1
DF	4258	36.725	-1.017991307	28.8301773	29.20033216	0.066596687	3.045620922	1.153128613	0.979129789	9.211024417	-25.68110206	75.8	0	14	1
C	4259	21.552	-2.563801181	29.39025649	29.20752608	0.240117907	3.361664492	2.447004432	2.035372799	8.951212958	-15.11123161	63	1	20	1
B	4262	30.64	8.441228762	29.67567379	24.67369743	0.04945202	3.117446687	2.518730188	2.251397618	9.907636981	-15.19649824	72.8	1	16	0
C	4263	25.333	-5.798800281	28.83703955	30.35136466	-0.806641357	2.648951121	1.539681778	1.503853346	9.388955104	-23.82297491	74.3	0	20	1
B	4266	12.009	-10.99406904	31.00597333	25.8098126	0.395632063	4.190019065	2.653637463	1.634207073	10.38885368	-21.24518634	69.8	1	14	1
E	4268	11.555	-8.150355878	30.15407937	27.7348309	-0.188743649	3.715592184	1.591294832	1.875759006	9.614756855	-20.1211159	63.5	1	15	0
A	4269	4.989	-12.22763499	29.60917662	29.5088118	-0.15547589	2.629603145	2.104643795	0.823436425	10.9900739	-17.92256436	65.6	1	20	0
B	4270	15.504	-7.926698465	30.57187066	25.71452997	-0.162492611	3.658628915	2.608009852	2.721700736	8.964494308	-20.82585668	74.6	1	16	1
E	4271	12.039	-6.445402832	29.85106885	24.9292856	0.193569067	3.070671313	1.655415929	0.595341043	6.658033027	-19.45132498	61.8	0	20	0
C	4272	8.125	-12.91338161	29.0711284	30.05069172	-0.340655109	2.584143241	1.463657436	0.766377066	8.767730095	-11.19676444	70.9	0	12	0
E	4274	13.825	-6.09164344	30.76370682	27.44223837	0.470171943	2.605152891	2.24408475	1.560719367	10.40492615	-21.45059152	63	0	14	1
A	4275	8.221	-13.46502473	30.07952158	31.01068356	0.170038194	2.862854305	2.021812506	1.092813763	9.526667412	-15.46337647	72.8	0	18	0
A	4276	8.923	-15.63718943	31.1571401	28.76444254	0.259051299	3.95257146	2.712489142	2.639961821	9.967891218	-22.19784887	73.9	1	12	1
B	4277	8.085	-11.72270961	29.4388898	26.5167155	0.079565641	2.751399221	1.966645741	1.332205843	8.170068062	-19.1036655	71.4	1	18	0
B	4278	20.842	-9.489834461	30.1946932	26.98394721	-0.520739131	2.477602253	1.830965233	1.639391829	8.947841695	-19.38311484	75	0	14	1
B	4279	14.105	-11.66063848	31.22128521	25.34169164	-0.186918668	2.425494679	1.758417286	1.001394378	9.519083991	-22.58762491	83.7	0	16	0
DF	4280	22.571	7.6476843	27.36258467	28.77782466	-0.166012816	3.012414536	1.090148579	1.193746097	7.622414714	-25.35384595	79.7	0	16	1
E	4281	8.958	-10.55896216	28.7862823	25.16375232	0.301464906	3.38957933	1.601495468	1.642214276	10.32061013	-6.761139269	77.5	1	18	0
DF	4282	29.407	-3.240038204	27.35762441	26.63474583	-0.286518447	2.299862315	1.286237061	0.451270843	10.07876045	-15.58541689	89.6	0	12	1
E	4285	16.254	-10.36403017	29.8424943	28.2841024	0.23066182	2.538791558	1.068092864	1.131902605	10.1706159	-8.413868734	74	0	16	0
C	4287	24.706	-0.777416568	29.81897713	29.33366626	-0.0547065	2.926139376	1.209643739	1.18895647	9.88349448	-17.75081865	70.9	1	17	1
B	4288	8.894	-12.81744004	30.26527946	28.9184012	0.230902409	3.014856225	1.976867243	2.435949884	9.504766279	-15.22092194	72.5	1	14	0
B	4290	23.715	-3.833826706	29.90630298	27.80395385	-0.267943785	3.770307459	1.746920818	1.989533354	8.887781586	82.08978528	73.5	0	20	1
B	4291	4.203	-16.43618833	30.05916329	27.78779793	0.21494071	3.343889587	2.475652228	1.965642287	9.502118298	-17.99219199	75.5	1	20	0
A	4292	13.997	-7.804994791	29.84324458	24.61327236	0.205080916	3.397903314	1.99549843	1.93688705	9.644058451	-22.45483964	70.9	0	15	0
E	4293	6.948	-13.28371986	27.42738507	25.13872627	-1.062621236	1.355351179	1.317248339	0.917508824	9.95564325	-20.71590061	69.7	0	12	0
C	4294	17.634	-8.491088913	29.47014156	26.50573356	-0.189754856	2.506894449	1.334903382	0.62240528	8.445300804	-23.95452537	75.2	1	16	1
E	4299	10.65	-13.51914747	29.3288861	26.44879451	-0.846268951	2.903923707	1.814136271	1.507165329	9.524857066	-22.86165355	76.8	1	12	0
C	4300	8.791	-13.14548334	28.1612033	26.89136746	0.064504919	2.559887503	1.514010268	1.431518529	9.181844596	-13.04128453	80.6	1	16	0
E	4301	22.684	-1.744858733	29.6229343	22.87889655	0.339220604	2.591563617	1.627568773	1.633105739	7.882904987	-14.49487573	74.6	0	18	0
C	4302	14.46	-0.349360888	27.46391608	26.08368122	-1.486861259	1.45857985	0.69616354	0.554233946	9.507736509	-16.3612351	76.1	0	20	0
C	4303	32.155	0.06204241	30.44356863	21.92110948	0.044264858	2.538347099	1.162858808	0.96292824	8.928478419	-16.47296748	80.2	1	20	1
DF	4307	16.85	-8.358519672	24.61607417	29.70953803	-0.956579447	1.80131494	0.556994035	-0.451459774	8.697792139	-20.78728192	78.5	0	16	1
A	4308	13.261	-6.124419484	30.44704415	30.02173886	0.069153954	4.055054397	1.615418693	1.38371244	9.524800294	-23.88458598	74	0	16	0
C	4309	26.59	-1.666853703	30.13631454	28.44693819	-0.284032928	3.57315759	2.535860131	1.715917799	10.34068294	-17.8188971	68.2	0	16	1
E	4310	5.455	-13.23310901	30.50943034	24.24713744	0.214027568	4.081216597	2.635142795	2.001630548	10.19085029	-19.10082219	62.3	1	17	1
C	4311	9.766	-9.505303553	29.69567132	28.20751534	0.262839543	2.919956234	1.573018839	1.670749244	8.434293926	-18.37285688	72.5	1	18	0
C	4312	8.439	-13.97895368	29.23328971	27.28500668	0.441135095	4.065892675	1.699739705	1.743447707	9.343179214	-22.92489187	69.3	0	17	1
A	4313	12.252	-12.17619375	28.50855343	31.41969996	-0.063827653	2.920488247	2.274647523	1.990300106	10.38113612	-19.55328596	77	1	18	1
B	4320	5.824	-7.73861686	30.73341795	23.61879984	0.491599506	4.164283162	2.528434171	1.715784039	10.74493448	-21.31099432	70.7	1	12	0
C	4324	20.59	-0.376248584	27.6834874	25.91773299	0.209592754	2.295339877	0.643514217	1.478401775	8.602861155	-16.49684715	62.8	1	14	1
E	4328	4.729	-17.139809	29.23556699	27.60877669	-0.277291885	2.34230983	2.055016353	0.837894887	9.520797745	-21.34510262	67.6	1	14	1
E	4331	7.849	-16.87678335	30.45459366	28.02281928	0.378195218	3.305667248	2.211202178	1.797545537	11.10691802	3.156768665	75.3	1	15	1
C	4332	12.255	-8.969429575	29.94701514	30.10860372	-0.087709973	4.098218701	2.513051103	2.094766508	8.895198968	-20.64936038	69	0	14	0
B	4335	14.62	-6.297908968	29.99891074	26.97613625	0.395525223	3.126477855	2.628461951	2.491374721	9.90966995	-20.16208175	71.7	1	15	0
A	4337	8.844	-12.89769277	28.93042472	19.5030147	-0.022217221	2.797347912	1.705199396	1.087796894	10.00263784	-21.12869201	72	0	12	0
DF	4338	10.075	-12.10049248	25.76432259	29.53067384	0.013774048	1.761052835	0.890872883	0.427275751	8.189995717	-25.79125147	80.5	0	14	0
B	4339	27.729	-6.49557801	30.23400003	29.74779913	0.116920914	3.751290008	2.420006752	2.232807721	11.18625294	-26.86830274	84.3	0	17	2
A	4340	2.675	-15.09972516	29.2213156	27.63708003	-0.174135349	2.857933683	1.914989448	1.321482432	9.609951409	-10.19125782	66.7	1	16	0
B	4343	22.112	-3.832644819	31.08089459	27.66592761	0.094727217	3.288251147	1.954315871	1.907802764	9.869901869	-8.608133254	79.6	0	16	0
A	4345	37.362	5.609010709	29.57861252	30.06265323	0.089500387	2.982621082	1.931276049	1.687450291	10.73620747	-18.06961097	69.7	0	20	0
C	4346	14.495	-11.7310148	30.39194853	26.99246843	0.580303913	4.441018075	1.921526013	2.259592706	8.998266062	-21.14434221	71.3	0	18	2
A	4349	19.624	-7.24390917	30.08409638	31.35995892	0.336746155	3.569249368	1.690370093	1.908025011	9.675336316	-8.941375436	71.4	1	16	0
A	4350	12.273	-6.885444952	31.17281327	27.51969925	0.46595179	3.896547746	2.454195404	2.213364521	10.1230507	-22.76999241	72.9	0	13	0
C	4351	12.068	-14.00908961	30.13948584	28.14742836	-0.258785651	3.748207107	1.809125869	1.90578681	9.56526564	-21.7382359	67.8	1	16	1
A	4352	9.44	-13.85196333	30.22462584	25.70528512	0.00285368	3.714699275	2.175285136	2.185923768	9.026239499	-28.35380646	83.6	0	16	0
E	4354	16.364	-11.11373597	29.82885588	28.19763831	-0.552873909	2.383252572	1.349900432	1.14416966	9.246772075	-23.38984762	75.7	0	14	0
E	4356	7.817	-11.44952522	29.74290538	29.11878038	-0.119694913	2.778669368	2.545043972	0.96048924	10.11182671	-21.05125986	68.1	0	20	0
A	4357	3.878	-12.23711755	30.54888923	28.98697408	0.073611782	3.138101714	2.161067439	1.541153975	9.558247035	-22.02631582	73.7	1	16	0
C	4359	16.064	-16.38614812	31.3290493	26.86237312	0.366101754	3.194267981	1.990872778	1.696214189	9.793327542	-20.71180223	76.7	0	16	1
E	4360	7.417	-5.39050672	29.75342664	24.87213016	0.113230438	2.756999107	2.19461855	1.542643118	10.44728656	-15.35482426	59.5	1	20	0
C	4363	27.002	0.330168548	28.2822896	27.26203693	-0.509992384	2.850985509	0.644733167	1.303278115	9.152742246	-22.57587665	73.5	1	13	0
B	4365	13.097	-1.630032841	29.98341517	20.26446533	0.338289296	2.599445374	1.97662192	2.167971077	10.20231537	-19.26550356	80.3	0	20	0
C	4366	28.479	1.824471499	24.60587176	26.75955825	-0.764382243	2.389070767	-0.162094185	-0.162278066	8.819621788	-16.71632355	73.6	0	16	1
B	4367	13.678	-9.586258437	29.71406391	26.85446119	-0.253176142	3.309913619	1.806039803	1.848699855	10.14411578	-14.74966861	65.1	1	18	1
A	4369	10.725	-11.04702666	28.8369251	27.98510188	0.250331386	2.59966002	1.723424696	1.776172915	8.341765913	-21.87780591	68.3	0	20	0
B	4371	13.837	-10.01185614	30.20295131	27.25627517	0.160717865	3.199024489	2.159951653	1.535297535	8.747029251	-20.78502639	67.7	0	18	1
A	4372	12.557	-8.702679967	30.07158332	28.65621833	-0.197290558	3.5275804	2.128794119	1.332515586	10.11185566	-22.22448614	70	1	18	0
A	4376	3.68	-14.5694218	29.30428555	30.51719507	-0.702565209	2.733002434	2.234764959	1.371136791	9.813128207	-15.75450966	76.5	1	16	0
C	4377	10.21	-10.84373421	30.23943073	25.32553189	0.214762325	2.724769336	2.456345603	1.791150063	9.636860838	-22.82384846	69.3	1	12	1
DF	4379	16.103	-9.307505661	29.24392954	30.46611773	-0.177626006	3.143109915	0.857082324	1.060507275	8.29025195	-22.83918058	87.8	1	12	0
E	4380	10.957	-10.21383692	30.47782374	27.51851149	0.387777582	3.153918192	2.026225823	1.487270078	10.1473251	-21.34402657	71.8	0	17	0
E	4381	11.157	-8.803185053	29.30061364	29.23669972	-0.295182555	3.013934385	1.794844494	1.198630082	10.23226406	-17.23199862	55	1	17	1
A	4382	18.394	-0.655085243	29.59536106	28.65631053	0.371884935	3.425536438	2.498172766	2.457055426	9.507236199	-23.55176	75.9	1	16	0
B	4384	10.747	-9.514517581	30.10958953	28.28843008	-0.343122126	3.574525162	2.883756126	2.288287544	9.517318822	-19.5231012	62.3	0	18	0
B	4385	19.029	-6.886947906	29.59314827	29.12198673	-0.269182305	3.187534581	1.757093394	1.566684042	9.260067974	-21.84682761	68.2	1	12	1
B	4386	22.855	-3.776284442	30.10268825	28.64894729	0.015046537	4.326718229	2.22149445	2.101547488	9.500090912	-24.22439896	84.7	1	16	0
A	4387	8.005	-15.24747263	30.24375259	31.71401462	-0.163431189	3.515136776	1.881316881	1.934673931	9.867357877	-20.66770388	76.1	1	16	1
B	4388	40.431	-9.193771015	30.76008179	28.40012949	0.421018216	3.524145356	3.11121996	1.810988169	10.76626573	-19.26360889	66.8	0	18	2
A	4389	1.717	-16.18459671	30.54399864	27.96190976	0.121906427	3.449134893	1.666799532	2.20577116	10.22773226	-24.35744001	81.1	0	18	0
E	4390	12.859	-9.959061531	31.01125354	29.59393139	-0.05231963	3.91502659	1.451995562	1.811376493	9.183404401	-23.9649304	76.2	1	12	0
A	4391	16.637	-8.72175816	30.26099963	28.90724185	0.211551285	3.083428911	2.277529035	1.793313884	8.955777573	-24.87204341	74.4	0	12	0
C	4392	26.68	-3.886725063	30.03356061	26.83048052	0.635360572	2.938356752	1.440189162	1.2604307	8.962361219	1.813501797	82.4	0	12	0
A	4393	13.841	-9.124048592	30.28773462	28.28080671	0.103238135	3.745054003	2.113746255	2.076666198	9.962345681	-23.5809978	73.5	0	20	0
E	4394	10.671	-9.629251088	30.49170372	25.85486272	0.024051143	2.826092344	2.749946454	1.480498993	9.741940437	-15.02791423	75.9	1	18	0
E	4395	13.272	-8.967149007	28.98170952	31.13701459	-0.485283168	2.475157116	1.460160659	0.813733962	8.783036848	-6.229145765	72.4	1	16	0
A	4396	15.945	-8.017334649	30.81463205	31.63575251	-0.017696611	3.253822131	2.779517555	1.679179344	9.340061136	-23.42498807	78.4	1	12	0
A	4399	12.558	-15.4236605	30.31722224	28.7724357	-0.079907671	4.217123429	2.919871615	2.271044557	10.20255628	-24.18277468	77.9	1	16	1
B	4400	26.217	-2.549741268	30.59018022	30.24719729	0.35871367	3.465635189	2.383910039	2.069931209	9.624657325	-23.37557225	71.1	0	20	1
A	4401	16.24	-7.410990622	30.385	23.88469548	0.275792226	4.406681748	2.606164234	2.330112967	10.21113523	-21.32341543	67.5	1	20	1
C	4402	17.185	-9.638913338	26.96837139	26.64738864	-0.804452849	1.943852474	0.769599434	0.780166739	8.984942724	4.107707697	72.9	1	12	1
C	4404	30.357	-1.111055542	29.55263916	30.6949809	0.405255947	3.050585059	1.42998689	1.69742955	9.8678862	-27.08437565	82.5	1	12	0
C	4405	15.397	-13.28133601	30.7413507	23.17483742	0.222087132	3.000155715	2.402484424	1.949289115	10.35486607	-22.58893387	71.4	0	18	1
C	4414	30.037	5.712711682	27.9323588	29.22639117	-0.423605222	2.707809881	0.878489179	-0.124823322	8.640153861	-17.84157809	60.8	1	18	1
C	4415	17.539	0.860967206	30.11633554	29.99173737	0.668804087	3.511568322	1.876659552	1.608271965	8.586106081	-20.46714229	75.1	1	13	2
C	4419	14.479	-10.18542273	30.34209522	23.06203209	0.184203333	2.48566608	2.270176227	1.719358558	9.845720195	-19.52451588	63.8	1	18	1
C	4420	17.905	-12.27461156	28.92221106	26.23165613	0.08351659	3.102456539	2.011557915	2.214061134	10.30175618	-22.67162936	81.4	0	18	0
A	4421	17.472	-6.402570221	29.36425431	30.20404159	0.447983714	2.62245469	2.383061989	1.62635126	10.11219598	-21.60430414	75.1	1	14	0
B	4422	13.649	-7.384475214	30.41227329	26.76204016	0.401719081	3.461508094	2.295222271	1.465167846	9.904062555	-18.81936768	70.8	1	15	0
B	4424	10.053	-14.6671696	29.28970207	25.23093523	0.224478958	2.902507085	1.966984468	1.128587007	9.53071088	-21.95259597	66.2	1	12	1
C	4426	10.463	-10.48136951	29.78564666	29.48046947	0.175113737	2.728598006	1.107501477	0.790445491	8.580237921	-18.64945402	77.2	0	16	0
A	4427	3.15	-7.524010747	29.93411182	29.52005167	-0.190687095	2.364948256	2.331976837	1.133703306	9.649157531	-22.53412737	71.3	0	12	0
A	4428	11.37	-9.926849595	30.39879041	29.95049548	0.158535181	3.366241619	2.408732535	2.534812621	8.926194616	-22.25728413	72.6	0	18	0
B	4429	1.027	-14.98032975	30.57946134	21.88119703	0.527008306	3.688855519	2.949872738	1.826031928	10.17435533	-19.76973669	77	0	14	0
C	4430	29.379	4.369224733	25.78347754	29.26363893	-0.734262518	2.649519324	0.408179997	0.349078121	7.359166153	-21.58251212	80	0	15	0
C	4431	23.863	1.760664955	29.1226044	19.55879162	0.109835992	2.777876574	2.016517509	1.367613164	9.499709723	-24.62085156	74.1	0	16	0
E	4432	15.819	-0.745665178	27.96308924	26.30721587	-0.921800378	0.692208168	0.616035536	-0.345097365	11.66461022	-15.59684149	61.6	0	14	0
E	4434	15.348	-9.844464109	30.28211012	26.61516517	-0.909050496	2.914082328	1.320872102	1.697912051	8.887467781	-21.22951043	66.5	0	17	0
C	4438	11.091	-11.12894316	30.08956681	29.02168148	-0.452486345	3.235712981	1.725847848	1.284366322	10.98562416	-17.1856829	76.8	0	18	0
B	4441	12.528	-9.110151924	30.1680579	27.61808808	0.070849209	3.354867966	2.346361299	2.001597729	9.8615505	-17.92559192	68.7	1	16	0
B	4442	32.557	3.297257863	30.20153909	31.37719678	-0.141256146	1.782373899	2.726356864	1.192528582	9.6852033	7.154484908	74.2	1	17	1
E	4443	12.512	-11.19809876	30.12659011	28.43179074	0.187865638	2.984963714	2.841128019	2.262258327	10.38448734	-20.89044321	67.9	0	12	0
C	4444	16.552	-7.86023651	30.19535562	28.03721491	-0.041983002	3.591144828	1.746523712	1.865982942	8.271293878	-21.49136868	77.5	0	18	0
E	4445	13.534	-8.795061873	30.71111551	27.77175626	0.052825703	3.162359646	1.958977556	1.447564506	9.272634316	-24.03052984	73.7	0	14	0
A	4446	21.884	-3.853613319	30.2338131	27.65498139	-0.460215507	2.995690562	1.848306794	1.77055858	9.784665535	-20.22757104	68.4	1	15	0
C	4447	24.128	-6.057520814	29.8085247	27.1352998	-0.25084634	2.599189221	2.086089143	1.783470045	8.751250311	-19.95771007	67.5	1	19	1
A	4448	15.363	-7.258902319	29.7263507	29.53108962	0.296183685	2.351879432	1.892578456	1.605523468	9.831340604	-19.63478736	63.8	1	16	0
B	4449	16.053	-7.029249888	29.80913661	28.78924485	-0.400272455	2.138128484	1.71199001	1.26328244	10.83726888	11.06385581	66.9	1	12	0
A	4453	13.552	-9.44284065	29.59601222	26.30264727	0.070501277	4.291048349	2.499106227	3.214922925	9.568237076	-20.35742795	65.9	0	16	0
E	4455	15.67	-2.016091654	29.3432798	21.92935699	-0.166130437	1.884458049	0.811683856	0.76247227	9.278247827	-19.21738181	64.2	0	18	0
C	4458	28.637	1.570555773	28.64861491	25.27284499	-0.852507035	1.780845828	0.823985403	0.794608661	9.303969511	-19.93798053	76.1	1	16	1
C	4462	25.021	2.023265054	29.11516117	27.44261128	-0.120404763	2.145314789	1.119995808	0.987215265	9.287464466	-17.19094613	71.3	0	18	0
E	4463	12.517	-8.250181866	29.7314431	30.66353548	0.385075598	3.266142808	2.097076701	2.004470619	8.596863859	-22.05492732	66.5	0	13	1
B	4464	7.821	-13.4950697	30.9479592	26.96872204	0.505438367	4.576887358	3.298713559	2.858005643	10.29395595	-23.05461274	70.4	0	16	1
E	4465	5.95	-14.53720557	29.32246758	26.63458956	0.413434505	2.639276756	2.362387651	1.600250525	10.20955158	-19.57248569	61.1	1	16	1
A	4466	26.752	-2.811201228	30.88270712	27.87741646	-0.062156637	3.120883964	2.669791211	1.911947813	9.838869321	-25.33231216	79.8	0	16	0
C	4467	6.778	-12.7896664	29.24499691	28.33870407	0.211782368	3.035882155	1.646404949	1.531489512	9.33821413	-20.41267333	61.9	1	12	2
E	4468	9.744	-3.761835311	29.77822031	29.53670285	-0.293151872	2.910418929	1.170009549	1.823563977	8.494412449	-19.51026347	62.3	1	16	0
A	4469	16.203	-8.824592805	30.48648022	28.13790459	0.161015475	3.621697422	2.067064386	2.091918672	9.276200634	-21.90376477	66.1	0	19	1
C	4473	11.588	-6.120665377	30.28240809	25.73287742	0.2176162	3.886961976	2.562598151	1.840442368	10.15716487	-25.21870473	74.8	0	16	1
E	4475	4.568	-17.22070871	28.09628408	28.98158571	0.084170815	3.683983396	1.230348289	1.306229568	8.086072949	-24.29631217	83.9	0	14	1
E	4476	23.949	-8.471612853	30.95156834	20.3373542	-0.120580329	3.543969094	2.557275237	2.147136897	9.352299541	-14.60368577	88.6	0	11	0
DF	4477	25.036	-7.223819584	24.89501182	27.54998574	-0.654002286	1.933504289	0.849801246	1.066912169	7.469375124	-25.4543008	82.1	1	14	1
C	4480	21.438	-5.409624536	30.26654945	28.03554968	0.331393572	4.015896202	1.836652848	1.166769431	9.188303868	-20.27492321	63.8	1	12	1
B	4482	29.116	-1.663639816	29.97157325	28.82677466	0.406781308	3.442210161	2.743569458	1.327158675	10.09601573	-24.56275603	77.2	1	16	0
A	4483	5.461	-8.904194437	30.38988832	29.58546121	0.322640286	2.627414666	2.268890961	1.212749428	10.0148466	-20.83198128	69.5	1	15	0
A	4485	14.424	-9.512826149	29.81834005	26.83657368	0.258462455	4.053177324	2.229081447	2.288988708	10.06363757	-13.45993806	73.3	0	17	0
A	4488	9.493	-6.519301645	30.44817635	29.68499648	-0.434089969	4.369690048	2.445324101	2.366156671	9.614145463	-21.76453878	72.6	0	18	0
C	4489	11.009	-12.91238644	30.24639514	27.68858484	-0.182680532	3.30265128	1.970420816	2.059390939	9.635265135	-19.42865013	74.2	0	20	0
A	4491	5.04	-9.03994436	30.85792202	27.15181907	0.398420154	3.083576476	2.824679525	1.408747307	10.02443955	-26.91098345	84.1	0	19	0
DF	4494	30.043	-4.836601306	27.91963172	30.44870593	-0.294676905	3.223811226	1.318307873	1.234265866	8.253919233	1.793639716	71.1	0	12	2
A	4496	12.028	-14.68996158	30.86983587	24.45090817	0.267290633	4.350041964	2.357613929	2.636755069	10.46348826	-24.98687623	76.1	1	16	1
C	4498	18.686	-3.880577593	28.59048968	29.31311388	0.013771547	2.225334239	1.296174001	0.823100901	8.219619067	-2.087238863	77.5	1	14	0
A	4499	16.955	-5.107317743	30.19913853	18.17299285	0.337295844	3.002470845	1.30446631	1.205939013	9.816074909	-14.41253274	83.8	0	20	0
DF	4500	25.72	-2.489714139	24.60653789	23.67775516	-0.644609576	1.991030935	0.675779747	0.490007869	10.59211387	-6.754561577	90.3	1	13	0
DF	4501	31.98	-2.978513035	25.81861257	20.1901164	0.273211591	2.77162863	0.760554431	0.564584009	7.002593432	-21.79535872	79	0	18	1
C	4502	27.145	-2.073071376	24.70507853	27.66343914	-0.820972752	1.755244033	0.240638234	0.555208416	8.367430223	-15.92759914	58.5	1	20	2
A	4503	6.791	-12.30707466	30.05662793	27.94481116	0.240493498	3.459273247	2.632101527	2.861521779	9.340524857	-16.81118722	71.7	1	19	0
A	4506	26.37	3.490820559	30.18524674	29.61133112	0.307318626	3.110949067	2.067893523	1.579197964	10.73779912	-19.23935752	71.5	0	19	0
C	4507	14.583	-9.72090722	29.42476676	27.59908258	-0.358783427	2.46991429	1.451930936	1.779004425	8.985202963	-14.24966565	78.2	0	16	1
B	4508	12.721	-6.630519849	29.95150571	29.83338081	-0.260969105	3.384760639	1.852658705	1.948766033	10.75891672	-25.50638219	77.1	1	14	0
C	4510	20.981	2.413399444	30.89604635	28.23475855	-0.076662333	3.282256107	1.629366346	1.348552689	10.30210045	-20.71845945	66.4	1	12	1
E	4512	9.351	-9.288726976	28.50275037	29.97863963	0.329756842	3.032470635	1.946638422	1.336805084	8.713943082	-6.870261064	68	1	16	0
E	4513	26.059	-9.386881202	30.0841941	27.14138673	-0.015875176	2.926804733	2.707397242	1.397563866	8.345976388	-19.70786969	60.6	0	19	1
E	4514	9.416	-7.236169519	30.34723954	23.89341307	-0.06899374	2.787838996	1.626614626	1.648417462	11.62017905	-17.84452152	67.6	1	14	1
C	4515	30.995	-4.071072237	26.08102626	28.16401899	0.194392997	1.948699823	0.726332317	0.105131111	8.867967388	-21.83176109	74.6	0	19	1
A	4516	14.487	-4.329570707	29.47244831	27.32944893	-0.421700105	3.812353851	1.952858009	1.83022035	9.550059126	-19.08880188	71.4	0	20	0
A	4520	6.647	-12.25166902	30.39496928	25.42445853	0.259021815	4.155359091	2.45848258	2.131520135	10.37570662	-22.32931738	67.8	0	16	0
C	4521	23.308	-8.219188141	28.10562915	28.14267709	0.381332638	2.631028912	1.067182096	1.046246247	9.071731055	-21.19628008	70	0	18	1
E	4522	20.185	-4.40809488	29.64603721	23.9706271	-0.302605417	2.37555966	2.060671769	1.899087678	9.753394227	-18.52214944	66.8	0	18	0
DF	4526	26.933	-5.582854326	26.08863403	26.52277541	-0.419290883	2.740638212	1.031406481	0.950841814	8.601040667	-23.5585595	79.4	0	16	2
C	4530	21.417	-6.849366851	30.06512285	24.57199933	0.158238675	1.828472652	1.584515958	0.6284476	9.59226373	-15.96657003	75.9	0	18	1
C	4531	24.88	-7.286737744	27.25991713	24.39431027	0.200826841	1.96945707	0.808075919	0.327641413	9.032313419	-2.611459755	73.7	0	20	1
E	4536	19.127	-8.602611609	29.03318499	25.58894448	-0.415073595	2.856317938	0.999619584	1.834733929	9.214111534	-11.00982261	77.9	1	17	0
C	4538	20.665	-7.316728852	28.87855397	25.22457674	-0.272096933	2.690208803	0.924960418	2.058101773	9.196270664	-25.65935362	78.8	1	15	1
E	4539	9.076	-8.634353814	29.1512102	26.15649666	-0.032194923	2.147154438	2.154439135	1.225898512	8.806392442	-17.86928942	66.4	1	20	0
C	4542	25.292	-9.263062899	26.77861168	26.31073951	-0.145186776	3.122625538	0.816506127	1.79638541	9.087575356	-17.55789191	79.3	1	16	2
E	4543	11.986	-11.66020765	30.07210501	27.09284205	0.227169323	3.528226142	1.401538206	0.82733913	9.434300253	-18.36890224	70.1	1	18	0
A	4545	6.254	-7.324038361	30.09178323	26.24089328	0.069192483	4.109044246	2.286804137	2.061891848	9.906082046	-19.1737047	67	1	19	0
C	4547	44.907	6.97788701	30.28806593	27.85448195	0.386067481	3.321896704	1.704763029	1.461404585	9.815711577	-20.25680876	77.3	0	18	0
E	4548	5.745	-16.16089182	29.76427382	24.57386504	0.372191398	3.457083526	1.742637967	1.421278151	8.807716236	-27.40533658	84.8	0	19	0
DF	4549	30.107	1.082263747	24.28548028	29.75371096	-0.83146632	1.500218778	0.628054985	0.499458322	9.438923185	-14.68147057	79	0	16	0
A	4552	19.375	-5.941159265	30.37421711	30.38245704	0.432090747	3.689625017	2.158633345	2.398299963	8.415293862	-19.6999105	63.2	0	17	1
C	4553	9.458	-11.23198412	30.17551277	30.20862695	0.304170983	4.540339538	2.961298891	2.644431767	9.558241124	-18.35015894	68.5	1	17	0
B	4555	40.571	-4.400420259	30.35433275	27.70327674	0.268387414	3.574058201	2.175854658	1.283297279	9.886229594	-20.00175531	65.8	1	15	1
E	4556	13.625	-7.829387407	29.97047711	28.08506998	-0.04079146	2.926633386	1.472327806	1.2142851	9.950280526	-22.59906086	72.9	0	20	0
C	4557	19.789	-3.006618391	30.15242398	26.01039858	-0.021041733	2.921608576	1.929539574	1.632801649	10.30254118	-2.617845817	83.3	1	12	0
A	4558	9.152	-12.97609066	28.65047968	25.96213808	-0.27804803	2.739144356	1.574156036	1.366360866	9.635254871	-14.50332327	70	1	20	1
A	4559	6.249	-10.40611824	29.03695277	26.69451131	0.156085564	3.391095392	2.120811777	2.316862246	9.01832327	-17.89473776	67.4	1	20	0
A	4560	4.495	-14.63189169	29.43577476	26.69120685	0.179317499	3.684336995	1.863097566	1.713081254	8.717937831	-19.71054634	70.3	1	20	0
C	4562	19.148	-10.92541187	27.94433839	30.15768764	-0.914043999	3.361278982	1.084776709	1.747668183	8.135127385	-18.45506147	63.6	0	18	2
C	4565	15.289	-7.722841854	30.55431904	32.48085392	0.473429115	2.87696232	1.747916024	1.666351263	9.544706437	-24.81796594	82.4	0	12	0
B	4566	11.25	-15.32769304	31.21369498	24.04475276	-0.057277299	4.414459317	3.124428017	2.60396692	10.46805119	-23.86199674	83.4	1	12	1
DF	4568	14.488	-5.430842903	25.37768184	31.36010993	-0.009240372	3.084604596	0.653063692	1.563327808	8.819904074	6.482748607	70.7	1	16	1
E	4571	20.772	-3.114695949	30.78846048	29.24218635	0.51183533	3.547278381	2.517947188	1.747271467	10.35702776	-18.9885426	60.5	0	14	1
B	4576	11.185	-7.692304127	30.35848503	29.31800028	-0.286719054	3.353037318	2.411688439	1.90454381	9.782987192	-21.88423713	70.5	1	14	0
B	4577	17.516	-11.01085121	30.8104413	30.30008199	-0.168590594	3.226814802	2.248376828	2.200635852	8.740427987	-23.22488278	84.7	0	20	2
B	4578	2.942	-13.67489409	29.36434676	30.66898333	-0.351158471	3.521399543	2.539762417	1.447489321	11.23808876	-12.54757676	69.2	1	14	0
A	4579	9.857	-8.290546608	31.11322872	31.30961738	0.103840555	3.537235679	1.901022061	1.840070431	9.297459306	-26.55282432	84.9	0	12	0
B	4580	14.288	-9.745552758	30.89823091	24.39478931	0.549454913	3.457974204	2.548094964	2.575424537	10.36080979	-16.73066388	69.7	1	16	2
C	4582	14.013	-9.526371642	28.45501627	26.09424289	0.187911747	2.69203112	0.625349659	1.097973466	8.80243067	-19.93868606	66.6	1	16	1
C	4584	24.901	-4.964593976	28.89074215	30.99142758	-0.3084136	2.742945443	1.432152384	1.525320922	8.967597956	-23.57780996	78.3	1	16	1
A	4585	14.045	-12.62906999	30.65795018	30.18588615	0.536305571	3.922042353	2.405884084	2.418739364	9.677341155	-19.4695586	65.3	0	13	1
A	4586	2.638	-17.45452115	30.35513424	30.30113783	-0.070454319	3.060029576	2.77731186	2.217786025	9.398238116	-22.19548182	75.8	0	20	0
B	4587	13.806	-11.95047581	30.12187918	29.99980414	0.063107589	2.70597942	2.087917138	1.877873508	10.36686571	-21.13907488	65.7	1	16	1
C	4590	10.592	-7.545897151	29.34440216	22.5415684	0.274125366	4.032695421	2.20057972	1.829934111	10.79316555	-17.89870152	60.2	1	16	0
DF	4591	17.095	-3.183607058	27.33512505	21.55409946	-0.847795158	1.268920322	0.685764996	0.073950982	8.408370124	-15.9893021	65.9	1	13	1
C	4595	28.984	7.252151453	25.77371174	23.715675	-1.228143707	1.170341773	1.018997263	0.705274409	10.07429391	-24.67681541	76.6	0	16	0
C	4596	21.522	1.791522654	28.43079009	24.47933009	-0.33068284	1.375370146	0.620986027	0.638674298	7.956597022	-20.11826771	65.7	0	20	0
C	4597	23.361	-1.08507549	29.2838082	28.93321582	-0.091228536	1.635294307	1.732602868	-0.061293655	9.359241543	-13.81922112	68.5	1	18	0
A	4598	7.832	-11.79586869	29.94298195	32.13084265	0.151182068	4.043823327	2.414213577	2.679968506	8.658708595	-20.23190025	65.1	1	20	0
B	4599	7.307	-12.75818771	30.80541859	31.54597501	0.428987003	4.497229523	3.861498179	3.058406727	8.157318632	-18.53023943	59.9	0	16	1
A	4604	17.348	-8.989417105	30.4575566	26.57357926	0.01492502	4.074411615	3.470194265	2.294460462	8.965588745	-20.01069374	65	0	19	1
C	4605	15.111	-6.315463191	30.21473848	28.39453259	0.088304848	2.442061389	2.201354783	1.846759605	8.936129045	-8.654681807	84.7	1	17	0
A	4607	10.3	-8.839986257	29.58325726	21.18159298	0.021446372	3.635470651	2.501319594	1.56613507	9.492267892	-15.21248975	56.2	1	20	1
E	4610	10.603	-7.601817353	25.78296633	28.06627521	-0.608233483	1.931903917	1.804171219	0.318833082	9.048314903	-21.44086197	67.3	1	14	0
C	4611	12.208	-8.757910484	28.02386408	28.28699145	0.326340431	3.521007051	1.561794625	0.891253126	9.281939188	-19.92747186	66.9	0	18	1
B	4612	11.687	-10.76653822	30.55508567	25.45816533	-0.357739141	2.830854174	2.367589293	1.754512773	9.390513573	-7.19040942	68.4	1	18	1
E	4613	16.916	-7.498598706	29.5270373	29.2994418	-0.126066369	2.508437472	1.435739642	1.288879821	9.45579046	-18.73094016	67.8	0	20	0
C	4614	13.931	2.718142784	28.92136052	20.82548356	-0.389778799	3.27909567	2.320537347	1.26546907	9.32985988	-20.57326081	67.7	1	20	1
DF	4615	23.097	-7.020150215	26.73309998	26.46428565	-0.571161534	1.569116561	0.889842286	0.109600553	7.819340148	-21.53777907	86.5	0	17	0
B	4616	25.475	0.698131474	30.23102219	30.75153257	0.423594338	3.392842824	2.107081986	0.827475368	10.32736852	-2.774226839	84.8	0	18	0
A	4620	32.266	-4.957187818	30.40322372	27.45419733	0.076354097	3.420774072	2.34703074	1.553053277	8.712134933	-22.93512078	77.1	0	19	0
C	4621	10.422	-8.829167208	29.09092398	25.89800293	0.099502567	4.315850098	1.287727479	2.252975633	9.814527107	-16.15829377	69.9	0	20	0
C	4623	11.32	-10.63972135	30.13304492	27.54574085	0.337564733	3.060699146	1.390983638	1.256119654	10.18218108	-19.51406655	61.1	1	13	1
C	4624	25.874	-3.271899697	30.90636034	22.80254443	0.157241973	3.720474868	2.027408873	1.564176669	10.20598053	-15.05565201	77.6	1	13	1
DF	4625	11.707	-9.16394187	25.31287862	23.25304025	0.192750044	2.591329696	0.591907656	1.348196818	10.29724153	-20.60313191	63.8	0	16	2
E	4626	12.606	-4.084539214	29.72808405	29.48050853	-0.790825017	2.795233468	1.087847905	0.407212256	7.5430502	-1.28621771	69.2	0	18	0
C	4629	20.993	2.246491231	29.6363416	26.20703306	0.172104902	2.370326764	2.603112191	1.566669556	9.384307618	-22.37158715	70.7	0	18	0
E	4630	1.576	-14.75074167	29.30020496	27.41074273	-0.046700762	2.590722922	1.000129902	0.692389734	8.926197907	-13.71276009	65.4	1	16	0
C	4631	13.454	-7.732747454	29.26475584	28.71656926	-0.295162988	2.702805517	2.029067642	1.289068889	10.24535964	-22.24515746	69.5	0	20	0
A	4632	14.053	-5.590656247	29.2240992	27.86264116	0.068920663	3.399690154	2.279093486	1.8853239	9.724542414	-21.10813296	67.7	0	18	0
C	4635	12.901	-8.305031546	30.84471588	28.75964701	-0.023757947	3.350560661	2.60086588	1.96360778	10.52976047	-13.93640427	72.7	1	12	1
C	4636	17.733	-7.791992225	29.40806043	30.05994768	0.076947921	3.016174869	2.171091738	0.722996862	8.766860316	-16.90201145	77.1	1	16	1
B	4637	9.267	-7.723590154	29.86506503	27.38748075	0.212760964	3.284656746	2.700851262	1.797540877	9.192886079	-15.37080171	70.8	1	18	0
A	4638	20.602	-7.483523942	29.23665296	27.58313469	-0.396175904	3.473228185	1.576918088	2.024475642	9.538039494	-10.65408051	74	0	17	0
DF	4641	15.349	-13.38810858	29.04029997	29.25476714	0.261453439	3.404837214	1.511872897	1.556242953	9.561371323	-15.1110367	73.6	1	20	2
B	4644	18.708	-10.63363475	30.7160483	30.53374443	0.04632384	4.013127641	3.119512547	2.396147712	9.946797821	-19.79719153	67.6	1	14	1
B	4645	18.988	-3.479029341	30.80491201	25.50710644	0.295460843	3.96877276	2.35515955	1.845270923	10.21653222	-11.77885113	76.3	1	14	0
C	4646	26.1	-7.15085644	29.39558297	28.41603416	-0.34174624	2.938977544	1.399978829	1.692548653	8.175426274	-18.98320056	60.8	1	16	1
A	4649	12.058	-6.399429654	29.7742319	25.6934697	0.283095838	3.429026802	2.367484734	1.557084793	10.51352032	-20.63905851	65.4	0	18	0
B	4652	22.229	-0.546457722	28.60193825	31.80343492	-0.119178301	2.838261157	0.663038187	0.879925072	9.359424163	-19.8189756	79.3	0	20	0
E	4653	14.131	-9.123233831	30.9996767	25.86361063	0.212247603	4.010550036	2.17736185	2.298483731	9.489970611	-16.88837379	80.4	1	12	0
E	4654	19.057	-2.950745574	29.39933316	17.0656454	0.315082651	3.769926682	0.704659604	1.173708791	8.95052132	-21.08277346	75.4	1	18	0
DF	4657	37.52	3.931956649	22.43815128	28.95951185	-0.900606303	1.424613337	0.038391253	-0.625704141	8.087407331	-21.29985867	71.5	1	12	1
C	4659	36.618	1.474521418	29.81384651	22.93117654	-0.061863442	3.064243334	2.500080178	1.689531997	10.28486176	-10.23334661	85.9	0	17	2
DF	4660	12.903	-10.62503294	25.77175884	24.28597917	0.492029071	2.211807757	1.074745626	0.410300453	7.937753592	-19.93659589	77.2	1	16	1
C	4661	11.688	-10.04090897	28.92290755	23.06601675	-0.592223518	1.872941472	1.310057988	0.99966294	9.048819423	-23.80317098	73.6	0	18	1
C	4668	46.404	7.240386474	28.04376116	30.78304229	-0.210847394	1.348633977	0.1832486	0.379877505	10.33862276	-10.93796929	70.8	0	20	1
E	4671	9.124	-15.69124649	31.01505053	22.49089317	-0.14168939	4.609969459	2.460832195	2.585613541	10.05935537	-22.22154334	81.8	0	15	1
DF	4672	25.937	-6.259096673	25.29505482	28.59263228	-1.12784661	1.375370366	1.046452175	0.724405422	8.800185063	-23.21614033	66.8	0	12	2
C	4674	6.197	-19.06240202	29.23943642	26.49018611	-0.019789642	3.161425198	1.795531692	2.099773576	10.77137844	-18.86356949	77.9	0	20	1
C	4675	34.723	0.21158543	27.80183134	27.74159839	-0.206047112	2.571867281	1.90988898	1.380861864	9.337011502	-4.291286735	79.8	0	12	1
DF	4676	29.629	9.960264664	28.62327352	27.16158221	-0.113230672	3.128028707	1.81742701	1.879526806	8.26192987	-21.27912312	78.8	0	19	1
E	4678	8.876	-16.31879269	30.88166054	28.74908894	-0.423973783	2.903356053	2.446871473	1.483447304	10.09325321	-19.31018177	72.3	1	12	1
C	4679	6.662	-8.252748097	29.73902437	25.65171853	0.013873989	4.544197401	1.912579818	1.733163496	9.391957753	-18.88451053	69.1	0	17	1
C	4680	13.169	-10.44657549	29.49131199	27.70680042	-0.516256094	2.141463278	1.150933072	1.15593934	9.248858415	-16.92369062	63.4	1	19	2
DF	4686	25.412	-5.682870048	27.91957482	26.15011212	-0.254558824	3.063310042	1.642281012	1.661588393	7.981692042	-23.56565077	71.7	0	12	1
C	4689	17.448	-13.25700863	29.15603627	13.12766765	-0.198727182	2.62641802	0.62195358	1.239746657	8.248304926	-21.17398927	69.6	0	16	2
DF	4696	21.904	2.445160815	21.82833335	23.68838602	-0.540139436	0.68781529	-1.031344579	-1.396517817	7.437913459	-21.03078307	73	1	16	1
E	4706	16.998	-6.112911373	30.46385705	20.66518466	-0.376031311	2.629398455	1.609765057	1.116151189	9.303580718	-20.06707449	60.7	0	14	1
DF	4707	22.338	-1.70226605	24.15083764	25.53782932	-0.022944881	1.641652994	0.380272985	-0.158156173	8.338763264	-6.853756925	68	0	14	1
E	4711	45.148	23.1914909	28.70672108	25.43737425	-0.859403558	2.447006565	0.661297385	1.78400134	10.16370269	-21.87153042	74.9	1	17	0
C	4712	20.189	-7.059408063	27.58631918	28.52076362	0.405067644	3.294175961	1.032062709	1.482799817	7.887701021	-21.05090701	74.3	0	17	1
C	4713	21.176	-7.891156782	30.73992334	25.29497622	0.375450466	4.131159484	2.101268483	2.059714694	11.655376	-18.393549	70.5	0	20	1
C	4714	10.471	-15.95983167	28.55489032	22.31228671	0.090862704	2.951877506	1.146832434	1.005742953	10.00796579	-19.74806691	64.5	1	18	2
C	4715	17.733	2.636710822	26.80477742	19.71023578	-0.993005693	1.549241108	0.141848749	0.727809251	7.701834206	-16.71581247	56.7	1	18	0
DF	4718	35.723	1.969544953	23.70715711	29.82938629	-1.387700209	1.58870059	0.982171179	0.457305927	8.810704781	12.21360064	78.5	0	12	1
C	4720	25.087	-8.884770667	29.66509484	28.8057043	-0.233035981	3.103353605	1.706899532	1.504767354	9.257380248	-11.59566122	77.4	0	16	2
C	4721	14.327	-11.30878132	29.3686002	29.99809056	-0.35138132	3.303471716	1.612110513	1.166335781	9.925003756	-15.12644992	85.4	0	15	0
E	4722	6.878	-13.78876906	29.78364286	28.91448816	0.257447774	2.965362422	2.173308113	1.611538864	10.10710665	-18.76719869	68	1	18	0
E	4723	13.439	-8.783263267	30.27592798	19.42525075	0.268726407	4.027857517	2.250344645	1.852526789	9.849179806	-19.56273158	69.4	1	18	0
DF	4728	18.849	-6.599923127	22.93009572	21.70776426	-1.688090315	1.664692709	0.362855426	0.333024896	9.034792118	-13.77436999	81.9	0	16	1
C	4729	19.371	-1.881036309	27.44943073	20.89555278	-1.034706596	1.070171082	0.607325927	0.750085257	8.362370965	-20.32675836	77.8	1	19	0
DF	4732	19.672	-3.991254926	23.39156542	27.42790414	0.245751941	1.873602168	0.303072919	-0.235742425	9.073179056	-16.93280001	77.2	0	20	0
C	4736	17.146	-9.233694639	28.70628278	30.30202064	-0.136838826	2.551092405	1.374517892	0.785532786	9.429898704	-14.87420524	71.8	0	20	2
A	4739	1.4	-12.89468635	30.02725391	25.90818507	0.276775785	4.132679939	2.772902797	2.23950209	9.55662816	-19.576665	65.2	0	18	0
C	4741	6.912	-6.832719367	29.89765783	29.34548464	-0.771360675	2.557990681	1.093767189	1.164267362	6.305836522	-12.50000442	61.6	0	16	0
C	4742	11.473	-10.38214351	30.46260981	24.22576516	0.225999497	3.427347852	2.335813515	2.486426055	10.62302287	0.716426626	70.6	1	14	0
C	4743	27.149	-4.732929029	28.07293724	26.210294	-0.229548807	2.446228206	0.708667922	0.679239957	8.962989923	-17.34281985	70.1	0	12	1
C	4746	11.513	-7.74594855	28.96263623	29.32362718	-0.010997743	2.86361056	1.094180492	1.938425079	9.674522726	-9.602507285	71.2	1	16	0
E	4750	22.095	-6.970199615	30.34542877	23.01779928	-0.497949371	3.921566417	1.566689094	1.502497582	9.777249204	-25.18185648	83.7	1	18	0
DF	4755	10.334	-11.8046712	24.4964908	24.49760814	-0.495082788	2.493122452	0.459828714	0.454068584	7.103297589	-23.04238157	71.7	0	18	0
DF	4756	22.611	-7.944836607	27.98751001	24.79764266	-0.17456611	2.385989643	1.38917871	0.114467499	8.534110686	-17.45806253	84.2	0	16	1
C	4757	20.082	-4.487057132	27.85473922	26.92030669	0.115769078	2.858155606	0.50160726	1.206698158	8.47004403	-19.6419574	63.1	1	14	2
A	4762	19.648	-1.89205766	29.70358771	28.41670097	-0.440029753	2.570595947	2.386400178	1.480760316	9.004193934	-22.88543191	73.8	0	20	0
C	4764	20.866	-6.852508172	30.21794831	26.20042993	0.067416468	2.969422384	1.865019541	1.220397921	9.907846187	-14.62750901	82.7	1	20	0
C	4765	23.351	-7.090492805	29.42189805	28.9650051	-0.42168784	2.20745599	1.154277699	1.301389306	9.182317003	-18.95243507	76	0	16	1
C	4767	16.306	-8.197712282	29.79151308	29.18474972	0.355544138	3.623390465	2.377934404	1.721569583	9.040925055	-21.25388857	66.4	1	18	1
E	4769	11.476	-5.953167971	30.28568924	21.76192672	0.319391719	2.49691981	2.657588705	1.340512818	9.111358023	-18.1449923	58	1	14	0
DF	4772	17.43	-3.259221356	25.1168058	26.42967714	-0.176707853	1.943770473	0.846491222	0.654222924	9.034419139	-15.60072223	78.7	1	16	0
E	4777	19.251	-7.733891533	30.18753325	27.84002417	0.244259195	3.413258412	1.368327798	1.905184595	8.915497579	-7.157291445	84.7	1	14	0
E	4780	21.441	-3.422164031	30.19636284	29.14044987	0.048306693	4.266929295	2.061775141	2.205506457	9.812376661	-20.9805622	70.2	1	16	0
C	4782	20.941	-9.094644969	30.38261401	24.63763534	0.325723749	3.175811611	2.360680228	2.432419341	9.173942941	-20.33980025	71.9	0	16	2
DF	4783	17.795	-6.198700111	25.34067463	26.04751499	-0.10304849	1.912732426	1.00331227	0.967524543	8.216386389	-23.20948543	83.2	0	20	1
E	4784	11.292	-10.13399821	26.55300611	27.99989875	0.06762553	2.669956514	1.006261	1.260281668	7.65611293	-14.66374263	81.6	1	16	0
A	4785	15.802	-7.890112715	30.03122096	27.03710017	0.129874684	3.951295891	2.427143861	2.2066009	8.66796606	-22.09015391	66.7	1	13	0
E	4791	5.882	-13.72789335	30.25103539	27.633121	0.206903994	2.304451433	2.603074362	1.788242877	10.11189121	-18.15169127	67.6	1	12	1
A	4795	8.771	-9.832268434	29.66115963	21.02293086	0.327782766	3.367122642	1.908907455	1.788131104	11.22327895	-19.94985821	61.2	0	16	0
C	4796	19.045	-2.680832647	25.1715312	29.49652859	-0.342123529	1.558365206	0.024210956	0.484765487	9.45949113	0.481384368	72.6	1	16	0
C	4799	6.584	-8.720313133	30.65523962	21.3200256	0.475394736	2.959921733	1.705807438	1.850211612	9.084227396	-22.61354758	68	0	14	0
DF	4801	39.641	0.2080172	24.64108906	23.25103267	0.225652931	2.512236004	0.585390479	-0.024655457	8.723921693	-10.22024782	77.7	0	16	2
DF	4802	23.247	-7.689354172	27.16316341	28.26095467	0.164924177	2.511160026	0.734534237	0.430677545	9.015227989	-14.03705625	83.2	0	19	1
C	4804	17.183	-8.554032055	30.43172632	27.31164707	-0.561240788	2.799265735	2.132962901	1.261549301	9.241389616	10.13802188	79.4	0	16	1
C	4805	5.919	-13.42342271	28.91038605	24.9759954	0.302326458	2.848664149	0.953786296	1.342377086	8.984030671	-18.78533791	71.9	1	20	1
E	4806	4.234	-10.68935587	28.82652392	27.55760226	-0.683103223	0.833015982	0.733115831	0.81951795	9.449345144	-15.12078722	55.9	0	19	0
C	4807	36.741	3.815431628	29.55732195	26.68761829	0.014685828	3.306940607	0.842213364	1.62888344	10.32186627	-14.93286891	72	1	16	1
C	4809	15.269	-10.31221666	28.80272185	26.66781883	-0.242081244	3.494356118	1.422278727	1.796122507	10.75372206	-8.095100868	78.3	0	12	1
C	4813	6.767	-12.72376085	29.39058549	28.64852534	-0.371203522	3.125148126	2.480372586	0.967047526	9.214802788	-19.62326658	67.6	0	16	0
E	4814	14.235	-4.342714596	29.84674662	24.75211828	-1.101110374	2.668423442	1.779528326	1.714070142	9.100473659	-20.92612131	69.3	1	18	0
C	4815	27.376	-5.396181817	27.90383007	26.22602038	0.174631479	3.196441032	0.970650002	1.619108327	8.523974547	-11.0726698	69.8	1	12	2
C	4816	22.467	-11.07271716	30.05385596	26.84231194	-0.250710158	3.223247862	2.14923899	1.615383128	10.23879248	3.54255904	74.2	0	16	2
C	4817	13.631	-11.86400636	29.88273376	20.37903846	0.089797713	3.23918299	1.766058321	1.34999357	8.97916707	-19.25193126	60.7	0	20	2
DF	4820	31.56	10.23583118	25.23020724	27.28612802	-1.508768953	0.626551799	0.929639086	0.079136935	8.897465719	-18.1018631	85.6	1	14	0
C	4823	6.495	-13.40165433	29.67248412	27.03647812	-0.600248815	1.669659504	1.833631488	0.864762073	8.606476827	-24.3030394	82.2	0	18	0
E	4825	13.52	-9.211782495	29.90913645	27.20207206	-0.020468994	4.336969679	2.083362487	1.659961165	10.49472391	-23.35017734	71.9	0	18	0
DF	4827	13.577	-10.41088672	28.63609192	30.26299196	0.120303908	2.396311011	0.982477881	1.492109724	9.045948071	-20.40201653	71	0	18	1
A	4832	12.503	-10.32107902	30.41256673	28.49674583	0.335669772	3.598434448	3.173234444	1.620690159	9.997078484	-21.34239569	69.7	0	16	0
B	4835	10.628	-14.79214622	29.75416483	24.74441782	-0.424587395	3.534651003	2.204866176	2.337775577	11.08320938	-25.02261156	79.3	0	16	0
C	4838	9.483	-14.54090889	29.35460542	30.60139357	-0.492906719	2.883860746	1.308818144	1.971025776	9.28290431	-21.04655309	75.6	0	14	0
E	4842	8.653	-12.70082184	30.40710082	27.86935679	0.323822843	3.068648157	2.857472224	2.077396967	9.765727825	-20.91181467	73	1	12	0
B	4843	9.469	-8.037456559	29.8145597	24.01998488	-0.318898812	2.874453295	2.389341762	1.498154231	10.30965006	-14.54996152	73.4	1	13	0
C	4844	16.327	-9.626429903	30.14300705	16.0925824	0.020988052	2.682923996	2.526006883	1.3943466	10.27332115	-21.25783911	85.3	0	12	1
DF	4845	23.041	-0.02538858	22.78720283	28.94589496	-0.851928059	0.520256039	-0.409579924	-0.608670335	8.042735121	-19.7810064	68	1	20	1
C	4849	11.231	-13.67442846	30.23266965	24.52522959	0.274490092	3.36840533	2.152875153	2.126930754	9.141316079	-20.88997891	65.9	1	18	2
C	4852	31.127	5.215973094	26.8379387	23.51619691	0.31631189	1.862917245	1.541443735	1.287597329	10.0019501	-19.32628181	64.1	1	20	2
DF	4853	34.728	4.358690036	27.81894678	29.05517038	0.136285007	2.504857428	1.25101816	1.400505521	10.10607064	2.578560184	70.9	1	16	1
B	4855	9.761	-19.59051857	30.29129518	29.42602457	-0.060654614	3.206479428	2.322866372	2.514424984	10.36312408	-8.514021116	83.8	0	14	1
A	4856	10.637	-7.899875564	30.04132541	23.83652867	0.182470012	2.962615107	3.082049686	1.470571213	10.24540774	-12.71459031	65	1	18	0
C	4857	47.573	22.86360804	27.81304462	28.17480268	-0.450539776	2.381057218	1.240238682	1.27135379	8.940340447	-0.3374859	68.3	0	16	1
C	4858	19.15	-6.721707458	30.4982499	26.32924269	0.326800341	3.726804406	2.401546943	1.766789268	9.720152298	-17.38914195	55	0	16	2
C	4862	17.802	-5.2452898	28.86675781	27.04566827	0.365538144	3.838266774	1.5047579	2.243213774	9.505264693	-16.20903652	77.3	0	18	0
DF	4863	19.046	-9.528003849	28.27524952	25.83179723	-0.044990467	2.657200631	1.375152514	1.39092105	9.86200505	-21.44503672	70	0	18	2
DF	4867	11.049	-14.39212262	27.79623647	24.29011147	-0.298704732	2.56055952	1.121156082	1.656163343	8.358909654	-22.85320291	74.4	0	12	2
C	4868	23.43	-12.10011276	29.62068798	26.32906266	-0.063373916	3.472413222	1.974760894	1.066887119	9.325377645	-22.24444455	77.1	0	12	2
E	4869	13.887	-9.798310548	30.26486127	28.14875675	-0.372380023	3.268938292	1.224713134	1.63058017	9.829461225	-24.10102536	77.2	0	19	0
E	4871	13.458	-9.085713169	29.85070881	30.06879017	0.314845407	3.835569687	1.94216078	1.622998075	9.38264697	-20.04180616	66.4	1	14	0
A	4872	6.001	-12.01859225	29.12241683	25.82087786	0.320839325	3.626894927	2.374839749	1.745964961	10.18085663	-17.69988712	68.5	1	14	1
E	4873	5.564	-16.56146693	27.55702762	29.34972711	-0.380501947	3.17710888	1.198835952	1.3403703	8.55335049	-9.454638936	82.6	0	12	0
E	4874	13.171	-10.32874052	29.36528362	29.47846373	0.090986433	3.748338042	2.66435381	1.492562821	9.678902091	-17.39502984	57.7	1	18	1
E	4876	8.046	-14.90466325	30.28585935	29.02731528	0.400845646	3.226345213	2.265982143	1.889923343	8.92989469	7.41291224	74.2	0	20	1
A	4878	9.303	-11.10163395	30.37720812	29.12627592	-0.308682305	3.55973745	2.553119676	2.023049987	9.094255061	-23.44813842	72.9	1	14	0
E	4883	2.088	-9.182870896	30.02088651	26.45357735	0.321141003	3.631736115	2.022878225	1.878942905	9.620270478	-23.4918062	76.1	1	18	0
C	4885	24.379	-6.183243181	30.0638298	25.83651956	-0.029889029	4.339860399	1.36698757	0.788884437	8.778915383	-19.75208425	75	0	20	1
DF	4887	23.922	-2.891150588	28.30729988	28.06841781	0.089350171	2.127579132	0.936323902	0.986796206	7.778772422	-25.05909289	73.8	0	12	1
C	4888	24.039	-10.08563222	27.55105647	24.87113071	0.102067604	3.298619105	1.507694533	1.64543339	9.095690682	-14.24268173	74.8	0	12	2
E	4889	12.757	-8.732691537	29.06316903	29.00575584	0.374666827	2.496823281	1.583156074	1.173097394	9.819989632	-22.74403938	75.6	0	18	0
C	4891	23.185	2.350342422	30.62094387	22.77560627	0.604275093	3.344838155	2.098349215	1.856866917	9.490163968	-17.86739874	59.7	0	15	2
DF	4892	25.479	-4.023378282	28.26726369	27.7400997	0.337319611	2.473298363	1.462161442	0.317533787	10.13291953	-18.08069012	75.1	1	11	1
C	4893	25.155	-5.530265269	29.10088482	22.30381204	-0.046798625	3.564547533	1.518884338	1.386642349	9.570433035	-19.01239208	68.1	1	12	1
DF	4894	23.224	1.09246085	23.91615644	24.85198227	0.139658723	1.681584117	-0.34990005	0.198760912	7.988914991	-19.33017675	60.7	1	14	1
E	4896	7.399	-14.04266358	30.15171049	28.64443682	-0.522116099	3.256695304	1.961441213	1.281429525	9.370818026	-22.31522054	68.1	0	12	1
C	4897	22.815	-3.409124763	29.82108022	30.50147902	0.496537553	3.076270214	1.698879419	1.316196763	9.63694051	-21.02323261	75.8	1	11	0
C	4898	24.392	-5.473062894	30.43850274	26.37064456	0.405444242	3.668495224	2.141853275	2.022212787	8.870757793	-20.66330559	75.2	0	20	1
C	4899	12.652	-15.08652594	30.55533256	29.13775134	0.000860043	2.699136525	1.327201009	1.079565598	7.999314003	-22.11997961	81.9	0	16	1
A	4900	17.673	-5.984166285	29.72064356	25.12031138	-0.048988633	3.295129774	1.693620147	1.027754085	8.878154561	-18.30022577	59.8	1	18	0
C	4902	23.971	-6.494540833	27.73491821	32.50236674	-0.352898635	2.606368587	0.456803845	1.074339453	9.520201633	-22.13030205	75.3	1	15	1
C	4904	20.547	-7.079805272	29.86039493	25.3827875	-0.127001301	3.832856391	1.601969566	2.618072767	8.461103641	-18.84893154	65.7	1	12	2
DF	4905	27.326	-2.026010469	28.3505184	21.03027848	-0.255738938	3.641548742	1.501154383	1.711527538	9.201443812	-15.13019184	72.7	1	12	1
DF	4906	7.716	-8.798535294	24.57688303	28.28060608	-0.531171815	2.646226319	0.144152172	0.704146966	8.925022886	-18.87947105	75.7	1	18	0
C	4909	26.769	-1.517736669	28.70363346	14.18936198	0.619099973	3.056341185	1.181909369	0.954252893	9.355198082	-23.46199826	78.2	1	11	1
DF	4910	30.838	0.467744721	22.54011171	18.50392484	-0.516365832	0.769596771	-0.554927178	-1.04006342	8.202593638	-21.50456032	81.4	1	15	0
DF	4911	6.26	-12.07693598	24.73739686	21.91964001	-1.621352446	1.24728377	1.001995039	0.278557668	9.487700917	-3.281317144	74.5	0	20	0
E	4917	15.506	-9.748974064	26.91700415	25.13976528	-1.15992995	1.264727832	0.438172411	-0.145401591	9.458617148	-21.54109114	75	0	19	0
C	4918	43.452	7.631357577	28.26910272	25.12211616	-0.415814655	3.076528801	0.610245042	1.052594769	8.831432713	-20.4268834	69	1	18	1
E	4919	5.162	-14.05507761	29.53767605	28.36457648	-0.062773601	2.87281456	1.360597714	1.419224959	8.492097051	-19.98346655	74.8	1	19	0
C	4920	29.011	-9.57274019	29.68956701	28.045617	-0.69377416	4.056650533	1.751869213	2.257277193	8.947314882	-13.82471813	61.9	0	18	2
A	4921	5.383	-13.55692979	30.16878895	28.75858739	-0.078893979	3.04072469	2.555884507	1.928246862	9.387797566	0.864208024	66.7	0	20	0
C	4922	10.029	-14.20144914	27.92604619	23.29565306	0.131907884	3.086106474	1.61472014	1.131676871	7.70726342	-21.82126693	76.2	0	20	2
C	4925	19.537	-3.956102251	26.64267076	27.54842196	0.015646316	2.072609931	0.716868333	0.573046755	9.740614593	-4.665167828	75	0	12	0
C	4926	20.954	-8.274266225	30.1525576	26.72536136	-0.158770754	1.647133063	1.313009985	0.309772261	9.471139763	-18.58939964	62.5	0	18	1
C	4928	20.035	-5.517419603	28.61546476	22.69237453	0.086219449	4.543213621	2.002826394	2.026894301	7.877562208	-20.03109433	77.8	0	16	1
C	4929	22.985	-2.743216963	27.8883005	19.02027425	-1.038744036	1.739838156	0.862166293	0.278689312	8.173927622	-24.74938733	75.7	1	15	1
C	4936	6.341	-12.11564232	27.81911232	22.85126495	-1.226092925	0.921371182	0.628511228	0.56353455	10.11816178	-8.268966637	78.1	0	19	0
DF	4938	21.504	1.732237676	26.78902153	23.05937003	-0.69249394	1.252176235	0.561634284	-0.211582155	9.00197248	-18.94947396	70.9	0	16	1
DF	4940	20.506	-7.395271069	25.94876609	29.78725816	0.467244213	2.944568437	0.536271259	0.826549841	8.117907977	-23.71357762	89.3	0	16	0
E	4941	2.427	-15.0683889	30.84686609	27.66015885	0.325740113	3.823227479	3.037089809	1.999943348	8.831692517	-19.55516406	60.2	0	14	1
C	4944	9.404	-7.320473531	29.77597143	29.11132523	0.262545149	3.575701051	2.028526212	1.615732286	9.916427514	-21.43943752	68	0	14	1
C	4947	16.666	-10.95338802	29.06817641	25.88156346	-0.182597085	4.309024544	2.00844548	1.906910749	8.760332696	-24.85012374	74.5	0	14	1
DF	4949	23.353	-7.574177386	28.34310551	30.03223098	0.479799496	3.793499002	1.552078199	1.042343439	9.61591155	-18.47921426	78.1	1	18	2
A	4951	19.716	-13.39197678	30.85190871	31.75643012	-0.031714068	4.228141255	2.625524172	1.687342088	9.852857165	-20.72521839	71.9	1	14	1
A	4952	35.59	-6.166917713	30.71894123	27.05596929	0.221254355	3.326760785	2.582743207	0.949835456	9.804607126	-21.9584816	69.3	1	12	1
DF	4954	26.621	-2.693147617	27.99806852	24.10605141	0.419777172	3.224595537	1.476033461	2.066592184	8.635742518	-19.34712853	61.1	0	18	2
C	4955	21.581	-6.955779519	26.74795071	28.22132474	-1.082551465	2.471728978	1.794016772	1.855084745	9.789251897	-16.46301738	71.4	0	16	1
C	4958	18.359	29.73426062	30.07566718	26.91731864	-0.979104915	1.901406049	0.953892767	0.329609305	9.491389889	-20.51093751	69.5	0	20	1
DF	4959	15.699	2.46974487	27.97946547	24.0391379	0.087650861	2.647000368	1.068634898	0.786392958	9.91981253	-18.72587053	77.5	0	20	1
E	4960	7.313	-11.38463319	28.35086828	21.51422584	-0.560578552	2.625427492	1.741606178	1.200828414	10.20768224	-18.25679484	59.6	0	20	1
DF	4964	35.013	5.868882373	26.04600427	30.55381875	-0.211589068	2.354496592	0.219660438	0.518844047	7.626142591	-23.85087967	80.9	0	16	0
E	4966	18.626	-3.822845997	30.32080108	20.02254411	0.001931239	3.495048112	2.909733118	1.474538772	9.951954959	-17.71173472	61.7	0	16	0
DF	4971	37.821	6.381438682	23.28943005	28.00796442	-0.836558715	1.681011464	0.102654707	0.243785829	9.636049893	-6.831802842	76.4	0	18	1
C	4974	18.777	-6.218264781	29.84111306	13.37346877	-1.074210214	2.356842512	2.174615383	1.586651682	9.975985119	-10.51218856	73.4	0	19	0
DF	4982	23.382	-3.628564876	21.84509461	15.97290678	-1.316304577	0.884147525	-0.393974437	-0.375697802	8.734495118	-17.75044868	58.2	1	13	2
DF	4984	31.047	1.904090955	21.79323365	20.85304144	-2.014935059	0.802930565	-0.028927512	-0.698748522	8.982954356	-19.33387237	73.1	1	12	1
C	4985	31.516	0.186865635	28.40863459	27.7063174	-0.883113346	2.131389191	1.219397343	0.47994612	8.959975613	-21.74614852	78.7	1	13	1
C	4986	23.392	-4.965229301	29.26339393	26.39903014	-0.445149611	3.233735578	1.920772622	1.325893597	9.478834824	-16.1142172	85.3	0	20	1
E	4987	13.176	0.310886807	28.56465215	27.14959088	-0.039237398	2.678333971	1.823895309	1.602051744	9.228459652	-11.86946884	69.3	0	18	0
E	4989	5.148	-11.43439165	29.46837448	16.8790164	-0.353277799	3.470303275	1.741022459	1.826118797	9.600577316	-16.97729148	60.1	1	19	0
DF	4990	24.011	-1.992202226	26.459285	15.35208341	-0.4421065	1.400381115	0.63660825	0.30779116	9.151081779	-22.77559942	75.1	1	14	1
DF	4992	12.787	-7.065242691	23.79542604	25.60747996	-1.883498321	0.726787736	-0.293135337	0.248193621	8.329524911	-7.395338781	63.7	1	16	1
C	5000	21.033	-9.475004759	28.21867706	25.34858234	-0.515443276	1.366060207	1.467922719	0.975142534	8.90992841	-5.737361229	76.6	0	18	1
E	5004	11.162	-8.625917883	29.74666	19.44422405	0.196575374	3.147862327	1.468502644	1.539745995	10.11001033	-18.24933271	64.6	0	20	0
DF	5005	26.564	-1.923098896	25.2903843	17.15316031	-0.647092164	1.109287572	0.554623438	-0.194957124	9.323543499	18.0651394	78.1	0	14	2
DF	5006	11.024	-12.17183666	23.1444106	24.55693883	-1.005041679	1.687941755	-0.217794071	0.491496712	7.734244042	-20.50197013	68.2	1	14	1
C	5007	17.446	-4.903104756	29.705781	27.34715184	-0.8037964	2.381085555	1.677381672	0.607257799	9.577330716	-12.44908303	71.5	0	14	0
DF	5012	25.42	-5.738905697	28.42011952	23.17480298	-0.545128279	3.210994714	1.517487051	1.408569569	9.713250669	-25.05371781	76.3	0	16	2
DF	5013	15.439	-0.521567011	26.0658711	27.1701904	-0.176595178	2.412233987	0.054398931	0.671076213	9.03591627	-18.19958794	68.3	1	18	0
C	5014	11.898	-7.81957422	30.59955545	19.2780823	-0.177709629	2.384601172	1.645465142	1.036695559	9.653715627	-17.90438607	76.5	0	16	0
DF	5015	19.122	-8.922373227	24.84270591	24.88663927	-0.219956997	2.109511115	0.462831826	0.860937864	9.077910978	-24.30340724	77.8	1	14	1
DF	5017	25.68	-1.459713445	23.98601051	23.46074082	-0.820674402	2.162977436	0.597122676	0.589941594	7.626835337	-14.49736194	84.3	0	18	1
DF	5018	29.96	-5.770369425	26.48819512	23.28343024	0.537782226	2.766192628	0.598954635	0.494828576	9.649398369	-19.34373286	73.3	0	17	2
DF	5019	25.797	-1.433012508	24.29097938	29.50967926	-1.813177637	1.1390684	0.548866622	0.749927926	9.114491391	-21.36615895	62.9	1	12	2
A	5023	7.427	-11.55380859	29.87186058	24.97560017	0.04516672	3.845869459	2.42731842	1.971266673	9.923473745	-17.89540786	63.9	1	18	0
C	5026	25.975	-1.246474637	29.93012132	20.47242458	-0.142210311	2.078404249	1.714852515	0.844358744	10.7087554	-17.05534332	70.5	1	18	1
DF	5027	22.955	-1.889965156	24.96299381	23.1716877	0.054677446	1.298852419	0.047135759	-1.321966353	9.045906356	-13.9255282	75.5	0	18	0
DF	5028	23.838	-6.016937741	27.26750258	19.74500912	0.185047173	2.852282197	1.126416333	1.567863855	9.279374587	-19.05687012	61.9	0	16	2
DF	5029	21.977	-12.10176533	25.00656161	23.78870559	-1.121626563	1.233898437	0.630104343	0.235250896	9.051395975	-13.86955628	79.6	0	16	2
C	5031	18.77	-6.269471708	27.75344322	25.48688431	-0.296010338	2.577095335	0.770561376	-0.208679353	8.553064786	-24.16012264	80.2	1	14	0
DF	5032	25.826	-3.276992201	25.48040992	22.4799455	-0.01378753	2.105758621	0.395296939	0.547029553	8.469585003	-11.39720819	77.5	1	11	0
DF	5037	22.871	-0.076823676	26.64418214	22.9782317	-0.092297298	2.142222859	0.574722231	0.446590135	8.439034573	-15.60829073	67.3	0	16	1
DF	5038	10.409	-13.18090172	27.19242921	23.05307457	-0.906324421	2.03201154	0.672434803	1.231337241	8.637640917	-22.20263537	81.5	0	18	0
A	5040	3.324	-13.82617478	30.08799911	28.2862313	-0.523129875	2.141958895	2.076771144	0.227092796	10.0070008	-22.9928129	75.9	1	18	0
C	5047	28.574	-2.558331552	29.82124577	26.01385979	0.375022935	3.577193573	1.389525781	1.328467846	10.5482616	-19.81138204	68.8	1	16	2
DF	5054	29.453	0.98396256	27.71866906	19.74745067	-0.670313373	2.739353447	0.936914141	1.848367909	9.919168571	-18.83967387	74	1	18	1
DF	5056	20.452	-8.760690803	24.51683827	26.25588794	-0.469548153	2.098640642	0.393111766	-1.857460737	9.099961185	-26.23956094	85.3	0	20	1
DF	5057	12.287	-10.49566193	28.94895725	22.69558283	-0.145076269	2.943612382	0.983241072	1.65803698	9.285246433	-23.14943759	75.2	0	16	0
DF	5058	19.116	-2.481444978	26.94209553	19.98140425	-0.936062806	1.449877272	0.420746679	0.418860873	9.6484074	-8.04309311	61.8	0	20	0
DF	5062	17.006	-2.192343785	26.98259219	19.13025402	-0.747529051	1.801096374	0.107276171	0.18815004	8.891981416	-17.8261726	71	1	14	1
DF	5063	20.085	1.644048654	25.94766929	30.51255285	-0.306418827	0.933385323	-0.189386422	-0.105575611	8.833818658	-22.41949484	71.5	1	14	1
C	5066	23.012	-12.68889858	28.90459303	23.00483575	-0.047133372	2.736185531	2.267583738	1.286869875	11.56202145	-13.18993432	79.7	0	17	1
DF	5067	18.707	-2.901170776	27.81937272	18.85445828	-0.00391794	3.419333625	0.681946892	0.926371937	7.645586442	-25.05873913	80.6	0	13	0
DF	5070	19.811	0.728839795	24.55740709	21.61521626	-0.88808568	0.53299091	0.402188648	-0.045903019	9.496806329	-19.59017438	71.2	0	15	0
DF	5071	8.613	-17.291864	23.85749209	28.64832598	-0.489481072	2.474232037	1.08090892	1.511186077	9.489892491	-20.35806797	76	0	14	2
A	5075	18.426	-7.737826586	28.57489359	26.90660403	-0.281646668	3.891571476	1.974024114	1.680142169	9.570012587	-26.68325683	83	1	18	0
A	5078	7.751	-9.013279135	29.60249002	27.11534637	-0.094003852	4.000220754	2.372376106	1.700775782	9.058924143	-14.99061564	67.4	1	16	0
A	5079	10.492	-1.340500993	30.03233944	28.72909791	-0.259191239	2.611580229	2.630174248	1.786768385	9.380011894	-19.30355909	73.2	0	18	0
A	5082	10	-10.06445273	30.51791822	30.89032737	0.386092561	3.851774971	2.834294272	2.31058124	9.889148415	-22.27488848	69.2	0	16	0
A	5083	7.42	-11.74453121	30.58024254	16.11423487	0.078838458	3.679076341	2.720276117	1.950815922	11.15595032	-11.01500588	73.7	0	16	2
DF	5087	26.349	1.816627936	25.67511003	31.15821897	-0.308185695	1.599034464	-0.293348022	-0.321720407	9.02246573	-18.5977385	64.6	1	17	0
A	5091	14.299	-3.124994563	30.0489691	29.2087235	0.325457579	3.706208849	2.33817877	2.402769065	11.90960349	-2.889541632	68	0	16	0
A	5093	10.908	-7.75983358	29.95573147	23.96739943	0.052352757	3.572334108	2.462098336	1.69495125	8.248222386	-20.47366457	69.3	1	19	0
DF	5095	24.146	0.021619521	26.65077295	27.83041817	0.523569955	2.744254755	0.883358631	1.268781566	10.13858267	-2.963119717	65.9	0	16	2
A	5096	20.899	-10.85191932	29.69174317	25.58314275	0.050878828	2.843409876	1.755737195	1.599780131	9.520743704	-24.31198706	80.4	0	20	1
A	5097	13.178	-4.913587234	29.39360075	26.92831153	-0.190860258	2.31663443	1.609069497	0.751949998	8.282149054	-20.89963959	67.5	0	16	0
E	5099	23.504	-9.978382159	28.58717707	31.35387866	-0.187450997	2.130815552	1.535288704	1.649180283	8.525477194	-18.84611391	61.6	1	16	1
A	5100	14.57	-9.696112791	29.63296827	29.83092285	0.184641603	3.899823253	2.60001928	1.978717329	10.54731272	-20.79793825	71.2	0	16	0
A	5102	18.077	-6.886323684	29.61994869	27.10806546	0.019553755	2.770867341	1.967490496	1.321872777	10.11699648	-16.25268546	66.4	1	18	1
A	5109	19.556	-4.951027646	29.55480161	27.54317162	-0.00361749	3.21123251	2.780192632	2.012965112	9.276462597	-13.92317737	78.4	0	14	0
A	5110	23.198	-6.924343718	28.10194286	27.44009505	-0.445330362	3.078863169	1.9842512	1.061727228	9.548800631	-20.05110973	68.8	1	14	0
A	5113	18.368	-4.456107856	30.37599658	29.20312056	-0.211381863	2.992260616	1.490875579	2.150375314	10.21808091	-19.27205235	65.1	0	16	0
A	5118	27.106	-4.650491822	30.01047713	21.02612638	-0.423429017	3.177648233	2.918229879	1.895427935	9.840894314	-17.27804373	68.2	1	20	0
DF	5119	44.771	19.09311245	24.62487883	27.97186637	-0.699406255	1.313310084	0.606366896	0.301128617	8.107303724	-19.13660823	77	1	12	0
A	5121	28.128	-4.30473515	30.78003969	27.46214067	-0.271601224	4.751098505	2.091800678	2.106386657	9.879731649	-24.34992205	76.8	0	16	0
DF	5123	14.769	-10.77285268	28.51333316	26.0766402	0.217343178	3.011649407	1.224132618	1.495994131	7.565744101	-21.19465481	73.5	1	14	1
A	5124	20.127	2.397455171	27.98856209	29.37966565	-0.669953291	2.916753819	1.571129289	1.181357661	7.494014592	-22.34158365	76.7	1	20	0
A	5125	15.521	-5.096000699	30.40439299	31.14568789	0.131494115	3.406955758	1.697044503	1.534146632	9.917993355	-20.16661276	65.2	1	12	0
A	5126	11.138	-8.201790822	30.84302867	28.67383027	-0.000101299	4.013671272	2.556057529	1.548182377	9.413934103	-21.54998484	68.5	1	12	0
A	5127	19.344	-8.86225623	30.53788723	31.56134534	-0.404958091	3.962407286	2.821513598	1.940192344	10.58818782	4.723484505	76.3	1	19	1
A	5129	9.014	-15.11185156	31.0291195	28.75270356	0.417380557	3.507100654	3.026668721	1.994492193	10.34247855	-20.63507353	74.5	1	16	1
A	5130	7.956	-14.32850155	30.59060724	31.03845109	0.39291836	3.47124649	2.057649644	1.451473225	10.38245485	-18.29185441	66.3	0	17	1
A	5132	25.958	-0.788675568	30.45252	30.73218629	-0.047454837	3.471951126	2.466455962	2.067347365	9.581065861	-21.84600503	69.3	1	12	0
C	5135	28.112	0.095486193	30.550773	25.64612923	-0.098343714	3.927094578	1.860675884	2.13457542	8.43366704	-23.20575361	77	0	16	1
A	5137	14.324	-7.88357123	29.41468804	27.85458257	-0.165717235	2.016407144	1.069899275	1.481935012	10.47954797	-19.9314622	78.9	1	19	0
A	5140	11.104	-9.659272676	29.96780208	26.09701086	0.217599617	2.570061325	1.703845023	0.988244174	10.52486554	-20.06530444	70.3	1	18	0
A	5141	15.308	-9.322525946	28.04184142	28.22998737	-0.013520591	2.779490822	2.03029537	1.076972061	10.09330585	-19.06469524	76.7	0	18	0
A	5142	21.452	-3.067668064	30.73691997	29.80934856	0.340439439	3.781046511	1.240260067	1.926923476	9.253298221	-22.11600329	76.3	1	12	0
A	5147	9.602	-9.471881965	30.53244511	29.58376271	-0.016641299	2.883550948	1.846386389	1.221548606	9.163715548	-17.35271489	76.5	0	20	0
A	5153	10.775	-12.4140159	30.77828003	28.95483518	0.332630437	4.086163622	2.017169941	2.373453919	10.83384563	-20.57468246	79	0	18	0
A	5157	17.224	-8.501415316	29.85014131	29.0348394	-0.105045228	3.446289824	2.316274399	1.326475796	9.774292736	-21.09824273	65.5	0	17	0
A	5158	11.088	-10.1723815	29.97893294	29.97492607	-0.59066003	3.00994253	2.118256178	1.540017342	10.73840763	13.4083894	74.1	1	19	0
A	5159	7.975	-13.28218923	30.30335722	25.83851503	-0.635269378	4.039255271	2.619166595	2.581212025	9.925142603	-19.86210922	66.4	1	20	1
E	5160	17.537	-7.756127898	28.66936378	22.17921085	0.310293645	2.808124092	1.031480178	1.12545137	8.622225416	-20.56153983	84.1	1	18	0
A	5166	15.621	-4.709733261	28.13859769	29.84858586	-0.98334445	0.643627236	0.750948415	-0.057211735	9.899237076	-17.35318525	65.1	1	20	0
A	5167	15.127	-5.570910126	30.19921846	30.85247611	0.185363118	4.251229136	2.704870019	1.929996005	9.397681903	-20.78510146	66.6	0	20	0
A	5169	18.164	-5.469163899	30.46580781	28.26019779	0.015279144	3.689556922	3.044873691	2.034109763	9.809310129	-19.14814935	65.7	1	18	1
A	5170	1.728	-17.13520689	30.53340211	27.21541286	-0.371227858	3.560310383	2.233029148	1.656576793	8.869606741	-22.23692249	76.9	0	20	0
A	5171	12.775	-7.948780466	30.33614394	27.54778837	0.005657736	3.172807422	2.093806898	1.495436885	9.384938393	-20.92287296	72.8	1	18	0
A	5175	12.864	-9.574288593	30.36231705	29.76675217	0.210396909	4.566742421	1.922439435	1.922372339	9.982877597	-23.11705434	79.5	1	20	0
A	5176	12.956	-10.50799333	30.1569598	26.33580785	-0.215051073	2.87025527	2.435446264	1.330208885	8.736834365	-20.71878747	65.7	1	18	1
A	5177	11.661	-7.909717036	30.02679134	30.57146089	-0.042348808	2.82974009	1.984670208	1.521238727	9.813485829	-20.89971713	72.5	1	18	0
A	5185	21.151	-6.329672231	30.39879485	28.55579946	0.255168328	4.58450105	2.632409566	2.368313288	9.711465262	-14.90501207	69.9	1	20	1
A	5193	22.88	-5.713764878	30.22485053	27.88648521	-0.150886751	2.901197462	1.940473632	1.444555199	9.832940365	-19.9491313	72.5	1	16	0
A	5194	0.833	-15.36727802	29.2025335	27.70677294	-0.321371652	3.191691246	2.098194459	1.251868925	9.481184691	-18.77649484	65.2	1	18	0
A	5195	8.512	-11.78812498	30.3333017	26.74528509	0.119529791	3.074637693	2.39122746	1.756660885	10.01701821	-17.84194663	65.1	1	16	1
A	5197	14.925	-5.238717059	29.65164678	28.99081282	-0.457268596	2.470658985	1.52334575	1.273018003	9.485394171	18.80298664	78.9	1	18	0
A	5198	13.312	-10.9747357	30.57053097	26.105717	0.084581261	4.975485262	3.055551582	2.967669968	11.04848951	-20.66870763	69.2	1	18	1
A	5199	23.037	1.907398519	29.82750367	29.50186413	-0.257623927	2.151487428	1.64818426	0.691462773	8.704703642	-14.82216185	66.8	1	15	0
A	5200	8.914	-11.90285265	30.45316834	28.55478724	0.257402906	3.104534327	2.544923072	1.805075794	10.78815499	-20.0080363	76.4	1	18	0
A	5202	15.673	-3.884829081	30.35723036	28.39476017	-0.519761469	2.975473471	2.141831614	1.515910727	10.00100797	-12.01289924	65.7	1	16	1
A	5203	13.202	-7.686616596	29.75463488	26.63788403	-0.391067844	3.235576885	2.382302891	2.073308215	10.1098449	-17.27019335	66.5	1	19	0
A	5207	4.5	-16.34737796	30.1573112	29.65179486	-0.070328808	2.865200993	1.821451559	1.253862849	9.767294392	-19.11692141	74.9	0	14	0
A	5213	14.821	-7.935281237	29.09924163	26.30520445	-0.412958446	3.781046794	2.452253742	1.054494209	8.368422739	-19.87111971	65.4	1	16	0
A	5214	7.357	-10.10966858	30.80840457	28.66932937	0.146662626	2.430048557	1.729152478	1.764652184	9.596147147	-15.13085378	69.6	1	12	0
A	5222	9.16	-10.19390078	29.8549542	28.21967746	0.044937643	3.260281063	1.70177403	1.621952729	9.61073936	-19.99533693	67.5	1	12	0
A	5227	23.655	-5.583464078	30.89911754	30.82960021	-0.010179697	2.861631148	1.596628063	1.693836448	9.730769526	-17.75923066	71.3	0	18	1
A	5228	10.165	-11.60343998	29.88849298	29.65127865	0.143118458	3.52263783	2.954052761	2.363295192	9.796692854	-24.59276502	77.8	1	15	0
A	5234	18.121	-2.789268067	29.64641058	28.44833362	0.145373946	3.23032296	1.79178577	2.287947066	10.91145384	12.71278294	78.6	1	15	0
A	5236	31.36	-0.202456765	30.008269	29.10191217	0.444027941	3.416982472	2.570814626	2.061114669	9.492422463	-20.17543172	85.3	0	16	0
A	5237	15.888	-8.642926881	30.77128119	28.01923343	0.400167193	2.978567354	2.606495312	1.479912905	9.01095845	-20.24418079	80.3	0	19	1
A	5242	1.898	-14.86169595	29.62355194	31.67951306	-0.090340298	2.713347363	2.483674334	2.234582082	9.598362956	-20.97469657	67.2	0	20	0
A	5244	12.224	-10.66371101	30.63397403	27.17063717	0.040201789	3.124807958	2.645099558	1.76953201	10.15744728	-23.81663473	75.8	1	16	0
A	5253	7.497	-14.77403601	30.79107629	27.25182357	-0.443205673	3.23212539	2.57252157	1.403659411	10.30692925	-20.39951986	68.1	0	18	1
A	5258	30.474	1.917557854	30.88597568	26.72268809	0.221735356	3.70691004	2.095678262	2.206180762	9.850433646	-21.41165712	77.9	1	12	0
A	5259	15.825	-7.623481267	29.06229375	29.61701291	-0.452360823	2.751103946	2.399010889	1.480855862	10.37463833	-15.36437519	78.8	1	18	0
A	5261	11.424	-14.00408247	30.55936971	25.76940895	-0.138782231	3.057898048	2.133597385	1.817231901	9.939409044	-19.86444888	78.1	1	18	1
A	5265	28.054	1.349425498	29.81967333	27.96818361	-0.554424924	2.924673117	2.101202987	1.347782844	9.526117431	-21.67442472	75.1	1	18	0
A	5266	8.683	-9.779151911	29.94954845	29.57952058	-0.186761258	3.230454408	2.503193578	1.657084137	9.890019106	-20.82434824	65.9	0	16	0
A	5269	10.501	-10.3741983	29.71876802	31.41192849	0.415684193	3.27014685	2.006951407	1.700611235	10.52254685	-20.26282225	64.9	0	16	1
A	5272	6.776	-9.572542055	30.60682464	28.34486339	0.559682625	3.866121646	2.177392884	1.712118068	8.309766557	-21.10351096	69.9	1	8	0
A	5273	23.42	-3.897260894	30.27635426	28.7029118	0.170456487	2.67544089	1.835014164	1.64502426	9.709336799	-28.98941313	90.1	0	20	0
A	5277	25.354	-3.90000061	28.61081274	29.66037651	-0.557497988	2.972907722	1.89035802	1.320218009	9.4891172	-21.5901827	71.8	1	15	1
A	5280	16.793	-6.040440984	30.60259372	27.71523698	0.321944057	3.492194327	2.146785532	1.93898251	8.95866966	-21.29895655	67.5	0	16	0
A	5282	12.846	-11.59898053	29.69975503	29.76449168	-0.34115741	3.175873268	1.927149795	1.528508505	9.890292666	-16.17586126	66.9	0	17	1
A	5287	5.788	-11.6772889	30.14236204	30.29003525	-0.082849917	2.943407399	2.294511473	1.283645504	9.585031876	-25.32175924	78.9	1	16	0
A	5288	5.228	-11.7286031	30.62808573	29.88422032	0.064524377	3.197311688	2.493474909	1.998371384	10.18477922	-5.821736245	81.9	1	18	0
A	5289	8.672	-11.2685008	30.17465905	28.7154731	0.320607446	3.432336582	2.175958392	1.463286586	9.734201726	-17.88230775	59.7	1	16	1
A	5290	18.583	-0.618561626	30.76975918	31.18894744	0.273147048	4.829382756	2.973165727	1.913466024	9.9914529	-20.97358684	67	1	12	1
A	5292	17.408	-5.495778833	30.57092235	30.60795486	0.414296029	3.255954756	2.220374437	2.477841803	9.419114527	-17.45168843	74.3	1	13	0
A	5295	10.932	-14.26020509	29.61006167	29.08071757	0.459332304	2.738376161	1.435839905	1.351378461	9.795098307	-15.61458146	75.5	1	15	1
A	5296	4.045	-12.7978642	30.26855953	27.66356931	0.407997614	4.252869461	1.720072377	2.167401358	11.21852151	-15.54190883	69.3	0	14	0
