# Supplementary material for: Plasma p-tau181 Level Predicts Neurodegeneration and Progression to Alzheimer's Dementia: A Longitudinal Study
Source: Front Neurol. 2021 Sep 7;12:695696. doi: 10.3389/fneur.2021.695696 (PMC8452983; doi:10.3389/fneur.2021.695696)
Supplement: Supplementary file 4 [file Data_Sheet_1.ZIP › DATA/individual data points/figure5.xlsx]

## Sheet: 原
DX_bl	DXX	DXCHANGE	RID	time	PLASMAPTAU181
EMCI	MCI	2	2002	0	6.777
EMCI	MCI	2	2002	1	3.993
EMCI	MCI	2	2002	2	2.773
EMCI	MCI	2	2002	3	7.273
EMCI	MCI	2	2002	4	4.011
EMCI	MCI	2	2007	0	37.897
EMCI	MCI	2	2007	1	42.41
EMCI	CN	1	2007	3	46.939
EMCI	MCI	2	2007	4	38.27
EMCI	MCI	2	2010	0	23.263
EMCI	CN	7	2010	1	13.851
EMCI	CN	1	2010	2	11.941
EMCI	CN	1	2010	3	13.839
EMCI	MCI	2	2018	0	10.252
EMCI	MCI	2	2018	1	12.988
EMCI	MCI	2	2018	2	10.785
EMCI	CN	7	2018	3	14.32
EMCI	MCI	2	2022	0	16.576
EMCI	MCI	2	2022	1	17.542
EMCI	MCI	2	2022	2	10.899
EMCI	CN	7	2022	3	10.076
EMCI	MCI	2	2026	0	7.726
EMCI	MCI	2	2026	1	13.545
EMCI	MCI	2	2027	0	6.691
EMCI	MCI	2	2027	1	5.858
EMCI	MCI	2	2027	2	1.151
EMCI	MCI	2	2031	0	16.754
EMCI	MCI	2	2031	1	20.083
EMCI	MCI	2	2031	2	22.474
EMCI	MCI	2	2031	3	23.195
EMCI	MCI	2	2031	4	24.305
EMCI	MCI	2	2036	0	10.646
EMCI	MCI	2	2036	1	9.594
EMCI	MCI	2	2036	2	3.111
EMCI	MCI	2	2036	3	12.375
EMCI	MCI	2	2036	4	10.018
EMCI	MCI	2	2037	0	14.537
EMCI	MCI	2	2037	1	20.977
EMCI	MCI	2	2037	2	18.149
EMCI	MCI	2	2037	4	17.296
EMCI	MCI	2	2042	0	11.877
EMCI	MCI	2	2042	1	17.298
EMCI	MCI	2	2042	2	14.886
EMCI	MCI	2	2043	0	7.391
EMCI	MCI	2	2043	1	25.987
EMCI	MCI	2	2045	0	16.382
EMCI	MCI	2	2045	1	15.936
EMCI	MCI	2	2045	2	21.246
EMCI	MCI	2	2045	3	14.892
EMCI	MCI	2	2045	4	30.232
EMCI	MCI	2	2047	0	28.406
EMCI	MCI	2	2047	1	23.965
EMCI	Dementia	5	2047	2	23.333
EMCI	Dementia	3	2047	3	17.758
EMCI	MCI	2	2052	0	17.91
EMCI	MCI	2	2052	1	17.842
EMCI		NA	2052	2	18.682
EMCI	MCI	2	2052	3	18.744
EMCI	MCI	2	2055	0	14.814
EMCI	MCI	2	2055	2	22.491
EMCI	MCI	2	2055	3	21.903
EMCI	MCI	2	2055	4	21.521
EMCI	MCI	2	2058	0	23.144
EMCI	MCI	2	2058	1	19.611
EMCI	MCI	2	2060	0	25.241
EMCI	MCI	2	2060	1	15.76
EMCI	MCI	2	2060	2	17.251
EMCI	MCI	2	2060	3	15.819
EMCI		NA	2060	4	15.657
EMCI	MCI	2	2061	0	4.468
EMCI	MCI	2	2061	1	8.394
EMCI	MCI	2	2061	2	6.404
EMCI	MCI	2	2061	3	9.426
EMCI	MCI	2	2063	0	21.237
EMCI	MCI	2	2063	1	18.254
EMCI	MCI	2	2063	2	27.108
EMCI	MCI	2	2063	4	33.901
EMCI	MCI	2	2068	0	12.986
EMCI	MCI	2	2068	1	17.49
EMCI	MCI	2	2068	2	14.531
EMCI	MCI	2	2068	3	18.578
EMCI	MCI	2	2068	4	26.902
EMCI	MCI	2	2072	0	37.363
EMCI	MCI	2	2072	1	27.814
EMCI	MCI	2	2072	2	24.116
EMCI	MCI	2	2072	3	40.459
EMCI	MCI	2	2073	0	2.369
EMCI	MCI	2	2073	1	15.421
EMCI	MCI	2	2073	2	12.601
EMCI	MCI	2	2073	3	12.689
EMCI	CN	7	2073	4	12.35
EMCI	MCI	2	2074	0	11.007
EMCI	MCI	2	2074	1	15.569
EMCI	MCI	2	2074	2	10.522
EMCI	MCI	2	2074	3	14.576
EMCI	MCI	2	2077	0	14.215
EMCI	MCI	2	2077	1	20.392
EMCI	MCI	2	2077	2	14.19
EMCI	MCI	2	2077	3	17.279
EMCI	MCI	2	2077	4	17.02
EMCI	MCI	2	2079	0	22.938
EMCI	MCI	2	2079	1	12.395
EMCI	MCI	2	2079	2	23.62
EMCI	MCI	2	2079	3	31.039
EMCI	MCI	2	2079	4	14.084
EMCI	MCI	2	2083	0	13.939
EMCI	MCI	2	2083	1	15.366
EMCI	MCI	2	2083	2	13.678
EMCI	MCI	2	2083	3	18.868
EMCI	MCI	2	2083	3	14.022
EMCI	MCI	2	2087	0	20.537
EMCI	MCI	2	2087	1	23.223
EMCI	MCI	2	2087	2	22.928
EMCI	Dementia	5	2087	4	34.235
EMCI	MCI	2	2093	0	10.229
EMCI	MCI	2	2093	1	9.993
EMCI	MCI	2	2093	2	8.382
EMCI	MCI	2	2093	3	12.083
EMCI	MCI	2	2099	0	11.842
EMCI	MCI	2	2099	1	9.68
EMCI	MCI	2	2099	2	14.515
EMCI	MCI	2	2100	0	26.93
EMCI	MCI	2	2100	1	23.512
EMCI	MCI	2	2100	2	17.775
EMCI	MCI	2	2100	3	25.063
EMCI	MCI	2	2106	0	40.316
EMCI	MCI	2	2106	1	32.867
EMCI	Dementia	5	2106	3	37.109
EMCI	MCI	2	2109	0	18.035
EMCI	MCI	2	2109	1	21.632
EMCI	MCI	2	2109	2	19.548
EMCI	MCI	2	2109	3	23.822
EMCI	MCI	2	2116	0	10.006
EMCI	MCI	2	2116	1	8.103
EMCI	MCI	2	2116	2	8.394
EMCI	MCI	2	2116	3	9.152
EMCI	MCI	2	2119	0	6.264
EMCI	MCI	2	2119	1	4.072
EMCI	MCI	2	2119	2	2.068
EMCI	MCI	2	2119	3	2.845
EMCI	MCI	2	2121	0	10.255
EMCI	MCI	2	2121	1	11.52
EMCI	MCI	2	2121	2	17.29
EMCI	MCI	2	2121	3	16.613
EMCI	MCI	2	2123	0	1.564
EMCI	CN	7	2123	1	2.174
EMCI	MCI	2	2123	2	5.419
EMCI	MCI	2	2123	3	6.942
EMCI	MCI	2	2123	4	11.487
EMCI	MCI	2	2124	0	19.138
EMCI	MCI	2	2124	1	16.661
EMCI	MCI	2	2124	3	20.556
EMCI	MCI	2	2125	0	14.192
EMCI	MCI	2	2125	1	16.793
EMCI	MCI	2	2125	2	14.108
EMCI	MCI	2	2125	3	19.336
EMCI	MCI	2	2130	0	13.543
EMCI	MCI	2	2130	1	8.542
EMCI	MCI	2	2130	3	10.355
EMCI	Dementia	5	2130	4	12.475
EMCI	MCI	2	2133	0	20.773
EMCI	MCI	2	2133	1	9.966
EMCI	MCI	2	2133	2	13.104
EMCI	MCI	2	2133	3	8.274
EMCI	MCI	2	2142	0	23.504
EMCI	MCI	2	2142	1	25.408
EMCI	MCI	2	2142	2	38.727
EMCI	MCI	2	2146	0	32.874
EMCI	MCI	2	2146	1	69.362
EMCI	CN	7	2146	2	28.348
EMCI	CN	1	2146	3	23.202
EMCI	CN	1	2146	4	30.873
EMCI	MCI	2	2148	0	13.299
EMCI	MCI	2	2148	2	12.304
EMCI	MCI	2	2148	3	5.067
EMCI	MCI	2	2150	0	26.428
EMCI	CN	7	2150	1	22.356
EMCI	MCI	2	2151	0	6.894
EMCI	MCI	2	2151	1	7.843
EMCI	MCI	2	2151	2	17.875
EMCI	MCI	2	2153	0	15.034
EMCI	MCI	2	2153	1	19.601
EMCI	MCI	2	2153	2	15.596
EMCI	MCI	2	2153	3	15.542
EMCI	MCI	2	2155	0	16.26
EMCI	MCI	2	2155	1	17.728
EMCI	MCI	2	2155	2	17.116
EMCI	MCI	2	2155	3	17.215
EMCI	MCI	2	2164	0	7.978
EMCI	MCI	2	2164	1	13.859
EMCI	MCI	2	2164	2	14.431
EMCI	MCI	2	2164	3	13.268
EMCI	MCI	2	2164	4	5.023
EMCI	MCI	2	2167	0	24.073
EMCI	MCI	2	2167	1	12.89
EMCI	MCI	2	2167	2	17.291
EMCI	MCI	2	2167	3	10.285
EMCI	MCI	2	2167	4	12.239
EMCI	MCI	2	2168	0	7.278
EMCI	MCI	2	2168	1	6.202
EMCI	MCI	2	2168	3	4.666
EMCI	MCI	2	2171	0	9.261
EMCI	MCI	2	2171	1	10.651
EMCI	MCI	2	2182	0	8.658
EMCI	MCI	2	2182	1	3.792
EMCI	MCI	2	2182	2	9.82
EMCI	MCI	2	2182	4	9.306
EMCI	MCI	2	2183	0	2.515
EMCI	MCI	2	2183	2	7.017
EMCI	MCI	2	2183	3	4.285
EMCI	MCI	2	2183	4	12.204
EMCI	MCI	2	2184	0	21.748
EMCI	MCI	2	2184	1	20.595
EMCI	MCI	2	2185	0	11.515
EMCI	MCI	2	2185	1	14.208
EMCI	MCI	2	2185	2	11.292
EMCI	MCI	2	2185	3	14.708
EMCI	MCI	2	2185	4	13.003
EMCI	MCI	2	2187	0	18.172
EMCI	MCI	2	2187	1	22.407
EMCI	MCI	2	2187	2	40.879
EMCI	MCI	2	2187	4	24.154
EMCI	MCI	2	2190	0	16.504
EMCI	MCI	2	2190	1	17.295
EMCI	MCI	2	2190	2	18.741
EMCI	MCI	2	2191	0	14.38
EMCI	MCI	2	2191	1	8.43
EMCI	MCI	2	2191	2	11.709
EMCI	MCI	2	2191	3	10.247
EMCI	MCI	2	2195	0	27.849
EMCI	MCI	2	2195	1	27.603
EMCI	MCI	2	2195	2	36.241
EMCI	MCI	2	2195	3	35.176
EMCI	Dementia	3	2195	4	33.154
EMCI	MCI	2	2196	0	21.355
EMCI	MCI	2	2196	1	12.109
EMCI	MCI	2	2196	2	12.326
EMCI	MCI	2	2196	3	17.692
EMCI	MCI	2	2196	4	21.034
EMCI	MCI	2	2200	0	19.126
EMCI	MCI	2	2200	1	15.39
EMCI	MCI	2	2200	2	13.463
EMCI	MCI	2	2200	3	16.604
EMCI	MCI	2	2200	4	68.341
EMCI	CN	7	2201	0	6.386
EMCI	CN	7	2201	1	9.579
EMCI	CN	1	2201	2	6.519
EMCI	CN	1	2201	3	22.309
EMCI	CN	1	2201	4	9.774
EMCI	MCI	2	2205	0	15.995
EMCI	MCI	2	2205	1	18.112
EMCI	MCI	2	2205	2	16.644
EMCI	MCI	2	2208	0	5.668
EMCI	MCI	2	2208	1	10.502
EMCI	MCI	2	2208	2	4.23
EMCI	MCI	2	2208	3	9.565
EMCI	MCI	2	2208	4	13.223
EMCI	MCI	2	2210	0	11.902
EMCI	MCI	2	2210	1	17.33
EMCI	Dementia	5	2210	3	24.097
EMCI	MCI	2	2213	0	13.9
EMCI	MCI	2	2213	1	19.535
EMCI	MCI	2	2213	2	10.075
EMCI	MCI	2	2213	3	23.514
EMCI	MCI	2	2213	4	23.94
EMCI	MCI	2	2216	0	17.062
EMCI	MCI	2	2216	1	20.444
EMCI	Dementia	5	2216	2	27.118
EMCI	Dementia	3	2216	3	23.916
EMCI	Dementia	3	2216	4	29.811
EMCI	MCI	2	2219	0	38.236
EMCI	MCI	2	2219	2	16.82
EMCI	MCI	2	2219	3	20.838
EMCI	MCI	2	2219	4	19.138
EMCI	MCI	2	2220	0	8.012
EMCI	MCI	2	2220	1	13.33
EMCI	MCI	2	2220	2	17.694
EMCI	MCI	2	2220	3	4.132
EMCI	MCI	2	2220	4	16.052
EMCI	MCI	2	2225	0	30.336
EMCI	MCI	2	2225	1	13.489
EMCI	MCI	2	2225	2	19.385
EMCI	MCI	2	2225	3	19.852
EMCI	MCI	2	2225	4	17.189
EMCI	MCI	2	2233	0	7.19
EMCI	MCI	2	2233	1	7.525
EMCI	MCI	2	2233	2	11.363
EMCI	MCI	2	2233	3	9.168
EMCI	CN	7	2233	4	18.515
EMCI	MCI	2	2234	0	7.371
EMCI	CN	7	2234	1	8.847
EMCI	CN	1	2234	2	11.377
EMCI	CN	1	2234	3	11.033
EMCI	CN	1	2234	4	11.929
EMCI	MCI	2	2238	0	14.512
EMCI	MCI	2	2238	1	22.713
EMCI	MCI	2	2238	2	12.904
EMCI	MCI	2	2238	3	14.082
EMCI	MCI	2	2238	4	20.173
EMCI	MCI	2	2239	0	6.87
EMCI	MCI	2	2239	1	8.714
EMCI	MCI	2	2239	2	10.203
EMCI	MCI	2	2239	3	13.311
EMCI	MCI	2	2239	4	6.988
EMCI	MCI	2	2240	0	17.453
EMCI	MCI	2	2240	1	16.13
EMCI	MCI	2	2245	0	14.072
EMCI	MCI	2	2245	2	17.874
EMCI	MCI	2	2245	3	15.816
EMCI	MCI	2	2245	4	15.185
EMCI	MCI	2	2247	0	13.604
EMCI	MCI	2	2247	1	27.681
EMCI	MCI	2	2247	2	15.622
EMCI	MCI	2	2248	0	23.231
EMCI	MCI	2	2248	1	14.203
EMCI	Dementia	5	2248	2	20.894
EMCI	MCI	2	2249	0	10.222
EMCI	MCI	2	2249	1	11.378
EMCI	MCI	2	2249	2	18.448
EMCI	MCI	2	2249	3	3.563
EMCI	MCI	2	2249	4	7.909
EMCI	MCI	2	2263	0	11.82
EMCI	MCI	2	2263	1	7.633
EMCI	CN	7	2263	2	17.413
EMCI	CN	7	2263	3	14.181
EMCI	CN	7	2263	4	9.122
EMCI	MCI	2	2274	0	20.994
EMCI	Dementia	5	2274	1	30.875
EMCI	MCI	2	2274	2	13.147
EMCI	MCI	2	2274	3	17.087
EMCI	Dementia	3	2274	4	28.916
EMCI	MCI	2	2301	0	4.359
EMCI	MCI	2	2301	1	14.868
EMCI	MCI	2	2301	2	15.707
EMCI	CN	7	2301	3	6.93
EMCI	MCI	4	2301	4	11.687
EMCI	MCI	2	2304	0	7.558
EMCI	MCI	2	2304	1	7.308
EMCI	MCI	2	2304	2	5.585
EMCI	MCI	2	2304	3	10.835
EMCI	CN	7	2304	4	8.106
EMCI	MCI	2	2307	0	14.909
EMCI	MCI	2	2307	1	14.793
EMCI	MCI	2	2307	2	8.306
EMCI	MCI	2	2307	3	15.138
EMCI	MCI	2	2308	0	21.94
EMCI	MCI	2	2308	1	26.326
EMCI	MCI	2	2308	2	27.849
EMCI	MCI	2	2308	3	27.294
EMCI	MCI	2	2315	0	13.032
EMCI	MCI	2	2315	1	12.377
EMCI	MCI	2	2315	4	13.523
EMCI	MCI	2	2316	0	44.192
EMCI	Dementia	5	2316	1	50.526
EMCI	MCI	2	2324	0	3.484
EMCI	MCI	2	2324	1	3.692
EMCI	MCI	2	2332	0	25.467
EMCI	MCI	2	2332	1	12.916
EMCI	MCI	2	2332	2	17.333
EMCI	MCI	2	2332	3	16.055
EMCI	MCI	2	2332	4	20.391
EMCI	MCI	2	2336	0	24.42
EMCI	MCI	2	2336	2	32.033
EMCI	MCI	2	2336	3	26.417
EMCI	MCI	2	2336	4	21.03
EMCI	MCI	2	2347	0	22.415
EMCI	MCI	2	2347	1	20.285
EMCI	MCI	2	2347	2	27.628
EMCI	MCI	2	2347	3	53.395
EMCI	MCI	2	2357	0	11.911
EMCI	MCI	2	2357	1	6.31
EMCI	MCI	2	2357	2	4.392
EMCI	MCI	2	2357	4	10.773
EMCI	MCI	2	2360	0	6.182
EMCI	MCI	2	2360	1	10.391
EMCI	MCI	2	2360	2	4.629
EMCI	MCI	2	2360	3	10.71
EMCI	MCI	2	2360	4	8.753
EMCI	MCI	2	2363	0	11.823
EMCI	MCI	2	2363	1	11.87
EMCI	MCI	2	2363	2	12.475
EMCI	MCI	2	2363	3	15.201
EMCI	MCI	2	2363	4	14.288
EMCI	MCI	2	2367	0	21.262
EMCI	MCI	2	2367	1	27.704
EMCI	MCI	2	2367	2	33.324
EMCI	MCI	2	2367	3	42.19
EMCI	Dementia	5	2367	4	57.54
EMCI	MCI	2	2373	0	16.204
EMCI	MCI	2	2373	1	17.357
EMCI	MCI	2	2373	2	14.244
EMCI	MCI	2	2373	3	14.533
EMCI	MCI	2	2373	4	14.119
EMCI	MCI	2	2374	0	8.374
EMCI	MCI	2	2374	1	15.119
EMCI	MCI	2	2374	2	19.054
EMCI	MCI	2	2374	3	9.097
EMCI	MCI	2	2376	0	37.945
EMCI	MCI	2	2376	1	28.801
EMCI	MCI	2	2376	2	32.508
EMCI	MCI	2	2376	4	37.164
EMCI	MCI	2	2378	0	6.189
EMCI	MCI	2	2378	1	14.929
EMCI	MCI	2	2378	2	1.926
EMCI	MCI	2	2378	3	13.216
EMCI	CN	1	2378	4	13.506
EMCI	MCI	2	2379	0	8.787
EMCI	MCI	2	2379	1	3.875
EMCI	MCI	2	2379	3	4.784
EMCI	MCI	2	2379	4	8.792
EMCI	MCI	2	2380	0	13.616
EMCI	MCI	2	2380	1	8.446
EMCI	MCI	2	2380	2	9.981
EMCI	MCI	2	2380	3	15.842
EMCI	MCI	2	2380	4	9.922
EMCI	MCI	2	2381	0	21.803
EMCI	MCI	2	2381	1	26.37
EMCI	Dementia	5	2381	2	31.07
EMCI	Dementia	3	2381	3	22.554
EMCI	Dementia	3	2381	4	23.044
EMCI	MCI	2	2389	0	9.676
EMCI	MCI	2	2389	1	16.461
EMCI	MCI	2	2389	2	13.053
EMCI	MCI	2	2389	3	16.427
EMCI	MCI	2	2390	0	15.182
EMCI	MCI	2	2390	1	7.893
EMCI	MCI	2	2390	2	16.043
EMCI	MCI	2	2390	3	9.851
EMCI	MCI	2	2390	4	8.513
EMCI	MCI	2	2391	0	19.327
EMCI	MCI	2	2391	1	29.32
EMCI	MCI	2	2391	2	24.816
EMCI	MCI	2	2391	3	27.605
EMCI	MCI	2	2391	4	24.02
EMCI	MCI	2	2392	0	15.317
EMCI	MCI	2	2392	1	16.213
EMCI	MCI	2	2392	2	26.102
EMCI	MCI	2	2392	3	21.599
EMCI	MCI	2	2392	4	21.87
EMCI	MCI	2	2394	0	12.511
EMCI	MCI	2	2394	1	15.542
EMCI	MCI	2	2394	2	16.478
EMCI	MCI	2	2394	3	17.631
EMCI	MCI	2	2394	4	19.264
EMCI	MCI	2	2395	0	6.233
EMCI	MCI	2	2395	1	8.897
EMCI	MCI	2	2395	2	11.949
EMCI	MCI	2	2396	0	8.002
EMCI	MCI	2	2396	1	13.263
EMCI	MCI	2	2396	2	14.009
EMCI	MCI	2	2398	0	14.873
EMCI	Dementia	5	2398	1	11.236
EMCI	Dementia	3	2398	2	17.881
EMCI	Dementia	3	2398	3	6.772
EMCI	Dementia	3	2398	4	18.88
EMCI	MCI	2	2403	0	37.002
EMCI	MCI	2	2403	1	7.766
EMCI	MCI	2	2403	2	5.116
EMCI	Dementia	5	2403	3	44.566
EMCI	MCI	2	2405	0	12.568
EMCI	MCI	2	2405	1	13.099
EMCI	MCI	2	2405	2	19.894
EMCI	MCI	2	2405	3	16.299
EMCI	MCI	2	2407	0	3.251
EMCI	MCI	2	2407	1	10.548
EMCI	MCI	2	2407	2	6.72
EMCI	MCI	2	2407	3	6.753
EMCI	MCI	2	2407	4	10.256
AD	Dementia	3	4001	0	15.485
AD	Dementia	3	4001	1	18.542
AD	Dementia	3	4001	2	29.268
CN	CN	1	4003	0	16.019
CN	CN	1	4003	1	22.541
CN	CN	1	4003	2	18.165
CN	CN	1	4003	2	18.165
CN	CN	1	4003	3	24.899
EMCI	MCI	2	4004	0	23.038
EMCI	MCI	2	4004	1	19.89
EMCI	MCI	2	4004	2	21.136
EMCI	MCI	2	4004	3	23.281
EMCI	MCI	2	4004	4	20.087
EMCI	MCI	2	4005	0	27.134
EMCI	Dementia	5	4005	1	38.233
EMCI	Dementia	3	4005	2	41.019
EMCI	MCI	8	4005	3	40.696
EMCI	MCI	2	4005	4	32.773
EMCI	MCI	2	4007	0	11.169
EMCI	MCI	2	4007	1	13.872
EMCI	MCI	2	4007	2	12.644
CN	CN	1	4010	0	18.092
CN	CN	1	4010	1	24.645
CN	CN	1	4010	2	22.155
CN	CN	1	4010	3	17.624
EMCI	MCI	2	4012	0	1.879
EMCI	MCI	2	4012	1	14.31
EMCI	MCI	2	4012	2	8.45
EMCI	MCI	2	4012	3	19.561
EMCI	MCI	2	4012	4	12.297
CN	CN	1	4014	0	12.489
CN	CN	1	4014	1	10.353
CN	CN	1	4014	2	20.758
CN	CN	1	4014	4	26.639
LMCI	MCI	2	4015	0	34.17
LMCI	MCI	2	4015	1	26.308
LMCI	Dementia	5	4015	2	19.875
LMCI	Dementia	3	4015	3	25.379
LMCI	Dementia	3	4015	4	17.806
CN	CN	1	4018	0	13.928
CN	CN	1	4018	1	17.388
CN	CN	1	4018	2	4.047
CN	CN	1	4018	4	22.159
CN	CN	1	4020	0	8.746
CN	CN	1	4020	1	9.384
CN	CN	1	4020	2	15.482
CN	CN	1	4020	4	11.221
CN	CN	1	4021	0	7.733
CN	CN	1	4021	1	9.889
CN	CN	1	4021	2	4.603
CN	CN	1	4021	2	4.603
CN	CN	1	4021	3	12.87
EMCI	MCI	2	4022	0	24.682
EMCI	MCI	2	4022	1	33.297
AD	Dementia	3	4024	0	17.515
AD	Dementia	3	4024	1	31.387
AD	Dementia	3	4024	2	22.985
CN	CN	1	4026	0	14.603
CN	CN	1	4026	1	13.116
CN	CN	1	4026	2	21.041
CN	CN	1	4028	0	10.406
CN	CN	1	4028	1	15.482
CN	CN	1	4028	2	11.915
CN	CN	1	4028	4	12.196
CN	CN	1	4028	4	12.196
LMCI	MCI	2	4029	0	17.974
LMCI	MCI	2	4029	1	20.033
LMCI	MCI	2	4029	2	12.589
LMCI	MCI	2	4029	3	22.692
LMCI	MCI	2	4030	0	42.601
LMCI	MCI	2	4030	1	39.898
LMCI	MCI	2	4030	2	44.811
LMCI	Dementia	5	4030	3	38.671
LMCI	Dementia	3	4030	4	40.581
CN	CN	1	4032	0	2.237
CN	CN	1	4032	1	5.751
CN	CN	1	4032	2	6.384
LMCI	MCI	2	4034	0	27.435
LMCI	MCI	2	4034	1	24.956
LMCI	MCI	2	4035	0	27.146
LMCI	Dementia	5	4035	1	20.635
LMCI	Dementia	3	4035	2	18.462
LMCI	Dementia	3	4035	3	20.407
LMCI	Dementia	3	4035	4	20.46
EMCI	MCI	2	4036	0	21.781
EMCI	MCI	2	4036	1	17.633
EMCI	MCI	2	4036	2	18.208
EMCI	MCI	2	4036	3	18.118
EMCI	MCI	2	4036	4	20.446
CN	CN	1	4037	0	10.788
CN	CN	1	4037	1	15.345
CN	CN	1	4037	4	15.433
AD	Dementia	3	4039	0	34.352
AD	Dementia	3	4039	1	44.1
AD	Dementia	3	4039	2	31.249
CN	CN	1	4041	0	13.634
CN	MCI	2	4041	1	16.958
CN	Dementia	5	4041	2	15.849
CN	Dementia	3	4041	3	14.984
CN	Dementia	3	4041	4	17.197
LMCI	MCI	2	4042	0	18.392
LMCI	MCI	2	4042	1	26.608
LMCI	Dementia	5	4042	2	24.088
CN	CN	1	4043	0	21.11
CN	CN	1	4043	1	21.841
CN	CN	1	4043	2	29.571
CN	CN	1	4043	4	25.333
CN	CN	1	4050	0	7.833
CN	CN	1	4050	1	12.323
CN	CN	1	4050	2	2.618
CN	CN	1	4050	4	16.543
EMCI	MCI	2	4051	0	10.92
EMCI	MCI	2	4051	1	11.199
EMCI	MCI	2	4051	2	11.106
EMCI	MCI	2	4051	3	8.688
EMCI	MCI	2	4051	4	13.782
LMCI	MCI	2	4053	0	37.612
LMCI	MCI	2	4053	1	46.828
EMCI	MCI	2	4054	0	9.908
EMCI	CN	7	4054	1	13.133
EMCI	CN	1	4054	2	11.047
EMCI	CN	1	4054	3	6.734
EMCI	CN	1	4054	4	12.562
LMCI	MCI	2	4057	0	38.914
LMCI	Dementia	3	4057	1	27.041
LMCI	Dementia	3	4057	2	34.487
LMCI	MCI	2	4058	0	19.105
LMCI	MCI	2	4058	1	15.392
LMCI	Dementia	5	4058	2	19.597
EMCI	MCI	2	4059	0	26.863
EMCI	MCI	2	4059	1	29.763
LMCI	MCI	2	4061	0	14.064
LMCI	MCI	2	4061	1	9.182
LMCI	MCI	2	4061	2	10.264
LMCI	CN	7	4061	3	13.351
LMCI	MCI	2	4061	4	3.14
EMCI	MCI	2	4063	0	10.597
EMCI	MCI	2	4063	1	8.896
EMCI	MCI	2	4063	2	10.172
EMCI	MCI	2	4063	4	8.911
EMCI	MCI	2	4067	0	12.242
EMCI	MCI	2	4067	1	8.788
EMCI	MCI	2	4067	3	11.011
CN	CN	1	4071	0	8.74
CN	CN	1	4071	1	13.938
CN	MCI	2	4071	3	21.18
EMCI	MCI	2	4072	0	4.382
EMCI	MCI	2	4072	1	5.749
EMCI	MCI	2	4072	2	12.079
EMCI	CN	7	4072	3	19.996
EMCI	CN	1	4072	4	11.557
EMCI	MCI	2	4073	0	16.015
EMCI	MCI	2	4073	1	18.009
EMCI	MCI	2	4073	2	15.019
EMCI	MCI	2	4073	3	15.959
CN	CN	1	4075	0	12.024
CN	CN	1	4075	1	14.651
CN	CN	1	4075	2	15.714
CN	CN	1	4076	0	10.596
CN	CN	1	4076	1	11.769
CN	CN	1	4076	2	12.518
CN	CN	1	4076	4	12.748
LMCI	MCI	2	4077	0	9.927
LMCI	MCI	2	4077	1	1.376
LMCI	MCI	2	4077	2	1.572
LMCI	MCI	2	4077	4	11.106
LMCI	MCI	2	4079	0	30.248
LMCI	MCI	2	4079	1	23.721
LMCI	Dementia	5	4079	2	24.259
CN	CN	1	4080	0	2.419
CN	CN	1	4080	1	1.8
CN	CN	1	4082	0	12.648
CN	CN	1	4082	1	9.265
CN	CN	1	4082	2	10.305
CN	CN	1	4082	4	31.422
CN	CN	1	4084	0	6.599
CN	CN	1	4084	1	7.605
CN	CN	1	4084	2	11.57
CN	CN	1	4084	4	11.966
CN	CN	1	4084	4	11.966
CN	CN	1	4086	0	7.942
CN	CN	1	4086	1	7.917
CN	CN	1	4086	2	10.161
CN	CN	1	4086	4	13.936
AD	Dementia	3	4089	0	19.632
AD	Dementia	3	4089	2	12.879
CN	CN	1	4090	0	16.681
CN	CN	1	4090	1	12.599
CN	CN	1	4090	2	15.382
CN	CN	1	4092	0	38.388
CN	MCI	4	4092	1	33.946
CN	MCI	2	4092	2	35.555
CN	MCI	2	4092	3	37.528
CN	MCI	2	4092	4	46.309
CN	CN	1	4093	0	11.168
CN	CN	1	4093	1	15.979
LMCI	MCI	2	4094	0	19.65
LMCI	Dementia	3	4094	1	9.079
LMCI	Dementia	3	4094	2	11.015
LMCI	Dementia	3	4094	3	10.881
LMCI	Dementia	3	4094	4	12.679
CN	CN	1	4100	0	11.046
CN	CN	1	4100	1	14.285
CN	CN	1	4100	2	14.988
CN	MCI	4	4100	4	14.393
EMCI	MCI	2	4102	0	12.91
EMCI	Dementia	5	4102	1	8.08
CN	CN	1	4103	0	9.655
CN	CN	1	4103	1	6.673
CN	CN	1	4103	2	2.762
CN	CN	1	4104	0	8.493
CN	CN	1	4104	1	10.711
CN	CN	1	4104	2	10.781
CN	CN	1	4105	0	25.635
CN	CN	1	4105	1	13.306
CN	CN	1	4105	2	16.634
LMCI	MCI	2	4114	0	13.714
LMCI	Dementia	5	4114	1	9.943
LMCI	Dementia	3	4114	2	16.031
LMCI	Dementia	3	4114	3	14.284
LMCI	MCI	2	4115	0	13.076
LMCI	MCI	2	4115	1	13.335
LMCI	MCI	2	4115	2	11.854
LMCI	MCI	2	4115	3	15.984
CN	CN	1	4119	0	14.255
CN	CN	1	4119	2	7.442
CN	CN	1	4120	0	16.988
CN	CN	1	4120	1	18.725
CN	CN	1	4120	2	15.381
CN	CN	1	4121	0	14.378
CN	CN	1	4121	1	14.504
CN	CN	1	4121	2	16.849
CN	MCI	4	4121	4	30.11
LMCI	MCI	2	4122	0	19.259
LMCI	MCI	2	4122	1	24.662
LMCI	MCI	2	4122	3	38.118
CN	CN	1	4125	0	10.853
CN	CN	1	4125	1	10.342
CN	CN	1	4125	2	19.719
EMCI	MCI	2	4127	0	12.865
EMCI	MCI	2	4127	1	19.246
EMCI	MCI	2	4127	2	9.968
EMCI	MCI	2	4127	3	12.947
EMCI	MCI	2	4128	0	6.097
EMCI	MCI	2	4128	1	7.256
EMCI	MCI	2	4128	2	10.613
EMCI	MCI	2	4128	3	16.669
EMCI	MCI	2	4128	4	22.854
LMCI	MCI	2	4131	0	35.878
LMCI	Dementia	5	4131	1	32.439
EMCI	MCI	2	4133	0	2.953
EMCI	MCI	2	4133	1	11.941
EMCI	MCI	2	4133	2	15.793
EMCI	MCI	2	4134	0	20.717
EMCI	MCI	2	4134	1	20.598
EMCI	MCI	2	4134	2	29.728
AD	Dementia	3	4136	0	30.664
AD	Dementia	3	4136	1	35.898
AD	Dementia	3	4136	2	20.68
AD		NA	4136	3	27.34
LMCI	MCI	2	4138	0	8.306
LMCI	MCI	2	4138	1	7.656
LMCI	MCI	2	4138	4	2.231
EMCI	MCI	2	4143	0	4.653
EMCI	MCI	2	4143	1	8.73
EMCI	MCI	2	4143	2	1.663
EMCI	MCI	2	4143	3	5.296
EMCI	MCI	2	4143	4	7.302
EMCI	MCI	2	4146	0	21.347
EMCI	MCI	2	4146	1	19.496
EMCI	MCI	2	4146	2	19.712
EMCI	MCI	2	4146	3	20.429
CN	CN	1	4148	0	14.274
CN	CN	1	4148	1	8.43
CN	CN	1	4148	2	12.493
CN	CN	1	4148	2	12.493
CN	CN	1	4148	4	10.84
EMCI	MCI	2	4149	0	16.131
EMCI	MCI	2	4149	1	19.596
EMCI	MCI	2	4149	2	20.411
EMCI	MCI	2	4149	3	25.804
CN	CN	1	4150	0	13.385
CN	CN	1	4150	2	14.207
CN	CN	1	4151	0	12.978
CN	CN	1	4151	1	28.181
CN	CN	1	4151	2	23.015
CN		NA	4151	4	27.818
AD	Dementia	3	4152	0	19.231
AD	Dementia	3	4152	1	21.387
AD	Dementia	3	4153	0	24.346
AD	Dementia	3	4153	1	25.241
AD	Dementia	3	4153	2	28.572
CN	CN	1	4155	0	13.807
CN	CN	1	4155	1	9.588
EMCI	MCI	2	4157	0	34.389
EMCI	MCI	2	4157	1	32.278
EMCI	MCI	2	4157	2	40.148
EMCI	Dementia	5	4157	3	41.82
CN	CN	1	4158	0	48.854
CN	CN	1	4158	1	47.074
CN	CN	1	4158	2	52.047
CN	CN	1	4158	4	51.773
EMCI	MCI	2	4159	0	8.035
EMCI	MCI	2	4159	1	10.804
EMCI	MCI	2	4159	2	11.259
EMCI	MCI	2	4160	0	13.566
EMCI	MCI	2	4160	2	12.355
LMCI	MCI	2	4162	0	29.859
LMCI	MCI	2	4162	1	19.122
LMCI	Dementia	5	4162	2	19.513
LMCI	Dementia	3	4162	3	18.131
CN	CN	1	4164	0	9.861
CN	CN	1	4164	1	9.728
CN	CN	1	4164	2	13.91
CN	CN	1	4164	2	13.91
LMCI	MCI	2	4167	0	44.125
LMCI	Dementia	5	4167	1	18.97
LMCI	Dementia	3	4167	2	51.277
LMCI	Dementia	3	4167	3	64.958
LMCI	Dementia	3	4167	4	61.861
EMCI	MCI	2	4168	0	4.111
EMCI	MCI	2	4168	1	3.329
EMCI	MCI	2	4168	2	6.019
EMCI	MCI	2	4168	3	15.946
LMCI	MCI	2	4169	0	43.541
LMCI	MCI	2	4169	1	32.671
LMCI	MCI	2	4169	2	42.226
LMCI	MCI	2	4169	3	42.652
LMCI	MCI	2	4169	4	36.467
LMCI	MCI	2	4170	0	13.846
LMCI	MCI	2	4170	1	20.877
LMCI	MCI	2	4170	2	17.805
LMCI	MCI	2	4170	3	13.017
LMCI	MCI	2	4170	4	22.004
AD	Dementia	3	4172	0	23.934
AD	Dementia	3	4172	1	27.61
AD	Dementia	3	4172	2	25.056
CN	CN	1	4173	0	17.942
CN	CN	1	4173	1	20.775
CN	CN	1	4173	2	19.053
CN	CN	1	4174	0	15.988
CN	CN	1	4174	1	19.499
EMCI	MCI	2	4175	0	20.289
EMCI	MCI	2	4175	1	20.313
EMCI	MCI	2	4175	2	28.538
EMCI	MCI	2	4175	3	26.143
EMCI	MCI	2	4175	4	27.54
CN	CN	1	4176	0	32.932
CN	CN	1	4176	1	33.798
CN	CN	1	4176	2	34.441
CN	CN	1	4176	4	33.379
CN	CN	1	4176	4	33.379
CN	CN	1	4177	0	20.649
CN	CN	1	4177	1	20.451
CN	CN	1	4177	2	19.017
CN		NA	4177	4	22.328
CN	CN	1	4179	0	32.468
CN	CN	1	4179	1	26.719
CN	CN	1	4179	2	18.977
EMCI	MCI	2	4184	0	4.236
EMCI	MCI	2	4184	1	3.657
EMCI	MCI	2	4184	2	8.169
EMCI	CN	7	4184	3	7.853
EMCI	CN	1	4184	4	11.604
EMCI	MCI	2	4185	0	5.682
EMCI	MCI	2	4185	1	9.203
EMCI	MCI	2	4185	2	2.757
EMCI	MCI	2	4185	3	2.197
EMCI	MCI	2	4185	4	9.356
LMCI	MCI	2	4187	0	5.664
LMCI	MCI	2	4187	1	6.544
LMCI	MCI	2	4187	2	16.66
LMCI	MCI	2	4187	3	9.667
LMCI	MCI	2	4187	4	6.238
EMCI	MCI	2	4188	0	44.248
EMCI	MCI	2	4188	2	28.196
EMCI	Dementia	5	4188	3	46.659
EMCI	Dementia	3	4188	4	32.701
LMCI	MCI	2	4189	0	9.85
LMCI	Dementia	3	4189	1	23.169
LMCI	Dementia	3	4189	2	20.749
AD	Dementia	3	4192	0	24.971
AD	Dementia	3	4192	1	22.996
AD	Dementia	3	4192	2	30.028
LMCI	MCI	2	4194	0	20.368
LMCI	MCI	2	4194	1	12.45
LMCI	MCI	2	4194	2	11.704
AD	Dementia	3	4195	0	27.633
AD	Dementia	3	4195	1	17.798
AD	Dementia	3	4195	2	28.104
LMCI	MCI	2	4197	0	29.603
LMCI	MCI	2	4197	1	34.162
LMCI	MCI	2	4197	2	30.063
LMCI	MCI	2	4197	3	25.866
LMCI	MCI	2	4197	4	25.18
CN	CN	1	4198	0	22.445
CN	CN	1	4198	1	18.742
CN	CN	1	4198	2	12.346
EMCI	MCI	2	4199	0	4.534
EMCI	MCI	2	4199	1	5.753
EMCI	MCI	2	4199	2	9.002
EMCI	MCI	2	4199	3	7.87
CN	CN	1	4200	0	9.38
CN	CN	1	4200	1	7.263
CN	CN	1	4200	2	11.536
CN	CN	1	4200	4	9.355
EMCI	MCI	2	4202	0	11.603
EMCI	MCI	2	4202	1	10.579
EMCI	MCI	2	4202	2	12.561
EMCI	MCI	2	4202	3	13.985
LMCI	MCI	2	4203	0	11.348
LMCI	Dementia	5	4203	1	8.054
LMCI	Dementia	5	4203	2	7.692
EMCI	MCI	2	4205	0	15.489
EMCI	MCI	2	4205	1	14.078
EMCI	MCI	2	4205	2	16.095
EMCI	MCI	2	4205	3	15.158
EMCI	MCI	2	4206	0	8.774
EMCI	MCI	2	4206	1	7.123
EMCI	MCI	2	4206	2	5.892
EMCI	MCI	2	4206	3	7.893
CN	CN	1	4208	0	19.721
CN	CN	1	4208	1	20.372
CN	CN	1	4208	2	13.936
LMCI	MCI	2	4210	0	10.376
LMCI	MCI	2	4210	1	7.429
LMCI	MCI	2	4210	2	8.478
LMCI	MCI	2	4210	3	9.539
LMCI	MCI	2	4210	4	7.702
AD	Dementia	3	4211	0	20.083
AD	Dementia	3	4211	1	12.01
AD	Dementia	3	4211	2	17.689
EMCI	MCI	2	4212	0	18.382
EMCI	MCI	2	4212	1	4.68
EMCI	CN	7	4212	2	4.212
EMCI	CN	1	4212	3	8.632
EMCI	CN	1	4212	4	12.393
CN	CN	1	4213	0	13.002
CN	CN	1	4213	1	8.149
CN	CN	1	4213	2	9.574
CN	CN	1	4213	2	9.574
CN	CN	1	4213	4	4.436
LMCI	MCI	2	4214	0	14.997
LMCI	MCI	4	4214	1	13.891
LMCI	MCI	2	4214	2	16.634
LMCI	MCI	2	4214	3	13.388
LMCI	CN	7	4214	4	17.75
AD	Dementia	3	4215	0	29
AD	Dementia	3	4215	1	28.245
AD	Dementia	3	4215	2	26.048
EMCI	MCI	2	4216	0	13.581
EMCI	MCI	2	4216	1	15.2
EMCI	MCI	2	4216	2	10.444
EMCI	MCI	2	4216	3	10.261
EMCI	MCI	2	4216	4	11.581
EMCI	MCI	2	4217	0	28.995
EMCI	MCI	2	4217	1	19.675
CN	CN	1	4218	0	19.172
CN	MCI	4	4218	1	14.479
CN	MCI	2	4218	2	9.274
CN	MCI	2	4218	3	18.527
LMCI	MCI	2	4219	0	9.748
LMCI	MCI	2	4219	1	18.193
EMCI	MCI	2	4220	0	14.229
EMCI	MCI	2	4220	1	13.782
EMCI	MCI	2	4220	2	14.318
EMCI	MCI	2	4220	3	16.478
EMCI	MCI	2	4220	4	50.513
CN	CN	1	4222	0	13.502
CN	CN	1	4222	1	6.641
AD	Dementia	3	4223	0	16.112
AD	Dementia	3	4223	1	15.485
CN	CN	1	4224	0	24.81
CN	CN	1	4224	1	20.633
CN	CN	1	4224	2	30.847
CN	CN	1	4225	0	28.392
CN	CN	1	4225	1	24.555
CN	CN	1	4225	2	21.222
EMCI	MCI	2	4226	0	8.965
EMCI	MCI	2	4226	1	9.101
EMCI	MCI	2	4226	2	9.143
EMCI	MCI	2	4226	3	7.725
LMCI	MCI	2	4229	0	21.076
LMCI	MCI	2	4229	1	11.924
LMCI	MCI	2	4229	2	22.216
LMCI	MCI	2	4229	3	20.06
LMCI	MCI	2	4229	4	17.523
CN	CN	1	4234	0	12.813
CN	CN	1	4234	1	19.132
CN	CN	1	4234	2	12.407
EMCI	MCI	2	4235	0	14.029
EMCI	MCI	2	4235	1	18.935
EMCI	MCI	2	4235	2	25.67
EMCI	MCI	2	4235	3	13.694
EMCI	MCI	2	4235	4	21.477
LMCI	MCI	2	4240	0	14.642
LMCI	Dementia	3	4240	1	18.105
LMCI	Dementia	3	4240	2	29.068
LMCI	Dementia	3	4240	3	16.15
EMCI	MCI	2	4241	0	22.637
EMCI	MCI	2	4241	1	13.569
LMCI	MCI	2	4243	0	12.501
LMCI	MCI	2	4243	1	34.858
LMCI	Dementia	5	4243	2	17.705
LMCI	MCI	2	4244	0	20.82
LMCI	MCI	2	4244	1	18.563
LMCI	MCI	2	4244	2	33.044
EMCI	MCI	2	4245	0	21.648
EMCI	MCI	2	4245	1	20.389
EMCI	MCI	2	4245	2	32.781
EMCI	MCI	2	4245	3	26.684
LMCI	MCI	2	4250	0	13.334
LMCI	Dementia	5	4250	2	26.411
LMCI	Dementia	3	4250	3	28.571
AD	Dementia	3	4252	0	35.478
AD	Dementia	3	4252	2	29.863
CN	CN	1	4254	0	11.962
CN	CN	1	4254	1	10.256
CN	CN	1	4254	2	9.722
CN	CN	1	4254	4	8.424
CN	CN	1	4255	0	11.676
CN	CN	1	4255	1	10.776
CN	CN	1	4255	2	14.828
CN	CN	1	4255	4	13.936
EMCI	MCI	2	4256	0	12.745
EMCI	MCI	2	4256	1	7.439
AD	Dementia	3	4258	0	36.725
AD	Dementia	3	4258	1	25.396
AD	Dementia	3	4258	2	25.836
EMCI	MCI	2	4259	0	21.552
EMCI	MCI	2	4259	1	23.707
EMCI	MCI	2	4259	2	20.901
CN	CN	1	4262	0	30.64
CN	CN	1	4262	1	36.304
CN	MCI	4	4262	2	33.45
CN	MCI	2	4262	3	39.225
CN	MCI	2	4262	4	41.117
LMCI	MCI	2	4263	0	25.333
LMCI	MCI	2	4263	1	21.935
LMCI	Dementia	5	4263	2	21.958
LMCI	Dementia	3	4263	3	19.585
CN	CN	1	4266	0	12.009
CN	CN	1	4266	1	12.8
CN	CN	1	4266	4	16.658
EMCI	MCI	2	4268	0	11.555
EMCI	CN	7	4268	1	14.336
EMCI	CN	1	4268	2	11.708
EMCI	CN	1	4268	3	6.359
CN	CN	1	4269	0	4.989
CN	CN	1	4269	2	5.233
CN	CN	1	4270	0	15.504
CN	CN	1	4270	1	19.66
CN	CN	1	4270	2	21.777
EMCI	MCI	2	4271	0	12.039
EMCI	MCI	2	4271	1	10.274
EMCI	MCI	2	4271	2	19.861
EMCI	MCI	2	4271	3	12.506
EMCI	MCI	2	4271	4	12.273
EMCI	MCI	2	4272	0	8.125
EMCI	MCI	2	4272	1	7.598
EMCI	MCI	2	4272	2	7.93
EMCI	MCI	2	4272	3	9.24
EMCI	MCI	2	4274	0	13.825
EMCI	MCI	2	4274	1	22.497
CN	CN	1	4275	0	8.221
CN	CN	1	4275	1	6.15
CN	CN	1	4275	2	8.36
CN	MCI	4	4275	4	8.133
CN	CN	1	4276	0	8.923
CN	CN	1	4276	1	8.768
CN	CN	1	4276	2	10.427
CN	CN	1	4276	4	9.281
CN	CN	1	4277	0	8.085
CN	CN	1	4277	1	6.027
CN	MCI	2	4277	2	11.052
CN	CN	1	4278	0	20.842
CN	CN	1	4278	1	12.976
CN	CN	1	4278	2	19.738
CN	CN	1	4279	0	14.105
CN	CN	1	4279	1	12.762
CN	CN	1	4279	2	13.11
AD	Dementia	3	4280	0	22.571
AD	Dementia	3	4280	1	50.962
AD	Dementia	3	4280	2	51.972
EMCI	MCI	2	4281	0	8.958
EMCI	MCI	2	4281	2	12.924
EMCI	MCI	2	4281	3	14.739
AD	Dementia	3	4282	0	29.407
AD	Dementia	3	4282	2	33.263
EMCI	MCI	2	4285	0	16.254
EMCI	MCI	2	4285	1	4.331
EMCI	MCI	2	4285	2	15.053
LMCI	MCI	2	4287	0	24.706
LMCI	MCI	2	4287	1	31.187
LMCI	MCI	2	4287	2	26.879
LMCI	MCI	2	4287	3	26.112
CN	CN	1	4288	0	8.894
CN	CN	1	4288	1	3.3
CN	CN	1	4288	4	11.273
CN	CN	1	4290	0	23.715
CN	CN	1	4290	1	25.306
CN	CN	1	4290	2	27.736
CN	CN	1	4290	4	22.238
CN	CN	1	4291	0	4.203
CN	CN	1	4291	1	3.328
CN	CN	1	4291	2	2.915
CN	CN	1	4292	0	13.997
CN	CN	1	4292	1	17.028
CN	CN	1	4292	2	11.978
LMCI	MCI	2	4293	0	6.948
LMCI	MCI	2	4293	1	8.556
LMCI	Dementia	5	4293	2	9.235
LMCI	MCI	2	4293	3	4.87
LMCI	Dementia	5	4293	4	8.372
LMCI	MCI	2	4294	0	17.634
LMCI	MCI	2	4294	1	18.053
LMCI	MCI	2	4294	2	21.613
LMCI	MCI	2	4294	3	17.577
EMCI	MCI	2	4299	0	10.65
EMCI	MCI	2	4299	1	1.484
EMCI	MCI	2	4299	2	8.081
EMCI	MCI	2	4299	3	15.072
LMCI	MCI	2	4300	0	8.791
LMCI	MCI	2	4300	1	9.937
LMCI	MCI	2	4300	2	9.413
LMCI	MCI	2	4300	3	12.462
EMCI	MCI	2	4301	0	22.684
EMCI	MCI	2	4301	1	26.403
EMCI	MCI	2	4301	2	27.149
EMCI	MCI	2	4301	3	33.317
EMCI	MCI	2	4301	4	6.507
LMCI	MCI	2	4302	0	14.46
LMCI	MCI	2	4302	1	20.354
LMCI	MCI	2	4302	2	42.382
LMCI	MCI	2	4302	4	28.017
LMCI	MCI	2	4303	0	32.155
LMCI	MCI	2	4303	1	30.611
AD	Dementia	3	4307	0	16.85
AD	Dementia	3	4307	1	22.877
CN	CN	1	4308	0	13.261
CN	CN	1	4308	1	23.785
CN	CN	1	4308	2	18.674
CN	CN	1	4308	2	18.674
CN	CN	1	4308	4	14.874
EMCI	MCI	2	4309	0	26.59
EMCI	MCI	2	4309	2	26.314
EMCI	MCI	2	4309	3	27.646
EMCI	MCI	2	4309	4	26.216
EMCI	MCI	2	4310	0	5.455
EMCI	CN	7	4310	1	8.399
EMCI	CN	1	4310	2	6.579
EMCI	CN	1	4310	3	12.125
EMCI	CN	1	4310	4	12.335
LMCI	MCI	2	4311	0	9.766
LMCI	MCI	2	4311	2	13.568
LMCI	MCI	2	4311	3	12.735
EMCI	MCI	2	4312	0	8.439
EMCI	MCI	2	4312	2	13.307
EMCI	MCI	2	4312	3	8.187
CN	CN	1	4313	0	12.252
CN	CN	1	4313	1	16.231
CN	CN	1	4313	2	13.53
CN	CN	1	4320	0	5.824
CN	CN	1	4320	1	31.513
CN	CN	1	4320	2	4.419
LMCI	MCI	2	4324	0	20.59
LMCI	MCI	2	4324	1	26.278
LMCI	Dementia	5	4324	2	22.947
LMCI	Dementia	3	4324	3	32.341
EMCI	MCI	2	4328	0	4.729
EMCI	MCI	2	4328	1	1.256
EMCI	MCI	2	4328	2	8.229
EMCI	MCI	2	4331	0	7.849
EMCI	MCI	2	4331	1	7.216
EMCI	MCI	2	4331	2	6.088
EMCI	MCI	2	4331	3	11.036
EMCI	Dementia	5	4331	4	9.606
EMCI	MCI	2	4332	0	12.255
EMCI	MCI	2	4332	3	12.33
CN	CN	1	4335	0	14.62
CN	CN	1	4335	1	16.076
CN	CN	1	4335	2	19.084
CN	CN	1	4335	4	15.588
CN	CN	1	4337	0	8.844
CN	MCI	4	4337	1	6.015
AD	Dementia	3	4338	0	10.075
AD	Dementia	3	4338	1	13.672
AD	Dementia	3	4338	2	11.776
CN	CN	1	4339	0	27.729
CN	CN	1	4339	1	30.386
CN	CN	1	4339	2	29.045
CN	CN	1	4340	0	2.675
CN	CN	1	4340	1	3.956
CN	CN	1	4340	3	1.163
CN	CN	1	4343	0	22.112
CN	CN	1	4343	1	22.302
CN	CN	1	4343	2	22.521
CN	CN	1	4343	2	22.521
CN	CN	1	4345	0	37.362
CN	CN	1	4345	1	5.54
CN	CN	1	4345	2	32.824
CN	CN	1	4345	3	50.827
LMCI	MCI	2	4346	0	14.495
LMCI	MCI	2	4346	1	18.201
LMCI	MCI	2	4346	2	19.696
LMCI	Dementia	5	4346	3	17.437
LMCI	Dementia	3	4346	4	24.442
CN	CN	1	4349	0	19.624
CN	CN	1	4349	1	13.386
CN	CN	1	4349	2	10.22
CN	CN	1	4350	0	12.273
CN	CN	1	4350	1	19.91
EMCI	MCI	2	4351	0	12.068
EMCI	CN	7	4351	1	7.479
EMCI	CN	1	4351	2	6.091
EMCI	CN	1	4351	3	11.053
CN	CN	1	4352	0	9.44
CN	CN	1	4352	1	11.71
CN	CN	1	4352	2	10.171
LMCI	MCI	2	4354	0	16.364
LMCI	MCI	2	4354	1	6.74
LMCI	MCI	2	4354	2	12.758
LMCI	MCI	2	4354	3	11.817
EMCI	MCI	2	4356	0	7.817
EMCI	MCI	2	4356	2	8.146
EMCI	MCI	2	4356	3	9.492
CN	CN	1	4357	0	3.878
CN	CN	1	4357	2	11.745
LMCI	MCI	2	4359	0	16.064
LMCI	MCI	2	4359	1	5.299
LMCI	MCI	2	4359	2	11.991
LMCI	CN	7	4359	3	5.041
EMCI	MCI	2	4360	0	7.417
EMCI	MCI	2	4360	1	22.655
EMCI	MCI	2	4360	2	10.624
EMCI	MCI	2	4360	3	11.487
LMCI	MCI	2	4363	0	27.002
LMCI	MCI	2	4363	1	22.729
LMCI	MCI	2	4363	2	23.135
LMCI	Dementia	5	4363	3	29.009
CN	CN	1	4365	0	13.097
CN	CN	1	4365	1	49.243
CN	CN	1	4365	2	19.013
CN	CN	1	4365	2	19.013
LMCI	MCI	2	4366	0	28.479
LMCI	Dementia	5	4366	1	36.877
CN	CN	1	4367	0	13.678
CN	CN	1	4367	1	11.548
CN	CN	1	4367	2	17.188
CN		NA	4367	3	14.421
CN	CN	1	4367	4	14.592
CN	CN	1	4369	0	10.725
CN	CN	1	4369	1	5.911
CN	CN	1	4369	2	9.97
CN	CN	1	4369	2	9.97
CN	CN	1	4371	0	13.837
CN	CN	1	4371	1	14.528
CN	CN	1	4371	2	15.378
CN	CN	1	4372	0	12.557
CN	CN	1	4372	1	9.763
CN	CN	1	4372	2	13.344
CN	CN	1	4376	0	3.68
CN	CN	1	4376	1	6.481
CN	CN	1	4376	2	9.24
LMCI	MCI	2	4377	0	10.21
LMCI	MCI	2	4377	1	15.959
AD	Dementia	3	4379	0	16.103
AD	Dementia	3	4379	1	17.406
EMCI	MCI	2	4380	0	10.957
EMCI	CN	1	4380	1	12.26
EMCI	MCI	2	4380	2	14.572
EMCI	MCI	2	4380	3	8.635
EMCI	MCI	2	4380	4	13.113
LMCI	MCI	2	4381	0	11.157
LMCI	CN	7	4381	1	10.073
LMCI	MCI	4	4381	2	13.368
LMCI	CN	7	4381	3	12.456
LMCI	CN	1	4381	4	13.257
CN	CN	1	4382	0	18.394
CN	CN	1	4382	1	21.659
CN	CN	1	4382	2	33.575
CN	CN	1	4384	0	10.747
CN	CN	1	4384	1	9.852
CN	CN	1	4384	2	9.161
CN	CN	1	4384	4	8.124
CN	CN	1	4385	0	19.029
CN	CN	1	4385	1	29.975
CN	MCI	4	4385	2	13.351
CN	Dementia	5	4385	4	11.76
CN	CN	1	4386	0	22.855
CN	CN	1	4386	1	23.519
CN	CN	1	4386	2	25.128
CN	CN	1	4386	4	23.324
CN	CN	1	4387	0	8.005
CN	CN	1	4387	2	10.524
CN	CN	1	4387	4	11.157
CN	CN	1	4388	0	40.431
CN	CN	7	4388	1	17.029
CN	MCI	2	4388	3	11.234
CN	MCI	2	4388	4	7.244
CN	CN	1	4389	0	1.717
CN	CN	1	4389	1	4.404
CN	CN	1	4389	2	13.103
EMCI	MCI	2	4390	0	12.859
EMCI	MCI	2	4390	1	16.462
EMCI	MCI	2	4390	2	12.234
EMCI	MCI	2	4390	3	11.693
EMCI	MCI	2	4390	4	12.295
CN	CN	1	4391	0	16.637
CN	CN	1	4391	1	14.789
CN	CN	1	4391	2	11.461
CN	CN	1	4391	3	16.186
EMCI	MCI	2	4392	0	26.68
EMCI	MCI	2	4392	1	21.521
EMCI	MCI	2	4392	2	22.264
CN	CN	1	4393	0	13.841
CN	CN	1	4393	1	11.856
CN	CN	1	4393	2	13.515
LMCI	MCI	2	4394	0	10.671
LMCI	MCI	2	4394	1	12.13
LMCI	MCI	2	4394	2	15.36
LMCI	MCI	2	4394	3	15.217
LMCI	MCI	2	4394	4	13.07
LMCI	MCI	2	4395	0	13.272
LMCI	MCI	2	4395	1	13.976
LMCI	MCI	2	4395	2	17.174
LMCI	MCI	2	4395	3	9.968
LMCI	MCI	2	4395	4	10.043
CN	CN	1	4396	0	15.945
CN	CN	1	4396	1	16.078
CN	CN	1	4396	2	15.996
CN	CN	1	4399	0	12.558
CN	CN	1	4399	1	10.685
CN	CN	1	4399	2	9.388
CN	CN	1	4399	2	9.388
CN	CN	1	4399	4	12.554
CN	CN	1	4400	0	26.217
CN	CN	1	4400	1	20.29
CN	CN	1	4400	2	29.728
CN	CN	1	4401	0	16.24
CN	CN	1	4401	1	23.189
CN	CN	1	4401	2	11.633
LMCI	MCI	2	4402	0	17.185
LMCI	Dementia	5	4402	1	15.45
LMCI	Dementia	3	4402	3	17.118
EMCI	MCI	2	4404	0	30.357
EMCI	MCI	2	4404	1	32.85
EMCI	MCI	2	4404	2	14.571
EMCI	MCI	2	4404	3	27.662
EMCI	MCI	2	4405	0	15.397
EMCI	MCI	2	4405	1	12.564
EMCI	MCI	2	4405	2	6.592
LMCI	MCI	2	4414	0	30.037
LMCI	Dementia	3	4414	1	9.55
LMCI	Dementia	5	4414	2	42.597
LMCI	Dementia	5	4414	3	49.173
EMCI	MCI	2	4415	0	17.539
EMCI	Dementia	5	4415	2	35.944
EMCI	Dementia	5	4415	3	56.749
EMCI	MCI	2	4419	0	14.479
EMCI	CN	7	4419	1	11.855
EMCI	CN	7	4419	2	13.621
EMCI	CN	1	4419	3	12.968
EMCI	CN	1	4419	4	11.062
EMCI	MCI	2	4420	0	17.905
EMCI	MCI	2	4420	1	3.904
CN	CN	1	4421	0	17.472
CN	CN	1	4421	1	12.52
CN	CN	1	4421	2	20.748
CN	CN	1	4422	0	13.649
CN	CN	1	4422	1	11.608
CN	CN	1	4422	2	16.056
CN	CN	1	4422	2	16.056
CN	CN	1	4422	4	16.173
CN	CN	1	4424	0	10.053
CN	CN	1	4424	2	3.558
LMCI	MCI	2	4426	0	10.463
LMCI	MCI	2	4426	1	14.981
LMCI	Dementia	5	4426	2	13.272
LMCI	MCI	2	4426	3	14.152
CN	CN	1	4427	0	3.15
CN	CN	1	4427	1	27.857
CN	CN	1	4427	2	18.276
CN	CN	1	4427	4	12.887
CN	CN	1	4428	0	11.37
CN	CN	1	4428	1	15.912
CN	CN	1	4428	2	12.833
CN	CN	1	4428	4	8.56
CN	CN	1	4429	0	1.027
CN	CN	1	4429	1	15.788
CN	CN	1	4429	2	7.626
CN	CN	1	4429	2	7.626
CN	CN	1	4429	4	6.042
LMCI	MCI	2	4430	0	29.379
LMCI	MCI	2	4430	1	44.131
LMCI	Dementia	3	4430	2	26.136
LMCI	Dementia	5	4430	3	35.336
LMCI	Dementia	3	4430	4	32.638
EMCI	MCI	2	4431	0	23.863
EMCI	MCI	2	4431	2	26.474
EMCI	MCI	2	4431	3	36.331
LMCI	MCI	2	4432	0	15.819
LMCI	Dementia	3	4432	1	16.141
LMCI	Dementia	3	4432	2	32.709
LMCI	Dementia	3	4432	3	19.974
LMCI	Dementia	3	4432	4	22.033
EMCI	MCI	2	4434	0	15.348
EMCI	MCI	2	4434	1	15.744
EMCI	MCI	2	4434	2	4.935
EMCI	Dementia	5	4434	3	10.482
EMCI	MCI	8	4434	4	4.103
EMCI	MCI	2	4438	0	11.091
EMCI	MCI	2	4438	1	11.026
CN	CN	1	4441	0	12.528
CN	CN	1	4441	1	11.29
CN	CN	1	4441	2	9.763
CN	CN	1	4441	4	12.532
CN	CN	1	4442	0	32.557
CN	CN	1	4442	1	35.761
EMCI	MCI	2	4443	0	12.512
EMCI	MCI	2	4443	1	8.584
EMCI	MCI	2	4443	2	8.313
EMCI	MCI	2	4443	3	8.99
EMCI	MCI	2	4443	4	9.352
LMCI	MCI	2	4444	0	16.552
LMCI	MCI	2	4444	1	15.905
LMCI	MCI	2	4444	2	15.91
LMCI	MCI	2	4444	3	16.883
LMCI	CN	1	4444	4	18.608
EMCI	MCI	2	4445	0	13.534
EMCI	MCI	2	4445	1	15.74
EMCI	MCI	2	4445	2	12.877
CN	CN	1	4446	0	21.884
CN	CN	1	4446	1	13.678
CN	CN	1	4446	2	16.751
CN	MCI	4	4446	3	15.617
CN	MCI	2	4446	4	25.482
EMCI	MCI	2	4447	0	24.128
EMCI	MCI	2	4447	1	23.63
EMCI	MCI	2	4447	2	15.628
EMCI	MCI	2	4447	3	12.52
CN	CN	1	4448	0	15.363
CN	CN	1	4448	1	3.646
CN	CN	1	4448	2	13.638
CN	CN	1	4448	4	17.753
CN	CN	1	4449	0	16.053
CN	CN	1	4449	1	10.638
CN	CN	1	4453	0	13.552
CN	CN	1	4453	1	10.441
CN	CN	1	4453	2	12.049
CN	CN	1	4453	4	6.865
EMCI	MCI	2	4455	0	15.67
EMCI	MCI	2	4455	1	20.255
EMCI	MCI	2	4455	2	20.702
EMCI	MCI	2	4455	4	24.048
LMCI	MCI	2	4458	0	28.637
LMCI	Dementia	5	4458	1	35.445
LMCI	Dementia	3	4458	2	37.054
LMCI	Dementia	3	4458	3	29.807
LMCI	Dementia	3	4458	4	30.305
LMCI	MCI	2	4462	0	25.021
LMCI	MCI	2	4462	1	30.416
LMCI	MCI	2	4462	1	24.102
LMCI	MCI	2	4462	2	26.941
LMCI	Dementia	5	4462	3	27.437
EMCI	MCI	2	4463	0	12.517
EMCI	MCI	2	4463	1	11.71
EMCI	MCI	2	4463	2	19.504
EMCI	MCI	2	4463	3	20.123
EMCI	MCI	2	4463	4	26.547
CN	CN	1	4464	0	7.821
CN	CN	1	4464	1	8.393
CN	CN	1	4464	2	16.707
EMCI	MCI	2	4465	0	5.95
EMCI	MCI	2	4465	1	6.356
EMCI	MCI	2	4465	1	13.434
EMCI	MCI	2	4465	2	5.944
EMCI	MCI	2	4465	3	0.643
EMCI	MCI	2	4465	4	6.854
CN	CN	1	4466	0	26.752
CN	CN	1	4466	1	16.858
CN	CN	1	4466	2	28.285
CN	CN	1	4466	4	24.376
EMCI	MCI	2	4467	0	6.778
EMCI	MCI	2	4467	1	7.504
EMCI	MCI	2	4467	2	22.574
EMCI	MCI	2	4467	3	18.629
EMCI	MCI	2	4468	0	9.744
EMCI	MCI	2	4468	1	4.809
EMCI	MCI	2	4468	2	33.801
CN	CN	1	4469	0	16.203
CN	CN	1	4469	1	12.794
CN	CN	1	4469	2	17.156
CN	CN	1	4469	2	17.156
EMCI	MCI	2	4473	0	11.588
EMCI	MCI	2	4473	1	11.781
EMCI	MCI	2	4473	2	30.66
EMCI	MCI	2	4473	3	19.452
EMCI	MCI	2	4473	4	47.395
EMCI	MCI	2	4475	0	4.568
EMCI	MCI	2	4475	1	13.956
EMCI	MCI	2	4476	0	23.949
EMCI	MCI	2	4476	1	24.707
EMCI	MCI	2	4476	2	14.675
EMCI	MCI	2	4476	3	14.728
AD	Dementia	3	4477	0	25.036
AD	Dementia	3	4477	1	11.714
AD	Dementia	3	4477	2	30.773
EMCI	MCI	2	4480	0	21.438
EMCI	MCI	2	4480	1	17.399
EMCI	MCI	2	4480	2	18.563
CN	CN	1	4482	0	29.116
CN	CN	1	4482	1	16.455
CN	CN	1	4482	2	29.232
CN	CN	1	4482	2	29.232
CN	CN	1	4482	4	13.233
CN	CN	1	4483	0	5.461
CN	CN	1	4483	1	11.247
CN	CN	1	4483	2	12.653
CN	CN	1	4483	4	21.145
CN	CN	1	4485	0	14.424
CN	CN	1	4485	1	8.114
CN	CN	1	4485	2	12.891
CN	CN	1	4485	4	17.905
CN	CN	1	4488	0	9.493
CN	CN	1	4488	1	29.207
CN	CN	1	4488	2	13.445
CN	CN	1	4488	4	16.291
CN	CN	1	4488	4	16.291
LMCI	MCI	2	4489	0	11.009
LMCI	MCI	2	4489	1	10.765
LMCI	MCI	2	4489	2	13.612
LMCI	MCI	2	4489	3	4.568
LMCI	MCI	2	4489	4	2.869
CN	CN	1	4491	0	5.04
CN	CN	1	4491	1	45.364
CN	CN	1	4491	2	11.083
CN	CN	1	4491	4	10.909
CN	CN	1	4491	4	10.909
AD	Dementia	3	4494	0	30.043
AD	Dementia	3	4494	1	17.176
AD	Dementia	3	4494	2	34.789
CN	CN	1	4496	0	12.028
CN	CN	1	4496	1	11.11
CN	CN	1	4496	2	8.602
EMCI	MCI	2	4498	0	18.686
EMCI	MCI	2	4498	1	20.748
EMCI	MCI	2	4498	2	21.452
EMCI	MCI	2	4498	4	25.299
CN	CN	1	4499	0	16.955
CN	CN	1	4499	1	22.69
CN	CN	1	4499	2	26.301
CN	CN	1	4499	4	23.091
AD	Dementia	3	4500	0	25.72
AD	Dementia	3	4500	1	23.351
AD	Dementia	3	4500	2	32.046
AD	Dementia	3	4501	0	31.98
AD	Dementia	3	4501	1	29.03
AD	Dementia	3	4501	2	21.613
LMCI	MCI	2	4502	0	27.145
LMCI	Dementia	5	4502	1	26.487
LMCI	Dementia	3	4502	2	30.467
LMCI	Dementia	3	4502	3	22.521
LMCI	Dementia	3	4502	4	21.83
CN	CN	1	4503	0	6.791
CN	CN	1	4503	1	9.752
CN	CN	1	4503	2	4.91
CN	CN	1	4503	3	11.044
CN	CN	1	4506	0	26.37
CN	MCI	4	4506	1	24.779
CN	MCI	4	4506	1	26.6
CN	Dementia	3	4506	3	38.036
LMCI	MCI	2	4507	0	14.583
LMCI	MCI	2	4507	1	34.114
LMCI	Dementia	5	4507	2	11.438
LMCI	Dementia	3	4507	3	16.795
LMCI	Dementia	3	4507	4	17.319
CN	CN	1	4508	0	12.721
CN	CN	1	4508	1	31.767
CN	CN	1	4508	2	9.277
CN	CN	1	4508	4	16.327
LMCI	MCI	2	4510	0	20.981
LMCI	MCI	2	4510	1	50.723
LMCI	MCI	2	4510	2	22.697
LMCI	MCI	2	4510	3	18.619
LMCI	MCI	2	4510	4	39.777
EMCI	CN	7	4512	0	9.351
EMCI	MCI	2	4512	1	12.822
EMCI	MCI	2	4512	2	12.615
EMCI	MCI	2	4512	3	9.105
EMCI	MCI	2	4513	0	26.059
EMCI	MCI	2	4513	1	11.807
EMCI	MCI	2	4513	2	17.999
EMCI	MCI	2	4513	3	2.43
EMCI	CN	7	4513	4	4.595
EMCI	MCI	2	4514	0	9.416
EMCI	MCI	2	4514	1	12.445
EMCI	MCI	2	4514	2	35.054
EMCI	MCI	2	4514	3	10.902
EMCI	MCI	2	4514	4	26.626
LMCI	MCI	2	4515	0	30.995
LMCI	Dementia	3	4515	1	14.323
LMCI	Dementia	3	4515	2	28.318
CN	CN	1	4516	0	14.487
CN	CN	1	4516	1	30.145
CN	CN	1	4516	2	13.116
CN	CN	1	4516	4	18.489
CN	CN	1	4520	0	6.647
CN	CN	1	4520	1	11.28
CN	CN	1	4520	2	6.193
CN	CN	1	4520	4	6.866
LMCI	MCI	2	4521	0	23.308
LMCI	MCI	2	4521	1	13.201
LMCI	MCI	2	4521	2	24.231
LMCI	Dementia	5	4521	3	17.872
LMCI	Dementia	3	4521	4	10.534
EMCI	MCI	2	4522	0	20.185
EMCI	MCI	2	4522	1	17.208
EMCI	MCI	2	4522	1	19.608
EMCI	MCI	2	4522	2	10.867
EMCI	MCI	2	4522	3	19.777
EMCI	MCI	2	4522	4	16.338
AD	Dementia	3	4526	0	26.933
AD	Dementia	3	4526	1	29.088
AD	Dementia	3	4526	2	30.034
EMCI	MCI	2	4530	0	21.417
EMCI	Dementia	5	4530	1	20.957
LMCI	MCI	2	4531	0	24.88
LMCI	MCI	2	4531	1	18.655
LMCI	MCI	2	4531	2	20.049
LMCI	MCI	2	4531	4	16.948
EMCI	MCI	2	4536	0	19.127
EMCI	MCI	2	4536	1	10.761
EMCI	MCI	2	4536	2	15.304
EMCI	MCI	2	4536	3	15.997
EMCI	MCI	2	4536	4	14.915
LMCI	MCI	2	4538	0	20.665
LMCI	MCI	2	4538	1	21.376
LMCI	MCI	2	4538	2	20.025
LMCI	MCI	2	4538	3	24.04
EMCI	MCI	2	4539	0	9.076
EMCI	MCI	2	4539	1	11.122
EMCI	MCI	2	4539	2	11.148
EMCI	MCI	2	4539	3	16.259
EMCI	MCI	2	4539	4	9.425
LMCI	MCI	2	4542	0	25.292
LMCI	Dementia	3	4542	1	8.105
LMCI	Dementia	5	4542	2	27.903
LMCI	Dementia	3	4542	3	33.379
LMCI	MCI	2	4543	0	11.986
LMCI	MCI	2	4543	1	11.552
LMCI	CN	7	4543	2	5.318
LMCI	CN	1	4543	3	8.183
LMCI	CN	1	4543	4	4.459
CN	CN	1	4545	0	6.254
CN	CN	1	4545	1	15.68
CN	CN	1	4545	2	6.375
CN	CN	1	4545	4	26.117
EMCI	MCI	2	4547	0	44.907
EMCI	MCI	2	4547	1	31.532
EMCI	MCI	2	4547	2	40.584
EMCI	MCI	2	4547	4	24.719
LMCI	MCI	2	4548	0	5.745
LMCI	MCI	2	4548	1	16.794
LMCI	MCI	2	4548	2	6.66
LMCI	MCI	2	4548	3	5.898
LMCI	MCI	2	4548	4	4.713
AD	Dementia	3	4549	0	30.107
AD	Dementia	3	4549	1	28.048
CN	CN	1	4552	0	19.375
CN	CN	1	4552	1	17.357
CN	CN	1	4552	2	19.858
CN	CN	1	4552	4	19.236
EMCI	MCI	2	4553	0	9.458
EMCI	MCI	2	4553	1	12.796
EMCI	MCI	2	4553	2	3.537
EMCI	MCI	2	4553	3	11.103
EMCI	MCI	2	4553	4	6.307
CN	CN	1	4555	0	40.571
CN	CN	1	4555	1	19.298
CN	CN	1	4555	2	11.276
CN	CN	1	4555	4	10.497
EMCI	MCI	2	4556	0	13.625
EMCI	CN	7	4556	1	8.984
EMCI	CN	1	4556	2	19.442
EMCI	CN	1	4556	3	18.333
EMCI	MCI	2	4557	0	19.789
EMCI	MCI	2	4557	1	12.531
EMCI	MCI	2	4557	2	27.338
EMCI	MCI	2	4557	3	33.505
EMCI	MCI	2	4557	4	34.686
CN	CN	1	4558	0	9.152
CN	CN	1	4558	1	10.326
CN	CN	1	4559	0	6.249
CN	CN	1	4559	1	10.774
CN	CN	1	4559	2	9.266
CN	CN	1	4560	0	4.495
CN	CN	1	4560	1	4.042
CN	CN	1	4560	2	3.827
LMCI	MCI	2	4562	0	19.148
LMCI	MCI	2	4562	1	15.273
LMCI	MCI	2	4562	2	14.922
EMCI	MCI	2	4565	0	15.289
EMCI	MCI	2	4565	1	24.228
EMCI	MCI	2	4565	2	15.725
CN	CN	1	4566	0	11.25
CN	CN	1	4566	1	13.284
CN	MCI	4	4566	2	10.97
CN	MCI	2	4566	3	15.995
AD	Dementia	3	4568	0	14.488
AD	Dementia	3	4568	1	25.202
AD	Dementia	3	4568	2	23.214
EMCI	MCI	2	4571	0	20.772
EMCI	MCI	2	4571	1	22.741
EMCI	MCI	2	4571	2	21.208
CN	CN	1	4576	0	11.185
CN	CN	1	4576	1	15.236
CN	CN	1	4576	2	14.864
CN	CN	1	4577	0	17.516
CN	MCI	2	4577	1	23.822
CN	MCI	2	4577	2	27.701
CN	CN	1	4578	0	2.942
CN	CN	1	4578	1	7.409
CN	CN	1	4578	2	4.142
CN	CN	1	4578	4	9.676
CN	CN	1	4579	0	9.857
CN	MCI	2	4579	1	14.84
CN	MCI	2	4579	2	30.59
CN	CN	1	4580	0	14.288
CN	CN	1	4580	1	11.614
CN	CN	1	4580	2	32.262
LMCI	MCI	2	4582	0	14.013
LMCI	MCI	2	4582	1	15.174
LMCI	MCI	2	4582	2	13.774
LMCI	MCI	2	4582	3	15.336
LMCI	MCI	2	4584	0	24.901
LMCI	MCI	2	4584	1	28.392
LMCI	Dementia	5	4584	2	18.866
CN	CN	1	4585	0	14.045
CN	CN	1	4585	1	9.585
CN	CN	1	4585	2	7.781
CN	CN	1	4585	4	12.962
CN	CN	1	4586	0	2.638
CN	CN	1	4586	1	3.462
CN	CN	1	4586	2	2.464
CN	CN	1	4587	0	13.806
CN	CN	1	4587	1	7.093
CN	CN	1	4587	2	9.021
CN	CN	1	4587	4	15.33
LMCI	MCI	2	4590	0	10.592
LMCI	MCI	2	4590	1	9.332
LMCI	MCI	2	4590	2	9.414
LMCI	MCI	2	4590	3	13.683
AD	Dementia	3	4591	0	17.095
AD	Dementia	3	4591	1	24.837
AD	Dementia	3	4591	2	26.124
LMCI	MCI	2	4595	0	28.984
LMCI	Dementia	5	4595	1	30.946
LMCI	Dementia	3	4595	2	51.26
LMCI	Dementia	3	4595	3	33.391
LMCI	MCI	2	4596	0	21.522
LMCI	MCI	2	4596	1	21.454
LMCI	Dementia	5	4596	2	33.932
LMCI	Dementia	3	4596	3	23.782
EMCI	MCI	2	4597	0	23.361
EMCI	MCI	2	4597	1	14.987
EMCI	MCI	2	4597	2	26.197
CN	CN	1	4598	0	7.832
CN	CN	1	4598	1	3.253
CN	CN	1	4598	2	10.657
CN	CN	1	4598	4	4.282
CN	CN	1	4599	0	7.307
CN	CN	1	4599	1	10.259
CN	CN	1	4599	2	8.015
CN	CN	1	4604	0	17.348
CN	CN	1	4604	1	15.101
CN	CN	1	4604	2	12.275
CN	CN	1	4604	2	12.275
CN	CN	1	4604	4	20.984
LMCI	MCI	2	4605	0	15.111
LMCI	MCI	2	4605	1	24.145
CN	CN	1	4607	0	10.3
CN	MCI	2	4607	1	9.311
CN	CN	1	4607	2	5.364
CN	CN	1	4607	3	16.019
CN	CN	1	4607	4	22.541
EMCI	MCI	2	4610	0	10.603
EMCI	MCI	2	4610	1	14.297
LMCI	MCI	2	4611	0	12.208
LMCI	MCI	2	4611	1	16.747
LMCI	MCI	2	4611	2	14.074
LMCI	MCI	2	4611	3	21.853
LMCI	MCI	2	4611	4	20.242
CN	CN	1	4612	0	11.687
CN	CN	1	4612	2	13.629
EMCI	MCI	2	4613	0	16.916
EMCI	MCI	2	4613	1	10.89
EMCI	MCI	2	4613	2	13.351
EMCI	MCI	2	4613	3	13.422
EMCI	MCI	2	4614	0	13.931
EMCI	MCI	2	4614	1	71.836
EMCI	MCI	2	4614	2	19.409
EMCI	MCI	2	4614	3	15.811
AD	Dementia	3	4615	0	23.097
AD	Dementia	3	4615	1	16.938
CN	CN	1	4616	0	25.475
CN	CN	1	4616	1	28.08
CN	CN	1	4616	2	35.887
CN	CN	1	4620	0	32.266
CN	CN	1	4620	1	17.832
CN	CN	1	4620	2	14.639
CN	CN	1	4620	4	13.958
EMCI	MCI	2	4621	0	10.422
EMCI	MCI	2	4621	1	14.713
EMCI	MCI	2	4621	2	20.862
EMCI	MCI	2	4621	3	5.745
EMCI		NA	4621	4	12.078
EMCI	MCI	2	4623	0	11.32
EMCI	MCI	2	4623	1	10.361
EMCI	MCI	2	4623	2	13.252
EMCI	Dementia	5	4623	3	7.924
EMCI	Dementia	3	4623	4	17.333
EMCI	MCI	2	4624	0	25.874
EMCI	CN	1	4624	1	26.798
EMCI	CN	1	4624	2	25.49
EMCI	MCI	4	4624	3	27.829
AD	Dementia	3	4625	0	11.707
AD	Dementia	3	4625	1	19.542
AD	Dementia	3	4625	2	25.682
LMCI	MCI	2	4626	0	12.606
LMCI	MCI	2	4626	1	28.798
LMCI	MCI	2	4626	2	25.367
LMCI	MCI	2	4626	3	22.213
LMCI	MCI	2	4626	4	2.928
LMCI	MCI	2	4629	0	20.993
LMCI		NA	4629	1	34.51
LMCI	MCI	2	4630	0	1.576
LMCI	MCI	2	4630	1	5.665
LMCI	MCI	2	4630	2	1.107
LMCI	MCI	2	4630	3	4.598
LMCI	MCI	2	4630	4	3.96
LMCI	MCI	2	4631	0	13.454
LMCI	MCI	2	4631	1	8.843
LMCI	MCI	2	4631	2	14.642
LMCI	MCI	2	4631	3	19.401
CN	CN	1	4632	0	14.053
CN	CN	1	4632	1	18.579
CN	CN	1	4632	2	15.493
EMCI	MCI	2	4635	0	12.901
EMCI	MCI	2	4635	1	16.921
EMCI	MCI	2	4635	2	24.34
EMCI	MCI	2	4635	3	20.24
LMCI	MCI	2	4636	0	17.733
LMCI	MCI	2	4636	1	22.018
LMCI	MCI	2	4636	2	26.128
LMCI	MCI	2	4636	3	21.916
LMCI	MCI	2	4636	4	13.87
CN	CN	1	4637	0	9.267
CN	CN	1	4637	1	13.05
CN	CN	1	4637	2	15.122
CN	CN	1	4637	4	19.172
CN	CN	1	4638	0	20.602
CN	CN	1	4638	1	10.535
CN	MCI	4	4638	3	16.052
AD	Dementia	3	4641	0	15.349
AD	Dementia	3	4641	1	16.32
AD	MCI	8	4641	2	14.942
CN	CN	1	4644	0	18.708
CN	CN	1	4644	1	9.831
CN	CN	1	4644	4	11.584
CN	CN	1	4645	0	18.988
CN	CN	1	4645	1	18.855
CN	CN	1	4645	2	25.244
CN	CN	1	4645	4	23.74
LMCI	MCI	2	4646	0	26.1
LMCI	MCI	2	4646	1	9.715
LMCI	MCI	2	4646	2	10.793
CN	CN	1	4649	0	12.058
CN	CN	1	4649	1	15.869
CN	CN	1	4649	2	14.545
CN	CN	1	4652	0	22.229
CN	MCI	4	4652	1	28.735
CN	MCI	2	4652	3	28.983
LMCI	MCI	2	4653	0	14.131
LMCI	MCI	2	4653	1	14.622
LMCI	MCI	2	4653	2	14.654
LMCI	MCI	2	4653	3	18.816
LMCI	MCI	2	4654	0	19.057
LMCI	MCI	2	4654	1	38.006
LMCI	MCI	2	4654	2	24.059
LMCI	MCI	2	4654	3	12.368
LMCI	MCI	2	4654	4	10.396
AD	Dementia	3	4657	0	37.52
AD	Dementia	3	4657	1	38.654
AD	Dementia	3	4657	2	25.528
EMCI	MCI	2	4659	0	36.618
EMCI	MCI	2	4659	1	38.736
EMCI	MCI	2	4659	2	43.663
EMCI	Dementia	5	4659	3	41.627
EMCI	Dementia	3	4659	4	42.281
AD	Dementia	3	4660	0	12.903
AD	Dementia	3	4660	1	16.949
AD	Dementia	3	4660	2	19.271
EMCI	MCI	2	4661	0	11.688
EMCI	Dementia	3	4661	1	22.141
EMCI	Dementia	3	4661	2	16.546
EMCI	Dementia	3	4661	3	17.115
LMCI	MCI	2	4668	0	46.404
LMCI	Dementia	5	4668	1	32.292
LMCI	MCI	2	4671	0	9.124
LMCI	MCI	2	4671	1	12.421
AD	Dementia	3	4672	0	25.937
AD	Dementia	3	4672	1	21.482
AD	Dementia	3	4672	2	24.851
EMCI	MCI	2	4674	0	6.197
EMCI	MCI	2	4674	1	4.037
EMCI	MCI	2	4674	2	6.469
EMCI	MCI	2	4674	3	6.997
EMCI	MCI	2	4674	4	10.336
LMCI	MCI	2	4675	0	34.723
LMCI	MCI	2	4675	1	28.8
LMCI	Dementia	5	4675	2	42.893
LMCI	Dementia	3	4675	3	37.512
LMCI	Dementia	3	4675	4	17.199
AD	Dementia	3	4676	0	29.629
AD	Dementia	3	4676	1	49.264
AD	Dementia	3	4676	2	54.432
EMCI	MCI	2	4678	0	8.876
EMCI	MCI	2	4678	1	6.205
EMCI	MCI	2	4678	2	5.763
EMCI	MCI	2	4678	3	11.426
EMCI	MCI	2	4679	0	6.662
EMCI	MCI	2	4679	1	22.164
EMCI	MCI	2	4679	2	23.364
EMCI	MCI	2	4680	0	13.169
EMCI	Dementia	3	4680	2	18.368
AD	Dementia	3	4686	0	25.412
AD	Dementia	3	4686	1	18.374
LMCI	MCI	2	4689	0	17.448
LMCI	Dementia	3	4689	1	18.032
LMCI	Dementia	3	4689	2	13.395
LMCI	Dementia	3	4689	3	14.285
AD	Dementia	3	4696	0	21.904
AD	Dementia	3	4696	2	44.314
EMCI	MCI	2	4706	0	16.998
EMCI	MCI	8	4706	2	21.85
EMCI	CN	1	4706	4	16.178
AD	Dementia	3	4707	0	22.338
AD	Dementia	3	4707	1	29.799
LMCI	MCI	2	4711	0	45.148
LMCI	MCI	2	4711	1	49.132
LMCI	MCI	2	4711	2	72.44
LMCI	MCI	2	4712	0	20.189
LMCI	Dementia	5	4712	1	17.037
LMCI	Dementia	3	4712	2	30.237
LMCI	Dementia	3	4712	3	23.561
LMCI	Dementia	3	4712	4	14.265
LMCI	MCI	2	4713	0	21.176
LMCI	MCI	2	4713	1	19.034
LMCI	CN	7	4713	2	16.342
LMCI	CN	1	4713	3	16.754
LMCI	MCI	2	4714	0	10.471
LMCI	MCI	2	4714	1	9.779
LMCI	MCI	2	4714	2	8.159
LMCI	MCI	2	4714	3	11.069
LMCI	MCI	2	4715	0	17.733
LMCI	MCI	2	4715	1	25.501
LMCI	Dementia	5	4715	2	19.821
LMCI	Dementia	5	4715	3	29.528
LMCI	Dementia	3	4715	4	22.9
AD	Dementia	3	4718	0	35.723
AD	Dementia	3	4718	1	33.969
LMCI	MCI	2	4720	0	25.087
LMCI	MCI	2	4720	1	21.595
LMCI	MCI	2	4720	2	25.171
LMCI	Dementia	5	4720	3	24.232
LMCI	MCI	2	4721	0	14.327
LMCI	MCI	2	4721	1	16.57
LMCI	MCI	2	4721	3	12.623
LMCI	MCI	2	4722	0	6.878
LMCI	MCI	2	4722	1	6.078
LMCI	MCI	2	4722	2	6.284
LMCI	MCI	2	4722	3	2.886
LMCI	MCI	2	4722	4	3.037
LMCI	MCI	2	4723	0	13.439
LMCI	MCI	2	4723	1	11.795
LMCI	MCI	2	4723	2	14.742
LMCI	MCI	2	4723	3	12.831
LMCI	MCI	2	4723	4	6.671
AD	Dementia	3	4728	0	18.849
AD	Dementia	3	4728	1	28.038
LMCI	MCI	2	4729	0	19.371
LMCI	MCI	2	4729	1	24.58
LMCI	Dementia	5	4729	2	17.412
LMCI	Dementia	5	4729	3	33.321
AD	Dementia	3	4732	0	19.672
AD	Dementia	3	4732	1	22.454
LMCI	MCI	2	4736	0	17.146
LMCI	MCI	2	4736	1	23.053
LMCI	MCI	2	4736	2	23.447
LMCI	MCI	2	4736	3	22.747
CN	CN	1	4739	0	1.4
CN	CN	1	4739	1	6.809
CN	CN	1	4739	2	8.661
LMCI	MCI	2	4741	0	6.912
LMCI	MCI	2	4741	1	12.38
LMCI	Dementia	5	4741	2	25.842
LMCI	Dementia	3	4741	3	6.371
EMCI	MCI	2	4742	0	11.473
EMCI	MCI	2	4742	1	8.812
EMCI	MCI	2	4742	2	9.789
EMCI	MCI	2	4742	3	12.237
LMCI	MCI	2	4743	0	27.149
LMCI	MCI	2	4743	1	18.414
LMCI	MCI	2	4746	0	11.513
LMCI	MCI	2	4746	1	13.877
LMCI	MCI	2	4746	2	17.935
LMCI	Dementia	5	4746	3	12.843
LMCI	MCI	2	4750	0	22.095
LMCI	CN	7	4750	1	15.544
LMCI	CN	1	4750	2	18.73
LMCI	CN	1	4750	3	19.152
AD	Dementia	3	4755	0	10.334
AD	Dementia	3	4755	1	6.468
AD	Dementia	3	4756	0	22.611
AD	Dementia	3	4756	1	22.377
LMCI	MCI	2	4757	0	20.082
LMCI	MCI	2	4757	1	25.315
LMCI	Dementia	5	4757	2	27.376
CN	CN	1	4762	0	19.648
CN	CN	1	4762	1	21.718
[truncated: 613 more rows]

## Sheet: 删AD
DX_bl	DXX	DXCHANGE	end	RID	time	PLASMAPTAU181	PPTAU
EMCI	MCI	2	0	2002	0	6.777	H1
EMCI	MCI	2	0	2002	1	3.993	H1
EMCI	MCI	2	0	2002	2	2.773	H1
EMCI	MCI	2	0	2002	3	7.273	H1
EMCI	MCI	2	0	2002	4	4.011	H1
EMCI	MCI	2	0	2007	0	37.897	H2
EMCI	MCI	2	0	2007	1	42.41	H2
EMCI	CN	1	0	2007	3	46.939	H2
EMCI	MCI	2	0	2007	4	38.27	H2
EMCI	MCI	2	0	2010	0	23.263	H2
EMCI	CN	7	0	2010	1	13.851	H1
EMCI	CN	1	0	2010	2	11.941	H1
EMCI	CN	1	0	2010	3	13.839	H1
EMCI	MCI	2	0	2018	0	10.252	H1
EMCI	MCI	2	0	2018	1	12.988	H1
EMCI	MCI	2	0	2018	2	10.785	H1
EMCI	CN	7	0	2018	3	14.32	H1
EMCI	MCI	2	0	2022	0	16.576	H2
EMCI	MCI	2	0	2022	1	17.542	H2
EMCI	MCI	2	0	2022	2	10.899	H1
EMCI	CN	7	0	2022	3	10.076	H1
EMCI	MCI	2	0	2026	0	7.726	H1
EMCI	MCI	2	0	2026	1	13.545	H1
EMCI	MCI	2	0	2027	0	6.691	H1
EMCI	MCI	2	0	2027	1	5.858	H1
EMCI	MCI	2	0	2027	2	1.151	H1
EMCI	MCI	2	0	2031	0	16.754	H2
EMCI	MCI	2	0	2031	1	20.083	H2
EMCI	MCI	2	0	2031	2	22.474	H2
EMCI	MCI	2	0	2031	3	23.195	H2
EMCI	MCI	2	0	2031	4	24.305	H2
EMCI	MCI	2	0	2036	0	10.646	H1
EMCI	MCI	2	0	2036	1	9.594	H1
EMCI	MCI	2	0	2036	2	3.111	H1
EMCI	MCI	2	0	2036	3	12.375	H1
EMCI	MCI	2	0	2036	4	10.018	H1
EMCI	MCI	2	0	2037	0	14.537	H1
EMCI	MCI	2	0	2037	1	20.977	H2
EMCI	MCI	2	0	2037	2	18.149	H2
EMCI	MCI	2	0	2037	4	17.296	H2
EMCI	MCI	2	0	2042	0	11.877	H1
EMCI	MCI	2	0	2042	1	17.298	H2
EMCI	MCI	2	0	2042	2	14.886	H1
EMCI	MCI	2	0	2043	0	7.391	H1
EMCI	MCI	2	0	2043	1	25.987	H2
EMCI	MCI	2	0	2045	0	16.382	H2
EMCI	MCI	2	0	2045	1	15.936	H2
EMCI	MCI	2	0	2045	2	21.246	H2
EMCI	MCI	2	0	2045	3	14.892	H1
EMCI	MCI	2	0	2045	4	30.232	H2
EMCI	MCI	2	1	2047	0	28.406	H2
EMCI	MCI	2	1	2047	1	23.965	H2
EMCI	Dementia	5	1	2047	2	23.333	H2
EMCI	Dementia	3	1	2047	3	17.758	H2
EMCI	MCI	2	0	2052	0	17.91	H2
EMCI	MCI	2	0	2052	1	17.842	H2
EMCI		NA	0	2052	2	18.682	H2
EMCI	MCI	2	0	2052	3	18.744	H2
EMCI	MCI	2	0	2055	0	14.814	H1
EMCI	MCI	2	0	2055	2	22.491	H2
EMCI	MCI	2	0	2055	3	21.903	H2
EMCI	MCI	2	0	2055	4	21.521	H2
EMCI	MCI	2	0	2058	0	23.144	H2
EMCI	MCI	2	0	2058	1	19.611	H2
EMCI	MCI	2	0	2060	0	25.241	H2
EMCI	MCI	2	0	2060	1	15.76	H2
EMCI	MCI	2	0	2060	2	17.251	H2
EMCI	MCI	2	0	2060	3	15.819	H2
EMCI		NA	0	2060	4	15.657	H2
EMCI	MCI	2	0	2061	0	4.468	H1
EMCI	MCI	2	0	2061	1	8.394	H1
EMCI	MCI	2	0	2061	2	6.404	H1
EMCI	MCI	2	0	2061	3	9.426	H1
EMCI	MCI	2	0	2063	0	21.237	H2
EMCI	MCI	2	0	2063	1	18.254	H2
EMCI	MCI	2	0	2063	2	27.108	H2
EMCI	MCI	2	0	2063	4	33.901	H2
EMCI	MCI	2	0	2068	0	12.986	H1
EMCI	MCI	2	0	2068	1	17.49	H2
EMCI	MCI	2	0	2068	2	14.531	H1
EMCI	MCI	2	0	2068	3	18.578	H2
EMCI	MCI	2	0	2068	4	26.902	H2
EMCI	MCI	2	0	2072	0	37.363	H2
EMCI	MCI	2	0	2072	1	27.814	H2
EMCI	MCI	2	0	2072	2	24.116	H2
EMCI	MCI	2	0	2072	3	40.459	H2
EMCI	MCI	2	0	2073	0	2.369	H1
EMCI	MCI	2	0	2073	1	15.421	H2
EMCI	MCI	2	0	2073	2	12.601	H1
EMCI	MCI	2	0	2073	3	12.689	H1
EMCI	CN	7	0	2073	4	12.35	H1
EMCI	MCI	2	0	2074	0	11.007	H1
EMCI	MCI	2	0	2074	1	15.569	H2
EMCI	MCI	2	0	2074	2	10.522	H1
EMCI	MCI	2	0	2074	3	14.576	H1
EMCI	MCI	2	0	2077	0	14.215	H1
EMCI	MCI	2	0	2077	1	20.392	H2
EMCI	MCI	2	0	2077	2	14.19	H1
EMCI	MCI	2	0	2077	3	17.279	H2
EMCI	MCI	2	0	2077	4	17.02	H2
EMCI	MCI	2	0	2079	0	22.938	H2
EMCI	MCI	2	0	2079	1	12.395	H1
EMCI	MCI	2	0	2079	2	23.62	H2
EMCI	MCI	2	0	2079	3	31.039	H2
EMCI	MCI	2	0	2079	4	14.084	H1
EMCI	MCI	2	0	2083	0	13.939	H1
EMCI	MCI	2	0	2083	1	15.366	H2
EMCI	MCI	2	0	2083	2	13.678	H1
EMCI	MCI	2	0	2083	3	14.022	H1
EMCI	MCI	2	0	2083	3	18.868	H2
EMCI	MCI	2	1	2087	0	20.537	H2
EMCI	MCI	2	1	2087	1	23.223	H2
EMCI	MCI	2	1	2087	2	22.928	H2
EMCI	Dementia	5	1	2087	4	34.235	H2
EMCI	MCI	2	0	2093	0	10.229	H1
EMCI	MCI	2	0	2093	1	9.993	H1
EMCI	MCI	2	0	2093	2	8.382	H1
EMCI	MCI	2	0	2093	3	12.083	H1
EMCI	MCI	2	0	2099	0	11.842	H1
EMCI	MCI	2	0	2099	1	9.68	H1
EMCI	MCI	2	0	2099	2	14.515	H1
EMCI	MCI	2	0	2100	0	26.93	H2
EMCI	MCI	2	0	2100	1	23.512	H2
EMCI	MCI	2	0	2100	2	17.775	H2
EMCI	MCI	2	0	2100	3	25.063	H2
EMCI	MCI	2	1	2106	0	40.316	H2
EMCI	MCI	2	1	2106	1	32.867	H2
EMCI	Dementia	5	1	2106	3	37.109	H2
EMCI	MCI	2	0	2109	0	18.035	H2
EMCI	MCI	2	0	2109	1	21.632	H2
EMCI	MCI	2	0	2109	2	19.548	H2
EMCI	MCI	2	0	2109	3	23.822	H2
EMCI	MCI	2	0	2116	0	10.006	H1
EMCI	MCI	2	0	2116	1	8.103	H1
EMCI	MCI	2	0	2116	2	8.394	H1
EMCI	MCI	2	0	2116	3	9.152	H1
EMCI	MCI	2	0	2119	0	6.264	H1
EMCI	MCI	2	0	2119	1	4.072	H1
EMCI	MCI	2	0	2119	2	2.068	H1
EMCI	MCI	2	0	2119	3	2.845	H1
EMCI	MCI	2	0	2121	0	10.255	H1
EMCI	MCI	2	0	2121	1	11.52	H1
EMCI	MCI	2	0	2121	2	17.29	H2
EMCI	MCI	2	0	2121	3	16.613	H2
EMCI	MCI	2	0	2123	0	1.564	H1
EMCI	CN	7	0	2123	1	2.174	H1
EMCI	MCI	2	0	2123	2	5.419	H1
EMCI	MCI	2	0	2123	3	6.942	H1
EMCI	MCI	2	0	2123	4	11.487	H1
EMCI	MCI	2	0	2124	0	19.138	H2
EMCI	MCI	2	0	2124	1	16.661	H2
EMCI	MCI	2	0	2124	3	20.556	H2
EMCI	MCI	2	0	2125	0	14.192	H1
EMCI	MCI	2	0	2125	1	16.793	H2
EMCI	MCI	2	0	2125	2	14.108	H1
EMCI	MCI	2	0	2125	3	19.336	H2
EMCI	MCI	2	1	2130	0	13.543	H1
EMCI	MCI	2	1	2130	1	8.542	H1
EMCI	MCI	2	1	2130	3	10.355	H1
EMCI	Dementia	5	1	2130	4	12.475	H1
EMCI	MCI	2	0	2133	0	20.773	H2
EMCI	MCI	2	0	2133	1	9.966	H1
EMCI	MCI	2	0	2133	2	13.104	H1
EMCI	MCI	2	0	2133	3	8.274	H1
EMCI	MCI	2	0	2142	0	23.504	H2
EMCI	MCI	2	0	2142	1	25.408	H2
EMCI	MCI	2	0	2142	2	38.727	H2
EMCI	MCI	2	0	2146	0	32.874	H2
EMCI	MCI	2	0	2146	1	69.362	H2
EMCI	CN	7	0	2146	2	28.348	H2
EMCI	CN	1	0	2146	3	23.202	H2
EMCI	CN	1	0	2146	4	30.873	H2
EMCI	MCI	2	0	2148	0	13.299	H1
EMCI	MCI	2	0	2148	2	12.304	H1
EMCI	MCI	2	0	2148	3	5.067	H1
EMCI	MCI	2	0	2150	0	26.428	H2
EMCI	CN	7	0	2150	1	22.356	H2
EMCI	MCI	2	0	2151	0	6.894	H1
EMCI	MCI	2	0	2151	1	7.843	H1
EMCI	MCI	2	0	2151	2	17.875	H2
EMCI	MCI	2	0	2153	0	15.034	H2
EMCI	MCI	2	0	2153	1	19.601	H2
EMCI	MCI	2	0	2153	2	15.596	H2
EMCI	MCI	2	0	2153	3	15.542	H2
EMCI	MCI	2	0	2155	0	16.26	H2
EMCI	MCI	2	0	2155	1	17.728	H2
EMCI	MCI	2	0	2155	2	17.116	H2
EMCI	MCI	2	0	2155	3	17.215	H2
EMCI	MCI	2	0	2164	0	7.978	H1
EMCI	MCI	2	0	2164	1	13.859	H1
EMCI	MCI	2	0	2164	2	14.431	H1
EMCI	MCI	2	0	2164	3	13.268	H1
EMCI	MCI	2	0	2164	4	5.023	H1
EMCI	MCI	2	0	2167	0	24.073	H2
EMCI	MCI	2	0	2167	1	12.89	H1
EMCI	MCI	2	0	2167	2	17.291	H2
EMCI	MCI	2	0	2167	3	10.285	H1
EMCI	MCI	2	0	2167	4	12.239	H1
EMCI	MCI	2	0	2168	0	7.278	H1
EMCI	MCI	2	0	2168	1	6.202	H1
EMCI	MCI	2	0	2168	3	4.666	H1
EMCI	MCI	2	0	2171	0	9.261	H1
EMCI	MCI	2	0	2171	1	10.651	H1
EMCI	MCI	2	0	2182	0	8.658	H1
EMCI	MCI	2	0	2182	1	3.792	H1
EMCI	MCI	2	0	2182	2	9.82	H1
EMCI	MCI	2	0	2182	4	9.306	H1
EMCI	MCI	2	0	2183	0	2.515	H1
EMCI	MCI	2	0	2183	2	7.017	H1
EMCI	MCI	2	0	2183	3	4.285	H1
EMCI	MCI	2	0	2183	4	12.204	H1
EMCI	MCI	2	0	2184	0	21.748	H2
EMCI	MCI	2	0	2184	1	20.595	H2
EMCI	MCI	2	0	2185	0	11.515	H1
EMCI	MCI	2	0	2185	1	14.208	H1
EMCI	MCI	2	0	2185	2	11.292	H1
EMCI	MCI	2	0	2185	3	14.708	H1
EMCI	MCI	2	0	2185	4	13.003	H1
EMCI	MCI	2	0	2187	0	18.172	H2
EMCI	MCI	2	0	2187	1	22.407	H2
EMCI	MCI	2	0	2187	2	40.879	H2
EMCI	MCI	2	0	2187	4	24.154	H2
EMCI	MCI	2	0	2190	0	16.504	H2
EMCI	MCI	2	0	2190	1	17.295	H2
EMCI	MCI	2	0	2190	2	18.741	H2
EMCI	MCI	2	0	2191	0	14.38	H1
EMCI	MCI	2	0	2191	1	8.43	H1
EMCI	MCI	2	0	2191	2	11.709	H1
EMCI	MCI	2	0	2191	3	10.247	H1
EMCI	MCI	2	1	2195	0	27.849	H2
EMCI	MCI	2	1	2195	1	27.603	H2
EMCI	MCI	2	1	2195	2	36.241	H2
EMCI	MCI	2	1	2195	3	35.176	H2
EMCI	Dementia	3	1	2195	4	33.154	H2
EMCI	MCI	2	0	2196	0	21.355	H2
EMCI	MCI	2	0	2196	1	12.109	H1
EMCI	MCI	2	0	2196	2	12.326	H1
EMCI	MCI	2	0	2196	3	17.692	H2
EMCI	MCI	2	0	2196	4	21.034	H2
EMCI	MCI	2	0	2200	0	19.126	H2
EMCI	MCI	2	0	2200	1	15.39	H2
EMCI	MCI	2	0	2200	2	13.463	H1
EMCI	MCI	2	0	2200	3	16.604	H2
EMCI	MCI	2	0	2200	4	68.341	H2
EMCI	CN	7	0	2201	0	6.386	H1
EMCI	CN	7	0	2201	1	9.579	H1
EMCI	CN	1	0	2201	2	6.519	H1
EMCI	CN	1	0	2201	3	22.309	H2
EMCI	CN	1	0	2201	4	9.774	H1
EMCI	MCI	2	0	2205	0	15.995	H2
EMCI	MCI	2	0	2205	1	18.112	H2
EMCI	MCI	2	0	2205	2	16.644	H2
EMCI	MCI	2	0	2208	0	5.668	H1
EMCI	MCI	2	0	2208	1	10.502	H1
EMCI	MCI	2	0	2208	2	4.23	H1
EMCI	MCI	2	0	2208	3	9.565	H1
EMCI	MCI	2	0	2208	4	13.223	H1
EMCI	MCI	2	1	2210	0	11.902	H1
EMCI	MCI	2	1	2210	1	17.33	H2
EMCI	Dementia	5	1	2210	3	24.097	H2
EMCI	MCI	2	0	2213	0	13.9	H1
EMCI	MCI	2	0	2213	1	19.535	H2
EMCI	MCI	2	0	2213	2	10.075	H1
EMCI	MCI	2	0	2213	3	23.514	H2
EMCI	MCI	2	0	2213	4	23.94	H2
EMCI	MCI	2	1	2216	0	17.062	H2
EMCI	MCI	2	1	2216	1	20.444	H2
EMCI	Dementia	5	1	2216	2	27.118	H2
EMCI	Dementia	3	1	2216	3	23.916	H2
EMCI	Dementia	3	1	2216	4	29.811	H2
EMCI	MCI	2	0	2219	0	38.236	H2
EMCI	MCI	2	0	2219	2	16.82	H2
EMCI	MCI	2	0	2219	3	20.838	H2
EMCI	MCI	2	0	2219	4	19.138	H2
EMCI	MCI	2	0	2220	0	8.012	H1
EMCI	MCI	2	0	2220	1	13.33	H1
EMCI	MCI	2	0	2220	2	17.694	H2
EMCI	MCI	2	0	2220	3	4.132	H1
EMCI	MCI	2	0	2220	4	16.052	H2
EMCI	MCI	2	0	2225	0	30.336	H2
EMCI	MCI	2	0	2225	1	13.489	H1
EMCI	MCI	2	0	2225	2	19.385	H2
EMCI	MCI	2	0	2225	3	19.852	H2
EMCI	MCI	2	0	2225	4	17.189	H2
EMCI	MCI	2	0	2233	0	7.19	H1
EMCI	MCI	2	0	2233	1	7.525	H1
EMCI	MCI	2	0	2233	2	11.363	H1
EMCI	MCI	2	0	2233	3	9.168	H1
EMCI	CN	7	0	2233	4	18.515	H2
EMCI	MCI	2	0	2234	0	7.371	H1
EMCI	CN	7	0	2234	1	8.847	H1
EMCI	CN	1	0	2234	2	11.377	H1
EMCI	CN	1	0	2234	3	11.033	H1
EMCI	CN	1	0	2234	4	11.929	H1
EMCI	MCI	2	0	2238	0	14.512	H1
EMCI	MCI	2	0	2238	1	22.713	H2
EMCI	MCI	2	0	2238	2	12.904	H1
EMCI	MCI	2	0	2238	3	14.082	H1
EMCI	MCI	2	0	2238	4	20.173	H2
EMCI	MCI	2	0	2239	0	6.87	H1
EMCI	MCI	2	0	2239	1	8.714	H1
EMCI	MCI	2	0	2239	2	10.203	H1
EMCI	MCI	2	0	2239	3	13.311	H1
EMCI	MCI	2	0	2239	4	6.988	H1
EMCI	MCI	2	0	2240	0	17.453	H2
EMCI	MCI	2	0	2240	1	16.13	H2
EMCI	MCI	2	0	2245	0	14.072	H1
EMCI	MCI	2	0	2245	2	17.874	H2
EMCI	MCI	2	0	2245	3	15.816	H2
EMCI	MCI	2	0	2245	4	15.185	H2
EMCI	MCI	2	0	2247	0	13.604	H1
EMCI	MCI	2	0	2247	1	27.681	H2
EMCI	MCI	2	0	2247	2	15.622	H2
EMCI	MCI	2	1	2248	0	23.231	H2
EMCI	MCI	2	1	2248	1	14.203	H1
EMCI	Dementia	5	1	2248	2	20.894	H2
EMCI	MCI	2	0	2249	0	10.222	H1
EMCI	MCI	2	0	2249	1	11.378	H1
EMCI	MCI	2	0	2249	2	18.448	H2
EMCI	MCI	2	0	2249	3	3.563	H1
EMCI	MCI	2	0	2249	4	7.909	H1
EMCI	MCI	2	0	2263	0	11.82	H1
EMCI	MCI	2	0	2263	1	7.633	H1
EMCI	CN	7	0	2263	2	17.413	H2
EMCI	CN	7	0	2263	3	14.181	H1
EMCI	CN	7	0	2263	4	9.122	H1
EMCI	MCI	2	1	2274	0	20.994	H2
EMCI	Dementia	5	1	2274	1	30.875	H2
EMCI	MCI	2	1	2274	2	13.147	H1
EMCI	MCI	2	1	2274	3	17.087	H2
EMCI	Dementia	3	1	2274	4	28.916	H2
EMCI	MCI	2	0	2301	0	4.359	H1
EMCI	MCI	2	0	2301	1	14.868	H1
EMCI	MCI	2	0	2301	2	15.707	H2
EMCI	CN	7	0	2301	3	6.93	H1
EMCI	MCI	4	0	2301	4	11.687	H1
EMCI	MCI	2	0	2304	0	7.558	H1
EMCI	MCI	2	0	2304	1	7.308	H1
EMCI	MCI	2	0	2304	2	5.585	H1
EMCI	MCI	2	0	2304	3	10.835	H1
EMCI	CN	7	0	2304	4	8.106	H1
EMCI	MCI	2	0	2307	0	14.909	H1
EMCI	MCI	2	0	2307	1	14.793	H1
EMCI	MCI	2	0	2307	2	8.306	H1
EMCI	MCI	2	0	2307	3	15.138	H2
EMCI	MCI	2	0	2308	0	21.94	H2
EMCI	MCI	2	0	2308	1	26.326	H2
EMCI	MCI	2	0	2308	2	27.849	H2
EMCI	MCI	2	0	2308	3	27.294	H2
EMCI	MCI	2	0	2315	0	13.032	H1
EMCI	MCI	2	0	2315	1	12.377	H1
EMCI	MCI	2	0	2315	4	13.523	H1
EMCI	MCI	2	1	2316	0	44.192	H2
EMCI	Dementia	5	1	2316	1	50.526	H2
EMCI	MCI	2	0	2324	0	3.484	H1
EMCI	MCI	2	0	2324	1	3.692	H1
EMCI	MCI	2	0	2332	0	25.467	H2
EMCI	MCI	2	0	2332	1	12.916	H1
EMCI	MCI	2	0	2332	2	17.333	H2
EMCI	MCI	2	0	2332	3	16.055	H2
EMCI	MCI	2	0	2332	4	20.391	H2
EMCI	MCI	2	0	2336	0	24.42	H2
EMCI	MCI	2	0	2336	2	32.033	H2
EMCI	MCI	2	0	2336	3	26.417	H2
EMCI	MCI	2	0	2336	4	21.03	H2
EMCI	MCI	2	0	2347	0	22.415	H2
EMCI	MCI	2	0	2347	1	20.285	H2
EMCI	MCI	2	0	2347	2	27.628	H2
EMCI	MCI	2	0	2347	3	53.395	H2
EMCI	MCI	2	0	2357	0	11.911	H1
EMCI	MCI	2	0	2357	1	6.31	H1
EMCI	MCI	2	0	2357	2	4.392	H1
EMCI	MCI	2	0	2357	4	10.773	H1
EMCI	MCI	2	0	2360	0	6.182	H1
EMCI	MCI	2	0	2360	1	10.391	H1
EMCI	MCI	2	0	2360	2	4.629	H1
EMCI	MCI	2	0	2360	3	10.71	H1
EMCI	MCI	2	0	2360	4	8.753	H1
EMCI	MCI	2	0	2363	0	11.823	H1
EMCI	MCI	2	0	2363	1	11.87	H1
EMCI	MCI	2	0	2363	2	12.475	H1
EMCI	MCI	2	0	2363	3	15.201	H2
EMCI	MCI	2	0	2363	4	14.288	H1
EMCI	MCI	2	1	2367	0	21.262	H2
EMCI	MCI	2	1	2367	1	27.704	H2
EMCI	MCI	2	1	2367	2	33.324	H2
EMCI	MCI	2	1	2367	3	42.19	H2
EMCI	Dementia	5	1	2367	4	57.54	H2
EMCI	MCI	2	0	2373	0	16.204	H2
EMCI	MCI	2	0	2373	1	17.357	H2
EMCI	MCI	2	0	2373	2	14.244	H1
EMCI	MCI	2	0	2373	3	14.533	H1
EMCI	MCI	2	0	2373	4	14.119	H1
EMCI	MCI	2	0	2374	0	8.374	H1
EMCI	MCI	2	0	2374	1	15.119	H2
EMCI	MCI	2	0	2374	2	19.054	H2
EMCI	MCI	2	0	2374	3	9.097	H1
EMCI	MCI	2	0	2376	0	37.945	H2
EMCI	MCI	2	0	2376	1	28.801	H2
EMCI	MCI	2	0	2376	2	32.508	H2
EMCI	MCI	2	0	2376	4	37.164	H2
EMCI	MCI	2	0	2378	0	6.189	H1
EMCI	MCI	2	0	2378	1	14.929	H1
EMCI	MCI	2	0	2378	2	1.926	H1
EMCI	MCI	2	0	2378	3	13.216	H1
EMCI	CN	1	0	2378	4	13.506	H1
EMCI	MCI	2	0	2379	0	8.787	H1
EMCI	MCI	2	0	2379	1	3.875	H1
EMCI	MCI	2	0	2379	3	4.784	H1
EMCI	MCI	2	0	2379	4	8.792	H1
EMCI	MCI	2	0	2380	0	13.616	H1
EMCI	MCI	2	0	2380	1	8.446	H1
EMCI	MCI	2	0	2380	2	9.981	H1
EMCI	MCI	2	0	2380	3	15.842	H2
EMCI	MCI	2	0	2380	4	9.922	H1
EMCI	MCI	2	1	2381	0	21.803	H2
EMCI	MCI	2	1	2381	1	26.37	H2
EMCI	Dementia	5	1	2381	2	31.07	H2
EMCI	Dementia	3	1	2381	3	22.554	H2
EMCI	Dementia	3	1	2381	4	23.044	H2
EMCI	MCI	2	0	2389	0	9.676	H1
EMCI	MCI	2	0	2389	1	16.461	H2
EMCI	MCI	2	0	2389	2	13.053	H1
EMCI	MCI	2	0	2389	3	16.427	H2
EMCI	MCI	2	0	2390	0	15.182	H2
EMCI	MCI	2	0	2390	1	7.893	H1
EMCI	MCI	2	0	2390	2	16.043	H2
EMCI	MCI	2	0	2390	3	9.851	H1
EMCI	MCI	2	0	2390	4	8.513	H1
EMCI	MCI	2	0	2391	0	19.327	H2
EMCI	MCI	2	0	2391	1	29.32	H2
EMCI	MCI	2	0	2391	2	24.816	H2
EMCI	MCI	2	0	2391	3	27.605	H2
EMCI	MCI	2	0	2391	4	24.02	H2
EMCI	MCI	2	0	2392	0	15.317	H2
EMCI	MCI	2	0	2392	1	16.213	H2
EMCI	MCI	2	0	2392	2	26.102	H2
EMCI	MCI	2	0	2392	3	21.599	H2
EMCI	MCI	2	0	2392	4	21.87	H2
EMCI	MCI	2	0	2394	0	12.511	H1
EMCI	MCI	2	0	2394	1	15.542	H2
EMCI	MCI	2	0	2394	2	16.478	H2
EMCI	MCI	2	0	2394	3	17.631	H2
EMCI	MCI	2	0	2394	4	19.264	H2
EMCI	MCI	2	0	2395	0	6.233	H1
EMCI	MCI	2	0	2395	1	8.897	H1
EMCI	MCI	2	0	2395	2	11.949	H1
EMCI	MCI	2	0	2396	0	8.002	H1
EMCI	MCI	2	0	2396	1	13.263	H1
EMCI	MCI	2	0	2396	2	14.009	H1
EMCI	MCI	2	1	2398	0	14.873	H1
EMCI	Dementia	5	1	2398	1	11.236	H1
EMCI	Dementia	3	1	2398	2	17.881	H2
EMCI	Dementia	3	1	2398	3	6.772	H1
EMCI	Dementia	3	1	2398	4	18.88	H2
EMCI	MCI	2	1	2403	0	37.002	H2
EMCI	MCI	2	1	2403	1	7.766	H1
EMCI	MCI	2	1	2403	2	5.116	H1
EMCI	Dementia	5	1	2403	3	44.566	H2
EMCI	MCI	2	0	2405	0	12.568	H1
EMCI	MCI	2	0	2405	1	13.099	H1
EMCI	MCI	2	0	2405	2	19.894	H2
EMCI	MCI	2	0	2405	3	16.299	H2
EMCI	MCI	2	0	2407	0	3.251	H1
EMCI	MCI	2	0	2407	1	10.548	H1
EMCI	MCI	2	0	2407	2	6.72	H1
EMCI	MCI	2	0	2407	3	6.753	H1
EMCI	MCI	2	0	2407	4	10.256	H1
CN	CN	1	0	4003	0	16.019	H2
CN	CN	1	0	4003	1	22.541	H2
CN	CN	1	0	4003	2	18.165	H2
CN	CN	1	0	4003	2	18.165	H2
CN	CN	1	0	4003	3	24.899	H2
EMCI	MCI	2	0	4004	0	23.038	H2
EMCI	MCI	2	0	4004	1	19.89	H2
EMCI	MCI	2	0	4004	2	21.136	H2
EMCI	MCI	2	0	4004	3	23.281	H2
EMCI	MCI	2	0	4004	4	20.087	H2
EMCI	MCI	2	1	4005	0	27.134	H2
EMCI	Dementia	5	1	4005	1	38.233	H2
EMCI	Dementia	3	1	4005	2	41.019	H2
EMCI	MCI	8	1	4005	3	40.696	H2
EMCI	MCI	2	1	4005	4	32.773	H2
EMCI	MCI	2	0	4007	0	11.169	H1
EMCI	MCI	2	0	4007	1	13.872	H1
EMCI	MCI	2	0	4007	2	12.644	H1
CN	CN	1	0	4010	0	18.092	H2
CN	CN	1	0	4010	1	24.645	H2
CN	CN	1	0	4010	2	22.155	H2
CN	CN	1	0	4010	3	17.624	H2
EMCI	MCI	2	0	4012	0	1.879	H1
EMCI	MCI	2	0	4012	1	14.31	H1
EMCI	MCI	2	0	4012	2	8.45	H1
EMCI	MCI	2	0	4012	3	19.561	H2
EMCI	MCI	2	0	4012	4	12.297	H1
CN	CN	1	0	4014	0	12.489	H1
CN	CN	1	0	4014	1	10.353	H1
CN	CN	1	0	4014	2	20.758	H2
CN	CN	1	0	4014	4	26.639	H2
LMCI	MCI	2	1	4015	0	34.17	H2
LMCI	MCI	2	1	4015	1	26.308	H2
LMCI	Dementia	5	1	4015	2	19.875	H2
LMCI	Dementia	3	1	4015	3	25.379	H2
LMCI	Dementia	3	1	4015	4	17.806	H2
CN	CN	1	0	4018	0	13.928	H1
CN	CN	1	0	4018	1	17.388	H2
CN	CN	1	0	4018	2	4.047	H1
CN	CN	1	0	4018	4	22.159	H2
CN	CN	1	0	4020	0	8.746	H1
CN	CN	1	0	4020	1	9.384	H1
CN	CN	1	0	4020	2	15.482	H2
CN	CN	1	0	4020	4	11.221	H1
CN	CN	1	0	4021	0	7.733	H1
CN	CN	1	0	4021	1	9.889	H1
CN	CN	1	0	4021	2	4.603	H1
CN	CN	1	0	4021	2	4.603	H1
CN	CN	1	0	4021	3	12.87	H1
EMCI	MCI	2	0	4022	0	24.682	H2
EMCI	MCI	2	0	4022	1	33.297	H2
CN	CN	1	0	4026	0	14.603	H1
CN	CN	1	0	4026	1	13.116	H1
CN	CN	1	0	4026	2	21.041	H2
CN	CN	1	0	4028	0	10.406	H1
CN	CN	1	0	4028	1	15.482	H2
CN	CN	1	0	4028	2	11.915	H1
CN	CN	1	0	4028	4	12.196	H1
CN	CN	1	0	4028	4	12.196	H1
LMCI	MCI	2	0	4029	0	17.974	H2
LMCI	MCI	2	0	4029	1	20.033	H2
LMCI	MCI	2	0	4029	2	12.589	H1
LMCI	MCI	2	0	4029	3	22.692	H2
LMCI	MCI	2	1	4030	0	42.601	H2
LMCI	MCI	2	1	4030	1	39.898	H2
LMCI	MCI	2	1	4030	2	44.811	H2
LMCI	Dementia	5	1	4030	3	38.671	H2
LMCI	Dementia	3	1	4030	4	40.581	H2
CN	CN	1	0	4032	0	2.237	H1
CN	CN	1	0	4032	1	5.751	H1
CN	CN	1	0	4032	2	6.384	H1
LMCI	MCI	2	0	4034	0	27.435	H2
LMCI	MCI	2	0	4034	1	24.956	H2
LMCI	MCI	2	1	4035	0	27.146	H2
LMCI	Dementia	5	1	4035	1	20.635	H2
LMCI	Dementia	3	1	4035	2	18.462	H2
LMCI	Dementia	3	1	4035	3	20.407	H2
LMCI	Dementia	3	1	4035	4	20.46	H2
EMCI	MCI	2	0	4036	0	21.781	H2
EMCI	MCI	2	0	4036	1	17.633	H2
EMCI	MCI	2	0	4036	2	18.208	H2
EMCI	MCI	2	0	4036	3	18.118	H2
EMCI	MCI	2	0	4036	4	20.446	H2
CN	CN	1	0	4037	0	10.788	H1
CN	CN	1	0	4037	1	15.345	H2
CN	CN	1	0	4037	4	15.433	H2
CN	CN	1	1	4041	0	13.634	H1
CN	MCI	2	1	4041	1	16.958	H2
CN	Dementia	5	1	4041	2	15.849	H2
CN	Dementia	3	1	4041	3	14.984	H2
CN	Dementia	3	1	4041	4	17.197	H2
LMCI	MCI	2	1	4042	0	18.392	H2
LMCI	MCI	2	1	4042	1	26.608	H2
LMCI	Dementia	5	1	4042	2	24.088	H2
CN	CN	1	0	4043	0	21.11	H2
CN	CN	1	0	4043	1	21.841	H2
CN	CN	1	0	4043	2	29.571	H2
CN	CN	1	0	4043	4	25.333	H2
CN	CN	1	0	4050	0	7.833	H1
CN	CN	1	0	4050	1	12.323	H1
CN	CN	1	0	4050	2	2.618	H1
CN	CN	1	0	4050	4	16.543	H2
EMCI	MCI	2	0	4051	0	10.92	H1
EMCI	MCI	2	0	4051	1	11.199	H1
EMCI	MCI	2	0	4051	2	11.106	H1
EMCI	MCI	2	0	4051	3	8.688	H1
EMCI	MCI	2	0	4051	4	13.782	H1
LMCI	MCI	2	0	4053	0	37.612	H2
LMCI	MCI	2	0	4053	1	46.828	H2
EMCI	MCI	2	0	4054	0	9.908	H1
EMCI	CN	7	0	4054	1	13.133	H1
EMCI	CN	1	0	4054	2	11.047	H1
EMCI	CN	1	0	4054	3	6.734	H1
EMCI	CN	1	0	4054	4	12.562	H1
LMCI	MCI	2	1	4057	0	38.914	H2
LMCI	Dementia	3	1	4057	1	27.041	H2
LMCI	Dementia	3	1	4057	2	34.487	H2
LMCI	MCI	2	1	4058	0	19.105	H2
LMCI	MCI	2	1	4058	1	15.392	H2
LMCI	Dementia	5	1	4058	2	19.597	H2
EMCI	MCI	2	0	4059	0	26.863	H2
EMCI	MCI	2	0	4059	1	29.763	H2
LMCI	MCI	2	0	4061	0	14.064	H1
LMCI	MCI	2	0	4061	1	9.182	H1
LMCI	MCI	2	0	4061	2	10.264	H1
LMCI	CN	7	0	4061	3	13.351	H1
LMCI	MCI	2	0	4061	4	3.14	H1
EMCI	MCI	2	0	4063	0	10.597	H1
EMCI	MCI	2	0	4063	1	8.896	H1
EMCI	MCI	2	0	4063	2	10.172	H1
EMCI	MCI	2	0	4063	4	8.911	H1
EMCI	MCI	2	0	4067	0	12.242	H1
EMCI	MCI	2	0	4067	1	8.788	H1
EMCI	MCI	2	0	4067	3	11.011	H1
CN	CN	1	0	4071	0	8.74	H1
CN	CN	1	0	4071	1	13.938	H1
CN	MCI	2	0	4071	3	21.18	H2
EMCI	MCI	2	0	4072	0	4.382	H1
EMCI	MCI	2	0	4072	1	5.749	H1
EMCI	MCI	2	0	4072	2	12.079	H1
EMCI	CN	7	0	4072	3	19.996	H2
EMCI	CN	1	0	4072	4	11.557	H1
EMCI	MCI	2	0	4073	0	16.015	H2
EMCI	MCI	2	0	4073	1	18.009	H2
EMCI	MCI	2	0	4073	2	15.019	H2
EMCI	MCI	2	0	4073	3	15.959	H2
CN	CN	1	0	4075	0	12.024	H1
CN	CN	1	0	4075	1	14.651	H1
CN	CN	1	0	4075	2	15.714	H2
CN	CN	1	0	4076	0	10.596	H1
CN	CN	1	0	4076	1	11.769	H1
CN	CN	1	0	4076	2	12.518	H1
CN	CN	1	0	4076	4	12.748	H1
LMCI	MCI	2	0	4077	0	9.927	H1
LMCI	MCI	2	0	4077	1	1.376	H1
LMCI	MCI	2	0	4077	2	1.572	H1
LMCI	MCI	2	0	4077	4	11.106	H1
LMCI	MCI	2	1	4079	0	30.248	H2
LMCI	MCI	2	1	4079	1	23.721	H2
LMCI	Dementia	5	1	4079	2	24.259	H2
CN	CN	1	0	4080	0	2.419	H1
CN	CN	1	0	4080	1	1.8	H1
CN	CN	1	0	4082	0	12.648	H1
CN	CN	1	0	4082	1	9.265	H1
CN	CN	1	0	4082	2	10.305	H1
CN	CN	1	0	4082	4	31.422	H2
CN	CN	1	0	4084	0	6.599	H1
CN	CN	1	0	4084	1	7.605	H1
CN	CN	1	0	4084	2	11.57	H1
CN	CN	1	0	4084	4	11.966	H1
CN	CN	1	0	4084	4	11.966	H1
CN	CN	1	0	4086	0	7.942	H1
CN	CN	1	0	4086	1	7.917	H1
CN	CN	1	0	4086	2	10.161	H1
CN	CN	1	0	4086	4	13.936	H1
CN	CN	1	0	4090	0	16.681	H2
CN	CN	1	0	4090	1	12.599	H1
CN	CN	1	0	4090	2	15.382	H2
CN	CN	1	0	4092	0	38.388	H2
CN	MCI	4	0	4092	1	33.946	H2
CN	MCI	2	0	4092	2	35.555	H2
CN	MCI	2	0	4092	3	37.528	H2
CN	MCI	2	0	4092	4	46.309	H2
CN	CN	1	0	4093	0	11.168	H1
CN	CN	1	0	4093	1	15.979	H2
LMCI	MCI	2	1	4094	0	19.65	H2
LMCI	Dementia	3	1	4094	1	9.079	H1
LMCI	Dementia	3	1	4094	2	11.015	H1
LMCI	Dementia	3	1	4094	3	10.881	H1
LMCI	Dementia	3	1	4094	4	12.679	H1
CN	CN	1	0	4100	0	11.046	H1
CN	CN	1	0	4100	1	14.285	H1
CN	CN	1	0	4100	2	14.988	H2
CN	MCI	4	0	4100	4	14.393	H1
EMCI	MCI	2	1	4102	0	12.91	H1
EMCI	Dementia	5	1	4102	1	8.08	H1
CN	CN	1	0	4103	0	9.655	H1
CN	CN	1	0	4103	1	6.673	H1
CN	CN	1	0	4103	2	2.762	H1
CN	CN	1	0	4104	0	8.493	H1
CN	CN	1	0	4104	1	10.711	H1
CN	CN	1	0	4104	2	10.781	H1
CN	CN	1	0	4105	0	25.635	H2
CN	CN	1	0	4105	1	13.306	H1
CN	CN	1	0	4105	2	16.634	H2
LMCI	MCI	2	1	4114	0	13.714	H1
LMCI	Dementia	5	1	4114	1	9.943	H1
LMCI	Dementia	3	1	4114	2	16.031	H2
LMCI	Dementia	3	1	4114	3	14.284	H1
LMCI	MCI	2	0	4115	0	13.076	H1
LMCI	MCI	2	0	4115	1	13.335	H1
LMCI	MCI	2	0	4115	2	11.854	H1
LMCI	MCI	2	0	4115	3	15.984	H2
CN	CN	1	0	4119	0	14.255	H1
CN	CN	1	0	4119	2	7.442	H1
CN	CN	1	0	4120	0	16.988	H2
CN	CN	1	0	4120	1	18.725	H2
CN	CN	1	0	4120	2	15.381	H2
CN	CN	1	0	4121	0	14.378	H1
CN	CN	1	0	4121	1	14.504	H1
CN	CN	1	0	4121	2	16.849	H2
CN	MCI	4	0	4121	4	30.11	H2
LMCI	MCI	2	0	4122	0	19.259	H2
LMCI	MCI	2	0	4122	1	24.662	H2
LMCI	MCI	2	0	4122	3	38.118	H2
CN	CN	1	0	4125	0	10.853	H1
CN	CN	1	0	4125	1	10.342	H1
CN	CN	1	0	4125	2	19.719	H2
EMCI	MCI	2	0	4127	0	12.865	H1
EMCI	MCI	2	0	4127	1	19.246	H2
EMCI	MCI	2	0	4127	2	9.968	H1
EMCI	MCI	2	0	4127	3	12.947	H1
EMCI	MCI	2	0	4128	0	6.097	H1
EMCI	MCI	2	0	4128	1	7.256	H1
EMCI	MCI	2	0	4128	2	10.613	H1
EMCI	MCI	2	0	4128	3	16.669	H2
EMCI	MCI	2	0	4128	4	22.854	H2
LMCI	MCI	2	1	4131	0	35.878	H2
LMCI	Dementia	5	1	4131	1	32.439	H2
EMCI	MCI	2	0	4133	0	2.953	H1
EMCI	MCI	2	0	4133	1	11.941	H1
EMCI	MCI	2	0	4133	2	15.793	H2
EMCI	MCI	2	0	4134	0	20.717	H2
EMCI	MCI	2	0	4134	1	20.598	H2
EMCI	MCI	2	0	4134	2	29.728	H2
LMCI	MCI	2	0	4138	0	8.306	H1
LMCI	MCI	2	0	4138	1	7.656	H1
LMCI	MCI	2	0	4138	4	2.231	H1
EMCI	MCI	2	0	4143	0	4.653	H1
EMCI	MCI	2	0	4143	1	8.73	H1
EMCI	MCI	2	0	4143	2	1.663	H1
EMCI	MCI	2	0	4143	3	5.296	H1
EMCI	MCI	2	0	4143	4	7.302	H1
EMCI	MCI	2	0	4146	0	21.347	H2
EMCI	MCI	2	0	4146	1	19.496	H2
EMCI	MCI	2	0	4146	2	19.712	H2
EMCI	MCI	2	0	4146	3	20.429	H2
CN	CN	1	0	4148	0	14.274	H1
CN	CN	1	0	4148	1	8.43	H1
CN	CN	1	0	4148	2	12.493	H1
CN	CN	1	0	4148	2	12.493	H1
CN	CN	1	0	4148	4	10.84	H1
EMCI	MCI	2	0	4149	0	16.131	H2
EMCI	MCI	2	0	4149	1	19.596	H2
EMCI	MCI	2	0	4149	2	20.411	H2
EMCI	MCI	2	0	4149	3	25.804	H2
CN	CN	1	0	4150	0	13.385	H1
CN	CN	1	0	4150	2	14.207	H1
CN	CN	1	0	4151	0	12.978	H1
CN	CN	1	0	4151	1	28.181	H2
CN	CN	1	0	4151	2	23.015	H2
CN		NA	0	4151	4	27.818	H2
CN	CN	1	0	4155	0	13.807	H1
CN	CN	1	0	4155	1	9.588	H1
EMCI	MCI	2	1	4157	0	34.389	H2
EMCI	MCI	2	1	4157	1	32.278	H2
EMCI	MCI	2	1	4157	2	40.148	H2
EMCI	Dementia	5	1	4157	3	41.82	H2
CN	CN	1	0	4158	0	48.854	H2
CN	CN	1	0	4158	1	47.074	H2
CN	CN	1	0	4158	2	52.047	H2
CN	CN	1	0	4158	4	51.773	H2
EMCI	MCI	2	0	4159	0	8.035	H1
EMCI	MCI	2	0	4159	1	10.804	H1
EMCI	MCI	2	0	4159	2	11.259	H1
EMCI	MCI	2	0	4160	0	13.566	H1
EMCI	MCI	2	0	4160	2	12.355	H1
LMCI	MCI	2	1	4162	0	29.859	H2
LMCI	MCI	2	1	4162	1	19.122	H2
LMCI	Dementia	5	1	4162	2	19.513	H2
LMCI	Dementia	3	1	4162	3	18.131	H2
CN	CN	1	0	4164	0	9.861	H1
CN	CN	1	0	4164	1	9.728	H1
CN	CN	1	0	4164	2	13.91	H1
CN	CN	1	0	4164	2	13.91	H1
LMCI	MCI	2	1	4167	0	44.125	H2
LMCI	Dementia	5	1	4167	1	18.97	H2
LMCI	Dementia	3	1	4167	2	51.277	H2
LMCI	Dementia	3	1	4167	3	64.958	H2
LMCI	Dementia	3	1	4167	4	61.861	H2
EMCI	MCI	2	0	4168	0	4.111	H1
EMCI	MCI	2	0	4168	1	3.329	H1
EMCI	MCI	2	0	4168	2	6.019	H1
EMCI	MCI	2	0	4168	3	15.946	H2
LMCI	MCI	2	0	4169	0	43.541	H2
LMCI	MCI	2	0	4169	1	32.671	H2
LMCI	MCI	2	0	4169	2	42.226	H2
LMCI	MCI	2	0	4169	3	42.652	H2
LMCI	MCI	2	0	4169	4	36.467	H2
LMCI	MCI	2	0	4170	0	13.846	H1
LMCI	MCI	2	0	4170	1	20.877	H2
LMCI	MCI	2	0	4170	2	17.805	H2
LMCI	MCI	2	0	4170	3	13.017	H1
LMCI	MCI	2	0	4170	4	22.004	H2
CN	CN	1	0	4173	0	17.942	H2
CN	CN	1	0	4173	1	20.775	H2
CN	CN	1	0	4173	2	19.053	H2
CN	CN	1	0	4174	0	15.988	H2
CN	CN	1	0	4174	1	19.499	H2
EMCI	MCI	2	0	4175	0	20.289	H2
EMCI	MCI	2	0	4175	1	20.313	H2
EMCI	MCI	2	0	4175	2	28.538	H2
EMCI	MCI	2	0	4175	3	26.143	H2
EMCI	MCI	2	0	4175	4	27.54	H2
CN	CN	1	0	4176	0	32.932	H2
CN	CN	1	0	4176	1	33.798	H2
CN	CN	1	0	4176	2	34.441	H2
CN	CN	1	0	4176	4	33.379	H2
CN	CN	1	0	4176	4	33.379	H2
CN	CN	1	0	4177	0	20.649	H2
CN	CN	1	0	4177	1	20.451	H2
CN	CN	1	0	4177	2	19.017	H2
CN		NA	0	4177	4	22.328	H2
CN	CN	1	0	4179	0	32.468	H2
CN	CN	1	0	4179	1	26.719	H2
CN	CN	1	0	4179	2	18.977	H2
EMCI	MCI	2	0	4184	0	4.236	H1
EMCI	MCI	2	0	4184	1	3.657	H1
EMCI	MCI	2	0	4184	2	8.169	H1
EMCI	CN	7	0	4184	3	7.853	H1
EMCI	CN	1	0	4184	4	11.604	H1
EMCI	MCI	2	0	4185	0	5.682	H1
EMCI	MCI	2	0	4185	1	9.203	H1
EMCI	MCI	2	0	4185	2	2.757	H1
EMCI	MCI	2	0	4185	3	2.197	H1
EMCI	MCI	2	0	4185	4	9.356	H1
LMCI	MCI	2	0	4187	0	5.664	H1
LMCI	MCI	2	0	4187	1	6.544	H1
LMCI	MCI	2	0	4187	2	16.66	H2
LMCI	MCI	2	0	4187	3	9.667	H1
LMCI	MCI	2	0	4187	4	6.238	H1
EMCI	MCI	2	1	4188	0	44.248	H2
EMCI	MCI	2	1	4188	2	28.196	H2
EMCI	Dementia	5	1	4188	3	46.659	H2
EMCI	Dementia	3	1	4188	4	32.701	H2
LMCI	MCI	2	1	4189	0	9.85	H1
LMCI	Dementia	3	1	4189	1	23.169	H2
LMCI	Dementia	3	1	4189	2	20.749	H2
LMCI	MCI	2	0	4194	0	20.368	H2
LMCI	MCI	2	0	4194	1	12.45	H1
LMCI	MCI	2	0	4194	2	11.704	H1
LMCI	MCI	2	0	4197	0	29.603	H2
LMCI	MCI	2	0	4197	1	34.162	H2
LMCI	MCI	2	0	4197	2	30.063	H2
LMCI	MCI	2	0	4197	3	25.866	H2
LMCI	MCI	2	0	4197	4	25.18	H2
CN	CN	1	0	4198	0	22.445	H2
CN	CN	1	0	4198	1	18.742	H2
CN	CN	1	0	4198	2	12.346	H1
EMCI	MCI	2	0	4199	0	4.534	H1
EMCI	MCI	2	0	4199	1	5.753	H1
EMCI	MCI	2	0	4199	2	9.002	H1
EMCI	MCI	2	0	4199	3	7.87	H1
CN	CN	1	0	4200	0	9.38	H1
CN	CN	1	0	4200	1	7.263	H1
CN	CN	1	0	4200	2	11.536	H1
CN	CN	1	0	4200	4	9.355	H1
EMCI	MCI	2	0	4202	0	11.603	H1
EMCI	MCI	2	0	4202	1	10.579	H1
EMCI	MCI	2	0	4202	2	12.561	H1
EMCI	MCI	2	0	4202	3	13.985	H1
LMCI	MCI	2	1	4203	0	11.348	H1
LMCI	Dementia	5	1	4203	1	8.054	H1
LMCI	Dementia	5	1	4203	2	7.692	H1
EMCI	MCI	2	0	4205	0	15.489	H2
EMCI	MCI	2	0	4205	1	14.078	H1
EMCI	MCI	2	0	4205	2	16.095	H2
EMCI	MCI	2	0	4205	3	15.158	H2
EMCI	MCI	2	0	4206	0	8.774	H1
EMCI	MCI	2	0	4206	1	7.123	H1
EMCI	MCI	2	0	4206	2	5.892	H1
EMCI	MCI	2	0	4206	3	7.893	H1
CN	CN	1	0	4208	0	19.721	H2
CN	CN	1	0	4208	1	20.372	H2
CN	CN	1	0	4208	2	13.936	H1
LMCI	MCI	2	0	4210	0	10.376	H1
LMCI	MCI	2	0	4210	1	7.429	H1
LMCI	MCI	2	0	4210	2	8.478	H1
LMCI	MCI	2	0	4210	3	9.539	H1
LMCI	MCI	2	0	4210	4	7.702	H1
EMCI	MCI	2	0	4212	0	18.382	H2
EMCI	MCI	2	0	4212	1	4.68	H1
EMCI	CN	7	0	4212	2	4.212	H1
EMCI	CN	1	0	4212	3	8.632	H1
EMCI	CN	1	0	4212	4	12.393	H1
CN	CN	1	0	4213	0	13.002	H1
CN	CN	1	0	4213	1	8.149	H1
CN	CN	1	0	4213	2	9.574	H1
CN	CN	1	0	4213	2	9.574	H1
CN	CN	1	0	4213	4	4.436	H1
LMCI	MCI	2	0	4214	0	14.997	H2
LMCI	MCI	4	0	4214	1	13.891	H1
LMCI	MCI	2	0	4214	2	16.634	H2
LMCI	MCI	2	0	4214	3	13.388	H1
LMCI	CN	7	0	4214	4	17.75	H2
EMCI	MCI	2	0	4216	0	13.581	H1
EMCI	MCI	2	0	4216	1	15.2	H2
EMCI	MCI	2	0	4216	2	10.444	H1
EMCI	MCI	2	0	4216	3	10.261	H1
EMCI	MCI	2	0	4216	4	11.581	H1
EMCI	MCI	2	0	4217	0	28.995	H2
EMCI	MCI	2	0	4217	1	19.675	H2
CN	CN	1	0	4218	0	19.172	H2
CN	MCI	4	0	4218	1	14.479	H1
CN	MCI	2	0	4218	2	9.274	H1
CN	MCI	2	0	4218	3	18.527	H2
LMCI	MCI	2	0	4219	0	9.748	H1
LMCI	MCI	2	0	4219	1	18.193	H2
EMCI	MCI	2	0	4220	0	14.229	H1
EMCI	MCI	2	0	4220	1	13.782	H1
EMCI	MCI	2	0	4220	2	14.318	H1
EMCI	MCI	2	0	4220	3	16.478	H2
EMCI	MCI	2	0	4220	4	50.513	H2
CN	CN	1	0	4222	0	13.502	H1
CN	CN	1	0	4222	1	6.641	H1
CN	CN	1	0	4224	0	24.81	H2
CN	CN	1	0	4224	1	20.633	H2
CN	CN	1	0	4224	2	30.847	H2
CN	CN	1	0	4225	0	28.392	H2
CN	CN	1	0	4225	1	24.555	H2
CN	CN	1	0	4225	2	21.222	H2
EMCI	MCI	2	0	4226	0	8.965	H1
EMCI	MCI	2	0	4226	1	9.101	H1
EMCI	MCI	2	0	4226	2	9.143	H1
EMCI	MCI	2	0	4226	3	7.725	H1
LMCI	MCI	2	0	4229	0	21.076	H2
LMCI	MCI	2	0	4229	1	11.924	H1
LMCI	MCI	2	0	4229	2	22.216	H2
LMCI	MCI	2	0	4229	3	20.06	H2
LMCI	MCI	2	0	4229	4	17.523	H2
CN	CN	1	0	4234	0	12.813	H1
CN	CN	1	0	4234	1	19.132	H2
CN	CN	1	0	4234	2	12.407	H1
EMCI	MCI	2	0	4235	0	14.029	H1
EMCI	MCI	2	0	4235	1	18.935	H2
EMCI	MCI	2	0	4235	2	25.67	H2
EMCI	MCI	2	0	4235	3	13.694	H1
EMCI	MCI	2	0	4235	4	21.477	H2
LMCI	MCI	2	1	4240	0	14.642	H1
LMCI	Dementia	3	1	4240	1	18.105	H2
LMCI	Dementia	3	1	4240	2	29.068	H2
LMCI	Dementia	3	1	4240	3	16.15	H2
EMCI	MCI	2	0	4241	0	22.637	H2
EMCI	MCI	2	0	4241	1	13.569	H1
LMCI	MCI	2	1	4243	0	12.501	H1
LMCI	MCI	2	1	4243	1	34.858	H2
LMCI	Dementia	5	1	4243	2	17.705	H2
LMCI	MCI	2	0	4244	0	20.82	H2
LMCI	MCI	2	0	4244	1	18.563	H2
LMCI	MCI	2	0	4244	2	33.044	H2
EMCI	MCI	2	0	4245	0	21.648	H2
EMCI	MCI	2	0	4245	1	20.389	H2
EMCI	MCI	2	0	4245	2	32.781	H2
EMCI	MCI	2	0	4245	3	26.684	H2
LMCI	MCI	2	1	4250	0	13.334	H1
LMCI	Dementia	5	1	4250	2	26.411	H2
LMCI	Dementia	3	1	4250	3	28.571	H2
CN	CN	1	0	4254	0	11.962	H1
CN	CN	1	0	4254	1	10.256	H1
CN	CN	1	0	4254	2	9.722	H1
CN	CN	1	0	4254	4	8.424	H1
CN	CN	1	0	4255	0	11.676	H1
CN	CN	1	0	4255	1	10.776	H1
CN	CN	1	0	4255	2	14.828	H1
CN	CN	1	0	4255	4	13.936	H1
EMCI	MCI	2	0	4256	0	12.745	H1
EMCI	MCI	2	0	4256	1	7.439	H1
EMCI	MCI	2	0	4259	0	21.552	H2
EMCI	MCI	2	0	4259	1	23.707	H2
EMCI	MCI	2	0	4259	2	20.901	H2
CN	CN	1	0	4262	0	30.64	H2
CN	CN	1	0	4262	1	36.304	H2
CN	MCI	4	0	4262	2	33.45	H2
CN	MCI	2	0	4262	3	39.225	H2
CN	MCI	2	0	4262	4	41.117	H2
LMCI	MCI	2	1	4263	0	25.333	H2
LMCI	MCI	2	1	4263	1	21.935	H2
LMCI	Dementia	5	1	4263	2	21.958	H2
LMCI	Dementia	3	1	4263	3	19.585	H2
CN	CN	1	0	4266	0	12.009	H1
CN	CN	1	0	4266	1	12.8	H1
CN	CN	1	0	4266	4	16.658	H2
EMCI	MCI	2	0	4268	0	11.555	H1
EMCI	CN	7	0	4268	1	14.336	H1
EMCI	CN	1	0	4268	2	11.708	H1
EMCI	CN	1	0	4268	3	6.359	H1
CN	CN	1	0	4269	0	4.989	H1
CN	CN	1	0	4269	2	5.233	H1
CN	CN	1	0	4270	0	15.504	H2
CN	CN	1	0	4270	1	19.66	H2
CN	CN	1	0	4270	2	21.777	H2
EMCI	MCI	2	0	4271	0	12.039	H1
EMCI	MCI	2	0	4271	1	10.274	H1
EMCI	MCI	2	0	4271	2	19.861	H2
EMCI	MCI	2	0	4271	3	12.506	H1
EMCI	MCI	2	0	4271	4	12.273	H1
EMCI	MCI	2	0	4272	0	8.125	H1
EMCI	MCI	2	0	4272	1	7.598	H1
EMCI	MCI	2	0	4272	2	7.93	H1
EMCI	MCI	2	0	4272	3	9.24	H1
EMCI	MCI	2	0	4274	0	13.825	H1
EMCI	MCI	2	0	4274	1	22.497	H2
CN	CN	1	0	4275	0	8.221	H1
CN	CN	1	0	4275	1	6.15	H1
CN	CN	1	0	4275	2	8.36	H1
CN	MCI	4	0	4275	4	8.133	H1
CN	CN	1	0	4276	0	8.923	H1
CN	CN	1	0	4276	1	8.768	H1
CN	CN	1	0	4276	2	10.427	H1
CN	CN	1	0	4276	4	9.281	H1
CN	CN	1	0	4277	0	8.085	H1
CN	CN	1	0	4277	1	6.027	H1
CN	MCI	2	0	4277	2	11.052	H1
CN	CN	1	0	4278	0	20.842	H2
CN	CN	1	0	4278	1	12.976	H1
CN	CN	1	0	4278	2	19.738	H2
CN	CN	1	0	4279	0	14.105	H1
CN	CN	1	0	4279	1	12.762	H1
CN	CN	1	0	4279	2	13.11	H1
EMCI	MCI	2	0	4281	0	8.958	H1
EMCI	MCI	2	0	4281	2	12.924	H1
EMCI	MCI	2	0	4281	3	14.739	H1
EMCI	MCI	2	0	4285	0	16.254	H2
EMCI	MCI	2	0	4285	1	4.331	H1
EMCI	MCI	2	0	4285	2	15.053	H2
LMCI	MCI	2	0	4287	0	24.706	H2
LMCI	MCI	2	0	4287	1	31.187	H2
LMCI	MCI	2	0	4287	2	26.879	H2
LMCI	MCI	2	0	4287	3	26.112	H2
CN	CN	1	0	4288	0	8.894	H1
CN	CN	1	0	4288	1	3.3	H1
CN	CN	1	0	4288	4	11.273	H1
CN	CN	1	0	4290	0	23.715	H2
CN	CN	1	0	4290	1	25.306	H2
CN	CN	1	0	4290	2	27.736	H2
CN	CN	1	0	4290	4	22.238	H2
CN	CN	1	0	4291	0	4.203	H1
CN	CN	1	0	4291	1	3.328	H1
CN	CN	1	0	4291	2	2.915	H1
CN	CN	1	0	4292	0	13.997	H1
CN	CN	1	0	4292	1	17.028	H2
CN	CN	1	0	4292	2	11.978	H1
LMCI	MCI	2	1	4293	0	6.948	H1
LMCI	MCI	2	1	4293	1	8.556	H1
LMCI	Dementia	5	1	4293	2	9.235	H1
LMCI	MCI	2	1	4293	3	4.87	H1
LMCI	Dementia	5	1	4293	4	8.372	H1
LMCI	MCI	2	0	4294	0	17.634	H2
LMCI	MCI	2	0	4294	1	18.053	H2
LMCI	MCI	2	0	4294	2	21.613	H2
LMCI	MCI	2	0	4294	3	17.577	H2
EMCI	MCI	2	0	4299	0	10.65	H1
EMCI	MCI	2	0	4299	1	1.484	H1
EMCI	MCI	2	0	4299	2	8.081	H1
EMCI	MCI	2	0	4299	3	15.072	H2
LMCI	MCI	2	0	4300	0	8.791	H1
LMCI	MCI	2	0	4300	1	9.937	H1
LMCI	MCI	2	0	4300	2	9.413	H1
LMCI	MCI	2	0	4300	3	12.462	H1
EMCI	MCI	2	0	4301	0	22.684	H2
EMCI	MCI	2	0	4301	1	26.403	H2
EMCI	MCI	2	0	4301	2	27.149	H2
EMCI	MCI	2	0	4301	3	33.317	H2
EMCI	MCI	2	0	4301	4	6.507	H1
LMCI	MCI	2	0	4302	0	14.46	H1
LMCI	MCI	2	0	4302	1	20.354	H2
LMCI	MCI	2	0	4302	2	42.382	H2
LMCI	MCI	2	0	4302	4	28.017	H2
LMCI	MCI	2	0	4303	0	32.155	H2
LMCI	MCI	2	0	4303	1	30.611	H2
CN	CN	1	0	4308	0	13.261	H1
CN	CN	1	0	4308	1	23.785	H2
CN	CN	1	0	4308	2	18.674	H2
CN	CN	1	0	4308	2	18.674	H2
CN	CN	1	0	4308	4	14.874	H1
EMCI	MCI	2	0	4309	0	26.59	H2
EMCI	MCI	2	0	4309	2	26.314	H2
EMCI	MCI	2	0	4309	3	27.646	H2
EMCI	MCI	2	0	4309	4	26.216	H2
EMCI	MCI	2	0	4310	0	5.455	H1
EMCI	CN	7	0	4310	1	8.399	H1
EMCI	CN	1	0	4310	2	6.579	H1
EMCI	CN	1	0	4310	3	12.125	H1
EMCI	CN	1	0	4310	4	12.335	H1
LMCI	MCI	2	0	4311	0	9.766	H1
LMCI	MCI	2	0	4311	2	13.568	H1
LMCI	MCI	2	0	4311	3	12.735	H1
EMCI	MCI	2	0	4312	0	8.439	H1
EMCI	MCI	2	0	4312	2	13.307	H1
EMCI	MCI	2	0	4312	3	8.187	H1
CN	CN	1	0	4313	0	12.252	H1
CN	CN	1	0	4313	1	16.231	H2
CN	CN	1	0	4313	2	13.53	H1
CN	CN	1	0	4320	0	5.824	H1
CN	CN	1	0	4320	1	31.513	H2
CN	CN	1	0	4320	2	4.419	H1
LMCI	MCI	2	1	4324	0	20.59	H2
LMCI	MCI	2	1	4324	1	26.278	H2
LMCI	Dementia	5	1	4324	2	22.947	H2
LMCI	Dementia	3	1	4324	3	32.341	H2
EMCI	MCI	2	0	4328	0	4.729	H1
EMCI	MCI	2	0	4328	1	1.256	H1
EMCI	MCI	2	0	4328	2	8.229	H1
EMCI	MCI	2	1	4331	0	7.849	H1
EMCI	MCI	2	1	4331	1	7.216	H1
EMCI	MCI	2	1	4331	2	6.088	H1
EMCI	MCI	2	1	4331	3	11.036	H1
EMCI	Dementia	5	1	4331	4	9.606	H1
EMCI	MCI	2	0	4332	0	12.255	H1
EMCI	MCI	2	0	4332	3	12.33	H1
CN	CN	1	0	4335	0	14.62	H1
CN	CN	1	0	4335	1	16.076	H2
CN	CN	1	0	4335	2	19.084	H2
CN	CN	1	0	4335	4	15.588	H2
CN	CN	1	0	4337	0	8.844	H1
CN	MCI	4	0	4337	1	6.015	H1
CN	CN	1	0	4339	0	27.729	H2
CN	CN	1	0	4339	1	30.386	H2
CN	CN	1	0	4339	2	29.045	H2
CN	CN	1	0	4340	0	2.675	H1
CN	CN	1	0	4340	1	3.956	H1
CN	CN	1	0	4340	3	1.163	H1
CN	CN	1	0	4343	0	22.112	H2
CN	CN	1	0	4343	1	22.302	H2
CN	CN	1	0	4343	2	22.521	H2
CN	CN	1	0	4343	2	22.521	H2
CN	CN	1	0	4345	0	37.362	H2
CN	CN	1	0	4345	1	5.54	H1
CN	CN	1	0	4345	2	32.824	H2
CN	CN	1	0	4345	3	50.827	H2
LMCI	MCI	2	1	4346	0	14.495	H1
LMCI	MCI	2	1	4346	1	18.201	H2
LMCI	MCI	2	1	4346	2	19.696	H2
LMCI	Dementia	5	1	4346	3	17.437	H2
LMCI	Dementia	3	1	4346	4	24.442	H2
CN	CN	1	0	4349	0	19.624	H2
CN	CN	1	0	4349	1	13.386	H1
CN	CN	1	0	4349	2	10.22	H1
CN	CN	1	0	4350	0	12.273	H1
CN	CN	1	0	4350	1	19.91	H2
EMCI	MCI	2	0	4351	0	12.068	H1
EMCI	CN	7	0	4351	1	7.479	H1
EMCI	CN	1	0	4351	2	6.091	H1
EMCI	CN	1	0	4351	3	11.053	H1
CN	CN	1	0	4352	0	9.44	H1
CN	CN	1	0	4352	1	11.71	H1
CN	CN	1	0	4352	2	10.171	H1
LMCI	MCI	2	0	4354	0	16.364	H2
LMCI	MCI	2	0	4354	1	6.74	H1
LMCI	MCI	2	0	4354	2	12.758	H1
LMCI	MCI	2	0	4354	3	11.817	H1
EMCI	MCI	2	0	4356	0	7.817	H1
EMCI	MCI	2	0	4356	2	8.146	H1
EMCI	MCI	2	0	4356	3	9.492	H1
CN	CN	1	0	4357	0	3.878	H1
CN	CN	1	0	4357	2	11.745	H1
LMCI	MCI	2	0	4359	0	16.064	H2
LMCI	MCI	2	0	4359	1	5.299	H1
LMCI	MCI	2	0	4359	2	11.991	H1
LMCI	CN	7	0	4359	3	5.041	H1
EMCI	MCI	2	0	4360	0	7.417	H1
EMCI	MCI	2	0	4360	1	22.655	H2
EMCI	MCI	2	0	4360	2	10.624	H1
EMCI	MCI	2	0	4360	3	11.487	H1
LMCI	MCI	2	1	4363	0	27.002	H2
LMCI	MCI	2	1	4363	1	22.729	H2
LMCI	MCI	2	1	4363	2	23.135	H2
LMCI	Dementia	5	1	4363	3	29.009	H2
CN	CN	1	0	4365	0	13.097	H1
CN	CN	1	0	4365	1	49.243	H2
CN	CN	1	0	4365	2	19.013	H2
CN	CN	1	0	4365	2	19.013	H2
LMCI	MCI	2	1	4366	0	28.479	H2
LMCI	Dementia	5	1	4366	1	36.877	H2
CN	CN	1	0	4367	0	13.678	H1
CN	CN	1	0	4367	1	11.548	H1
CN	CN	1	0	4367	2	17.188	H2
CN		NA	0	4367	3	14.421	H1
CN	CN	1	0	4367	4	14.592	H1
CN	CN	1	0	4369	0	10.725	H1
CN	CN	1	0	4369	1	5.911	H1
CN	CN	1	0	4369	2	9.97	H1
CN	CN	1	0	4369	2	9.97	H1
CN	CN	1	0	4371	0	13.837	H1
CN	CN	1	0	4371	1	14.528	H1
CN	CN	1	0	4371	2	15.378	H2
CN	CN	1	0	4372	0	12.557	H1
CN	CN	1	0	4372	1	9.763	H1
CN	CN	1	0	4372	2	13.344	H1
CN	CN	1	0	4376	0	3.68	H1
CN	CN	1	0	4376	1	6.481	H1
CN	CN	1	0	4376	2	9.24	H1
LMCI	MCI	2	0	4377	0	10.21	H1
LMCI	MCI	2	0	4377	1	15.959	H2
EMCI	MCI	2	0	4380	0	10.957	H1
EMCI	CN	1	0	4380	1	12.26	H1
EMCI	MCI	2	0	4380	2	14.572	H1
EMCI	MCI	2	0	4380	3	8.635	H1
EMCI	MCI	2	0	4380	4	13.113	H1
LMCI	MCI	2	0	4381	0	11.157	H1
LMCI	CN	7	0	4381	1	10.073	H1
LMCI	MCI	4	0	4381	2	13.368	H1
LMCI	CN	7	0	4381	3	12.456	H1
LMCI	CN	1	0	4381	4	13.257	H1
CN	CN	1	0	4382	0	18.394	H2
CN	CN	1	0	4382	1	21.659	H2
CN	CN	1	0	4382	2	33.575	H2
CN	CN	1	0	4384	0	10.747	H1
CN	CN	1	0	4384	1	9.852	H1
CN	CN	1	0	4384	2	9.161	H1
CN	CN	1	0	4384	4	8.124	H1
CN	CN	1	1	4385	0	19.029	H2
CN	CN	1	1	4385	1	29.975	H2
CN	MCI	4	1	4385	2	13.351	H1
CN	Dementia	5	1	4385	4	11.76	H1
CN	CN	1	0	4386	0	22.855	H2
CN	CN	1	0	4386	1	23.519	H2
CN	CN	1	0	4386	2	25.128	H2
CN	CN	1	0	4386	4	23.324	H2
CN	CN	1	0	4387	0	8.005	H1
CN	CN	1	0	4387	2	10.524	H1
CN	CN	1	0	4387	4	11.157	H1
CN	CN	1	0	4388	0	40.431	H2
CN	CN	7	0	4388	1	17.029	H2
CN	MCI	2	0	4388	3	11.234	H1
CN	MCI	2	0	4388	4	7.244	H1
CN	CN	1	0	4389	0	1.717	H1
CN	CN	1	0	4389	1	4.404	H1
CN	CN	1	0	4389	2	13.103	H1
EMCI	MCI	2	0	4390	0	12.859	H1
EMCI	MCI	2	0	4390	1	16.462	H2
EMCI	MCI	2	0	4390	2	12.234	H1
EMCI	MCI	2	0	4390	3	11.693	H1
EMCI	MCI	2	0	4390	4	12.295	H1
CN	CN	1	0	4391	0	16.637	H2
CN	CN	1	0	4391	1	14.789	H1
CN	CN	1	0	4391	2	11.461	H1
CN	CN	1	0	4391	3	16.186	H2
EMCI	MCI	2	0	4392	0	26.68	H2
EMCI	MCI	2	0	4392	1	21.521	H2
EMCI	MCI	2	0	4392	2	22.264	H2
CN	CN	1	0	4393	0	13.841	H1
CN	CN	1	0	4393	1	11.856	H1
CN	CN	1	0	4393	2	13.515	H1
LMCI	MCI	2	0	4394	0	10.671	H1
LMCI	MCI	2	0	4394	1	12.13	H1
LMCI	MCI	2	0	4394	2	15.36	H2
LMCI	MCI	2	0	4394	3	15.217	H2
LMCI	MCI	2	0	4394	4	13.07	H1
LMCI	MCI	2	0	4395	0	13.272	H1
LMCI	MCI	2	0	4395	1	13.976	H1
LMCI	MCI	2	0	4395	2	17.174	H2
LMCI	MCI	2	0	4395	3	9.968	H1
LMCI	MCI	2	0	4395	4	10.043	H1
CN	CN	1	0	4396	0	15.945	H2
CN	CN	1	0	4396	1	16.078	H2
CN	CN	1	0	4396	2	15.996	H2
CN	CN	1	0	4399	0	12.558	H1
CN	CN	1	0	4399	1	10.685	H1
CN	CN	1	0	4399	2	9.388	H1
CN	CN	1	0	4399	2	9.388	H1
CN	CN	1	0	4399	4	12.554	H1
CN	CN	1	0	4400	0	26.217	H2
CN	CN	1	0	4400	1	20.29	H2
CN	CN	1	0	4400	2	29.728	H2
CN	CN	1	0	4401	0	16.24	H2
CN	CN	1	0	4401	1	23.189	H2
CN	CN	1	0	4401	2	11.633	H1
LMCI	MCI	2	1	4402	0	17.185	H2
LMCI	Dementia	5	1	4402	1	15.45	H2
LMCI	Dementia	3	1	4402	3	17.118	H2
EMCI	MCI	2	0	4404	0	30.357	H2
EMCI	MCI	2	0	4404	1	32.85	H2
EMCI	MCI	2	0	4404	2	14.571	H1
EMCI	MCI	2	0	4404	3	27.662	H2
EMCI	MCI	2	0	4405	0	15.397	H2
EMCI	MCI	2	0	4405	1	12.564	H1
EMCI	MCI	2	0	4405	2	6.592	H1
LMCI	MCI	2	1	4414	0	30.037	H2
LMCI	Dementia	3	1	4414	1	9.55	H1
LMCI	Dementia	5	1	4414	2	42.597	H2
LMCI	Dementia	5	1	4414	3	49.173	H2
EMCI	MCI	2	1	4415	0	17.539	H2
EMCI	Dementia	5	1	4415	2	35.944	H2
EMCI	Dementia	5	1	4415	3	56.749	H2
EMCI	MCI	2	0	4419	0	14.479	H1
EMCI	CN	7	0	4419	1	11.855	H1
EMCI	CN	7	0	4419	2	13.621	H1
EMCI	CN	1	0	4419	3	12.968	H1
EMCI	CN	1	0	4419	4	11.062	H1
EMCI	MCI	2	0	4420	0	17.905	H2
EMCI	MCI	2	0	4420	1	3.904	H1
CN	CN	1	0	4421	0	17.472	H2
CN	CN	1	0	4421	1	12.52	H1
CN	CN	1	0	4421	2	20.748	H2
CN	CN	1	0	4422	0	13.649	H1
CN	CN	1	0	4422	1	11.608	H1
CN	CN	1	0	4422	2	16.056	H2
CN	CN	1	0	4422	2	16.056	H2
CN	CN	1	0	4422	4	16.173	H2
CN	CN	1	0	4424	0	10.053	H1
CN	CN	1	0	4424	2	3.558	H1
LMCI	MCI	2	1	4426	0	10.463	H1
LMCI	MCI	2	1	4426	1	14.981	H1
LMCI	Dementia	5	1	4426	2	13.272	H1
LMCI	MCI	2	1	4426	3	14.152	H1
CN	CN	1	0	4427	0	3.15	H1
CN	CN	1	0	4427	1	27.857	H2
CN	CN	1	0	4427	2	18.276	H2
CN	CN	1	0	4427	4	12.887	H1
CN	CN	1	0	4428	0	11.37	H1
CN	CN	1	0	4428	1	15.912	H2
CN	CN	1	0	4428	2	12.833	H1
CN	CN	1	0	4428	4	8.56	H1
CN	CN	1	0	4429	0	1.027	H1
CN	CN	1	0	4429	1	15.788	H2
CN	CN	1	0	4429	2	7.626	H1
CN	CN	1	0	4429	2	7.626	H1
CN	CN	1	0	4429	4	6.042	H1
LMCI	MCI	2	1	4430	0	29.379	H2
LMCI	MCI	2	1	4430	1	44.131	H2
LMCI	Dementia	3	1	4430	2	26.136	H2
LMCI	Dementia	5	1	4430	3	35.336	H2
LMCI	Dementia	3	1	4430	4	32.638	H2
EMCI	MCI	2	0	4431	0	23.863	H2
EMCI	MCI	2	0	4431	2	26.474	H2
EMCI	MCI	2	0	4431	3	36.331	H2
LMCI	MCI	2	1	4432	0	15.819	H2
LMCI	Dementia	3	1	4432	1	16.141	H2
LMCI	Dementia	3	1	4432	2	32.709	H2
LMCI	Dementia	3	1	4432	3	19.974	H2
LMCI	Dementia	3	1	4432	4	22.033	H2
EMCI	MCI	2	1	4434	0	15.348	H2
EMCI	MCI	2	1	4434	1	15.744	H2
EMCI	MCI	2	1	4434	2	4.935	H1
EMCI	Dementia	5	1	4434	3	10.482	H1
EMCI	MCI	8	1	4434	4	4.103	H1
EMCI	MCI	2	0	4438	0	11.091	H1
EMCI	MCI	2	0	4438	1	11.026	H1
CN	CN	1	0	4441	0	12.528	H1
CN	CN	1	0	4441	1	11.29	H1
CN	CN	1	0	4441	2	9.763	H1
CN	CN	1	0	4441	4	12.532	H1
CN	CN	1	0	4442	0	32.557	H2
CN	CN	1	0	4442	1	35.761	H2
EMCI	MCI	2	0	4443	0	12.512	H1
EMCI	MCI	2	0	4443	1	8.584	H1
EMCI	MCI	2	0	4443	2	8.313	H1
EMCI	MCI	2	0	4443	3	8.99	H1
EMCI	MCI	2	0	4443	4	9.352	H1
LMCI	MCI	2	0	4444	0	16.552	H2
LMCI	MCI	2	0	4444	1	15.905	H2
LMCI	MCI	2	0	4444	2	15.91	H2
LMCI	MCI	2	0	4444	3	16.883	H2
LMCI	CN	1	0	4444	4	18.608	H2
EMCI	MCI	2	0	4445	0	13.534	H1
EMCI	MCI	2	0	4445	1	15.74	H2
EMCI	MCI	2	0	4445	2	12.877	H1
CN	CN	1	0	4446	0	21.884	H2
CN	CN	1	0	4446	1	13.678	H1
CN	CN	1	0	4446	2	16.751	H2
CN	MCI	4	0	4446	3	15.617	H2
CN	MCI	2	0	4446	4	25.482	H2
EMCI	MCI	2	0	4447	0	24.128	H2
EMCI	MCI	2	0	4447	1	23.63	H2
EMCI	MCI	2	0	4447	2	15.628	H2
EMCI	MCI	2	0	4447	3	12.52	H1
CN	CN	1	0	4448	0	15.363	H2
CN	CN	1	0	4448	1	3.646	H1
CN	CN	1	0	4448	2	13.638	H1
CN	CN	1	0	4448	4	17.753	H2
CN	CN	1	0	4449	0	16.053	H2
CN	CN	1	0	4449	1	10.638	H1
CN	CN	1	0	4453	0	13.552	H1
CN	CN	1	0	4453	1	10.441	H1
CN	CN	1	0	4453	2	12.049	H1
CN	CN	1	0	4453	4	6.865	H1
EMCI	MCI	2	0	4455	0	15.67	H2
EMCI	MCI	2	0	4455	1	20.255	H2
EMCI	MCI	2	0	4455	2	20.702	H2
EMCI	MCI	2	0	4455	4	24.048	H2
LMCI	MCI	2	1	4458	0	28.637	H2
LMCI	Dementia	5	1	4458	1	35.445	H2
LMCI	Dementia	3	1	4458	2	37.054	H2
LMCI	Dementia	3	1	4458	3	29.807	H2
LMCI	Dementia	3	1	4458	4	30.305	H2
LMCI	MCI	2	1	4462	0	25.021	H2
LMCI	MCI	2	1	4462	1	24.102	H2
LMCI	MCI	2	1	4462	1	30.416	H2
LMCI	MCI	2	1	4462	2	26.941	H2
LMCI	Dementia	5	1	4462	3	27.437	H2
EMCI	MCI	2	0	4463	0	12.517	H1
EMCI	MCI	2	0	4463	1	11.71	H1
EMCI	MCI	2	0	4463	2	19.504	H2
EMCI	MCI	2	0	4463	3	20.123	H2
EMCI	MCI	2	0	4463	4	26.547	H2
CN	CN	1	0	4464	0	7.821	H1
CN	CN	1	0	4464	1	8.393	H1
CN	CN	1	0	4464	2	16.707	H2
EMCI	MCI	2	0	4465	0	5.95	H1
EMCI	MCI	2	0	4465	1	6.356	H1
EMCI	MCI	2	0	4465	1	13.434	H1
EMCI	MCI	2	0	4465	2	5.944	H1
EMCI	MCI	2	0	4465	3	0.643	H1
EMCI	MCI	2	0	4465	4	6.854	H1
CN	CN	1	0	4466	0	26.752	H2
CN	CN	1	0	4466	1	16.858	H2
CN	CN	1	0	4466	2	28.285	H2
CN	CN	1	0	4466	4	24.376	H2
EMCI	MCI	2	0	4467	0	6.778	H1
EMCI	MCI	2	0	4467	1	7.504	H1
EMCI	MCI	2	0	4467	2	22.574	H2
EMCI	MCI	2	0	4467	3	18.629	H2
EMCI	MCI	2	0	4468	0	9.744	H1
EMCI	MCI	2	0	4468	1	4.809	H1
EMCI	MCI	2	0	4468	2	33.801	H2
CN	CN	1	0	4469	0	16.203	H2
CN	CN	1	0	4469	1	12.794	H1
CN	CN	1	0	4469	2	17.156	H2
CN	CN	1	0	4469	2	17.156	H2
EMCI	MCI	2	0	4473	0	11.588	H1
EMCI	MCI	2	0	4473	1	11.781	H1
EMCI	MCI	2	0	4473	2	30.66	H2
EMCI	MCI	2	0	4473	3	19.452	H2
EMCI	MCI	2	0	4473	4	47.395	H2
EMCI	MCI	2	0	4475	0	4.568	H1
EMCI	MCI	2	0	4475	1	13.956	H1
EMCI	MCI	2	0	4476	0	23.949	H2
EMCI	MCI	2	0	4476	1	24.707	H2
EMCI	MCI	2	0	4476	2	14.675	H1
EMCI	MCI	2	0	4476	3	14.728	H1
EMCI	MCI	2	0	4480	0	21.438	H2
EMCI	MCI	2	0	4480	1	17.399	H2
EMCI	MCI	2	0	4480	2	18.563	H2
CN	CN	1	0	4482	0	29.116	H2
CN	CN	1	0	4482	1	16.455	H2
CN	CN	1	0	4482	2	29.232	H2
CN	CN	1	0	4482	2	29.232	H2
CN	CN	1	0	4482	4	13.233	H1
CN	CN	1	0	4483	0	5.461	H1
CN	CN	1	0	4483	1	11.247	H1
CN	CN	1	0	4483	2	12.653	H1
CN	CN	1	0	4483	4	21.145	H2
CN	CN	1	0	4485	0	14.424	H1
CN	CN	1	0	4485	1	8.114	H1
CN	CN	1	0	4485	2	12.891	H1
CN	CN	1	0	4485	4	17.905	H2
CN	CN	1	0	4488	0	9.493	H1
CN	CN	1	0	4488	1	29.207	H2
CN	CN	1	0	4488	2	13.445	H1
CN	CN	1	0	4488	4	16.291	H2
CN	CN	1	0	4488	4	16.291	H2
LMCI	MCI	2	0	4489	0	11.009	H1
LMCI	MCI	2	0	4489	1	10.765	H1
LMCI	MCI	2	0	4489	2	13.612	H1
LMCI	MCI	2	0	4489	3	4.568	H1
LMCI	MCI	2	0	4489	4	2.869	H1
CN	CN	1	0	4491	0	5.04	H1
CN	CN	1	0	4491	1	45.364	H2
CN	CN	1	0	4491	2	11.083	H1
CN	CN	1	0	4491	4	10.909	H1
CN	CN	1	0	4491	4	10.909	H1
CN	CN	1	0	4496	0	12.028	H1
CN	CN	1	0	4496	1	11.11	H1
CN	CN	1	0	4496	2	8.602	H1
EMCI	MCI	2	0	4498	0	18.686	H2
EMCI	MCI	2	0	4498	1	20.748	H2
EMCI	MCI	2	0	4498	2	21.452	H2
EMCI	MCI	2	0	4498	4	25.299	H2
CN	CN	1	0	4499	0	16.955	H2
CN	CN	1	0	4499	1	22.69	H2
CN	CN	1	0	4499	2	26.301	H2
CN	CN	1	0	4499	4	23.091	H2
LMCI	MCI	2	1	4502	0	27.145	H2
LMCI	Dementia	5	1	4502	1	26.487	H2
LMCI	Dementia	3	1	4502	2	30.467	H2
LMCI	Dementia	3	1	4502	3	22.521	H2
LMCI	Dementia	3	1	4502	4	21.83	H2
CN	CN	1	0	4503	0	6.791	H1
CN	CN	1	0	4503	1	9.752	H1
CN	CN	1	0	4503	2	4.91	H1
CN	CN	1	0	4503	3	11.044	H1
CN	CN	1	1	4506	0	26.37	H2
CN	MCI	4	1	4506	1	24.779	H2
CN	MCI	4	1	4506	1	26.6	H2
CN	Dementia	3	1	4506	3	38.036	H2
LMCI	MCI	2	1	4507	0	14.583	H1
LMCI	MCI	2	1	4507	1	34.114	H2
LMCI	Dementia	5	1	4507	2	11.438	H1
LMCI	Dementia	3	1	4507	3	16.795	H2
LMCI	Dementia	3	1	4507	4	17.319	H2
CN	CN	1	0	4508	0	12.721	H1
CN	CN	1	0	4508	1	31.767	H2
CN	CN	1	0	4508	2	9.277	H1
CN	CN	1	0	4508	4	16.327	H2
LMCI	MCI	2	0	4510	0	20.981	H2
LMCI	MCI	2	0	4510	1	50.723	H2
LMCI	MCI	2	0	4510	2	22.697	H2
LMCI	MCI	2	0	4510	3	18.619	H2
LMCI	MCI	2	0	4510	4	39.777	H2
EMCI	CN	7	0	4512	0	9.351	H1
EMCI	MCI	2	0	4512	1	12.822	H1
EMCI	MCI	2	0	4512	2	12.615	H1
EMCI	MCI	2	0	4512	3	9.105	H1
EMCI	MCI	2	0	4513	0	26.059	H2
EMCI	MCI	2	0	4513	1	11.807	H1
EMCI	MCI	2	0	4513	2	17.999	H2
EMCI	MCI	2	0	4513	3	2.43	H1
EMCI	CN	7	0	4513	4	4.595	H1
EMCI	MCI	2	0	4514	0	9.416	H1
EMCI	MCI	2	0	4514	1	12.445	H1
EMCI	MCI	2	0	4514	2	35.054	H2
EMCI	MCI	2	0	4514	3	10.902	H1
EMCI	MCI	2	0	4514	4	26.626	H2
LMCI	MCI	2	1	4515	0	30.995	H2
LMCI	Dementia	3	1	4515	1	14.323	H1
LMCI	Dementia	3	1	4515	2	28.318	H2
CN	CN	1	0	4516	0	14.487	H1
CN	CN	1	0	4516	1	30.145	H2
CN	CN	1	0	4516	2	13.116	H1
CN	CN	1	0	4516	4	18.489	H2
CN	CN	1	0	4520	0	6.647	H1
CN	CN	1	0	4520	1	11.28	H1
CN	CN	1	0	4520	2	6.193	H1
CN	CN	1	0	4520	4	6.866	H1
LMCI	MCI	2	1	4521	0	23.308	H2
LMCI	MCI	2	1	4521	1	13.201	H1
LMCI	MCI	2	1	4521	2	24.231	H2
LMCI	Dementia	5	1	4521	3	17.872	H2
LMCI	Dementia	3	1	4521	4	10.534	H1
EMCI	MCI	2	0	4522	0	20.185	H2
EMCI	MCI	2	0	4522	1	17.208	H2
EMCI	MCI	2	0	4522	1	19.608	H2
EMCI	MCI	2	0	4522	2	10.867	H1
EMCI	MCI	2	0	4522	3	19.777	H2
EMCI	MCI	2	0	4522	4	16.338	H2
EMCI	MCI	2	1	4530	0	21.417	H2
EMCI	Dementia	5	1	4530	1	20.957	H2
LMCI	MCI	2	0	4531	0	24.88	H2
LMCI	MCI	2	0	4531	1	18.655	H2
LMCI	MCI	2	0	4531	2	20.049	H2
LMCI	MCI	2	0	4531	4	16.948	H2
EMCI	MCI	2	0	4536	0	19.127	H2
EMCI	MCI	2	0	4536	1	10.761	H1
EMCI	MCI	2	0	4536	2	15.304	H2
EMCI	MCI	2	0	4536	3	15.997	H2
EMCI	MCI	2	0	4536	4	14.915	H1
LMCI	MCI	2	0	4538	0	20.665	H2
LMCI	MCI	2	0	4538	1	21.376	H2
LMCI	MCI	2	0	4538	2	20.025	H2
LMCI	MCI	2	0	4538	3	24.04	H2
EMCI	MCI	2	0	4539	0	9.076	H1
EMCI	MCI	2	0	4539	1	11.122	H1
EMCI	MCI	2	0	4539	2	11.148	H1
EMCI	MCI	2	0	4539	3	16.259	H2
EMCI	MCI	2	0	4539	4	9.425	H1
LMCI	MCI	2	1	4542	0	25.292	H2
LMCI	Dementia	3	1	4542	1	8.105	H1
LMCI	Dementia	5	1	4542	2	27.903	H2
LMCI	Dementia	3	1	4542	3	33.379	H2
LMCI	MCI	2	0	4543	0	11.986	H1
LMCI	MCI	2	0	4543	1	11.552	H1
LMCI	CN	7	0	4543	2	5.318	H1
LMCI	CN	1	0	4543	3	8.183	H1
LMCI	CN	1	0	4543	4	4.459	H1
CN	CN	1	0	4545	0	6.254	H1
CN	CN	1	0	4545	1	15.68	H2
CN	CN	1	0	4545	2	6.375	H1
CN	CN	1	0	4545	4	26.117	H2
EMCI	MCI	2	0	4547	0	44.907	H2
EMCI	MCI	2	0	4547	1	31.532	H2
EMCI	MCI	2	0	4547	2	40.584	H2
EMCI	MCI	2	0	4547	4	24.719	H2
LMCI	MCI	2	0	4548	0	5.745	H1
LMCI	MCI	2	0	4548	1	16.794	H2
LMCI	MCI	2	0	4548	2	6.66	H1
LMCI	MCI	2	0	4548	3	5.898	H1
LMCI	MCI	2	0	4548	4	4.713	H1
CN	CN	1	0	4552	0	19.375	H2
CN	CN	1	0	4552	1	17.357	H2
CN	CN	1	0	4552	2	19.858	H2
CN	CN	1	0	4552	4	19.236	H2
EMCI	MCI	2	0	4553	0	9.458	H1
EMCI	MCI	2	0	4553	1	12.796	H1
EMCI	MCI	2	0	4553	2	3.537	H1
EMCI	MCI	2	0	4553	3	11.103	H1
EMCI	MCI	2	0	4553	4	6.307	H1
CN	CN	1	0	4555	0	40.571	H2
CN	CN	1	0	4555	1	19.298	H2
CN	CN	1	0	4555	2	11.276	H1
CN	CN	1	0	4555	4	10.497	H1
EMCI	MCI	2	0	4556	0	13.625	H1
EMCI	CN	7	0	4556	1	8.984	H1
EMCI	CN	1	0	4556	2	19.442	H2
EMCI	CN	1	0	4556	3	18.333	H2
EMCI	MCI	2	0	4557	0	19.789	H2
EMCI	MCI	2	0	4557	1	12.531	H1
EMCI	MCI	2	0	4557	2	27.338	H2
EMCI	MCI	2	0	4557	3	33.505	H2
EMCI	MCI	2	0	4557	4	34.686	H2
CN	CN	1	0	4558	0	9.152	H1
CN	CN	1	0	4558	1	10.326	H1
CN	CN	1	0	4559	0	6.249	H1
CN	CN	1	0	4559	1	10.774	H1
CN	CN	1	0	4559	2	9.266	H1
CN	CN	1	0	4560	0	4.495	H1
CN	CN	1	0	4560	1	4.042	H1
CN	CN	1	0	4560	2	3.827	H1
LMCI	MCI	2	0	4562	0	19.148	H2
LMCI	MCI	2	0	4562	1	15.273	H2
LMCI	MCI	2	0	4562	2	14.922	H1
EMCI	MCI	2	0	4565	0	15.289	H2
EMCI	MCI	2	0	4565	1	24.228	H2
EMCI	MCI	2	0	4565	2	15.725	H2
CN	CN	1	0	4566	0	11.25	H1
CN	CN	1	0	4566	1	13.284	H1
CN	MCI	4	0	4566	2	10.97	H1
CN	MCI	2	0	4566	3	15.995	H2
EMCI	MCI	2	0	4571	0	20.772	H2
EMCI	MCI	2	0	4571	1	22.741	H2
EMCI	MCI	2	0	4571	2	21.208	H2
CN	CN	1	0	4576	0	11.185	H1
CN	CN	1	0	4576	1	15.236	H2
CN	CN	1	0	4576	2	14.864	H1
CN	CN	1	0	4577	0	17.516	H2
CN	MCI	2	0	4577	1	23.822	H2
CN	MCI	2	0	4577	2	27.701	H2
CN	CN	1	0	4578	0	2.942	H1
CN	CN	1	0	4578	1	7.409	H1
CN	CN	1	0	4578	2	4.142	H1
CN	CN	1	0	4578	4	9.676	H1
CN	CN	1	0	4579	0	9.857	H1
CN	MCI	2	0	4579	1	14.84	H1
CN	MCI	2	0	4579	2	30.59	H2
CN	CN	1	0	4580	0	14.288	H1
CN	CN	1	0	4580	1	11.614	H1
CN	CN	1	0	4580	2	32.262	H2
LMCI	MCI	2	0	4582	0	14.013	H1
LMCI	MCI	2	0	4582	1	15.174	H2
LMCI	MCI	2	0	4582	2	13.774	H1
LMCI	MCI	2	0	4582	3	15.336	H2
LMCI	MCI	2	1	4584	0	24.901	H2
LMCI	MCI	2	1	4584	1	28.392	H2
LMCI	Dementia	5	1	4584	2	18.866	H2
CN	CN	1	0	4585	0	14.045	H1
CN	CN	1	0	4585	1	9.585	H1
CN	CN	1	0	4585	2	7.781	H1
CN	CN	1	0	4585	4	12.962	H1
CN	CN	1	0	4586	0	2.638	H1
CN	CN	1	0	4586	1	3.462	H1
CN	CN	1	0	4586	2	2.464	H1
CN	CN	1	0	4587	0	13.806	H1
CN	CN	1	0	4587	1	7.093	H1
CN	CN	1	0	4587	2	9.021	H1
CN	CN	1	0	4587	4	15.33	H2
LMCI	MCI	2	0	4590	0	10.592	H1
LMCI	MCI	2	0	4590	1	9.332	H1
LMCI	MCI	2	0	4590	2	9.414	H1
LMCI	MCI	2	0	4590	3	13.683	H1
LMCI	MCI	2	1	4595	0	28.984	H2
LMCI	Dementia	5	1	4595	1	30.946	H2
LMCI	Dementia	3	1	4595	2	51.26	H2
LMCI	Dementia	3	1	4595	3	33.391	H2
LMCI	MCI	2	1	4596	0	21.522	H2
LMCI	MCI	2	1	4596	1	21.454	H2
LMCI	Dementia	5	1	4596	2	33.932	H2
LMCI	Dementia	3	1	4596	3	23.782	H2
EMCI	MCI	2	0	4597	0	23.361	H2
EMCI	MCI	2	0	4597	1	14.987	H2
EMCI	MCI	2	0	4597	2	26.197	H2
CN	CN	1	0	4598	0	7.832	H1
CN	CN	1	0	4598	1	3.253	H1
CN	CN	1	0	4598	2	10.657	H1
CN	CN	1	0	4598	4	4.282	H1
CN	CN	1	0	4599	0	7.307	H1
CN	CN	1	0	4599	1	10.259	H1
CN	CN	1	0	4599	2	8.015	H1
CN	CN	1	0	4604	0	17.348	H2
CN	CN	1	0	4604	1	15.101	H2
CN	CN	1	0	4604	2	12.275	H1
CN	CN	1	0	4604	2	12.275	H1
CN	CN	1	0	4604	4	20.984	H2
LMCI	MCI	2	0	4605	0	15.111	H2
LMCI	MCI	2	0	4605	1	24.145	H2
CN	CN	1	0	4607	0	10.3	H1
CN	MCI	2	0	4607	1	9.311	H1
CN	CN	1	0	4607	2	5.364	H1
CN	CN	1	0	4607	3	16.019	H2
CN	CN	1	0	4607	4	22.541	H2
EMCI	MCI	2	0	4610	0	10.603	H1
EMCI	MCI	2	0	4610	1	14.297	H1
LMCI	MCI	2	0	4611	0	12.208	H1
LMCI	MCI	2	0	4611	1	16.747	H2
LMCI	MCI	2	0	4611	2	14.074	H1
LMCI	MCI	2	0	4611	3	21.853	H2
LMCI	MCI	2	0	4611	4	20.242	H2
CN	CN	1	0	4612	0	11.687	H1
CN	CN	1	0	4612	2	13.629	H1
EMCI	MCI	2	0	4613	0	16.916	H2
EMCI	MCI	2	0	4613	1	10.89	H1
EMCI	MCI	2	0	4613	2	13.351	H1
EMCI	MCI	2	0	4613	3	13.422	H1
EMCI	MCI	2	0	4614	0	13.931	H1
EMCI	MCI	2	0	4614	1	71.836	H2
EMCI	MCI	2	0	4614	2	19.409	H2
EMCI	MCI	2	0	4614	3	15.811	H2
CN	CN	1	0	4616	0	25.475	H2
CN	CN	1	0	4616	1	28.08	H2
CN	CN	1	0	4616	2	35.887	H2
CN	CN	1	0	4620	0	32.266	H2
CN	CN	1	0	4620	1	17.832	H2
CN	CN	1	0	4620	2	14.639	H1
CN	CN	1	0	4620	4	13.958	H1
EMCI	MCI	2	0	4621	0	10.422	H1
EMCI	MCI	2	0	4621	1	14.713	H1
EMCI	MCI	2	0	4621	2	20.862	H2
EMCI	MCI	2	0	4621	3	5.745	H1
EMCI		NA	0	4621	4	12.078	H1
EMCI	MCI	2	1	4623	0	11.32	H1
EMCI	MCI	2	1	4623	1	10.361	H1
EMCI	MCI	2	1	4623	2	13.252	H1
EMCI	Dementia	5	1	4623	3	7.924	H1
EMCI	Dementia	3	1	4623	4	17.333	H2
EMCI	MCI	2	0	4624	0	25.874	H2
EMCI	CN	1	0	4624	1	26.798	H2
EMCI	CN	1	0	4624	2	25.49	H2
EMCI	MCI	4	0	4624	3	27.829	H2
LMCI	MCI	2	0	4626	0	12.606	H1
LMCI	MCI	2	0	4626	1	28.798	H2
LMCI	MCI	2	0	4626	2	25.367	H2
LMCI	MCI	2	0	4626	3	22.213	H2
LMCI	MCI	2	0	4626	4	2.928	H1
LMCI	MCI	2	0	4629	0	20.993	H2
LMCI		NA	0	4629	1	34.51	H2
LMCI	MCI	2	0	4630	0	1.576	H1
LMCI	MCI	2	0	4630	1	5.665	H1
LMCI	MCI	2	0	4630	2	1.107	H1
LMCI	MCI	2	0	4630	3	4.598	H1
LMCI	MCI	2	0	4630	4	3.96	H1
LMCI	MCI	2	0	4631	0	13.454	H1
LMCI	MCI	2	0	4631	1	8.843	H1
LMCI	MCI	2	0	4631	2	14.642	H1
LMCI	MCI	2	0	4631	3	19.401	H2
CN	CN	1	0	4632	0	14.053	H1
CN	CN	1	0	4632	1	18.579	H2
CN	CN	1	0	4632	2	15.493	H2
EMCI	MCI	2	0	4635	0	12.901	H1
EMCI	MCI	2	0	4635	1	16.921	H2
EMCI	MCI	2	0	4635	2	24.34	H2
EMCI	MCI	2	0	4635	3	20.24	H2
LMCI	MCI	2	0	4636	0	17.733	H2
LMCI	MCI	2	0	4636	1	22.018	H2
LMCI	MCI	2	0	4636	2	26.128	H2
LMCI	MCI	2	0	4636	3	21.916	H2
LMCI	MCI	2	0	4636	4	13.87	H1
CN	CN	1	0	4637	0	9.267	H1
CN	CN	1	0	4637	1	13.05	H1
CN	CN	1	0	4637	2	15.122	H2
CN	CN	1	0	4637	4	19.172	H2
CN	CN	1	0	4638	0	20.602	H2
CN	CN	1	0	4638	1	10.535	H1
CN	MCI	4	0	4638	3	16.052	H2
CN	CN	1	0	4644	0	18.708	H2
CN	CN	1	0	4644	1	9.831	H1
CN	CN	1	0	4644	4	11.584	H1
CN	CN	1	0	4645	0	18.988	H2
CN	CN	1	0	4645	1	18.855	H2
CN	CN	1	0	4645	2	25.244	H2
CN	CN	1	0	4645	4	23.74	H2
LMCI	MCI	2	0	4646	0	26.1	H2
LMCI	MCI	2	0	4646	1	9.715	H1
LMCI	MCI	2	0	4646	2	10.793	H1
CN	CN	1	0	4649	0	12.058	H1
CN	CN	1	0	4649	1	15.869	H2
CN	CN	1	0	4649	2	14.545	H1
CN	CN	1	0	4652	0	22.229	H2
CN	MCI	4	0	4652	1	28.735	H2
CN	MCI	2	0	4652	3	28.983	H2
LMCI	MCI	2	0	4653	0	14.131	H1
LMCI	MCI	2	0	4653	1	14.622	H1
LMCI	MCI	2	0	4653	2	14.654	H1
LMCI	MCI	2	0	4653	3	18.816	H2
LMCI	MCI	2	0	4654	0	19.057	H2
LMCI	MCI	2	0	4654	1	38.006	H2
LMCI	MCI	2	0	4654	2	24.059	H2
LMCI	MCI	2	0	4654	3	12.368	H1
LMCI	MCI	2	0	4654	4	10.396	H1
EMCI	MCI	2	1	4659	0	36.618	H2
EMCI	MCI	2	1	4659	1	38.736	H2
EMCI	MCI	2	1	4659	2	43.663	H2
EMCI	Dementia	5	1	4659	3	41.627	H2
EMCI	Dementia	3	1	4659	4	42.281	H2
EMCI	MCI	2	0	4661	0	11.688	H1
EMCI	Dementia	3	0	4661	1	22.141	H2
EMCI	Dementia	3	0	4661	2	16.546	H2
EMCI	Dementia	3	0	4661	3	17.115	H2
LMCI	MCI	2	1	4668	0	46.404	H2
LMCI	Dementia	5	1	4668	1	32.292	H2
LMCI	MCI	2	0	4671	0	9.124	H1
LMCI	MCI	2	0	4671	1	12.421	H1
EMCI	MCI	2	0	4674	0	6.197	H1
EMCI	MCI	2	0	4674	1	4.037	H1
EMCI	MCI	2	0	4674	2	6.469	H1
EMCI	MCI	2	0	4674	3	6.997	H1
EMCI	MCI	2	0	4674	4	10.336	H1
LMCI	MCI	2	1	4675	0	34.723	H2
LMCI	MCI	2	1	4675	1	28.8	H2
LMCI	Dementia	5	1	4675	2	42.893	H2
LMCI	Dementia	3	1	4675	3	37.512	H2
LMCI	Dementia	3	1	4675	4	17.199	H2
EMCI	MCI	2	0	4678	0	8.876	H1
EMCI	MCI	2	0	4678	1	6.205	H1
EMCI	MCI	2	0	4678	2	5.763	H1
EMCI	MCI	2	0	4678	3	11.426	H1
EMCI	MCI	2	0	4679	0	6.662	H1
EMCI	MCI	2	0	4679	1	22.164	H2
EMCI	MCI	2	0	4679	2	23.364	H2
EMCI	MCI	2	0	4680	0	13.169	H1
EMCI	Dementia	3	0	4680	2	18.368	H2
LMCI	MCI	2	0	4689	0	17.448	H2
LMCI	Dementia	3	0	4689	1	18.032	H2
LMCI	Dementia	3	0	4689	2	13.395	H1
LMCI	Dementia	3	0	4689	3	14.285	H1
EMCI	MCI	2	0	4706	0	16.998	H2
EMCI	MCI	8	0	4706	2	21.85	H2
EMCI	CN	1	0	4706	4	16.178	H2
LMCI	MCI	2	0	4711	0	45.148	H2
LMCI	MCI	2	0	4711	1	49.132	H2
LMCI	MCI	2	0	4711	2	72.44	H2
LMCI	MCI	2	1	4712	0	20.189	H2
LMCI	Dementia	5	1	4712	1	17.037	H2
LMCI	Dementia	3	1	4712	2	30.237	H2
LMCI	Dementia	3	1	4712	3	23.561	H2
LMCI	Dementia	3	1	4712	4	14.265	H1
LMCI	MCI	2	0	4713	0	21.176	H2
LMCI	MCI	2	0	4713	1	19.034	H2
LMCI	CN	7	0	4713	2	16.342	H2
LMCI	CN	1	0	4713	3	16.754	H2
LMCI	MCI	2	0	4714	0	10.471	H1
LMCI	MCI	2	0	4714	1	9.779	H1
LMCI	MCI	2	0	4714	2	8.159	H1
LMCI	MCI	2	0	4714	3	11.069	H1
LMCI	MCI	2	1	4715	0	17.733	H2
LMCI	MCI	2	1	4715	1	25.501	H2
LMCI	Dementia	5	1	4715	2	19.821	H2
LMCI	Dementia	5	1	4715	3	29.528	H2
LMCI	Dementia	3	1	4715	4	22.9	H2
LMCI	MCI	2	1	4720	0	25.087	H2
LMCI	MCI	2	1	4720	1	21.595	H2
LMCI	MCI	2	1	4720	2	25.171	H2
LMCI	Dementia	5	1	4720	3	24.232	H2
LMCI	MCI	2	0	4721	0	14.327	H1
LMCI	MCI	2	0	4721	1	16.57	H2
LMCI	MCI	2	0	4721	3	12.623	H1
LMCI	MCI	2	0	4722	0	6.878	H1
LMCI	MCI	2	0	4722	1	6.078	H1
LMCI	MCI	2	0	4722	2	6.284	H1
LMCI	MCI	2	0	4722	3	2.886	H1
LMCI	MCI	2	0	4722	4	3.037	H1
LMCI	MCI	2	0	4723	0	13.439	H1
LMCI	MCI	2	0	4723	1	11.795	H1
LMCI	MCI	2	0	4723	2	14.742	H1
LMCI	MCI	2	0	4723	3	12.831	H1
LMCI	MCI	2	0	4723	4	6.671	H1
LMCI	MCI	2	1	4729	0	19.371	H2
LMCI	MCI	2	1	4729	1	24.58	H2
LMCI	Dementia	5	1	4729	2	17.412	H2
LMCI	Dementia	5	1	4729	3	33.321	H2
LMCI	MCI	2	0	4736	0	17.146	H2
LMCI	MCI	2	0	4736	1	23.053	H2
LMCI	MCI	2	0	4736	2	23.447	H2
LMCI	MCI	2	0	4736	3	22.747	H2
CN	CN	1	0	4739	0	1.4	H1
CN	CN	1	0	4739	1	6.809	H1
CN	CN	1	0	4739	2	8.661	H1
LMCI	MCI	2	1	4741	0	6.912	H1
LMCI	MCI	2	1	4741	1	12.38	H1
LMCI	Dementia	5	1	4741	2	25.842	H2
LMCI	Dementia	3	1	4741	3	6.371	H1
EMCI	MCI	2	0	4742	0	11.473	H1
EMCI	MCI	2	0	4742	1	8.812	H1
EMCI	MCI	2	0	4742	2	9.789	H1
EMCI	MCI	2	0	4742	3	12.237	H1
LMCI	MCI	2	0	4743	0	27.149	H2
LMCI	MCI	2	0	4743	1	18.414	H2
LMCI	MCI	2	1	4746	0	11.513	H1
LMCI	MCI	2	1	4746	1	13.877	H1
LMCI	MCI	2	1	4746	2	17.935	H2
LMCI	Dementia	5	1	4746	3	12.843	H1
LMCI	MCI	2	0	4750	0	22.095	H2
LMCI	CN	7	0	4750	1	15.544	H2
LMCI	CN	1	0	4750	2	18.73	H2
LMCI	CN	1	0	4750	3	19.152	H2
LMCI	MCI	2	1	4757	0	20.082	H2
LMCI	MCI	2	1	4757	1	25.315	H2
LMCI	Dementia	5	1	4757	2	27.376	H2
CN	CN	1	0	4762	0	19.648	H2
CN	CN	1	0	4762	1	21.718	H2
CN	CN	1	0	4762	2	26.804	H2
EMCI	MCI	2	0	4764	0	20.866	H2
EMCI	MCI	2	0	4764	1	17.697	H2
EMCI	MCI	2	0	4764	3	16.945	H2
EMCI	MCI	2	1	4765	0	23.351	H2
EMCI	MCI	2	1	4765	1	24.255	H2
EMCI	MCI	2	1	4765	2	18.082	H2
EMCI	Dementia	5	1	4765	3	20.02	H2
LMCI	MCI	2	0	4767	0	16.306	H2
LMCI	CN	7	0	4767	1	15.753	H2
LMCI	CN	1	0	4767	2	15.098	H2
LMCI	CN	1	0	4767	3	17.7	H2
LMCI	MCI	2	0	4769	0	11.476	H1
LMCI	MCI	2	0	4769	1	13.811	H1
LMCI	MCI	2	0	4769	2	10.648	H1
LMCI	MCI	2	0	4777	0	19.251	H2
LMCI	MCI	2	0	4777	1	19.546	H2
LMCI	MCI	2	0	4777	2	17.855	H2
LMCI	MCI	2	0	4777	3	17.275	H2
EMCI	MCI	2	0	4780	0	21.441	H2
EMCI	MCI	2	0	4780	1	17.639	H2
EMCI	MCI	2	0	4780	2	21.507	H2
EMCI	MCI	2	0	4780	3	16.467	H2
LMCI	MCI	2	0	4782	0	20.941	H2
LMCI	MCI	2	0	4782	1	22.941	H2
LMCI	MCI	2	0	4782	2	25.032	H2
LMCI	MCI	2	0	4782	3	19.246	H2
LMCI	MCI	2	0	4784	0	11.292	H1
LMCI	Dementia	3	0	4784	1	18.689	H2
LMCI	Dementia	3	0	4784	2	13.642	H1
LMCI	Dementia	3	0	4784	3	13.502	H1
SMC	CN	1	0	4785	0	15.802	H2
SMC	CN	1	0	4785	2	8.765	H1
EMCI	MCI	2	0	4791	0	5.882	H1
EMCI	MCI	2	0	4791	1	5.739	H1
EMCI	MCI	2	0	4791	2	16.64	H2
CN	CN	1	0	4795	0	8.771	H1
CN	CN	1	0	4795	1	8.153	H1
CN	CN	1	0	4795	2	8.721	H1
LMCI	MCI	2	0	4796	0	19.045	H2
LMCI	Dementia	3	0	4796	1	25.223	H2
LMCI	Dementia	3	0	4796	2	16.49	H2
LMCI	Dementia	3	0	4796	3	23.558	H2
EMCI	MCI	2	0	4799	0	6.584	H1
EMCI	CN	7	0	4799	1	9.202	H1
EMCI	CN	1	0	4799	2	14.635	H1
EMCI	MCI	2	0	4799	3	20.787	H2
LMCI	MCI	2	0	4804	0	17.183	H2
LMCI	MCI	2	0	4804	1	21.331	H2
LMCI	MCI	2	0	4804	2	20.184	H2
LMCI	MCI	2	0	4804	3	24.694	H2
EMCI	MCI	2	0	4805	0	5.919	H1
EMCI	MCI	2	0	4805	1	10.463	H1
EMCI	MCI	2	0	4805	2	15.403	H2
LMCI	MCI	2	0	4806	0	4.234	H1
LMCI	MCI	2	0	4806	1	7.496	H1
LMCI	MCI	2	0	4806	2	5.302	H1
LMCI	MCI	2	0	4806	3	6.18	H1
LMCI	MCI	2	1	4807	0	36.741	H2
LMCI	MCI	2	1	4807	1	33.96	H2
LMCI	MCI	2	1	4807	2	27.4	H2
LMCI	Dementia	5	1	4807	3	36.065	H2
EMCI	MCI	2	0	4809	0	15.269	H2
EMCI	MCI	2	0	4809	1	22.196	H2
EMCI	MCI	2	0	4809	2	19.707	H2
EMCI	MCI	2	0	4809	3	16.343	H2
EMCI	MCI	2	0	4813	0	6.767	H1
EMCI	MCI	2	0	4813	1	6.834	H1
EMCI	CN	1	0	4813	2	6.766	H1
EMCI	MCI	2	0	4813	3	8.476	H1
EMCI	MCI	2	0	4814	0	14.235	H1
EMCI	MCI	2	0	4814	1	20.435	H2
LMCI	MCI	2	1	4815	0	27.376	H2
LMCI	MCI	2	1	4815	1	25.634	H2
LMCI	Dementia	5	1	4815	2	25.844	H2
LMCI	Dementia	3	1	4815	3	23.355	H2
EMCI	MCI	2	1	4816	0	22.467	H2
EMCI	MCI	2	1	4816	1	15.903	H2
EMCI	Dementia	5	1	4816	2	23.034	H2
EMCI	Dementia	3	1	4816	3	19.404	H2
LMCI	MCI	2	0	4817	0	13.631	H1
LMCI	MCI	2	0	4817	1	12.486	H1
LMCI	MCI	2	0	4817	2	16.851	H2
LMCI	MCI	2	0	4817	3	15.222	H2
EMCI	MCI	2	1	4823	0	6.495	H1
EMCI	MCI	2	1	4823	1	11.331	H1
EMCI	Dementia	5	1	4823	3	13.797	H1
EMCI	MCI	2	0	4825	0	13.52	H1
EMCI	MCI	2	0	4825	1	10.965	H1
CN	CN	1	0	4832	0	12.503	H1
CN	CN	1	0	4832	1	7.623	H1
CN	CN	1	0	4835	0	10.628	H1
CN	CN	1	0	4835	1	4.052	H1
CN	CN	1	0	4835	2	8.799	H1
EMCI	MCI	2	0	4838	0	9.483	H1
EMCI	MCI	2	0	4838	1	5.414	H1
EMCI	MCI	2	0	4838	2	5.845	H1
EMCI	MCI	2	0	4838	3	9.267	H1
LMCI	MCI	2	0	4842	0	8.653	H1
LMCI	MCI	2	0	4842	1	9.139	H1
LMCI	MCI	2	0	4842	2	7.864	H1
LMCI	CN	7	0	4842	3	8.322	H1
CN	CN	1	0	4843	0	9.469	H1
CN	CN	1	0	4843	1	15.543	H2
CN	CN	1	0	4843	2	24.335	H2
CN	CN	1	0	4843	3	9.044	H1
EMCI	MCI	2	1	4844	0	16.327	H2
EMCI	MCI	2	1	4844	2	23.308	H2
EMCI	Dementia	5	1	4844	3	25.219	H2
EMCI	MCI	2	0	4849	0	11.231	H1
EMCI	MCI	2	0	4849	1	11.267	H1
EMCI	MCI	2	0	4849	2	15.786	H2
EMCI	MCI	2	0	4849	3	15.248	H2
[truncated: 390 more rows]

## Sheet: Sheet1
RID	end	time	DXCHANGE	GROUP	DX_bl	DXX	AGE	PTGENDER	PTEDUCAT	APOE4	PLASMAPTAU181	PPTAU	PPTAUU	CVD	Cancer	Current.Depression	DM2	Hypertension	lipid	smoking	stroke
2002	0	0	2	E	EMCI	MCI	64.8	0	16	0	6.777	1	0	1	1	0	0	0	0	1	0
2002	0	1	2	E	EMCI	MCI	64.8	0	16	0	3.993	1	0	1	1	0	0	0	0	1	0
2002	0	2	2	E	EMCI	MCI	64.8	0	16	0	2.773	1	0	1	1	0	0	0	0	1	0
2002	0	3	2	E	EMCI	MCI	64.8	0	16	0	7.273	1	0	1	1	0	0	0	0	1	0
2002	0	4	2	E	EMCI	MCI	64.8	0	16	0	4.011	1	0	NA	NA	NA	NA	NA	NA	NA	NA
2007	0	0	2	C	EMCI	MCI	83.4	1	20	0	37.897	2	1	0	0	0	1	1	1	0	0
2007	0	1	2	C	EMCI	MCI	83.4	1	20	0	42.41	2	1	0	0	0	1	1	1	0	0
2007	0	3	1	C	EMCI	CN	83.4	1	20	0	46.939	2	1	NA	NA	NA	NA	NA	NA	NA	NA
2007	0	4	2	C	EMCI	MCI	83.4	1	20	0	38.27	2	1	NA	NA	NA	NA	NA	NA	NA	NA
2010	0	0	2	C	EMCI	MCI	62.9	1	20	1	23.263	2	1	NA	NA	NA	NA	NA	NA	NA	NA
2010	0	1	7	C	EMCI	CN	62.9	1	20	1	13.851	1	0	NA	NA	NA	NA	NA	NA	NA	NA
2010	0	2	1	C	EMCI	CN	62.9	1	20	1	11.941	1	0	NA	NA	NA	NA	NA	NA	NA	NA
2010	0	3	1	C	EMCI	CN	62.9	1	20	1	13.839	1	0	NA	NA	NA	NA	NA	NA	NA	NA
2018	0	0	2	E	EMCI	MCI	76.4	1	18	0	10.252	1	0	1	1	0	0	1	0	0	0
2018	0	1	2	E	EMCI	MCI	76.4	1	18	0	12.988	1	0	1	1	0	0	1	0	0	0
2018	0	2	2	E	EMCI	MCI	76.4	1	18	0	10.785	1	0	1	1	0	0	1	0	0	0
2018	0	3	7	E	EMCI	CN	76.4	1	18	0	14.32	1	0	1	1	0	0	1	0	0	0
2022	0	0	2	C	EMCI	MCI	66	0	18	1	16.576	2	1	1	0	0	0	1	1	0	0
2022	0	1	2	C	EMCI	MCI	66	0	18	1	17.542	2	1	1	0	0	0	1	1	0	0
2022	0	2	2	C	EMCI	MCI	66	0	18	1	10.899	1	0	1	0	0	0	1	1	0	0
2022	0	3	7	C	EMCI	CN	66	0	18	1	10.076	1	0	1	0	0	0	1	1	0	0
2026	0	0	2	E	EMCI	MCI	82.5	1	14	0	7.726	1	0	1	0	1	0	1	1	0	0
2026	0	1	2	E	EMCI	MCI	82.5	1	14	0	13.545	1	0	1	0	1	0	1	1	0	0
2027	0	0	2	E	EMCI	MCI	61.9	1	14	0	6.691	1	0	1	0	0	0	0	0	0	0
2027	0	1	2	E	EMCI	MCI	61.9	1	14	0	5.858	1	0	1	0	0	0	0	0	0	0
2027	0	2	2	E	EMCI	MCI	61.9	1	14	0	1.151	1	0	1	0	0	0	0	0	0	0
2031	0	0	2	E	EMCI	MCI	72.5	0	16	0	16.754	2	1	1	1	1	0	1	1	0	0
2031	0	1	2	E	EMCI	MCI	72.5	0	16	0	20.083	2	1	1	1	1	0	1	1	0	0
2031	0	2	2	E	EMCI	MCI	72.5	0	16	0	22.474	2	1	1	1	1	0	1	1	0	0
2031	0	3	2	E	EMCI	MCI	72.5	0	16	0	23.195	2	1	1	1	1	0	1	1	0	0
2031	0	4	2	E	EMCI	MCI	72.5	0	16	0	24.305	2	1	NA	NA	NA	NA	NA	NA	NA	NA
2036	0	0	2	E	EMCI	MCI	66.7	1	14	0	10.646	1	0	0	1	0	0	0	0	0	0
2036	0	1	2	E	EMCI	MCI	66.7	1	14	0	9.594	1	0	0	1	0	0	0	0	0	0
2036	0	2	2	E	EMCI	MCI	66.7	1	14	0	3.111	1	0	0	1	0	0	0	0	0	0
2036	0	3	2	E	EMCI	MCI	66.7	1	14	0	12.375	1	0	0	1	0	0	0	0	0	0
2036	0	4	2	E	EMCI	MCI	66.7	1	14	0	10.018	1	0	NA	NA	NA	NA	NA	NA	NA	NA
2037	0	0	2	C	EMCI	MCI	75.8	0	16	1	14.537	1	0	0	0	0	0	0	1	0	0
2037	0	1	2	C	EMCI	MCI	75.8	0	16	1	20.977	2	1	0	0	0	0	0	1	0	0
2037	0	2	2	C	EMCI	MCI	75.8	0	16	1	18.149	2	1	0	0	0	0	0	1	0	0
2037	0	4	2	C	EMCI	MCI	75.8	0	16	1	17.296	2	1	NA	NA	NA	NA	NA	NA	NA	NA
2042	0	0	2	C	EMCI	MCI	69.5	0	20	0	11.877	1	0	1	0	0	0	1	1	0	0
2042	0	1	2	C	EMCI	MCI	69.5	0	20	0	17.298	2	1	1	0	0	0	1	1	0	0
2042	0	2	2	C	EMCI	MCI	69.5	0	20	0	14.886	1	0	1	0	0	0	1	1	0	0
2043	0	0	2	C	EMCI	MCI	72.2	1	20	1	7.391	1	0	NA	NA	NA	NA	NA	NA	NA	NA
2043	0	1	2	C	EMCI	MCI	72.2	1	20	1	25.987	2	1	NA	NA	NA	NA	NA	NA	NA	NA
2045	0	0	2	C	EMCI	MCI	72.3	0	16	1	16.382	2	1	0	0	0	0	0	1	0	0
2045	0	1	2	C	EMCI	MCI	72.3	0	16	1	15.936	2	1	0	0	0	0	0	1	0	0
2045	0	2	2	C	EMCI	MCI	72.3	0	16	1	21.246	2	1	0	0	0	0	0	1	0	0
2045	0	3	2	C	EMCI	MCI	72.3	0	16	1	14.892	1	0	NA	NA	NA	NA	NA	NA	NA	NA
2045	0	4	2	C	EMCI	MCI	72.3	0	16	1	30.232	2	1	NA	NA	NA	NA	NA	NA	NA	NA
2047	1	0	2	C	EMCI	MCI	77.4	0	18	1	28.406	2	1	1	1	0	0	1	1	0	1
2047	1	1	2	C	EMCI	MCI	77.4	0	18	1	23.965	2	1	1	1	0	0	1	1	0	1
2047	1	2	5	C	EMCI	Dementia	77.4	0	18	1	23.333	2	1	1	1	0	0	1	1	0	1
2047	1	3	3	C	EMCI	Dementia	77.4	0	18	1	17.758	2	1	1	1	0	0	1	1	0	1
2052	0	0	2	E	EMCI	MCI	73.1	0	20	0	17.91	2	1	1	1	0	0	1	1	0	0
2052	0	1	2	E	EMCI	MCI	73.1	0	20	0	17.842	2	1	1	1	0	0	1	1	0	0
2052	0	2	NA	E	EMCI		73.1	0	20	0	18.682	2	1	NA	NA	NA	NA	NA	NA	NA	NA
2052	0	3	2	E	EMCI	MCI	73.1	0	20	0	18.744	2	1	1	1	0	0	1	1	0	0
2055	0	0	2	C	EMCI	MCI	75.2	0	18	1	14.814	1	0	1	1	0	0	1	1	0	0
2055	0	2	2	C	EMCI	MCI	75.2	0	18	1	22.491	2	1	1	1	0	0	1	1	0	0
2055	0	3	2	C	EMCI	MCI	75.2	0	18	1	21.903	2	1	1	1	0	0	1	1	0	0
2055	0	4	2	C	EMCI	MCI	75.2	0	18	1	21.521	2	1	NA	NA	NA	NA	NA	NA	NA	NA
2058	0	0	2	E	EMCI	MCI	83.9	1	12	1	23.144	2	1	1	0	0	0	1	1	0	0
2058	0	1	2	E	EMCI	MCI	83.9	1	12	1	19.611	2	1	1	0	0	0	1	1	0	0
2060	0	0	2	C	EMCI	MCI	73.9	1	13	0	25.241	2	1	NA	NA	NA	NA	NA	NA	NA	NA
2060	0	1	2	C	EMCI	MCI	73.9	1	13	0	15.76	2	1	NA	NA	NA	NA	NA	NA	NA	NA
2060	0	2	2	C	EMCI	MCI	73.9	1	13	0	17.251	2	1	NA	NA	NA	NA	NA	NA	NA	NA
2060	0	3	2	C	EMCI	MCI	73.9	1	13	0	15.819	2	1	NA	NA	NA	NA	NA	NA	NA	NA
2060	0	4	NA	C	EMCI		73.9	1	13	0	15.657	2	1	NA	NA	NA	NA	NA	NA	NA	NA
2061	0	0	2	E	EMCI	MCI	66	1	16	0	4.468	1	0	0	0	1	0	0	0	0	0
2061	0	1	2	E	EMCI	MCI	66	1	16	0	8.394	1	0	0	0	1	0	0	0	0	0
2061	0	2	2	E	EMCI	MCI	66	1	16	0	6.404	1	0	0	0	1	0	0	0	0	0
2061	0	3	2	E	EMCI	MCI	66	1	16	0	9.426	1	0	0	0	1	0	0	0	0	0
2063	0	0	2	C	EMCI	MCI	68.3	0	16	1	21.237	2	1	1	1	1	1	1	1	0	0
2063	0	1	2	C	EMCI	MCI	68.3	0	16	1	18.254	2	1	1	1	1	1	1	1	0	0
2063	0	2	2	C	EMCI	MCI	68.3	0	16	1	27.108	2	1	1	1	1	1	1	1	0	0
2063	0	4	2	C	EMCI	MCI	68.3	0	16	1	33.901	2	1	NA	NA	NA	NA	NA	NA	NA	NA
2068	0	0	2	C	EMCI	MCI	83.1	0	20	1	12.986	1	0	1	0	0	0	1	0	0	0
2068	0	1	2	C	EMCI	MCI	83.1	0	20	1	17.49	2	1	1	0	0	0	1	0	0	0
2068	0	2	2	C	EMCI	MCI	83.1	0	20	1	14.531	1	0	1	0	0	0	1	0	0	0
2068	0	3	2	C	EMCI	MCI	83.1	0	20	1	18.578	2	1	1	0	0	0	1	0	0	0
2068	0	4	2	C	EMCI	MCI	83.1	0	20	1	26.902	2	1	NA	NA	NA	NA	NA	NA	NA	NA
2072	0	0	2	E	EMCI	MCI	72.8	0	16	0	37.363	2	1	1	0	0	1	1	1	0	0
2072	0	1	2	E	EMCI	MCI	72.8	0	16	0	27.814	2	1	1	0	0	1	1	1	0	0
2072	0	2	2	E	EMCI	MCI	72.8	0	16	0	24.116	2	1	1	0	0	1	1	1	0	0
2072	0	3	2	E	EMCI	MCI	72.8	0	16	0	40.459	2	1	NA	NA	NA	NA	NA	NA	NA	NA
2073	0	0	2	C	EMCI	MCI	63.4	1	20	0	2.369	1	0	1	0	0	0	1	0	0	0
2073	0	1	2	C	EMCI	MCI	63.4	1	20	0	15.421	2	1	1	0	0	0	1	0	0	0
2073	0	2	2	C	EMCI	MCI	63.4	1	20	0	12.601	1	0	1	0	0	0	1	0	0	0
2073	0	3	2	C	EMCI	MCI	63.4	1	20	0	12.689	1	0	1	0	0	0	1	0	0	0
2073	0	4	7	C	EMCI	CN	63.4	1	20	0	12.35	1	0	NA	NA	NA	NA	NA	NA	NA	NA
2074	0	0	2	E	EMCI	MCI	62	0	16	1	11.007	1	0	1	1	1	0	1	1	0	0
2074	0	1	2	E	EMCI	MCI	62	0	16	1	15.569	2	1	1	1	1	0	1	1	0	0
2074	0	2	2	E	EMCI	MCI	62	0	16	1	10.522	1	0	1	1	1	0	1	1	0	0
2074	0	3	2	E	EMCI	MCI	62	0	16	1	14.576	1	0	1	1	1	0	1	1	0	0
2077	0	0	2	C	EMCI	MCI	81	0	20	0	14.215	1	0	1	0	0	0	1	1	0	0
2077	0	1	2	C	EMCI	MCI	81	0	20	0	20.392	2	1	1	0	0	0	1	1	0	0
2077	0	2	2	C	EMCI	MCI	81	0	20	0	14.19	1	0	1	0	0	0	1	1	0	0
2077	0	3	2	C	EMCI	MCI	81	0	20	0	17.279	2	1	NA	NA	NA	NA	NA	NA	NA	NA
2077	0	4	2	C	EMCI	MCI	81	0	20	0	17.02	2	1	NA	NA	NA	NA	NA	NA	NA	NA
2079	0	0	2	C	EMCI	MCI	65.5	0	13	0	22.938	2	1	NA	NA	NA	NA	NA	NA	NA	NA
2079	0	1	2	C	EMCI	MCI	65.5	0	13	0	12.395	1	0	NA	NA	NA	NA	NA	NA	NA	NA
2079	0	2	2	C	EMCI	MCI	65.5	0	13	0	23.62	2	1	NA	NA	NA	NA	NA	NA	NA	NA
2079	0	3	2	C	EMCI	MCI	65.5	0	13	0	31.039	2	1	NA	NA	NA	NA	NA	NA	NA	NA
2079	0	4	2	C	EMCI	MCI	65.5	0	13	0	14.084	1	0	NA	NA	NA	NA	NA	NA	NA	NA
2083	0	0	2	E	EMCI	MCI	88.3	1	12	0	13.939	1	0	1	1	0	0	1	0	0	0
2083	0	1	2	E	EMCI	MCI	88.3	1	12	0	15.366	2	1	1	1	0	0	1	0	0	0
2083	0	2	2	E	EMCI	MCI	88.3	1	12	0	13.678	1	0	1	1	0	0	1	0	0	0
2083	0	3	2	E	EMCI	MCI	88.3	1	12	0	18.868	1	0	NA	NA	NA	NA	NA	NA	NA	NA
2083	0	3	2	E	EMCI	MCI	88.3	1	12	0	14.022	2	1	NA	NA	NA	NA	NA	NA	NA	NA
2087	1	0	2	C	EMCI	MCI	69.5	0	16	1	20.537	2	1	1	0	1	1	1	1	0	0
2087	1	1	2	C	EMCI	MCI	69.5	0	16	1	23.223	2	1	1	0	1	1	1	1	0	0
2087	1	2	2	C	EMCI	MCI	69.5	0	16	1	22.928	2	1	1	0	1	1	1	1	0	0
2087	1	4	5	C	EMCI	Dementia	69.5	0	16	1	34.235	2	1	NA	NA	NA	NA	NA	NA	NA	NA
2093	0	0	2	E	EMCI	MCI	59.5	1	16	1	10.229	1	0	0	0	0	0	0	1	0	0
2093	0	1	2	E	EMCI	MCI	59.5	1	16	1	9.993	1	0	0	0	0	0	0	1	0	0
2093	0	2	2	E	EMCI	MCI	59.5	1	16	1	8.382	1	0	0	0	0	0	0	1	0	0
2093	0	3	2	E	EMCI	MCI	59.5	1	16	1	12.083	1	0	NA	NA	NA	NA	NA	NA	NA	NA
2099	0	0	2	E	EMCI	MCI	83.7	1	18	0	11.842	1	0	1	0	0	0	1	1	0	0
2099	0	1	2	E	EMCI	MCI	83.7	1	18	0	9.68	1	0	1	0	0	0	1	1	0	0
2099	0	2	2	E	EMCI	MCI	83.7	1	18	0	14.515	1	0	1	0	0	0	1	1	0	0
2100	0	0	2	C	EMCI	MCI	87.8	1	13	0	26.93	2	1	1	0	0	0	1	0	0	0
2100	0	1	2	C	EMCI	MCI	87.8	1	13	0	23.512	2	1	1	0	0	0	1	0	0	0
2100	0	2	2	C	EMCI	MCI	87.8	1	13	0	17.775	2	1	1	0	0	0	1	0	0	0
2100	0	3	2	C	EMCI	MCI	87.8	1	13	0	25.063	2	1	1	0	0	0	1	0	0	0
2106	1	0	2	C	EMCI	MCI	77.5	0	12	0	40.316	2	1	1	0	0	0	1	1	0	0
2106	1	1	2	C	EMCI	MCI	77.5	0	12	0	32.867	2	1	1	0	0	0	1	1	0	0
2106	1	3	5	C	EMCI	Dementia	77.5	0	12	0	37.109	2	1	1	0	0	0	1	1	0	0
2109	0	0	2	C	EMCI	MCI	75.2	0	14	0	18.035	2	1	1	0	0	0	0	0	0	0
2109	0	1	2	C	EMCI	MCI	75.2	0	14	0	21.632	2	1	1	0	0	0	0	0	0	0
2109	0	2	2	C	EMCI	MCI	75.2	0	14	0	19.548	2	1	1	0	0	0	0	0	0	0
2109	0	3	2	C	EMCI	MCI	75.2	0	14	0	23.822	2	1	1	0	0	0	0	0	0	0
2116	0	0	2	E	EMCI	MCI	61.6	0	17	0	10.006	1	0	1	0	0	0	0	0	0	0
2116	0	1	2	E	EMCI	MCI	61.6	0	17	0	8.103	1	0	1	0	0	0	0	0	0	0
2116	0	2	2	E	EMCI	MCI	61.6	0	17	0	8.394	1	0	1	0	0	0	0	0	0	0
2116	0	3	2	E	EMCI	MCI	61.6	0	17	0	9.152	1	0	1	0	0	0	0	0	0	0
2119	0	0	2	E	EMCI	MCI	71.7	0	12	0	6.264	1	0	1	0	0	0	0	1	0	0
2119	0	1	2	E	EMCI	MCI	71.7	0	12	0	4.072	1	0	1	0	0	0	0	1	0	0
2119	0	2	2	E	EMCI	MCI	71.7	0	12	0	2.068	1	0	1	0	0	0	0	1	0	0
2119	0	3	2	E	EMCI	MCI	71.7	0	12	0	2.845	1	0	1	0	0	0	0	1	0	0
2121	0	0	2	C	EMCI	MCI	67.8	1	14	1	10.255	1	0	NA	NA	NA	NA	NA	NA	NA	NA
2121	0	1	2	C	EMCI	MCI	67.8	1	14	1	11.52	1	0	NA	NA	NA	NA	NA	NA	NA	NA
2121	0	2	2	C	EMCI	MCI	67.8	1	14	1	17.29	2	1	NA	NA	NA	NA	NA	NA	NA	NA
2121	0	3	2	C	EMCI	MCI	67.8	1	14	1	16.613	2	1	NA	NA	NA	NA	NA	NA	NA	NA
2123	0	0	2	E	EMCI	MCI	63.9	1	18	0	1.564	1	0	NA	NA	NA	NA	NA	NA	NA	NA
2123	0	1	7	E	EMCI	CN	63.9	1	18	0	2.174	1	0	NA	NA	NA	NA	NA	NA	NA	NA
2123	0	2	2	E	EMCI	MCI	63.9	1	18	0	5.419	1	0	NA	NA	NA	NA	NA	NA	NA	NA
2123	0	3	2	E	EMCI	MCI	63.9	1	18	0	6.942	1	0	NA	NA	NA	NA	NA	NA	NA	NA
2123	0	4	2	E	EMCI	MCI	63.9	1	18	0	11.487	1	0	NA	NA	NA	NA	NA	NA	NA	NA
2124	0	0	2	E	EMCI	MCI	82.3	1	15	0	19.138	2	1	1	1	1	0	0	1	0	0
2124	0	1	2	E	EMCI	MCI	82.3	1	15	0	16.661	2	1	NA	NA	NA	NA	NA	NA	NA	NA
2124	0	3	2	E	EMCI	MCI	82.3	1	15	0	20.556	2	1	1	1	1	0	0	1	0	0
2125	0	0	2	C	EMCI	MCI	78.1	1	17	0	14.192	1	0	NA	NA	NA	NA	NA	NA	NA	NA
2125	0	1	2	C	EMCI	MCI	78.1	1	17	0	16.793	2	1	NA	NA	NA	NA	NA	NA	NA	NA
2125	0	2	2	C	EMCI	MCI	78.1	1	17	0	14.108	1	0	NA	NA	NA	NA	NA	NA	NA	NA
2125	0	3	2	C	EMCI	MCI	78.1	1	17	0	19.336	2	1	NA	NA	NA	NA	NA	NA	NA	NA
2130	1	0	2	C	EMCI	MCI	76.4	0	16	0	13.543	1	0	NA	NA	NA	NA	NA	NA	NA	NA
2130	1	1	2	C	EMCI	MCI	76.4	0	16	0	8.542	1	0	NA	NA	NA	NA	NA	NA	NA	NA
2130	1	3	2	C	EMCI	MCI	76.4	0	16	0	10.355	1	0	NA	NA	NA	NA	NA	NA	NA	NA
2130	1	4	5	C	EMCI	Dementia	76.4	0	16	0	12.475	1	0	NA	NA	NA	NA	NA	NA	NA	NA
2133	0	0	2	C	EMCI	MCI	62.5	1	18	2	20.773	2	1	1	0	0	0	0	0	0	0
2133	0	1	2	C	EMCI	MCI	62.5	1	18	2	9.966	1	0	1	0	0	0	0	0	0	0
2133	0	2	2	C	EMCI	MCI	62.5	1	18	2	13.104	1	0	1	0	0	0	0	0	0	0
2133	0	3	2	C	EMCI	MCI	62.5	1	18	2	8.274	1	0	1	0	0	0	0	0	0	0
2142	0	0	2	C	EMCI	MCI	82.7	1	12	0	23.504	2	1	0	1	0	0	0	0	0	0
2142	0	1	2	C	EMCI	MCI	82.7	1	12	0	25.408	2	1	0	1	0	0	0	0	0	0
2142	0	2	2	C	EMCI	MCI	82.7	1	12	0	38.727	2	1	0	1	0	0	0	0	0	0
2146	0	0	2	E	EMCI	MCI	66.3	0	18	0	32.874	2	1	1	0	0	0	1	0	0	0
2146	0	1	2	E	EMCI	MCI	66.3	0	18	0	69.362	2	1	1	0	0	0	1	0	0	0
2146	0	2	7	E	EMCI	CN	66.3	0	18	0	28.348	2	1	1	0	0	0	1	0	0	0
2146	0	3	1	E	EMCI	CN	66.3	0	18	0	23.202	2	1	1	0	0	0	1	0	0	0
2146	0	4	1	E	EMCI	CN	66.3	0	18	0	30.873	2	1	1	0	0	0	1	0	0	0
2148	0	0	2	E	EMCI	MCI	67.8	1	14	0	13.299	1	0	1	0	1	0	1	0	0	0
2148	0	2	2	E	EMCI	MCI	67.8	1	14	0	12.304	1	0	1	0	1	0	1	0	0	0
2148	0	3	2	E	EMCI	MCI	67.8	1	14	0	5.067	1	0	1	0	1	0	1	0	0	0
2150	0	0	2	C	EMCI	MCI	72.7	0	14	1	26.428	2	1	1	0	0	0	1	0	0	0
2150	0	1	7	C	EMCI	CN	72.7	0	14	1	22.356	2	1	NA	NA	NA	NA	NA	NA	NA	NA
2151	0	0	2	E	EMCI	MCI	70.6	0	16	0	6.894	1	0	1	0	0	0	1	0	0	0
2151	0	1	2	E	EMCI	MCI	70.6	0	16	0	7.843	1	0	1	0	0	0	1	0	0	0
2151	0	2	2	E	EMCI	MCI	70.6	0	16	0	17.875	2	1	1	0	0	0	1	0	0	0
2153	0	0	2	E	EMCI	MCI	76.6	0	14	0	15.034	2	1	NA	NA	NA	NA	NA	NA	NA	NA
2153	0	1	2	E	EMCI	MCI	76.6	0	14	0	19.601	2	1	NA	NA	NA	NA	NA	NA	NA	NA
2153	0	2	2	E	EMCI	MCI	76.6	0	14	0	15.596	2	1	NA	NA	NA	NA	NA	NA	NA	NA
2153	0	3	2	E	EMCI	MCI	76.6	0	14	0	15.542	2	1	NA	NA	NA	NA	NA	NA	NA	NA
2155	0	0	2	C	EMCI	MCI	68.9	1	14	2	16.26	2	1	1	1	0	0	0	0	0	0
2155	0	1	2	C	EMCI	MCI	68.9	1	14	2	17.728	2	1	1	1	0	0	0	0	0	0
2155	0	2	2	C	EMCI	MCI	68.9	1	14	2	17.116	2	1	1	1	0	0	0	0	0	0
2155	0	3	2	C	EMCI	MCI	68.9	1	14	2	17.215	2	1	1	1	0	0	0	0	0	0
2164	0	0	2	C	EMCI	MCI	70.9	1	16	0	7.978	1	0	1	0	0	0	1	0	0	0
2164	0	1	2	C	EMCI	MCI	70.9	1	16	0	13.859	1	0	1	0	0	0	1	0	0	0
2164	0	2	2	C	EMCI	MCI	70.9	1	16	0	14.431	1	0	1	0	0	0	1	0	0	0
2164	0	3	2	C	EMCI	MCI	70.9	1	16	0	13.268	1	0	NA	NA	NA	NA	NA	NA	NA	NA
2164	0	4	2	C	EMCI	MCI	70.9	1	16	0	5.023	1	0	1	0	0	0	1	0	0	0
2167	0	0	2	C	EMCI	MCI	80.7	0	18	0	24.073	2	1	1	1	0	0	1	1	0	0
2167	0	1	2	C	EMCI	MCI	80.7	0	18	0	12.89	1	0	1	1	0	0	1	1	0	0
2167	0	2	2	C	EMCI	MCI	80.7	0	18	0	17.291	2	1	1	1	0	0	1	1	0	0
2167	0	3	2	C	EMCI	MCI	80.7	0	18	0	10.285	1	0	1	1	0	0	1	1	0	0
2167	0	4	2	C	EMCI	MCI	80.7	0	18	0	12.239	1	0	NA	NA	NA	NA	NA	NA	NA	NA
2168	0	0	2	E	EMCI	MCI	71.3	0	16	0	7.278	1	0	1	0	0	0	1	1	0	1
2168	0	1	2	E	EMCI	MCI	71.3	0	16	0	6.202	1	0	1	0	0	0	1	1	0	1
2168	0	3	2	E	EMCI	MCI	71.3	0	16	0	4.666	1	0	NA	NA	NA	NA	NA	NA	NA	NA
2171	0	0	2	C	EMCI	MCI	65.3	1	10	1	9.261	1	0	0	0	0	0	0	1	0	0
2171	0	1	2	C	EMCI	MCI	65.3	1	10	1	10.651	1	0	0	0	0	0	0	1	0	0
2182	0	0	2	E	EMCI	MCI	65.5	0	20	0	8.658	1	0	1	1	1	0	1	1	0	0
2182	0	1	2	E	EMCI	MCI	65.5	0	20	0	3.792	1	0	1	1	1	0	1	1	0	0
2182	0	2	2	E	EMCI	MCI	65.5	0	20	0	9.82	1	0	1	1	1	0	1	1	0	0
2182	0	4	2	E	EMCI	MCI	65.5	0	20	0	9.306	1	0	NA	NA	NA	NA	NA	NA	NA	NA
2183	0	0	2	E	EMCI	MCI	83	0	18	0	2.515	1	0	1	0	0	0	1	1	0	0
2183	0	2	2	E	EMCI	MCI	83	0	18	0	7.017	1	0	1	0	0	0	1	1	0	0
2183	0	3	2	E	EMCI	MCI	83	0	18	0	4.285	1	0	1	0	0	0	1	1	0	0
2183	0	4	2	E	EMCI	MCI	83	0	18	0	12.204	1	0	1	0	0	0	1	1	0	0
2184	0	0	2	C	EMCI	MCI	80.4	1	16	1	21.748	2	1	NA	NA	NA	NA	NA	NA	NA	NA
2184	0	1	2	C	EMCI	MCI	80.4	1	16	1	20.595	2	1	NA	NA	NA	NA	NA	NA	NA	NA
2185	0	0	2	E	EMCI	MCI	73	0	17	0	11.515	1	0	1	1	0	0	0	0	0	0
2185	0	1	2	E	EMCI	MCI	73	0	17	0	14.208	1	0	1	1	0	0	0	0	0	0
2185	0	2	2	E	EMCI	MCI	73	0	17	0	11.292	1	0	1	1	0	0	0	0	0	0
2185	0	3	2	E	EMCI	MCI	73	0	17	0	14.708	1	0	NA	NA	NA	NA	NA	NA	NA	NA
2185	0	4	2	E	EMCI	MCI	73	0	17	0	13.003	1	0	NA	NA	NA	NA	NA	NA	NA	NA
2187	0	0	2	E	EMCI	MCI	57.7	1	13	1	18.172	2	1	1	0	0	0	1	1	0	0
2187	0	1	2	E	EMCI	MCI	57.7	1	13	1	22.407	2	1	1	0	0	0	1	1	0	0
2187	0	2	2	E	EMCI	MCI	57.7	1	13	1	40.879	2	1	1	0	0	0	1	1	0	0
2187	0	4	2	E	EMCI	MCI	57.7	1	13	1	24.154	2	1	1	0	0	0	1	1	0	0
2190	0	0	2	C	EMCI	MCI	82.4	0	20	0	16.504	2	1	1	1	0	0	1	1	0	0
2190	0	1	2	C	EMCI	MCI	82.4	0	20	0	17.295	2	1	1	1	0	0	1	1	0	0
2190	0	2	2	C	EMCI	MCI	82.4	0	20	0	18.741	2	1	NA	NA	NA	NA	NA	NA	NA	NA
2191	0	0	2	E	EMCI	MCI	66.7	1	18	0	14.38	1	0	0	0	0	0	0	1	0	0
2191	0	1	2	E	EMCI	MCI	66.7	1	18	0	8.43	1	0	0	0	0	0	0	1	0	0
2191	0	2	2	E	EMCI	MCI	66.7	1	18	0	11.709	1	0	NA	NA	NA	NA	NA	NA	NA	NA
2191	0	3	2	E	EMCI	MCI	66.7	1	18	0	10.247	1	0	0	0	0	0	0	1	0	0
2195	1	0	2	C	EMCI	MCI	68	0	13	2	27.849	2	1	1	0	0	0	0	1	0	0
2195	1	1	2	C	EMCI	MCI	68	0	13	2	27.603	2	1	1	0	0	0	0	1	0	0
2195	1	2	2	C	EMCI	MCI	68	0	13	2	36.241	2	1	1	0	0	0	0	1	0	0
2195	1	3	2	C	EMCI	MCI	68	0	13	2	35.176	2	1	1	0	0	0	0	1	0	0
2195	1	4	3	C	EMCI	Dementia	68	0	13	2	33.154	2	1	NA	NA	NA	NA	NA	NA	NA	NA
2196	0	0	2	C	EMCI	MCI	68.2	1	14	1	21.355	2	1	0	1	0	0	0	1	0	0
2196	0	1	2	C	EMCI	MCI	68.2	1	14	1	12.109	1	0	0	1	0	0	0	1	0	0
2196	0	2	2	C	EMCI	MCI	68.2	1	14	1	12.326	1	0	0	1	0	0	0	1	0	0
2196	0	3	2	C	EMCI	MCI	68.2	1	14	1	17.692	2	1	NA	NA	NA	NA	NA	NA	NA	NA
2196	0	4	2	C	EMCI	MCI	68.2	1	14	1	21.034	2	1	NA	NA	NA	NA	NA	NA	NA	NA
2200	0	0	2	E	EMCI	MCI	76	1	14	0	19.126	2	1	1	1	0	1	1	0	0	0
2200	0	1	2	E	EMCI	MCI	76	1	14	0	15.39	2	1	1	1	0	1	1	0	0	0
2200	0	2	2	E	EMCI	MCI	76	1	14	0	13.463	1	0	1	1	0	1	1	0	0	0
2200	0	3	2	E	EMCI	MCI	76	1	14	0	16.604	2	1	1	1	0	1	1	0	0	0
2200	0	4	2	E	EMCI	MCI	76	1	14	0	68.341	2	1	NA	NA	NA	NA	NA	NA	NA	NA
2201	0	0	7	E	EMCI	CN	63.7	1	18	0	6.386	1	0	1	0	0	0	0	1	0	0
2201	0	1	7	E	EMCI	CN	63.7	1	18	0	9.579	1	0	1	0	0	0	0	1	0	0
2201	0	2	1	E	EMCI	CN	63.7	1	18	0	6.519	1	0	1	0	0	0	0	1	0	0
2201	0	3	1	E	EMCI	CN	63.7	1	18	0	22.309	2	1	1	0	0	0	0	1	0	0
2201	0	4	1	E	EMCI	CN	63.7	1	18	0	9.774	1	0	1	0	0	0	0	1	0	0
2205	0	0	2	C	EMCI	MCI	84.7	0	12	0	15.995	2	1	NA	NA	NA	NA	NA	NA	NA	NA
2205	0	1	2	C	EMCI	MCI	84.7	0	12	0	18.112	2	1	NA	NA	NA	NA	NA	NA	NA	NA
2205	0	2	2	C	EMCI	MCI	84.7	0	12	0	16.644	2	1	NA	NA	NA	NA	NA	NA	NA	NA
2208	0	0	2	E	EMCI	MCI	68.8	0	16	1	5.668	1	0	0	0	0	0	0	1	0	0
2208	0	1	2	E	EMCI	MCI	68.8	0	16	1	10.502	1	0	0	0	0	0	0	1	0	0
2208	0	2	2	E	EMCI	MCI	68.8	0	16	1	4.23	1	0	0	0	0	0	0	1	0	0
2208	0	3	2	E	EMCI	MCI	68.8	0	16	1	9.565	1	0	0	0	0	0	0	1	0	0
2208	0	4	2	E	EMCI	MCI	68.8	0	16	1	13.223	1	0	NA	NA	NA	NA	NA	NA	NA	NA
2210	1	0	2	C	EMCI	MCI	79.8	1	12	0	11.902	1	0	1	1	0	1	1	1	0	0
2210	1	1	2	C	EMCI	MCI	79.8	1	12	0	17.33	2	1	NA	NA	NA	NA	NA	NA	NA	NA
2210	1	3	5	C	EMCI	Dementia	79.8	1	12	0	24.097	2	1	NA	NA	NA	NA	NA	NA	NA	NA
2213	0	0	2	C	EMCI	MCI	82.3	1	14	0	13.9	1	0	1	1	1	0	1	1	0	0
2213	0	1	2	C	EMCI	MCI	82.3	1	14	0	19.535	2	1	1	1	1	0	1	1	0	0
2213	0	2	2	C	EMCI	MCI	82.3	1	14	0	10.075	1	0	1	1	1	0	1	1	0	0
2213	0	3	2	C	EMCI	MCI	82.3	1	14	0	23.514	2	1	1	1	1	0	1	1	0	0
2213	0	4	2	C	EMCI	MCI	82.3	1	14	0	23.94	2	1	NA	NA	NA	NA	NA	NA	NA	NA
2216	1	0	2	C	EMCI	MCI	68.1	0	14	1	17.062	2	1	1	0	0	0	0	1	0	0
2216	1	1	2	C	EMCI	MCI	68.1	0	14	1	20.444	2	1	1	0	0	0	0	1	0	0
2216	1	2	5	C	EMCI	Dementia	68.1	0	14	1	27.118	2	1	1	0	0	0	0	1	0	0
2216	1	3	3	C	EMCI	Dementia	68.1	0	14	1	23.916	2	1	1	0	0	0	0	1	0	0
2216	1	4	3	C	EMCI	Dementia	68.1	0	14	1	29.811	2	1	1	0	0	0	0	1	0	0
2219	0	0	2	E	EMCI	MCI	74.3	0	18	0	38.236	2	1	0	1	0	1	0	1	0	0
2219	0	2	2	E	EMCI	MCI	74.3	0	18	0	16.82	2	1	0	1	0	1	0	1	0	0
2219	0	3	2	E	EMCI	MCI	74.3	0	18	0	20.838	2	1	0	1	0	1	0	1	0	0
2219	0	4	2	E	EMCI	MCI	74.3	0	18	0	19.138	2	1	0	1	0	1	0	1	0	0
2220	0	0	2	E	EMCI	MCI	82	0	20	0	8.012	1	0	0	1	0	0	0	0	0	0
2220	0	1	2	E	EMCI	MCI	82	0	20	0	13.33	1	0	0	1	0	0	0	0	0	0
2220	0	2	2	E	EMCI	MCI	82	0	20	0	17.694	2	1	0	1	0	0	0	0	0	0
2220	0	3	2	E	EMCI	MCI	82	0	20	0	4.132	1	0	NA	NA	NA	NA	NA	NA	NA	NA
2220	0	4	2	E	EMCI	MCI	82	0	20	0	16.052	2	1	0	1	0	0	0	0	0	0
2225	0	0	2	C	EMCI	MCI	70.4	0	20	0	30.336	2	1	1	0	0	0	0	0	0	0
2225	0	1	2	C	EMCI	MCI	70.4	0	20	0	13.489	1	0	1	0	0	0	0	0	0	0
2225	0	2	2	C	EMCI	MCI	70.4	0	20	0	19.385	2	1	1	0	0	0	0	0	0	0
2225	0	3	2	C	EMCI	MCI	70.4	0	20	0	19.852	2	1	1	0	0	0	0	0	0	0
2225	0	4	2	C	EMCI	MCI	70.4	0	20	0	17.189	2	1	1	0	0	0	0	0	0	0
2233	0	0	2	E	EMCI	MCI	55.5	1	19	1	7.19	1	0	NA	NA	NA	NA	NA	NA	NA	NA
2233	0	1	2	E	EMCI	MCI	55.5	1	19	1	7.525	1	0	NA	NA	NA	NA	NA	NA	NA	NA
2233	0	2	2	E	EMCI	MCI	55.5	1	19	1	11.363	1	0	NA	NA	NA	NA	NA	NA	NA	NA
2233	0	3	2	E	EMCI	MCI	55.5	1	19	1	9.168	1	0	NA	NA	NA	NA	NA	NA	NA	NA
2233	0	4	7	E	EMCI	CN	55.5	1	19	1	18.515	2	1	NA	NA	NA	NA	NA	NA	NA	NA
2234	0	0	2	E	EMCI	MCI	63.6	1	16	0	7.371	1	0	1	0	1	1	1	1	0	0
2234	0	1	7	E	EMCI	CN	63.6	1	16	0	8.847	1	0	1	0	1	1	1	1	0	0
2234	0	2	1	E	EMCI	CN	63.6	1	16	0	11.377	1	0	1	0	1	1	1	1	0	0
2234	0	3	1	E	EMCI	CN	63.6	1	16	0	11.033	1	0	1	0	1	1	1	1	0	0
2234	0	4	1	E	EMCI	CN	63.6	1	16	0	11.929	1	0	NA	NA	NA	NA	NA	NA	NA	NA
2238	0	0	2	E	EMCI	MCI	68.5	0	18	0	14.512	1	0	1	0	0	0	1	1	0	0
2238	0	1	2	E	EMCI	MCI	68.5	0	18	0	22.713	2	1	1	0	0	0	1	1	0	0
2238	0	2	2	E	EMCI	MCI	68.5	0	18	0	12.904	1	0	1	0	0	0	1	1	0	0
2238	0	3	2	E	EMCI	MCI	68.5	0	18	0	14.082	1	0	1	0	0	0	1	1	0	0
2238	0	4	2	E	EMCI	MCI	68.5	0	18	0	20.173	2	1	1	0	0	0	1	1	0	0
2239	0	0	2	E	EMCI	MCI	73.5	1	15	1	6.87	1	0	NA	NA	NA	NA	NA	NA	NA	NA
2239	0	1	2	E	EMCI	MCI	73.5	1	15	1	8.714	1	0	NA	NA	NA	NA	NA	NA	NA	NA
2239	0	2	2	E	EMCI	MCI	73.5	1	15	1	10.203	1	0	NA	NA	NA	NA	NA	NA	NA	NA
2239	0	3	2	E	EMCI	MCI	73.5	1	15	1	13.311	1	0	NA	NA	NA	NA	NA	NA	NA	NA
2239	0	4	2	E	EMCI	MCI	73.5	1	15	1	6.988	1	0	NA	NA	NA	NA	NA	NA	NA	NA
2240	0	0	2	C	EMCI	MCI	78	0	12	1	17.453	2	1	1	0	0	0	1	1	0	0
2240	0	1	2	C	EMCI	MCI	78	0	12	1	16.13	2	1	1	0	0	0	1	1	0	0
2245	0	0	2	C	EMCI	MCI	57	1	20	2	14.072	1	0	0	0	1	0	0	0	0	0
2245	0	2	2	C	EMCI	MCI	57	1	20	2	17.874	2	1	0	0	1	0	0	0	0	0
2245	0	3	2	C	EMCI	MCI	57	1	20	2	15.816	2	1	0	0	1	0	0	0	0	0
2245	0	4	2	C	EMCI	MCI	57	1	20	2	15.185	2	1	0	0	1	0	0	0	0	0
2247	0	0	2	C	EMCI	MCI	65.1	0	19	0	13.604	1	0	0	1	0	0	0	1	0	0
2247	0	1	2	C	EMCI	MCI	65.1	0	19	0	27.681	2	1	0	1	0	0	0	1	0	0
2247	0	2	2	C	EMCI	MCI	65.1	0	19	0	15.622	2	1	0	1	0	0	0	1	0	0
2248	1	0	2	C	EMCI	MCI	76.1	0	12	1	23.231	2	1	1	1	1	0	1	1	0	0
2248	1	1	2	C	EMCI	MCI	76.1	0	12	1	14.203	1	0	1	1	1	0	1	1	0	0
2248	1	2	5	C	EMCI	Dementia	76.1	0	12	1	20.894	2	1	1	1	1	0	1	1	0	0
2249	0	0	2	E	EMCI	MCI	75.8	0	15	0	10.222	1	0	1	0	0	0	1	0	0	0
2249	0	1	2	E	EMCI	MCI	75.8	0	15	0	11.378	1	0	1	0	0	0	1	0	0	0
2249	0	2	2	E	EMCI	MCI	75.8	0	15	0	18.448	2	1	1	0	0	0	1	0	0	0
2249	0	3	2	E	EMCI	MCI	75.8	0	15	0	3.563	1	0	NA	NA	NA	NA	NA	NA	NA	NA
2249	0	4	2	E	EMCI	MCI	75.8	0	15	0	7.909	1	0	1	0	0	0	1	0	0	0
2263	0	0	2	C	EMCI	MCI	62	0	16	1	11.82	1	0	0	0	0	1	0	0	0	0
2263	0	1	2	C	EMCI	MCI	62	0	16	1	7.633	1	0	0	0	0	1	0	0	0	0
2263	0	2	7	C	EMCI	CN	62	0	16	1	17.413	2	1	0	0	0	1	0	0	0	0
2263	0	3	7	C	EMCI	CN	62	0	16	1	14.181	1	0	0	0	0	1	0	0	0	0
2263	0	4	7	C	EMCI	CN	62	0	16	1	9.122	1	0	0	0	0	1	0	0	0	0
2274	1	0	2	C	EMCI	MCI	64	0	18	1	20.994	2	1	NA	NA	NA	NA	NA	NA	NA	NA
2274	1	1	5	C	EMCI	Dementia	64	0	18	1	30.875	2	1	NA	NA	NA	NA	NA	NA	NA	NA
2274	1	2	2	C	EMCI	MCI	64	0	18	1	13.147	1	0	NA	NA	NA	NA	NA	NA	NA	NA
2274	1	3	2	C	EMCI	MCI	64	0	18	1	17.087	2	1	NA	NA	NA	NA	NA	NA	NA	NA
2274	1	4	3	C	EMCI	Dementia	64	0	18	1	28.916	2	1	NA	NA	NA	NA	NA	NA	NA	NA
2301	0	0	2	C	EMCI	MCI	65.7	0	19	0	4.359	1	0	NA	NA	NA	NA	NA	NA	NA	NA
2301	0	1	2	C	EMCI	MCI	65.7	0	19	0	14.868	1	0	NA	NA	NA	NA	NA	NA	NA	NA
2301	0	2	2	C	EMCI	MCI	65.7	0	19	0	15.707	2	1	NA	NA	NA	NA	NA	NA	NA	NA
2301	0	3	7	C	EMCI	CN	65.7	0	19	0	6.93	1	0	NA	NA	NA	NA	NA	NA	NA	NA
2301	0	4	4	C	EMCI	MCI	65.7	0	19	0	11.687	1	0	NA	NA	NA	NA	NA	NA	NA	NA
2304	0	0	2	E	EMCI	MCI	61.3	0	17	0	7.558	1	0	NA	NA	NA	NA	NA	NA	NA	NA
2304	0	1	2	E	EMCI	MCI	61.3	0	17	0	7.308	1	0	NA	NA	NA	NA	NA	NA	NA	NA
2304	0	2	2	E	EMCI	MCI	61.3	0	17	0	5.585	1	0	NA	NA	NA	NA	NA	NA	NA	NA
2304	0	3	2	E	EMCI	MCI	61.3	0	17	0	10.835	1	0	NA	NA	NA	NA	NA	NA	NA	NA
2304	0	4	7	E	EMCI	CN	61.3	0	17	0	8.106	1	0	NA	NA	NA	NA	NA	NA	NA	NA
2307	0	0	2	C	EMCI	MCI	78.6	1	18	0	14.909	1	0	1	1	1	0	0	1	0	0
2307	0	1	2	C	EMCI	MCI	78.6	1	18	0	14.793	1	0	1	1	1	0	0	1	0	0
2307	0	2	2	C	EMCI	MCI	78.6	1	18	0	8.306	1	0	1	1	1	0	0	1	0	0
2307	0	3	2	C	EMCI	MCI	78.6	1	18	0	15.138	2	1	NA	NA	NA	NA	NA	NA	NA	NA
2308	0	0	2	E	EMCI	MCI	74.8	0	15	0	21.94	2	1	1	0	0	0	1	1	0	0
2308	0	1	2	E	EMCI	MCI	74.8	0	15	0	26.326	2	1	1	0	0	0	1	1	0	0
2308	0	2	2	E	EMCI	MCI	74.8	0	15	0	27.849	2	1	1	0	0	0	1	1	0	0
2308	0	3	2	E	EMCI	MCI	74.8	0	15	0	27.294	2	1	1	0	0	0	1	1	0	0
2315	0	0	2	E	EMCI	MCI	68.2	1	13	0	13.032	1	0	0	0	1	0	0	1	0	0
2315	0	1	2	E	EMCI	MCI	68.2	1	13	0	12.377	1	0	0	0	1	0	0	1	0	0
2315	0	4	2	E	EMCI	MCI	68.2	1	13	0	13.523	1	0	NA	NA	NA	NA	NA	NA	NA	NA
2316	1	0	2	C	EMCI	MCI	74.3	1	12	1	44.192	2	1	1	0	1	0	1	0	0	0
2316	1	1	5	C	EMCI	Dementia	74.3	1	12	1	50.526	2	1	NA	NA	NA	NA	NA	NA	NA	NA
2324	0	0	2	C	EMCI	MCI	56.3	1	13	1	3.484	1	0	NA	NA	NA	NA	NA	NA	NA	NA
2324	0	1	2	C	EMCI	MCI	56.3	1	13	1	3.692	1	0	NA	NA	NA	NA	NA	NA	NA	NA
2332	0	0	2	E	EMCI	MCI	70.5	1	16	0	25.467	2	1	NA	NA	NA	NA	NA	NA	NA	NA
2332	0	1	2	E	EMCI	MCI	70.5	1	16	0	12.916	1	0	NA	NA	NA	NA	NA	NA	NA	NA
2332	0	2	2	E	EMCI	MCI	70.5	1	16	0	17.333	2	1	NA	NA	NA	NA	NA	NA	NA	NA
2332	0	3	2	E	EMCI	MCI	70.5	1	16	0	16.055	2	1	NA	NA	NA	NA	NA	NA	NA	NA
2332	0	4	2	E	EMCI	MCI	70.5	1	16	0	20.391	2	1	NA	NA	NA	NA	NA	NA	NA	NA
2336	0	0	2	C	EMCI	MCI	72.9	1	12	1	24.42	2	1	1	0	0	0	1	0	0	0
2336	0	2	2	C	EMCI	MCI	72.9	1	12	1	32.033	2	1	1	0	0	0	1	0	0	0
2336	0	3	2	C	EMCI	MCI	72.9	1	12	1	26.417	2	1	1	0	0	0	1	0	0	0
2336	0	4	2	C	EMCI	MCI	72.9	1	12	1	21.03	2	1	1	0	0	0	1	0	0	0
2347	0	0	2	E	EMCI	MCI	71	0	18	1	22.415	2	1	1	1	0	1	0	0	0	0
2347	0	1	2	E	EMCI	MCI	71	0	18	1	20.285	2	1	1	1	0	1	0	0	0	0
2347	0	2	2	E	EMCI	MCI	71	0	18	1	27.628	2	1	1	1	0	1	0	0	0	0
2347	0	3	2	E	EMCI	MCI	71	0	18	1	53.395	2	1	1	1	0	1	0	0	0	0
2357	0	0	2	E	EMCI	MCI	71.6	0	12	0	11.911	1	0	NA	NA	NA	NA	NA	NA	NA	NA
2357	0	1	2	E	EMCI	MCI	71.6	0	12	0	6.31	1	0	NA	NA	NA	NA	NA	NA	NA	NA
2357	0	2	2	E	EMCI	MCI	71.6	0	12	0	4.392	1	0	NA	NA	NA	NA	NA	NA	NA	NA
2357	0	4	2	E	EMCI	MCI	71.6	0	12	0	10.773	1	0	NA	NA	NA	NA	NA	NA	NA	NA
2360	0	0	2	E	EMCI	MCI	63	0	15	1	6.182	1	0	1	0	0	0	1	1	0	0
2360	0	1	2	E	EMCI	MCI	63	0	15	1	10.391	1	0	1	0	0	0	1	1	0	0
2360	0	2	2	E	EMCI	MCI	63	0	15	1	4.629	1	0	1	0	0	0	1	1	0	0
2360	0	3	2	E	EMCI	MCI	63	0	15	1	10.71	1	0	NA	NA	NA	NA	NA	NA	NA	NA
2360	0	4	2	E	EMCI	MCI	63	0	15	1	8.753	1	0	1	0	0	0	1	1	0	0
2363	0	0	2	E	EMCI	MCI	58.8	0	13	0	11.823	1	0	1	0	0	0	0	1	0	0
2363	0	1	2	E	EMCI	MCI	58.8	0	13	0	11.87	1	0	1	0	0	0	0	1	0	0
2363	0	2	2	E	EMCI	MCI	58.8	0	13	0	12.475	1	0	1	0	0	0	0	1	0	0
2363	0	3	2	E	EMCI	MCI	58.8	0	13	0	15.201	2	1	1	0	0	0	0	1	0	0
2363	0	4	2	E	EMCI	MCI	58.8	0	13	0	14.288	1	0	NA	NA	NA	NA	NA	NA	NA	NA
2367	1	0	2	C	EMCI	MCI	74.7	0	20	1	21.262	2	1	1	1	1	0	1	1	0	0
2367	1	1	2	C	EMCI	MCI	74.7	0	20	1	27.704	2	1	1	1	1	0	1	1	0	0
2367	1	2	2	C	EMCI	MCI	74.7	0	20	1	33.324	2	1	1	1	1	0	1	1	0	0
2367	1	3	2	C	EMCI	MCI	74.7	0	20	1	42.19	2	1	NA	NA	NA	NA	NA	NA	NA	NA
2367	1	4	5	C	EMCI	Dementia	74.7	0	20	1	57.54	2	1	1	1	1	0	1	1	0	0
2373	0	0	2	C	EMCI	MCI	79	1	13	1	16.204	2	1	0	0	1	0	0	0	0	0
2373	0	1	2	C	EMCI	MCI	79	1	13	1	17.357	2	1	0	0	1	0	0	0	0	0
2373	0	2	2	C	EMCI	MCI	79	1	13	1	14.244	1	0	0	0	1	0	0	0	0	0
2373	0	3	2	C	EMCI	MCI	79	1	13	1	14.533	1	0	0	0	1	0	0	0	0	0
2373	0	4	2	C	EMCI	MCI	79	1	13	1	14.119	1	0	0	0	1	0	0	0	0	0
2374	0	0	2	E	EMCI	MCI	81.3	1	18	0	8.374	1	0	NA	NA	NA	NA	NA	NA	NA	NA
2374	0	1	2	E	EMCI	MCI	81.3	1	18	0	15.119	2	1	NA	NA	NA	NA	NA	NA	NA	NA
2374	0	2	2	E	EMCI	MCI	81.3	1	18	0	19.054	2	1	NA	NA	NA	NA	NA	NA	NA	NA
2374	0	3	2	E	EMCI	MCI	81.3	1	18	0	9.097	1	0	NA	NA	NA	NA	NA	NA	NA	NA
2376	0	0	2	C	EMCI	MCI	81.9	0	17	1	37.945	2	1	0	0	1	0	1	1	0	0
2376	0	1	2	C	EMCI	MCI	81.9	0	17	1	28.801	2	1	0	0	1	0	1	1	0	0
2376	0	2	2	C	EMCI	MCI	81.9	0	17	1	32.508	2	1	0	0	1	0	1	1	0	0
2376	0	4	2	C	EMCI	MCI	81.9	0	17	1	37.164	2	1	NA	NA	NA	NA	NA	NA	NA	NA
2378	0	0	2	E	EMCI	MCI	59.9	0	19	1	6.189	1	0	0	1	0	0	0	0	0	0
2378	0	1	2	E	EMCI	MCI	59.9	0	19	1	14.929	1	0	0	1	0	0	0	0	0	0
2378	0	2	2	E	EMCI	MCI	59.9	0	19	1	1.926	1	0	0	1	0	0	0	0	0	0
2378	0	3	2	E	EMCI	MCI	59.9	0	19	1	13.216	1	0	NA	NA	NA	NA	NA	NA	NA	NA
2378	0	4	1	E	EMCI	CN	59.9	0	19	1	13.506	1	0	0	1	0	0	0	0	0	0
2379	0	0	2	C	EMCI	MCI	66	0	18	0	8.787	1	0	1	0	0	0	1	1	0	0
2379	0	1	2	C	EMCI	MCI	66	0	18	0	3.875	1	0	1	0	0	0	1	1	0	0
2379	0	3	2	C	EMCI	MCI	66	0	18	0	4.784	1	0	NA	NA	NA	NA	NA	NA	NA	NA
2379	0	4	2	C	EMCI	MCI	66	0	18	0	8.792	1	0	NA	NA	NA	NA	NA	NA	NA	NA
2380	0	0	2	C	EMCI	MCI	67.8	0	16	2	13.616	1	0	1	0	0	0	1	0	0	0
2380	0	1	2	C	EMCI	MCI	67.8	0	16	2	8.446	1	0	1	0	0	0	1	0	0	0
2380	0	2	2	C	EMCI	MCI	67.8	0	16	2	9.981	1	0	NA	NA	NA	NA	NA	NA	NA	NA
2380	0	3	2	C	EMCI	MCI	67.8	0	16	2	15.842	2	1	NA	NA	NA	NA	NA	NA	NA	NA
2380	0	4	2	C	EMCI	MCI	67.8	0	16	2	9.922	1	0	1	0	0	0	1	0	0	0
2381	1	0	2	C	EMCI	MCI	69.1	0	16	2	21.803	2	1	0	0	0	0	0	1	0	0
2381	1	1	2	C	EMCI	MCI	69.1	0	16	2	26.37	2	1	0	0	0	0	0	1	0	0
2381	1	2	5	C	EMCI	Dementia	69.1	0	16	2	31.07	2	1	0	0	0	0	0	1	0	0
2381	1	3	3	C	EMCI	Dementia	69.1	0	16	2	22.554	2	1	NA	NA	NA	NA	NA	NA	NA	NA
2381	1	4	3	C	EMCI	Dementia	69.1	0	16	2	23.044	2	1	0	0	0	0	0	1	0	0
2389	0	0	2	E	EMCI	MCI	57.8	1	15	0	9.676	1	0	0	1	0	0	0	0	0	0
2389	0	1	2	E	EMCI	MCI	57.8	1	15	0	16.461	2	1	0	1	0	0	0	0	0	0
2389	0	2	2	E	EMCI	MCI	57.8	1	15	0	13.053	1	0	NA	NA	NA	NA	NA	NA	NA	NA
2389	0	3	2	E	EMCI	MCI	57.8	1	15	0	16.427	2	1	NA	NA	NA	NA	NA	NA	NA	NA
2390	0	0	2	C	EMCI	MCI	87.8	1	12	0	15.182	2	1	1	0	0	0	0	1	0	0
2390	0	1	2	C	EMCI	MCI	87.8	1	12	0	7.893	1	0	1	0	0	0	0	1	0	0
2390	0	2	2	C	EMCI	MCI	87.8	1	12	0	16.043	2	1	1	0	0	0	0	1	0	0
2390	0	3	2	C	EMCI	MCI	87.8	1	12	0	9.851	1	0	NA	NA	NA	NA	NA	NA	NA	NA
2390	0	4	2	C	EMCI	MCI	87.8	1	12	0	8.513	1	0	1	0	0	0	0	1	0	0
2391	0	0	2	C	EMCI	MCI	71.7	1	12	1	19.327	2	1	1	1	1	0	1	1	0	0
2391	0	1	2	C	EMCI	MCI	71.7	1	12	1	29.32	2	1	1	1	1	0	1	1	0	0
2391	0	2	2	C	EMCI	MCI	71.7	1	12	1	24.816	2	1	1	1	1	0	1	1	0	0
2391	0	3	2	C	EMCI	MCI	71.7	1	12	1	27.605	2	1	NA	NA	NA	NA	NA	NA	NA	NA
2391	0	4	2	C	EMCI	MCI	71.7	1	12	1	24.02	2	1	NA	NA	NA	NA	NA	NA	NA	NA
2392	0	0	2	E	EMCI	MCI	64.4	1	18	0	15.317	2	1	1	1	1	1	1	1	0	0
2392	0	1	2	E	EMCI	MCI	64.4	1	18	0	16.213	2	1	1	1	1	1	1	1	0	0
2392	0	2	2	E	EMCI	MCI	64.4	1	18	0	26.102	2	1	1	1	1	1	1	1	0	0
2392	0	3	2	E	EMCI	MCI	64.4	1	18	0	21.599	2	1	NA	NA	NA	NA	NA	NA	NA	NA
2392	0	4	2	E	EMCI	MCI	64.4	1	18	0	21.87	2	1	1	1	1	1	1	1	0	0
2394	0	0	2	C	EMCI	MCI	67.4	0	20	2	12.511	1	0	NA	NA	NA	NA	NA	NA	NA	NA
2394	0	1	2	C	EMCI	MCI	67.4	0	20	2	15.542	2	1	NA	NA	NA	NA	NA	NA	NA	NA
2394	0	2	2	C	EMCI	MCI	67.4	0	20	2	16.478	2	1	NA	NA	NA	NA	NA	NA	NA	NA
2394	0	3	2	C	EMCI	MCI	67.4	0	20	2	17.631	2	1	NA	NA	NA	NA	NA	NA	NA	NA
2394	0	4	2	C	EMCI	MCI	67.4	0	20	2	19.264	2	1	NA	NA	NA	NA	NA	NA	NA	NA
2395	0	0	2	E	EMCI	MCI	72.6	0	19	1	6.233	1	0	0	0	0	0	0	0	0	1
2395	0	1	2	E	EMCI	MCI	72.6	0	19	1	8.897	1	0	0	0	0	0	0	0	0	1
2395	0	2	2	E	EMCI	MCI	72.6	0	19	1	11.949	1	0	NA	NA	NA	NA	NA	NA	NA	NA
2396	0	0	2	C	EMCI	MCI	70.2	1	14	0	8.002	1	0	NA	NA	NA	NA	NA	NA	NA	NA
2396	0	1	2	C	EMCI	MCI	70.2	1	14	0	13.263	1	0	NA	NA	NA	NA	NA	NA	NA	NA
2396	0	2	2	C	EMCI	MCI	70.2	1	14	0	14.009	1	0	NA	NA	NA	NA	NA	NA	NA	NA
2398	1	0	2	C	EMCI	MCI	71.5	0	13	2	14.873	1	0	0	0	0	0	0	1	0	0
2398	1	1	5	C	EMCI	Dementia	71.5	0	13	2	11.236	1	0	0	0	0	0	0	1	0	0
2398	1	2	3	C	EMCI	Dementia	71.5	0	13	2	17.881	2	1	0	0	0	0	0	1	0	0
2398	1	3	3	C	EMCI	Dementia	71.5	0	13	2	6.772	1	0	NA	NA	NA	NA	NA	NA	NA	NA
2398	1	4	3	C	EMCI	Dementia	71.5	0	13	2	18.88	2	1	NA	NA	NA	NA	NA	NA	NA	NA
2403	1	0	2	C	EMCI	MCI	79.1	1	15	0	37.002	2	1	1	0	0	0	1	1	0	0
2403	1	1	2	C	EMCI	MCI	79.1	1	15	0	7.766	1	0	1	0	0	0	1	1	0	0
2403	1	2	2	C	EMCI	MCI	79.1	1	15	0	5.116	1	0	1	0	0	0	1	1	0	0
2403	1	3	5	C	EMCI	Dementia	79.1	1	15	0	44.566	2	1	NA	NA	NA	NA	NA	NA	NA	NA
2405	0	0	2	E	EMCI	MCI	71.6	1	13	0	12.568	1	0	1	0	0	0	1	0	0	0
2405	0	1	2	E	EMCI	MCI	71.6	1	13	0	13.099	1	0	1	0	0	0	1	0	0	0
2405	0	2	2	E	EMCI	MCI	71.6	1	13	0	19.894	2	1	1	0	0	0	1	0	0	0
2405	0	3	2	E	EMCI	MCI	71.6	1	13	0	16.299	2	1	NA	NA	NA	NA	NA	NA	NA	NA
2407	0	0	2	E	EMCI	MCI	68	1	16	0	3.251	1	0	0	0	1	0	0	0	0	0
2407	0	1	2	E	EMCI	MCI	68	1	16	0	10.548	1	0	0	0	1	0	0	0	0	0
2407	0	2	2	E	EMCI	MCI	68	1	16	0	6.72	1	0	0	0	1	0	0	0	0	0
2407	0	3	2	E	EMCI	MCI	68	1	16	0	6.753	1	0	NA	NA	NA	NA	NA	NA	NA	NA
2407	0	4	2	E	EMCI	MCI	68	1	16	0	10.256	1	0	0	0	1	0	0	0	0	0
4003	0	0	1	B	CN	CN	72.3	1	16	1	16.019	2	1	0	1	0	0	0	0	0	0
4003	0	1	1	B	CN	CN	72.3	1	16	1	22.541	2	1	0	1	0	0	0	0	0	0
4003	0	2	1	B	CN	CN	72.3	1	16	1	18.165	2	1	0	1	0	0	0	0	0	0
4003	0	2	1	B	CN	CN	72.3	1	16	1	18.165	2	1	0	1	0	0	0	0	0	0
4003	0	3	1	B	CN	CN	72.3	1	16	1	24.899	2	1	0	1	0	0	0	0	0	0
4004	0	0	2	E	EMCI	MCI	66.8	1	14	0	23.038	2	1	1	0	1	1	1	1	0	0
4004	0	1	2	E	EMCI	MCI	66.8	1	14	0	19.89	2	1	1	0	1	1	1	1	0	0
4004	0	2	2	E	EMCI	MCI	66.8	1	14	0	21.136	2	1	1	0	1	1	1	1	0	0
4004	0	3	2	E	EMCI	MCI	66.8	1	14	0	23.281	2	1	1	0	1	1	1	1	0	0
4004	0	4	2	E	EMCI	MCI	66.8	1	14	0	20.087	2	1	1	0	1	1	1	1	0	0
4005	1	0	2	C	EMCI	MCI	70.5	0	16	1	27.134	2	1	1	0	0	0	1	1	0	0
4005	1	1	5	C	EMCI	Dementia	70.5	0	16	1	38.233	2	1	1	0	0	0	1	1	0	0
4005	1	2	3	C	EMCI	Dementia	70.5	0	16	1	41.019	2	1	1	0	0	0	1	1	0	0
4005	1	3	8	C	EMCI	MCI	70.5	0	16	1	40.696	2	1	1	0	0	0	1	1	0	0
4005	1	4	2	C	EMCI	MCI	70.5	0	16	1	32.773	2	1	NA	NA	NA	NA	NA	NA	NA	NA
4007	0	0	2	C	EMCI	MCI	78.1	0	20	1	11.169	1	0	0	1	0	0	0	0	0	0
4007	0	1	2	C	EMCI	MCI	78.1	0	20	1	13.872	1	0	0	1	0	0	0	0	0	0
4007	0	2	2	C	EMCI	MCI	78.1	0	20	1	12.644	1	0	0	1	0	0	0	0	0	0
4010	0	0	1	B	CN	CN	70.8	1	18	0	18.092	2	1	NA	NA	NA	NA	NA	NA	NA	NA
4010	0	1	1	B	CN	CN	70.8	1	18	0	24.645	2	1	NA	NA	NA	NA	NA	NA	NA	NA
4010	0	2	1	B	CN	CN	70.8	1	18	0	22.155	2	1	NA	NA	NA	NA	NA	NA	NA	NA
4010	0	3	1	B	CN	CN	70.8	1	18	0	17.624	2	1	NA	NA	NA	NA	NA	NA	NA	NA
4012	0	0	2	E	EMCI	MCI	68.9	1	16	0	1.879	1	0	1	0	1	0	1	1	0	0
4012	0	1	2	E	EMCI	MCI	68.9	1	16	0	14.31	1	0	1	0	1	0	1	1	0	0
4012	0	2	2	E	EMCI	MCI	68.9	1	16	0	8.45	1	0	1	0	1	0	1	1	0	0
4012	0	3	2	E	EMCI	MCI	68.9	1	16	0	19.561	2	1	NA	NA	NA	NA	NA	NA	NA	NA
4012	0	4	2	E	EMCI	MCI	68.9	1	16	0	12.297	1	0	1	0	1	0	1	1	0	0
4014	0	0	1	B	CN	CN	80.7	0	16	0	12.489	1	0	1	0	0	0	1	1	0	0
4014	0	1	1	B	CN	CN	80.7	0	16	0	10.353	1	0	1	0	0	0	1	1	0	0
4014	0	2	1	B	CN	CN	80.7	0	16	0	20.758	2	1	1	0	0	0	1	1	0	0
4014	0	4	1	B	CN	CN	80.7	0	16	0	26.639	2	1	1	0	0	0	1	1	0	0
4015	1	0	2	C	LMCI	MCI	73.6	1	20	1	34.17	2	1	0	1	1	0	0	0	0	0
4015	1	1	2	C	LMCI	MCI	73.6	1	20	1	26.308	2	1	0	1	1	0	0	0	0	0
4015	1	2	5	C	LMCI	Dementia	73.6	1	20	1	19.875	2	1	0	1	1	0	0	0	0	0
4015	1	3	3	C	LMCI	Dementia	73.6	1	20	1	25.379	2	1	NA	NA	NA	NA	NA	NA	NA	NA
4015	1	4	3	C	LMCI	Dementia	73.6	1	20	1	17.806	2	1	0	1	1	0	0	0	0	0
4018	0	0	1	A	CN	CN	76.1	0	18	0	13.928	1	0	1	0	0	0	1	0	0	0
4018	0	1	1	A	CN	CN	76.1	0	18	0	17.388	2	1	1	0	0	0	1	0	0	0
4018	0	2	1	A	CN	CN	76.1	0	18	0	4.047	1	0	1	0	0	0	1	0	0	0
4018	0	4	1	A	CN	CN	76.1	0	18	0	22.159	2	1	1	0	0	0	1	0	0	0
4020	0	0	1	A	CN	CN	66.5	0	16	0	8.746	1	0	1	0	0	0	0	0	1	1
4020	0	1	1	A	CN	CN	66.5	0	16	0	9.384	1	0	1	0	0	0	0	0	1	1
4020	0	2	1	A	CN	CN	66.5	0	16	0	15.482	2	1	1	0	0	0	0	0	1	1
4020	0	4	1	A	CN	CN	66.5	0	16	0	11.221	1	0	1	0	0	0	0	0	1	1
4021	0	0	1	B	CN	CN	66.5	0	20	0	7.733	1	0	1	0	0	1	1	1	0	0
4021	0	1	1	B	CN	CN	66.5	0	20	0	9.889	1	0	1	0	0	1	1	1	0	0
4021	0	2	1	B	CN	CN	66.5	0	20	0	4.603	1	0	1	0	0	1	1	1	0	0
4021	0	2	1	B	CN	CN	66.5	0	20	0	4.603	1	0	1	0	0	1	1	1	0	0
4021	0	3	1	B	CN	CN	66.5	0	20	0	12.87	1	0	NA	NA	NA	NA	NA	NA	NA	NA
4022	0	0	2	C	EMCI	MCI	86.4	0	16	1	24.682	2	1	1	0	1	0	1	0	0	0
4022	0	1	2	C	EMCI	MCI	86.4	0	16	1	33.297	2	1	1	0	1	0	1	0	0	0
4026	0	0	1	B	CN	CN	73.5	0	16	0	14.603	1	0	1	0	0	1	1	1	0	0
4026	0	1	1	B	CN	CN	73.5	0	16	0	13.116	1	0	1	0	0	1	1	1	0	0
4026	0	2	1	B	CN	CN	73.5	0	16	0	21.041	2	1	NA	NA	NA	NA	NA	NA	NA	NA
4028	0	0	1	A	CN	CN	63.5	1	18	0	10.406	1	0	1	0	1	0	0	1	0	0
4028	0	1	1	A	CN	CN	63.5	1	18	0	15.482	2	1	1	0	1	0	0	1	0	0
4028	0	2	1	A	CN	CN	63.5	1	18	0	11.915	1	0	1	0	1	0	0	1	0	0
4028	0	4	1	A	CN	CN	63.5	1	18	0	12.196	1	0	1	0	1	0	0	1	0	0
4028	0	4	1	A	CN	CN	63.5	1	18	0	12.196	1	0	1	0	1	0	0	1	0	0
4029	0	0	2	E	LMCI	MCI	61.1	0	20	2	17.974	2	1	1	0	0	0	0	1	0	0
4029	0	1	2	E	LMCI	MCI	61.1	0	20	2	20.033	2	1	1	0	0	0	0	1	0	0
4029	0	2	2	E	LMCI	MCI	61.1	0	20	2	12.589	1	0	1	0	0	0	0	1	0	0
4029	0	3	2	E	LMCI	MCI	61.1	0	20	2	22.692	2	1	NA	NA	NA	NA	NA	NA	NA	NA
4030	1	0	2	C	LMCI	MCI	68.3	1	12	1	42.601	2	1	1	1	1	0	0	1	0	0
4030	1	1	2	C	LMCI	MCI	68.3	1	12	1	39.898	2	1	1	1	1	0	0	1	0	0
4030	1	2	2	C	LMCI	MCI	68.3	1	12	1	44.811	2	1	1	1	1	0	0	1	0	0
4030	1	3	5	C	LMCI	Dementia	68.3	1	12	1	38.671	2	1	NA	NA	NA	NA	NA	NA	NA	NA
4030	1	4	3	C	LMCI	Dementia	68.3	1	12	1	40.581	2	1	1	1	1	0	0	1	0	0
4032	0	0	1	A	CN	CN	70.2	1	14	0	2.237	1	0	1	0	0	0	0	1	0	0
4032	0	1	1	A	CN	CN	70.2	1	14	0	5.751	1	0	1	0	0	0	0	1	0	0
4032	0	2	1	A	CN	CN	70.2	1	14	0	6.384	1	0	1	0	0	0	0	1	0	0
4034	0	0	2	C	LMCI	MCI	72.1	1	19	2	27.435	2	1	1	0	0	0	1	1	0	0
4034	0	1	2	C	LMCI	MCI	72.1	1	19	2	24.956	2	1	1	0	0	0	1	1	0	0
4035	1	0	2	C	LMCI	MCI	72.6	1	16	1	27.146	2	1	0	0	0	1	0	1	0	0
4035	1	1	5	C	LMCI	Dementia	72.6	1	16	1	20.635	2	1	0	0	0	1	0	1	0	0
4035	1	2	3	C	LMCI	Dementia	72.6	1	16	1	18.462	2	1	0	0	0	1	0	1	0	0
4035	1	3	3	C	LMCI	Dementia	72.6	1	16	1	20.407	2	1	NA	NA	NA	NA	NA	NA	NA	NA
4035	1	4	3	C	LMCI	Dementia	72.6	1	16	1	20.46	2	1	0	0	0	1	0	1	0	0
4036	0	0	2	E	EMCI	MCI	74	0	20	0	21.781	2	1	1	0	0	0	0	1	0	0
4036	0	1	2	E	EMCI	MCI	74	0	20	0	17.633	2	1	1	0	0	0	0	1	0	0
4036	0	2	2	E	EMCI	MCI	74	0	20	0	18.208	2	1	1	0	0	0	0	1	0	0
4036	0	3	2	E	EMCI	MCI	74	0	20	0	18.118	2	1	NA	NA	NA	NA	NA	NA	NA	NA
4036	0	4	2	E	EMCI	MCI	74	0	20	0	20.446	2	1	NA	NA	NA	NA	NA	NA	NA	NA
4037	0	0	1	A	CN	CN	75.6	0	16	0	10.788	1	0	1	0	0	0	1	0	0	0
4037	0	1	1	A	CN	CN	75.6	0	16	0	15.345	2	1	1	0	0	0	1	0	0	0
4037	0	4	1	A	CN	CN	75.6	0	16	0	15.433	2	1	1	0	0	0	1	0	0	0
4041	1	0	1	A	CN	CN	77.9	1	18	0	13.634	1	0	0	0	1	0	0	1	0	0
4041	1	1	2	A	CN	MCI	77.9	1	18	0	16.958	2	1	0	0	1	0	0	1	0	0
4041	1	2	5	A	CN	Dementia	77.9	1	18	0	15.849	2	1	0	0	1	0	0	1	0	0
4041	1	3	3	A	CN	Dementia	77.9	1	18	0	14.984	2	1	NA	NA	NA	NA	NA	NA	NA	NA
4041	1	4	3	A	CN	Dementia	77.9	1	18	0	17.197	2	1	NA	NA	NA	NA	NA	NA	NA	NA
4042	1	0	2	C	LMCI	MCI	57.2	0	18	0	18.392	2	1	NA	NA	NA	NA	NA	NA	NA	NA
4042	1	1	2	C	LMCI	MCI	57.2	0	18	0	26.608	2	1	NA	NA	NA	NA	NA	NA	NA	NA
4042	1	2	5	C	LMCI	Dementia	57.2	0	18	0	24.088	2	1	NA	NA	NA	NA	NA	NA	NA	NA
4043	0	0	1	A	CN	CN	82.1	0	20	0	21.11	2	1	0	1	0	0	0	0	0	0
4043	0	1	1	A	CN	CN	82.1	0	20	0	21.841	2	1	0	1	0	0	0	0	0	0
4043	0	2	1	A	CN	CN	82.1	0	20	0	29.571	2	1	0	1	0	0	0	0	0	0
4043	0	4	1	A	CN	CN	82.1	0	20	0	25.333	2	1	0	1	0	0	0	0	0	0
4050	0	0	1	A	CN	CN	77	0	19	0	7.833	1	0	1	0	0	0	1	1	0	0
4050	0	1	1	A	CN	CN	77	0	19	0	12.323	1	0	NA	NA	NA	NA	NA	NA	NA	NA
4050	0	2	1	A	CN	CN	77	0	19	0	2.618	1	0	NA	NA	NA	NA	NA	NA	NA	NA
4050	0	4	1	A	CN	CN	77	0	19	0	16.543	2	1	NA	NA	NA	NA	NA	NA	NA	NA
4051	0	0	2	E	EMCI	MCI	70.6	0	16	0	10.92	1	0	0	0	0	0	1	1	0	0
4051	0	1	2	E	EMCI	MCI	70.6	0	16	0	11.199	1	0	0	0	0	0	1	1	0	0
4051	0	2	2	E	EMCI	MCI	70.6	0	16	0	11.106	1	0	0	0	0	0	1	1	0	0
4051	0	3	2	E	EMCI	MCI	70.6	0	16	0	8.688	1	0	NA	NA	NA	NA	NA	NA	NA	NA
4051	0	4	2	E	EMCI	MCI	70.6	0	16	0	13.782	1	0	0	0	0	0	1	1	0	0
4053	0	0	2	C	LMCI	MCI	75.3	0	17	2	37.612	2	1	1	0	0	0	1	1	0	0
4053	0	1	2	C	LMCI	MCI	75.3	0	17	2	46.828	2	1	1	0	0	0	1	1	0	0
4054	0	0	2	C	EMCI	MCI	68.3	1	19	0	9.908	1	0	0	0	1	0	0	0	0	0
4054	0	1	7	C	EMCI	CN	68.3	1	19	0	13.133	1	0	0	0	1	0	0	0	0	0
4054	0	2	1	C	EMCI	CN	68.3	1	19	0	11.047	1	0	0	0	1	0	0	0	0	0
4054	0	3	1	C	EMCI	CN	68.3	1	19	0	6.734	1	0	NA	NA	NA	NA	NA	NA	NA	NA
4054	0	4	1	C	EMCI	CN	68.3	1	19	0	12.562	1	0	NA	NA	NA	NA	NA	NA	NA	NA
4057	1	0	2	C	LMCI	MCI	81.1	0	16	1	38.914	2	1	1	0	0	0	1	1	0	0
4057	1	1	3	C	LMCI	Dementia	81.1	0	16	1	27.041	2	1	1	0	0	0	1	1	0	0
4057	1	2	3	C	LMCI	Dementia	81.1	0	16	1	34.487	2	1	1	0	0	0	1	1	0	0
4058	1	0	2	C	LMCI	MCI	84.6	1	16	1	19.105	2	1	1	0	0	0	1	0	0	0
4058	1	1	2	C	LMCI	MCI	84.6	1	16	1	15.392	2	1	1	0	0	0	1	0	0	0
4058	1	2	5	C	LMCI	Dementia	84.6	1	16	1	19.597	2	1	1	0	0	0	1	0	0	0
4059	0	0	2	C	EMCI	MCI	71.9	0	18	2	26.863	2	1	0	0	1	0	0	0	0	0
4059	0	1	2	C	EMCI	MCI	71.9	0	18	2	29.763	2	1	0	0	1	0	0	0	0	0
4061	0	0	2	C	LMCI	MCI	64.1	1	16	1	14.064	1	0	1	0	1	0	0	1	0	0
4061	0	1	2	C	LMCI	MCI	64.1	1	16	1	9.182	1	0	NA	NA	NA	NA	NA	NA	NA	NA
4061	0	2	2	C	LMCI	MCI	64.1	1	16	1	10.264	1	0	1	0	1	0	0	1	0	0
4061	0	3	7	C	LMCI	CN	64.1	1	16	1	13.351	1	0	NA	NA	NA	NA	NA	NA	NA	NA
4061	0	4	2	C	LMCI	MCI	64.1	1	16	1	3.14	1	0	NA	NA	NA	NA	NA	NA	NA	NA
4063	0	0	2	E	EMCI	MCI	59.2	1	13	0	10.597	1	0	0	0	1	0	0	0	0	0
4063	0	1	2	E	EMCI	MCI	59.2	1	13	0	8.896	1	0	0	0	1	0	0	0	0	0
4063	0	2	2	E	EMCI	MCI	59.2	1	13	0	10.172	1	0	0	0	1	0	0	0	0	0
4063	0	4	2	E	EMCI	MCI	59.2	1	13	0	8.911	1	0	NA	NA	NA	NA	NA	NA	NA	NA
4067	0	0	2	C	EMCI	MCI	65	0	16	0	12.242	1	0	NA	NA	NA	NA	NA	NA	NA	NA
4067	0	1	2	C	EMCI	MCI	65	0	16	0	8.788	1	0	NA	NA	NA	NA	NA	NA	NA	NA
4067	0	3	2	C	EMCI	MCI	65	0	16	0	11.011	1	0	NA	NA	NA	NA	NA	NA	NA	NA
4071	0	0	1	B	CN	CN	84.5	0	13	0	8.74	1	0	NA	NA	NA	NA	NA	NA	NA	NA
4071	0	1	1	B	CN	CN	84.5	0	13	0	13.938	1	0	NA	NA	NA	NA	NA	NA	NA	NA
4071	0	3	2	B	CN	MCI	84.5	0	13	0	21.18	2	1	NA	NA	NA	NA	NA	NA	NA	NA
4072	0	0	2	E	EMCI	MCI	62.3	1	16	0	4.382	1	0	0	0	1	0	0	0	0	0
4072	0	1	2	E	EMCI	MCI	62.3	1	16	0	5.749	1	0	0	0	1	0	0	0	0	0
4072	0	2	2	E	EMCI	MCI	62.3	1	16	0	12.079	1	0	0	0	1	0	0	0	0	0
4072	0	3	7	E	EMCI	CN	62.3	1	16	0	19.996	2	1	NA	NA	NA	NA	NA	NA	NA	NA
4072	0	4	1	E	EMCI	CN	62.3	1	16	0	11.557	1	0	0	0	1	0	0	0	0	0
4073	0	0	2	C	EMCI	MCI	76.2	0	11	0	16.015	2	1	1	0	0	0	0	0	0	0
4073	0	1	2	C	EMCI	MCI	76.2	0	11	0	18.009	2	1	NA	NA	NA	NA	NA	NA	NA	NA
4073	0	2	2	C	EMCI	MCI	76.2	0	11	0	15.019	2	1	NA	NA	NA	NA	NA	NA	NA	NA
4073	0	3	2	C	EMCI	MCI	76.2	0	11	0	15.959	2	1	NA	NA	NA	NA	NA	NA	NA	NA
4075	0	0	1	A	CN	CN	73.4	0	16	1	12.024	1	0	1	1	0	0	0	1	0	0
4075	0	1	1	A	CN	CN	73.4	0	16	1	14.651	1	0	1	1	0	0	0	1	0	0
4075	0	2	1	A	CN	CN	73.4	0	16	1	15.714	2	1	NA	NA	NA	NA	NA	NA	NA	NA
4076	0	0	1	A	CN	CN	72.6	1	20	0	10.596	1	0	0	1	1	0	0	0	0	0
4076	0	1	1	A	CN	CN	72.6	1	20	0	11.769	1	0	0	1	1	0	0	0	0	0
4076	0	2	1	A	CN	CN	72.6	1	20	0	12.518	1	0	0	1	1	0	0	0	0	0
4076	0	4	1	A	CN	CN	72.6	1	20	0	12.748	1	0	0	1	1	0	0	0	0	0
4077	0	0	2	E	LMCI	MCI	75.4	0	18	0	9.927	1	0	1	0	1	1	0	1	0	0
4077	0	1	2	E	LMCI	MCI	75.4	0	18	0	1.376	1	0	1	0	1	1	0	1	0	0
4077	0	2	2	E	LMCI	MCI	75.4	0	18	0	1.572	1	0	1	0	1	1	0	1	0	0
4077	0	4	2	E	LMCI	MCI	75.4	0	18	0	11.106	1	0	1	0	1	1	0	1	0	0
4079	1	0	2	C	LMCI	MCI	64.5	1	20	1	30.248	2	1	0	0	0	0	0	1	0	0
4079	1	1	2	C	LMCI	MCI	64.5	1	20	1	23.721	2	1	0	0	0	0	0	1	0	0
4079	1	2	5	C	LMCI	Dementia	64.5	1	20	1	24.259	2	1	0	0	0	0	0	1	0	0
4080	0	0	1	A	CN	CN	78.6	1	16	0	2.419	1	0	1	1	0	0	1	0	0	0
4080	0	1	1	A	CN	CN	78.6	1	16	0	1.8	1	0	1	1	0	0	1	0	0	0
4082	0	0	1	A	CN	CN	75.4	0	17	1	12.648	1	0	1	0	0	0	0	1	0	0
4082	0	1	1	A	CN	CN	75.4	0	17	1	9.265	1	0	1	0	0	0	0	1	0	0
4082	0	2	1	A	CN	CN	75.4	0	17	1	10.305	1	0	1	0	0	0	0	1	0	0
4082	0	4	1	A	CN	CN	75.4	0	17	1	31.422	2	1	1	0	0	0	0	1	0	0
4084	0	0	1	A	CN	CN	68.4	1	18	0	6.599	1	0	NA	NA	NA	NA	NA	NA	NA	NA
4084	0	1	1	A	CN	CN	68.4	1	18	0	7.605	1	0	NA	NA	NA	NA	NA	NA	NA	NA
4084	0	2	1	A	CN	CN	68.4	1	18	0	11.57	1	0	NA	NA	NA	NA	NA	NA	NA	NA
4084	0	4	1	A	CN	CN	68.4	1	18	0	11.966	1	0	NA	NA	NA	NA	NA	NA	NA	NA
4084	0	4	1	A	CN	CN	68.4	1	18	0	11.966	1	0	NA	NA	NA	NA	NA	NA	NA	NA
4086	0	0	1	B	CN	CN	81.8	0	20	0	7.942	1	0	1	0	0	1	1	0	0	0
4086	0	1	1	B	CN	CN	81.8	0	20	0	7.917	1	0	1	0	0	1	1	0	0	0
4086	0	2	1	B	CN	CN	81.8	0	20	0	10.161	1	0	1	0	0	1	1	0	0	0
4086	0	4	1	B	CN	CN	81.8	0	20	0	13.936	1	0	1	0	0	1	1	0	0	0
4090	0	0	1	A	CN	CN	71.4	0	20	0	16.681	2	1	NA	NA	NA	NA	NA	NA	NA	NA
4090	0	1	1	A	CN	CN	71.4	0	20	0	12.599	1	0	NA	NA	NA	NA	NA	NA	NA	NA
4090	0	2	1	A	CN	CN	71.4	0	20	0	15.382	2	1	NA	NA	NA	NA	NA	NA	NA	NA
4092	0	0	1	B	CN	CN	81.5	1	14	0	38.388	2	1	0	1	0	0	0	0	0	0
4092	0	1	4	B	CN	MCI	81.5	1	14	0	33.946	2	1	0	1	0	0	0	0	0	0
4092	0	2	2	B	CN	MCI	81.5	1	14	0	35.555	2	1	0	1	0	0	0	0	0	0
4092	0	3	2	B	CN	MCI	81.5	1	14	0	37.528	2	1	NA	NA	NA	NA	NA	NA	NA	NA
4092	0	4	2	B	CN	MCI	81.5	1	14	0	46.309	2	1	0	1	0	0	0	0	0	0
4093	0	0	1	B	CN	CN	70	1	16	0	11.168	1	0	1	0	0	0	1	0	0	0
4093	0	1	1	B	CN	CN	70	1	16	0	15.979	2	1	1	0	0	0	1	0	0	0
4094	1	0	2	E	LMCI	MCI	60	1	12	0	19.65	2	1	1	0	1	0	1	0	0	0
4094	1	1	3	E	LMCI	Dementia	60	1	12	0	9.079	1	0	1	0	1	0	1	0	0	0
4094	1	2	3	E	LMCI	Dementia	60	1	12	0	11.015	1	0	1	0	1	0	1	0	0	0
4094	1	3	3	E	LMCI	Dementia	60	1	12	0	10.881	1	0	NA	NA	NA	NA	NA	NA	NA	NA
4094	1	4	3	E	LMCI	Dementia	60	1	12	0	12.679	1	0	1	0	1	0	1	0	0	0
4100	0	0	1	B	CN	CN	78.5	1	12	0	11.046	1	0	NA	NA	NA	NA	NA	NA	NA	NA
4100	0	1	1	B	CN	CN	78.5	1	12	0	14.285	1	0	NA	NA	NA	NA	NA	NA	NA	NA
4100	0	2	1	B	CN	CN	78.5	1	12	0	14.988	2	1	NA	NA	NA	NA	NA	NA	NA	NA
4100	0	4	4	B	CN	MCI	78.5	1	12	0	14.393	1	0	NA	NA	NA	NA	NA	NA	NA	NA
4102	1	0	2	E	EMCI	MCI	66.9	1	14	0	12.91	1	0	0	0	1	0	0	0	0	0
4102	1	1	5	E	EMCI	Dementia	66.9	1	14	0	8.08	1	0	0	0	1	0	0	0	0	0
4103	0	0	1	A	CN	CN	70.9	0	20	0	9.655	1	0	1	0	0	0	1	1	0	0
4103	0	1	1	A	CN	CN	70.9	0	20	0	6.673	1	0	1	0	0	0	1	1	0	0
4103	0	2	1	A	CN	CN	70.9	0	20	0	2.762	1	0	1	0	0	0	1	1	0	0
4104	0	0	1	A	CN	CN	72.4	0	20	0	8.493	1	0	1	1	1	0	1	1	0	0
4104	0	1	1	A	CN	CN	72.4	0	20	0	10.711	1	0	1	1	1	0	1	1	0	0
4104	0	2	1	A	CN	CN	72.4	0	20	0	10.781	1	0	1	1	1	0	1	1	0	0
4105	0	0	1	A	CN	CN	70.8	1	18	0	25.635	2	1	0	1	0	0	0	0	0	0
4105	0	1	1	A	CN	CN	70.8	1	18	0	13.306	1	0	0	1	0	0	0	0	0	0
4105	0	2	1	A	CN	CN	70.8	1	18	0	16.634	2	1	0	1	0	0	0	0	0	0
4114	1	0	2	C	LMCI	MCI	55	1	14	1	13.714	1	0	NA	NA	NA	NA	NA	NA	NA	NA
4114	1	1	5	C	LMCI	Dementia	55	1	14	1	9.943	1	0	NA	NA	NA	NA	NA	NA	NA	NA
4114	1	2	3	C	LMCI	Dementia	55	1	14	1	16.031	2	1	NA	NA	NA	NA	NA	NA	NA	NA
4114	1	3	3	C	LMCI	Dementia	55	1	14	1	14.284	1	0	NA	NA	NA	NA	NA	NA	NA	NA
4115	0	0	2	E	LMCI	MCI	67.4	0	18	0	13.076	1	0	1	0	0	0	1	0	0	0
4115	0	1	2	E	LMCI	MCI	67.4	0	18	0	13.335	1	0	1	0	0	0	1	0	0	0
4115	0	2	2	E	LMCI	MCI	67.4	0	18	0	11.854	1	0	1	0	0	0	1	0	0	0
4115	0	3	2	E	LMCI	MCI	67.4	0	18	0	15.984	2	1	NA	NA	NA	NA	NA	NA	NA	NA
4119	0	0	1	A	CN	CN	79.3	0	20	0	14.255	1	0	1	0	0	0	1	1	0	0
4119	0	2	1	A	CN	CN	79.3	0	20	0	7.442	1	0	1	0	0	0	1	1	0	0
4120	0	0	1	B	CN	CN	81.8	1	17	0	16.988	2	1	1	0	0	0	1	0	0	0
4120	0	1	1	B	CN	CN	81.8	1	17	0	18.725	2	1	1	0	0	0	1	0	0	0
4120	0	2	1	B	CN	CN	81.8	1	17	0	15.381	2	1	1	0	0	0	1	0	0	0
4121	0	0	1	A	CN	CN	89	0	16	0	14.378	1	0	1	0	0	0	1	1	0	0
4121	0	1	1	A	CN	CN	89	0	16	0	14.504	1	0	1	0	0	0	1	1	0	0
4121	0	2	1	A	CN	CN	89	0	16	0	16.849	2	1	1	0	0	0	1	1	0	0
4121	0	4	4	A	CN	MCI	89	0	16	0	30.11	2	1	1	0	0	0	1	1	0	0
4122	0	0	2	E	LMCI	MCI	66.9	0	17	0	19.259	2	1	1	1	0	0	0	0	0	0
4122	0	1	2	E	LMCI	MCI	66.9	0	17	0	24.662	2	1	1	1	0	0	0	0	0	0
4122	0	3	2	E	LMCI	MCI	66.9	0	17	0	38.118	2	1	NA	NA	NA	NA	NA	NA	NA	NA
4125	0	0	1	A	CN	CN	75.8	1	12	1	10.853	1	0	1	0	1	0	1	0	0	0
4125	0	1	1	A	CN	CN	75.8	1	12	1	10.342	1	0	1	0	1	0	1	0	0	0
4125	0	2	1	A	CN	CN	75.8	1	12	1	19.719	2	1	NA	NA	NA	NA	NA	NA	NA	NA
4127	0	0	2	C	EMCI	MCI	63.1	1	16	0	12.865	1	0	0	0	1	0	0	0	0	0
4127	0	1	2	C	EMCI	MCI	63.1	1	16	0	19.246	2	1	0	0	1	0	0	0	0	0
4127	0	2	2	C	EMCI	MCI	63.1	1	16	0	9.968	1	0	0	0	1	0	0	0	0	0
4127	0	3	2	C	EMCI	MCI	63.1	1	16	0	12.947	1	0	NA	NA	NA	NA	NA	NA	NA	NA
4128	0	0	2	C	EMCI	MCI	72.8	1	12	1	6.097	1	0	1	1	1	1	1	0	0	0
4128	0	1	2	C	EMCI	MCI	72.8	1	12	1	7.256	1	0	1	1	1	1	1	0	0	0
4128	0	2	2	C	EMCI	MCI	72.8	1	12	1	10.613	1	0	1	1	1	1	1	0	0	0
4128	0	3	2	C	EMCI	MCI	72.8	1	12	1	16.669	2	1	NA	NA	NA	NA	NA	NA	NA	NA
4128	0	4	2	C	EMCI	MCI	72.8	1	12	1	22.854	2	1	1	1	1	1	1	0	0	0
4131	1	0	2	C	LMCI	MCI	82.4	0	18	1	35.878	2	1	NA	NA	NA	NA	NA	NA	NA	NA
4131	1	1	5	C	LMCI	Dementia	82.4	0	18	1	32.439	2	1	NA	NA	NA	NA	NA	NA	NA	NA
4133	0	0	2	E	EMCI	MCI	79.7	0	18	1	2.953	1	0	1	1	0	0	1	1	0	0
4133	0	1	2	E	EMCI	MCI	79.7	0	18	1	11.941	1	0	1	1	0	0	1	1	0	0
4133	0	2	2	E	EMCI	MCI	79.7	0	18	1	15.793	2	1	1	1	0	0	1	1	0	0
4134	0	0	2	C	EMCI	MCI	68.8	1	16	1	20.717	2	1	NA	NA	NA	NA	NA	NA	NA	NA
4134	0	1	2	C	EMCI	MCI	68.8	1	16	1	20.598	2	1	NA	NA	NA	NA	NA	NA	NA	NA
4134	0	2	2	C	EMCI	MCI	68.8	1	16	1	29.728	2	1	NA	NA	NA	NA	NA	NA	NA	NA
4138	0	0	2	E	LMCI	MCI	88.4	1	14	0	8.306	1	0	1	0	1	0	1	0	0	0
4138	0	1	2	E	LMCI	MCI	88.4	1	14	0	7.656	1	0	1	0	1	0	1	0	0	0
4138	0	4	2	E	LMCI	MCI	88.4	1	14	0	2.231	1	0	1	0	1	0	1	0	0	0
4143	0	0	2	E	EMCI	MCI	63.6	1	19	0	4.653	1	0	1	0	0	0	1	1	0	0
4143	0	1	2	E	EMCI	MCI	63.6	1	19	0	8.73	1	0	1	0	0	0	1	1	0	0
4143	0	2	2	E	EMCI	MCI	63.6	1	19	0	1.663	1	0	1	0	0	0	1	1	0	0
4143	0	3	2	E	EMCI	MCI	63.6	1	19	0	5.296	1	0	NA	NA	NA	NA	NA	NA	NA	NA
4143	0	4	2	E	EMCI	MCI	63.6	1	19	0	7.302	1	0	1	0	0	0	1	1	0	0
4146	0	0	2	C	EMCI	MCI	61.8	0	14	2	21.347	2	1	1	0	1	0	0	1	0	0
4146	0	1	2	C	EMCI	MCI	61.8	0	14	2	19.496	2	1	1	0	1	0	0	1	0	0
4146	0	2	2	C	EMCI	MCI	61.8	0	14	2	19.712	2	1	1	0	1	0	0	1	0	0
4146	0	3	2	C	EMCI	MCI	61.8	0	14	2	20.429	2	1	NA	NA	NA	NA	NA	NA	NA	NA
4148	0	0	1	A	CN	CN	73	0	18	0	14.274	1	0	0	1	0	0	0	0	0	0
4148	0	1	1	A	CN	CN	73	0	18	0	8.43	1	0	0	1	0	0	0	0	0	0
4148	0	2	1	A	CN	CN	73	0	18	0	12.493	1	0	0	1	0	0	0	0	0	0
4148	0	2	1	A	CN	CN	73	0	18	0	12.493	1	0	0	1	0	0	0	0	0	0
4148	0	4	1	A	CN	CN	73	0	18	0	10.84	1	0	0	1	0	0	0	0	0	0
4149	0	0	2	C	EMCI	MCI	73.3	0	14	1	16.131	2	1	1	0	0	0	1	1	0	1
4149	0	1	2	C	EMCI	MCI	73.3	0	14	1	19.596	2	1	1	0	0	0	1	1	0	1
4149	0	2	2	C	EMCI	MCI	73.3	0	14	1	20.411	2	1	1	0	0	0	1	1	0	1
4149	0	3	2	C	EMCI	MCI	73.3	0	14	1	25.804	2	1	NA	NA	NA	NA	NA	NA	NA	NA
4150	0	0	1	A	CN	CN	73.9	0	14	0	13.385	1	0	0	0	0	0	0	1	0	0
4150	0	2	1	A	CN	CN	73.9	0	14	0	14.207	1	0	0	0	0	0	0	1	0	0
4151	0	0	1	B	CN	CN	72.2	0	14	0	12.978	1	0	NA	NA	NA	NA	NA	NA	NA	NA
4151	0	1	1	B	CN	CN	72.2	0	14	0	28.181	2	1	NA	NA	NA	NA	NA	NA	NA	NA
4151	0	2	1	B	CN	CN	72.2	0	14	0	23.015	2	1	NA	NA	NA	NA	NA	NA	NA	NA
4151	0	4	NA	B	CN		72.2	0	14	0	27.818	2	1	NA	NA	NA	NA	NA	NA	NA	NA
4155	0	0	1	B	CN	CN	77.6	1	14	1	13.807	1	0	NA	NA	NA	NA	NA	NA	NA	NA
4155	0	1	1	B	CN	CN	77.6	1	14	1	9.588	1	0	NA	NA	NA	NA	NA	NA	NA	NA
4157	1	0	2	C	EMCI	MCI	81.1	1	19	0	34.389	2	1	1	0	0	0	1	0	0	0
4157	1	1	2	C	EMCI	MCI	81.1	1	19	0	32.278	2	1	1	0	0	0	1	0	0	0
4157	1	2	2	C	EMCI	MCI	81.1	1	19	0	40.148	2	1	1	0	0	0	1	0	0	0
4157	1	3	5	C	EMCI	Dementia	81.1	1	19	0	41.82	2	1	NA	NA	NA	NA	NA	NA	NA	NA
4158	0	0	1	A	CN	CN	84.3	0	18	0	48.854	2	1	1	0	0	0	1	1	0	0
4158	0	1	1	A	CN	CN	84.3	0	18	0	47.074	2	1	1	0	0	0	1	1	0	0
4158	0	2	1	A	CN	CN	84.3	0	18	0	52.047	2	1	1	0	0	0	1	1	0	0
4158	0	4	1	A	CN	CN	84.3	0	18	0	51.773	2	1	1	0	0	0	1	1	0	0
4159	0	0	2	E	EMCI	MCI	71	1	19	0	8.035	1	0	0	1	0	0	0	0	0	0
4159	0	1	2	E	EMCI	MCI	71	1	19	0	10.804	1	0	0	1	0	0	0	0	0	0
4159	0	2	2	E	EMCI	MCI	71	1	19	0	11.259	1	0	0	1	0	0	0	0	0	0
4160	0	0	2	E	EMCI	MCI	74.1	0	12	0	13.566	1	0	1	1	1	0	1	0	0	0
4160	0	2	2	E	EMCI	MCI	74.1	0	12	0	12.355	1	0	1	1	1	0	1	0	0	0
4162	1	0	2	C	LMCI	MCI	71.3	1	16	2	29.859	2	1	0	1	0	0	0	0	0	0
4162	1	1	2	C	LMCI	MCI	71.3	1	16	2	19.122	2	1	0	1	0	0	0	0	0	0
4162	1	2	5	C	LMCI	Dementia	71.3	1	16	2	19.513	2	1	0	1	0	0	0	0	0	0
4162	1	3	3	C	LMCI	Dementia	71.3	1	16	2	18.131	2	1	NA	NA	NA	NA	NA	NA	NA	NA
4164	0	0	1	A	CN	CN	72.6	0	12	0	9.861	1	0	0	1	0	0	1	0	0	0
4164	0	1	1	A	CN	CN	72.6	0	12	0	9.728	1	0	0	1	0	0	1	0	0	0
4164	0	2	1	A	CN	CN	72.6	0	12	0	13.91	1	0	0	1	0	0	1	0	0	0
4164	0	2	1	A	CN	CN	72.6	0	12	0	13.91	1	0	0	1	0	0	1	0	0	0
4167	1	0	2	C	LMCI	MCI	69.5	1	16	1	44.125	2	1	0	0	1	0	0	1	0	0
4167	1	1	5	C	LMCI	Dementia	69.5	1	16	1	18.97	2	1	0	0	1	0	0	1	0	0
4167	1	2	3	C	LMCI	Dementia	69.5	1	16	1	51.277	2	1	0	0	1	0	0	1	0	0
4167	1	3	3	C	LMCI	Dementia	69.5	1	16	1	64.958	2	1	NA	NA	NA	NA	NA	NA	NA	NA
4167	1	4	3	C	LMCI	Dementia	69.5	1	16	1	61.861	2	1	0	0	1	0	0	1	0	0
4168	0	0	2	C	EMCI	MCI	82.2	0	17	1	4.111	1	0	1	0	0	0	1	1	0	0
4168	0	1	2	C	EMCI	MCI	82.2	0	17	1	3.329	1	0	1	0	0	0	1	1	0	0
4168	0	2	2	C	EMCI	MCI	82.2	0	17	1	6.019	1	0	1	0	0	0	1	1	0	0
4168	0	3	2	C	EMCI	MCI	82.2	0	17	1	15.946	2	1	NA	NA	NA	NA	NA	NA	NA	NA
4169	0	0	2	C	LMCI	MCI	62	1	13	0	43.541	2	1	1	0	1	0	1	1	0	0
4169	0	1	2	C	LMCI	MCI	62	1	13	0	32.671	2	1	1	0	1	0	1	1	0	0
4169	0	2	2	C	LMCI	MCI	62	1	13	0	42.226	2	1	1	0	1	0	1	1	0	0
4169	0	3	2	C	LMCI	MCI	62	1	13	0	42.652	2	1	NA	NA	NA	NA	NA	NA	NA	NA
4169	0	4	2	C	LMCI	MCI	62	1	13	0	36.467	2	1	1	0	1	0	1	1	0	0
4170	0	0	2	C	LMCI	MCI	65.6	1	18	1	13.846	1	0	1	0	0	0	1	1	0	0
4170	0	1	2	C	LMCI	MCI	65.6	1	18	1	20.877	2	1	1	0	0	0	1	1	0	0
4170	0	2	2	C	LMCI	MCI	65.6	1	18	1	17.805	2	1	1	0	0	0	1	1	0	0
4170	0	3	2	C	LMCI	MCI	65.6	1	18	1	13.017	1	0	NA	NA	NA	NA	NA	NA	NA	NA
4170	0	4	2	C	LMCI	MCI	65.6	1	18	1	22.004	2	1	1	0	0	0	1	1	0	0
4173	0	0	1	A	CN	CN	69.8	1	12	0	17.942	2	1	1	0	0	0	1	0	0	0
4173	0	1	1	A	CN	CN	69.8	1	12	0	20.775	2	1	1	0	0	0	1	0	0	0
4173	0	2	1	A	CN	CN	69.8	1	12	0	19.053	2	1	NA	NA	NA	NA	NA	NA	NA	NA
4174	0	0	1	B	CN	CN	73.7	1	18	1	15.988	2	1	1	1	0	0	1	1	0	0
4174	0	1	1	B	CN	CN	73.7	1	18	1	19.499	2	1	1	1	0	0	1	1	0	0
4175	0	0	2	C	EMCI	MCI	75.5	0	20	1	20.289	2	1	1	0	0	1	0	1	0	0
4175	0	1	2	C	EMCI	MCI	75.5	0	20	1	20.313	2	1	1	0	0	1	0	1	0	0
4175	0	2	2	C	EMCI	MCI	75.5	0	20	1	28.538	2	1	1	0	0	1	0	1	0	0
4175	0	3	2	C	EMCI	MCI	75.5	0	20	1	26.143	2	1	NA	NA	NA	NA	NA	NA	NA	NA
4175	0	4	2	C	EMCI	MCI	75.5	0	20	1	27.54	2	1	1	0	0	1	0	1	0	0
4176	0	0	1	B	CN	CN	84	0	20	1	32.932	2	1	1	0	0	0	0	1	0	0
4176	0	1	1	B	CN	CN	84	0	20	1	33.798	2	1	1	0	0	0	0	1	0	0
4176	0	2	1	B	CN	CN	84	0	20	1	34.441	2	1	1	0	0	0	0	1	0	0
4176	0	4	1	B	CN	CN	84	0	20	1	33.379	2	1	1	0	0	0	0	1	0	0
4176	0	4	1	B	CN	CN	84	0	20	1	33.379	2	1	1	0	0	0	0	1	0	0
4177	0	0	1	A	CN	CN	84.9	0	20	0	20.649	2	1	1	0	0	0	0	0	0	0
4177	0	1	1	A	CN	CN	84.9	0	20	0	20.451	2	1	1	0	0	0	0	0	0	0
4177	0	2	1	A	CN	CN	84.9	0	20	0	19.017	2	1	1	0	0	0	0	0	0	0
4177	0	4	NA	A	CN		84.9	0	20	0	22.328	2	1	NA	NA	NA	NA	NA	NA	NA	NA
4179	0	0	1	B	CN	CN	83	0	20	2	32.468	2	1	1	1	0	0	1	1	0	0
4179	0	1	1	B	CN	CN	83	0	20	2	26.719	2	1	1	1	0	0	1	1	0	0
4179	0	2	1	B	CN	CN	83	0	20	2	18.977	2	1	1	1	0	0	1	1	0	0
4184	0	0	2	E	EMCI	MCI	62.3	1	20	0	4.236	1	0	1	1	0	0	0	0	0	0
4184	0	1	2	E	EMCI	MCI	62.3	1	20	0	3.657	1	0	1	1	0	0	0	0	0	0
4184	0	2	2	E	EMCI	MCI	62.3	1	20	0	8.169	1	0	1	1	0	0	0	0	0	0
4184	0	3	7	E	EMCI	CN	62.3	1	20	0	7.853	1	0	NA	NA	NA	NA	NA	NA	NA	NA
4184	0	4	1	E	EMCI	CN	62.3	1	20	0	11.604	1	0	1	1	0	0	0	0	0	0
4185	0	0	2	C	EMCI	MCI	80.4	0	20	0	5.682	1	0	1	0	0	0	0	0	0	0
4185	0	1	2	C	EMCI	MCI	80.4	0	20	0	9.203	1	0	1	0	0	0	0	0	0	0
4185	0	2	2	C	EMCI	MCI	80.4	0	20	0	2.757	1	0	1	0	0	0	0	0	0	0
4185	0	3	2	C	EMCI	MCI	80.4	0	20	0	2.197	1	0	NA	NA	NA	NA	NA	NA	NA	NA
4185	0	4	2	C	EMCI	MCI	80.4	0	20	0	9.356	1	0	1	0	0	0	0	0	0	0
4187	0	0	2	E	LMCI	MCI	62	0	16	0	5.664	1	0	1	0	1	0	1	0	0	0
4187	0	1	2	E	LMCI	MCI	62	0	16	0	6.544	1	0	1	0	1	0	1	0	0	0
4187	0	2	2	E	LMCI	MCI	62	0	16	0	16.66	2	1	1	0	1	0	1	0	0	0
4187	0	3	2	E	LMCI	MCI	62	0	16	0	9.667	1	0	NA	NA	NA	NA	NA	NA	NA	NA
4187	0	4	2	E	LMCI	MCI	62	0	16	0	6.238	1	0	1	0	1	0	1	0	0	0
4188	1	0	2	C	EMCI	MCI	77.2	0	14	1	44.248	2	1	1	0	0	0	0	1	0	0
4188	1	2	2	C	EMCI	MCI	77.2	0	14	1	28.196	2	1	1	0	0	0	0	1	0	0
4188	1	3	5	C	EMCI	Dementia	77.2	0	14	1	46.659	2	1	NA	NA	NA	NA	NA	NA	NA	NA
4188	1	4	3	C	EMCI	Dementia	77.2	0	14	1	32.701	2	1	1	0	0	0	0	1	0	0
4189	1	0	2	C	LMCI	MCI	73.1	1	15	1	9.85	1	0	0	1	0	0	0	0	0	0
4189	1	1	3	C	LMCI	Dementia	73.1	1	15	1	23.169	2	1	NA	NA	NA	NA	NA	NA	NA	NA
4189	1	2	3	C	LMCI	Dementia	73.1	1	15	1	20.749	2	1	0	1	0	0	0	0	0	0
4194	0	0	2	E	LMCI	MCI	62	0	16	0	20.368	2	1	NA	NA	NA	NA	NA	NA	NA	NA
4194	0	1	2	E	LMCI	MCI	62	0	16	0	12.45	1	0	NA	NA	NA	NA	NA	NA	NA	NA
4194	0	2	2	E	LMCI	MCI	62	0	16	0	11.704	1	0	NA	NA	NA	NA	NA	NA	NA	NA
4197	0	0	2	C	LMCI	MCI	79.3	0	20	1	29.603	2	1	1	1	0	0	1	0	0	0
4197	0	1	2	C	LMCI	MCI	79.3	0	20	1	34.162	2	1	1	1	0	0	1	0	0	0
4197	0	2	2	C	LMCI	MCI	79.3	0	20	1	30.063	2	1	1	1	0	0	1	0	0	0
4197	0	3	2	C	LMCI	MCI	79.3	0	20	1	25.866	2	1	NA	NA	NA	NA	NA	NA	NA	NA
4197	0	4	2	C	LMCI	MCI	79.3	0	20	1	25.18	2	1	1	1	0	0	1	0	0	0
4198	0	0	1	B	CN	CN	78.4	1	16	1	22.445	2	1	0	0	0	0	1	0	0	0
4198	0	1	1	B	CN	CN	78.4	1	16	1	18.742	2	1	0	0	0	0	1	0	0	0
4198	0	2	1	B	CN	CN	78.4	1	16	1	12.346	1	0	0	0	0	0	1	0	0	0
4199	0	0	2	E	EMCI	MCI	59	0	16	0	4.534	1	0	1	0	0	0	1	1	0	0
4199	0	1	2	E	EMCI	MCI	59	0	16	0	5.753	1	0	1	0	0	0	1	1	0	0
4199	0	2	2	E	EMCI	MCI	59	0	16	0	9.002	1	0	1	0	0	0	1	1	0	0
4199	0	3	2	E	EMCI	MCI	59	0	16	0	7.87	1	0	NA	NA	NA	NA	NA	NA	NA	NA
4200	0	0	1	A	CN	CN	70.2	1	18	0	9.38	1	0	0	0	1	0	0	1	0	0
4200	0	1	1	A	CN	CN	70.2	1	18	0	7.263	1	0	0	0	1	0	0	1	0	0
4200	0	2	1	A	CN	CN	70.2	1	18	0	11.536	1	0	0	0	1	0	0	1	0	0
4200	0	4	1	A	CN	CN	70.2	1	18	0	9.355	1	0	0	0	1	0	0	1	0	0
4202	0	0	2	E	EMCI	MCI	70.5	0	18	0	11.603	1	0	1	0	0	0	1	0	0	0
4202	0	1	2	E	EMCI	MCI	70.5	0	18	0	10.579	1	0	1	0	0	0	1	0	0	0
4202	0	2	2	E	EMCI	MCI	70.5	0	18	0	12.561	1	0	NA	NA	NA	NA	NA	NA	NA	NA
4202	0	3	2	E	EMCI	MCI	70.5	0	18	0	13.985	1	0	NA	NA	NA	NA	NA	NA	NA	NA
4203	1	0	2	C	LMCI	MCI	74.4	1	17	1	11.348	1	0	1	0	0	0	1	1	0	0
4203	1	1	5	C	LMCI	Dementia	74.4	1	17	1	8.054	1	0	1	0	0	0	1	1	0	0
4203	1	2	5	C	LMCI	Dementia	74.4	1	17	1	7.692	1	0	1	0	0	0	1	1	0	0
4205	0	0	2	C	EMCI	MCI	81.4	1	18	0	15.489	2	1	1	0	0	0	0	0	0	0
4205	0	1	2	C	EMCI	MCI	81.4	1	18	0	14.078	1	0	1	0	0	0	0	0	0	0
4205	0	2	2	C	EMCI	MCI	81.4	1	18	0	16.095	2	1	1	0	0	0	0	0	0	0
4205	0	3	2	C	EMCI	MCI	81.4	1	18	0	15.158	2	1	NA	NA	NA	NA	NA	NA	NA	NA
4206	0	0	2	E	EMCI	MCI	68.6	0	17	0	8.774	1	0	1	0	1	0	1	1	0	0
4206	0	1	2	E	EMCI	MCI	68.6	0	17	0	7.123	1	0	1	0	1	0	1	1	0	0
4206	0	2	2	E	EMCI	MCI	68.6	0	17	0	5.892	1	0	NA	NA	NA	NA	NA	NA	NA	NA
4206	0	3	2	E	EMCI	MCI	68.6	0	17	0	7.893	1	0	NA	NA	NA	NA	NA	NA	NA	NA
4208	0	0	1	A	CN	CN	78.2	0	20	0	19.721	2	1	1	1	0	0	0	0	0	0
4208	0	1	1	A	CN	CN	78.2	0	20	0	20.372	2	1	1	1	0	0	0	0	0	0
4208	0	2	1	A	CN	CN	78.2	0	20	0	13.936	1	0	1	1	0	0	0	0	0	0
4210	0	0	2	E	LMCI	MCI	63.9	0	18	1	10.376	1	0	1	0	0	0	0	1	0	0
4210	0	1	2	E	LMCI	MCI	63.9	0	18	1	7.429	1	0	1	0	0	0	0	1	0	0
4210	0	2	2	E	LMCI	MCI	63.9	0	18	1	8.478	1	0	1	0	0	0	0	1	0	0
4210	0	3	2	E	LMCI	MCI	63.9	0	18	1	9.539	1	0	NA	NA	NA	NA	NA	NA	NA	NA
4210	0	4	2	E	LMCI	MCI	63.9	0	18	1	7.702	1	0	1	0	0	0	0	1	0	0
4212	0	0	2	E	EMCI	MCI	64.7	0	20	0	18.382	2	1	0	0	0	0	1	0	0	0
4212	0	1	2	E	EMCI	MCI	64.7	0	20	0	4.68	1	0	0	0	0	0	1	0	0	0
4212	0	2	7	E	EMCI	CN	64.7	0	20	0	4.212	1	0	0	0	0	0	1	0	0	0
4212	0	3	1	E	EMCI	CN	64.7	0	20	0	8.632	1	0	NA	NA	NA	NA	NA	NA	NA	NA
4212	0	4	1	E	EMCI	CN	64.7	0	20	0	12.393	1	0	0	0	0	0	1	0	0	0
4213	0	0	1	A	CN	CN	78	1	14	0	13.002	1	0	1	0	0	0	0	0	0	0
4213	0	1	1	A	CN	CN	78	1	14	0	8.149	1	0	1	0	0	0	0	0	0	0
4213	0	2	1	A	CN	CN	78	1	14	0	9.574	1	0	1	0	0	0	0	0	0	0
4213	0	2	1	A	CN	CN	78	1	14	0	9.574	1	0	1	0	0	0	0	0	0	0
4213	0	4	1	A	CN	CN	78	1	14	0	4.436	1	0	1	0	0	0	0	0	0	0
4214	0	0	2	E	LMCI	MCI	74.2	0	20	0	14.997	2	1	1	0	0	0	1	1	0	0
4214	0	1	4	E	LMCI	MCI	74.2	0	20	0	13.891	1	0	1	0	0	0	1	1	0	0
4214	0	2	2	E	LMCI	MCI	74.2	0	20	0	16.634	2	1	1	0	0	0	1	1	0	0
4214	0	3	2	E	LMCI	MCI	74.2	0	20	0	13.388	1	0	NA	NA	NA	NA	NA	NA	NA	NA
4214	0	4	7	E	LMCI	CN	74.2	0	20	0	17.75	2	1	1	0	0	0	1	1	0	0
4216	0	0	2	E	EMCI	MCI	56.4	0	14	0	13.581	1	0	NA	NA	NA	NA	NA	NA	NA	NA
4216	0	1	2	E	EMCI	MCI	56.4	0	14	0	15.2	2	1	NA	NA	NA	NA	NA	NA	NA	NA
4216	0	2	2	E	EMCI	MCI	56.4	0	14	0	10.444	1	0	NA	NA	NA	NA	NA	NA	NA	NA
4216	0	3	2	E	EMCI	MCI	56.4	0	14	0	10.261	1	0	NA	NA	NA	NA	NA	NA	NA	NA
4216	0	4	2	E	EMCI	MCI	56.4	0	14	0	11.581	1	0	NA	NA	NA	NA	NA	NA	NA	NA
4217	0	0	2	E	EMCI	MCI	76.4	0	16	0	28.995	2	1	1	0	0	0	1	1	0	0
4217	0	1	2	E	EMCI	MCI	76.4	0	16	0	19.675	2	1	1	0	0	0	1	1	0	0
4218	0	0	1	A	CN	CN	80.7	0	16	0	19.172	2	1	0	1	0	1	0	0	0	0
4218	0	1	4	A	CN	MCI	80.7	0	16	0	14.479	1	0	0	1	0	1	0	0	0	0
4218	0	2	2	A	CN	MCI	80.7	0	16	0	9.274	1	0	0	1	0	1	0	0	0	0
4218	0	3	2	A	CN	MCI	80.7	0	16	0	18.527	2	1	NA	NA	NA	NA	NA	NA	NA	NA
4219	0	0	2	E	LMCI	MCI	79.4	1	17	0	9.748	1	0	0	0	0	0	1	0	0	0
4219	0	1	2	E	LMCI	MCI	79.4	1	17	0	18.193	2	1	0	0	0	0	1	0	0	0
4220	0	0	2	E	EMCI	MCI	71.2	1	18	0	14.229	1	0	1	1	0	0	1	1	0	0
4220	0	1	2	E	EMCI	MCI	71.2	1	18	0	13.782	1	0	1	1	0	0	1	1	0	0
4220	0	2	2	E	EMCI	MCI	71.2	1	18	0	14.318	1	0	1	1	0	0	1	1	0	0
4220	0	3	2	E	EMCI	MCI	71.2	1	18	0	16.478	2	1	NA	NA	NA	NA	NA	NA	NA	NA
4220	0	4	2	E	EMCI	MCI	71.2	1	18	0	50.513	2	1	NA	NA	NA	NA	NA	NA	NA	NA
4222	0	0	1	A	CN	CN	82.3	1	16	1	13.502	1	0	NA	NA	NA	NA	NA	NA	NA	NA
4222	0	1	1	A	CN	CN	82.3	1	16	1	6.641	1	0	NA	NA	NA	NA	NA	NA	NA	NA
4224	0	0	1	A	CN	CN	75.1	0	20	0	24.81	2	1	1	1	0	0	0	1	0	1
4224	0	1	1	A	CN	CN	75.1	0	20	0	20.633	2	1	1	1	0	0	0	1	0	1
4224	0	2	1	A	CN	CN	75.1	0	20	0	30.847	2	1	NA	NA	NA	NA	NA	NA	NA	NA
4225	0	0	1	B	CN	CN	69.9	0	20	1	28.392	2	1	0	1	0	0	0	0	0	0
4225	0	1	1	B	CN	CN	69.9	0	20	1	24.555	2	1	0	1	0	0	0	0	0	0
4225	0	2	1	B	CN	CN	69.9	0	20	1	21.222	2	1	0	1	0	0	0	0	0	0
4226	0	0	2	C	EMCI	MCI	62.9	1	17	0	8.965	1	0	NA	NA	NA	NA	NA	NA	NA	NA
4226	0	1	2	C	EMCI	MCI	62.9	1	17	0	9.101	1	0	NA	NA	NA	NA	NA	NA	NA	NA
4226	0	2	2	C	EMCI	MCI	62.9	1	17	0	9.143	1	0	NA	NA	NA	NA	NA	NA	NA	NA
4226	0	3	2	C	EMCI	MCI	62.9	1	17	0	7.725	1	0	NA	NA	NA	NA	NA	NA	NA	NA
4229	0	0	2	E	LMCI	MCI	66.4	0	15	0	21.076	2	1	NA	NA	NA	NA	NA	NA	NA	NA
4229	0	1	2	E	LMCI	MCI	66.4	0	15	0	11.924	1	0	NA	NA	NA	NA	NA	NA	NA	NA
4229	0	2	2	E	LMCI	MCI	66.4	0	15	0	22.216	2	1	NA	NA	NA	NA	NA	NA	NA	NA
4229	0	3	2	E	LMCI	MCI	66.4	0	15	0	20.06	2	1	NA	NA	NA	NA	NA	NA	NA	NA
4229	0	4	2	E	LMCI	MCI	66.4	0	15	0	17.523	2	1	NA	NA	NA	NA	NA	NA	NA	NA
4234	0	0	1	A	CN	CN	70.1	0	13	1	12.813	1	0	0	0	1	0	1	0	0	0
4234	0	1	1	A	CN	CN	70.1	0	13	1	19.132	2	1	NA	NA	NA	NA	NA	NA	NA	NA
4234	0	2	1	A	CN	CN	70.1	0	13	1	12.407	1	0	0	0	1	0	1	0	0	0
4235	0	0	2	C	EMCI	MCI	63.8	0	16	0	14.029	1	0	1	0	0	1	0	0	0	0
4235	0	1	2	C	EMCI	MCI	63.8	0	16	0	18.935	2	1	1	0	0	1	0	0	0	0
4235	0	2	2	C	EMCI	MCI	63.8	0	16	0	25.67	2	1	1	0	0	1	0	0	0	0
4235	0	3	2	C	EMCI	MCI	63.8	0	16	0	13.694	1	0	NA	NA	NA	NA	NA	NA	NA	NA
4235	0	4	2	C	EMCI	MCI	63.8	0	16	0	21.477	2	1	1	0	0	1	0	0	0	0
4240	1	0	2	C	LMCI	MCI	70.8	0	20	2	14.642	1	0	NA	NA	NA	NA	NA	NA	NA	NA
4240	1	1	3	C	LMCI	Dementia	70.8	0	20	2	18.105	2	1	NA	NA	NA	NA	NA	NA	NA	NA
4240	1	2	3	C	LMCI	Dementia	70.8	0	20	2	29.068	2	1	NA	NA	NA	NA	NA	NA	NA	NA
4240	1	3	3	C	LMCI	Dementia	70.8	0	20	2	16.15	2	1	NA	NA	NA	NA	NA	NA	NA	NA
4241	0	0	2	C	EMCI	MCI	69.8	1	18	0	22.637	2	1	1	0	0	0	0	1	0	0
4241	0	1	2	C	EMCI	MCI	69.8	1	18	0	13.569	1	0	1	0	0	0	0	1	0	0
4243	1	0	2	C	LMCI	MCI	79.3	0	18	0	12.501	1	0	1	0	0	0	1	0	0	0
4243	1	1	2	C	LMCI	MCI	79.3	0	18	0	34.858	2	1	1	0	0	0	1	0	0	0
4243	1	2	5	C	LMCI	Dementia	79.3	0	18	0	17.705	2	1	1	0	0	0	1	0	0	0
4244	0	0	2	C	LMCI	MCI	91.4	0	20	0	20.82	2	1	1	0	1	0	0	1	0	0
4244	0	1	2	C	LMCI	MCI	91.4	0	20	0	18.563	2	1	1	0	1	0	0	1	0	0
4244	0	2	2	C	LMCI	MCI	91.4	0	20	0	33.044	2	1	1	0	1	0	0	1	0	0
4245	0	0	2	E	EMCI	MCI	73.6	0	19	1	21.648	2	1	1	0	1	0	1	1	0	0
4245	0	1	2	E	EMCI	MCI	73.6	0	19	1	20.389	2	1	1	0	1	0	1	1	0	0
4245	0	2	2	E	EMCI	MCI	73.6	0	19	1	32.781	2	1	1	0	1	0	1	1	0	0
4245	0	3	2	E	EMCI	MCI	73.6	0	19	1	26.684	2	1	NA	NA	NA	NA	NA	NA	NA	NA
4250	1	0	2	C	LMCI	MCI	78.5	0	20	1	13.334	1	0	NA	NA	NA	NA	NA	NA	NA	NA
4250	1	2	5	C	LMCI	Dementia	78.5	0	20	1	26.411	2	1	NA	NA	NA	NA	NA	NA	NA	NA
4250	1	3	3	C	LMCI	Dementia	78.5	0	20	1	28.571	2	1	NA	NA	NA	NA	NA	NA	NA	NA
4254	0	0	1	A	CN	CN	85.9	1	12	0	11.962	1	0	1	1	0	0	1	1	0	0
4254	0	1	1	A	CN	CN	85.9	1	12	0	10.256	1	0	1	1	0	0	1	1	0	0
4254	0	2	1	A	CN	CN	85.9	1	12	0	9.722	1	0	1	1	0	0	1	1	0	0
4254	0	4	1	A	CN	CN	85.9	1	12	0	8.424	1	0	1	1	0	0	1	1	0	0
4255	0	0	1	B	CN	CN	72.4	0	16	1	11.676	1	0	NA	NA	NA	NA	NA	NA	NA	NA
4255	0	1	1	B	CN	CN	72.4	0	16	1	10.776	1	0	NA	NA	NA	NA	NA	NA	NA	NA
4255	0	2	1	B	CN	CN	72.4	0	16	1	14.828	1	0	NA	NA	NA	NA	NA	NA	NA	NA
4255	0	4	1	B	CN	CN	72.4	0	16	1	13.936	1	0	NA	NA	NA	NA	NA	NA	NA	NA
4256	0	0	2	C	EMCI	MCI	62.8	1	20	1	12.745	1	0	0	0	1	0	0	0	0	0
4256	0	1	2	C	EMCI	MCI	62.8	1	20	1	7.439	1	0	0	0	1	0	0	0	0	0
4259	0	0	2	C	EMCI	MCI	63	1	20	1	21.552	2	1	0	0	0	0	0	1	0	0
4259	0	1	2	C	EMCI	MCI	63	1	20	1	23.707	2	1	0	0	0	0	0	1	0	0
4259	0	2	2	C	EMCI	MCI	63	1	20	1	20.901	2	1	0	0	0	0	0	1	0	0
4262	0	0	1	B	CN	CN	72.8	1	16	0	30.64	2	1	1	0	0	0	1	0	0	1
4262	0	1	1	B	CN	CN	72.8	1	16	0	36.304	2	1	1	0	0	0	1	0	0	1
4262	0	2	4	B	CN	MCI	72.8	1	16	0	33.45	2	1	1	0	0	0	1	0	0	1
4262	0	3	2	B	CN	MCI	72.8	1	16	0	39.225	2	1	NA	NA	NA	NA	NA	NA	NA	NA
4262	0	4	2	B	CN	MCI	72.8	1	16	0	41.117	2	1	1	0	0	0	1	0	0	1
4263	1	0	2	C	LMCI	MCI	74.3	0	20	1	25.333	2	1	1	0	1	0	1	1	0	0
4263	1	1	2	C	LMCI	MCI	74.3	0	20	1	21.935	2	1	1	0	1	0	1	1	0	0
4263	1	2	5	C	LMCI	Dementia	74.3	0	20	1	21.958	2	1	1	0	1	0	1	1	0	0
4263	1	3	3	C	LMCI	Dementia	74.3	0	20	1	19.585	2	1	NA	NA	NA	NA	NA	NA	NA	NA
4266	0	0	1	B	CN	CN	69.8	1	14	1	12.009	1	0	NA	NA	NA	NA	NA	NA	NA	NA
4266	0	1	1	B	CN	CN	69.8	1	14	1	12.8	1	0	NA	NA	NA	NA	NA	NA	NA	NA
4266	0	4	1	B	CN	CN	69.8	1	14	1	16.658	2	1	NA	NA	NA	NA	NA	NA	NA	NA
4268	0	0	2	E	EMCI	MCI	63.5	1	15	0	11.555	1	0	0	0	1	0	0	0	0	0
4268	0	1	7	E	EMCI	CN	63.5	1	15	0	14.336	1	0	0	0	1	0	0	0	0	0
4268	0	2	1	E	EMCI	CN	63.5	1	15	0	11.708	1	0	0	0	1	0	0	0	0	0
4268	0	3	1	E	EMCI	CN	63.5	1	15	0	6.359	1	0	NA	NA	NA	NA	NA	NA	NA	NA
4269	0	0	1	A	CN	CN	65.6	1	20	0	4.989	1	0	0	0	1	0	0	0	0	0
4269	0	2	1	A	CN	CN	65.6	1	20	0	5.233	1	0	0	0	1	0	0	0	0	0
4270	0	0	1	B	CN	CN	74.6	1	16	1	15.504	2	1	1	1	0	0	1	0	0	0
4270	0	1	1	B	CN	CN	74.6	1	16	1	19.66	2	1	1	1	0	0	1	0	0	0
4270	0	2	1	B	CN	CN	74.6	1	16	1	21.777	2	1	1	1	0	0	1	0	0	0
4271	0	0	2	E	EMCI	MCI	61.8	0	20	0	12.039	1	0	1	0	0	1	1	0	0	0
4271	0	1	2	E	EMCI	MCI	61.8	0	20	0	10.274	1	0	1	0	0	1	1	0	0	0
4271	0	2	2	E	EMCI	MCI	61.8	0	20	0	19.861	2	1	1	0	0	1	1	0	0	0
4271	0	3	2	E	EMCI	MCI	61.8	0	20	0	12.506	1	0	NA	NA	NA	NA	NA	NA	NA	NA
4271	0	4	2	E	EMCI	MCI	61.8	0	20	0	12.273	1	0	1	0	0	1	1	0	0	0
4272	0	0	2	C	EMCI	MCI	70.9	0	12	0	8.125	1	0	1	1	1	1	1	1	0	0
4272	0	1	2	C	EMCI	MCI	70.9	0	12	0	7.598	1	0	1	1	1	1	1	1	0	0
4272	0	2	2	C	EMCI	MCI	70.9	0	12	0	7.93	1	0	1	1	1	1	1	1	0	0
4272	0	3	2	C	EMCI	MCI	70.9	0	12	0	9.24	1	0	NA	NA	NA	NA	NA	NA	NA	NA
4274	0	0	2	E	EMCI	MCI	63	0	14	1	13.825	1	0	1	1	0	1	1	1	0	0
4274	0	1	2	E	EMCI	MCI	63	0	14	1	22.497	2	1	1	1	0	1	1	1	0	0
4275	0	0	1	A	CN	CN	72.8	0	18	0	8.221	1	0	1	0	0	0	1	1	0	0
4275	0	1	1	A	CN	CN	72.8	0	18	0	6.15	1	0	1	0	0	0	1	1	0	0
4275	0	2	1	A	CN	CN	72.8	0	18	0	8.36	1	0	1	0	0	0	1	1	0	0
4275	0	4	4	A	CN	MCI	72.8	0	18	0	8.133	1	0	1	0	0	0	1	1	0	0
4276	0	0	1	A	CN	CN	73.9	1	12	1	8.923	1	0	0	0	0	0	0	0	1	0
4276	0	1	1	A	CN	CN	73.9	1	12	1	8.768	1	0	0	0	0	0	0	0	1	0
4276	0	2	1	A	CN	CN	73.9	1	12	1	10.427	1	0	0	0	0	0	0	0	1	0
4276	0	4	1	A	CN	CN	73.9	1	12	1	9.281	1	0	0	0	0	0	0	0	1	0
4277	0	0	1	B	CN	CN	71.4	1	18	0	8.085	1	0	1	0	0	0	1	0	0	0
4277	0	1	1	B	CN	CN	71.4	1	18	0	6.027	1	0	1	0	0	0	1	0	0	0
4277	0	2	2	B	CN	MCI	71.4	1	18	0	11.052	1	0	1	0	0	0	1	0	0	0
4278	0	0	1	B	CN	CN	75	0	14	1	20.842	2	1	1	1	0	0	0	1	0	0
4278	0	1	1	B	CN	CN	75	0	14	1	12.976	1	0	1	1	0	0	0	1	0	0
4278	0	2	1	B	CN	CN	75	0	14	1	19.738	2	1	1	1	0	0	0	1	0	0
4279	0	0	1	B	CN	CN	83.7	0	16	0	14.105	1	0	1	1	0	1	1	1	0	0
4279	0	1	1	B	CN	CN	83.7	0	16	0	12.762	1	0	1	1	0	1	1	1	0	0
4279	0	2	1	B	CN	CN	83.7	0	16	0	13.11	1	0	1	1	0	1	1	1	0	0
4281	0	0	2	E	EMCI	MCI	77.5	1	18	0	8.958	1	0	0	0	0	0	0	1	0	0
4281	0	2	2	E	EMCI	MCI	77.5	1	18	0	12.924	1	0	0	0	0	0	0	1	0	0
4281	0	3	2	E	EMCI	MCI	77.5	1	18	0	14.739	1	0	NA	NA	NA	NA	NA	NA	NA	NA
4285	0	0	2	E	EMCI	MCI	74	0	16	0	16.254	2	1	1	1	0	0	0	1	0	0
4285	0	1	2	E	EMCI	MCI	74	0	16	0	4.331	1	0	1	1	0	0	0	1	0	0
4285	0	2	2	E	EMCI	MCI	74	0	16	0	15.053	2	1	1	1	0	0	0	1	0	0
4287	0	0	2	C	LMCI	MCI	70.9	1	17	1	24.706	2	1	1	0	0	0	1	1	0	0
4287	0	1	2	C	LMCI	MCI	70.9	1	17	1	31.187	2	1	1	0	0	0	1	1	0	0
4287	0	2	2	C	LMCI	MCI	70.9	1	17	1	26.879	2	1	NA	NA	NA	NA	NA	NA	NA	NA
4287	0	3	2	C	LMCI	MCI	70.9	1	17	1	26.112	2	1	NA	NA	NA	NA	NA	NA	NA	NA
4288	0	0	1	B	CN	CN	72.5	1	14	0	8.894	1	0	1	0	0	0	1	1	0	0
4288	0	1	1	B	CN	CN	72.5	1	14	0	3.3	1	0	1	0	0	0	1	1	0	0
4288	0	4	1	B	CN	CN	72.5	1	14	0	11.273	1	0	NA	NA	NA	NA	NA	NA	NA	NA
4290	0	0	1	B	CN	CN	73.5	0	20	1	23.715	2	1	NA	NA	NA	NA	NA	NA	NA	NA
4290	0	1	1	B	CN	CN	73.5	0	20	1	25.306	2	1	NA	NA	NA	NA	NA	NA	NA	NA
4290	0	2	1	B	CN	CN	73.5	0	20	1	27.736	2	1	NA	NA	NA	NA	NA	NA	NA	NA
4290	0	4	1	B	CN	CN	73.5	0	20	1	22.238	2	1	NA	NA	NA	NA	NA	NA	NA	NA
4291	0	0	1	B	CN	CN	75.5	1	20	0	4.203	1	0	1	1	0	0	0	0	0	1
4291	0	1	1	B	CN	CN	75.5	1	20	0	3.328	1	0	1	1	0	0	0	0	0	1
4291	0	2	1	B	CN	CN	75.5	1	20	0	2.915	1	0	1	1	0	0	0	0	0	1
4292	0	0	1	A	CN	CN	70.9	0	15	0	13.997	1	0	NA	NA	NA	NA	NA	NA	NA	NA
4292	0	1	1	A	CN	CN	70.9	0	15	0	17.028	2	1	NA	NA	NA	NA	NA	NA	NA	NA
4292	0	2	1	A	CN	CN	70.9	0	15	0	11.978	1	0	NA	NA	NA	NA	NA	NA	NA	NA
4293	1	0	2	E	LMCI	MCI	69.7	0	12	0	6.948	1	0	1	0	0	1	0	1	0	0
4293	1	1	2	E	LMCI	MCI	69.7	0	12	0	8.556	1	0	1	0	0	1	0	1	0	0
4293	1	2	5	E	LMCI	Dementia	69.7	0	12	0	9.235	1	0	1	0	0	1	0	1	0	0
4293	1	3	2	E	LMCI	MCI	69.7	0	12	0	4.87	1	0	NA	NA	NA	NA	NA	NA	NA	NA
4293	1	4	5	E	LMCI	Dementia	69.7	0	12	0	8.372	1	0	1	0	0	1	0	1	0	0
4294	0	0	2	C	LMCI	MCI	75.2	1	16	1	17.634	2	1	1	1	1	0	1	1	0	0
4294	0	1	2	C	LMCI	MCI	75.2	1	16	1	18.053	2	1	1	1	1	0	1	1	0	0
4294	0	2	2	C	LMCI	MCI	75.2	1	16	1	21.613	2	1	1	1	1	0	1	1	0	0
4294	0	3	2	C	LMCI	MCI	75.2	1	16	1	17.577	2	1	NA	NA	NA	NA	NA	NA	NA	NA
4299	0	0	2	E	EMCI	MCI	76.8	1	12	0	10.65	1	0	1	0	0	0	1	0	0	1
4299	0	1	2	E	EMCI	MCI	76.8	1	12	0	1.484	1	0	1	0	0	0	1	0	0	1
4299	0	2	2	E	EMCI	MCI	76.8	1	12	0	8.081	1	0	1	0	0	0	1	0	0	1
4299	0	3	2	E	EMCI	MCI	76.8	1	12	0	15.072	2	1	NA	NA	NA	NA	NA	NA	NA	NA
4300	0	0	2	C	LMCI	MCI	80.6	1	16	0	8.791	1	0	1	0	0	0	0	1	0	0
4300	0	1	2	C	LMCI	MCI	80.6	1	16	0	9.937	1	0	1	0	0	0	0	1	0	0
4300	0	2	2	C	LMCI	MCI	80.6	1	16	0	9.413	1	0	1	0	0	0	0	1	0	0
4300	0	3	2	C	LMCI	MCI	80.6	1	16	0	12.462	1	0	NA	NA	NA	NA	NA	NA	NA	NA
4301	0	0	2	E	EMCI	MCI	74.6	0	18	0	22.684	2	1	1	1	0	0	0	0	0	0
4301	0	1	2	E	EMCI	MCI	74.6	0	18	0	26.403	2	1	1	1	0	0	0	0	0	0
4301	0	2	2	E	EMCI	MCI	74.6	0	18	0	27.149	2	1	1	1	0	0	0	0	0	0
4301	0	3	2	E	EMCI	MCI	74.6	0	18	0	33.317	2	1	NA	NA	NA	NA	NA	NA	NA	NA
4301	0	4	2	E	EMCI	MCI	74.6	0	18	0	6.507	1	0	1	1	0	0	0	0	0	0
4302	0	0	2	C	LMCI	MCI	76.1	0	20	0	14.46	1	0	1	1	0	1	1	0	0	0
4302	0	1	2	C	LMCI	MCI	76.1	0	20	0	20.354	2	1	1	1	0	1	1	0	0	0
4302	0	2	2	C	LMCI	MCI	76.1	0	20	0	42.382	2	1	1	1	0	1	1	0	0	0
4302	0	4	2	C	LMCI	MCI	76.1	0	20	0	28.017	2	1	1	1	0	1	1	0	0	0
4303	0	0	2	C	LMCI	MCI	80.2	1	20	1	32.155	2	1	1	0	0	0	1	0	0	0
4303	0	1	2	C	LMCI	MCI	80.2	1	20	1	30.611	2	1	1	0	0	0	1	0	0	0
4308	0	0	1	A	CN	CN	74	0	16	0	13.261	1	0	0	1	0	0	0	0	0	0
4308	0	1	1	A	CN	CN	74	0	16	0	23.785	2	1	0	1	0	0	0	0	0	0
4308	0	2	1	A	CN	CN	74	0	16	0	18.674	2	1	0	1	0	0	0	0	0	0
4308	0	2	1	A	CN	CN	74	0	16	0	18.674	2	1	0	1	0	0	0	0	0	0
4308	0	4	1	A	CN	CN	74	0	16	0	14.874	1	0	0	1	0	0	0	0	0	0
4309	0	0	2	C	EMCI	MCI	68.2	0	16	1	26.59	2	1	0	0	0	0	1	0	0	0
4309	0	2	2	C	EMCI	MCI	68.2	0	16	1	26.314	2	1	0	0	0	0	1	0	0	0
4309	0	3	2	C	EMCI	MCI	68.2	0	16	1	27.646	2	1	NA	NA	NA	NA	NA	NA	NA	NA
4309	0	4	2	C	EMCI	MCI	68.2	0	16	1	26.216	2	1	0	0	0	0	1	0	0	0
4310	0	0	2	E	EMCI	MCI	62.3	1	17	1	5.455	1	0	0	1	0	0	0	0	0	0
4310	0	1	7	E	EMCI	CN	62.3	1	17	1	8.399	1	0	0	1	0	0	0	0	0	0
4310	0	2	1	E	EMCI	CN	62.3	1	17	1	6.579	1	0	0	1	0	0	0	0	0	0
4310	0	3	1	E	EMCI	CN	62.3	1	17	1	12.125	1	0	NA	NA	NA	NA	NA	NA	NA	NA
4310	0	4	1	E	EMCI	CN	62.3	1	17	1	12.335	1	0	0	1	0	0	0	0	0	0
4311	0	0	2	C	LMCI	MCI	72.5	1	18	0	9.766	1	0	0	0	1	0	0	0	0	0
4311	0	2	2	C	LMCI	MCI	72.5	1	18	0	13.568	1	0	0	0	1	0	0	0	0	0
4311	0	3	2	C	LMCI	MCI	72.5	1	18	0	12.735	1	0	NA	NA	NA	NA	NA	NA	NA	NA
4312	0	0	2	C	EMCI	MCI	69.3	0	17	1	8.439	1	0	1	0	0	0	0	1	0	0
4312	0	2	2	C	EMCI	MCI	69.3	0	17	1	13.307	1	0	1	0	0	0	0	1	0	0
4312	0	3	2	C	EMCI	MCI	69.3	0	17	1	8.187	1	0	NA	NA	NA	NA	NA	NA	NA	NA
4313	0	0	1	A	CN	CN	77	1	18	1	12.252	1	0	NA	NA	NA	NA	NA	NA	NA	NA
4313	0	1	1	A	CN	CN	77	1	18	1	16.231	2	1	NA	NA	NA	NA	NA	NA	NA	NA
4313	0	2	1	A	CN	CN	77	1	18	1	13.53	1	0	NA	NA	NA	NA	NA	NA	NA	NA
4320	0	0	1	B	CN	CN	70.7	1	12	0	5.824	1	0	1	0	1	0	1	1	0	0
4320	0	1	1	B	CN	CN	70.7	1	12	0	31.513	2	1	1	0	1	0	1	1	0	0
4320	0	2	1	B	CN	CN	70.7	1	12	0	4.419	1	0	1	0	1	0	1	1	0	0
4324	1	0	2	C	LMCI	MCI	62.8	1	14	1	20.59	2	1	0	0	0	0	0	1	0	0
4324	1	1	2	C	LMCI	MCI	62.8	1	14	1	26.278	2	1	0	0	0	0	0	1	0	0
4324	1	2	5	C	LMCI	Dementia	62.8	1	14	1	22.947	2	1	0	0	0	0	0	1	0	0
4324	1	3	3	C	LMCI	Dementia	62.8	1	14	1	32.341	2	1	NA	NA	NA	NA	NA	NA	NA	NA
4328	0	0	2	E	EMCI	MCI	67.6	1	14	1	4.729	1	0	1	0	0	0	1	0	0	0
4328	0	1	2	E	EMCI	MCI	67.6	1	14	1	1.256	1	0	1	0	0	0	1	0	0	0
4328	0	2	2	E	EMCI	MCI	67.6	1	14	1	8.229	1	0	1	0	0	0	1	0	0	0
4331	1	0	2	E	EMCI	MCI	75.3	1	15	1	7.849	1	0	1	0	0	0	1	0	0	0
4331	1	1	2	E	EMCI	MCI	75.3	1	15	1	7.216	1	0	1	0	0	0	1	0	0	0
4331	1	2	2	E	EMCI	MCI	75.3	1	15	1	6.088	1	0	1	0	0	0	1	0	0	0
4331	1	3	2	E	EMCI	MCI	75.3	1	15	1	11.036	1	0	NA	NA	NA	NA	NA	NA	NA	NA
4331	1	4	5	E	EMCI	Dementia	75.3	1	15	1	9.606	1	0	1	0	0	0	1	0	0	0
4332	0	0	2	C	EMCI	MCI	69	0	14	0	12.255	1	0	1	0	1	0	1	1	0	0
4332	0	3	2	C	EMCI	MCI	69	0	14	0	12.33	1	0	1	0	1	0	1	1	0	0
4335	0	0	1	B	CN	CN	71.7	1	15	0	14.62	1	0	1	1	0	0	0	1	0	0
4335	0	1	1	B	CN	CN	71.7	1	15	0	16.076	2	1	1	1	0	0	0	1	0	0
4335	0	2	1	B	CN	CN	71.7	1	15	0	19.084	2	1	1	1	0	0	0	1	0	0
4335	0	4	1	B	CN	CN	71.7	1	15	0	15.588	2	1	1	1	0	0	0	1	0	0
4337	0	0	1	A	CN	CN	72	0	12	0	8.844	1	0	0	0	0	0	0	1	0	0
4337	0	1	4	A	CN	MCI	72	0	12	0	6.015	1	0	0	0	0	0	0	1	0	0
4339	0	0	1	B	CN	CN	84.3	0	17	2	27.729	2	1	1	1	0	0	1	1	0	0
4339	0	1	1	B	CN	CN	84.3	0	17	2	30.386	2	1	1	1	0	0	1	1	0	0
4339	0	2	1	B	CN	CN	84.3	0	17	2	29.045	2	1	1	1	0	0	1	1	0	0
4340	0	0	1	A	CN	CN	66.7	1	16	0	2.675	1	0	1	0	0	0	1	1	1	0
4340	0	1	1	A	CN	CN	66.7	1	16	0	3.956	1	0	1	0	0	0	1	1	1	0
4340	0	3	1	A	CN	CN	66.7	1	16	0	1.163	1	0	NA	NA	NA	NA	NA	NA	NA	NA
4343	0	0	1	B	CN	CN	79.6	0	16	0	22.112	2	1	1	0	0	0	1	1	0	0
4343	0	1	1	B	CN	CN	79.6	0	16	0	22.302	2	1	1	0	0	0	1	1	0	0
4343	0	2	1	B	CN	CN	79.6	0	16	0	22.521	2	1	1	0	0	0	1	1	0	0
4343	0	2	1	B	CN	CN	79.6	0	16	0	22.521	2	1	1	0	0	0	1	1	0	0
4345	0	0	1	A	CN	CN	69.7	0	20	0	37.362	2	1	0	0	0	0	1	0	0	0
4345	0	1	1	A	CN	CN	69.7	0	20	0	5.54	1	0	0	0	0	0	1	0	0	0
4345	0	2	1	A	CN	CN	69.7	0	20	0	32.824	2	1	0	0	0	0	1	0	0	0
4345	0	3	1	A	CN	CN	69.7	0	20	0	50.827	2	1	0	0	0	0	1	0	0	0
4346	1	0	2	C	LMCI	MCI	71.3	0	18	2	14.495	1	0	1	0	0	0	0	1	0	0
4346	1	1	2	C	LMCI	MCI	71.3	0	18	2	18.201	2	1	1	0	0	0	0	1	0	0
4346	1	2	2	C	LMCI	MCI	71.3	0	18	2	19.696	2	1	NA	NA	NA	NA	NA	NA	NA	NA
4346	1	3	5	C	LMCI	Dementia	71.3	0	18	2	17.437	2	1	NA	NA	NA	NA	NA	NA	NA	NA
4346	1	4	3	C	LMCI	Dementia	71.3	0	18	2	24.442	2	1	NA	NA	NA	NA	NA	NA	NA	NA
4349	0	0	1	A	CN	CN	71.4	1	16	0	19.624	2	1	1	0	0	0	1	0	0	0
4349	0	1	1	A	CN	CN	71.4	1	16	0	13.386	1	0	NA	NA	NA	NA	NA	NA	NA	NA
4349	0	2	1	A	CN	CN	71.4	1	16	0	10.22	1	0	1	0	0	0	1	0	0	0
4350	0	0	1	A	CN	CN	72.9	0	13	0	12.273	1	0	1	0	0	0	0	1	0	0
4350	0	1	1	A	CN	CN	72.9	0	13	0	19.91	2	1	1	0	0	0	0	1	0	0
4351	0	0	2	C	EMCI	MCI	67.8	1	16	1	12.068	1	0	1	0	1	0	0	0	0	0
4351	0	1	7	C	EMCI	CN	67.8	1	16	1	7.479	1	0	1	0	1	0	0	0	0	0
4351	0	2	1	C	EMCI	CN	67.8	1	16	1	6.091	1	0	1	0	1	0	0	0	0	0
4351	0	3	1	C	EMCI	CN	67.8	1	16	1	11.053	1	0	NA	NA	NA	NA	NA	NA	NA	NA
4352	0	0	1	A	CN	CN	83.6	0	16	0	9.44	1	0	0	1	0	0	0	0	0	0
4352	0	1	1	A	CN	CN	83.6	0	16	0	11.71	1	0	0	1	0	0	0	0	0	0
4352	0	2	1	A	CN	CN	83.6	0	16	0	10.171	1	0	0	1	0	0	0	0	0	0
4354	0	0	2	E	LMCI	MCI	75.7	0	14	0	16.364	2	1	NA	NA	NA	NA	NA	NA	NA	NA
4354	0	1	2	E	LMCI	MCI	75.7	0	14	0	6.74	1	0	NA	NA	NA	NA	NA	NA	NA	NA
4354	0	2	2	E	LMCI	MCI	75.7	0	14	0	12.758	1	0	NA	NA	NA	NA	NA	NA	NA	NA
4354	0	3	2	E	LMCI	MCI	75.7	0	14	0	11.817	1	0	NA	NA	NA	NA	NA	NA	NA	NA
4356	0	0	2	E	EMCI	MCI	68.1	0	20	0	7.817	1	0	0	1	0	0	0	1	0	0
4356	0	2	2	E	EMCI	MCI	68.1	0	20	0	8.146	1	0	0	1	0	0	0	1	0	0
4356	0	3	2	E	EMCI	MCI	68.1	0	20	0	9.492	1	0	NA	NA	NA	NA	NA	NA	NA	NA
4357	0	0	1	A	CN	CN	73.7	1	16	0	3.878	1	0	0	1	0	0	0	0	0	0
4357	0	2	1	A	CN	CN	73.7	1	16	0	11.745	1	0	0	1	0	0	0	0	0	0
4359	0	0	2	C	LMCI	MCI	76.7	0	16	1	16.064	2	1	0	1	1	0	0	1	0	0
4359	0	1	2	C	LMCI	MCI	76.7	0	16	1	5.299	1	0	0	1	1	0	0	1	0	0
4359	0	2	2	C	LMCI	MCI	76.7	0	16	1	11.991	1	0	0	1	1	0	0	1	0	0
4359	0	3	7	C	LMCI	CN	76.7	0	16	1	5.041	1	0	NA	NA	NA	NA	NA	NA	NA	NA
4360	0	0	2	E	EMCI	MCI	59.5	1	20	0	7.417	1	0	1	0	0	0	1	1	0	0
4360	0	1	2	E	EMCI	MCI	59.5	1	20	0	22.655	2	1	1	0	0	0	1	1	0	0
4360	0	2	2	E	EMCI	MCI	59.5	1	20	0	10.624	1	0	1	0	0	0	1	1	0	0
4360	0	3	2	E	EMCI	MCI	59.5	1	20	0	11.487	1	0	NA	NA	NA	NA	NA	NA	NA	NA
4363	1	0	2	C	LMCI	MCI	73.5	1	13	0	27.002	2	1	0	0	0	0	1	0	0	0
4363	1	1	2	C	LMCI	MCI	73.5	1	13	0	22.729	2	1	0	0	0	0	1	0	0	0
4363	1	2	2	C	LMCI	MCI	73.5	1	13	0	23.135	2	1	0	0	0	0	1	0	0	0
4363	1	3	5	C	LMCI	Dementia	73.5	1	13	0	29.009	2	1	NA	NA	NA	NA	NA	NA	NA	NA
4365	0	0	1	B	CN	CN	80.3	0	20	0	13.097	1	0	1	0	0	0	1	0	0	0
4365	0	1	1	B	CN	CN	80.3	0	20	0	49.243	2	1	1	0	0	0	1	0	0	0
4365	0	2	1	B	CN	CN	80.3	0	20	0	19.013	2	1	1	0	0	0	1	0	0	0
4365	0	2	1	B	CN	CN	80.3	0	20	0	19.013	2	1	1	0	0	0	1	0	0	0
4366	1	0	2	C	LMCI	MCI	73.6	0	16	1	28.479	2	1	1	0	0	0	1	1	0	0
4366	1	1	5	C	LMCI	Dementia	73.6	0	16	1	36.877	2	1	1	0	0	0	1	1	0	0
4367	0	0	1	B	CN	CN	65.1	1	18	1	13.678	1	0	1	0	0	0	1	1	0	0
4367	0	1	1	A	CN	CN	65.1	1	18	1	11.548	1	0	1	0	0	0	1	1	0	0
4367	0	2	1	A	CN	CN	65.1	1	18	1	17.188	2	1	1	0	0	0	1	1	0	0
4367	0	3	NA	A	CN		65.1	1	18	1	14.421	1	0	NA	NA	NA	NA	NA	NA	NA	NA
4367	0	4	1	A	CN	CN	65.1	1	18	1	14.592	1	0	1	0	0	0	1	1	0	0
4369	0	0	1	A	CN	CN	68.3	0	20	0	10.725	1	0	1	1	0	0	1	0	0	0
4369	0	1	1	A	CN	CN	68.3	0	20	0	5.911	1	0	1	1	0	0	1	0	0	0
4369	0	2	1	A	CN	CN	68.3	0	20	0	9.97	1	0	1	1	0	0	1	0	0	0
4369	0	2	1	A	CN	CN	68.3	0	20	0	9.97	1	0	1	1	0	0	1	0	0	0
4371	0	0	1	B	CN	CN	67.7	0	18	1	13.837	1	0	1	1	0	0	1	0	0	0
4371	0	1	1	B	CN	CN	67.7	0	18	1	14.528	1	0	1	1	0	0	1	0	0	0
4371	0	2	1	B	CN	CN	67.7	0	18	1	15.378	2	1	1	1	0	0	1	0	0	0
4372	0	0	1	A	CN	CN	70	1	18	0	12.557	1	0	0	0	0	0	0	1	0	0
4372	0	1	1	A	CN	CN	70	1	18	0	9.763	1	0	0	0	0	0	0	1	0	0
4372	0	2	1	A	CN	CN	70	1	18	0	13.344	1	0	0	0	0	0	0	1	0	0
4376	0	0	1	A	CN	CN	76.5	1	16	0	3.68	1	0	1	0	1	0	1	0	0	1
4376	0	1	1	A	CN	CN	76.5	1	16	0	6.481	1	0	1	0	1	0	1	0	0	1
4376	0	2	1	A	CN	CN	76.5	1	16	0	9.24	1	0	NA	NA	NA	NA	NA	NA	NA	NA
4377	0	0	2	C	LMCI	MCI	69.3	1	12	1	10.21	1	0	1	0	0	0	1	1	0	1
4377	0	1	2	C	LMCI	MCI	69.3	1	12	1	15.959	2	1	1	0	0	0	1	1	0	1
4380	0	0	2	E	EMCI	MCI	71.8	0	17	0	10.957	1	0	0	0	0	0	0	1	0	0
4380	0	1	1	E	EMCI	CN	71.8	0	17	0	12.26	1	0	0	0	0	0	0	1	0	0
4380	0	2	2	E	EMCI	MCI	71.8	0	17	0	14.572	1	0	0	0	0	0	0	1	0	0
4380	0	3	2	E	EMCI	MCI	71.8	0	17	0	8.635	1	0	0	0	0	0	0	1	0	0
4380	0	4	2	E	EMCI	MCI	71.8	0	17	0	13.113	1	0	0	0	0	0	0	1	0	0
4381	0	0	2	E	LMCI	MCI	55	1	17	1	11.157	1	0	1	0	1	1	1	1	0	0
4381	0	1	7	E	LMCI	CN	55	1	17	1	10.073	1	0	1	0	1	1	1	1	0	0
4381	0	2	4	E	LMCI	MCI	55	1	17	1	13.368	1	0	1	0	1	1	1	1	0	0
4381	0	3	7	E	LMCI	CN	55	1	17	1	12.456	1	0	NA	NA	NA	NA	NA	NA	NA	NA
4381	0	4	1	E	LMCI	CN	55	1	17	1	13.257	1	0	1	0	1	1	1	1	0	0
4382	0	0	1	A	CN	CN	75.9	1	16	0	18.394	2	1	1	1	0	1	1	1	0	0
4382	0	1	1	A	CN	CN	75.9	1	16	0	21.659	2	1	1	1	0	1	1	1	0	0
4382	0	2	1	A	CN	CN	75.9	1	16	0	33.575	2	1	1	1	0	1	1	1	0	0
4384	0	0	1	B	CN	CN	62.3	0	18	0	10.747	1	0	0	0	0	1	0	0	0	0
4384	0	1	1	B	CN	CN	62.3	0	18	0	9.852	1	0	0	0	0	1	0	0	0	0
4384	0	2	1	B	CN	CN	62.3	0	18	0	9.161	1	0	0	0	0	1	0	0	0	0
4384	0	4	1	B	CN	CN	62.3	0	18	0	8.124	1	0	0	0	0	1	0	0	0	0
4385	1	0	1	B	CN	CN	68.2	1	12	1	19.029	2	1	0	0	0	0	0	1	0	0
4385	1	1	1	B	CN	CN	68.2	1	12	1	29.975	2	1	0	0	0	0	0	1	0	0
4385	1	2	4	B	CN	MCI	68.2	1	12	1	13.351	1	0	0	0	0	0	0	1	0	0
4385	1	4	5	B	CN	Dementia	68.2	1	12	1	11.76	1	0	0	0	0	0	0	1	0	0
4386	0	0	1	B	CN	CN	84.7	1	16	0	22.855	2	1	1	0	0	0	0	1	0	0
4386	0	1	1	B	CN	CN	84.7	1	16	0	23.519	2	1	1	0	0	0	0	1	0	0
4386	0	2	1	B	CN	CN	84.7	1	16	0	25.128	2	1	1	0	0	0	0	1	0	0
4386	0	4	1	B	CN	CN	84.7	1	16	0	23.324	2	1	1	0	0	0	0	1	0	0
4387	0	0	1	A	CN	CN	76.1	1	16	1	8.005	1	0	NA	NA	NA	NA	NA	NA	NA	NA
4387	0	2	1	A	CN	CN	76.1	1	16	1	10.524	1	0	NA	NA	NA	NA	NA	NA	NA	NA
4387	0	4	1	A	CN	CN	76.1	1	16	1	11.157	1	0	NA	NA	NA	NA	NA	NA	NA	NA
4388	0	0	1	B	CN	CN	66.8	0	18	2	40.431	2	1	1	0	0	1	1	1	0	0
4388	0	1	7	B	CN	CN	66.8	0	18	2	17.029	2	1	1	0	0	1	1	1	0	0
4388	0	3	2	B	CN	MCI	66.8	0	18	2	11.234	1	0	NA	NA	NA	NA	NA	NA	NA	NA
4388	0	4	2	B	CN	MCI	66.8	0	18	2	7.244	1	0	1	0	0	1	1	1	0	0
4389	0	0	1	A	CN	CN	81.1	0	18	0	1.717	1	0	0	0	1	0	1	0	0	0
4389	0	1	1	A	CN	CN	81.1	0	18	0	4.404	1	0	0	0	1	0	1	0	0	0
4389	0	2	1	A	CN	CN	81.1	0	18	0	13.103	1	0	0	0	1	0	1	0	0	0
4390	0	0	2	E	EMCI	MCI	76.2	1	12	0	12.859	1	0	1	0	0	0	1	1	0	0
4390	0	1	2	E	EMCI	MCI	76.2	1	12	0	16.462	2	1	1	0	0	0	1	1	0	0
4390	0	2	2	E	EMCI	MCI	76.2	1	12	0	12.234	1	0	NA	NA	NA	NA	NA	NA	NA	NA
4390	0	3	2	E	EMCI	MCI	76.2	1	12	0	11.693	1	0	NA	NA	NA	NA	NA	NA	NA	NA
4390	0	4	2	E	EMCI	MCI	76.2	1	12	0	12.295	1	0	NA	NA	NA	NA	NA	NA	NA	NA
4391	0	0	1	A	CN	CN	74.4	0	12	0	16.637	2	1	1	0	0	0	0	1	0	0
4391	0	1	1	A	CN	CN	74.4	0	12	0	14.789	1	0	1	0	0	0	0	1	0	0
4391	0	2	1	A	CN	CN	74.4	0	12	0	11.461	1	0	NA	NA	NA	NA	NA	NA	NA	NA
4391	0	3	1	A	CN	CN	74.4	0	12	0	16.186	2	1	NA	NA	NA	NA	NA	NA	NA	NA
4392	0	0	2	C	EMCI	MCI	82.4	0	12	0	26.68	2	1	1	0	0	0	1	1	0	0
4392	0	1	2	C	EMCI	MCI	82.4	0	12	0	21.521	2	1	1	0	0	0	1	1	0	0
4392	0	2	2	C	EMCI	MCI	82.4	0	12	0	22.264	2	1	1	0	0	0	1	1	0	0
4393	0	0	1	A	CN	CN	73.5	0	20	0	13.841	1	0	0	1	0	0	0	0	0	0
4393	0	1	1	A	CN	CN	73.5	0	20	0	11.856	1	0	0	1	0	0	0	0	0	0
4393	0	2	1	A	CN	CN	73.5	0	20	0	13.515	1	0	0	1	0	0	0	0	0	0
4394	0	0	2	E	LMCI	MCI	75.9	1	18	0	10.671	1	0	1	0	1	0	0	1	0	0
4394	0	1	2	E	LMCI	MCI	75.9	1	18	0	12.13	1	0	1	0	1	0	0	1	0	0
4394	0	2	2	E	LMCI	MCI	75.9	1	18	0	15.36	2	1	NA	NA	NA	NA	NA	NA	NA	NA
4394	0	3	2	E	LMCI	MCI	75.9	1	18	0	15.217	2	1	1	0	1	0	0	1	0	0
4394	0	4	2	E	LMCI	MCI	75.9	1	18	0	13.07	1	0	NA	NA	NA	NA	NA	NA	NA	NA
4395	0	0	2	E	LMCI	MCI	72.4	1	16	0	13.272	1	0	0	1	0	0	1	0	0	0
4395	0	1	2	E	LMCI	MCI	72.4	1	16	0	13.976	1	0	0	1	0	0	1	0	0	0
4395	0	2	2	E	LMCI	MCI	72.4	1	16	0	17.174	2	1	0	1	0	0	1	0	0	0
4395	0	3	2	E	LMCI	MCI	72.4	1	16	0	9.968	1	0	NA	NA	NA	NA	NA	NA	NA	NA
4395	0	4	2	E	LMCI	MCI	72.4	1	16	0	10.043	1	0	0	1	0	0	1	0	0	0
4396	0	0	1	A	CN	CN	78.4	1	12	0	15.945	2	1	1	0	0	0	0	1	0	0
4396	0	1	1	A	CN	CN	78.4	1	12	0	16.078	2	1	1	0	0	0	0	1	0	0
4396	0	2	1	A	CN	CN	78.4	1	12	0	15.996	2	1	1	0	0	0	0	1	0	0
4399	0	0	1	A	CN	CN	77.9	1	16	1	12.558	1	0	1	1	0	0	0	0	0	0
4399	0	1	1	A	CN	CN	77.9	1	16	1	10.685	1	0	1	1	0	0	0	0	0	0
4399	0	2	1	A	CN	CN	77.9	1	16	1	9.388	1	0	1	1	0	0	0	0	0	0
4399	0	2	1	A	CN	CN	77.9	1	16	1	9.388	1	0	1	1	0	0	0	0	0	0
4399	0	4	1	A	CN	CN	77.9	1	16	1	12.554	1	0	1	1	0	0	0	0	0	0
4400	0	0	1	B	CN	CN	71.1	0	20	1	26.217	2	1	0	0	0	0	1	1	0	0
4400	0	1	1	B	CN	CN	71.1	0	20	1	20.29	2	1	0	0	0	0	1	1	0	0
4400	0	2	1	B	CN	CN	71.1	0	20	1	29.728	2	1	0	0	0	0	1	1	0	0
4401	0	0	1	A	CN	CN	67.5	1	20	1	16.24	2	1	1	1	0	0	0	1	0	0
4401	0	1	1	A	CN	CN	67.5	1	20	1	23.189	2	1	1	1	0	0	0	1	0	0
4401	0	2	1	A	CN	CN	67.5	1	20	1	11.633	1	0	1	1	0	0	0	1	0	0
4402	1	0	2	C	LMCI	MCI	72.9	1	12	1	17.185	2	1	1	0	1	0	1	1	0	0
4402	1	1	5	C	LMCI	Dementia	72.9	1	12	1	15.45	2	1	1	0	1	0	1	1	0	0
4402	1	3	3	C	LMCI	Dementia	72.9	1	12	1	17.118	2	1	NA	NA	NA	NA	NA	NA	NA	NA
4404	0	0	2	C	EMCI	MCI	82.5	1	12	0	30.357	2	1	NA	NA	NA	NA	NA	NA	NA	NA
4404	0	1	2	C	EMCI	MCI	82.5	1	12	0	32.85	2	1	NA	NA	NA	NA	NA	NA	NA	NA
4404	0	2	2	C	EMCI	MCI	82.5	1	12	0	14.571	1	0	NA	NA	NA	NA	NA	NA	NA	NA
4404	0	3	2	C	EMCI	MCI	82.5	1	12	0	27.662	2	1	NA	NA	NA	NA	NA	NA	NA	NA
4405	0	0	2	C	EMCI	MCI	71.4	0	18	1	15.397	2	1	1	0	0	0	0	1	0	0
4405	0	1	2	C	EMCI	MCI	71.4	0	18	1	12.564	1	0	1	0	0	0	0	1	0	0
4405	0	2	2	C	EMCI	MCI	71.4	0	18	1	6.592	1	0	1	0	0	0	0	1	0	0
4414	1	0	2	C	LMCI	MCI	60.8	1	18	1	30.037	2	1	0	0	1	0	0	0	0	0
4414	1	1	3	C	LMCI	Dementia	60.8	1	18	1	9.55	1	0	0	0	1	0	0	0	0	0
4414	1	2	5	C	LMCI	Dementia	60.8	1	18	1	42.597	2	1	0	0	1	0	0	0	0	0
4414	1	3	5	C	LMCI	Dementia	60.8	1	18	1	49.173	2	1	0	0	1	0	0	0	0	0
4415	1	0	2	C	EMCI	MCI	75.1	1	13	2	17.539	2	1	1	0	1	0	0	1	0	0
4415	1	2	5	C	EMCI	Dementia	75.1	1	13	2	35.944	2	1	1	0	1	0	0	1	0	0
4415	1	3	5	C	EMCI	Dementia	75.1	1	13	2	56.749	2	1	NA	NA	NA	NA	NA	NA	NA	NA
4419	0	0	2	C	EMCI	MCI	63.8	1	18	1	14.479	1	0	1	0	0	0	1	0	0	0
4419	0	1	7	C	EMCI	CN	63.8	1	18	1	11.855	1	0	1	0	0	0	1	0	0	0
4419	0	2	7	C	EMCI	CN	63.8	1	18	1	13.621	1	0	1	0	0	0	1	0	0	0
4419	0	3	1	C	EMCI	CN	63.8	1	18	1	12.968	1	0	NA	NA	NA	NA	NA	NA	NA	NA
4419	0	4	1	C	EMCI	CN	63.8	1	18	1	11.062	1	0	NA	NA	NA	NA	NA	NA	NA	NA
4420	0	0	2	C	EMCI	MCI	81.4	0	18	0	17.905	2	1	1	0	0	0	0	0	0	0
4420	0	1	2	C	EMCI	MCI	81.4	0	18	0	3.904	1	0	1	0	0	0	0	0	0	0
4421	0	0	1	A	CN	CN	75.1	1	14	0	17.472	2	1	1	0	0	1	1	1	0	0
4421	0	1	1	A	CN	CN	75.1	1	14	0	12.52	1	0	1	0	0	1	1	1	0	0
4421	0	2	1	A	CN	CN	75.1	1	14	0	20.748	2	1	1	0	0	1	1	1	0	0
4422	0	0	1	B	CN	CN	70.8	1	15	0	13.649	1	0	1	0	0	0	0	1	0	0
4422	0	1	1	B	CN	CN	70.8	1	15	0	11.608	1	0	1	0	0	0	0	1	0	0
4422	0	2	1	B	CN	CN	70.8	1	15	0	16.056	2	1	1	0	0	0	0	1	0	0
4422	0	2	1	B	CN	CN	70.8	1	15	0	16.056	2	1	1	0	0	0	0	1	0	0
4422	0	4	1	B	CN	CN	70.8	1	15	0	16.173	2	1	1	0	0	0	0	1	0	0
4424	0	0	1	B	CN	CN	66.2	1	12	1	10.053	1	0	1	0	0	0	0	1	0	0
4424	0	2	1	B	CN	CN	66.2	1	12	1	3.558	1	0	NA	NA	NA	NA	NA	NA	NA	NA
4426	1	0	2	C	LMCI	MCI	77.2	0	16	0	10.463	1	0	0	1	1	0	0	0	0	0
4426	1	1	2	C	LMCI	MCI	77.2	0	16	0	14.981	1	0	0	1	1	0	0	0	0	0
4426	1	2	5	C	LMCI	Dementia	77.2	0	16	0	13.272	1	0	NA	NA	NA	NA	NA	NA	NA	NA
4426	1	3	2	C	LMCI	MCI	77.2	0	16	0	14.152	1	0	NA	NA	NA	NA	NA	NA	NA	NA
4427	0	0	1	A	CN	CN	71.3	0	12	0	3.15	1	0	1	0	0	0	1	0	0	0
4427	0	1	1	A	CN	CN	71.3	0	12	0	27.857	2	1	1	0	0	0	1	0	0	0
4427	0	2	1	A	CN	CN	71.3	0	12	0	18.276	2	1	1	0	0	0	1	0	0	0
4427	0	4	1	A	CN	CN	71.3	0	12	0	12.887	1	0	1	0	0	0	1	0	0	0
4428	0	0	1	A	CN	CN	72.6	0	18	0	11.37	1	0	0	0	1	0	0	1	0	0
4428	0	1	1	A	CN	CN	72.6	0	18	0	15.912	2	1	0	0	1	0	0	1	0	0
4428	0	2	1	A	CN	CN	72.6	0	18	0	12.833	1	0	NA	NA	NA	NA	NA	NA	NA	NA
4428	0	4	1	A	CN	CN	72.6	0	18	0	8.56	1	0	NA	NA	NA	NA	NA	NA	NA	NA
4429	0	0	1	B	CN	CN	77	0	14	0	1.027	1	0	1	0	0	0	0	1	0	0
4429	0	1	1	B	CN	CN	77	0	14	0	15.788	2	1	1	0	0	0	0	1	0	0
4429	0	2	1	B	CN	CN	77	0	14	0	7.626	1	0	1	0	0	0	0	1	0	0
4429	0	2	1	B	CN	CN	77	0	14	0	7.626	1	0	1	0	0	0	0	1	0	0
4429	0	4	1	B	CN	CN	77	0	14	0	6.042	1	0	1	0	0	0	0	1	0	0
4430	1	0	2	C	LMCI	MCI	80	0	15	0	29.379	2	1	0	1	0	0	0	0	0	0
4430	1	1	2	C	LMCI	MCI	80	0	15	0	44.131	2	1	0	1	0	0	0	0	0	0
4430	1	2	3	C	LMCI	Dementia	80	0	15	0	26.136	2	1	0	1	0	0	0	0	0	0
4430	1	3	5	C	LMCI	Dementia	80	0	15	0	35.336	2	1	NA	NA	NA	NA	NA	NA	NA	NA
4430	1	4	3	C	LMCI	Dementia	80	0	15	0	32.638	2	1	0	1	0	0	0	0	0	0
4431	0	0	2	C	EMCI	MCI	74.1	0	16	0	23.863	2	1	1	0	0	0	1	1	0	1
4431	0	2	2	C	EMCI	MCI	74.1	0	16	0	26.474	2	1	NA	NA	NA	NA	NA	NA	NA	NA
4431	0	3	2	C	EMCI	MCI	74.1	0	16	0	36.331	2	1	1	0	0	0	1	1	0	1
4432	1	0	2	E	LMCI	MCI	61.6	0	14	0	15.819	2	1	1	0	1	1	1	1	0	0
4432	1	1	3	E	LMCI	Dementia	61.6	0	14	0	16.141	2	1	NA	NA	NA	NA	NA	NA	NA	NA
4432	1	2	3	E	LMCI	Dementia	61.6	0	14	0	32.709	2	1	1	0	1	1	1	1	0	0
4432	1	3	3	E	LMCI	Dementia	61.6	0	14	0	19.974	2	1	NA	NA	NA	NA	NA	NA	NA	NA
4432	1	4	3	E	LMCI	Dementia	61.6	0	14	0	22.033	2	1	NA	NA	NA	NA	NA	NA	NA	NA
4434	1	0	2	E	EMCI	MCI	66.5	0	17	0	15.348	2	1	0	0	0	0	1	0	1	0
4434	1	1	2	E	EMCI	MCI	66.5	0	17	0	15.744	2	1	0	0	0	0	1	0	1	0
4434	1	2	2	E	EMCI	MCI	66.5	0	17	0	4.935	1	0	0	0	0	0	1	0	1	0
4434	1	3	5	E	EMCI	Dementia	66.5	0	17	0	10.482	1	0	NA	NA	NA	NA	NA	NA	NA	NA
4434	1	4	8	E	EMCI	MCI	66.5	0	17	0	4.103	1	0	0	0	0	0	1	0	1	0
4438	0	0	2	C	EMCI	MCI	76.8	0	18	0	11.091	1	0	1	1	0	0	1	1	0	1
4438	0	1	2	C	EMCI	MCI	76.8	0	18	0	11.026	1	0	1	1	0	0	1	1	0	1
4441	0	0	1	B	CN	CN	68.7	1	16	0	12.528	1	0	0	0	0	0	1	0	0	0
4441	0	1	1	B	CN	CN	68.7	1	16	0	11.29	1	0	0	0	0	0	1	0	0	0
4441	0	2	1	B	CN	CN	68.7	1	16	0	9.763	1	0	0	0	0	0	1	0	0	0
4441	0	4	1	B	CN	CN	68.7	1	16	0	12.532	1	0	NA	NA	NA	NA	NA	NA	NA	NA
4442	0	0	1	B	CN	CN	74.2	1	17	1	32.557	2	1	1	0	0	0	1	0	0	0
4442	0	1	1	B	CN	CN	74.2	1	17	1	35.761	2	1	1	0	0	0	1	0	0	0
4443	0	0	2	E	EMCI	MCI	67.9	0	12	0	12.512	1	0	1	0	0	0	0	1	0	0
4443	0	1	2	E	EMCI	MCI	67.9	0	12	0	8.584	1	0	1	0	0	0	0	1	0	0
4443	0	2	2	E	EMCI	MCI	67.9	0	12	0	8.313	1	0	1	0	0	0	0	1	0	0
4443	0	3	2	E	EMCI	MCI	67.9	0	12	0	8.99	1	0	NA	NA	NA	NA	NA	NA	NA	NA
4443	0	4	2	E	EMCI	MCI	67.9	0	12	0	9.352	1	0	NA	NA	NA	NA	NA	NA	NA	NA
4444	0	0	2	C	LMCI	MCI	77.5	0	18	0	16.552	2	1	1	0	0	0	0	1	0	0
4444	0	1	2	C	LMCI	MCI	77.5	0	18	0	15.905	2	1	1	0	0	0	0	1	0	0
4444	0	2	2	C	LMCI	MCI	77.5	0	18	0	15.91	2	1	1	0	0	0	0	1	0	0
4444	0	3	2	C	LMCI	MCI	77.5	0	18	0	16.883	2	1	NA	NA	NA	NA	NA	NA	NA	NA
4444	0	4	1	C	LMCI	CN	77.5	0	18	0	18.608	2	1	NA	NA	NA	NA	NA	NA	NA	NA
4445	0	0	2	E	EMCI	MCI	73.7	0	14	0	13.534	1	0	1	1	0	0	1	1	0	0
4445	0	1	2	E	EMCI	MCI	73.7	0	14	0	15.74	2	1	1	1	0	0	1	1	0	0
4445	0	2	2	E	EMCI	MCI	73.7	0	14	0	12.877	1	0	NA	NA	NA	NA	NA	NA	NA	NA
4446	0	0	1	A	CN	CN	68.4	1	15	0	21.884	2	1	NA	NA	NA	NA	NA	NA	NA	NA
4446	0	1	1	A	CN	CN	68.4	1	15	0	13.678	1	0	NA	NA	NA	NA	NA	NA	NA	NA
4446	0	2	1	A	CN	CN	68.4	1	15	0	16.751	2	1	NA	NA	NA	NA	NA	NA	NA	NA
4446	0	3	4	A	CN	MCI	68.4	1	15	0	15.617	2	1	NA	NA	NA	NA	NA	NA	NA	NA
4446	0	4	2	A	CN	MCI	68.4	1	15	0	25.482	2	1	NA	NA	NA	NA	NA	NA	NA	NA
4447	0	0	2	C	EMCI	MCI	67.5	1	19	1	24.128	2	1	0	0	0	0	0	0	0	1
4447	0	1	2	C	EMCI	MCI	67.5	1	19	1	23.63	2	1	0	0	0	0	0	0	0	1
4447	0	2	2	C	EMCI	MCI	67.5	1	19	1	15.628	2	1	0	0	0	0	0	0	0	1
4447	0	3	2	C	EMCI	MCI	67.5	1	19	1	12.52	1	0	0	0	0	0	0	0	0	1
4448	0	0	1	A	CN	CN	63.8	1	16	0	15.363	2	1	1	1	0	0	1	1	0	0
4448	0	1	1	A	CN	CN	63.8	1	16	0	3.646	1	0	1	1	0	0	1	1	0	0
4448	0	2	1	A	CN	CN	63.8	1	16	0	13.638	1	0	1	1	0	0	1	1	0	0
4448	0	4	1	A	CN	CN	63.8	1	16	0	17.753	2	1	1	1	0	0	1	1	0	0
4449	0	0	1	B	CN	CN	66.9	1	12	0	16.053	2	1	1	0	0	1	1	1	0	0
4449	0	1	1	B	CN	CN	66.9	1	12	0	10.638	1	0	1	0	0	1	1	1	0	0
4453	0	0	1	A	CN	CN	65.9	0	16	0	13.552	1	0	1	0	0	1	0	1	0	0
4453	0	1	1	A	CN	CN	65.9	0	16	0	10.441	1	0	1	0	0	1	0	1	0	0
4453	0	2	1	A	CN	CN	65.9	0	16	0	12.049	1	0	1	0	0	1	0	1	0	0
4453	0	4	1	A	CN	CN	65.9	0	16	0	6.865	1	0	1	0	0	1	0	1	0	0
4455	0	0	2	E	EMCI	MCI	64.2	0	18	0	15.67	2	1	1	0	1	0	0	1	0	0
4455	0	1	2	E	EMCI	MCI	64.2	0	18	0	20.255	2	1	1	0	1	0	0	1	0	0
4455	0	2	2	E	EMCI	MCI	64.2	0	18	0	20.702	2	1	1	0	1	0	0	1	0	0
4455	0	4	2	E	EMCI	MCI	64.2	0	18	0	24.048	2	1	NA	NA	NA	NA	NA	NA	NA	NA
4458	1	0	2	C	LMCI	MCI	76.1	1	16	1	28.637	2	1	1	0	0	0	0	0	0	0
4458	1	1	5	C	LMCI	Dementia	76.1	1	16	1	35.445	2	1	1	0	0	0	0	0	0	0
4458	1	2	3	C	LMCI	Dementia	76.1	1	16	1	37.054	2	1	1	0	0	0	0	0	0	0
4458	1	3	3	C	LMCI	Dementia	76.1	1	16	1	29.807	2	1	NA	NA	NA	NA	NA	NA	NA	NA
4458	1	4	3	C	LMCI	Dementia	76.1	1	16	1	30.305	2	1	1	0	0	0	0	0	0	0
4462	1	0	2	C	LMCI	MCI	71.3	0	18	0	25.021	2	1	1	0	0	0	0	1	0	0
4462	1	1	2	C	LMCI	MCI	71.3	0	18	0	30.416	2	1	1	0	0	0	0	1	0	0
4462	1	1	2	C	LMCI	MCI	71.3	0	18	0	24.102	2	1	1	0	0	0	0	1	0	0
4462	1	2	2	C	LMCI	MCI	71.3	0	18	0	26.941	2	1	NA	NA	NA	NA	NA	NA	NA	NA
4462	1	3	5	C	LMCI	Dementia	71.3	0	18	0	27.437	2	1	NA	NA	NA	NA	NA	NA	NA	NA
4463	0	0	2	E	EMCI	MCI	66.5	0	13	1	12.517	1	0	0	1	0	0	0	0	0	0
4463	0	1	2	E	EMCI	MCI	66.5	0	13	1	11.71	1	0	0	1	0	0	0	0	0	0
4463	0	2	2	E	EMCI	MCI	66.5	0	13	1	19.504	2	1	0	1	0	0	0	0	0	0
4463	0	3	2	E	EMCI	MCI	66.5	0	13	1	20.123	2	1	NA	NA	NA	NA	NA	NA	NA	NA
4463	0	4	2	E	EMCI	MCI	66.5	0	13	1	26.547	2	1	NA	NA	NA	NA	NA	NA	NA	NA
4464	0	0	1	B	CN	CN	70.4	0	16	1	7.821	1	0	1	0	0	0	0	1	0	0
4464	0	1	1	B	CN	CN	70.4	0	16	1	8.393	1	0	1	0	0	0	0	1	0	0
4464	0	2	1	B	CN	CN	70.4	0	16	1	16.707	2	1	1	0	0	0	0	1	0	0
4465	0	0	2	E	EMCI	MCI	61.1	1	16	1	5.95	1	0	1	0	1	0	0	1	0	0
4465	0	1	2	E	EMCI	MCI	61.1	1	16	1	6.356	1	0	1	0	1	0	0	1	0	0
4465	0	1	2	E	EMCI	MCI	61.1	1	16	1	13.434	1	0	1	0	1	0	0	1	0	0
4465	0	2	2	E	EMCI	MCI	61.1	1	16	1	5.944	1	0	NA	NA	NA	NA	NA	NA	NA	NA
4465	0	3	2	E	EMCI	MCI	61.1	1	16	1	0.643	1	0	NA	NA	NA	NA	NA	NA	NA	NA
4465	0	4	2	E	EMCI	MCI	61.1	1	16	1	6.854	1	0	NA	NA	NA	NA	NA	NA	NA	NA
4466	0	0	1	A	CN	CN	79.8	0	16	0	26.752	2	1	0	1	0	0	0	0	0	0
4466	0	1	1	A	CN	CN	79.8	0	16	0	16.858	2	1	0	1	0	0	0	0	0	0
4466	0	2	1	A	CN	CN	79.8	0	16	0	28.285	2	1	0	1	0	0	0	0	0	0
4466	0	4	1	A	CN	CN	79.8	0	16	0	24.376	2	1	0	1	0	0	0	0	0	0
4467	0	0	2	C	EMCI	MCI	61.9	1	12	2	6.778	1	0	1	0	1	0	1	1	0	0
4467	0	1	2	C	EMCI	MCI	61.9	1	12	2	7.504	1	0	1	0	1	0	1	1	0	0
4467	0	2	2	C	EMCI	MCI	61.9	1	12	2	22.574	2	1	1	0	1	0	1	1	0	0
4467	0	3	2	C	EMCI	MCI	61.9	1	12	2	18.629	2	1	NA	NA	NA	NA	NA	NA	NA	NA
4468	0	0	2	E	EMCI	MCI	62.3	1	16	0	9.744	1	0	0	0	1	0	0	0	0	0
4468	0	1	2	E	EMCI	MCI	62.3	1	16	0	4.809	1	0	0	0	1	0	0	0	0	0
4468	0	2	2	E	EMCI	MCI	62.3	1	16	0	33.801	2	1	0	0	1	0	0	0	0	0
4469	0	0	1	A	CN	CN	66.1	0	19	1	16.203	2	1	1	0	0	0	1	1	0	0
4469	0	1	1	A	CN	CN	66.1	0	19	1	12.794	1	0	1	0	0	0	1	1	0	0
4469	0	2	1	A	CN	CN	66.1	0	19	1	17.156	2	1	1	0	0	0	1	1	0	0
4469	0	2	1	A	CN	CN	66.1	0	19	1	17.156	2	1	1	0	0	0	1	1	0	0
4473	0	0	2	C	EMCI	MCI	74.8	0	16	1	11.588	1	0	NA	NA	NA	NA	NA	NA	NA	NA
4473	0	1	2	C	EMCI	MCI	74.8	0	16	1	11.781	1	0	NA	NA	NA	NA	NA	NA	NA	NA
4473	0	2	2	C	EMCI	MCI	74.8	0	16	1	30.66	2	1	NA	NA	NA	NA	NA	NA	NA	NA
4473	0	3	2	C	EMCI	MCI	74.8	0	16	1	19.452	2	1	NA	NA	NA	NA	NA	NA	NA	NA
4473	0	4	2	C	EMCI	MCI	74.8	0	16	1	47.395	2	1	NA	NA	NA	NA	NA	NA	NA	NA
4475	0	0	2	E	EMCI	MCI	83.9	0	14	1	4.568	1	0	1	0	0	0	1	1	0	0
4475	0	1	2	E	EMCI	MCI	83.9	0	14	1	13.956	1	0	1	0	0	0	1	1	0	0
4476	0	0	2	E	EMCI	MCI	88.6	0	11	0	23.949	2	1	1	1	0	0	1	0	0	0
4476	0	1	2	E	EMCI	MCI	88.6	0	11	0	24.707	2	1	1	1	0	0	1	0	0	0
4476	0	2	2	E	EMCI	MCI	88.6	0	11	0	14.675	1	0	1	1	0	0	1	0	0	0
4476	0	3	2	E	EMCI	MCI	88.6	0	11	0	14.728	1	0	NA	NA	NA	NA	NA	NA	NA	NA
4480	0	0	2	C	EMCI	MCI	63.8	1	12	1	21.438	2	1	1	0	0	0	1	0	0	0
4480	0	1	2	C	EMCI	MCI	63.8	1	12	1	17.399	2	1	1	0	0	0	1	0	0	0
4480	0	2	2	C	EMCI	MCI	63.8	1	12	1	18.563	2	1	1	0	0	0	1	0	0	0
4482	0	0	1	B	CN	CN	77.2	1	16	0	29.116	2	1	0	0	1	0	0	0	0	0
4482	0	1	1	B	CN	CN	77.2	1	16	0	16.455	2	1	0	0	1	0	0	0	0	0
4482	0	2	1	B	CN	CN	77.2	1	16	0	29.232	2	1	0	0	1	0	0	0	0	0
4482	0	2	1	B	CN	CN	77.2	1	16	0	29.232	2	1	0	0	1	0	0	0	0	0
4482	0	4	1	B	CN	CN	77.2	1	16	0	13.233	1	0	0	0	1	0	0	0	0	0
4483	0	0	1	A	CN	CN	69.5	1	15	0	5.461	1	0	0	0	1	0	0	0	0	0
4483	0	1	1	A	CN	CN	69.5	1	15	0	11.247	1	0	0	0	1	0	0	0	0	0
4483	0	2	1	A	CN	CN	69.5	1	15	0	12.653	1	0	0	0	1	0	0	0	0	0
4483	0	4	1	A	CN	CN	69.5	1	15	0	21.145	2	1	0	0	1	0	0	0	0	0
4485	0	0	1	A	CN	CN	73.3	0	17	0	14.424	1	0	1	1	0	0	1	1	0	0
4485	0	1	1	A	CN	CN	73.3	0	17	0	8.114	1	0	1	1	0	0	1	1	0	0
4485	0	2	1	A	CN	CN	73.3	0	17	0	12.891	1	0	1	1	0	0	1	1	0	0
4485	0	4	1	A	CN	CN	73.3	0	17	0	17.905	2	1	1	1	0	0	1	1	0	0
4488	0	0	1	A	CN	CN	72.6	0	18	0	9.493	1	0	1	0	0	0	1	1	0	0
4488	0	1	1	A	CN	CN	72.6	0	18	0	29.207	2	1	1	0	0	0	1	1	0	0
4488	0	2	1	A	CN	CN	72.6	0	18	0	13.445	1	0	NA	NA	NA	NA	NA	NA	NA	NA
4488	0	4	1	A	CN	CN	72.6	0	18	0	16.291	2	1	1	0	0	0	1	1	0	0
4488	0	4	1	A	CN	CN	72.6	0	18	0	16.291	2	1	1	0	0	0	1	1	0	0
4489	0	0	2	C	LMCI	MCI	74.2	0	20	0	11.009	1	0	NA	NA	NA	NA	NA	NA	NA	NA
4489	0	1	2	C	LMCI	MCI	74.2	0	20	0	10.765	1	0	NA	NA	NA	NA	NA	NA	NA	NA
4489	0	2	2	C	LMCI	MCI	74.2	0	20	0	13.612	1	0	NA	NA	NA	NA	NA	NA	NA	NA
4489	0	3	2	C	LMCI	MCI	74.2	0	20	0	4.568	1	0	NA	NA	NA	NA	NA	NA	NA	NA
4489	0	4	2	C	LMCI	MCI	74.2	0	20	0	2.869	1	0	NA	NA	NA	NA	NA	NA	NA	NA
4491	0	0	1	A	CN	CN	84.1	0	19	0	5.04	1	0	0	1	0	0	0	0	0	0
4491	0	1	1	A	CN	CN	84.1	0	19	0	45.364	2	1	0	1	0	0	0	0	0	0
4491	0	2	1	A	CN	CN	84.1	0	19	0	11.083	1	0	0	1	0	0	0	0	0	0
4491	0	4	1	A	CN	CN	84.1	0	19	0	10.909	1	0	0	1	0	0	0	0	0	0
4491	0	4	1	A	CN	CN	84.1	0	19	0	10.909	1	0	0	1	0	0	0	0	0	0
4496	0	0	1	A	CN	CN	76.1	1	16	1	12.028	1	0	1	0	0	1	0	1	0	0
4496	0	1	1	A	CN	CN	76.1	1	16	1	11.11	1	0	1	0	0	1	0	1	0	0
4496	0	2	1	A	CN	CN	76.1	1	16	1	8.602	1	0	1	0	0	1	0	1	0	0
4498	0	0	2	C	EMCI	MCI	77.5	1	14	0	18.686	2	1	1	0	0	1	1	1	0	0
4498	0	1	2	C	EMCI	MCI	77.5	1	14	0	20.748	2	1	1	0	0	1	1	1	0	0
4498	0	2	2	C	EMCI	MCI	77.5	1	14	0	21.452	2	1	1	0	0	1	1	1	0	0
4498	0	4	2	C	EMCI	MCI	77.5	1	14	0	25.299	2	1	1	0	0	1	1	1	0	0
4499	0	0	1	A	CN	CN	83.8	0	20	0	16.955	2	1	1	1	1	0	1	0	0	0
4499	0	1	1	A	CN	CN	83.8	0	20	0	22.69	2	1	1	1	1	0	1	0	0	0
4499	0	2	1	A	CN	CN	83.8	0	20	0	26.301	2	1	1	1	1	0	1	0	0	0
4499	0	4	1	A	CN	CN	83.8	0	20	0	23.091	2	1	1	1	1	0	1	0	0	0
4502	1	0	2	C	LMCI	MCI	58.5	1	20	2	27.145	2	1	0	0	1	0	0	0	0	0
4502	1	1	5	C	LMCI	Dementia	58.5	1	20	2	26.487	2	1	0	0	1	0	0	0	0	0
4502	1	2	3	C	LMCI	Dementia	58.5	1	20	2	30.467	2	1	0	0	1	0	0	0	0	0
4502	1	3	3	C	LMCI	Dementia	58.5	1	20	2	22.521	2	1	NA	NA	NA	NA	NA	NA	NA	NA
4502	1	4	3	C	LMCI	Dementia	58.5	1	20	2	21.83	2	1	0	0	1	0	0	0	0	0
4503	0	0	1	A	CN	CN	71.7	1	19	0	6.791	1	0	NA	NA	NA	NA	NA	NA	NA	NA
4503	0	1	1	A	CN	CN	71.7	1	19	0	9.752	1	0	NA	NA	NA	NA	NA	NA	NA	NA
4503	0	2	1	A	CN	CN	71.7	1	19	0	4.91	1	0	NA	NA	NA	NA	NA	NA	NA	NA
4503	0	3	1	A	CN	CN	71.7	1	19	0	11.044	1	0	NA	NA	NA	NA	NA	NA	NA	NA
4506	1	0	1	A	CN	CN	71.5	0	19	0	26.37	2	1	NA	NA	NA	NA	NA	NA	NA	NA
4506	1	1	4	A	CN	MCI	71.5	0	19	0	24.779	2	1	NA	NA	NA	NA	NA	NA	NA	NA
4506	1	1	4	A	CN	MCI	71.5	0	19	0	26.6	2	1	NA	NA	NA	NA	NA	NA	NA	NA
4506	1	3	3	A	CN	Dementia	71.5	0	19	0	38.036	2	1	NA	NA	NA	NA	NA	NA	NA	NA
4507	1	0	2	C	LMCI	MCI	78.2	0	16	1	14.583	1	0	1	1	0	0	0	1	0	0
4507	1	1	2	C	LMCI	MCI	78.2	0	16	1	34.114	2	1	1	1	0	0	0	1	0	0
4507	1	2	5	C	LMCI	Dementia	78.2	0	16	1	11.438	1	0	NA	NA	NA	NA	NA	NA	NA	NA
4507	1	3	3	C	LMCI	Dementia	78.2	0	16	1	16.795	2	1	NA	NA	NA	NA	NA	NA	NA	NA
4507	1	4	3	C	LMCI	Dementia	78.2	0	16	1	17.319	2	1	NA	NA	NA	NA	NA	NA	NA	NA
4508	0	0	1	B	CN	CN	77.1	1	14	0	12.721	1	0	NA	NA	NA	NA	NA	NA	NA	NA
4508	0	1	1	B	CN	CN	77.1	1	14	0	31.767	2	1	NA	NA	NA	NA	NA	NA	NA	NA
4508	0	2	1	B	CN	CN	77.1	1	14	0	9.277	1	0	NA	NA	NA	NA	NA	NA	NA	NA
4508	0	4	1	B	CN	CN	77.1	1	14	0	16.327	2	1	NA	NA	NA	NA	NA	NA	NA	NA
4510	0	0	2	C	LMCI	MCI	66.4	1	12	1	20.981	2	1	1	0	0	0	1	1	0	0
4510	0	1	2	C	LMCI	MCI	66.4	1	12	1	50.723	2	1	1	0	0	0	1	1	0	0
4510	0	2	2	C	LMCI	MCI	66.4	1	12	1	22.697	2	1	1	0	0	0	1	1	0	0
4510	0	3	2	C	LMCI	MCI	66.4	1	12	1	18.619	2	1	NA	NA	NA	NA	NA	NA	NA	NA
4510	0	4	2	C	LMCI	MCI	66.4	1	12	1	39.777	2	1	1	0	0	0	1	1	0	0
4512	0	0	7	E	EMCI	CN	68	1	16	0	9.351	1	0	1	1	0	0	0	1	0	1
4512	0	1	2	E	EMCI	MCI	68	1	16	0	12.822	1	0	1	1	0	0	0	1	0	1
4512	0	2	2	E	EMCI	MCI	68	1	16	0	12.615	1	0	1	1	0	0	0	1	0	1
4512	0	3	2	E	EMCI	MCI	68	1	16	0	9.105	1	0	NA	NA	NA	NA	NA	NA	NA	NA
4513	0	0	2	E	EMCI	MCI	60.6	0	19	1	26.059	2	1	0	0	1	0	0	0	0	0
4513	0	1	2	E	EMCI	MCI	60.6	0	19	1	11.807	1	0	0	0	1	0	0	0	0	0
4513	0	2	2	E	EMCI	MCI	60.6	0	19	1	17.999	2	1	0	0	1	0	0	0	0	0
4513	0	3	2	E	EMCI	MCI	60.6	0	19	1	2.43	1	0	NA	NA	NA	NA	NA	NA	NA	NA
4513	0	4	7	E	EMCI	CN	60.6	0	19	1	4.595	1	0	0	0	1	0	0	0	0	0
4514	0	0	2	E	EMCI	MCI	67.6	1	14	1	9.416	1	0	1	0	0	0	0	1	0	0
4514	0	1	2	E	EMCI	MCI	67.6	1	14	1	12.445	1	0	1	0	0	0	0	1	0	0
4514	0	2	2	E	EMCI	MCI	67.6	1	14	1	35.054	2	1	1	0	0	0	0	1	0	0
4514	0	3	2	E	EMCI	MCI	67.6	1	14	1	10.902	1	0	NA	NA	NA	NA	NA	NA	NA	NA
4514	0	4	2	E	EMCI	MCI	67.6	1	14	1	26.626	2	1	1	0	0	0	0	1	0	0
4515	1	0	2	C	LMCI	MCI	74.6	0	19	1	30.995	2	1	NA	NA	NA	NA	NA	NA	NA	NA
4515	1	1	3	C	LMCI	Dementia	74.6	0	19	1	14.323	1	0	NA	NA	NA	NA	NA	NA	NA	NA
4515	1	2	3	C	LMCI	Dementia	74.6	0	19	1	28.318	2	1	NA	NA	NA	NA	NA	NA	NA	NA
4516	0	0	1	A	CN	CN	71.4	0	20	0	14.487	1	0	1	0	0	0	1	0	0	0
4516	0	1	1	A	CN	CN	71.4	0	20	0	30.145	2	1	1	0	0	0	1	0	0	0
4516	0	2	1	A	CN	CN	71.4	0	20	0	13.116	1	0	1	0	0	0	1	0	0	0
4516	0	4	1	A	CN	CN	71.4	0	20	0	18.489	2	1	1	0	0	0	1	0	0	0
4520	0	0	1	A	CN	CN	67.8	0	16	0	6.647	1	0	NA	NA	NA	NA	NA	NA	NA	NA
4520	0	1	1	A	CN	CN	67.8	0	16	0	11.28	1	0	NA	NA	NA	NA	NA	NA	NA	NA
4520	0	2	1	A	CN	CN	67.8	0	16	0	6.193	1	0	NA	NA	NA	NA	NA	NA	NA	NA
4520	0	4	1	A	CN	CN	67.8	0	16	0	6.866	1	0	NA	NA	NA	NA	NA	NA	NA	NA
4521	1	0	2	C	LMCI	MCI	70	0	18	1	23.308	2	1	1	0	0	0	1	0	0	0
4521	1	1	2	C	LMCI	MCI	70	0	18	1	13.201	1	0	1	0	0	0	1	0	0	0
4521	1	2	2	C	LMCI	MCI	70	0	18	1	24.231	2	1	1	0	0	0	1	0	0	0
4521	1	3	5	C	LMCI	Dementia	70	0	18	1	17.872	2	1	1	0	0	0	1	0	0	0
4521	1	4	3	C	LMCI	Dementia	70	0	18	1	10.534	1	0	1	0	0	0	1	0	0	0
4522	0	0	2	E	EMCI	MCI	66.8	0	18	0	20.185	2	1	1	0	0	0	0	1	0	0
4522	0	1	2	E	EMCI	MCI	66.8	0	18	0	17.208	2	1	1	0	0	0	0	1	0	0
4522	0	1	2	E	EMCI	MCI	66.8	0	18	0	19.608	2	1	1	0	0	0	0	1	0	0
4522	0	2	2	E	EMCI	MCI	66.8	0	18	0	10.867	1	0	NA	NA	NA	NA	NA	NA	NA	NA
4522	0	3	2	E	EMCI	MCI	66.8	0	18	0	19.777	2	1	1	0	0	0	0	1	0	0
4522	0	4	2	E	EMCI	MCI	66.8	0	18	0	16.338	2	1	NA	NA	NA	NA	NA	NA	NA	NA
4530	1	0	2	C	EMCI	MCI	75.9	0	18	1	21.417	2	1	0	1	0	0	0	1	0	0
4530	1	1	5	C	EMCI	Dementia	75.9	0	18	1	20.957	2	1	0	1	0	0	0	1	0	0
4531	0	0	2	C	LMCI	MCI	73.7	0	20	1	24.88	2	1	1	0	0	0	1	1	0	0
4531	0	1	2	C	LMCI	MCI	73.7	0	20	1	18.655	2	1	NA	NA	NA	NA	NA	NA	NA	NA
4531	0	2	2	C	LMCI	MCI	73.7	0	20	1	20.049	2	1	NA	NA	NA	NA	NA	NA	NA	NA
4531	0	4	2	C	LMCI	MCI	73.7	0	20	1	16.948	2	1	NA	NA	NA	NA	NA	NA	NA	NA
4536	0	0	2	E	EMCI	MCI	77.9	1	17	0	19.127	2	1	0	0	1	0	0	0	0	0
4536	0	1	2	E	EMCI	MCI	77.9	1	17	0	10.761	1	0	0	0	1	0	0	0	0	0
4536	0	2	2	E	EMCI	MCI	77.9	1	17	0	15.304	2	1	0	0	1	0	0	0	0	0
4536	0	3	2	E	EMCI	MCI	77.9	1	17	0	15.997	2	1	NA	NA	NA	NA	NA	NA	NA	NA
4536	0	4	2	E	EMCI	MCI	77.9	1	17	0	14.915	1	0	0	0	1	0	0	0	0	0
4538	0	0	2	C	LMCI	MCI	78.8	1	15	1	20.665	2	1	NA	NA	NA	NA	NA	NA	NA	NA
4538	0	1	2	C	LMCI	MCI	78.8	1	15	1	21.376	2	1	NA	NA	NA	NA	NA	NA	NA	NA
4538	0	2	2	C	LMCI	MCI	78.8	1	15	1	20.025	2	1	NA	NA	NA	NA	NA	NA	NA	NA
4538	0	3	2	C	LMCI	MCI	78.8	1	15	1	24.04	2	1	NA	NA	NA	NA	NA	NA	NA	NA
4539	0	0	2	E	EMCI	MCI	66.4	1	20	0	9.076	1	0	1	0	0	0	0	1	0	0
4539	0	1	2	E	EMCI	MCI	66.4	1	20	0	11.122	1	0	1	0	0	0	0	1	0	0
4539	0	2	2	E	EMCI	MCI	66.4	1	20	0	11.148	1	0	NA	NA	NA	NA	NA	NA	NA	NA
4539	0	3	2	E	EMCI	MCI	66.4	1	20	0	16.259	2	1	1	0	0	0	0	1	0	0
4539	0	4	2	E	EMCI	MCI	66.4	1	20	0	9.425	1	0	NA	NA	NA	NA	NA	NA	NA	NA
4542	1	0	2	C	LMCI	MCI	79.3	1	16	2	25.292	2	1	1	0	0	0	1	1	0	0
4542	1	1	3	C	LMCI	Dementia	79.3	1	16	2	8.105	1	0	1	0	0	0	1	1	0	0
4542	1	2	5	C	LMCI	Dementia	79.3	1	16	2	27.903	2	1	NA	NA	NA	NA	NA	NA	NA	NA
4542	1	3	3	C	LMCI	Dementia	79.3	1	16	2	33.379	2	1	NA	NA	NA	NA	NA	NA	NA	NA
4543	0	0	2	E	LMCI	MCI	70.1	1	18	0	11.986	1	0	1	0	1	0	1	1	0	0
4543	0	1	2	E	LMCI	MCI	70.1	1	18	0	11.552	1	0	1	0	1	0	1	1	0	0
4543	0	2	7	E	LMCI	CN	70.1	1	18	0	5.318	1	0	1	0	1	0	1	1	0	0
4543	0	3	1	E	LMCI	CN	70.1	1	18	0	8.183	1	0	NA	NA	NA	NA	NA	NA	NA	NA
4543	0	4	1	E	LMCI	CN	70.1	1	18	0	4.459	1	0	1	0	1	0	1	1	0	0
4545	0	0	1	A	CN	CN	67	1	19	0	6.254	1	0	0	0	1	0	0	0	0	0
4545	0	1	1	A	CN	CN	67	1	19	0	15.68	2	1	0	0	1	0	0	0	0	0
4545	0	2	1	A	CN	CN	67	1	19	0	6.375	1	0	0	0	1	0	0	0	0	0
4545	0	4	1	A	CN	CN	67	1	19	0	26.117	2	1	0	0	1	0	0	0	0	0
4547	0	0	2	C	EMCI	MCI	77.3	0	18	0	44.907	2	1	1	1	0	0	1	1	0	0
4547	0	1	2	C	EMCI	MCI	77.3	0	18	0	31.532	2	1	1	1	0	0	1	1	0	0
4547	0	2	2	C	EMCI	MCI	77.3	0	18	0	40.584	2	1	1	1	0	0	1	1	0	0
4547	0	4	2	C	EMCI	MCI	77.3	0	18	0	24.719	2	1	1	1	0	0	1	1	0	0
4548	0	0	2	E	LMCI	MCI	84.8	0	19	0	5.745	1	0	1	1	0	0	0	1	0	0
4548	0	1	2	E	LMCI	MCI	84.8	0	19	0	16.794	2	1	1	1	0	0	0	1	0	0
4548	0	2	2	E	LMCI	MCI	84.8	0	19	0	6.66	1	0	NA	NA	NA	NA	NA	NA	NA	NA
4548	0	3	2	E	LMCI	MCI	84.8	0	19	0	5.898	1	0	NA	NA	NA	NA	NA	NA	NA	NA
4548	0	4	2	E	LMCI	MCI	84.8	0	19	0	4.713	1	0	NA	NA	NA	NA	NA	NA	NA	NA
4552	0	0	1	A	CN	CN	63.2	0	17	1	19.375	2	1	0	1	0	0	0	0	0	0
4552	0	1	1	A	CN	CN	63.2	0	17	1	17.357	2	1	0	1	0	0	0	0	0	0
4552	0	2	1	A	CN	CN	63.2	0	17	1	19.858	2	1	0	1	0	0	0	0	0	0
4552	0	4	1	A	CN	CN	63.2	0	17	1	19.236	2	1	NA	NA	NA	NA	NA	NA	NA	NA
4553	0	0	2	C	EMCI	MCI	68.5	1	17	0	9.458	1	0	1	0	0	0	0	0	0	0
4553	0	1	2	C	EMCI	MCI	68.5	1	17	0	12.796	1	0	NA	NA	NA	NA	NA	NA	NA	NA
4553	0	2	2	C	EMCI	MCI	68.5	1	17	0	3.537	1	0	NA	NA	NA	NA	NA	NA	NA	NA
4553	0	3	2	C	EMCI	MCI	68.5	1	17	0	11.103	1	0	NA	NA	NA	NA	NA	NA	NA	NA
4553	0	4	2	C	EMCI	MCI	68.5	1	17	0	6.307	1	0	NA	NA	NA	NA	NA	NA	NA	NA
4555	0	0	1	B	CN	CN	65.8	1	15	1	40.571	2	1	NA	NA	NA	NA	NA	NA	NA	NA
4555	0	1	1	B	CN	CN	65.8	1	15	1	19.298	2	1	NA	NA	NA	NA	NA	NA	NA	NA
4555	0	2	1	B	CN	CN	65.8	1	15	1	11.276	1	0	NA	NA	NA	NA	NA	NA	NA	NA
4555	0	4	1	B	CN	CN	65.8	1	15	1	10.497	1	0	NA	NA	NA	NA	NA	NA	NA	NA
4556	0	0	2	E	EMCI	MCI	72.9	0	20	0	13.625	1	0	1	0	0	0	1	1	0	0
4556	0	1	7	E	EMCI	CN	72.9	0	20	0	8.984	1	0	1	0	0	0	1	1	0	0
4556	0	2	1	E	EMCI	CN	72.9	0	20	0	19.442	2	1	1	0	0	0	1	1	0	0
4556	0	3	1	E	EMCI	CN	72.9	0	20	0	18.333	2	1	NA	NA	NA	NA	NA	NA	NA	NA
4557	0	0	2	C	EMCI	MCI	83.3	1	12	0	19.789	2	1	1	0	0	0	1	0	1	0
4557	0	1	2	C	EMCI	MCI	83.3	1	12	0	12.531	1	0	NA	NA	NA	NA	NA	NA	NA	NA
4557	0	2	2	C	EMCI	MCI	83.3	1	12	0	27.338	2	1	1	0	0	0	1	0	1	0
4557	0	3	2	C	EMCI	MCI	83.3	1	12	0	33.505	2	1	NA	NA	NA	NA	NA	NA	NA	NA
4557	0	4	2	C	EMCI	MCI	83.3	1	12	0	34.686	2	1	NA	NA	NA	NA	NA	NA	NA	NA
4558	0	0	1	A	CN	CN	70	1	20	1	9.152	1	0	0	0	1	0	1	0	0	0
4558	0	1	1	A	CN	CN	70	1	20	1	10.326	1	0	0	0	1	0	1	0	0	0
4559	0	0	1	A	CN	CN	67.4	1	20	0	6.249	1	0	0	0	0	0	1	0	0	0
4559	0	1	1	A	CN	CN	67.4	1	20	0	10.774	1	0	0	0	0	0	1	0	0	0
4559	0	2	1	A	CN	CN	67.4	1	20	0	9.266	1	0	0	0	0	0	1	0	0	0
4560	0	0	1	A	CN	CN	70.3	1	20	0	4.495	1	0	NA	NA	NA	NA	NA	NA	NA	NA
4560	0	1	1	A	CN	CN	70.3	1	20	0	4.042	1	0	NA	NA	NA	NA	NA	NA	NA	NA
4560	0	2	1	A	CN	CN	70.3	1	20	0	3.827	1	0	NA	NA	NA	NA	NA	NA	NA	NA
4562	0	0	2	C	LMCI	MCI	63.6	0	18	2	19.148	2	1	1	0	0	0	1	1	0	0
4562	0	1	2	C	LMCI	MCI	63.6	0	18	2	15.273	2	1	1	0	0	0	1	1	0	0
4562	0	2	2	C	LMCI	MCI	63.6	0	18	2	14.922	1	0	1	0	0	0	1	1	0	0
4565	0	0	2	C	EMCI	MCI	82.4	0	12	0	15.289	2	1	1	0	1	0	1	1	0	0
4565	0	1	2	C	EMCI	MCI	82.4	0	12	0	24.228	2	1	1	0	1	0	1	1	0	0
4565	0	2	2	C	EMCI	MCI	82.4	0	12	0	15.725	2	1	1	0	1	0	1	1	0	0
4566	0	0	1	B	CN	CN	83.4	1	12	1	11.25	1	0	NA	NA	NA	NA	NA	NA	NA	NA
4566	0	1	1	B	CN	CN	83.4	1	12	1	13.284	1	0	NA	NA	NA	NA	NA	NA	NA	NA
4566	0	2	4	B	CN	MCI	83.4	1	12	1	10.97	1	0	NA	NA	NA	NA	NA	NA	NA	NA
4566	0	3	2	B	CN	MCI	83.4	1	12	1	15.995	2	1	NA	NA	NA	NA	NA	NA	NA	NA
4571	0	0	2	E	EMCI	MCI	60.5	0	14	1	20.772	2	1	1	0	0	0	1	0	0	0
4571	0	1	2	E	EMCI	MCI	60.5	0	14	1	22.741	2	1	1	0	0	0	1	0	0	0
4571	0	2	2	E	EMCI	MCI	60.5	0	14	1	21.208	2	1	1	0	0	0	1	0	0	0
4576	0	0	1	B	CN	CN	70.5	1	14	0	11.185	1	0	NA	NA	NA	NA	NA	NA	NA	NA
4576	0	1	1	B	CN	CN	70.5	1	14	0	15.236	2	1	NA	NA	NA	NA	NA	NA	NA	NA
4576	0	2	1	B	CN	CN	70.5	1	14	0	14.864	1	0	NA	NA	NA	NA	NA	NA	NA	NA
4577	0	0	1	B	CN	CN	84.7	0	20	2	17.516	2	1	1	0	0	0	1	1	0	0
4577	0	1	2	B	CN	MCI	84.7	0	20	2	23.822	2	1	1	0	0	0	1	1	0	0
4577	0	2	2	B	CN	MCI	84.7	0	20	2	27.701	2	1	NA	NA	NA	NA	NA	NA	NA	NA
4578	0	0	1	B	CN	CN	69.2	1	14	0	2.942	1	0	NA	NA	NA	NA	NA	NA	NA	NA
4578	0	1	1	B	CN	CN	69.2	1	14	0	7.409	1	0	NA	NA	NA	NA	NA	NA	NA	NA
4578	0	2	1	B	CN	CN	69.2	1	14	0	4.142	1	0	NA	NA	NA	NA	NA	NA	NA	NA
4578	0	4	1	B	CN	CN	69.2	1	14	0	9.676	1	0	NA	NA	NA	NA	NA	NA	NA	NA
4579	0	0	1	A	CN	CN	84.9	0	12	0	9.857	1	0	0	0	0	1	1	0	0	0
4579	0	1	2	A	CN	MCI	84.9	0	12	0	14.84	1	0	0	0	0	1	1	0	0	0
4579	0	2	2	A	CN	MCI	84.9	0	12	0	30.59	2	1	NA	NA	NA	NA	NA	NA	NA	NA
4580	0	0	1	B	CN	CN	69.7	1	16	2	14.288	1	0	1	0	0	0	1	1	0	0
4580	0	1	1	B	CN	CN	69.7	1	16	2	11.614	1	0	1	0	0	0	1	1	0	0
4580	0	2	1	B	CN	CN	69.7	1	16	2	32.262	2	1	1	0	0	0	1	1	0	0
4582	0	0	2	C	LMCI	MCI	66.6	1	16	1	14.013	1	0	0	0	1	0	0	0	0	0
4582	0	1	2	C	LMCI	MCI	66.6	1	16	1	15.174	2	1	0	0	1	0	0	0	0	0
4582	0	2	2	C	LMCI	MCI	66.6	1	16	1	13.774	1	0	0	0	1	0	0	0	0	0
4582	0	3	2	C	LMCI	MCI	66.6	1	16	1	15.336	2	1	0	0	1	0	0	0	0	0
4584	1	0	2	C	LMCI	MCI	78.3	1	16	1	24.901	2	1	0	0	0	0	0	1	0	0
4584	1	1	2	C	LMCI	MCI	78.3	1	16	1	28.392	2	1	0	0	0	0	0	1	0	0
4584	1	2	5	C	LMCI	Dementia	78.3	1	16	1	18.866	2	1	0	0	0	0	0	1	0	0
4585	0	0	1	A	CN	CN	65.3	0	13	1	14.045	1	0	1	1	0	0	1	0	0	0
4585	0	1	1	A	CN	CN	65.3	0	13	1	9.585	1	0	1	1	0	0	1	0	0	0
4585	0	2	1	A	CN	CN	65.3	0	13	1	7.781	1	0	1	1	0	0	1	0	0	0
4585	0	4	1	A	CN	CN	65.3	0	13	1	12.962	1	0	1	1	0	0	1	0	0	0
4586	0	0	1	A	CN	CN	75.8	0	20	0	2.638	1	0	0	0	0	0	0	1	0	0
4586	0	1	1	A	CN	CN	75.8	0	20	0	3.462	1	0	0	0	0	0	0	1	0	0
4586	0	2	1	A	CN	CN	75.8	0	20	0	2.464	1	0	NA	NA	NA	NA	NA	NA	NA	NA
4587	0	0	1	B	CN	CN	65.7	1	16	1	13.806	1	0	1	0	0	0	1	0	0	0
4587	0	1	1	B	CN	CN	65.7	1	16	1	7.093	1	0	1	0	0	0	1	0	0	0
4587	0	2	1	B	CN	CN	65.7	1	16	1	9.021	1	0	NA	NA	NA	NA	NA	NA	NA	NA
4587	0	4	1	B	CN	CN	65.7	1	16	1	15.33	2	1	1	0	0	0	1	0	0	0
4590	0	0	2	C	LMCI	MCI	60.2	1	16	0	10.592	1	0	NA	NA	NA	NA	NA	NA	NA	NA
4590	0	1	2	C	LMCI	MCI	60.2	1	16	0	9.332	1	0	NA	NA	NA	NA	NA	NA	NA	NA
4590	0	2	2	C	LMCI	MCI	60.2	1	16	0	9.414	1	0	NA	NA	NA	NA	NA	NA	NA	NA
4590	0	3	2	C	LMCI	MCI	60.2	1	16	0	13.683	1	0	NA	NA	NA	NA	NA	NA	NA	NA
4595	1	0	2	C	LMCI	MCI	76.6	0	16	0	28.984	2	1	NA	NA	NA	NA	NA	NA	NA	NA
4595	1	1	5	C	LMCI	Dementia	76.6	0	16	0	30.946	2	1	NA	NA	NA	NA	NA	NA	NA	NA
4595	1	2	3	C	LMCI	Dementia	76.6	0	16	0	51.26	2	1	NA	NA	NA	NA	NA	NA	NA	NA
4595	1	3	3	C	LMCI	Dementia	76.6	0	16	0	33.391	2	1	NA	NA	NA	NA	NA	NA	NA	NA
4596	1	0	2	C	LMCI	MCI	65.7	0	20	0	21.522	2	1	0	0	0	0	0	1	0	0
4596	1	1	2	C	LMCI	MCI	65.7	0	20	0	21.454	2	1	0	0	0	0	0	1	0	0
4596	1	2	5	C	LMCI	Dementia	65.7	0	20	0	33.932	2	1	0	0	0	0	0	1	0	0
4596	1	3	3	C	LMCI	Dementia	65.7	0	20	0	23.782	2	1	NA	NA	NA	NA	NA	NA	NA	NA
4597	0	0	2	C	EMCI	MCI	68.5	1	18	0	23.361	2	1	0	0	1	0	0	0	0	0
4597	0	1	2	C	EMCI	MCI	68.5	1	18	0	14.987	2	1	0	0	1	0	0	0	0	0
4597	0	2	2	C	EMCI	MCI	68.5	1	18	0	26.197	2	1	NA	NA	NA	NA	NA	NA	NA	NA
4598	0	0	1	A	CN	CN	65.1	1	20	0	7.832	1	0	1	0	0	0	1	1	0	0
4598	0	1	1	A	CN	CN	65.1	1	20	0	3.253	1	0	1	0	0	0	1	1	0	0
4598	0	2	1	A	CN	CN	65.1	1	20	0	10.657	1	0	1	0	0	0	1	1	0	0
4598	0	4	1	A	CN	CN	65.1	1	20	0	4.282	1	0	1	0	0	0	1	1	0	0
4599	0	0	1	B	CN	CN	59.9	0	16	1	7.307	1	0	1	1	0	0	1	1	0	0
4599	0	1	1	B	CN	CN	59.9	0	16	1	10.259	1	0	NA	NA	NA	NA	NA	NA	NA	NA
4599	0	2	1	B	CN	CN	59.9	0	16	1	8.015	1	0	1	1	0	0	1	1	0	0
4604	0	0	1	A	CN	CN	65	0	19	1	17.348	2	1	1	0	0	0	1	0	0	0
4604	0	1	1	A	CN	CN	65	0	19	1	15.101	2	1	1	0	0	0	1	0	0	0
4604	0	2	1	A	CN	CN	65	0	19	1	12.275	1	0	1	0	0	0	1	0	0	0
4604	0	2	1	A	CN	CN	65	0	19	1	12.275	1	0	1	0	0	0	1	0	0	0
4604	0	4	1	A	CN	CN	65	0	19	1	20.984	2	1	1	0	0	0	1	0	0	0
4605	0	0	2	C	LMCI	MCI	84.7	1	17	0	15.111	2	1	1	1	1	0	0	0	0	0
4605	0	1	2	C	LMCI	MCI	84.7	1	17	0	24.145	2	1	1	1	1	0	0	0	0	0
4607	0	0	1	A	CN	CN	56.2	1	20	1	10.3	1	0	NA	NA	NA	NA	NA	NA	NA	NA
4607	0	1	2	A	CN	MCI	56.2	1	20	1	9.311	1	0	NA	NA	NA	NA	NA	NA	NA	NA
4607	0	2	1	A	CN	CN	56.2	1	20	1	5.364	1	0	NA	NA	NA	NA	NA	NA	NA	NA
4607	0	3	1	A	CN	CN	56.2	1	20	1	16.019	2	1	NA	NA	NA	NA	NA	NA	NA	NA
4607	0	4	1	A	CN	CN	56.2	1	20	1	22.541	2	1	NA	NA	NA	NA	NA	NA	NA	NA
4610	0	0	2	E	EMCI	MCI	67.3	1	14	0	10.603	1	0	0	0	0	1	1	0	0	0
4610	0	1	2	E	EMCI	MCI	67.3	1	14	0	14.297	1	0	0	0	0	1	1	0	0	0
4611	0	0	2	C	LMCI	MCI	66.9	0	18	1	12.208	1	0	1	0	0	0	1	0	0	0
4611	0	1	2	C	LMCI	MCI	66.9	0	18	1	16.747	2	1	1	0	0	0	1	0	0	0
4611	0	2	2	C	LMCI	MCI	66.9	0	18	1	14.074	1	0	1	0	0	0	1	0	0	0
4611	0	3	2	C	LMCI	MCI	66.9	0	18	1	21.853	2	1	NA	NA	NA	NA	NA	NA	NA	NA
4611	0	4	2	C	LMCI	MCI	66.9	0	18	1	20.242	2	1	1	0	0	0	1	0	0	0
4612	0	0	1	B	CN	CN	68.4	1	18	1	11.687	1	0	0	0	1	0	0	0	0	0
4612	0	2	1	B	CN	CN	68.4	1	18	1	13.629	1	0	0	0	1	0	0	0	0	0
4613	0	0	2	E	EMCI	MCI	67.8	0	20	0	16.916	2	1	1	0	0	0	1	1	0	0
4613	0	1	2	E	EMCI	MCI	67.8	0	20	0	10.89	1	0	1	0	0	0	1	1	0	0
4613	0	2	2	E	EMCI	MCI	67.8	0	20	0	13.351	1	0	NA	NA	NA	NA	NA	NA	NA	NA
4613	0	3	2	E	EMCI	MCI	67.8	0	20	0	13.422	1	0	NA	NA	NA	NA	NA	NA	NA	NA
4614	0	0	2	C	EMCI	MCI	67.7	1	20	1	13.931	1	0	0	0	1	0	1	1	0	0
4614	0	1	2	C	EMCI	MCI	67.7	1	20	1	71.836	2	1	0	0	1	0	1	1	0	0
4614	0	2	2	C	EMCI	MCI	67.7	1	20	1	19.409	2	1	0	0	1	0	1	1	0	0
4614	0	3	2	C	EMCI	MCI	67.7	1	20	1	15.811	2	1	NA	NA	NA	NA	NA	NA	NA	NA
4616	0	0	1	B	CN	CN	84.8	0	18	0	25.475	2	1	0	1	0	0	0	1	0	0
4616	0	1	1	B	CN	CN	84.8	0	18	0	28.08	2	1	0	1	0	0	0	1	0	0
4616	0	2	1	B	CN	CN	84.8	0	18	0	35.887	2	1	0	1	0	0	0	1	0	0
4620	0	0	1	A	CN	CN	77.1	0	19	0	32.266	2	1	0	0	0	0	1	0	0	0
4620	0	1	1	A	CN	CN	77.1	0	19	0	17.832	2	1	0	0	0	0	1	0	0	0
4620	0	2	1	A	CN	CN	77.1	0	19	0	14.639	1	0	0	0	0	0	1	0	0	0
4620	0	4	1	A	CN	CN	77.1	0	19	0	13.958	1	0	0	0	0	0	1	0	0	0
4621	0	0	2	C	EMCI	MCI	69.9	0	20	0	10.422	1	0	1	0	0	0	1	0	0	0
4621	0	1	2	C	EMCI	MCI	69.9	0	20	0	14.713	1	0	1	0	0	0	1	0	0	0
4621	0	2	2	C	EMCI	MCI	69.9	0	20	0	20.862	2	1	1	0	0	0	1	0	0	0
4621	0	3	2	C	EMCI	MCI	69.9	0	20	0	5.745	1	0	NA	NA	NA	NA	NA	NA	NA	NA
4621	0	4	NA	C	EMCI		69.9	0	20	0	12.078	1	0	NA	NA	NA	NA	NA	NA	NA	NA
4623	1	0	2	C	EMCI	MCI	61.1	1	13	1	11.32	1	0	1	0	1	1	1	1	0	0
4623	1	1	2	C	EMCI	MCI	61.1	1	13	1	10.361	1	0	1	0	1	1	1	1	0	0
4623	1	2	2	C	EMCI	MCI	61.1	1	13	1	13.252	1	0	1	0	1	1	1	1	0	0
4623	1	3	5	C	EMCI	Dementia	61.1	1	13	1	7.924	1	0	NA	NA	NA	NA	NA	NA	NA	NA
4623	1	4	3	C	EMCI	Dementia	61.1	1	13	1	17.333	2	1	1	0	1	1	1	1	0	0
4624	0	0	2	C	EMCI	MCI	77.6	1	13	1	25.874	2	1	1	0	0	0	1	1	0	0
4624	0	1	1	C	EMCI	CN	77.6	1	13	1	26.798	2	1	1	0	0	0	1	1	0	0
4624	0	2	1	C	EMCI	CN	77.6	1	13	1	25.49	2	1	1	0	0	0	1	1	0	0
4624	0	3	4	C	EMCI	MCI	77.6	1	13	1	27.829	2	1	NA	NA	NA	NA	NA	NA	NA	NA
4626	0	0	2	E	LMCI	MCI	69.2	0	18	0	12.606	1	0	1	0	0	0	1	1	0	0
4626	0	1	2	E	LMCI	MCI	69.2	0	18	0	28.798	2	1	1	0	0	0	1	1	0	0
4626	0	2	2	E	LMCI	MCI	69.2	0	18	0	25.367	2	1	1	0	0	0	1	1	0	0
4626	0	3	2	E	LMCI	MCI	69.2	0	18	0	22.213	2	1	1	0	0	0	1	1	0	0
4626	0	4	2	E	LMCI	MCI	69.2	0	18	0	2.928	1	0	NA	NA	NA	NA	NA	NA	NA	NA
4629	0	0	2	C	LMCI	MCI	70.7	0	18	0	20.993	2	1	1	0	0	0	1	0	0	0
4629	0	1	NA	C	LMCI		70.7	0	18	0	34.51	2	1	1	0	0	0	1	0	0	0
4630	0	0	2	E	LMCI	MCI	65.4	1	16	0	1.576	1	0	0	0	1	1	0	1	0	0
4630	0	1	2	E	LMCI	MCI	65.4	1	16	0	5.665	1	0	0	0	1	1	0	1	0	0
4630	0	2	2	E	LMCI	MCI	65.4	1	16	0	1.107	1	0	0	0	1	1	0	1	0	0
4630	0	3	2	E	LMCI	MCI	65.4	1	16	0	4.598	1	0	NA	NA	NA	NA	NA	NA	NA	NA
4630	0	4	2	E	LMCI	MCI	65.4	1	16	0	3.96	1	0	NA	NA	NA	NA	NA	NA	NA	NA
4631	0	0	2	C	LMCI	MCI	69.5	0	20	0	13.454	1	0	1	0	0	0	1	0	0	0
4631	0	1	2	C	LMCI	MCI	69.5	0	20	0	8.843	1	0	1	0	0	0	1	0	0	0
4631	0	2	2	C	LMCI	MCI	69.5	0	20	0	14.642	1	0	1	0	0	0	1	0	0	0
4631	0	3	2	C	LMCI	MCI	69.5	0	20	0	19.401	2	1	NA	NA	NA	NA	NA	NA	NA	NA
4632	0	0	1	A	CN	CN	67.7	0	18	0	14.053	1	0	NA	NA	NA	NA	NA	NA	NA	NA
4632	0	1	1	A	CN	CN	67.7	0	18	0	18.579	2	1	NA	NA	NA	NA	NA	NA	NA	NA
4632	0	2	1	A	CN	CN	67.7	0	18	0	15.493	2	1	NA	NA	NA	NA	NA	NA	NA	NA
4635	0	0	2	C	EMCI	MCI	72.7	1	12	1	12.901	1	0	1	0	1	0	1	1	0	0
4635	0	1	2	C	EMCI	MCI	72.7	1	12	1	16.921	2	1	1	0	1	0	1	1	0	0
4635	0	2	2	C	EMCI	MCI	72.7	1	12	1	24.34	2	1	1	0	1	0	1	1	0	0
4635	0	3	2	C	EMCI	MCI	72.7	1	12	1	20.24	2	1	NA	NA	NA	NA	NA	NA	NA	NA
4636	0	0	2	C	LMCI	MCI	77.1	1	16	1	17.733	2	1	1	0	0	0	1	1	0	0
4636	0	1	2	C	LMCI	MCI	77.1	1	16	1	22.018	2	1	NA	NA	NA	NA	NA	NA	NA	NA
4636	0	2	2	C	LMCI	MCI	77.1	1	16	1	26.128	2	1	1	0	0	0	1	1	0	0
4636	0	3	2	C	LMCI	MCI	77.1	1	16	1	21.916	2	1	NA	NA	NA	NA	NA	NA	NA	NA
4636	0	4	2	C	LMCI	MCI	77.1	1	16	1	13.87	1	0	1	0	0	0	1	1	0	0
4637	0	0	1	B	CN	CN	70.8	1	18	0	9.267	1	0	NA	NA	NA	NA	NA	NA	NA	NA
4637	0	1	1	B	CN	CN	70.8	1	18	0	13.05	1	0	NA	NA	NA	NA	NA	NA	NA	NA
4637	0	2	1	B	CN	CN	70.8	1	18	0	15.122	2	1	NA	NA	NA	NA	NA	NA	NA	NA
4637	0	4	1	B	CN	CN	70.8	1	18	0	19.172	2	1	NA	NA	NA	NA	NA	NA	NA	NA
4638	0	0	1	A	CN	CN	74	0	17	0	20.602	2	1	1	0	0	0	1	0	0	0
4638	0	1	1	A	CN	CN	74	0	17	0	10.535	1	0	1	0	0	0	1	0	0	0
4638	0	3	4	A	CN	MCI	74	0	17	0	16.052	2	1	NA	NA	NA	NA	NA	NA	NA	NA
4644	0	0	1	B	CN	CN	67.6	1	14	1	18.708	2	1	1	0	0	0	1	1	0	0
4644	0	1	1	B	CN	CN	67.6	1	14	1	9.831	1	0	1	0	0	0	1	1	0	0
4644	0	4	1	B	CN	CN	67.6	1	14	1	11.584	1	0	NA	NA	NA	NA	NA	NA	NA	NA
4645	0	0	1	B	CN	CN	76.3	1	14	0	18.988	2	1	1	0	0	0	1	0	0	0
4645	0	1	1	B	CN	CN	76.3	1	14	0	18.855	2	1	1	0	0	0	1	0	0	0
4645	0	2	1	B	CN	CN	76.3	1	14	0	25.244	2	1	1	0	0	0	1	0	0	0
4645	0	4	1	B	CN	CN	76.3	1	14	0	23.74	2	1	NA	NA	NA	NA	NA	NA	NA	NA
4646	0	0	2	C	LMCI	MCI	60.8	1	16	1	26.1	2	1	NA	NA	NA	NA	NA	NA	NA	NA
4646	0	1	2	C	LMCI	MCI	60.8	1	16	1	9.715	1	0	NA	NA	NA	NA	NA	NA	NA	NA
4646	0	2	2	C	LMCI	MCI	60.8	1	16	1	10.793	1	0	NA	NA	NA	NA	NA	NA	NA	NA
4649	0	0	1	A	CN	CN	65.4	0	18	0	12.058	1	0	0	0	0	0	0	1	0	0
4649	0	1	1	A	CN	CN	65.4	0	18	0	15.869	2	1	0	0	0	0	0	1	0	0
4649	0	2	1	A	CN	CN	65.4	0	18	0	14.545	1	0	0	0	0	0	0	1	0	0
4652	0	0	1	B	CN	CN	79.3	0	20	0	22.229	2	1	0	0	0	0	1	0	0	0
4652	0	1	4	B	CN	MCI	79.3	0	20	0	28.735	2	1	0	0	0	0	1	0	0	0
4652	0	3	2	B	CN	MCI	79.3	0	20	0	28.983	2	1	NA	NA	NA	NA	NA	NA	NA	NA
4653	0	0	2	E	LMCI	MCI	80.4	1	12	0	14.131	1	0	1	1	0	0	1	0	0	0
4653	0	1	2	E	LMCI	MCI	80.4	1	12	0	14.622	1	0	1	1	0	0	1	0	0	0
4653	0	2	2	E	LMCI	MCI	80.4	1	12	0	14.654	1	0	1	1	0	0	1	0	0	0
4653	0	3	2	E	LMCI	MCI	80.4	1	12	0	18.816	2	1	NA	NA	NA	NA	NA	NA	NA	NA
4654	0	0	2	E	LMCI	MCI	75.4	1	18	0	19.057	2	1	NA	NA	NA	NA	NA	NA	NA	NA
4654	0	1	2	E	LMCI	MCI	75.4	1	18	0	38.006	2	1	NA	NA	NA	NA	NA	NA	NA	NA
4654	0	2	2	E	LMCI	MCI	75.4	1	18	0	24.059	2	1	NA	NA	NA	NA	NA	NA	NA	NA
4654	0	3	2	E	LMCI	MCI	75.4	1	18	0	12.368	1	0	NA	NA	NA	NA	NA	NA	NA	NA
4654	0	4	2	E	LMCI	MCI	75.4	1	18	0	10.396	1	0	NA	NA	NA	NA	NA	NA	NA	NA
4659	1	0	2	C	EMCI	MCI	85.9	0	17	2	36.618	2	1	1	0	0	0	1	1	0	1
4659	1	1	2	C	EMCI	MCI	85.9	0	17	2	38.736	2	1	1	0	0	0	1	1	0	1
4659	1	2	2	C	EMCI	MCI	85.9	0	17	2	43.663	2	1	1	0	0	0	1	1	0	1
4659	1	3	5	C	EMCI	Dementia	85.9	0	17	2	41.627	2	1	NA	NA	NA	NA	NA	NA	NA	NA
4659	1	4	3	C	EMCI	Dementia	85.9	0	17	2	42.281	2	1	1	0	0	0	1	1	0	1
4661	0	0	2	C	EMCI	MCI	73.6	0	18	1	11.688	1	0	1	1	0	0	1	0	0	0
4661	0	1	3	C	EMCI	Dementia	73.6	0	18	1	22.141	2	1	1	1	0	0	1	0	0	0
4661	0	2	3	C	EMCI	Dementia	73.6	0	18	1	16.546	2	1	1	1	0	0	1	0	0	0
4661	0	3	3	C	EMCI	Dementia	73.6	0	18	1	17.115	2	1	NA	NA	NA	NA	NA	NA	NA	NA
4668	1	0	2	C	LMCI	MCI	70.8	0	20	1	46.404	2	1	1	1	0	0	1	1	0	0
4668	1	1	5	C	LMCI	Dementia	70.8	0	20	1	32.292	2	1	1	1	0	0	1	1	0	0
4671	0	0	2	E	LMCI	MCI	81.8	0	15	1	9.124	1	0	0	0	0	0	1	1	1	0
4671	0	1	2	E	LMCI	MCI	81.8	0	15	1	12.421	1	0	0	0	0	0	1	1	1	0
4674	0	0	2	C	EMCI	MCI	77.9	0	20	1	6.197	1	0	1	0	0	0	0	1	0	0
4674	0	1	2	C	EMCI	MCI	77.9	0	20	1	4.037	1	0	1	0	0	0	0	1	0	0
4674	0	2	2	C	EMCI	MCI	77.9	0	20	1	6.469	1	0	1	0	0	0	0	1	0	0
4674	0	3	2	C	EMCI	MCI	77.9	0	20	1	6.997	1	0	NA	NA	NA	NA	NA	NA	NA	NA
4674	0	4	2	C	EMCI	MCI	77.9	0	20	1	10.336	1	0	1	0	0	0	0	1	0	0
4675	1	0	2	C	LMCI	MCI	79.8	0	12	1	34.723	2	1	1	1	0	1	1	1	0	1
4675	1	1	2	C	LMCI	MCI	79.8	0	12	1	28.8	2	1	1	1	0	1	1	1	0	1
4675	1	2	5	C	LMCI	Dementia	79.8	0	12	1	42.893	2	1	1	1	0	1	1	1	0	1
4675	1	3	3	C	LMCI	Dementia	79.8	0	12	1	37.512	2	1	NA	NA	NA	NA	NA	NA	NA	NA
4675	1	4	3	C	LMCI	Dementia	79.8	0	12	1	17.199	2	1	NA	NA	NA	NA	NA	NA	NA	NA
4678	0	0	2	E	EMCI	MCI	72.3	1	12	1	8.876	1	0	0	0	0	1	0	1	0	0
4678	0	1	2	E	EMCI	MCI	72.3	1	12	1	6.205	1	0	0	0	0	1	0	1	0	0
4678	0	2	2	E	EMCI	MCI	72.3	1	12	1	5.763	1	0	0	0	0	1	0	1	0	0
4678	0	3	2	E	EMCI	MCI	72.3	1	12	1	11.426	1	0	NA	NA	NA	NA	NA	NA	NA	NA
4679	0	0	2	C	EMCI	MCI	69.1	0	17	1	6.662	1	0	0	0	1	1	0	1	0	0
4679	0	1	2	C	EMCI	MCI	69.1	0	17	1	22.164	2	1	0	0	1	1	0	1	0	0
4679	0	2	2	C	EMCI	MCI	69.1	0	17	1	23.364	2	1	0	0	1	1	0	1	0	0
4680	0	0	2	C	EMCI	MCI	63.4	1	19	2	13.169	1	0	1	0	1	1	0	1	0	0
4680	0	2	3	C	EMCI	Dementia	63.4	1	19	2	18.368	2	1	1	0	1	1	0	1	0	0
4689	0	0	2	C	LMCI	MCI	69.6	0	16	2	17.448	2	1	1	0	0	1	1	1	0	0
4689	0	1	3	C	LMCI	Dementia	69.6	0	16	2	18.032	2	1	1	0	0	1	1	1	0	0
4689	0	2	3	C	LMCI	Dementia	69.6	0	16	2	13.395	1	0	1	0	0	1	1	1	0	0
4689	0	3	3	C	LMCI	Dementia	69.6	0	16	2	14.285	1	0	NA	NA	NA	NA	NA	NA	NA	NA
4706	0	0	2	E	EMCI	MCI	60.7	0	14	1	16.998	2	1	0	0	0	1	0	0	0	0
4706	0	2	8	E	EMCI	MCI	60.7	0	14	1	21.85	2	1	0	0	0	1	0	0	0	0
4706	0	4	1	E	EMCI	CN	60.7	0	14	1	16.178	2	1	0	0	0	1	0	0	0	0
4711	0	0	2	E	LMCI	MCI	74.9	1	17	0	45.148	2	1	1	0	0	0	1	1	0	0
4711	0	1	2	E	LMCI	MCI	74.9	1	17	0	49.132	2	1	1	0	0	0	1	1	0	0
4711	0	2	2	E	LMCI	MCI	74.9	1	17	0	72.44	2	1	NA	NA	NA	NA	NA	NA	NA	NA
4712	1	0	2	C	LMCI	MCI	74.3	0	17	1	20.189	2	1	1	1	0	0	1	1	0	0
4712	1	1	5	C	LMCI	Dementia	74.3	0	17	1	17.037	2	1	1	1	0	0	1	1	0	0
4712	1	2	3	C	LMCI	Dementia	74.3	0	17	1	30.237	2	1	1	1	0	0	1	1	0	0
4712	1	3	3	C	LMCI	Dementia	74.3	0	17	1	23.561	2	1	NA	NA	NA	NA	NA	NA	NA	NA
4712	1	4	3	C	LMCI	Dementia	74.3	0	17	1	14.265	1	0	NA	NA	NA	NA	NA	NA	NA	NA
4713	0	0	2	C	LMCI	MCI	70.5	0	20	1	21.176	2	1	1	1	0	0	0	1	0	0
4713	0	1	2	C	LMCI	MCI	70.5	0	20	1	19.034	2	1	1	1	0	0	0	1	0	0
4713	0	2	7	C	LMCI	CN	70.5	0	20	1	16.342	2	1	1	1	0	0	0	1	0	0
4713	0	3	1	C	LMCI	CN	70.5	0	20	1	16.754	2	1	NA	NA	NA	NA	NA	NA	NA	NA
4714	0	0	2	C	LMCI	MCI	64.5	1	18	2	10.471	1	0	0	0	1	0	0	0	0	0
4714	0	1	2	C	LMCI	MCI	64.5	1	18	2	9.779	1	0	0	0	1	0	0	0	0	0
4714	0	2	2	C	LMCI	MCI	64.5	1	18	2	8.159	1	0	0	0	1	0	0	0	0	0
4714	0	3	2	C	LMCI	MCI	64.5	1	18	2	11.069	1	0	NA	NA	NA	NA	NA	NA	NA	NA
4715	1	0	2	C	LMCI	MCI	56.7	1	18	0	17.733	2	1	0	1	0	0	0	1	0	0
4715	1	1	2	C	LMCI	MCI	56.7	1	18	0	25.501	2	1	0	1	0	0	0	1	0	0
4715	1	2	5	C	LMCI	Dementia	56.7	1	18	0	19.821	2	1	0	1	0	0	0	1	0	0
4715	1	3	5	C	LMCI	Dementia	56.7	1	18	0	29.528	2	1	NA	NA	NA	NA	NA	NA	NA	NA
4715	1	4	3	C	LMCI	Dementia	56.7	1	18	0	22.9	2	1	0	1	0	0	0	1	0	0
4720	1	0	2	C	LMCI	MCI	77.4	0	16	2	25.087	2	1	1	0	0	0	0	1	0	0
4720	1	1	2	C	LMCI	MCI	77.4	0	16	2	21.595	2	1	1	0	0	0	0	1	0	0
4720	1	2	2	C	LMCI	MCI	77.4	0	16	2	25.171	2	1	1	0	0	0	0	1	0	0
4720	1	3	5	C	LMCI	Dementia	77.4	0	16	2	24.232	2	1	NA	NA	NA	NA	NA	NA	NA	NA
4721	0	0	2	C	LMCI	MCI	85.4	0	15	0	14.327	1	0	1	0	0	0	1	1	0	1
4721	0	1	2	C	LMCI	MCI	85.4	0	15	0	16.57	2	1	1	0	0	0	1	1	0	1
4721	0	3	2	C	LMCI	MCI	85.4	0	15	0	12.623	1	0	NA	NA	NA	NA	NA	NA	NA	NA
4722	0	0	2	E	LMCI	MCI	68	1	18	0	6.878	1	0	0	0	1	0	0	1	0	0
4722	0	1	2	E	LMCI	MCI	68	1	18	0	6.078	1	0	0	0	1	0	0	1	0	0
4722	0	2	2	E	LMCI	MCI	68	1	18	0	6.284	1	0	0	0	1	0	0	1	0	0
4722	0	3	2	E	LMCI	MCI	68	1	18	0	2.886	1	0	NA	NA	NA	NA	NA	NA	NA	NA
4722	0	4	2	E	LMCI	MCI	68	1	18	0	3.037	1	0	0	0	1	0	0	1	0	0
4723	0	0	2	E	LMCI	MCI	69.4	1	18	0	13.439	1	0	0	0	0	0	0	1	0	0
4723	0	1	2	E	LMCI	MCI	69.4	1	18	0	11.795	1	0	0	0	0	0	0	1	0	0
4723	0	2	2	E	LMCI	MCI	69.4	1	18	0	14.742	1	0	0	0	0	0	0	1	0	0
4723	0	3	2	E	LMCI	MCI	69.4	1	18	0	12.831	1	0	NA	NA	NA	NA	NA	NA	NA	NA
4723	0	4	2	E	LMCI	MCI	69.4	1	18	0	6.671	1	0	0	0	0	0	0	1	0	0
4729	1	0	2	C	LMCI	MCI	77.8	1	19	0	19.371	2	1	1	1	0	0	1	0	0	0
4729	1	1	2	C	LMCI	MCI	77.8	1	19	0	24.58	2	1	1	1	0	0	1	0	0	0
4729	1	2	5	C	LMCI	Dementia	77.8	1	19	0	17.412	2	1	1	1	0	0	1	0	0	0
4729	1	3	5	C	LMCI	Dementia	77.8	1	19	0	33.321	2	1	NA	NA	NA	NA	NA	NA	NA	NA
4736	0	0	2	C	LMCI	MCI	71.8	0	20	2	17.146	2	1	1	1	0	0	1	1	0	0
4736	0	1	2	C	LMCI	MCI	71.8	0	20	2	23.053	2	1	1	1	0	0	1	1	0	0
4736	0	2	2	C	LMCI	MCI	71.8	0	20	2	23.447	2	1	1	1	0	0	1	1	0	0
4736	0	3	2	C	LMCI	MCI	71.8	0	20	2	22.747	2	1	NA	NA	NA	NA	NA	NA	NA	NA
4739	0	0	1	A	CN	CN	65.2	0	18	0	1.4	1	0	0	0	0	0	0	1	0	0
4739	0	1	1	A	CN	CN	65.2	0	18	0	6.809	1	0	0	0	0	0	0	1	0	0
4739	0	2	1	A	CN	CN	65.2	0	18	0	8.661	1	0	0	0	0	0	0	1	0	0
4741	1	0	2	C	LMCI	MCI	61.6	0	16	0	6.912	1	0	0	1	1	0	0	0	0	0
4741	1	1	2	C	LMCI	MCI	61.6	0	16	0	12.38	1	0	0	1	1	0	0	0	0	0
4741	1	2	5	C	LMCI	Dementia	61.6	0	16	0	25.842	2	1	0	1	1	0	0	0	0	0
4741	1	3	3	C	LMCI	Dementia	61.6	0	16	0	6.371	1	0	NA	NA	NA	NA	NA	NA	NA	NA
4742	0	0	2	C	EMCI	MCI	70.6	1	14	0	11.473	1	0	1	0	0	0	0	0	0	0
4742	0	1	2	C	EMCI	MCI	70.6	1	14	0	8.812	1	0	1	0	0	0	0	0	0	0
4742	0	2	2	C	EMCI	MCI	70.6	1	14	0	9.789	1	0	NA	NA	NA	NA	NA	NA	NA	NA
4742	0	3	2	C	EMCI	MCI	70.6	1	14	0	12.237	1	0	NA	NA	NA	NA	NA	NA	NA	NA
4743	0	0	2	C	LMCI	MCI	70.1	0	12	1	27.149	2	1	1	0	0	1	1	0	0	0
4743	0	1	2	C	LMCI	MCI	70.1	0	12	1	18.414	2	1	1	0	0	1	1	0	0	0
4746	1	0	2	C	LMCI	MCI	71.2	1	16	0	11.513	1	0	1	0	1	0	0	0	0	0
4746	1	1	2	C	LMCI	MCI	71.2	1	16	0	13.877	1	0	1	0	1	0	0	0	0	0
4746	1	2	2	C	LMCI	MCI	71.2	1	16	0	17.935	2	1	NA	NA	NA	NA	NA	NA	NA	NA
4746	1	3	5	C	LMCI	Dementia	71.2	1	16	0	12.843	1	0	NA	NA	NA	NA	NA	NA	NA	NA
4750	0	0	2	E	LMCI	MCI	83.7	1	18	0	22.095	2	1	1	0	0	0	0	1	0	0
4750	0	1	7	E	LMCI	CN	83.7	1	18	0	15.544	2	1	1	0	0	0	0	1	0	0
4750	0	2	1	E	LMCI	CN	83.7	1	18	0	18.73	2	1	NA	NA	NA	NA	NA	NA	NA	NA
4750	0	3	1	E	LMCI	CN	83.7	1	18	0	19.152	2	1	NA	NA	NA	NA	NA	NA	NA	NA
4757	1	0	2	C	LMCI	MCI	63.1	1	14	2	20.082	2	1	0	1	1	0	0	1	0	0
4757	1	1	2	C	LMCI	MCI	63.1	1	14	2	25.315	2	1	0	1	1	0	0	1	0	0
4757	1	2	5	C	LMCI	Dementia	63.1	1	14	2	27.376	2	1	0	1	1	0	0	1	0	0
4762	0	0	1	A	CN	CN	73.8	0	20	0	19.648	2	1	1	0	0	0	1	1	0	0
4762	0	1	1	A	CN	CN	73.8	0	20	0	21.718	2	1	NA	NA	NA	NA	NA	NA	NA	NA
4762	0	2	1	A	CN	CN	73.8	0	20	0	26.804	2	1	1	0	0	0	1	1	0	0
4764	0	0	2	C	EMCI	MCI	82.7	1	20	0	20.866	2	1	0	1	1	0	0	0	0	0
4764	0	1	2	C	EMCI	MCI	82.7	1	20	0	17.697	2	1	0	1	1	0	0	0	0	0
4764	0	3	2	C	EMCI	MCI	82.7	1	20	0	16.945	2	1	NA	NA	NA	NA	NA	NA	NA	NA
4765	1	0	2	C	EMCI	MCI	76	0	16	1	23.351	2	1	1	1	1	1	1	1	0	1
4765	1	1	2	C	EMCI	MCI	76	0	16	1	24.255	2	1	1	1	1	1	1	1	0	1
4765	1	2	2	C	EMCI	MCI	76	0	16	1	18.082	2	1	1	1	1	1	1	1	0	1
4765	1	3	5	C	EMCI	Dementia	76	0	16	1	20.02	2	1	NA	NA	NA	NA	NA	NA	NA	NA
4767	0	0	2	C	LMCI	MCI	66.4	1	18	1	16.306	2	1	1	0	1	0	0	1	0	0
4767	0	1	7	C	LMCI	CN	66.4	1	18	1	15.753	2	1	1	0	1	0	0	1	0	0
4767	0	2	1	C	LMCI	CN	66.4	1	18	1	15.098	2	1	1	0	1	0	0	1	0	0
4767	0	3	1	C	LMCI	CN	66.4	1	18	1	17.7	2	1	NA	NA	NA	NA	NA	NA	NA	NA
4769	0	0	2	E	LMCI	MCI	58	1	14	0	11.476	1	0	NA	NA	NA	NA	NA	NA	NA	NA
4769	0	1	2	E	LMCI	MCI	58	1	14	0	13.811	1	0	NA	NA	NA	NA	NA	NA	NA	NA
4769	0	2	2	E	LMCI	MCI	58	1	14	0	10.648	1	0	NA	NA	NA	NA	NA	NA	NA	NA
4777	0	0	2	E	LMCI	MCI	84.7	1	14	0	19.251	2	1	1	0	0	0	1	1	0	1
4777	0	1	2	E	LMCI	MCI	84.7	1	14	0	19.546	2	1	1	0	0	0	1	1	0	1
4777	0	2	2	E	LMCI	MCI	84.7	1	14	0	17.855	2	1	1	0	0	0	1	1	0	1
4777	0	3	2	E	LMCI	MCI	84.7	1	14	0	17.275	2	1	NA	NA	NA	NA	NA	NA	NA	NA
4780	0	0	2	E	EMCI	MCI	70.2	1	16	0	21.441	2	1	0	0	1	0	0	0	0	0
4780	0	1	2	E	EMCI	MCI	70.2	1	16	0	17.639	2	1	0	0	1	0	0	0	0	0
4780	0	2	2	E	EMCI	MCI	70.2	1	16	0	21.507	2	1	0	0	1	0	0	0	0	0
4780	0	3	2	E	EMCI	MCI	70.2	1	16	0	16.467	2	1	NA	NA	NA	NA	NA	NA	NA	NA
4782	0	0	2	C	LMCI	MCI	71.9	0	16	2	20.941	2	1	0	0	0	0	0	1	0	0
4782	0	1	2	C	LMCI	MCI	71.9	0	16	2	22.941	2	1	0	0	0	0	0	1	0	0
4782	0	2	2	C	LMCI	MCI	71.9	0	16	2	25.032	2	1	0	0	0	0	0	1	0	0
4782	0	3	2	C	LMCI	MCI	71.9	0	16	2	19.246	2	1	NA	NA	NA	NA	NA	NA	NA	NA
4784	0	0	2	E	LMCI	MCI	81.6	1	16	0	11.292	1	0	1	0	0	0	1	0	0	0
4784	0	1	3	E	LMCI	Dementia	81.6	1	16	0	18.689	2	1	1	0	0	0	1	0	0	0
4784	0	2	3	E	LMCI	Dementia	81.6	1	16	0	13.642	1	0	1	0	0	0	1	0	0	0
4784	0	3	3	E	LMCI	Dementia	81.6	1	16	0	13.502	1	0	NA	NA	NA	NA	NA	NA	NA	NA
4785	0	0	1	A	SMC	CN	66.7	1	13	0	15.802	2	1	NA	NA	NA	NA	NA	NA	NA	NA
4785	0	2	1	A	SMC	CN	66.7	1	13	0	8.765	1	0	NA	NA	NA	NA	NA	NA	NA	NA
4791	0	0	2	E	EMCI	MCI	67.6	1	12	1	5.882	1	0	0	0	0	0	1	0	0	0
4791	0	1	2	E	EMCI	MCI	67.6	1	12	1	5.739	1	0	NA	NA	NA	NA	NA	NA	NA	NA
4791	0	2	2	E	EMCI	MCI	67.6	1	12	1	16.64	2	1	NA	NA	NA	NA	NA	NA	NA	NA
4795	0	0	1	A	CN	CN	61.2	0	16	0	8.771	1	0	NA	NA	NA	NA	NA	NA	NA	NA
4795	0	1	1	A	CN	CN	61.2	0	16	0	8.153	1	0	NA	NA	NA	NA	NA	NA	NA	NA
4795	0	2	1	A	CN	CN	61.2	0	16	0	8.721	1	0	NA	NA	NA	NA	NA	NA	NA	NA
4796	0	0	2	C	LMCI	MCI	72.6	1	16	0	19.045	2	1	0	0	1	0	0	0	0	0
4796	0	1	3	C	LMCI	Dementia	72.6	1	16	0	25.223	2	1	0	0	1	0	0	0	0	0
4796	0	2	3	C	LMCI	Dementia	72.6	1	16	0	16.49	2	1	0	0	1	0	0	0	0	0
4796	0	3	3	C	LMCI	Dementia	72.6	1	16	0	23.558	2	1	NA	NA	NA	NA	NA	NA	NA	NA
4799	0	0	2	C	EMCI	MCI	68	0	14	0	6.584	1	0	0	0	0	0	0	1	0	0
4799	0	1	7	C	EMCI	CN	68	0	14	0	9.202	1	0	0	0	0	0	0	1	0	0
4799	0	2	1	C	EMCI	CN	68	0	14	0	14.635	1	0	0	0	0	0	0	1	0	0
4799	0	3	2	C	EMCI	MCI	68	0	14	0	20.787	2	1	NA	NA	NA	NA	NA	NA	NA	NA
4804	0	0	2	C	LMCI	MCI	79.4	0	16	1	17.183	2	1	NA	NA	NA	NA	NA	NA	NA	NA
4804	0	1	2	C	LMCI	MCI	79.4	0	16	1	21.331	2	1	NA	NA	NA	NA	NA	NA	NA	NA
4804	0	2	2	C	LMCI	MCI	79.4	0	16	1	20.184	2	1	NA	NA	NA	NA	NA	NA	NA	NA
4804	0	3	2	C	LMCI	MCI	79.4	0	16	1	24.694	2	1	NA	NA	NA	NA	NA	NA	NA	NA
4805	0	0	2	C	EMCI	MCI	71.9	1	20	1	5.919	1	0	1	1	1	0	1	1	0	0
4805	0	1	2	C	EMCI	MCI	71.9	1	20	1	10.463	1	0	NA	NA	NA	NA	NA	NA	NA	NA
4805	0	2	2	C	EMCI	MCI	71.9	1	20	1	15.403	2	1	1	1	1	0	1	1	0	0
4806	0	0	2	E	LMCI	MCI	55.9	0	19	0	4.234	1	0	1	0	0	0	1	0	0	0
4806	0	1	2	E	LMCI	MCI	55.9	0	19	0	7.496	1	0	NA	NA	NA	NA	NA	NA	NA	NA
4806	0	2	2	E	LMCI	MCI	55.9	0	19	0	5.302	1	0	1	0	0	0	1	0	0	0
4806	0	3	2	E	LMCI	MCI	55.9	0	19	0	6.18	1	0	NA	NA	NA	NA	NA	NA	NA	NA
4807	1	0	2	C	LMCI	MCI	72	1	16	1	36.741	2	1	1	1	0	0	0	1	0	0
4807	1	1	2	C	LMCI	MCI	72	1	16	1	33.96	2	1	1	1	0	0	0	1	0	0
4807	1	2	2	C	LMCI	MCI	72	1	16	1	27.4	2	1	1	1	0	0	0	1	0	0
4807	1	3	5	C	LMCI	Dementia	72	1	16	1	36.065	2	1	1	1	0	0	0	1	0	0
4809	0	0	2	C	EMCI	MCI	78.3	0	12	1	15.269	2	1	1	0	0	0	1	0	0	0
4809	0	1	2	C	EMCI	MCI	78.3	0	12	1	22.196	2	1	1	0	0	0	1	0	0	0
4809	0	2	2	C	EMCI	MCI	78.3	0	12	1	19.707	2	1	1	0	0	0	1	0	0	0
4809	0	3	2	C	EMCI	MCI	78.3	0	12	1	16.343	2	1	NA	NA	NA	NA	NA	NA	NA	NA
4813	0	0	2	C	EMCI	MCI	67.6	0	16	0	6.767	1	0	0	0	0	1	0	1	0	0
4813	0	1	2	C	EMCI	MCI	67.6	0	16	0	6.834	1	0	0	0	0	1	0	1	0	0
4813	0	2	1	C	EMCI	CN	67.6	0	16	0	6.766	1	0	0	0	0	1	0	1	0	0
4813	0	3	2	C	EMCI	MCI	67.6	0	16	0	8.476	1	0	NA	NA	NA	NA	NA	NA	NA	NA
4814	0	0	2	E	EMCI	MCI	69.3	1	18	0	14.235	1	0	0	0	0	1	0	0	0	0
4814	0	1	2	E	EMCI	MCI	69.3	1	18	0	20.435	2	1	0	0	0	1	0	0	0	0
4815	1	0	2	C	LMCI	MCI	69.8	1	12	2	27.376	2	1	1	0	0	0	1	1	0	0
4815	1	1	2	C	LMCI	MCI	69.8	1	12	2	25.634	2	1	1	0	0	0	1	1	0	0
4815	1	2	5	C	LMCI	Dementia	69.8	1	12	2	25.844	2	1	1	0	0	0	1	1	0	0
4815	1	3	3	C	LMCI	Dementia	69.8	1	12	2	23.355	2	1	NA	NA	NA	NA	NA	NA	NA	NA
4816	1	0	2	C	EMCI	MCI	74.2	0	16	2	22.467	2	1	1	0	1	0	1	0	0	0
4816	1	1	2	C	EMCI	MCI	74.2	0	16	2	15.903	2	1	1	0	1	0	1	0	0	0
4816	1	2	5	C	EMCI	Dementia	74.2	0	16	2	23.034	2	1	1	0	1	0	1	0	0	0
4816	1	3	3	C	EMCI	Dementia	74.2	0	16	2	19.404	2	1	NA	NA	NA	NA	NA	NA	NA	NA
4817	0	0	2	C	LMCI	MCI	60.7	0	20	2	13.631	1	0	1	0	1	1	1	1	0	0
4817	0	1	2	C	LMCI	MCI	60.7	0	20	2	12.486	1	0	1	0	1	1	1	1	0	0
4817	0	2	2	C	LMCI	MCI	60.7	0	20	2	16.851	2	1	1	0	1	1	1	1	0	0
4817	0	3	2	C	LMCI	MCI	60.7	0	20	2	15.222	2	1	NA	NA	NA	NA	NA	NA	NA	NA
4823	1	0	2	C	EMCI	MCI	82.2	0	18	0	6.495	1	0	0	0	0	0	0	1	0	0
4823	1	1	2	C	EMCI	MCI	82.2	0	18	0	11.331	1	0	0	0	0	0	0	1	0	0
4823	1	3	5	C	EMCI	Dementia	82.2	0	18	0	13.797	1	0	0	0	0	0	0	1	0	0
4825	0	0	2	E	EMCI	MCI	71.9	0	18	0	13.52	1	0	NA	NA	NA	NA	NA	NA	NA	NA
4825	0	1	2	E	EMCI	MCI	71.9	0	18	0	10.965	1	0	NA	NA	NA	NA	NA	NA	NA	NA
4832	0	0	1	A	CN	CN	69.7	0	16	0	12.503	1	0	NA	NA	NA	NA	NA	NA	NA	NA
4832	0	1	1	A	CN	CN	69.7	0	16	0	7.623	1	0	NA	NA	NA	NA	NA	NA	NA	NA
4835	0	0	1	B	CN	CN	79.3	0	16	0	10.628	1	0	1	0	0	0	1	1	0	0
4835	0	1	1	B	CN	CN	79.3	0	16	0	4.052	1	0	1	0	0	0	1	1	0	0
4835	0	2	1	B	CN	CN	79.3	0	16	0	8.799	1	0	1	0	0	0	1	1	0	0
4838	0	0	2	C	EMCI	MCI	75.6	0	14	0	9.483	1	0	NA	NA	NA	NA	NA	NA	NA	NA
4838	0	1	2	C	EMCI	MCI	75.6	0	14	0	5.414	1	0	NA	NA	NA	NA	NA	NA	NA	NA
4838	0	2	2	C	EMCI	MCI	75.6	0	14	0	5.845	1	0	NA	NA	NA	NA	NA	NA	NA	NA
4838	0	3	2	C	EMCI	MCI	75.6	0	14	0	9.267	1	0	NA	NA	NA	NA	NA	NA	NA	NA
4842	0	0	2	E	LMCI	MCI	73	1	12	0	8.653	1	0	0	0	0	0	0	1	0	0
4842	0	1	2	E	LMCI	MCI	73	1	12	0	9.139	1	0	NA	NA	NA	NA	NA	NA	NA	NA
4842	0	2	2	E	LMCI	MCI	73	1	12	0	7.864	1	0	0	0	0	0	0	1	0	0
4842	0	3	7	E	LMCI	CN	73	1	12	0	8.322	1	0	NA	NA	NA	NA	NA	NA	NA	NA
4843	0	0	1	B	CN	CN	73.4	1	13	0	9.469	1	0	0	0	0	0	1	1	0	0
4843	0	1	1	B	CN	CN	73.4	1	13	0	15.543	2	1	0	0	0	0	1	1	0	0
4843	0	2	1	B	CN	CN	73.4	1	13	0	24.335	2	1	0	0	0	0	1	1	0	0
4843	0	3	1	B	CN	CN	73.4	1	13	0	9.044	1	0	NA	NA	NA	NA	NA	NA	NA	NA
4844	1	0	2	C	EMCI	MCI	85.3	0	12	1	16.327	2	1	0	0	0	1	1	1	0	1
4844	1	2	2	C	EMCI	MCI	85.3	0	12	1	23.308	2	1	0	0	0	1	1	1	0	1
4844	1	3	5	C	EMCI	Dementia	85.3	0	12	1	25.219	2	1	NA	NA	NA	NA	NA	NA	NA	NA
4849	0	0	2	C	EMCI	MCI	65.9	1	18	2	11.231	1	0	1	0	0	0	1	1	0	0
4849	0	1	2	C	EMCI	MCI	65.9	1	18	2	11.267	1	0	1	0	0	0	1	1	0	0
4849	0	2	2	C	EMCI	MCI	65.9	1	18	2	15.786	2	1	NA	NA	NA	NA	NA	NA	NA	NA
4849	0	3	2	C	EMCI	MCI	65.9	1	18	2	15.248	2	1	NA	NA	NA	NA	NA	NA	NA	NA
[truncated: 390 more rows]
