# Supplementary material for: Plasma p-tau181 Level Predicts Neurodegeneration and Progression to Alzheimer's Dementia: A Longitudinal Study
Source: Front Neurol. 2021 Sep 7;12:695696. doi: 10.3389/fneur.2021.695696 (PMC8452983; doi:10.3389/fneur.2021.695696)
Supplement: Supplementary file 4 [file Data_Sheet_1.ZIP › DATA/individual data points/figure6.csv]

	RID	end	VISCODE	time	BLPLASMA	DXCHANGE	GROUP_abeta	DX	AGE	PTGENDER	PTEDUCAT	APOE4	GROUP	DX_bl	DXX	EXAMDATE.key	PLASMAPTAU181	FDG	AV45	ABETA42	TAU	PTAU	TAUAB	PTAUAB	MMSE	MOCA	ADNI_MEM	ADNI_EF	ADNI_LAN	ADNI_VS	TOTAL_HIPPO	TOTAL_WMH	TOTAL_BRAIN	INFARCT	CVD	Cancer	Current.Depression	DM2	Hypertension	lipid	smoking	stroke	BLFDG	BLAV45	BLABETA42	BLTAU	BLPTAU	BLTAUAB	BLPTAUAB
1	2002	0	bl	0	6.777	2	N	3	64.8	0	16	0	E	EMCI	MCI	2010/6/16	6.777	1.20619	0.9784	1504	170.1	14.73	0.113098404	0.009793883	28	28	1.558	1.452	1.922	0.706	6.9168	3.3276	1397.85	1	1	1	0	0	0	0	1	0	1.20619	0.9784	1504	170.1	14.73	0.113098404	0.009793883
12	2010	0	bl	0	23.263	2	Y	4	62.9	1	20	1	C	EMCI	MCI	2010/7/8	23.263	1.31212	1.1472	1858	250.9	21.94	0.135037675	0.011808396	30	27	1.22	1.86	1.76	0.706	6.0882	0.54061	1203.71	0	NA	NA	NA	NA	NA	NA	NA	NA	1.31212	1.1472	1858	250.9	21.94	0.135037675	0.011808396
17	2018	0	bl	0	10.252	2	N	3	76.4	1	18	0	E	EMCI	MCI	2010/7/19	10.252	1.31485	1.0526	2074	223.1	17.92	0.107569913	0.008640309	29	26	1.296	0.412	-0.706	0.706	7.4496	10.572	1320.95	0	1	1	0	0	1	0	0	0	1.31485	1.0526	2074	223.1	17.92	0.107569913	0.008640309
21	2022	0	bl	0	16.576	2	Y	4	66	0	18	1	C	EMCI	MCI	2010/8/5	16.576	1.20313	1.3136	929.2	245.4	22.11	0.264098149	0.023794662	29	25	1.333	2.247	1.045	0.706	7.6656	1.9272	1478.54	0	1	0	0	0	1	1	0	0	1.20313	1.3136	929.2	245.4	22.11	0.264098149	0.023794662
26	2026	0	bl	0	7.726	2	N	3	82.5	1	14	0	E	EMCI	MCI	2010/8/12	7.726	1.30829	1.0094	1079	113	9.42	0.104726599	0.008730306	28	27	1.068	0.018	0.87	0.706	5.7348	15.702	1250.47	0	1	0	1	0	1	1	0	0	1.30829	1.0094	1079	113	9.42	0.104726599	0.008730306
29	2027	0	bl	0	6.691	2	N	3	61.9	1	14	0	E	EMCI	MCI	2010/8/26	6.691	1.40806	1.03	1763	167.2	14.41	0.094838344	0.008173568	30	24	1.427	0.995	0.823	0.706	6.1548	1.3344	1214.42	0	1	0	0	0	0	0	0	0	1.40806	1.03	1763	167.2	14.41	0.094838344	0.008173568
32	2031	0	bl	0	16.754	2	N	3	72.5	0	16	0	E	EMCI	MCI	2010/9/1	16.754	1.34044	0.994	1287	162.8	12.73	0.126495726	0.00989122	27	24	0.469	1.233	0.916	-0.564	6.42507	6.93625	1428.06	0	1	1	1	0	1	1	0	0	1.34044	0.994	1287	162.8	12.73	0.126495726	0.00989122
37	2036	0	bl	0	10.646	2	N	3	66.7	1	14	0	E	EMCI	MCI	2010/9/30	10.646	1.28929	1.0301	1993	158.5	14.65	0.079528349	0.007350728	28	30	1.991	0.535	1.684	0.706	7.11	1.3524	1265.02	0	0	1	0	0	0	0	0	0	1.28929	1.0301	1993	158.5	14.65	0.079528349	0.007350728
47	2042	0	bl	0	11.877	2	Y	4	69.5	0	20	0	C	EMCI	MCI	2010/8/25	11.877	1.20831	1.0656	827.6	124.1	10.58	0.149951667	0.012783954	30	23	0.123	1.492	1.093	-0.104	5.19386	4.81209	1520.34	0	1	0	0	0	1	1	0	0	1.20831	1.0656	827.6	124.1	10.58	0.149951667	0.012783954
52	2045	0	bl	0	16.382	2	Y	4	72.3	0	16	1	C	EMCI	MCI	2010/10/15	16.382	1.21781	1.5068	725.1	210.8	20.5	0.290718522	0.028271962	27	27	1.14	1.558	1.658	0.706	7.0776	1.296	1603.02	0	0	0	0	0	0	1	0	0	1.21781	1.5068	725.1	210.8	20.5	0.290718522	0.028271962
57	2047	1	bl	0	28.406	2	Y	4	77.4	0	18	1	C	EMCI	MCI	2010/9/7	28.406	1.43606	1.6971	709.2	404.5	40.95	0.57036097	0.057741117	27	23	-0.158	0.314	0.931	0.706	7.07859	15.0434	1543.7	0	1	1	0	0	1	1	0	1	1.43606	1.6971	709.2	404.5	40.95	0.57036097	0.057741117
61	2052	0	bl	0	17.91	2	N	3	73.1	0	20	0	E	EMCI	MCI	2010/9/20	17.91	1.36876	1.0208	1181	213.9	17.63	0.181117697	0.014928027	29	26	0.833	0.875	1.871	0.706	6.78277	2.11281	1674.31	0	1	1	0	0	1	1	0	0	1.36876	1.0208	1181	213.9	17.63	0.181117697	0.014928027
66	2055	0	bl	0	14.814	2	Y	4	75.2	0	18	1	C	EMCI	MCI	2010/9/8	14.814	1.3804	1.5612	637.1	430.4	45.44	0.675561136	0.071323183	28	29	0.519	-0.002	1.26	0.706	7.134	10.0428	1461.87	1	1	1	0	0	1	1	0	0	1.3804	1.5612	637.1	430.4	45.44	0.675561136	0.071323183
72	2058	0	bl	0	23.144	2	N	3	83.9	1	12	1	E	EMCI	MCI	2010/9/20	23.144	1.07459	0.8771	1552	422.2	37.61	0.272036082	0.024233247	27	24	-0.007	-1.029	-0.941	-0.104	5.2616	5.61311	1366.71	0	1	0	0	0	1	1	0	0	1.07459	0.8771	1552	422.2	37.61	0.272036082	0.024233247
74	2060	0	bl	0	25.241	2	Y	4	73.9	1	13	0	C	EMCI	MCI	2010/10/21	25.241	1.34281	1.2465	1131	158.1	12.86	0.139787798	0.011370469	29	23	0.837	0.747	-0.217	0.706	7.7352	48.4548	1414.2	NA	NA	NA	NA	NA	NA	NA	NA	NA	1.34281	1.2465	1131	158.1	12.86	0.139787798	0.011370469
79	2061	0	bl	0	4.468	2	N	3	66	1	16	0	E	EMCI	MCI	2010/9/17	4.468	1.39316	1.0409	2870	204.3	17.63	0.071184669	0.006142857	28	25	0.131	0.725	0.964	0.706	6.2328	0.3084	1305.13	0	0	0	1	0	0	0	0	0	1.39316	1.0409	2870	204.3	17.63	0.071184669	0.006142857
84	2063	0	bl	0	21.237	2	Y	4	68.3	0	16	1	C	EMCI	MCI	2010/10/22	21.237	1.353	1.2772	564.4	287.8	29.1	0.509922041	0.051559178	30	20	0.176	-0.415	0.308	-0.564	8.208	6.5256	1569.5	0	1	1	1	1	1	1	0	0	1.353	1.2772	564.4	287.8	29.1	0.509922041	0.051559178
89	2068	0	bl	0	12.986	2	Y	4	83.1	0	20	1	C	EMCI	MCI	2010/10/4	12.986	1.19095	1.5723	722.8	322.9	32.76	0.44673492	0.045323741	28	21	0.05	0.209	0.122	0.706	6.8832	6.654	1401.47	0	1	0	0	0	1	0	0	0	1.19095	1.5723	722.8	322.9	32.76	0.44673492	0.045323741
96	2072	0	bl	0	37.363	2	N	3	72.8	0	16	0	E	EMCI	MCI	2010/9/21	37.363	1.19014	1.0626	1440	171.3	15.13	0.118958333	0.010506944	30	23	0.786	-0.251	1.504	-0.448	5.7396	5.1168	1324.62	0	1	0	0	1	1	1	0	0	1.19014	1.0626	1440	171.3	15.13	0.118958333	0.010506944
101	2073	0	bl	0	2.369	2	Y	4	63.4	1	20	0	C	EMCI	MCI	2010/9/21	2.369	1.50477	1.1812	1094	250.2	24.09	0.228702011	0.02202011	29	26	1.184	1.06	0.427	0.706	6.4392	2.3988	1371.49	0	1	0	0	0	1	0	0	0	1.50477	1.1812	1094	250.2	24.09	0.228702011	0.02202011
106	2074	0	bl	0	11.007	2	N	3	62	0	16	1	E	EMCI	MCI	2010/11/29	11.007	1.20811	1.0058	1641	186.5	15.39	0.113650213	0.009378428	28	26	0.348	1.236	1.213	-0.104	6.516	0.4428	1321.71	0	1	1	1	0	1	1	0	0	1.20811	1.0058	1641	186.5	15.39	0.113650213	0.009378428
111	2077	0	bl	0	14.215	2	Y	4	81	0	20	0	C	EMCI	MCI	2010/10/13	14.215	NA	1.2892	859.1	184.7	18.71	0.214992434	0.021778606	28	23	0.739	0.016	0.357	-0.104	7.07735	24.4526	1548.88	0	1	0	0	0	1	1	0	0	NA	1.2892	859.1	184.7	18.71	0.214992434	0.021778606
116	2079	0	bl	0	22.938	2	Y	4	65.5	0	13	0	C	EMCI	MCI	2010/10/1	22.938	1.35173	1.4129	518.6	415.1	48.48	0.800424219	0.093482453	25	25	-0.466	0.763	-0.148	0.706	6.19114	3.78003	1553.06	0	NA	NA	NA	NA	NA	NA	NA	NA	1.35173	1.4129	518.6	415.1	48.48	0.800424219	0.093482453
121	2083	0	bl	0	13.939	2	N	3	88.3	1	12	0	E	EMCI	MCI	2010/9/27	13.939	1.19803	1.0811	1033	165.5	13.69	0.160212972	0.013252662	25	23	0.352	-0.216	-0.545	-0.104	4.0956	34.6068	1178.91	0	1	1	0	0	1	0	0	0	1.19803	1.0811	1033	165.5	13.69	0.160212972	0.013252662
127	2087	1	bl	0	20.537	2	Y	4	69.5	0	16	1	C	EMCI	MCI	2010/11/4	20.537	0.999507	1.2425	436.7	353.5	37.46	0.809480192	0.085779711	26	NA	0.031	-0.922	0.143	-0.104	7.7388	6.2508	1365.69	0	1	0	1	1	1	1	0	0	0.999507	1.2425	436.7	353.5	37.46	0.809480192	0.085779711
131	2093	0	bl	0	10.229	2	N	3	59.5	1	16	1	E	EMCI	MCI	2010/10/22	10.229	1.31076	1.02	2126	354.6	30.84	0.166792098	0.014506115	28	24	1.511	1.465	0.74	-0.104	6.50482	0.383377	1315.04	0	0	0	0	0	0	1	0	0	1.31076	1.02	2126	354.6	30.84	0.166792098	0.014506115
136	2099	0	bl	0	11.842	2	N	3	83.7	1	18	0	E	EMCI	MCI	2010/10/19	11.842	1.22899	1.0056	1638	428.9	42.53	0.261843712	0.025964591	30	30	0.973	-0.171	0.986	0.706	6.0564	7.5096	1204.06	0	1	0	0	0	1	1	0	0	1.22899	1.0056	1638	428.9	42.53	0.261843712	0.025964591
139	2100	0	bl	0	26.93	2	Y	4	87.8	1	13	0	C	EMCI	MCI	2010/10/12	26.93	1.33861	1.5505	673.7	386.5	40.16	0.573697491	0.059611103	25	19	0.119	-0.352	-0.937	-0.896	5.49305	4.22685	1241.69	0	1	0	0	0	1	0	0	0	1.33861	1.5505	673.7	386.5	40.16	0.573697491	0.059611103
144	2106	1	bl	0	40.316	2	Y	4	77.5	0	12	0	C	EMCI	MCI	2010/10/13	40.316	1.38465	1.4114	361.3	414.6	48.31	1.147522834	0.133711597	29	NA	-0.09	0.099	-1.127	-0.448	5.87923	6.57731	1422.85	0	1	0	0	0	1	1	0	0	1.38465	1.4114	361.3	414.6	48.31	1.147522834	0.133711597
147	2109	0	bl	0	18.035	2	Y	4	75.2	0	14	0	C	EMCI	MCI	2010/10/18	18.035	1.14961	1.4275	532.1	274.7	28.79	0.516256343	0.054106371	25	23	-0.194	0.494	0.823	-0.104	6.6408	13.596	1426.95	0	1	0	0	0	0	0	0	0	1.14961	1.4275	532.1	274.7	28.79	0.516256343	0.054106371
152	2116	0	bl	0	10.006	2	N	3	61.6	0	17	0	E	EMCI	MCI	2010/10/29	10.006	1.41712	1.024	1676	123.7	10.09	0.073806683	0.006020286	30	24	0.562	0.935	0.264	0.706	6.3108	0.4764	1377.8	0	1	0	0	0	0	0	0	0	1.41712	1.024	1676	123.7	10.09	0.073806683	0.006020286
157	2119	0	bl	0	6.264	2	N	3	71.7	0	12	0	E	EMCI	MCI	2010/10/25	6.264	1.50802	1.098	2639	315.7	23.45	0.119628647	0.008885942	29	20	0.662	1.212	0.887	-0.896	6.8952	12.2892	1426.22	1	1	0	0	0	0	1	0	0	1.50802	1.098	2639	315.7	23.45	0.119628647	0.008885942
161	2121	0	bl	0	10.255	2	Y	4	67.8	1	14	1	C	EMCI	MCI	2010/11/3	10.255	1.44654	1.1961	1016	247.4	20.87	0.243503937	0.020541339	23	24	0.66	-0.171	0.19	-0.104	5.88	0.6672	1427.52	0	NA	NA	NA	NA	NA	NA	NA	NA	1.44654	1.1961	1016	247.4	20.87	0.243503937	0.020541339
166	2123	0	bl	0	1.564	2	N	3	63.9	1	18	0	E	EMCI	MCI	2010/11/9	1.564	1.33202	1.0303	1212	143.3	11.79	0.118234323	0.009727723	30	30	2.055	1.574	1.461	0.706	6.6384	2.7204	1431.41	0	NA	NA	NA	NA	NA	NA	NA	NA	1.33202	1.0303	1212	143.3	11.79	0.118234323	0.009727723
171	2124	0	bl	0	19.138	2	N	3	82.3	1	15	0	E	EMCI	MCI	2010/11/11	19.138	1.35407	1.0646	2529	295.8	26.81	0.116963227	0.010601028	29	23	0.434	-0.158	-0.414	0.706	5.87551	4.17982	1439.47	0	1	1	1	0	0	1	0	0	1.35407	1.0646	2529	295.8	26.81	0.116963227	0.010601028
176	2125	0	bl	0	14.192	2	Y	4	78.1	1	17	0	C	EMCI	MCI	2010/10/25	14.192	1.39553	1.1525	638.6	190.9	15.85	0.298935171	0.024819919	28	24	0.224	0.403	0.837	0.706	5.99062	2.86164	1506.2	0	NA	NA	NA	NA	NA	NA	NA	NA	1.39553	1.1525	638.6	190.9	15.85	0.298935171	0.024819919
180	2130	1	bl	0	13.543	2	Y	4	76.4	0	16	0	C	EMCI	MCI	2011/1/19	13.543	1.20515	1.4672	476.6	282.6	30.39	0.592950063	0.063764163	28	29	1.055	1.717	1.138	-0.253	6.2856	9.894	1629.46	0	NA	NA	NA	NA	NA	NA	NA	NA	1.20515	1.4672	476.6	282.6	30.39	0.592950063	0.063764163
185	2133	0	bl	0	20.773	2	Y	4	62.5	1	18	2	C	EMCI	MCI	2010/12/7	20.773	1.33976	1.5024	413.9	328.3	28.71	0.79318676	0.069364581	30	25	0.718	1.982	1.16	-0.104	6.2892	0.2172	1448.29	0	1	0	0	0	0	0	0	0	1.33976	1.5024	413.9	328.3	28.71	0.79318676	0.069364581
191	2142	0	bl	0	23.504	2	Y	4	82.7	1	12	0	C	EMCI	MCI	2010/11/2	23.504	1.27422	1.6425	632.1	301.7	32.49	0.477297896	0.051400095	26	21	0.293	0.016	-0.08	-0.756	5.96711	8.08734	1454.43	0	0	1	0	0	0	0	0	0	1.27422	1.6425	632.1	301.7	32.49	0.477297896	0.051400095
195	2146	0	bl	0	32.874	2	N	3	66.3	0	18	0	E	EMCI	MCI	2010/11/17	32.874	1.44864	0.9761	2426	257	20.09	0.105935697	0.008281121	29	23	0.822	0.444	1.275	-0.564	7.068	1.0164	1434.79	0	1	0	0	0	1	0	0	0	1.44864	0.9761	2426	257	20.09	0.105935697	0.008281121
200	2148	0	bl	0	13.299	2	N	3	67.8	1	14	0	E	EMCI	MCI	2010/11/11	13.299	1.31247	1.0401	1331	173.3	15.92	0.130202855	0.011960932	30	27	1.27	0.536	0.428	-0.448	6.6168	11.8032	1384.53	0	1	0	1	0	1	0	0	0	1.31247	1.0401	1331	173.3	15.92	0.130202855	0.011960932
204	2150	0	bl	0	26.428	2	Y	4	72.7	0	14	1	C	EMCI	MCI	2010/11/18	26.428	1.09832	1.3015	731.4	230.3	24.9	0.314875581	0.034044299	26	24	-0.216	0.433	0.859	0.706	7.32985	11.3599	1707.04	0	1	0	0	0	1	0	0	0	1.09832	1.3015	731.4	230.3	24.9	0.314875581	0.034044299
209	2151	0	bl	0	6.894	2	N	3	70.6	0	16	0	E	EMCI	MCI	2011/1/20	6.894	1.12544	1.0093	1130	185.7	15.97	0.164336283	0.014132743	28	30	2.041	1.788	0.481	-0.104	6.6156	3.21	1483.52	0	1	0	0	0	1	0	0	0	1.12544	1.0093	1130	185.7	15.97	0.164336283	0.014132743
212	2153	0	bl	0	15.034	2	N	3	76.6	0	14	0	E	EMCI	MCI	2011/2/18	15.034	1.25804	1.0047	980.4	116.8	10.4	0.119135047	0.010607915	30	25	0.516	-0.054	0.208	0.706	7.42079	0.678731	1241.74	0	NA	NA	NA	NA	NA	NA	NA	NA	1.25804	1.0047	980.4	116.8	10.4	0.119135047	0.010607915
216	2155	0	bl	0	16.26	2	Y	4	68.9	1	14	2	C	EMCI	MCI	2010/12/16	16.26	1.38613	1.2607	539.6	811.7	82.04	1.504262417	0.152038547	27	22	0.371	0.872	0.709	0.706	6.1824	1.776	1319.59	1	1	1	0	0	0	0	0	0	1.38613	1.2607	539.6	811.7	82.04	1.504262417	0.152038547
221	2164	0	bl	0	7.978	2	Y	4	70.9	1	16	0	C	EMCI	MCI	2010/12/2	7.978	1.46265	1.1704	1097	132	12.57	0.120328168	0.011458523	27	27	0.505	1.793	0.274	-0.104	6.906	2.6004	1309.78	1	1	0	0	0	1	0	0	0	1.46265	1.1704	1097	132	12.57	0.120328168	0.011458523
226	2167	0	bl	0	24.073	2	Y	4	80.7	0	18	0	C	EMCI	MCI	2010/12/17	24.073	1.16717	1.1688	832	310.8	33.28	0.373557692	0.04	30	23	0.785	0.338	0.602	0.706	6.1548	8.4708	1417.55	0	1	1	0	0	1	1	0	0	1.16717	1.1688	832	310.8	33.28	0.373557692	0.04
231	2168	0	bl	0	7.278	2	N	3	71.3	0	16	0	E	EMCI	MCI	2010/11/16	7.278	1.14979	0.9139	2184	266.8	24.02	0.122161172	0.010998168	29	25	0.697	1.496	1.627	0.706	7.1748	5.79	1508.77	0	1	0	0	0	1	1	0	1	1.14979	0.9139	2184	266.8	24.02	0.122161172	0.010998168
234	2171	0	bl	0	9.261	2	Y	4	65.3	1	10	1	C	EMCI	MCI	2010/11/30	9.261	1.15414	1.5702	738.2	350.7	42.04	0.475074506	0.056949336	28	17	-0.114	-0.136	0.185	-0.448	5.8332	4.7736	1238.13	0	0	0	0	0	0	1	0	0	1.15414	1.5702	738.2	350.7	42.04	0.475074506	0.056949336
241	2182	0	bl	0	8.658	2	N	3	65.5	0	20	0	E	EMCI	MCI	2011/2/16	8.658	1.27843	1.0501	2180	207.2	19.22	0.095045872	0.008816514	30	24	1.694	1.605	0.112	0.706	6.414	0.372	1423.5	0	1	1	1	0	1	1	0	0	1.27843	1.0501	2180	207.2	19.22	0.095045872	0.008816514
245	2183	0	bl	0	2.515	2	N	3	83	0	18	0	E	EMCI	MCI	2010/12/3	2.515	1.29645	0.9601	1283	166.7	14.24	0.129929852	0.011098987	28	21	0.302	-0.136	0.427	0.706	6.56741	33.4732	1377.56	1	1	0	0	0	1	1	0	0	1.29645	0.9601	1283	166.7	14.24	0.129929852	0.011098987
253	2185	0	bl	0	11.515	2	N	3	73	0	17	0	E	EMCI	MCI	2011/1/4	11.515	1.239	1.0331	1760	308.7	28.58	0.175397727	0.016238636	29	24	0.813	0.208	0.986	-0.564	7.7148	6.3708	1566.68	0	1	1	0	0	0	0	0	0	1.239	1.0331	1760	308.7	28.58	0.175397727	0.016238636
258	2187	0	bl	0	18.172	2	N	3	57.7	1	13	1	E	EMCI	MCI	2010/11/29	18.172	1.39469	1.0539	2234	242.3	21.21	0.108460161	0.009494181	29	24	1.11	0.644	1.079	-0.104	6.9768	0.234	1516.21	0	1	0	0	0	1	1	0	0	1.39469	1.0539	2234	242.3	21.21	0.108460161	0.009494181
262	2190	0	bl	0	16.504	2	Y	4	82.4	0	20	0	C	EMCI	MCI	2011/2/18	16.504	1.3307	1.4526	963.2	341.5	35.48	0.354547342	0.036835548	28	25	0.835	0.112	-0.046	-0.104	6.0492	2.1336	1328.33	0	1	1	0	0	1	1	0	0	1.3307	1.4526	963.2	341.5	35.48	0.354547342	0.036835548
273	2195	1	bl	0	27.849	2	Y	4	68	0	13	2	C	EMCI	MCI	2010/12/13	27.849	1.17312	1.4914	796	413.8	49.19	0.519849246	0.061796482	29	27	0.128	2.087	1.224	-0.253	7.3752	1.5792	1510.14	0	1	0	0	0	0	1	0	0	1.17312	1.4914	796	413.8	49.19	0.519849246	0.061796482
278	2196	0	bl	0	21.355	2	Y	4	68.2	1	14	1	C	EMCI	MCI	2010/12/3	21.355	1.30398	1.394	695.3	237.7	22.11	0.34186682	0.031799223	30	21	0.487	-0.216	-0.387	0.706	6.2928	5.5188	1191.78	0	0	1	0	0	0	1	0	0	1.30398	1.394	695.3	237.7	22.11	0.34186682	0.031799223
284	2200	0	bl	0	19.126	2	N	3	76	1	14	0	E	EMCI	MCI	2010/12/15	19.126	1.32333	0.9682	1257	151.6	13.35	0.120604614	0.010620525	26	27	0.107	-0.216	-0.06	-0.104	6.04261	7.05383	1285.33	1	1	1	0	1	1	0	0	0	1.32333	0.9682	1257	151.6	13.35	0.120604614	0.010620525
289	2201	0	bl	0	6.386	7	N	3	63.7	1	18	0	E	EMCI	CN	2011/1/24	6.386	1.41525	0.9906	2282	218.6	18.14	0.095793164	0.007949167	30	27	2.015	1.167	1.079	0.706	6.48448	3.09062	1317.34	0	1	0	0	0	0	1	0	0	1.41525	0.9906	2282	218.6	18.14	0.095793164	0.007949167
294	2205	0	bl	0	15.995	2	Y	4	84.7	0	12	0	C	EMCI	MCI	2010/12/9	15.995	1.28162	1.2932	336.6	247.8	23.28	0.736185383	0.06916221	28	23	0.393	-0.548	-0.699	-1.204	5.6292	47.8416	1489.72	NA	NA	NA	NA	NA	NA	NA	NA	NA	1.28162	1.2932	336.6	247.8	23.28	0.736185383	0.06916221
297	2208	0	bl	0	5.668	2	N	3	68.8	0	16	1	E	EMCI	MCI	2010/12/8	5.668	1.2456	0.9906	1541	155.7	14.73	0.101038287	0.009558728	27	25	0.585	-0.171	0.129	0.706	7.7316	4.26	1311.95	0	0	0	0	0	0	1	0	0	1.2456	0.9906	1541	155.7	14.73	0.101038287	0.009558728
302	2210	1	bl	0	11.902	2	Y	4	79.8	1	12	0	C	EMCI	MCI	2011/2/15	11.902	1.15745	1.1105	316.1	130.7	11.79	0.413476748	0.037298323	30	26	0.355	-0.29	0.504	0.706	5.2092	26.1516	1343.71	0	1	1	0	1	1	1	0	0	1.15745	1.1105	316.1	130.7	11.79	0.413476748	0.037298323
306	2213	0	bl	0	13.9	2	Y	4	82.3	1	14	0	C	EMCI	MCI	2010/12/9	13.9	1.23152	1.2937	1124	322.8	30.59	0.287188612	0.027215302	30	20	0.073	-0.216	-0.464	-0.104	5.79259	24.6729	1265.59	1	1	1	1	0	1	1	0	0	1.23152	1.2937	1124	322.8	30.59	0.287188612	0.027215302
311	2216	1	bl	0	17.062	2	Y	4	68.1	0	14	1	C	EMCI	MCI	2011/3/10	17.062	1.06086	1.332	530	234	23.14	0.441509434	0.043660377	27	22	0.057	-0.425	-0.5	-0.104	7.46848	12.7969	1656.64	0	1	0	0	0	0	1	0	0	1.06086	1.332	530	234	23.14	0.441509434	0.043660377
316	2219	0	bl	0	38.236	2	N	3	74.3	0	18	0	E	EMCI	MCI	2010/12/20	38.236	1.42034	1.0997	2306	313.8	29.38	0.136079792	0.012740676	29	22	0.054	0.935	-0.138	-0.448	6.83228	4.56723	1516.69	0	0	1	0	1	0	1	0	0	1.42034	1.0997	2306	313.8	29.38	0.136079792	0.012740676
321	2220	0	bl	0	8.012	2	N	3	82	0	20	0	E	EMCI	MCI	2011/1/26	8.012	1.21103	0.9405	1646	195.8	17.01	0.118955043	0.010334143	29	21	1.088	0.527	1.021	0.706	6.2628	7.1292	1400.22	0	0	1	0	0	0	0	0	0	1.21103	0.9405	1646	195.8	17.01	0.118955043	0.010334143
326	2225	0	bl	0	30.336	2	Y	4	70.4	0	20	0	C	EMCI	MCI	2011/3/18	30.336	1.33724	1.246	1100	289	27.75	0.262727273	0.025227273	30	28	0.489	0.614	1.389	0.706	7.656	2.4432	1493.71	0	1	0	0	0	0	0	0	0	1.33724	1.246	1100	289	27.75	0.262727273	0.025227273
331	2233	0	bl	0	7.19	2	N	3	55.5	1	19	1	E	EMCI	MCI	2010/12/28	7.19	1.36386	1.0593	1195	194	16.84	0.162343096	0.01409205	30	28	1.499	1.304	1.014	0.706	6.354	1.8552	1283.44	0	NA	NA	NA	NA	NA	NA	NA	NA	1.36386	1.0593	1195	194	16.84	0.162343096	0.01409205
336	2234	0	bl	0	7.371	2	N	3	63.6	1	16	0	E	EMCI	MCI	2010/12/10	7.371	1.33419	0.9472	1804	221.6	18.29	0.122838137	0.010138581	29	29	1.331	0.894	0.33	-0.896	6.49438	2.32322	1235.01	0	1	0	1	1	1	1	0	0	1.33419	0.9472	1804	221.6	18.29	0.122838137	0.010138581
342	2238	0	bl	0	14.512	2	N	3	68.5	0	18	0	E	EMCI	MCI	2011/1/19	14.512	1.61786	0.9794	1788	208.4	16.13	0.11655481	0.009021253	29	22	0.68	1.659	-0.25	0.706	7.30138	5.00786	1444.09	0	1	0	0	0	1	1	0	0	1.61786	0.9794	1788	208.4	16.13	0.11655481	0.009021253
347	2239	0	bl	0	6.87	2	N	3	73.5	1	15	1	E	EMCI	MCI	2010/12/9	6.87	1.40705	1.0388	1689	280.4	23.03	0.166015394	0.013635287	28	22	0.466	0.872	0.41	-0.104	6.6408	2.2488	1257.75	0	NA	NA	NA	NA	NA	NA	NA	NA	1.40705	1.0388	1689	280.4	23.03	0.166015394	0.013635287
352	2240	0	bl	0	17.453	2	Y	4	78	0	12	1	C	EMCI	MCI	2011/1/5	17.453	1.1384	1.5454	1146	489.1	42.76	0.426788831	0.037312391	27	23	0.224	0.444	0.355	-1.232	7.212	10.1124	1460.44	1	1	0	0	0	1	1	0	0	1.1384	1.5454	1146	489.1	42.76	0.426788831	0.037312391
359	2247	0	bl	0	13.604	2	Y	4	65.1	0	19	0	C	EMCI	MCI	2011/2/7	13.604	1.42085	1.0624	858.9	166.8	14.24	0.194201886	0.016579346	28	28	0.467	1.06	0.261	0.706	7.1772	3.39	1487.5	0	0	1	0	0	0	1	0	0	1.42085	1.0624	858.9	166.8	14.24	0.194201886	0.016579346
362	2248	1	bl	0	23.231	2	Y	4	76.1	0	12	1	C	EMCI	MCI	2011/1/11	23.231	1.0978	1.5464	646.9	557.5	66.72	0.861802442	0.103138043	26	21	0.115	-0.78	0.264	-0.756	6.0456	6.7836	1190.78	0	1	1	1	0	1	1	0	0	1.0978	1.5464	646.9	557.5	66.72	0.861802442	0.103138043
365	2249	0	bl	0	10.222	2	N	3	75.8	0	15	0	E	EMCI	MCI	2011/1/4	10.222	1.30076	0.9954	1870	271.4	23.17	0.14513369	0.012390374	28	23	0.529	-0.185	-0.111	-0.253	7.3348	13.3626	1645.36	0	1	0	0	0	1	0	0	0	1.30076	0.9954	1870	271.4	23.17	0.14513369	0.012390374
370	2263	0	bl	0	11.82	2	Y	4	62	0	16	1	C	EMCI	MCI	2011/2/7	11.82	1.21453	0.9914	776.9	193.2	13.19	0.248680654	0.016977732	29	28	0.438	1.024	0.837	0.706	6.8124	6.864	1451.14	0	0	0	0	1	0	0	0	0	1.21453	0.9914	776.9	193.2	13.19	0.248680654	0.016977732
380	2274	1	bl	0	20.994	2	Y	4	64	0	18	1	C	EMCI	MCI	2011/2/9	20.994	1.09955	1.2296	476.5	256.4	25.43	0.538090241	0.053368311	30	22	-0.037	1.01	-0.377	0.706	6.606	6.6684	1839.62	0	NA	NA	NA	NA	NA	NA	NA	NA	1.09955	1.2296	476.5	256.4	25.43	0.538090241	0.053368311
388	2301	0	bl	0	4.359	2	Y	4	65.7	0	19	0	C	EMCI	MCI	2011/3/2	4.359	1.37919	1.1288	2345	286	23.48	0.12196162	0.010012793	30	25	0.937	1.147	1.557	0.706	7.8312	0.186	1392.09	0	NA	NA	NA	NA	NA	NA	NA	NA	1.37919	1.1288	2345	286	23.48	0.12196162	0.010012793
393	2304	0	bl	0	7.558	2	N	3	61.3	0	17	0	E	EMCI	MCI	2011/3/10	7.558	1.49884	1.004	1563	151.9	12.75	0.097184901	0.00815739	30	24	0.533	0.465	0.422	-1.204	7.7028	3.7956	1517.92	0	NA	NA	NA	NA	NA	NA	NA	NA	1.49884	1.004	1563	151.9	12.75	0.097184901	0.00815739
398	2307	0	bl	0	14.909	2	Y	4	78.6	1	18	0	C	EMCI	MCI	2011/3/10	14.909	1.3184	1.0968	741.3	362.6	32.58	0.489140699	0.043949818	30	24	0.417	-0.607	0.016	-0.104	5.6376	22.5216	1381.28	0	1	1	1	0	0	1	0	0	1.3184	1.0968	741.3	362.6	32.58	0.489140699	0.043949818
402	2308	0	bl	0	21.94	2	N	3	74.8	0	15	0	E	EMCI	MCI	2011/3/15	21.94	1.19939	0.9814	982.6	142	11.78	0.144514553	0.011988602	29	24	1.001	0.498	0.671	0.706	5.2824	1.62	1214.06	0	1	0	0	0	1	1	0	0	1.19939	0.9814	982.6	142	11.78	0.144514553	0.011988602
407	2315	0	bl	0	13.032	2	N	3	68.2	1	13	0	E	EMCI	MCI	2011/3/21	13.032	1.27792	1.0418	1357	129.7	11.38	0.095578482	0.008386146	29	20	1.018	1.304	-0.172	0.706	6.8916	3.0012	1187.64	0	0	0	1	0	0	1	0	0	1.27792	1.0418	1357	129.7	11.38	0.095578482	0.008386146
410	2316	1	bl	0	44.192	2	Y	4	74.3	1	12	1	C	EMCI	MCI	2011/3/21	44.192	1.01473	1.4642	589.6	634	69.57	1.075305292	0.117995251	28	18	-0.623	-0.803	-0.796	-0.104	6.2964	14.3016	1384.04	0	1	0	1	0	1	0	0	0	1.01473	1.4642	589.6	634	69.57	1.075305292	0.117995251
413	2324	0	bl	0	3.484	2	Y	4	56.3	1	13	1	C	EMCI	MCI	2011/4/4	3.484	1.31525	0.9821	832.9	112.8	9.8	0.135430424	0.011766118	29	21	1.186	1.233	0.506	-0.104	6.558	2.5644	1210.87	1	NA	NA	NA	NA	NA	NA	NA	NA	1.31525	0.9821	832.9	112.8	9.8	0.135430424	0.011766118
415	2332	0	bl	0	25.467	2	N	3	70.5	1	16	0	E	EMCI	MCI	2011/3/17	25.467	1.48514	1.0123	1767	302.8	26.3	0.171363894	0.014883984	28	29	0.922	1.233	0.905	0.706	6.08593	1.11643	1159.35	0	NA	NA	NA	NA	NA	NA	NA	NA	1.48514	1.0123	1767	302.8	26.3	0.171363894	0.014883984
424	2336	0	bl	0	24.42	2	Y	4	72.9	1	12	1	C	EMCI	MCI	2011/4/7	24.42	1.18487	1.4105	909.4	302.5	33.64	0.332636903	0.036991423	30	24	0.989	0.099	0.384	0.706	5.98691	1.17213	1119.18	0	1	0	0	0	1	0	0	0	1.18487	1.4105	909.4	302.5	33.64	0.332636903	0.036991423
429	2347	0	bl	0	22.415	2	N	3	71	0	18	1	E	EMCI	MCI	2011/4/25	22.415	1.3221	1.0429	1010	294.4	24.18	0.291485149	0.023940594	30	25	0.897	0.672	0.892	0.706	6.77039	3.93227	1576.87	0	1	1	0	1	0	0	0	0	1.3221	1.0429	1010	294.4	24.18	0.291485149	0.023940594
434	2357	0	bl	0	11.911	2	N	3	71.6	0	12	0	E	EMCI	MCI	2011/5/3	11.911	1.27939	1.0372	2476	241.5	19.37	0.097536349	0.007823102	29	27	0.851	0.033	-0.172	-0.756	7.0092	34.7172	1636.4	0	NA	NA	NA	NA	NA	NA	NA	NA	1.27939	1.0372	2476	241.5	19.37	0.097536349	0.007823102
438	2360	0	bl	0	6.182	2	N	3	63	0	15	1	E	EMCI	MCI	2011/5/25	6.182	1.31172	1.0656	1694	352.3	27.66	0.207969303	0.016328217	30	20	0.44	-0.019	1.161	-1.501	NA	NA	NA	0	1	0	0	0	1	1	0	0	1.31172	1.0656	1694	352.3	27.66	0.207969303	0.016328217
443	2363	0	bl	0	11.823	2	N	3	58.8	0	13	0	E	EMCI	MCI	2011/5/2	11.823	1.22452	0.9533	2256	281.2	25.74	0.12464539	0.011409574	28	25	0.05	1.649	0.33	0.706	8.8056	2.0196	1525.17	0	1	0	0	0	0	1	0	0	1.22452	0.9533	2256	281.2	25.74	0.12464539	0.011409574
448	2367	1	bl	0	21.262	2	Y	4	74.7	0	20	1	C	EMCI	MCI	2011/5/11	21.262	1.21869	1.1096	1086	220.7	18.85	0.203222836	0.017357274	25	23	0.146	0.35	-0.475	-0.104	7.34223	11.3636	1697.25	0	1	1	1	0	1	1	0	0	1.21869	1.1096	1086	220.7	18.85	0.203222836	0.017357274
453	2373	0	bl	0	16.204	2	Y	4	79	1	13	1	C	EMCI	MCI	2011/5/11	16.204	1.33956	1.2637	779.8	642.7	68.61	0.824185689	0.087984098	29	22	0.03	0.008	0.422	-0.104	4.1016	0.8208	1158.55	NA	0	0	1	0	0	0	0	0	1.33956	1.2637	779.8	642.7	68.61	0.824185689	0.087984098
458	2374	0	bl	0	8.374	2	N	3	81.3	1	18	0	E	EMCI	MCI	2011/6/13	8.374	1.29831	1.0383	2272	267.1	21.32	0.11756162	0.009383803	26	25	0.282	1.193	0.23	0.706	5.80001	13.0519	1527.16	0	NA	NA	NA	NA	NA	NA	NA	NA	1.29831	1.0383	2272	267.1	21.32	0.11756162	0.009383803
467	2378	0	bl	0	6.189	2	N	3	59.9	0	19	1	E	EMCI	MCI	2011/7/6	6.189	1.4443	1.0598	1327	198.7	18.65	0.149736247	0.014054258	30	26	0.807	0.428	1.093	0.706	7.6188	1.6056	1570.57	0	0	1	0	0	0	0	0	0	1.4443	1.0598	1327	198.7	18.65	0.149736247	0.014054258
472	2379	0	bl	0	8.787	2	Y	4	66	0	18	0	C	EMCI	MCI	2011/6/3	8.787	1.21908	1.0652	804.8	122.4	10.58	0.152087475	0.013146123	30	25	0.57	0.155	0.192	-1.139	8.0388	2.3112	1489.44	0	1	0	0	0	1	1	0	0	1.21908	1.0652	804.8	122.4	10.58	0.152087475	0.013146123
477	2380	0	bl	0	13.616	2	Y	4	67.8	0	16	2	C	EMCI	MCI	2011/8/9	13.616	1.38832	1.334	696.5	227	21.81	0.325915291	0.031313711	28	23	0.059	0.589	0.567	0.706	6.91847	6.53804	1558.03	0	1	0	0	0	1	0	0	0	1.38832	1.334	696.5	227	21.81	0.325915291	0.031313711
482	2381	1	bl	0	21.803	2	Y	4	69.1	0	16	2	C	EMCI	MCI	2011/5/31	21.803	1.27214	1.3355	684.7	576.9	57.7	0.842558785	0.084270483	28	23	0.462	1.06	0.462	0.706	5.7024	2.8212	1546.9	0	0	0	0	0	0	1	0	0	1.27214	1.3355	684.7	576.9	57.7	0.842558785	0.084270483
487	2389	0	bl	0	9.676	2	N	3	57.8	1	15	0	E	EMCI	MCI	2011/7/15	9.676	1.55346	0.9384	881	128.9	11.73	0.14631101	0.013314415	29	23	0.812	0.872	0.032	-0.104	6.42591	1.2107	1342.72	0	0	1	0	0	0	0	0	0	1.55346	0.9384	881	128.9	11.73	0.14631101	0.013314415
491	2390	0	bl	0	15.182	2	Y	4	87.8	1	12	0	C	EMCI	MCI	2011/7/8	15.182	1.24268	1.3794	892.1	415.1	38.61	0.46530658	0.043279901	25	27	0.778	-0.105	-0.204	0.706	5.40146	4.85934	1230.56	0	1	0	0	0	0	1	0	0	1.24268	1.3794	892.1	415.1	38.61	0.46530658	0.043279901
496	2391	0	bl	0	19.327	2	Y	4	71.7	1	12	1	C	EMCI	MCI	2011/6/23	19.327	1.23807	1.7156	412.7	193.7	19.78	0.469348195	0.047928277	26	24	0.745	0.725	0.341	0.706	5.90266	1.82739	1151.54	NA	1	1	1	0	1	1	0	0	1.23807	1.7156	412.7	193.7	19.78	0.469348195	0.047928277
501	2392	0	bl	0	15.317	2	N	3	64.4	1	18	0	E	EMCI	MCI	2011/7/12	15.317	NA	NA	1167	174.7	15.51	0.149700086	0.013290488	27	22	0.141	0.872	0.445	-0.104	6.3492	1.6848	1360.27	0	1	1	1	1	1	1	0	0	1.39838	0.9996	1167	174.7	15.51	0.149700086	0.013290488
506	2394	0	bl	0	12.511	2	Y	4	67.4	0	20	2	C	EMCI	MCI	2011/7/19	12.511	1.43047	1.1026	360.4	197.8	17.5	0.548834628	0.048557159	30	29	0.754	0.955	0.676	0.706	5.80249	7.7841	1677.19	1	NA	NA	NA	NA	NA	NA	NA	NA	1.43047	1.1026	360.4	197.8	17.5	0.548834628	0.048557159
514	2396	0	bl	0	8.002	2	Y	4	70.2	1	14	0	C	EMCI	MCI	2011/8/3	8.002	1.40977	1.1203	2232	218.7	17.42	0.097983871	0.007804659	28	24	-0.014	0.763	-0.214	0.706	7.2192	16.0704	1296.82	1	NA	NA	NA	NA	NA	NA	NA	NA	1.40977	1.1203	2232	218.7	17.42	0.097983871	0.007804659
518	2398	1	bl	0	14.873	2	Y	4	71.5	0	13	2	C	EMCI	MCI	2011/7/14	14.873	1.01357	1.0931	549.7	163.3	12.16	0.29707113	0.022121157	29	23	0.584	-0.858	0.241	-0.104	6.96519	0.819591	1478.65	0	0	0	0	0	0	1	0	0	1.01357	1.0931	549.7	163.3	12.16	0.29707113	0.022121157
523	2403	1	bl	0	37.002	2	Y	4	79.1	1	15	0	C	EMCI	MCI	2011/10/12	37.002	1.29839	1.5221	572.4	259.2	24.66	0.452830189	0.043081761	29	24	-0.13	0.565	0.995	0.706	5.8236	4.9284	1412.17	0	1	0	0	0	1	1	0	0	1.29839	1.5221	572.4	259.2	24.66	0.452830189	0.043081761
527	2405	0	bl	0	12.568	2	N	3	71.6	1	13	0	E	EMCI	MCI	2011/10/11	12.568	1.45899	1.0216	2158	259.9	23.02	0.120435589	0.010667285	27	22	-0.19	-0.4	-0.796	0.706	6.01043	4.73928	1242.96	0	1	0	0	0	1	0	0	0	1.45899	1.0216	2158	259.9	23.02	0.120435589	0.010667285
532	2407	0	bl	0	3.251	2	N	3	68	1	16	0	E	EMCI	MCI	2011/12/6	3.251	1.50141	1.0051	1824	242.4	17.79	0.132894737	0.009753289	26	20	0.033	0.482	-0.441	0.706	3.35054	1.40235	1250.63	0	0	0	1	0	0	0	0	0	1.50141	1.0051	1824	242.4	17.79	0.132894737	0.009753289
540	4003	0	bl	0	16.019	1	Y	2	72.3	1	16	1	B	CN	CN	2011/4/13	16.019	1.20676	1.1967	1163	284.2	25.87	0.244368014	0.022244196	30	24	0.501	0.644	1.275	0.706	6.68747	4.14021	1243.22	0	0	1	0	0	0	0	0	0	1.20676	1.1967	1163	284.2	25.87	0.244368014	0.022244196
545	4004	0	bl	0	23.038	2	N	3	66.8	1	14	0	E	EMCI	MCI	2011/5/11	23.038	1.25554	0.9737	2525	273.7	25.75	0.10839604	0.01019802	30	27	1.296	1.257	1.161	0.706	6.9888	3.0636	1292.97	0	1	0	1	1	1	1	0	0	1.25554	0.9737	2525	273.7	25.75	0.10839604	0.01019802
550	4005	1	bl	0	27.134	2	Y	4	70.5	0	16	1	C	EMCI	MCI	2011/4/18	27.134	1.24859	1.3957	853.5	338.9	36.63	0.397070885	0.042917399	29	28	0.389	1.18	1.511	-1.402	6.168	2.2656	1541.97	1	1	0	0	0	1	1	0	0	1.24859	1.3957	853.5	338.9	36.63	0.397070885	0.042917399
555	4007	0	bl	0	11.169	2	Y	4	78.1	0	20	1	C	EMCI	MCI	2011/3/22	11.169	1.33754	1.6536	662.5	217.6	23.42	0.32845283	0.035350943	29	24	0.63	1.101	1.693	-0.104	6.4512	2.5884	1382.55	0	0	1	0	0	0	0	0	0	1.33754	1.6536	662.5	217.6	23.42	0.32845283	0.035350943
561	4010	0	bl	0	18.092	1	Y	2	70.8	1	18	0	B	CN	CN	2011/4/13	18.092	1.3268	1.346	681.8	160.6	14.52	0.235552948	0.021296568	29	25	1.535	1.979	1.504	-0.104	4.9752	0.63	1130.15	0	NA	NA	NA	NA	NA	NA	NA	NA	1.3268	1.346	681.8	160.6	14.52	0.235552948	0.021296568
565	4012	0	bl	0	1.879	2	N	3	68.9	1	16	0	E	EMCI	MCI	2011/5/2	1.879	1.30966	1.0973	1009	333.1	28.5	0.33012884	0.028245788	29	26	1.128	1.394	0.173	0.706	5.7612	0.852	1258.23	0	1	0	1	0	1	1	0	0	1.30966	1.0973	1009	333.1	28.5	0.33012884	0.028245788
570	4014	0	bl	0	12.489	1	Y	2	80.7	0	16	0	B	CN	CN	2011/5/31	12.489	1.33516	1.626	443.5	313.2	30.92	0.706200676	0.069718151	29	21	0.512	-0.667	0.8	-0.104	6.9504	3.1344	1570.88	0	1	0	0	0	1	1	0	0	1.33516	1.626	443.5	313.2	30.92	0.706200676	0.069718151
574	4015	1	bl	0	34.17	2	Y	4	73.6	1	20	1	C	LMCI	MCI	2011/4/13	34.17	1.15832	1.2931	384.6	420.7	39.81	1.093863755	0.10351014	30	24	0.109	-0.53	0.49	0.706	5.0808	3.6876	1326.41	0	0	1	1	0	0	0	0	0	1.15832	1.2931	384.6	420.7	39.81	1.093863755	0.10351014
579	4018	0	bl	0	13.928	1	N	1	76.1	0	18	0	A	CN	CN	2011/5/25	13.928	1.39426	0.9069	1893	238.6	22.26	0.126043317	0.011759113	29	24	0.428	-0.002	1.504	0.706	7.23702	8.62328	1404.56	0	1	0	0	0	1	0	0	0	1.39426	0.9069	1893	238.6	22.26	0.126043317	0.011759113
583	4020	0	bl	0	8.746	1	N	1	66.5	0	16	0	A	CN	CN	2011/6/22	8.746	1.31311	1.0305	2559	265	24.15	0.103556077	0.00943728	29	25	0.455	1.574	0.646	0.706	7.5696	5.7984	1507.47	0	1	0	0	0	0	0	1	1	1.31311	1.0305	2559	265	24.15	0.103556077	0.00943728
592	4022	0	bl	0	24.682	2	Y	4	86.4	0	16	1	C	EMCI	MCI	2011/4/28	24.682	1.23586	1.3078	427.9	450.4	47.72	1.052582379	0.111521384	25	17	-0.782	-1.972	-1.62	-1.694	6.1932	8.646	1144.52	0	1	0	1	0	1	0	0	0	1.23586	1.3078	427.9	450.4	47.72	1.052582379	0.111521384
597	4026	0	bl	0	14.603	1	Y	2	73.5	0	16	0	B	CN	CN	2011/6/22	14.603	1.22201	1.2257	509.2	197.8	18.33	0.388452474	0.035997643	29	24	1.167	0.711	1.627	0.706	6.39388	6.35383	1417.52	0	1	0	0	1	1	1	0	0	1.22201	1.2257	509.2	197.8	18.33	0.388452474	0.035997643
600	4028	0	bl	0	10.406	1	N	1	63.5	1	18	0	A	CN	CN	2011/5/23	10.406	1.36951	1.0494	1910	308.2	23.95	0.161361257	0.012539267	30	30	1.341	1.918	1.322	0.706	5.6388	5.6748	1215.29	0	1	0	1	0	0	1	0	0	1.36951	1.0494	1910	308.2	23.95	0.161361257	0.012539267
605	4029	0	bl	0	17.974	2	N	3	61.1	0	20	2	E	LMCI	MCI	2011/5/9	17.974	1.37591	1.0829	1063	268.1	25.32	0.252210724	0.023819379	27	28	0.801	1.067	0.681	-0.104	7.4436	1.8312	1556.54	1	1	0	0	0	0	1	0	0	1.37591	1.0829	1063	268.1	25.32	0.252210724	0.023819379
614	4032	0	bl	0	2.237	1	N	1	70.2	1	14	0	A	CN	CN	2011/5/23	2.237	1.31639	1.0366	1192	155.5	12.23	0.13045302	0.010260067	30	29	1.742	0.936	0.583	0.706	5.5464	1.1088	1145.62	0	1	0	0	0	0	1	0	0	1.31639	1.0366	1192	155.5	12.23	0.13045302	0.010260067
617	4034	0	bl	0	27.435	2	Y	4	72.1	1	19	2	C	LMCI	MCI	2011/7/13	27.435	0.987843	1.7252	486.2	470	46.46	0.966680378	0.095557384	24	19	-0.294	-0.729	0.091	-1.402	4.63056	6.89978	1212.68	0	1	0	0	0	1	1	0	0	0.987843	1.7252	486.2	470	46.46	0.966680378	0.095557384
619	4035	1	bl	0	27.146	2	Y	4	72.6	1	16	1	C	LMCI	MCI	2011/9/21	27.146	1.09718	1.5102	623.4	454.5	44.09	0.72906641	0.070725056	26	19	0.62	-0.61	-0.486	-0.104	6.8124	18.1464	1333.54	0	0	0	0	1	0	1	0	0	1.09718	1.5102	623.4	454.5	44.09	0.72906641	0.070725056
624	4036	0	bl	0	21.781	2	N	3	74	0	20	0	E	EMCI	MCI	2011/7/6	21.781	1.61563	1.008	2355	245	19.84	0.10403397	0.008424628	29	26	1.015	1.968	1.422	-0.104	6.9048	0.7392	1298.01	0	1	0	0	0	0	1	0	0	1.61563	1.008	2355	245	19.84	0.10403397	0.008424628
629	4037	0	bl	0	10.788	1	N	1	75.6	0	16	0	A	CN	CN	2011/6/3	10.788	1.32943	0.907	1809	210.1	17.76	0.116141515	0.009817579	27	25	0.187	0.016	0.239	-0.674	7.8948	0.6288	1619.35	0	1	0	0	0	1	0	0	0	1.32943	0.907	1809	210.1	17.76	0.116141515	0.009817579
636	4041	1	bl	0	13.634	1	N	1	77.9	1	18	0	A	CN	CN	2011/6/8	13.634	1.27373	0.9877	2324	377.9	30.42	0.162607573	0.013089501	30	26	0.874	0.725	1.16	0.706	4.7952	0.2412	1106.23	0	0	0	1	0	0	1	0	0	1.27373	0.9877	2324	377.9	30.42	0.162607573	0.013089501
641	4042	1	bl	0	18.392	2	Y	4	57.2	0	18	0	C	LMCI	MCI	2011/5/20	18.392	1.2529	1.2925	633.1	322.1	32.93	0.508766388	0.0520139	26	22	0.042	1.329	0.829	0.706	7.1256	0.5676	1265.67	0	NA	NA	NA	NA	NA	NA	NA	NA	1.2529	1.2925	633.1	322.1	32.93	0.508766388	0.0520139
644	4043	0	bl	0	21.11	1	N	1	82.1	0	20	0	A	CN	CN	2011/5/31	21.11	1.49536	0.9237	2232	263.9	21.98	0.118234767	0.00984767	29	26	0.613	1.583	0.837	0.706	7.6956	1.6188	1401.79	0	0	1	0	0	0	0	0	0	1.49536	0.9237	2232	263.9	21.98	0.118234767	0.00984767
648	4050	0	bl	0	7.833	1	N	1	77	0	19	0	A	CN	CN	2011/6/21	7.833	1.29522	0.9669	955.7	157.1	12.31	0.164382128	0.012880611	24	24	0.32	0.088	0.338	0.706	6.36566	8.24577	1457.06	0	1	0	0	0	1	1	0	0	1.29522	0.9669	955.7	157.1	12.31	0.164382128	0.012880611
657	4053	0	bl	0	37.612	2	Y	4	75.3	0	17	2	C	LMCI	MCI	2011/6/9	37.612	1.09373	1.4715	879	549.7	50.45	0.625369738	0.057394767	29	21	-0.496	-0.373	0.15	-0.104	6.3756	5.4264	1397.65	0	1	0	0	0	1	1	0	0	1.09373	1.4715	879	549.7	50.45	0.625369738	0.057394767
664	4057	1	bl	0	38.914	2	Y	4	81.1	0	16	1	C	LMCI	MCI	2011/6/13	38.914	1.10319	1.6287	950.8	533	56.96	0.560580564	0.059907446	26	22	-0.917	-1.233	-1.277	-0.104	6.624	3.2964	1437.3	0	1	0	0	0	1	1	0	0	1.10319	1.6287	950.8	533	56.96	0.560580564	0.059907446
667	4058	1	bl	0	19.105	2	Y	4	84.6	1	16	1	C	LMCI	MCI	2011/6/13	19.105	1.1677	1.3377	434.5	283.7	28.03	0.652934407	0.064510932	29	20	-0.741	-0.997	-0.764	0.706	5.6364	4.6848	1202.22	1	1	0	0	0	1	0	0	0	1.1677	1.3377	434.5	283.7	28.03	0.652934407	0.064510932
670	4059	0	bl	0	26.863	2	Y	4	71.9	0	18	2	C	EMCI	MCI	2011/6/14	26.863	1.05352	1.3358	374.4	184.4	20.2	0.492521368	0.053952991	29	21	-0.005	-0.81	-0.153	-0.104	6.03147	5.01034	1367.49	0	0	0	1	0	0	0	0	0	1.05352	1.3358	374.4	184.4	20.2	0.492521368	0.053952991
676	4061	0	bl	0	14.064	2	Y	4	64.1	1	16	1	C	LMCI	MCI	2011/6/21	14.064	1.43714	1.1254	1369	188.1	16.73	0.137399562	0.012220599	29	26	1.102	1.707	0.92	-0.104	5.0232	1.0836	1250.32	0	1	0	1	0	0	1	0	0	1.43714	1.1254	1369	188.1	16.73	0.137399562	0.012220599
681	4063	0	bl	0	10.597	2	N	3	59.2	1	13	0	E	EMCI	MCI	2011/6/29	10.597	1.25838	0.9935	1905	201.9	19.23	0.105984252	0.010094488	30	25	1.607	1.045	1.627	0.706	5.71845	0.504569	1165.87	0	0	0	1	0	0	0	0	0	1.25838	0.9935	1905	201.9	19.23	0.105984252	0.010094488
687	4067	0	bl	0	12.242	2	Y	4	65	0	16	0	C	EMCI	MCI	2011/6/22	12.242	1.31092	1.4534	396.6	163.2	15.53	0.411497731	0.039157842	29	25	0.381	-0.269	0.384	0.706	7.9884	57.9912	1350.15	NA	NA	NA	NA	NA	NA	NA	NA	NA	1.31092	1.4534	396.6	163.2	15.53	0.411497731	0.039157842
691	4071	0	bl	0	8.74	1	Y	2	84.5	0	13	0	B	CN	CN	2011/7/18	8.74	1.27026	NA	656.8	352.7	32.47	0.536997564	0.049436663	24	NA	0.006	-0.776	-0.878	-0.756	7.8252	73.5024	1639.59	NA	NA	NA	NA	NA	NA	NA	NA	NA	1.27026	NA	656.8	352.7	32.47	0.536997564	0.049436663
696	4072	0	bl	0	4.382	2	N	3	62.3	1	16	0	E	EMCI	MCI	2011/7/13	4.382	1.384	0.9407	1434	164.7	14.95	0.114853556	0.010425384	29	26	1.209	2.636	1.383	0.706	8.7984	1.5012	1546.19	0	0	0	1	0	0	0	0	0	1.384	0.9407	1434	164.7	14.95	0.114853556	0.010425384
701	4073	0	bl	0	16.015	2	Y	4	76.2	0	11	0	C	EMCI	MCI	2011/6/29	16.015	1.28857	1.3565	836.7	164.8	15.34	0.196964264	0.018333931	28	23	-0.116	0.021	0.355	-0.896	6.43808	4.86827	1296.31	0	1	0	0	0	0	0	0	0	1.28857	1.3565	836.7	164.8	15.34	0.196964264	0.018333931
705	4075	0	bl	0	12.024	1	N	1	73.4	0	16	1	A	CN	CN	2011/6/20	12.024	1.07483	0.9648	2093	298.2	25.94	0.142474916	0.012393693	29	26	0.638	1.35	0.175	0.706	6.49533	3.09549	1397.67	0	1	1	0	0	0	1	0	0	1.07483	0.9648	2093	298.2	25.94	0.142474916	0.012393693
708	4076	0	bl	0	10.596	1	N	1	72.6	1	20	0	A	CN	CN	2011/6/22	10.596	1.39358	1.0479	1939	176.3	15.14	0.090923156	0.007808149	30	27	1.281	1.596	1.088	0.706	6.444	1.374	1365.8	0	0	1	1	0	0	0	0	0	1.39358	1.0479	1939	176.3	15.14	0.090923156	0.007808149
712	4077	0	bl	0	9.927	2	N	3	75.4	0	18	0	E	LMCI	MCI	2011/7/5	9.927	1.29211	0.9709	1395	141.8	11.16	0.101648746	0.008	28	25	-0.25	1.29	1.627	-0.104	6.7992	4.1028	1660.73	0	1	0	1	1	0	1	0	0	1.29211	0.9709	1395	141.8	11.16	0.101648746	0.008
716	4079	1	bl	0	30.248	2	Y	4	64.5	1	20	1	C	LMCI	MCI	2011/7/6	30.248	1.10246	1.4759	704.5	532.5	50.27	0.755855216	0.071355571	25	21	-1.039	-0.48	-0.821	-0.564	5.412	2.7444	1347.72	0	0	0	0	0	0	1	0	0	1.10246	1.4759	704.5	532.5	50.27	0.755855216	0.071355571
719	4080	0	bl	0	2.419	1	N	1	78.6	1	16	0	A	CN	CN	2011/7/12	2.419	1.40516	1.087	950.6	295.9	28.08	0.311277088	0.029539238	28	25	0.273	0.067	0.575	-1.269	6.1368	1.8096	1267.38	0	1	1	0	0	1	0	0	0	1.40516	1.087	950.6	295.9	28.08	0.311277088	0.029539238
726	4082	0	bl	0	12.648	1	N	1	75.4	0	17	1	A	CN	CN	2011/7/5	12.648	1.36698	0.979	1616	276.5	22.53	0.171101485	0.013941832	30	25	1.42	1.356	1.627	0.706	7.7964	9.2916	1743.65	0	1	0	0	0	0	1	0	0	1.36698	0.979	1616	276.5	22.53	0.171101485	0.013941832
730	4084	0	bl	0	6.599	1	N	1	68.4	1	18	0	A	CN	CN	2011/7/20	6.599	1.36023	1.0091	2302	238.7	20.27	0.103692441	0.008805387	30	28	1.22	0.899	1.314	-0.104	7.272	2.5896	1372.14	0	NA	NA	NA	NA	NA	NA	NA	NA	1.36023	1.0091	2302	238.7	20.27	0.103692441	0.008805387
736	4086	0	bl	0	7.942	1	Y	2	81.8	0	20	0	B	CN	CN	2011/7/12	7.942	1.38566	1.1555	925.1	105.5	8.26	0.114041725	0.008928764	28	24	0.34	0.027	-0.138	-0.984	5.9448	10.5276	1201.27	0	1	0	0	1	1	0	0	0	1.38566	1.1555	925.1	105.5	8.26	0.114041725	0.008928764
743	4090	0	bl	0	16.681	1	N	1	71.4	0	20	0	A	CN	CN	2011/7/11	16.681	1.34306	1.074	1687	195.7	17.53	0.116004742	0.010391227	30	25	0.802	1.539	1.504	-0.104	6.8891	2.67769	1357.52	0	NA	NA	NA	NA	NA	NA	NA	NA	1.34306	1.074	1687	195.7	17.53	0.116004742	0.010391227
746	4092	0	bl	0	38.388	1	Y	2	81.5	1	14	0	B	CN	CN	2011/7/18	38.388	1.20562	1.2715	1261	433.2	41.02	0.343536875	0.032529738	29	26	0.471	0.431	-0.073	-0.104	6.27508	13.3083	1373.32	0	0	1	0	0	0	0	0	0	1.20562	1.2715	1261	433.2	41.02	0.343536875	0.032529738
751	4093	0	bl	0	11.168	1	Y	2	70	1	16	0	B	CN	CN	2011/7/25	11.168	1.18443	1.1128	858.7	129	10.42	0.150227087	0.012134622	29	26	1.239	0.238	1.422	-0.104	7.062	7.7988	1496.92	0	1	0	0	0	1	0	0	0	1.18443	1.1128	858.7	129	10.42	0.150227087	0.012134622
753	4094	1	bl	0	19.65	2	N	3	60	1	12	0	E	LMCI	MCI	2011/7/25	19.65	1.31685	1.0604	1754	159.4	12.99	0.090877993	0.007405929	26	15	-0.155	-0.778	-1.916	-1.402	5.8104	0.2304	1094.36	0	1	0	1	0	1	0	0	0	1.31685	1.0604	1754	159.4	12.99	0.090877993	0.007405929
762	4100	0	bl	0	11.046	1	Y	2	78.5	1	12	0	B	CN	CN	2011/8/16	11.046	1.26935	1.3044	889.9	300.2	28.58	0.337341274	0.032115968	28	27	1.052	0.6	0.102	-0.756	6.6396	56.022	1392.93	NA	NA	NA	NA	NA	NA	NA	NA	NA	1.26935	1.3044	889.9	300.2	28.58	0.337341274	0.032115968
766	4102	1	bl	0	12.91	2	N	3	66.9	1	14	0	E	EMCI	MCI	2011/8/2	12.91	1.24032	0.974	1101	176.7	11.53	0.160490463	0.010472298	30	18	-0.098	0.088	-0.771	-0.104	5.34069	4.37827	1366.65	0	0	0	1	0	0	0	0	0	1.24032	0.974	1101	176.7	11.53	0.160490463	0.010472298
768	4103	0	bl	0	9.655	1	N	1	70.9	0	20	0	A	CN	CN	2011/8/24	9.655	1.26181	1.0272	1432	188.4	17.69	0.131564246	0.012353352	29	24	0.813	0.214	-0.665	0.706	4.7928	1.5168	1094.92	0	1	0	0	0	1	1	0	0	1.26181	1.0272	1432	188.4	17.69	0.131564246	0.012353352
771	4104	0	bl	0	8.493	1	N	1	72.4	0	20	0	A	CN	CN	2011/7/11	8.493	1.50901	0.948	917.4	174.6	13.66	0.190320471	0.014889906	30	24	0.86	0.899	1.062	0.706	6.3732	1.344	1386.04	0	1	1	1	0	1	1	0	0	1.50901	0.948	917.4	174.6	13.66	0.190320471	0.014889906
774	4105	0	bl	0	25.635	1	N	1	70.8	1	18	0	A	CN	CN	2011/7/22	25.635	1.31464	1.0029	932.3	138.4	11.59	0.14845007	0.012431621	30	23	1.029	0.849	0.26	0.706	6.8232	2.9808	1304.74	NA	0	1	0	0	0	0	0	0	1.31464	1.0029	932.3	138.4	11.59	0.14845007	0.012431621
778	4114	1	bl	0	13.714	2	Y	4	55	1	14	1	C	LMCI	MCI	2011/7/27	13.714	1.46141	1.2258	916.1	525.1	47.82	0.5731907	0.052199542	28	24	0.164	0.725	0.495	-2.483	6.5088	0.2184	1352.89	0	NA	NA	NA	NA	NA	NA	NA	NA	1.46141	1.2258	916.1	525.1	47.82	0.5731907	0.052199542
783	4115	0	bl	0	13.076	2	N	3	67.4	0	18	0	E	LMCI	MCI	2011/10/5	13.076	1.28966	0.9837	1968	231.9	20.59	0.117835366	0.010462398	29	25	0.419	1.222	0.986	0.706	8.316	2.9292	1440.56	0	1	0	0	0	1	0	0	0	1.28966	0.9837	1968	231.9	20.59	0.117835366	0.010462398
788	4119	0	bl	0	14.255	1	N	1	79.3	0	20	0	A	CN	CN	2011/8/18	14.255	1.3208	1.0036	1826	305.6	30.31	0.16736035	0.016599124	30	27	0.696	2.123	0.274	0.706	6.37061	1.80709	1531.88	0	1	0	0	0	1	1	0	0	1.3208	1.0036	1826	305.6	30.31	0.16736035	0.016599124
793	4120	0	bl	0	16.988	1	Y	2	81.8	1	17	0	B	CN	CN	2011/7/28	16.988	1.21671	1.3243	666.1	298.9	30.52	0.448731422	0.045818946	30	24	0.397	-0.532	-0.076	-0.104	6.4128	4.7016	1287.99	0	1	0	0	0	1	0	0	0	1.21671	1.3243	666.1	298.9	30.52	0.448731422	0.045818946
797	4121	0	bl	0	14.378	1	N	1	89	0	16	0	A	CN	CN	2011/8/8	14.378	1.09505	0.9493	1345	304.8	26.15	0.2266171	0.019442379	27	19	0.371	-0.298	-0.184	-1.624	5.48068	4.0511	1347.17	0	1	0	0	0	1	1	0	0	1.09505	0.9493	1345	304.8	26.15	0.2266171	0.019442379
801	4122	0	bl	0	19.259	2	N	3	66.9	0	17	0	E	LMCI	MCI	2011/10/26	19.259	1.4369	0.9973	1002	343.4	36.58	0.342714571	0.036506986	30	25	0.11	1.133	0.33	-0.104	6.59143	2.40805	1608.65	0	1	1	0	0	0	0	0	0	1.4369	0.9973	1002	343.4	36.58	0.342714571	0.036506986
804	4125	0	bl	0	10.853	1	N	1	75.8	1	12	1	A	CN	CN	2011/8/2	10.853	1.29862	0.9416	1685	159.1	14.88	0.094421365	0.008830861	30	24	0.602	1.103	0.76	-0.104	5.9412	1.8468	1176.71	0	1	0	1	0	1	0	0	0	1.29862	0.9416	1685	159.1	14.88	0.094421365	0.008830861
808	4127	0	bl	0	12.865	2	Y	4	63.1	1	16	0	C	EMCI	MCI	2011/8/11	12.865	1.41694	1.0424	744.5	99.79	8.21	0.134036266	0.011027535	30	26	1.438	1.189	0.247	0.706	6.90112	0.222918	1233.14	0	0	0	1	0	0	0	0	0	1.41694	1.0424	744.5	99.79	8.21	0.134036266	0.011027535
813	4128	0	bl	0	6.097	2	Y	4	72.8	1	12	1	C	EMCI	MCI	2011/8/19	6.097	1.21044	1.26	879.1	237.6	22.98	0.270276419	0.026140371	24	21	0.265	-0.677	-0.172	-0.104	5.613	1.57644	1290.44	0	1	1	1	1	1	0	0	0	1.21044	1.26	879.1	237.6	22.98	0.270276419	0.026140371
818	4131	1	bl	0	35.878	2	Y	4	82.4	0	18	1	C	LMCI	MCI	2011/8/5	35.878	1.06337	1.4709	589.1	308.6	28.22	0.523849941	0.047903582	24	18	-0.67	-0.581	-0.844	-0.896	5.0388	79.878	1315.72	NA	NA	NA	NA	NA	NA	NA	NA	NA	1.06337	1.4709	589.1	308.6	28.22	0.523849941	0.047903582
820	4133	0	bl	0	2.953	2	N	3	79.7	0	18	1	E	EMCI	MCI	2011/8/1	2.953	1.0927	1.0689	1174	248.7	22.74	0.211839864	0.019369676	27	24	0.283	0.672	0.198	0.706	7.26	8.2548	1433.72	0	1	1	0	0	1	1	0	0	1.0927	1.0689	1174	248.7	22.74	0.211839864	0.019369676
823	4134	0	bl	0	20.717	2	Y	4	68.8	1	16	1	C	EMCI	MCI	2011/8/16	20.717	1.10464	1.5934	836.8	278.5	31.45	0.332815488	0.037583652	30	26	1.336	0.338	0.575	-0.104	6.9972	4.3704	1347.53	0	NA	NA	NA	NA	NA	NA	NA	NA	1.10464	1.5934	836.8	278.5	31.45	0.332815488	0.037583652
830	4138	0	bl	0	8.306	2	N	3	88.4	1	14	0	E	LMCI	MCI	2011/8/16	8.306	1.21587	0.9977	2477	359.5	33.03	0.145135244	0.013334679	26	20	-1.029	-0.509	0.04	-0.104	4.7652	27.5052	1275.44	1	1	0	1	0	1	0	0	0	1.21587	0.9977	2477	359.5	33.03	0.145135244	0.013334679
835	4143	0	bl	0	4.653	2	N	3	63.6	1	19	0	E	EMCI	MCI	2011/8/25	4.653	1.2444	1.0105	2208	243.1	20.79	0.110099638	0.009415761	29	23	0.214	0.747	0.101	-0.104	4.9524	4.4232	1248.31	0	1	0	0	0	1	1	0	0	1.2444	1.0105	2208	243.1	20.79	0.110099638	0.009415761
840	4146	0	bl	0	21.347	2	Y	4	61.8	0	14	2	C	EMCI	MCI	2011/9/14	21.347	1.34388	1.362	519.9	197.3	19.83	0.379496057	0.03814195	28	21	0.585	1.793	0.87	-0.984	7.0272	1.5576	1500.36	0	1	0	1	0	0	1	0	0	1.34388	1.362	519.9	197.3	19.83	0.379496057	0.03814195
845	4148	0	bl	0	14.274	1	N	1	73	0	18	0	A	CN	CN	2011/8/16	14.274	1.31031	1.0127	1300	186.7	14.82	0.143615385	0.0114	30	25	1.171	2.204	2.005	0.706	7.36822	2.78861	1408.49	0	0	1	0	0	0	0	0	0	1.31031	1.0127	1300	186.7	14.82	0.143615385	0.0114
850	4149	0	bl	0	16.131	2	Y	4	73.3	0	14	1	C	EMCI	MCI	2011/8/19	16.131	1.31762	1.1807	958.3	202.9	18.54	0.211729104	0.01934676	24	21	-0.199	0.872	-0.347	-0.104	6.93849	15.3213	1467.61	0	1	0	0	0	1	1	0	1	1.31762	1.1807	958.3	202.9	18.54	0.211729104	0.01934676
854	4150	0	bl	0	13.385	1	N	1	73.9	0	14	0	A	CN	CN	2011/9/1	13.385	1.29142	0.9775	2118	227	19.39	0.107176582	0.009154863	28	25	-0.333	0.977	0.382	-0.253	7.2132	2.6568	1487.28	NA	0	0	0	0	0	1	0	0	1.29142	0.9775	2118	227	19.39	0.107176582	0.009154863
858	4151	0	bl	0	12.978	1	Y	2	72.2	0	14	0	B	CN	CN	2011/8/29	12.978	1.27975	1.375	492.7	189.6	17.85	0.384818348	0.036228943	29	27	0.413	1.167	0.865	-0.104	6.50467	3.89773	1163.48	0	NA	NA	NA	NA	NA	NA	NA	NA	1.27975	1.375	492.7	189.6	17.85	0.384818348	0.036228943
869	4157	1	bl	0	34.389	2	Y	4	81.1	1	19	0	C	EMCI	MCI	2011/9/23	34.389	1.29899	1.4027	1079	297.8	29.16	0.275996293	0.027025023	29	23	0.137	1.359	-0.562	-1.204	5.05236	14.2828	1237.16	0	1	0	0	0	1	0	0	0	1.29899	1.4027	1079	297.8	29.16	0.275996293	0.027025023
873	4158	0	bl	0	48.854	1	N	1	84.3	0	18	0	A	CN	CN	2011/8/22	48.854	1.30967	0.9805	1644	203.8	16.87	0.123965937	0.010261557	30	29	1.247	0.832	1.389	-0.104	6.12024	1.42694	1325.69	1	1	0	0	0	1	1	0	0	1.30967	0.9805	1644	203.8	16.87	0.123965937	0.010261557
877	4159	0	bl	0	8.035	2	N	3	71	1	19	0	E	EMCI	MCI	2011/8/30	8.035	1.33852	1.0592	1380	194.9	17.89	0.141231884	0.012963768	30	25	0.995	1.048	1.389	-0.104	6.506	2.06233	1378.37	0	0	1	0	0	0	0	0	0	1.33852	1.0592	1380	194.9	17.89	0.141231884	0.012963768
881	4160	0	bl	0	13.566	2	N	3	74.1	0	12	0	E	EMCI	MCI	2011/10/7	13.566	1.30678	0.9502	1035	126.3	10.84	0.122028986	0.01047343	25	21	-0.291	0.16	0.091	-0.104	6.51802	2.01961	1452.45	0	1	1	1	0	1	0	0	0	1.30678	0.9502	1035	126.3	10.84	0.122028986	0.01047343
886	4162	1	bl	0	29.859	2	Y	4	71.3	1	16	2	C	LMCI	MCI	2011/9/8	29.859	1.14715	1.4662	778.8	340.7	35.37	0.437467899	0.045416025	26	23	-0.647	0.791	0.228	-0.104	6.15029	2.98046	1375.61	0	0	1	0	0	0	0	0	0	1.14715	1.4662	778.8	340.7	35.37	0.437467899	0.045416025
891	4164	0	bl	0	9.861	1	N	1	72.6	0	12	0	A	CN	CN	2011/11/28	9.861	1.41676	0.9558	2281	230.5	19.52	0.10105217	0.00855765	30	30	0.713	2.543	1.464	0.706	6.58209	3.15823	1506.57	0	0	1	0	0	1	0	0	0	1.41676	0.9558	2281	230.5	19.52	0.10105217	0.00855765
896	4167	1	bl	0	44.125	2	Y	4	69.5	1	16	1	C	LMCI	MCI	2011/8/25	44.125	0.931003	1.5395	645.3	301.7	29.43	0.46753448	0.045606695	28	16	-0.719	-2.011	-0.644	-1.33	5.67306	0.208235	1343.5	0	0	0	1	0	0	1	0	0	0.931003	1.5395	645.3	301.7	29.43	0.46753448	0.045606695
901	4168	0	bl	0	4.111	2	Y	4	82.2	0	17	1	C	EMCI	MCI	2011/9/8	4.111	1.36302	1.0775	723.4	240.5	21.1	0.332457838	0.029167819	29	24	0.434	0.658	1.19	0.706	7.14289	13.027	1430.36	0	1	0	0	0	1	1	0	0	1.36302	1.0775	723.4	240.5	21.1	0.332457838	0.029167819
906	4169	0	bl	0	43.541	2	Y	4	62	1	13	0	C	LMCI	MCI	2011/8/29	43.541	1.31584	1.1183	1558	228.8	21.86	0.146854942	0.014030809	28	25	0.794	0.253	0.485	-0.564	6.51	2.1216	1418.57	0	1	0	1	0	1	1	0	0	1.31584	1.1183	1558	228.8	21.86	0.146854942	0.014030809
911	4170	0	bl	0	13.846	2	Y	4	65.6	1	18	1	C	LMCI	MCI	2011/9/8	13.846	1.52977	1.1868	1073	168.9	17.37	0.157409133	0.016188257	30	28	1.497	1.558	1.141	0.706	7.5768	0.8592	1308.19	0	1	0	0	0	1	1	0	0	1.52977	1.1868	1073	168.9	17.37	0.157409133	0.016188257
922	4173	0	bl	0	17.942	1	N	1	69.8	1	12	0	A	CN	CN	2011/9/20	17.942	1.29888	1.0941	1358	161.1	13.03	0.118630339	0.009594993	30	28	1.474	1.531	1.76	-0.104	5.9364	2.6412	1199.99	0	1	0	0	0	1	0	0	0	1.29888	1.0941	1358	161.1	13.03	0.118630339	0.009594993
926	4174	0	bl	0	15.988	1	Y	2	73.7	1	18	1	B	CN	CN	2011/8/31	15.988	1.33746	1.4998	734.6	260.9	26.77	0.35515927	0.036441601	29	30	1.263	1.01	1.616	0.706	6.96919	1.73663	1315.23	0	1	1	0	0	1	1	0	0	1.33746	1.4998	734.6	260.9	26.77	0.35515927	0.036441601
928	4175	0	bl	0	20.289	2	Y	4	75.5	0	20	1	C	EMCI	MCI	2011/8/30	20.289	1.17903	1.2101	1133	310	29.16	0.273609885	0.025736981	27	19	0.322	0.479	0.74	-0.896	7.5624	0.7248	1393.01	0	1	0	0	1	0	1	0	0	1.17903	1.2101	1133	310	29.16	0.273609885	0.025736981
933	4176	0	bl	0	32.932	1	Y	2	84	0	20	1	B	CN	CN	2011/9/7	32.932	1.30432	1.2203	821.7	453.5	47.95	0.551904588	0.058354631	30	25	1.719	0.253	0.87	-0.104	7.7652	5.9544	1463.14	0	1	0	0	0	0	1	0	0	1.30432	1.2203	821.7	453.5	47.95	0.551904588	0.058354631
938	4177	0	bl	0	20.649	1	N	1	84.9	0	20	0	A	CN	CN	2011/9/7	20.649	1.52691	1.0228	924.7	177.9	15.28	0.19238672	0.016524278	30	25	0.811	1.419	0.686	0.706	8.4528	13.512	1552.45	1	1	0	0	0	0	0	0	0	1.52691	1.0228	924.7	177.9	15.28	0.19238672	0.016524278
942	4179	0	bl	0	32.468	1	Y	2	83	0	20	2	B	CN	CN	2011/9/7	32.468	1.33996	1.5263	301.4	215.8	22.03	0.715992037	0.073092236	30	23	0.734	1.29	1.2	0.706	7.032	24.4584	1530.38	0	1	1	0	0	1	1	0	0	1.33996	1.5263	301.4	215.8	22.03	0.715992037	0.073092236
946	4184	0	bl	0	4.236	2	N	3	62.3	1	20	0	E	EMCI	MCI	2011/9/22	4.236	1.34095	0.977	1275	108.4	9.42	0.085019608	0.007388235	30	26	1.812	0.672	0.093	0.706	6.48064	0.569976	1286.04	0	1	1	0	0	0	0	0	0	1.34095	0.977	1275	108.4	9.42	0.085019608	0.007388235
951	4185	0	bl	0	5.682	2	Y	4	80.4	0	20	0	C	EMCI	MCI	2011/9/29	5.682	1.14603	1.0066	723.1	101.9	9.55	0.140921034	0.013207025	28	26	0.638	0.272	-0.223	-0.104	5.55618	8.17151	1339.42	0	1	0	0	0	0	0	0	0	1.14603	1.0066	723.1	101.9	9.55	0.140921034	0.013207025
957	4187	0	bl	0	5.664	2	N	3	62	0	16	0	E	LMCI	MCI	2011/8/25	5.664	1.47438	1.0185	963.7	212	18.85	0.219985473	0.019560029	29	22	0.121	0.444	0.973	0.706	7.6116	1.3368	1612.78	0	1	0	1	0	1	0	0	0	1.47438	1.0185	963.7	212	18.85	0.219985473	0.019560029
962	4188	1	bl	0	44.248	2	Y	4	77.2	0	14	1	C	EMCI	MCI	2011/10/4	44.248	1.25155	1.4719	485.5	281.7	27.59	0.580226571	0.056828012	28	27	-0.526	0.832	0.737	-0.104	6.72759	4.42766	1479.2	0	1	0	0	0	0	1	0	0	1.25155	1.4719	485.5	281.7	27.59	0.580226571	0.056828012
967	4189	1	bl	0	9.85	2	Y	4	73.1	1	15	1	C	LMCI	MCI	2011/11/15	9.85	1.25789	1.3077	545.2	462.1	33.9	0.84757887	0.062179017	28	21	-0.348	0.012	-0.543	0.706	5.50488	4.84813	1331.01	0	0	1	0	0	0	0	0	0	1.25789	1.3077	545.2	462.1	33.9	0.84757887	0.062179017
973	4194	0	bl	0	20.368	2	N	3	62	0	16	0	E	LMCI	MCI	2011/9/9	20.368	1.23801	1.015	1770	236.1	21.76	0.133389831	0.012293785	30	25	0.584	1.887	1.161	-0.104	7.2612	1.7808	1366.85	0	NA	NA	NA	NA	NA	NA	NA	NA	1.23801	1.015	1770	236.1	21.76	0.133389831	0.012293785
982	4197	0	bl	0	29.603	2	Y	4	79.3	0	20	1	C	LMCI	MCI	2011/8/26	29.603	1.23151	1.5371	555.4	201.1	17.74	0.362081383	0.031940943	30	25	0.398	1.232	2.223	0.706	5.57976	11.9618	1536.34	0	1	1	0	0	1	0	0	0	1.23151	1.5371	555.4	201.1	17.74	0.362081383	0.031940943
987	4198	0	bl	0	22.445	1	Y	2	78.4	1	16	1	B	CN	CN	2011/9/20	22.445	1.27468	1.401	643.1	202.7	19.13	0.315192039	0.02974654	30	28	1.417	0.766	1.076	0.706	6.12925	2.44576	1274.59	0	0	0	0	0	1	0	0	0	1.27468	1.401	643.1	202.7	19.13	0.315192039	0.02974654
991	4199	0	bl	0	4.534	2	N	3	59	0	16	0	E	EMCI	MCI	2011/9/14	4.534	1.3875	0.9821	1535	142.5	12.62	0.092833876	0.008221498	29	24	0.734	1.717	1.627	0.706	7.5228	0.9156	1400.05	0	1	0	0	0	1	1	0	0	1.3875	0.9821	1535	142.5	12.62	0.092833876	0.008221498
996	4200	0	bl	0	9.38	1	N	1	70.2	1	18	0	A	CN	CN	2011/10/17	9.38	1.45546	1.0616	1544	146.5	13.05	0.09488342	0.008452073	30	29	2.008	2.091	1.464	-0.104	6.8808	2.766	1346.92	0	0	0	1	0	0	1	0	0	1.45546	1.0616	1544	146.5	13.05	0.09488342	0.008452073
1001	4202	0	bl	0	11.603	2	N	3	70.5	0	18	0	E	EMCI	MCI	2011/10/10	11.603	1.39174	1.0342	1670	239.5	20.73	0.143413174	0.012413174	28	26	0.174	0.766	1.379	0.706	6.1596	1.77	1468.51	0	1	0	0	0	1	0	0	0	1.39174	1.0342	1670	239.5	20.73	0.143413174	0.012413174
1005	4203	1	bl	0	11.348	2	Y	4	74.4	1	17	1	C	LMCI	MCI	2011/9/15	11.348	1.18368	1.3012	949	241.6	22.56	0.254583772	0.023772392	30	25	0.383	0.15	1.188	-0.104	4.3956	0.2088	1297.66	0	1	0	0	0	1	1	0	0	1.18368	1.3012	949	241.6	22.56	0.254583772	0.023772392
1008	4205	0	bl	0	15.489	2	Y	4	81.4	1	18	0	C	EMCI	MCI	2011/11/4	15.489	1.24726	1.3374	992.5	281.8	27.46	0.283929471	0.027667506	29	25	1.299	1.131	0.831	0.706	6.3528	15.6708	1323.58	0	1	0	0	0	0	0	0	0	1.24726	1.3374	992.5	281.8	27.46	0.283929471	0.027667506
1013	4206	0	bl	0	8.774	2	N	3	68.6	0	17	0	E	EMCI	MCI	2011/9/26	8.774	1.17019	1.0231	1784	253.9	24.56	0.142320628	0.013766816	26	22	0.287	-0.142	-0.123	0.706	6.22168	0.485881	1411.66	0	1	0	1	0	1	1	0	0	1.17019	1.0231	1784	253.9	24.56	0.142320628	0.013766816
1018	4208	0	bl	0	19.721	1	N	1	78.2	0	20	0	A	CN	CN	2011/9/19	19.721	1.24275	0.9894	1823	194.3	16.95	0.106582556	0.009297861	30	29	2.042	2.046	1.922	0.706	6.24	4.6752	1477.6	0	1	1	0	0	0	0	0	0	1.24275	0.9894	1823	194.3	16.95	0.106582556	0.009297861
1022	4210	0	bl	0	10.376	2	N	3	63.9	0	18	1	E	LMCI	MCI	2011/9/27	10.376	1.39053	1.0208	2042	309.3	30.06	0.151469148	0.014720862	29	22	0.072	1.419	1.19	-0.253	7.27771	1.37759	1513.83	0	1	0	0	0	0	1	0	0	1.39053	1.0208	2042	309.3	30.06	0.151469148	0.014720862
1035	4213	0	bl	0	13.002	1	N	1	78	1	14	0	A	CN	CN	2011/9/13	13.002	1.29279	0.9643	1529	211.1	18.49	0.138064094	0.012092871	28	21	1.743	0.842	0.625	-0.104	6.36985	1.23873	1310.5	0	1	0	0	0	0	0	0	0	1.29279	0.9643	1529	211.1	18.49	0.138064094	0.012092871
1040	4214	0	bl	0	14.997	2	N	3	74.2	0	20	0	E	LMCI	MCI	2011/10/3	14.997	1.12568	0.9916	879.9	115.8	9.39	0.131605864	0.010671667	30	20	-0.075	0.856	0.185	-0.896	6.66	1.9476	1326.83	0	1	0	0	0	1	1	0	0	1.12568	0.9916	879.9	115.8	9.39	0.131605864	0.010671667
1053	4217	0	bl	0	28.995	2	N	3	76.4	0	16	0	E	EMCI	MCI	2011/9/30	28.995	1.26943	0.9039	1684	186.2	17.43	0.110570071	0.010350356	30	24	0.818	0.936	0.101	0.706	7.1892	3.048	1418.56	0	1	0	0	0	1	1	0	0	1.26943	0.9039	1684	186.2	17.43	0.110570071	0.010350356
1057	4218	0	bl	0	19.172	1	N	1	80.7	0	16	0	A	CN	CN	2011/9/26	19.172	1.21462	0.994	2274	286.7	25.45	0.126077397	0.011191733	29	27	0.472	0.397	-0.129	-0.674	6.816	4.8756	1529.21	0	0	1	0	1	0	0	0	0	1.21462	0.994	2274	286.7	25.45	0.126077397	0.011191733
1061	4219	0	bl	0	9.748	2	N	3	79.4	1	17	0	E	LMCI	MCI	2011/9/27	9.748	1.30433	1.0446	908.7	119.1	10.16	0.131066359	0.011180808	30	22	0.728	-0.311	-0.129	-0.674	5.9736	1.1256	1336.4	0	0	0	0	0	1	0	0	0	1.30433	1.0446	908.7	119.1	10.16	0.131066359	0.011180808
1063	4220	0	bl	0	14.229	2	N	3	71.2	1	18	0	E	EMCI	MCI	2011/9/23	14.229	1.26121	1.0227	2006	255.4	21.67	0.127318046	0.010802592	30	22	1.267	1.696	1.504	0.706	5.77198	7.91311	1287.73	0	1	1	0	0	1	1	0	0	1.26121	1.0227	2006	255.4	21.67	0.127318046	0.010802592
1074	4224	0	bl	0	24.81	1	N	1	75.1	0	20	0	A	CN	CN	2011/10/13	24.81	1.30076	1.0203	1201	164.5	15.43	0.136969192	0.012847627	29	29	2.013	0.935	0.729	0.706	6.4713	5.04436	1417.98	0	1	1	0	0	0	1	0	1	1.30076	1.0203	1201	164.5	15.43	0.136969192	0.012847627
1077	4225	0	bl	0	28.392	1	Y	2	69.9	0	20	1	B	CN	CN	2011/10/4	28.392	1.43957	1.4961	713.7	371.6	38.07	0.520666947	0.05334174	28	25	0.828	1.045	0.973	0.706	7.7628	2.1252	1681.32	0	0	1	0	0	0	0	0	0	1.43957	1.4961	713.7	371.6	38.07	0.520666947	0.05334174
1081	4226	0	bl	0	8.965	2	Y	4	62.9	1	17	0	C	EMCI	MCI	2011/10/7	8.965	1.36199	1.129	2219	253.1	22.84	0.114060388	0.010292925	29	22	1.535	1.979	1.447	-0.104	6.81569	1.92884	1161.58	0	NA	NA	NA	NA	NA	NA	NA	NA	1.36199	1.129	2219	253.1	22.84	0.114060388	0.010292925
1086	4229	0	bl	0	21.076	2	N	3	66.4	0	15	0	E	LMCI	MCI	2011/9/27	21.076	1.38209	1.0006	925	116.3	9.92	0.12572973	0.010724324	29	22	-0.235	0.195	0.903	-0.448	6.18	5.058	1439.01	0	NA	NA	NA	NA	NA	NA	NA	NA	1.38209	1.0006	925	116.3	9.92	0.12572973	0.010724324
1098	4235	0	bl	0	14.029	2	Y	4	63.8	0	16	0	C	EMCI	MCI	2011/10/7	14.029	1.24678	1.4663	697.2	298.8	32.64	0.428571429	0.046815835	27	25	0.314	2.123	0.272	-0.564	6.1608	4.2924	1548.58	0	1	0	0	1	0	0	0	0	1.24678	1.4663	697.2	298.8	32.64	0.428571429	0.046815835
1106	4240	1	bl	0	14.642	2	Y	4	70.8	0	20	2	C	LMCI	MCI	2011/10/5	14.642	1.17478	1.5041	337.5	270.9	27.73	0.802666667	0.082162963	28	23	-0.889	0.088	-0.3	0.706	4.73928	10.1024	1360.63	0	NA	NA	NA	NA	NA	NA	NA	NA	1.17478	1.5041	337.5	270.9	27.73	0.802666667	0.082162963
1110	4241	0	bl	0	22.637	2	Y	4	69.8	1	18	0	C	EMCI	MCI	2012/3/20	22.637	1.28667	1.3178	731.9	301.2	32.12	0.41153163	0.043885777	30	25	0.429	2.087	1.464	0.706	6.5952	7.758	1424.53	0	1	0	0	0	0	1	0	0	1.28667	1.3178	731.9	301.2	32.12	0.41153163	0.043885777
1112	4243	1	bl	0	12.501	2	Y	4	79.3	0	18	0	C	LMCI	MCI	2012/2/23	12.501	1.1089	1.505	1069	357.9	36.35	0.334798877	0.034003742	27	24	-0.535	-1.287	-0.705	0.706	5.48485	25.4634	1583.62	0	1	0	0	0	1	0	0	0	1.1089	1.505	1069	357.9	36.35	0.334798877	0.034003742
1115	4244	0	bl	0	20.82	2	Y	4	91.4	0	20	0	C	LMCI	MCI	2011/11/22	20.82	1.18166	0.8685	654.3	145.4	12.16	0.222222222	0.018584747	27	24	-0.009	0.144	0.605	-0.104	6.00677	13.1975	1461.16	0	1	0	1	0	0	1	0	0	1.18166	0.8685	654.3	145.4	12.16	0.222222222	0.018584747
1118	4245	0	bl	0	21.648	2	N	3	73.6	0	19	1	E	EMCI	MCI	2011/10/12	21.648	1.20053	0.933	924.4	125	9.22	0.135222847	0.009974037	26	20	0.236	-0.216	-1.581	-0.104	5.56732	2.39006	1344.57	0	1	0	1	0	1	1	0	0	1.20053	0.933	924.4	125	9.22	0.135222847	0.009974037
1123	4250	1	bl	0	13.334	2	Y	4	78.5	0	20	1	C	LMCI	MCI	2011/10/17	13.334	1.1001	1.3128	757.1	406.9	43.93	0.537445516	0.058024039	29	22	-0.292	0.272	0.11	0.706	7.236	1.4916	1643.32	NA	NA	NA	NA	NA	NA	NA	NA	NA	1.1001	1.3128	757.1	406.9	43.93	0.537445516	0.058024039
1131	4254	0	bl	0	11.962	1	N	1	85.9	1	12	0	A	CN	CN	2011/10/5	11.962	1.17591	1.031	1011	337.6	30.3	0.333926805	0.029970326	26	23	0.693	0.151	0.511	-1.03	6.05127	16.7317	1233.09	0	1	1	0	0	1	1	0	0	1.17591	1.031	1011	337.6	30.3	0.333926805	0.029970326
1139	4256	0	bl	0	12.745	2	Y	4	62.8	1	20	1	C	EMCI	MCI	2011/12/21	12.745	1.38247	1.1995	1389	210.9	17.51	0.151835853	0.012606192	29	26	1.118	2.232	1.515	0.706	5.838	0.57	1381.46	0	0	0	1	0	0	0	0	0	1.38247	1.1995	1389	210.9	17.51	0.151835853	0.012606192
1150	4262	0	bl	0	30.64	1	Y	2	72.8	1	16	0	B	CN	CN	2011/10/11	30.64	1.25678	1.5495	790.5	347.9	34.28	0.440101202	0.043364959	29	27	1.235	0.511	1.562	0.706	6.7668	8.3988	1374.25	0	1	0	0	0	1	0	0	1	1.25678	1.5495	790.5	347.9	34.28	0.440101202	0.043364959
1155	4263	1	bl	0	25.333	2	Y	4	74.3	0	20	1	C	LMCI	MCI	2011/10/18	25.333	1.21722	1.857	669.3	404.3	41.11	0.604063947	0.061422382	27	21	0.057	-0.041	0.915	-0.984	6.4179	0.795564	1548.96	0	1	0	1	0	1	1	0	0	1.21722	1.857	669.3	404.3	41.11	0.604063947	0.061422382
1160	4266	0	bl	0	12.009	1	Y	2	69.8	1	14	1	B	CN	CN	2011/11/23	12.009	1.16291	1.4294	820.1	314.6	33.22	0.383611755	0.040507255	30	28	1.529	1.664	0.422	0.706	6.96385	2.07834	1387.34	0	NA	NA	NA	NA	NA	NA	NA	NA	1.16291	1.4294	820.1	314.6	33.22	0.383611755	0.040507255
1164	4268	0	bl	0	11.555	2	N	3	63.5	1	15	0	E	EMCI	MCI	2011/11/8	11.555	1.25422	0.975	1350	151.6	14.27	0.112296296	0.01057037	29	23	0.763	1.539	1.188	-0.756	6.66352	0.401786	1318.18	0	0	0	1	0	0	0	0	0	1.25422	0.975	1350	151.6	14.27	0.112296296	0.01057037
1168	4269	0	bl	0	4.989	1	N	1	65.6	1	20	0	A	CN	CN	2011/12/9	4.989	1.32554	1.0043	1157	188.4	17.48	0.162834918	0.015108038	30	27	1.556	0.644	0.471	-0.104	8.1879	3.00739	1334.74	0	0	0	1	0	0	0	0	0	1.32554	1.0043	1157	188.4	17.48	0.162834918	0.015108038
1170	4270	0	bl	0	15.504	1	Y	2	74.6	1	16	1	B	CN	CN	2011/11/1	15.504	1.36373	1.6419	479.7	182.4	19.03	0.380237649	0.039670627	28	24	1.371	0.964	1.348	-0.984	5.25259	3.75757	1309.48	0	1	1	0	0	1	0	0	0	1.36373	1.6419	479.7	182.4	19.03	0.380237649	0.039670627
1174	4271	0	bl	0	12.039	2	N	3	61.8	0	20	0	E	EMCI	MCI	2011/10/19	12.039	1.3119	1.0194	1249	162.4	17.31	0.130024019	0.013859087	30	24	0.755	1.316	0.013	0.706	4.422	0.5856	1248.34	0	1	0	0	1	1	0	0	0	1.3119	1.0194	1249	162.4	17.31	0.130024019	0.013859087
1179	4272	0	bl	0	8.125	2	Y	4	70.9	0	12	0	C	EMCI	MCI	2011/10/31	8.125	1.37819	1.1452	601.8	222.3	20.08	0.369391825	0.033366567	28	20	-0.034	0.088	-0.92	-0.104	6.14781	13.6893	1315.13	0	1	1	1	1	1	1	0	0	1.37819	1.1452	601.8	222.3	20.08	0.369391825	0.033366567
1184	4274	0	bl	0	13.825	2	N	3	63	0	14	1	E	EMCI	MCI	2011/10/24	13.825	1.36295	0.9901	893.6	157.3	13.63	0.176029543	0.01525291	30	27	0.85	0.016	0.185	0.706	7.7508	0.3048	1441.45	0	1	1	0	1	1	1	0	0	1.36295	0.9901	893.6	157.3	13.63	0.176029543	0.01525291
1186	4275	0	bl	0	8.221	1	N	1	72.8	0	18	0	A	CN	CN	2011/12/6	8.221	1.30802	0.9142	1775	215.2	20.11	0.121239437	0.011329577	29	26	0.895	0.214	-0.189	0.706	6.79391	7.8695	1567.96	0	1	0	0	0	1	1	0	0	1.30802	0.9142	1775	215.2	20.11	0.121239437	0.011329577
1190	4276	0	bl	0	8.923	1	N	1	73.9	1	12	1	A	CN	CN	2011/10/20	8.923	1.32499	0.9257	2335	257.8	21.92	0.110406852	0.00938758	29	25	1.099	0.511	1.191	-0.104	6.22317	3.25842	1302.44	0	0	0	0	0	0	0	1	0	1.32499	0.9257	2335	257.8	21.92	0.110406852	0.00938758
1194	4277	0	bl	0	8.085	1	Y	2	71.4	1	18	0	B	CN	CN	2011/10/27	8.085	1.4879	1.3756	2717	232	19.7	0.085388296	0.007250644	28	29	0.855	0.338	0.421	0.706	4.91488	4.80809	1153.41	0	1	0	0	0	1	0	0	0	1.4879	1.3756	2717	232	19.7	0.085388296	0.007250644
1197	4278	0	bl	0	20.842	1	Y	2	75	0	14	1	B	CN	CN	2011/10/26	20.842	1.17872	1.4254	422.8	205.1	19.33	0.485099338	0.045719016	27	22	-0.078	-0.615	0.138	-0.104	5.922	6.1488	1343.01	0	1	1	0	0	0	1	0	0	1.17872	1.4254	422.8	205.1	19.33	0.485099338	0.045719016
1201	4279	0	bl	0	14.105	1	Y	2	83.7	0	16	0	B	CN	CN	2012/1/18	14.105	1.09876	1.1008	2612	324.4	29.37	0.124196018	0.011244257	30	22	-0.142	-0.658	-0.688	-0.448	6.44363	6.30996	1358.13	0	1	1	0	1	1	1	0	0	1.09876	1.1008	2612	324.4	29.37	0.124196018	0.011244257
1207	4281	0	bl	0	8.958	2	N	3	77.5	1	18	0	E	EMCI	MCI	2011/10/31	8.958	1.54143	1.0199	2741	308.1	29.09	0.112404232	0.010612915	27	28	0.773	1.167	0.926	0.706	6.89177	15.6416	1329.32	0	0	0	0	0	0	1	0	0	1.54143	1.0199	2741	308.1	29.09	0.112404232	0.010612915
1214	4285	0	bl	0	16.254	2	N	3	74	0	16	0	E	EMCI	MCI	2011/10/25	16.254	1.32024	0.9803	1160	145.3	12.8	0.125258621	0.011034483	29	23	-0.116	-0.373	-0.366	0.706	7.482	15.2484	1638.71	0	1	1	0	0	0	1	0	0	1.32024	0.9803	1160	145.3	12.8	0.125258621	0.011034483
1217	4287	0	bl	0	24.706	2	Y	4	70.9	1	17	1	C	LMCI	MCI	2011/10/28	24.706	1.35833	1.5264	737.1	400.4	46.13	0.543209877	0.062583096	29	26	-0.192	0.112	0.224	-0.104	6.40204	6.71707	1199.87	0	1	0	0	0	1	1	0	0	1.35833	1.5264	737.1	400.4	46.13	0.543209877	0.062583096
1222	4288	0	bl	0	8.894	1	Y	2	72.5	1	14	0	B	CN	CN	2011/11/8	8.894	1.57573	1.1542	702.4	130	11.25	0.185079727	0.016016515	29	26	1.089	0.411	1.504	0.706	6.17752	8.1418	1211.07	0	1	0	0	0	1	1	0	0	1.57573	1.1542	702.4	130	11.25	0.185079727	0.016016515
1227	4290	0	bl	0	23.715	1	Y	2	73.5	0	20	1	B	CN	CN	2011/12/8	23.715	1.15984	1.1318	510.8	344.8	30.12	0.675019577	0.058966327	29	26	0.31	0.663	1.224	-0.448	5.84457	110.409	1433.48	NA	NA	NA	NA	NA	NA	NA	NA	NA	1.15984	1.1318	510.8	344.8	30.12	0.675019577	0.058966327
1231	4291	0	bl	0	4.203	1	Y	2	75.5	1	20	0	B	CN	CN	2012/1/12	4.203	1.17873	1.3601	762	200.6	18.84	0.263254593	0.024724409	30	26	1.775	1.539	1.383	0.706	6.2304	5.7444	1232.56	0	1	1	0	0	0	0	0	1	1.17873	1.3601	762	200.6	18.84	0.263254593	0.024724409
1235	4292	0	bl	0	13.997	1	N	1	70.9	0	15	0	A	CN	CN	2011/12/20	13.997	1.5366	1.0725	1635	209.9	19.56	0.128379205	0.011963303	28	25	0.871	0.498	0.83	0.706	7.014	2.076	1298.6	0	NA	NA	NA	NA	NA	NA	NA	NA	1.5366	1.0725	1635	209.9	19.56	0.128379205	0.011963303
1239	4293	1	bl	0	6.948	2	N	3	69.7	0	12	0	E	LMCI	MCI	2011/11/1	6.948	1.18369	0.9839	1795	213.3	18.96	0.118830084	0.010562674	26	20	-0.109	-1.545	-0.681	-0.756	7.338	3.3072	1514.45	0	1	0	0	1	0	1	0	0	1.18369	0.9839	1795	213.3	18.96	0.118830084	0.010562674
1244	4294	0	bl	0	17.634	2	Y	4	75.2	1	16	1	C	LMCI	MCI	2011/12/15	17.634	1.33271	1.2546	535	316.5	30.02	0.591588785	0.05611215	28	20	-0.207	-0.236	-0.669	-0.896	4.8468	1.2432	1233.59	0	1	1	1	0	1	1	0	0	1.33271	1.2546	535	316.5	30.02	0.591588785	0.05611215
1250	4299	0	bl	0	10.65	2	N	3	76.8	1	12	0	E	EMCI	MCI	2011/11/14	10.65	1.16366	0.9252	1771	263.8	22.2	0.148955392	0.012535291	25	19	0.561	0.245	-0.015	-1.8	6.1656	3.4248	1363.4	1	1	0	0	0	1	0	0	1	1.16366	0.9252	1771	263.8	22.2	0.148955392	0.012535291
1255	4300	0	bl	0	8.791	2	Y	4	80.6	1	16	0	C	LMCI	MCI	2011/11/16	8.791	1.10904	0.9899	633	166.1	14.1	0.262401264	0.022274882	26	23	0.118	-0.534	0.088	-0.253	5.5464	14.1684	1292.99	0	1	0	0	0	0	1	0	0	1.10904	0.9899	633	166.1	14.1	0.262401264	0.022274882
1259	4301	0	bl	0	22.684	2	N	3	74.6	0	18	0	E	EMCI	MCI	2011/11/8	22.684	1.28301	1.0508	1052	139.4	10.88	0.132509506	0.010342205	28	24	0.309	0.186	1.07	0.706	5.16506	11.5542	1422.14	0	1	1	0	0	0	0	0	0	1.28301	1.0508	1052	139.4	10.88	0.132509506	0.010342205
1264	4302	0	bl	0	14.46	2	Y	4	76.1	0	20	0	C	LMCI	MCI	2011/11/18	14.46	1.14392	1.2259	948.3	321.1	31.98	0.338605926	0.033723505	25	20	-0.507	-1.136	-0.467	-1.761	6.7884	10.5312	1410.05	0	1	1	0	1	1	0	0	0	1.14392	1.2259	948.3	321.1	31.98	0.338605926	0.033723505
1268	4303	0	bl	0	32.155	2	Y	4	80.2	1	20	1	C	LMCI	MCI	2011/11/8	32.155	1.22627	1.846	668.7	258.6	24.99	0.386720502	0.037371018	30	22	-0.053	-0.691	0.185	-0.104	5.18718	10.7441	1331.26	0	1	0	0	0	1	0	0	0	1.22627	1.846	668.7	258.6	24.99	0.386720502	0.037371018
1273	4308	0	bl	0	13.261	1	N	1	74	0	16	0	A	CN	CN	2012/2/27	13.261	1.19682	1.0468	2040	228.1	20.34	0.111813725	0.009970588	30	27	0.153	1.687	0.384	-0.104	6.78899	1.07988	1575.89	0	0	1	0	0	0	0	0	0	1.19682	1.0468	2040	228.1	20.34	0.111813725	0.009970588
1283	4310	0	bl	0	5.455	2	N	3	62.3	1	17	1	E	EMCI	MCI	2011/11/11	5.455	1.31517	1.0153	659.3	134.9	11.45	0.204610951	0.017366904	30	27	1.203	2.087	1.253	0.706	7.02926	1.18534	1431.9	0	0	1	0	0	0	0	0	0	1.31517	1.0153	659.3	134.9	11.45	0.204610951	0.017366904
1288	4311	0	bl	0	9.766	2	Y	4	72.5	1	18	0	C	LMCI	MCI	2011/12/5	9.766	1.25229	1.1182	1244	314.2	27.56	0.252572347	0.022154341	28	21	0.508	0.725	0.87	0.706	5.1828	5.5224	1363.07	0	0	0	1	0	0	0	0	0	1.25229	1.1182	1244	314.2	27.56	0.252572347	0.022154341
1293	4312	0	bl	0	8.439	2	Y	4	69.3	0	17	1	C	EMCI	MCI	2011/12/5	8.439	1.24149	1.0849	666.2	248.8	20.75	0.373461423	0.031146803	26	24	-0.109	2.046	1.109	0.706	6.4956	0.618	1313.2	0	1	0	0	0	0	1	0	0	1.24149	1.0849	666.2	248.8	20.75	0.373461423	0.031146803
1302	4320	0	bl	0	5.824	1	Y	2	70.7	1	12	0	B	CN	CN	2011/12/8	5.824	1.47198	1.1899	979.7	252.5	22	0.257731959	0.022455854	30	28	1.708	1.788	0.669	0.706	7.596	2.4828	1421.52	0	1	0	1	0	1	1	0	0	1.47198	1.1899	979.7	252.5	22	0.257731959	0.022455854
1306	4324	1	bl	0	20.59	2	Y	4	62.8	1	14	1	C	LMCI	MCI	2011/11/15	20.59	1.11241	1.4911	342.6	140.7	15.05	0.410683012	0.04392878	27	21	-0.565	0.338	0.781	0.706	5.5752	4.668	1169.08	0	0	0	0	0	0	1	0	0	1.11241	1.4911	342.6	140.7	15.05	0.410683012	0.04392878
1314	4328	0	bl	0	4.729	2	N	3	67.6	1	14	1	E	EMCI	MCI	2011/11/21	4.729	1.30712	0.9488	1643	183.5	15.99	0.11168594	0.009732197	29	20	0.486	-0.373	-0.488	-0.896	6.08953	1.32149	1084.8	0	1	0	0	0	1	0	0	0	1.30712	0.9488	1643	183.5	15.99	0.11168594	0.009732197
1317	4331	1	bl	0	7.849	2	N	3	75.3	1	15	1	E	EMCI	MCI	2011/12/5	7.849	1.04005	0.9646	992	150.3	12.78	0.151512097	0.012883065	29	23	1.001	0.209	0.156	0.706	7.4751	31.2779	1465.35	0	1	0	0	0	1	0	0	0	1.04005	0.9646	992	150.3	12.78	0.151512097	0.012883065
1322	4332	0	bl	0	12.255	2	Y	4	69	0	14	0	C	EMCI	MCI	2011/11/28	12.255	1.36302	1.1695	1531	233.7	21.19	0.15264533	0.013840627	28	25	1.284	1.906	1.054	-0.104	6.33	3.8688	1697.48	1	1	0	1	0	1	1	0	0	1.36302	1.1695	1531	233.7	21.19	0.15264533	0.013840627
1324	4335	0	bl	0	14.62	1	Y	2	71.7	1	15	0	B	CN	CN	2011/11/17	14.62	1.35609	1.2429	203	153.9	16.11	0.758128079	0.079359606	30	27	1.489	0.711	1.541	0.706	6.62682	3.71443	1368.14	0	1	1	0	0	0	1	0	0	1.35609	1.2429	203	153.9	16.11	0.758128079	0.079359606
1328	4337	0	bl	0	8.844	1	N	1	72	0	12	0	A	CN	CN	2011/11/22	8.844	1.26734	1.0079	998.6	114.2	9.9	0.114360104	0.009913879	26	22	0.429	-0.055	-0.591	-0.104	7.23616	5.01899	1298.66	0	0	0	0	0	0	1	0	0	1.26734	1.0079	998.6	114.2	9.9	0.114360104	0.009913879
1333	4339	0	bl	0	27.729	1	Y	2	84.3	0	17	2	B	CN	CN	2011/12/8	27.729	1.36665	1.4068	481.2	264.7	27.13	0.550083126	0.056379884	29	22	0.043	0.033	0.322	-0.104	7.54985	2.01027	1437.23	0	1	1	0	0	1	1	0	0	1.36665	1.4068	481.2	264.7	27.13	0.550083126	0.056379884
1336	4340	0	bl	0	2.675	1	N	1	66.7	1	16	0	A	CN	CN	2011/12/7	2.675	1.3311	1.0694	1913	179.6	15.4	0.093883952	0.008050183	29	29	1.12	0.867	0.49	-0.448	6.6744	9.6852	1491.04	0	1	0	0	0	1	1	1	0	1.3311	1.0694	1913	179.6	15.4	0.093883952	0.008050183
1339	4343	0	bl	0	22.112	1	Y	2	79.6	0	16	0	B	CN	CN	2011/11/16	22.112	1.30664	1.4142	695.5	479.7	53.38	0.689719626	0.076750539	30	23	0.221	0.725	0.782	0.706	6.8652	14.4348	1421.23	0	1	0	0	0	1	1	0	0	1.30664	1.4142	695.5	479.7	53.38	0.689719626	0.076750539
1348	4346	1	bl	0	14.495	2	Y	4	71.3	0	18	2	C	LMCI	MCI	2011/11/28	14.495	1.23038	1.2601	664.5	288	26.35	0.433408578	0.039653875	29	27	0.239	1.788	1.093	0.706	5.79587	3.59739	1583.97	0	1	0	0	0	0	1	0	0	1.23038	1.2601	664.5	288	26.35	0.433408578	0.039653875
1354	4349	0	bl	0	19.624	1	N	1	71.4	1	16	0	A	CN	CN	2011/11/22	19.624	1.36424	1.0515	995.8	174.4	17.82	0.175135569	0.01789516	29	24	0.615	1.698	0.933	0.706	6.4968	14.6772	1469.59	0	1	0	0	0	1	0	0	0	1.36424	1.0515	995.8	174.4	17.82	0.175135569	0.01789516
1358	4350	0	bl	0	12.273	1	N	1	72.9	0	13	0	A	CN	CN	2011/12/15	12.273	1.24198	1.081	1918	205.1	18.8	0.106934307	0.009801877	30	28	1.27	1.06	0.422	0.706	7.53001	2.78454	1476.96	0	1	0	0	0	0	1	0	0	1.24198	1.081	1918	205.1	18.8	0.106934307	0.009801877
1362	4351	0	bl	0	12.068	2	Y	4	67.8	1	16	1	C	EMCI	MCI	2011/12/13	12.068	1.43161	1.3597	703.7	233.7	24.86	0.332101748	0.035327554	29	24	0.289	0.362	0.669	-0.104	6.2256	0.7116	1354.92	0	1	0	1	0	0	0	0	0	1.43161	1.3597	703.7	233.7	24.86	0.332101748	0.035327554
1367	4352	0	bl	0	9.44	1	N	1	83.6	0	16	0	A	CN	CN	2011/12/5	9.44	1.3712	1.0694	1882	257.7	23.04	0.136928799	0.012242295	29	24	0.455	0.725	1.093	-0.104	5.9172	0.0732	1522.85	0	0	1	0	0	0	0	0	0	1.3712	1.0694	1882	257.7	23.04	0.136928799	0.012242295
1372	4354	0	bl	0	16.364	2	N	3	75.7	0	14	0	E	LMCI	MCI	2012/1/17	16.364	1.27703	0.9988	1272	268.9	24.45	0.211399371	0.019221698	29	20	-0.493	-0.472	-0.011	-1.492	6.51171	2.7849	1442.61	0	NA	NA	NA	NA	NA	NA	NA	NA	1.27703	0.9988	1272	268.9	24.45	0.211399371	0.019221698
1377	4356	0	bl	0	7.817	2	N	3	68.1	0	20	0	E	EMCI	MCI	2011/11/28	7.817	1.23765	1.0886	3331	553.5	52.3	0.166166316	0.015700991	28	26	1.391	0.737	0.102	-0.448	7.6044	1.0548	1351.38	0	0	1	0	0	0	1	0	0	1.23765	1.0886	3331	553.5	52.3	0.166166316	0.015700991
1382	4357	0	bl	0	3.878	1	N	1	73.7	1	16	0	A	CN	CN	2011/12/16	3.878	1.45693	1.0279	1332	203.5	19.25	0.152777778	0.014451952	30	27	1.063	0.548	0.51	0.706	6.2784	2.0616	1231.87	0	0	1	0	0	0	0	0	0	1.45693	1.0279	1332	203.5	19.25	0.152777778	0.014451952
1386	4359	0	bl	0	16.064	2	Y	4	76.7	0	16	1	C	LMCI	MCI	2012/1/9	16.064	1.30458	1.3343	871.9	429.7	46.74	0.492831747	0.053607065	30	27	0.36	-0.147	0.027	0.706	6.6564	5.6028	1323.46	0	0	1	1	0	0	1	0	0	1.30458	1.3343	871.9	429.7	46.74	0.492831747	0.053607065
1391	4360	0	bl	0	7.417	2	N	3	59.5	1	20	0	E	EMCI	MCI	2011/12/9	7.417	1.41473	0.9853	1305	146.4	12.34	0.112183908	0.009455939	30	25	1.465	1.316	1.16	0.706	7.75942	3.41852	1357.27	0	1	0	0	0	1	1	0	0	1.41473	0.9853	1305	146.4	12.34	0.112183908	0.009455939
1397	4363	1	bl	0	27.002	2	Y	4	73.5	1	13	0	C	LMCI	MCI	2011/12/12	27.002	1.28348	1.6166	682.1	325.5	36.15	0.477202756	0.052998094	26	19	-0.234	0.144	0.271	-0.104	5.8824	2.1624	1359.46	0	0	0	0	0	1	0	0	0	1.28348	1.6166	682.1	325.5	36.15	0.477202756	0.052998094
1401	4365	0	bl	0	13.097	1	Y	2	80.3	0	20	0	B	CN	CN	2012/1/5	13.097	1.2223	1.1779	1264	202.6	17.29	0.16028481	0.013678797	29	24	0.428	-0.221	1.2	0.706	7.27354	7.27087	1598.07	0	1	0	0	0	1	0	0	0	1.2223	1.1779	1264	202.6	17.29	0.16028481	0.013678797
1405	4366	1	bl	0	28.479	2	Y	4	73.6	0	16	1	C	LMCI	MCI	2011/11/21	28.479	0.97713	1.5306	729.9	449.9	46.64	0.616385806	0.063899164	26	16	-1.532	-0.505	-1.712	-0.896	5.72646	8.27066	1526.41	0	1	0	0	0	1	1	0	0	0.97713	1.5306	729.9	449.9	46.64	0.616385806	0.063899164
1407	4367	0	bl	0	13.678	1	Y	2	65.1	1	18	1	B	CN	CN	2011/12/5	13.678	1.28087	1.0126	857.7	205.5	19.49	0.239594264	0.022723563	29	22	0.734	0.595	1.076	-0.104	6.7716	7.296	1330.86	0	1	0	0	0	1	1	0	0	1.28087	1.0126	857.7	205.5	19.49	0.239594264	0.022723563
1412	4369	0	bl	0	10.725	1	N	1	68.3	0	20	0	A	CN	CN	2011/12/5	10.725	1.26295	0.9743	2325	266.7	23.68	0.114709677	0.010184946	29	24	0.849	0.644	1.19	0.706	5.72393	0.552636	1249.42	0	1	1	0	0	1	0	0	0	1.26295	0.9743	2325	266.7	23.68	0.114709677	0.010184946
1416	4371	0	bl	0	13.837	1	Y	2	67.7	0	18	1	B	CN	CN	2011/12/6	13.837	1.1819	1.2471	957.2	265.6	24.15	0.277475972	0.025229837	28	24	0.83	0.979	0.664	-0.253	6.01909	2.36159	1395.07	0	1	1	0	0	1	0	0	0	1.1819	1.2471	957.2	265.6	24.15	0.277475972	0.025229837
1424	4376	0	bl	0	3.68	1	N	1	76.5	1	16	0	A	CN	CN	2012/1/19	3.68	1.33321	0.9336	2108	277	23.97	0.131404175	0.011370968	29	26	1.45	-0.648	-0.005	-1.33	6.4872	8.8884	1308.02	0	1	0	1	0	1	0	0	1	1.33321	0.9336	2108	277	23.97	0.131404175	0.011370968
1428	4377	0	bl	0	10.21	2	Y	4	69.3	1	12	1	C	LMCI	MCI	2012/2/14	10.21	1.49934	1.1261	1349	312.6	26.47	0.231727205	0.019621942	29	27	1.043	-0.216	0.225	-0.253	6.1056	0.846	1223.94	0	1	0	0	0	1	1	0	1	1.49934	1.1261	1349	312.6	26.47	0.231727205	0.019621942
1437	4381	0	bl	0	11.157	2	N	3	55	1	17	1	E	LMCI	MCI	2012/2/10	11.157	1.24861	1.0631	1720	178.9	15.25	0.104011628	0.008866279	27	26	0.91	1.06	0.472	-0.104	7.422	0.5412	1296.07	0	1	0	1	1	1	1	0	0	1.24861	1.0631	1720	178.9	15.25	0.104011628	0.008866279
1442	4382	0	bl	0	18.394	1	N	1	75.9	1	16	0	A	CN	CN	2011/12/12	18.394	1.28279	1.0291	3088	357.2	32.3	0.115673575	0.010459845	28	27	1.259	0.644	1.464	0.706	6.11356	1.58579	1135.2	0	1	1	0	1	1	1	0	0	1.28279	1.0291	3088	357.2	32.3	0.115673575	0.010459845
1451	4384	0	bl	0	10.747	1	Y	2	62.3	0	18	0	B	CN	CN	2012/2/7	10.747	1.12969	1.0623	867.5	109.3	9.86	0.125994236	0.011365994	30	25	2.047	2.016	2.16	-0.871	7.27539	0.979046	1379.78	0	0	0	0	1	0	0	0	0	1.12969	1.0623	867.5	109.3	9.86	0.125994236	0.011365994
1455	4385	1	bl	0	19.029	1	Y	2	68.2	1	12	1	B	CN	CN	2012/3/7	19.029	1.10026	1.3191	220.6	138.9	12.76	0.629646419	0.057842248	30	23	0.387	0.096	0.158	-0.104	6.003	1.61153	1286.03	0	0	0	0	0	0	1	0	0	1.10026	1.3191	220.6	138.9	12.76	0.629646419	0.057842248
1459	4386	0	bl	0	22.855	1	Y	2	84.7	1	16	0	B	CN	CN	2012/1/19	22.855	1.44699	2.0256	1221	519.8	48.1	0.425716626	0.039393939	30	25	1.006	1.583	0.87	0.706	5.9016	3.114	1288.4	0	1	0	0	0	0	1	0	0	1.44699	2.0256	1221	519.8	48.1	0.425716626	0.039393939
1463	4387	0	bl	0	8.005	1	N	1	76.1	1	16	1	A	CN	CN	2011/12/19	8.005	1.29451	1.0053	1099	253.2	21.77	0.230391265	0.019808917	29	25	0.443	0.502	0.568	-0.104	6.20723	5.46706	1310.12	0	NA	NA	NA	NA	NA	NA	NA	NA	1.29451	1.0053	1099	253.2	21.77	0.230391265	0.019808917
1467	4388	0	bl	0	40.431	1	Y	2	66.8	0	18	2	B	CN	CN	2012/1/12	40.431	1.19468	0.9703	874.3	186.8	16.55	0.21365664	0.018929429	29	27	1.821	0.888	0.767	0.706	7.6872	3.99	1472.07	0	1	0	0	1	1	1	0	0	1.19468	0.9703	874.3	186.8	16.55	0.21365664	0.018929429
1475	4390	0	bl	0	12.859	2	N	3	76.2	1	12	0	E	EMCI	MCI	2011/12/16	12.859	1.45969	1.0634	1595	169.8	15.94	0.10645768	0.00999373	30	22	0.073	1.233	0.369	-0.104	5.8188	2.0652	1167.57	0	1	0	0	0	1	1	0	0	1.45969	1.0634	1595	169.8	15.94	0.10645768	0.00999373
1480	4391	0	bl	0	16.637	1	N	1	74.4	0	12	0	A	CN	CN	2012/1/16	16.637	1.48308	1.0221	1731	165.1	13.94	0.095378394	0.008053148	26	24	0.731	0.537	0.274	0.706	6.2124	1.2036	1249.55	0	1	0	0	0	0	1	0	0	1.48308	1.0221	1731	165.1	13.94	0.095378394	0.008053148
1484	4392	0	bl	0	26.68	2	Y	4	82.4	0	12	0	C	EMCI	MCI	2012/1/6	26.68	1.24453	1.6395	976.6	372.2	37.26	0.381118165	0.038152775	29	23	-0.307	-0.216	-0.67	0.706	5.8032	33.7884	1449.14	0	1	0	0	0	1	1	0	0	1.24453	1.6395	976.6	372.2	37.26	0.381118165	0.038152775
1487	4393	0	bl	0	13.841	1	N	1	73.5	0	20	0	A	CN	CN	2011/12/20	13.841	1.24956	1.0065	2573	337.2	30.8	0.131053245	0.011970462	30	24	0.736	1.212	0.978	0.706	7.3512	0.7572	1686	0	0	1	0	0	0	0	0	0	1.24956	1.0065	2573	337.2	30.8	0.131053245	0.011970462
1491	4394	0	bl	0	10.671	2	N	3	75.9	1	18	0	E	LMCI	MCI	2012/1/16	10.671	1.3062	1.0456	1086	165.2	14.77	0.152117864	0.013600368	30	25	1.74	0.133	0.419	0.706	6.4968	10.4484	1399.51	0	1	0	1	0	0	1	0	0	1.3062	1.0456	1086	165.2	14.77	0.152117864	0.013600368
1496	4395	0	bl	0	13.272	2	N	3	72.4	1	16	0	E	LMCI	MCI	2012/1/23	13.272	1.44577	1.0131	982.1	103.8	11.81	0.105691885	0.012025252	26	23	0.283	-0.184	-0.128	-1.204	5.5596	17.3424	1185.88	0	0	1	0	0	1	0	0	0	1.44577	1.0131	982.1	103.8	11.81	0.105691885	0.012025252
1501	4396	0	bl	0	15.945	1	N	1	78.4	1	12	0	A	CN	CN	2011/12/12	15.945	1.24198	0.9522	981.6	166.5	13.69	0.169621027	0.013946618	30	27	1.307	0.033	0.102	-0.104	5.91636	3.06339	1217.91	0	1	0	0	0	0	1	0	0	1.24198	0.9522	981.6	166.5	13.69	0.169621027	0.013946618
1504	4399	0	bl	0	12.558	1	N	1	77.9	1	16	1	A	CN	CN	2011/12/28	12.558	1.42825	1.0504	1554	219	19.62	0.140926641	0.012625483	28	28	1.413	1.65	0.681	-0.104	6.432	2.0616	1290.71	0	1	1	0	0	0	0	0	0	1.42825	1.0504	1554	219	19.62	0.140926641	0.012625483
1513	4401	0	bl	0	16.24	1	N	1	67.5	1	20	1	A	CN	CN	2011/12/15	16.24	1.36015	1.0648	1867	342.6	32.26	0.183502946	0.017279057	30	29	2.118	2.581	1.719	0.706	7.0296	0.3816	1400.94	0	1	1	0	0	0	1	0	0	1.36015	1.0648	1867	342.6	32.26	0.183502946	0.017279057
1517	4402	1	bl	0	17.185	2	Y	4	72.9	1	12	1	C	LMCI	MCI	2011/12/19	17.185	1.12663	1.6262	456.8	479.5	46.42	1.04969352	0.101619965	25	21	-0.737	-0.64	-0.772	-0.896	5.49677	25.4886	1390.38	0	1	0	1	0	1	1	0	0	1.12663	1.6262	456.8	479.5	46.42	1.04969352	0.101619965
1522	4404	0	bl	0	30.357	2	Y	4	82.5	1	12	0	C	EMCI	MCI	2012/1/26	30.357	1.28657	1.5057	652	212	21.19	0.325153374	0.0325	29	20	0.071	-0.185	0.504	0.706	6.1836	0.9648	1244.87	0	NA	NA	NA	NA	NA	NA	NA	NA	1.28657	1.5057	652	212	21.19	0.325153374	0.0325
1527	4405	0	bl	0	15.397	2	Y	4	71.4	0	18	1	C	EMCI	MCI	2012/1/25	15.397	1.29486	1.339	633.8	482.5	44.5	0.761281161	0.070211423	29	28	0.914	0.272	0.605	-0.104	7.398	1.146	1541.83	0	1	0	0	0	0	1	0	0	1.29486	1.339	633.8	482.5	44.5	0.761281161	0.070211423
1540	4414	1	bl	0	30.037	2	Y	4	60.8	1	18	1	C	LMCI	MCI	2012/4/6	30.037	1.25123	1.2405	969.7	402.6	43.22	0.415179953	0.044570486	28	20	0.292	1.368	-0.837	-0.756	5.7072	1.716	1209.99	0	0	0	1	0	0	0	0	0	1.25123	1.2405	969.7	402.6	43.22	0.415179953	0.044570486
1545	4415	1	bl	0	17.539	2	Y	4	75.1	1	13	2	C	EMCI	MCI	2012/1/25	17.539	1.16856	1.7361	389	816.9	92.08	2.1	0.236709512	28	26	0.024	0.209	0.337	0.706	4.6176	5.6796	1181.3	0	1	0	1	0	0	1	0	0	1.16856	1.7361	389	816.9	92.08	2.1	0.236709512
1555	4419	0	bl	0	14.479	2	Y	4	63.8	1	18	1	C	EMCI	MCI	2011/12/22	14.479	1.25159	1.2546	555.6	152.6	15.24	0.274658027	0.027429806	30	28	1.156	-0.171	0.986	0.706	6.73945	0.909733	1272.96	0	1	0	0	0	1	0	0	0	1.25159	1.2546	555.6	152.6	15.24	0.274658027	0.027429806
1560	4420	0	bl	0	17.905	2	Y	4	81.4	0	18	0	C	EMCI	MCI	2012/4/3	17.905	1.25884	1.3621	795	339.4	32.22	0.426918239	0.040528302	27	21	0.844	0.433	0.944	-0.104	7.3608	4.95	1474.23	0	1	0	0	0	0	0	0	0	1.25884	1.3621	795	339.4	32.22	0.426918239	0.040528302
1562	4421	0	bl	0	17.472	1	N	1	75.1	1	14	0	A	CN	CN	2012/1/4	17.472	1.27224	0.9748	1955	196.8	17.55	0.100664962	0.008976982	26	23	1.277	0.016	0.549	0.706	6.69613	3.69215	1463.64	0	1	0	0	1	1	1	0	0	1.27224	0.9748	1955	196.8	17.55	0.100664962	0.008976982
1565	4422	0	bl	0	13.649	1	Y	2	70.8	1	15	0	B	CN	CN	2011/12/27	13.649	1.44329	1.2148	1314	375	29.93	0.285388128	0.022777778	29	28	1.569	1.473	0.495	0.706	6.84218	5.56484	1381.38	0	1	0	0	0	0	1	0	0	1.44329	1.2148	1314	375	29.93	0.285388128	0.022777778
1571	4424	0	bl	0	10.053	1	Y	2	66.2	1	12	1	B	CN	CN	2012/1/9	10.053	1.28981	1.0883	752.9	149.6	14.6	0.198698366	0.019391685	26	23	0.768	0.027	-0.337	-0.104	6.2148	0.318	1163.75	0	1	0	0	0	0	1	0	0	1.28981	1.0883	752.9	149.6	14.6	0.198698366	0.019391685
1574	4426	1	bl	0	10.463	2	Y	4	77.2	0	16	0	C	LMCI	MCI	2012/1/30	10.463	1.36676	0.9204	819.6	188	17.89	0.229380185	0.021827721	28	21	-0.679	-0.116	-0.487	0.706	5.68764	9.79186	1587.67	0	0	1	1	0	0	0	0	0	1.36676	0.9204	819.6	188	17.89	0.229380185	0.021827721
1578	4427	0	bl	0	3.15	1	N	1	71.3	0	12	0	A	CN	CN	2012/1/9	3.15	1.34963	1.0036	1689	210.8	20.73	0.124807578	0.012273535	30	28	1.023	-0.605	0.032	-0.104	7.0188	2.94	1558.67	0	1	0	0	0	1	0	0	0	1.34963	1.0036	1689	210.8	20.73	0.124807578	0.012273535
1582	4428	0	bl	0	11.37	1	N	1	72.6	0	18	0	A	CN	CN	2012/1/6	11.37	1.19568	1.0916	1454	197.6	16.67	0.135900963	0.011464924	29	26	0.984	1.696	1.76	0.706	6.288	1.8768	1500.08	0	0	0	1	0	0	1	0	0	1.19568	1.0916	1454	197.6	16.67	0.135900963	0.011464924
1586	4429	0	bl	0	1.027	1	Y	2	77	0	14	0	B	CN	CN	2012/2/9	1.027	1.38188	1.1832	2175	279.4	25.29	0.12845977	0.011627586	30	28	1.086	1.118	1.049	0.706	7.3608	5.1816	1478.16	1	1	0	0	0	0	1	0	0	1.38188	1.1832	2175	279.4	25.29	0.12845977	0.011627586
1591	4430	1	bl	0	29.379	2	Y	4	80	0	15	0	C	LMCI	MCI	2012/2/15	29.379	1.06673	1.3406	590.5	542.7	54.28	0.919051651	0.0919221	24	17	-1.138	-0.204	-1.198	-1.694	4.428	4.9644	1412.67	0	0	1	0	0	0	0	0	0	1.06673	1.3406	590.5	542.7	54.28	0.919051651	0.0919221
1596	4431	0	bl	0	23.863	2	Y	4	74.1	0	16	0	C	EMCI	MCI	2012/2/29	23.863	1.32054	1.8417	618.5	158.2	14.89	0.255780113	0.024074373	28	27	0.77	0.016	0.174	0.706	6.6804	0.4608	1429.46	0	1	0	0	0	1	1	0	1	1.32054	1.8417	618.5	158.2	14.89	0.255780113	0.024074373
1600	4432	1	bl	0	15.819	2	N	3	61.6	0	14	0	E	LMCI	MCI	2012/2/24	15.819	NA	NA	1454	177.9	14.83	0.122352132	0.01019945	28	15	-0.538	-1.939	-1.291	-0.896	9.354	5.0136	1657.6	0	1	0	1	1	1	1	0	0	NA	NA	1454	177.9	14.83	0.122352132	0.01019945
1606	4434	1	bl	0	15.348	2	N	3	66.5	0	17	0	E	EMCI	MCI	2012/2/1	15.348	1.31253	1.0337	1245	144.6	12.73	0.116144578	0.0102249	30	23	0.196	0.397	0.669	-0.896	6.52285	1.03103	1328.6	0	0	0	0	0	1	0	1	0	1.31253	1.0337	1245	144.6	12.73	0.116144578	0.0102249
1611	4438	0	bl	0	11.091	2	Y	4	76.8	0	18	0	C	EMCI	MCI	2012/2/6	11.091	1.15628	1.1045	627.4	190.2	17.4	0.303155881	0.027733503	29	21	0.437	0.725	0.105	-0.104	8.2308	9.4992	1625.76	0	1	1	0	0	1	1	0	1	1.15628	1.1045	627.4	190.2	17.4	0.303155881	0.027733503
1617	4442	0	bl	0	32.557	1	Y	2	74.2	1	17	1	B	CN	CN	2012/4/18	32.557	1.18017	NA	425.6	440.2	51.24	1.034304511	0.120394737	30	25	1.824	-0.822	0.568	-0.104	6.1392	33.3936	1286.69	0	1	0	0	0	1	0	0	0	1.18017	NA	425.6	440.2	51.24	1.034304511	0.120394737
1619	4443	0	bl	0	12.512	2	N	3	67.9	0	12	0	E	EMCI	MCI	2012/2/21	12.512	1.2905	0.9892	1620	205.7	18.04	0.126975309	0.011135802	29	28	1.357	0.314	1.161	0.706	7.9092	2.9364	1417.93	0	1	0	0	0	0	1	0	0	1.2905	0.9892	1620	205.7	18.04	0.126975309	0.011135802
1624	4444	0	bl	0	16.552	2	Y	4	77.5	0	18	0	C	LMCI	MCI	2012/2/21	16.552	1.35575	1.1301	971.6	278.9	25.37	0.287052285	0.026111569	29	25	0.138	0.677	0.49	-0.104	5.4384	4.6332	1328.05	0	1	0	0	0	0	1	0	0	1.35575	1.1301	971.6	278.9	25.37	0.287052285	0.026111569
1629	4445	0	bl	0	13.534	2	N	3	73.7	0	14	0	E	EMCI	MCI	2012/1/25	13.534	1.30977	0.9644	1809	199.3	16.52	0.110171365	0.009132117	30	25	0.333	0.537	0.274	-0.104	6.6168	1.4976	1457.24	0	1	1	0	0	1	1	0	0	1.30977	0.9644	1809	199.3	16.52	0.110171365	0.009132117
1637	4447	0	bl	0	24.128	2	Y	4	67.5	1	19	1	C	EMCI	MCI	2012/1/31	24.128	1.44322	1.4314	871	453.1	45.51	0.520206659	0.052250287	27	26	0.888	0.617	1.011	-0.104	5.4504	1.782	1278.02	0	0	0	0	0	0	0	0	1	1.44322	1.4314	871	453.1	45.51	0.520206659	0.052250287
1641	4448	0	bl	0	15.363	1	N	1	63.8	1	16	0	A	CN	CN	2012/2/13	15.363	1.28024	1.0698	2426	318.8	26.82	0.131409728	0.011055235	29	26	1.126	0.465	1.422	0.706	7.0356	0.8796	1361.7	0	1	1	0	0	1	1	0	0	1.28024	1.0698	2426	318.8	26.82	0.131409728	0.011055235
1645	4449	0	bl	0	16.053	1	Y	2	66.9	1	12	0	B	CN	CN	2012/1/30	16.053	1.25129	1.1147	957.1	192.3	17.99	0.200919444	0.018796364	28	26	0.446	-0.29	0.167	-0.104	7.7604	35.454	1595.84	0	1	0	0	1	1	1	0	0	1.25129	1.1147	957.1	192.3	17.99	0.200919444	0.018796364
1647	4453	0	bl	0	13.552	1	N	1	65.9	0	16	0	A	CN	CN	2012/2/1	13.552	1.35226	0.9812	2069	244.8	19.29	0.118318028	0.009323345	29	26	1.583	2.581	2.63	0.706	7.1964	1.7124	1496.26	0	1	0	0	1	0	1	0	0	1.35226	0.9812	2069	244.8	19.29	0.118318028	0.009323345
1651	4455	0	bl	0	15.67	2	N	3	64.2	0	18	0	E	EMCI	MCI	2012/3/5	15.67	1.28798	0.9564	2340	283.7	29.46	0.121239316	0.012589744	28	24	-0.354	-0.4	-0.05	0.706	6.96967	1.65732	1522.7	0	1	0	1	0	0	1	0	0	1.28798	0.9564	2340	283.7	29.46	0.121239316	0.012589744
1657	4458	1	bl	0	28.637	2	Y	4	76.1	1	16	1	C	LMCI	MCI	2012/1/31	28.637	1.0274	1.432	651.3	457.3	51.53	0.702134193	0.079118686	27	17	-0.782	-1.218	-0.634	-1.139	5.58836	5.58341	1402.98	1	1	0	0	0	0	0	0	0	1.0274	1.432	651.3	457.3	51.53	0.702134193	0.079118686
1663	4462	1	bl	0	25.021	2	Y	4	71.3	0	18	0	C	LMCI	MCI	2012/2/14	25.021	1.11123	1.381	721.6	219.1	21.12	0.30363082	0.029268293	30	22	-0.033	-0.415	0.032	0.706	6.7932	5.496	1624.01	0	1	0	0	0	0	1	0	0	1.11123	1.381	721.6	219.1	21.12	0.30363082	0.029268293
1668	4463	0	bl	0	12.517	2	N	3	66.5	0	13	1	E	EMCI	MCI	2012/2/29	12.517	1.305	0.9759	1404	134.4	12.05	0.095726496	0.008582621	28	23	0.615	0.394	0.679	0.706	5.6544	0.9828	1381.52	0	0	1	0	0	0	0	0	0	1.305	0.9759	1404	134.4	12.05	0.095726496	0.008582621
1673	4464	0	bl	0	7.821	1	Y	2	70.4	0	16	1	B	CN	CN	2012/2/17	7.821	1.37365	1.0556	840.8	201.1	17.47	0.239176974	0.020777831	30	29	1.915	2.002	2.282	0.706	7.422	1.188	1454.7	0	1	0	0	0	0	1	0	0	1.37365	1.0556	840.8	201.1	17.47	0.239176974	0.020777831
1677	4465	0	bl	0	5.95	2	N	3	61.1	1	16	1	E	EMCI	MCI	2012/2/21	5.95	1.37219	1.0258	1423	235.8	20.98	0.165706254	0.0147435	28	25	1.23	0.711	1.438	0.706	7.29	0.504	1380.42	0	1	0	1	0	0	1	0	0	1.37219	1.0258	1423	235.8	20.98	0.165706254	0.0147435
1683	4466	0	bl	0	26.752	1	N	1	79.8	0	16	0	A	CN	CN	2012/2/20	26.752	1.22468	0.9247	1061	177.8	15.52	0.167577757	0.01462771	30	20	1.353	0.16	1.368	-0.104	7.0224	2.334	1471.48	1	0	1	0	0	0	0	0	0	1.22468	0.9247	1061	177.8	15.52	0.167577757	0.01462771
1687	4467	0	bl	0	6.778	2	Y	4	61.9	1	12	2	C	EMCI	MCI	2012/2/8	6.778	1.28906	1.4099	705.2	675.6	76.51	0.958026092	0.108494044	27	24	0.103	-0.399	0.112	-0.104	6.03889	1.12757	1307.2	0	1	0	1	0	1	1	0	0	1.28906	1.4099	705.2	675.6	76.51	0.958026092	0.108494044
1691	4468	0	bl	0	9.744	2	N	3	62.3	1	16	0	E	EMCI	MCI	2012/2/16	9.744	1.35773	0.9848	2248	200.9	16.25	0.089368327	0.007228648	29	28	0.542	0.979	1.389	-0.104	5.8692	0.3492	1256.6	0	0	0	1	0	0	0	0	0	1.35773	0.9848	2248	200.9	16.25	0.089368327	0.007228648
1694	4469	0	bl	0	16.203	1	N	1	66.1	0	19	1	A	CN	CN	2012/4/18	16.203	1.39424	0.9861	3384	421.7	34.16	0.124615839	0.010094563	29	25	0.72	1.236	1.389	-0.253	6.504	0.1872	1400.11	1	1	0	0	0	1	1	0	0	1.39424	0.9861	3384	421.7	34.16	0.124615839	0.010094563
1698	4473	0	bl	0	11.588	2	Y	4	74.8	0	16	1	C	EMCI	MCI	2012/2/16	11.588	1.27564	1.4185	998.8	380.4	40.95	0.380857028	0.040999199	27	22	0.827	1.233	0.04	-0.253	7.0992	0.4572	1603.73	0	NA	NA	NA	NA	NA	NA	NA	NA	1.27564	1.4185	998.8	380.4	40.95	0.380857028	0.040999199
1704	4475	0	bl	0	4.568	2	N	3	83.9	0	14	1	E	EMCI	MCI	2012/3/1	4.568	1.07624	1.0803	1103	430.2	37.85	0.390027199	0.034315503	26	17	-0.736	0.093	-0.579	-0.104	4.6212	5.4492	1484.48	0	1	0	0	0	1	1	0	0	1.07624	1.0803	1103	430.2	37.85	0.390027199	0.034315503
1706	4476	0	bl	0	23.949	2	N	3	88.6	0	11	0	E	EMCI	MCI	2012/2/7	23.949	1.26995	1.0208	2176	258.9	23.75	0.118979779	0.010914522	30	22	0.629	0.03	0.082	-0.984	6.0444	16.4376	1366.33	0	1	1	0	0	1	0	0	0	1.26995	1.0208	2176	258.9	23.75	0.118979779	0.010914522
1713	4480	0	bl	0	21.438	2	Y	4	63.8	1	12	1	C	EMCI	MCI	2012/3/5	21.438	1.44329	1.2354	682.1	253.6	23.17	0.371792992	0.033968626	29	24	0.565	1.317	-0.16	-0.104	6.0156	1.1976	1168.5	0	1	0	0	0	1	0	0	0	1.44329	1.2354	682.1	253.6	23.17	0.371792992	0.033968626
1716	4482	0	bl	0	29.116	1	Y	2	77.2	1	16	0	B	CN	CN	2012/3/6	29.116	1.3002	1.4593	1244	574.2	59.99	0.461575563	0.048223473	28	24	1.469	0.473	0.337	0.706	6.68888	1.30547	1311.23	0	0	0	1	0	0	0	0	0	1.3002	1.4593	1244	574.2	59.99	0.461575563	0.048223473
1725	4485	0	bl	0	14.424	1	N	1	73.3	0	17	0	A	CN	CN	2012/2/10	14.424	1.41781	1.0688	1563	277.7	25.67	0.177671145	0.016423544	26	26	1.071	1.834	1.504	0.706	7.42571	13.2363	1589.65	0	1	1	0	0	1	1	0	0	1.41781	1.0688	1563	277.7	25.67	0.177671145	0.016423544
1729	4488	0	bl	0	9.493	1	N	1	72.6	0	18	0	A	CN	CN	2012/2/16	9.493	1.33084	1.0305	1641	200.2	16.28	0.121998781	0.00992078	30	NA	1.398	2.581	1.871	-0.448	6.96101	2.40368	1549.57	0	1	0	0	0	1	1	0	0	1.33084	1.0305	1641	200.2	16.28	0.121998781	0.00992078
1734	4489	0	bl	0	11.009	2	Y	4	74.2	0	20	0	C	LMCI	MCI	2012/2/13	11.009	1.31274	1.1574	1336	210.4	17.67	0.15748503	0.013226048	30	27	0.633	0.881	1.062	-0.104	7.0296	5.3172	1479.03	0	NA	NA	NA	NA	NA	NA	NA	NA	1.31274	1.1574	1336	210.4	17.67	0.15748503	0.013226048
1739	4491	0	bl	0	5.04	1	N	1	84.1	0	19	0	A	CN	CN	2012/2/21	5.04	1.25655	0.9171	1292	165.2	14.19	0.127863777	0.010982972	30	23	1.468	-0.356	-0.131	0.706	6.9192	1.35	1415.45	0	0	1	0	0	0	0	0	0	1.25655	0.9171	1292	165.2	14.19	0.127863777	0.010982972
1747	4496	0	bl	0	12.028	1	N	1	76.1	1	16	1	A	CN	CN	2012/2/24	12.028	1.46324	1.0252	3462	312.7	28.25	0.090323512	0.008160023	30	25	0.922	1.564	1.422	-0.104	6.8244	0.3036	1402.43	0	1	0	0	1	0	1	0	0	1.46324	1.0252	3462	312.7	28.25	0.090323512	0.008160023
1750	4498	0	bl	0	18.686	2	Y	4	77.5	1	14	0	C	EMCI	MCI	2012/4/10	18.686	1.14577	1.4801	876.6	370.5	35.75	0.422655715	0.040782569	28	21	0.298	-0.809	-0.472	-0.564	4.7196	25.5492	1231.54	1	1	0	0	1	1	1	0	0	1.14577	1.4801	876.6	370.5	35.75	0.422655715	0.040782569
1755	4499	0	bl	0	16.955	1	N	1	83.8	0	20	0	A	CN	CN	2012/3/29	16.955	1.50952	0.9988	1841	256.9	26.29	0.139543726	0.014280282	28	26	-0.286	0.088	0.188	0.706	6.74069	13.8081	1461.95	0	1	1	1	0	1	0	0	0	1.50952	0.9988	1841	256.9	26.29	0.139543726	0.014280282
1765	4502	1	bl	0	27.145	2	Y	4	58.5	1	20	2	C	LMCI	MCI	2012/4/12	27.145	0.914992	1.5	799.3	555.2	60.23	0.694607782	0.075353434	24	18	-0.671	0.269	0.358	-0.564	5.1528	2.574	1269.86	0	0	0	1	0	0	0	0	0	0.914992	1.5	799.3	555.2	60.23	0.694607782	0.075353434
1770	4503	0	bl	0	6.791	1	N	1	71.7	1	19	0	A	CN	CN	2012/3/15	6.791	1.29466	1.0556	1245	180.1	17.1	0.144658635	0.01373494	30	27	1.798	1.067	3.065	0.706	6.16391	5.79877	1450.91	0	NA	NA	NA	NA	NA	NA	NA	NA	1.29466	1.0556	1245	180.1	17.1	0.144658635	0.01373494
1778	4506	1	bl	0	26.37	1	N	1	71.5	0	19	0	A	CN	CN	2012/3/15	26.37	1.15694	0.997	964.7	125.9	11.33	0.130506893	0.011744584	30	24	0.932	1.167	1.079	0.706	8.21607	4.717	1475.85	0	NA	NA	NA	NA	NA	NA	NA	NA	1.15694	0.997	964.7	125.9	11.33	0.130506893	0.011744584
1783	4507	1	bl	0	14.583	2	Y	4	78.2	0	16	1	C	LMCI	MCI	2012/2/14	14.583	1.39931	1.6117	697.3	281.8	30.48	0.404130217	0.043711458	29	22	-0.209	-0.697	0.173	-0.984	5.93616	16.8443	1520.77	0	1	1	0	0	0	1	0	0	1.39931	1.6117	697.3	281.8	30.48	0.404130217	0.043711458
1788	4508	0	bl	0	12.721	1	Y	2	77.1	1	14	0	B	CN	CN	2012/2/15	12.721	1.45619	1.3354	685.5	187.1	17.34	0.27293946	0.025295405	30	24	0.479	0.445	0.577	-0.564	7.272	0.2004	1311.02	0	NA	NA	NA	NA	NA	NA	NA	NA	1.45619	1.3354	685.5	187.1	17.34	0.27293946	0.025295405
1792	4510	0	bl	0	20.981	2	Y	4	66.4	1	12	1	C	LMCI	MCI	2012/2/27	20.981	1.29178	1.4331	733	475.9	47.52	0.649249659	0.064829468	30	28	0.392	0.537	0.34	-0.104	7.0524	1.992	1349.48	0	1	0	0	0	1	1	0	0	1.29178	1.4331	733	475.9	47.52	0.649249659	0.064829468
1797	4512	0	bl	0	9.351	7	N	3	68	1	16	0	E	EMCI	CN	2012/5/3	9.351	1.34998	0.999	2123	316	26.64	0.148845973	0.012548281	28	26	1.05	0.979	0.765	0.706	5.778	16.5624	1258.89	1	1	1	0	0	0	1	0	1	1.34998	0.999	2123	316	26.64	0.148845973	0.012548281
1802	4513	0	bl	0	26.059	2	N	3	60.6	0	19	1	E	EMCI	MCI	2012/3/9	26.059	1.43669	1.0506	1085	188.9	15.28	0.174101382	0.014082949	29	27	1.172	0.872	0.743	-0.104	5.8332	0.3948	1411.26	0	0	0	1	0	0	0	0	0	1.43669	1.0506	1085	188.9	15.28	0.174101382	0.014082949
1807	4514	0	bl	0	9.416	2	N	3	67.6	1	14	1	E	EMCI	MCI	2012/2/22	9.416	1.22284	0.9309	1479	127.8	11.39	0.086409736	0.007701149	30	24	0.368	-0.105	0.605	-0.104	8.33117	5.50791	1371.33	0	1	0	0	0	0	1	0	0	1.22284	0.9309	1479	127.8	11.39	0.086409736	0.007701149
1812	4515	1	bl	0	30.995	2	Y	4	74.6	0	19	1	C	LMCI	MCI	2012/2/23	30.995	1.10547	1.439	520.3	350.2	32.49	0.673073227	0.062444743	26	21	-0.641	-0.434	-0.47	0.706	5.9088	4.0548	1700.1	0	NA	NA	NA	NA	NA	NA	NA	NA	1.10547	1.439	520.3	350.2	32.49	0.673073227	0.062444743
1815	4516	0	bl	0	14.487	1	N	1	71.4	0	20	0	A	CN	CN	2012/2/27	14.487	1.46066	1.0168	1488	232.5	19.91	0.15625	0.013380376	28	27	0.598	1.574	1.139	-0.674	7.02413	5.14896	1483.99	0	1	0	0	0	1	0	0	0	1.46066	1.0168	1488	232.5	19.91	0.15625	0.013380376
1820	4520	0	bl	0	6.647	1	N	1	67.8	0	16	0	A	CN	CN	2012/3/14	6.647	1.40292	0.9872	2608	386.3	35.59	0.148121166	0.013646472	30	23	1.405	2.729	1.625	0.706	7.992	0.5292	1502.18	0	NA	NA	NA	NA	NA	NA	NA	NA	1.40292	0.9872	2608	386.3	35.59	0.148121166	0.013646472
1824	4521	1	bl	0	23.308	2	Y	4	70	0	18	1	C	LMCI	MCI	2012/2/23	23.308	1.14591	1.5847	918.5	488.4	50.4	0.531736527	0.054872074	27	23	-0.263	-0.006	0.067	0.706	6.3516	2.2416	1489.53	0	1	0	0	0	1	0	0	0	1.14591	1.5847	918.5	488.4	50.4	0.531736527	0.054872074
1829	4522	0	bl	0	20.185	2	N	3	66.8	0	18	0	E	EMCI	MCI	2012/3/1	20.185	1.32645	0.9804	1084	118.1	10.76	0.108948339	0.009926199	27	24	0.846	0.167	1.014	-0.104	7.494	3.8076	1575.9	0	1	0	0	0	0	1	0	0	1.32645	0.9804	1084	118.1	10.76	0.108948339	0.009926199
1839	4530	1	bl	0	21.417	2	Y	4	75.9	0	18	1	C	EMCI	MCI	2012/2/22	21.417	0.987222	1.2784	592.3	205.3	19.88	0.346614891	0.033564072	30	23	0.254	-1.155	-0.519	0.706	6.5652	8.8956	1543.02	0	0	1	0	0	0	1	0	0	0.987222	1.2784	592.3	205.3	19.88	0.346614891	0.033564072
1841	4531	0	bl	0	24.88	2	Y	4	73.7	0	20	1	C	LMCI	MCI	2012/3/22	24.88	1.12591	1.3172	464.8	185.2	19.32	0.398450947	0.041566265	24	21	-0.739	-0.657	-0.739	0.706	6.16762	27.4677	1449.08	0	1	0	0	0	1	1	0	0	1.12591	1.3172	464.8	185.2	19.32	0.398450947	0.041566265
1846	4536	0	bl	0	19.127	2	N	3	77.9	1	17	0	E	EMCI	MCI	2012/3/9	19.127	1.21828	1.0402	1799	281.5	22.73	0.15647582	0.012634797	28	21	-0.015	0.433	1.238	-1.402	5.898	13.9836	1404.7	0	0	0	1	0	0	0	0	0	1.21828	1.0402	1799	281.5	22.73	0.15647582	0.012634797
1851	4538	0	bl	0	20.665	2	Y	4	78.8	1	15	1	C	LMCI	MCI	2012/5/17	20.665	1.33729	1.2004	761	317.1	28.11	0.416688568	0.036938239	27	21	-0.592	-0.81	0.986	-0.104	5.484	1.0896	1251.04	0	NA	NA	NA	NA	NA	NA	NA	NA	1.33729	1.2004	761	317.1	28.11	0.416688568	0.036938239
1856	4539	0	bl	0	9.076	2	N	3	66.4	1	20	0	E	EMCI	MCI	2012/3/13	9.076	1.42106	0.959	1093	122.2	11.13	0.111802379	0.010182983	28	22	1.511	-0.067	0.879	-0.104	5.78653	3.06079	1299.94	0	1	0	0	0	0	1	0	0	1.42106	0.959	1093	122.2	11.13	0.111802379	0.010182983
1862	4542	1	bl	0	25.292	2	Y	4	79.3	1	16	2	C	LMCI	MCI	2012/3/23	25.292	1.14577	1.2441	479.4	380.2	36.12	0.793074677	0.07534418	25	21	-0.924	-0.052	0.505	-0.448	5.12311	8.13851	1176.36	0	1	0	0	0	1	1	0	0	1.14577	1.2441	479.4	380.2	36.12	0.793074677	0.07534418
1867	4543	0	bl	0	11.986	2	N	3	70.1	1	18	0	E	LMCI	MCI	2012/3/8	11.986	1.55607	0.997	2248	233.1	19.68	0.103692171	0.008754448	29	23	0.556	1.289	0.046	0.706	6.36585	3.5173	1335.28	0	1	0	1	0	1	1	0	0	1.55607	0.997	2248	233.1	19.68	0.103692171	0.008754448
1872	4545	0	bl	0	6.254	1	N	1	67	1	19	0	A	CN	CN	2012/3/27	6.254	1.36908	1.0477	1373	139.7	11.89	0.101747997	0.008659869	30	26	1.719	2.397	1.504	0.706	6.88643	1.71527	1501.06	NA	0	0	1	0	0	0	0	0	1.36908	1.0477	1373	139.7	11.89	0.101747997	0.008659869
1877	4547	0	bl	0	44.907	2	Y	4	77.3	0	18	0	C	EMCI	MCI	2012/3/14	44.907	1.24674	1.2281	695.1	241	23.21	0.346712703	0.033390879	30	22	0.409	0.828	0.344	0.706	7.0224	5.4036	1510.76	0	1	1	0	0	1	1	0	0	1.24674	1.2281	695.1	241	23.21	0.346712703	0.033390879
1882	4548	0	bl	0	5.745	2	N	3	84.8	0	19	0	E	LMCI	MCI	2012/3/8	5.745	1.29084	0.8987	1162	193	15.77	0.166092943	0.013571429	26	NA	0.248	0.725	0.202	0.706	5.718	1.1532	1501.66	0	1	1	0	0	0	1	0	0	1.29084	0.8987	1162	193	15.77	0.166092943	0.013571429
1889	4552	0	bl	0	19.375	1	N	1	63.2	0	17	1	A	CN	CN	2012/3/21	19.375	1.28676	1.0389	1241	231.7	19.97	0.186704271	0.016091861	29	27	0.901	1.408	1.616	0.706	5.8296	1.2912	1490.64	0	0	1	0	0	0	0	0	0	1.28676	1.0389	1241	231.7	19.97	0.186704271	0.016091861
1893	4553	0	bl	0	9.458	2	Y	4	68.5	1	17	0	C	EMCI	MCI	2012/3/6	9.458	1.66176	1.1381	1221	273.4	23.2	0.223914824	0.019000819	30	30	2.156	2.994	2.63	0.706	6.5664	3.642	1398.2	0	1	0	0	0	0	0	0	0	1.66176	1.1381	1221	273.4	23.2	0.223914824	0.019000819
1903	4556	0	bl	0	13.625	2	N	3	72.9	0	20	0	E	EMCI	MCI	2012/5/14	13.625	1.46996	0.961	1184	153.5	13.52	0.12964527	0.011418919	29	25	0.16	0.644	-0.022	0.706	7.3944	1.5312	1449.86	0	1	0	0	0	1	1	0	0	1.46996	0.961	1184	153.5	13.52	0.12964527	0.011418919
1908	4557	0	bl	0	19.789	2	Y	4	83.3	1	12	0	C	EMCI	MCI	2012/3/15	19.789	1.19866	1.334	1129	285.2	26.26	0.252612932	0.023259522	27	23	0.392	-0.56	-0.139	0.706	6.738	34.0248	1268.88	0	1	0	0	0	1	0	1	0	1.19866	1.334	1129	285.2	26.26	0.252612932	0.023259522
1919	4560	0	bl	0	4.495	1	N	1	70.3	1	20	0	A	CN	CN	2012/4/11	4.495	1.16432	0.9673	2140	211.8	18.98	0.098971963	0.008869159	28	24	0.953	2.398	0.892	0.706	5.71708	2.75272	1251.78	0	NA	NA	NA	NA	NA	NA	NA	NA	1.16432	0.9673	2140	211.8	18.98	0.098971963	0.008869159
1922	4562	0	bl	0	19.148	2	Y	4	63.6	0	18	2	C	LMCI	MCI	2012/4/12	19.148	1.26523	1.3024	312.4	231.6	23.97	0.741357234	0.076728553	24	22	-0.318	0.123	0.575	-1.33	5.28463	2.81784	1412.5	0	1	0	0	0	1	1	0	0	1.26523	1.3024	312.4	231.6	23.97	0.741357234	0.076728553
1926	4565	0	bl	0	15.289	2	Y	4	82.4	0	12	0	C	EMCI	MCI	2012/4/11	15.289	1.23947	1.2462	495.8	172	16.72	0.346914078	0.033723276	28	25	-0.176	-0.269	0.268	0.706	6.4404	3.1044	1323.23	0	1	0	1	0	1	1	0	0	1.23947	1.2462	495.8	172	16.72	0.346914078	0.033723276
1929	4566	0	bl	0	11.25	1	Y	2	83.4	1	12	1	B	CN	CN	2012/3/26	11.25	1.30354	1.1911	1653	347.4	33.37	0.210163339	0.020187538	29	26	1.186	1.368	1.275	-0.896	6.45	5.166	1394.28	0	NA	NA	NA	NA	NA	NA	NA	NA	1.30354	1.1911	1653	347.4	33.37	0.210163339	0.020187538
1936	4571	0	bl	0	20.772	2	N	3	60.5	0	14	1	E	EMCI	MCI	2012/4/9	20.772	1.20029	0.9757	2125	270.9	25.68	0.127482353	0.012084706	29	28	1.19	1.605	0.87	0.706	7.8684	2.0748	1600.6	0	1	0	0	0	1	0	0	0	1.20029	0.9757	2125	270.9	25.68	0.127482353	0.012084706
1942	4576	0	bl	0	11.185	1	Y	2	70.5	1	14	0	B	CN	CN	2012/3/26	11.185	1.33862	1.1122	2254	590.1	55.14	0.261801242	0.024463177	30	28	1.406	1.906	1.037	-0.104	6.6864	1.4304	1260.33	1	NA	NA	NA	NA	NA	NA	NA	NA	1.33862	1.1122	2254	590.1	55.14	0.261801242	0.024463177
1945	4577	0	bl	0	17.516	1	Y	2	84.7	0	20	2	B	CN	CN	2012/3/28	17.516	1.36357	1.1713	318.3	134.5	12.84	0.422557336	0.040339303	29	24	0.433	-0.334	1.389	-0.253	4.9788	6.0216	1290.73	0	1	0	0	0	1	1	0	0	1.36357	1.1713	318.3	134.5	12.84	0.422557336	0.040339303
1948	4578	0	bl	0	2.942	1	Y	2	69.2	1	14	0	B	CN	CN	2012/3/27	2.942	1.2572	1.1266	2054	177.5	14.28	0.086416748	0.006952288	27	28	1.412	0.996	0.447	-0.564	8.0664	10.7544	1508.37	0	NA	NA	NA	NA	NA	NA	NA	NA	1.2572	1.1266	2054	177.5	14.28	0.086416748	0.006952288
1955	4580	0	bl	0	14.288	1	Y	2	69.7	1	16	2	B	CN	CN	2012/4/26	14.288	1.34181	1.0278	857	281.3	25.42	0.32823804	0.02966161	30	27	1.054	0.078	1.902	0.706	6.5124	5.43	1240.55	0	1	0	0	0	1	1	0	0	1.34181	1.0278	857	281.3	25.42	0.32823804	0.02966161
1958	4582	0	bl	0	14.013	2	Y	4	66.6	1	16	1	C	LMCI	MCI	2012/3/26	14.013	1.02713	1.5151	786.9	321.5	33.56	0.408565256	0.042648367	27	20	-0.518	0.412	0.27	0.706	5.5692	2.6988	1277.33	0	0	0	1	0	0	0	0	0	1.02713	1.5151	786.9	321.5	33.56	0.408565256	0.042648367
1964	4584	1	bl	0	24.901	2	Y	4	78.3	1	16	1	C	LMCI	MCI	2012/4/12	24.901	1.29893	1.3979	806	359	32.75	0.445409429	0.040632754	27	22	0.221	-0.204	0.183	-0.104	5.29378	3.13518	1268.21	0	0	0	0	0	0	1	0	0	1.29893	1.3979	806	359	32.75	0.445409429	0.040632754
1967	4585	0	bl	0	14.045	1	N	1	65.3	0	13	1	A	CN	CN	2012/5/23	14.045	1.16314	1.0936	1435	206.6	18.76	0.143972125	0.013073171	29	28	1.141	1.331	1.464	0.706	6.81619	3.57581	1383.68	0	1	1	0	0	1	0	0	0	1.16314	1.0936	1435	206.6	18.76	0.143972125	0.013073171
1971	4586	0	bl	0	2.638	1	N	1	75.8	0	20	0	A	CN	CN	2012/6/26	2.638	1.19546	1.0959	1744	211.4	19.26	0.121215596	0.011043578	30	30	2.36	0.875	1.787	0.706	6.672	2.256	1466.15	0	0	0	0	0	0	1	0	0	1.19546	1.0959	1744	211.4	19.26	0.121215596	0.011043578
1975	4587	0	bl	0	13.806	1	Y	2	65.7	1	16	1	B	CN	CN	2012/5/1	13.806	1.2541	1.301	686.4	253.6	24.38	0.369463869	0.035518648	29	29	0.52	0.067	0.87	0.706	7.1376	0.2292	1245.26	0	1	0	0	0	1	0	0	0	1.2541	1.301	686.4	253.6	24.38	0.369463869	0.035518648
1980	4590	0	bl	0	10.592	2	Y	4	60.2	1	16	0	C	LMCI	MCI	2012/3/26	10.592	1.30287	1.2637	1197	256.5	24.6	0.214285714	0.020551378	28	29	1.22	2.397	1.2	0.706	8.202	1.2636	1396.5	0	NA	NA	NA	NA	NA	NA	NA	NA	1.30287	1.2637	1197	256.5	24.6	0.214285714	0.020551378
1991	4595	1	bl	0	28.984	2	Y	4	76.6	0	16	0	C	LMCI	MCI	2012/4/27	28.984	0.936565	1.6953	957.2	480.8	53	0.50229837	0.055369829	26	20	-0.392	-1.652	-0.162	-2.372	7.266	0.9336	1555.18	0	NA	NA	NA	NA	NA	NA	NA	NA	0.936565	1.6953	957.2	480.8	53	0.50229837	0.055369829
1995	4596	1	bl	0	21.522	2	Y	4	65.7	0	20	0	C	LMCI	MCI	2012/4/16	21.522	1.07846	1.5117	473.8	238.4	23.72	0.503165893	0.050063318	29	22	-0.327	-0.436	0.49	-0.104	5.7036	1.4592	1430.45	0	0	0	0	0	0	1	0	0	1.07846	1.5117	473.8	238.4	23.72	0.503165893	0.050063318
1999	4597	0	bl	0	23.361	2	Y	4	68.5	1	18	0	C	EMCI	MCI	2012/3/19	23.361	1.19654	1.4319	715.5	277.5	27.88	0.387840671	0.038965758	29	25	1.108	-0.105	-0.223	0.706	6.30044	7.57121	1288.74	0	0	0	1	0	0	0	0	0	1.19654	1.4319	715.5	277.5	27.88	0.387840671	0.038965758
2003	4598	0	bl	0	7.832	1	N	1	65.1	1	20	0	A	CN	CN	2012/4/9	7.832	1.37742	1.0907	2696	348.5	29.77	0.129265579	0.011042285	30	28	1.733	2.581	2.282	0.706	5.8128	0.1272	1484.7	0	1	0	0	0	1	1	0	0	1.37742	1.0907	2696	348.5	29.77	0.129265579	0.011042285
2007	4599	0	bl	0	7.307	1	Y	2	59.9	0	16	1	B	CN	CN	2012/3/28	7.307	1.17777	1.078	772.8	166.6	15.8	0.21557971	0.020445135	30	30	3.139	2.994	2.832	0.706	5.9028	1.6728	1594.29	0	1	1	0	0	1	1	0	0	1.17777	1.078	772.8	166.6	15.8	0.21557971	0.020445135
2012	4604	0	bl	0	17.348	1	N	1	65	0	19	1	A	CN	CN	2012/4/5	17.348	1.46367	1.0853	1279	154.1	14.03	0.120484754	0.010969507	29	29	2.331	2.101	1.161	-0.871	6.37803	1.3776	1634.76	0	1	0	0	0	1	0	0	0	1.46367	1.0853	1279	154.1	14.03	0.120484754	0.010969507
2017	4605	0	bl	0	15.111	2	Y	4	84.7	1	17	0	C	LMCI	MCI	2012/4/19	15.111	1.31258	1.0211	817.7	317.9	28.01	0.388773389	0.034254617	29	22	1.129	-0.959	0.926	0.706	5.2356	18.9432	1411.5	0	1	1	1	0	0	0	0	0	1.31258	1.0211	817.7	317.9	28.01	0.388773389	0.034254617
2019	4607	0	bl	0	10.3	1	N	1	56.2	1	20	1	A	CN	CN	2012/4/11	10.3	1.51406	1.0219	1546	143.1	12.13	0.092561449	0.007846054	29	30	2.088	2.543	1.275	0.706	6.6948	1.926	1332.41	0	NA	NA	NA	NA	NA	NA	NA	NA	1.51406	1.0219	1546	143.1	12.13	0.092561449	0.007846054
2027	4611	0	bl	0	12.208	2	Y	4	66.9	0	18	1	C	LMCI	MCI	2012/4/9	12.208	1.20269	1.2123	574.2	190.5	20.44	0.331765935	0.035597353	25	26	0.1	1.482	-0.06	0.706	6.66766	1.65485	1530.86	0	1	0	0	0	1	0	0	0	1.20269	1.2123	574.2	190.5	20.44	0.331765935	0.035597353
2032	4612	0	bl	0	11.687	1	Y	2	68.4	1	18	1	B	CN	CN	2012/4/10	11.687	1.22107	1.12	499.5	162.1	13.89	0.324524525	0.027807808	30	25	1.338	0.149	0.87	-0.564	6.1152	16.1844	1126.72	0	0	0	1	0	0	0	0	0	1.22107	1.12	499.5	162.1	13.89	0.324524525	0.027807808
2035	4613	0	bl	0	16.916	2	N	3	67.8	0	20	0	E	EMCI	MCI	2012/4/12	16.916	1.29042	0.9934	1428	203.9	18.1	0.142787115	0.01267507	27	23	0.385	0.617	0.612	-0.104	6.9456	3.0828	1482.93	0	1	0	0	0	1	1	0	0	1.29042	0.9934	1428	203.9	18.1	0.142787115	0.01267507
2047	4616	0	bl	0	25.475	1	Y	2	84.8	0	18	0	B	CN	CN	2012/5/7	25.475	1.28749	1.3595	897.8	200.7	20.49	0.223546447	0.022822455	29	23	0.723	0.791	-0.628	0.706	7.2396	23.676	1594.86	0	0	1	0	0	0	1	0	0	1.28749	1.3595	897.8	200.7	20.49	0.223546447	0.022822455
2054	4621	0	bl	0	10.422	2	Y	4	69.9	0	20	0	C	EMCI	MCI	2012/4/17	10.422	1.34031	1.1595	853.3	169.3	14.55	0.198406188	0.017051447	28	25	0.22	2.636	1.856	0.706	7.3296	7.062	1471.58	0	1	0	0	0	1	0	0	0	1.34031	1.1595	853.3	169.3	14.55	0.198406188	0.017051447
2059	4623	1	bl	0	11.32	2	Y	4	61.1	1	13	1	C	EMCI	MCI	2012/5/4	11.32	1.20359	1.1633	635.2	240.1	20.08	0.377991184	0.031612091	30	23	0.202	0.975	0.175	0.706	7.2324	1.1376	1425.85	0	1	0	1	1	1	1	0	0	1.20359	1.1633	635.2	240.1	20.08	0.377991184	0.031612091
2064	4624	0	bl	0	25.874	2	Y	4	77.6	1	13	1	C	EMCI	MCI	2012/6/13	25.874	1.41634	1.6907	608.9	417.2	37.45	0.685169979	0.061504352	30	23	0.696	0.711	-0.06	-0.871	6.62434	13.6113	1311.46	0	1	0	0	0	1	1	0	0	1.41634	1.6907	608.9	417.2	37.45	0.685169979	0.061504352
2072	4626	0	bl	0	12.606	2	N	3	69.2	0	18	0	E	LMCI	MCI	2012/4/9	12.606	1.27661	0.937	2231	312.9	27.57	0.140251009	0.012357687	29	19	-0.128	1.06	-0.329	-0.649	4.88285	22.5911	1350.15	0	1	0	0	0	1	1	0	0	1.27661	0.937	2231	312.9	27.57	0.140251009	0.012357687
2077	4629	0	bl	0	20.993	2	Y	4	70.7	0	18	0	C	LMCI	MCI	2012/4/23	20.993	1.22546	1.1017	1088	114.8	10.33	0.105514706	0.009494485	29	28	1.606	0.016	0.87	0.706	6.8184	1.2336	1297.02	0	1	0	0	0	1	0	0	0	1.22546	1.1017	1088	114.8	10.33	0.105514706	0.009494485
2079	4630	0	bl	0	1.576	2	N	3	65.4	1	16	0	E	LMCI	MCI	2012/5/22	1.576	1.14745	0.9842	1533	183.3	16.17	0.119569472	0.010547945	30	25	0.155	0.431	-0.16	0.706	5.96339	7.18627	1269.26	NA	0	0	1	1	0	1	0	0	1.14745	0.9842	1533	183.3	16.17	0.119569472	0.010547945
2084	4631	0	bl	0	13.454	2	Y	4	69.5	0	20	0	C	LMCI	MCI	2012/6/11	13.454	1.4081	1.4387	725.4	282.4	30.41	0.389302454	0.041921698	28	26	0.912	0.016	0.277	-0.104	7.7484	0.408	1593.02	0	1	0	0	0	1	0	0	0	1.4081	1.4387	725.4	282.4	30.41	0.389302454	0.041921698
2094	4635	0	bl	0	12.901	2	Y	4	72.7	1	12	1	C	EMCI	MCI	2012/4/18	12.901	1.34878	1.3045	359.3	206.3	20.45	0.574172001	0.056916226	30	22	1.093	0.048	0.76	-0.104	7.0668	10.9584	1434.7	0	1	0	1	0	1	1	0	0	1.34878	1.3045	359.3	206.3	20.45	0.574172001	0.056916226
2099	4636	0	bl	0	17.733	2	Y	4	77.1	1	16	1	C	LMCI	MCI	2012/4/17	17.733	1.247	1.4026	744.4	407.1	30.4	0.546883396	0.040838259	28	24	1.121	0.016	-0.736	0.706	5.2164	6.5712	1243.36	0	1	0	0	0	1	1	0	0	1.247	1.4026	744.4	407.1	30.4	0.546883396	0.040838259
2104	4637	0	bl	0	9.267	1	Y	2	70.8	1	18	0	B	CN	CN	2012/4/16	9.267	1.3392	1.1038	351.4	203.4	19.09	0.578827547	0.054325555	29	29	2.027	1.09	1.438	0.706	6.05251	8.39801	1226.69	0	NA	NA	NA	NA	NA	NA	NA	NA	1.3392	1.1038	351.4	203.4	19.09	0.578827547	0.054325555
2108	4638	0	bl	0	20.602	1	N	1	74	0	17	0	A	CN	CN	2012/6/6	20.602	1.31024	1.0588	1739	180.2	15.52	0.103622772	0.008924669	28	24	0.239	0.644	1.014	-1.03	6.75059	17.3839	1519	0	1	0	0	0	1	0	0	0	1.31024	1.0588	1739	180.2	15.52	0.103622772	0.008924669
2118	4644	0	bl	0	18.708	1	Y	2	67.6	1	14	1	B	CN	CN	2012/5/14	18.708	1.54661	1.1206	1778	185	17.36	0.104049494	0.00976378	30	22	1.636	2.028	1.238	-0.104	6.57731	3.01388	1279.32	0	1	0	0	0	1	1	0	0	1.54661	1.1206	1778	185	17.36	0.104049494	0.00976378
2121	4645	0	bl	0	18.988	1	Y	2	76.3	1	14	0	B	CN	CN	2012/4/18	18.988	1.35133	1.2201	539.1	206.5	21.56	0.383045817	0.03999258	30	26	1.193	1.483	0.689	0.706	6.75925	12.9219	1432	0	1	0	0	0	1	0	0	0	1.35133	1.2201	539.1	206.5	21.56	0.383045817	0.03999258
2125	4646	0	bl	0	26.1	2	Y	4	60.8	1	16	1	C	LMCI	MCI	2012/5/24	26.1	1.27389	1.1968	1105	484.7	39.17	0.438642534	0.035447964	30	23	0.268	0.591	1.076	-0.674	4.96578	0.956767	1362.3	0	NA	NA	NA	NA	NA	NA	NA	NA	1.27389	1.1968	1105	484.7	39.17	0.438642534	0.035447964
2135	4653	0	bl	0	14.131	2	N	3	80.4	1	12	0	E	LMCI	MCI	2012/5/1	14.131	1.1775	0.9892	1108	212.5	18.12	0.191787004	0.016353791	29	30	0.829	1.167	1.014	-0.104	5.928	9.9684	1274.73	0	1	1	0	0	1	0	0	0	1.1775	0.9892	1108	212.5	18.12	0.191787004	0.016353791
2140	4654	0	bl	0	19.057	2	N	3	75.4	1	18	0	E	LMCI	MCI	2012/4/26	19.057	1.23439	1.0842	2400	413.1	34.2	0.172125	0.01425	29	23	-0.534	1.222	0.269	0.706	5.6904	2.8932	1478.65	0	NA	NA	NA	NA	NA	NA	NA	NA	1.23439	1.0842	2400	413.1	34.2	0.172125	0.01425
2148	4659	1	bl	0	36.618	2	Y	4	85.9	0	17	2	C	EMCI	MCI	2012/4/30	36.618	1.18592	1.3837	667.9	261.8	27.55	0.391974847	0.04124869	28	23	0.481	-0.575	-0.007	-0.104	6.46715	19.7975	1589.8	1	1	0	0	0	1	1	0	1	1.18592	1.3837	667.9	261.8	27.55	0.391974847	0.04124869
2156	4661	0	bl	0	11.688	2	Y	4	73.6	0	18	1	C	EMCI	MCI	2012/6/12	11.688	1.14011	1.671	604	330.4	33.6	0.547019868	0.055629139	28	20	0.06	-0.425	0.16	-0.448	6.1572	1.3332	1521.84	0	1	1	0	0	1	0	0	0	1.14011	1.671	604	330.4	33.6	0.547019868	0.055629139
2160	4668	1	bl	0	46.404	2	Y	4	70.8	0	20	1	C	LMCI	MCI	2012/5/3	46.404	1.04322	1.5979	698.1	297.2	33.14	0.425726973	0.047471709	26	21	-1.032	-0.708	0.094	-0.104	7.54184	12.3005	1737.71	0	1	1	0	0	1	1	0	0	1.04322	1.5979	698.1	297.2	33.14	0.425726973	0.047471709
2167	4674	0	bl	0	6.197	2	Y	4	77.9	0	20	1	C	EMCI	MCI	2012/5/14	6.197	1.45232	1.2695	843.1	329.1	31.89	0.390345155	0.037824695	24	26	-0.024	-0.154	0.268	-0.104	7.5912	7.476	1452.06	0	1	0	0	0	0	1	0	0	1.45232	1.2695	843.1	329.1	31.89	0.390345155	0.037824695
2172	4675	1	bl	0	34.723	2	Y	4	79.8	0	12	1	C	LMCI	MCI	2012/5/3	34.723	1.18435	1.6106	733.7	514.2	52.77	0.700831402	0.071923129	25	20	-0.18	-1.238	-0.55	-0.104	6.14286	25.6161	1378.9	0	1	1	0	1	1	1	0	1	1.18435	1.6106	733.7	514.2	52.77	0.700831402	0.071923129
2180	4678	0	bl	0	8.876	2	N	3	72.3	1	12	1	E	EMCI	MCI	2012/5/23	8.876	1.1564	1.0544	1289	196.5	18.18	0.152443755	0.014103957	30	21	0.963	-0.674	-0.05	-0.984	6.4308	4.7052	1142.47	0	0	0	0	1	0	1	0	0	1.1564	1.0544	1289	196.5	18.18	0.152443755	0.014103957
2184	4679	0	bl	0	6.662	2	Y	4	69.1	0	17	1	C	EMCI	MCI	2012/6/20	6.662	1.0967	1.1633	1046	339.3	31.59	0.324378585	0.030200765	28	26	0.603	2.398	0.669	0.706	6.7176	4.9992	1512.03	0	0	0	1	1	0	1	0	0	1.0967	1.1633	1046	339.3	31.59	0.324378585	0.030200765
2187	4680	0	bl	0	13.169	2	Y	4	63.4	1	19	2	C	EMCI	MCI	2012/5/14	13.169	1.16632	1.3681	487.9	246.2	24.13	0.504611601	0.049456856	29	24	0.227	0.209	0.782	-0.104	5.8116	2.6916	1121.82	0	1	0	1	1	0	1	0	0	1.16632	1.3681	487.9	246.2	24.13	0.504611601	0.049456856
2193	4689	0	bl	0	17.448	2	Y	4	69.6	0	16	2	C	LMCI	MCI	2012/5/14	17.448	1.23445	1.5256	747.3	384.7	32.4	0.514786565	0.043356082	29	24	-0.991	-0.236	0.274	-0.104	5.2704	2.4612	1351.23	0	1	0	0	1	1	1	0	0	1.23445	1.5256	747.3	384.7	32.4	0.514786565	0.043356082
2201	4706	0	bl	0	16.998	2	N	3	60.7	0	14	1	E	EMCI	MCI	2012/5/16	16.998	1.28876	0.946	1997	261.3	23.94	0.130846269	0.011987982	30	19	0.314	-0.019	-0.014	-1.501	6.7272	1.0812	1314.72	0	0	0	0	1	0	0	0	0	1.28876	0.946	1997	261.3	23.94	0.130846269	0.011987982
2209	4711	0	bl	0	45.148	2	N	3	74.9	1	17	0	E	LMCI	MCI	2012/6/1	45.148	1.40358	1.0118	1417	208.8	18.45	0.147353564	0.013020466	27	22	-0.58	-0.131	1.389	-0.984	6.9336	2.844	1552.36	0	1	0	0	0	1	1	0	0	1.40358	1.0118	1417	208.8	18.45	0.147353564	0.013020466
2212	4712	1	bl	0	20.189	2	Y	4	74.3	0	17	1	C	LMCI	MCI	2012/5/15	20.189	1.28572	1.2957	1127	513.7	51.87	0.45581189	0.046024845	24	22	-0.747	0.31	0.419	0.706	4.96702	3.94341	1399.35	0	1	1	0	0	1	1	0	0	1.28572	1.2957	1127	513.7	51.87	0.45581189	0.046024845
2217	4713	0	bl	0	21.176	2	Y	4	70.5	0	20	1	C	LMCI	MCI	2012/5/31	21.176	1.35232	1.2031	954.8	303.7	26.7	0.318077084	0.027963972	30	25	0.533	1.906	1.464	0.706	8.9328	5.4492	1561.9	1	1	1	0	0	0	1	0	0	1.35232	1.2031	954.8	303.7	26.7	0.318077084	0.027963972
2222	4714	0	bl	0	10.471	2	Y	4	64.5	1	18	2	C	LMCI	MCI	2012/6/5	10.471	1.16649	1.3362	915.7	378.1	36.67	0.412908158	0.040045867	28	20	-0.338	0.338	0.246	-0.756	6.52069	1.2107	1314.06	0	0	0	1	0	0	0	0	0	1.16649	1.3362	915.7	378.1	36.67	0.412908158	0.040045867
2227	4715	1	bl	0	17.733	2	Y	4	56.7	1	18	0	C	LMCI	MCI	2012/6/6	17.733	1.06725	1.2101	1009	614.8	64.5	0.609316155	0.063924678	25	22	-0.408	0.412	0.304	-0.253	5.0928	0.9216	1281.36	0	0	1	0	0	0	1	0	0	1.06725	1.2101	1009	614.8	64.5	0.609316155	0.063924678
2235	4720	1	bl	0	25.087	2	Y	4	77.4	0	16	2	C	LMCI	MCI	2012/5/21	25.087	1.45045	1.3392	483.9	322	31.28	0.665426741	0.064641455	28	26	-0.374	-0.216	-0.284	-0.104	5.84659	14.2894	1459.76	0	1	0	0	0	0	1	0	0	1.45045	1.3392	483.9	322	31.28	0.665426741	0.064641455
2239	4721	0	bl	0	14.327	2	Y	4	85.4	0	15	0	C	LMCI	MCI	2012/5/22	14.327	1.18409	1.1455	746.4	157.3	15.52	0.210744909	0.02079314	28	24	-0.037	-0.163	-0.22	-0.984	6.73026	13.9798	1403.14	0	1	0	0	0	1	1	0	1	1.18409	1.1455	746.4	157.3	15.52	0.210744909	0.02079314
2243	4722	0	bl	0	6.878	2	N	3	68	1	18	0	E	LMCI	MCI	2012/6/4	6.878	1.47358	1.0778	2713	227.6	18.55	0.08389237	0.006837449	28	29	1.34	0.511	0.982	0.706	7.02793	3.05011	1341.83	0	0	0	1	0	0	1	0	0	1.47358	1.0778	2713	227.6	18.55	0.08389237	0.006837449
2248	4723	0	bl	0	13.439	2	N	3	69.4	1	18	0	E	LMCI	MCI	2012/6/5	13.439	1.44428	1.0269	2499	252.8	25.18	0.101160464	0.01007603	30	26	1.438	2.159	1.314	0.706	6.8616	2.7312	1283.15	0	0	0	0	0	0	1	0	0	1.44428	1.0269	2499	252.8	25.18	0.101160464	0.01007603
2255	4729	1	bl	0	19.371	2	Y	4	77.8	1	19	0	C	LMCI	MCI	2012/6/4	19.371	1.06562	1.6618	748.8	760	74.27	1.014957265	0.099185363	27	20	-0.287	-1.384	0.524	-0.871	4.97444	5.04376	1329.13	0	1	1	0	0	1	0	0	0	1.06562	1.6618	748.8	760	74.27	1.014957265	0.099185363
2264	4736	0	bl	0	17.146	2	Y	4	71.8	0	20	2	C	LMCI	MCI	2012/6/19	17.146	1.15474	1.3944	440.3	298.9	28.48	0.678855326	0.064683171	26	23	-0.487	-0.116	-0.011	-0.871	6.1152	9.2616	1718.36	0	1	1	0	0	1	1	0	0	1.15474	1.3944	440.3	298.9	28.48	0.678855326	0.064683171
2269	4739	0	bl	0	1.4	1	N	1	65.2	0	18	0	A	CN	CN	2012/7/16	1.4	1.42398	0.9449	1404	176.6	14.68	0.125783476	0.01045584	30	30	1.603	2.232	1.76	0.706	7.2348	1.9728	1430.75	0	0	0	0	0	0	1	0	0	1.42398	0.9449	1404	176.6	14.68	0.125783476	0.01045584
2273	4741	1	bl	0	6.912	2	Y	4	61.6	0	16	0	C	LMCI	MCI	2012/6/27	6.912	0.976205	1.0514	537.6	101.2	8.72	0.188244048	0.016220238	29	24	0.198	0.182	0.87	-1.752	4.0296	12.9288	1391.55	0	0	1	1	0	0	0	0	0	0.976205	1.0514	537.6	101.2	8.72	0.188244048	0.016220238
2278	4742	0	bl	0	11.473	2	Y	4	70.6	1	14	0	C	EMCI	MCI	2012/6/14	11.473	1.1392	1.0894	852.7	97.89	8.94	0.114800047	0.010484344	30	27	1.289	0.955	1.2	-0.104	7.5144	23.0988	1405.96	0	1	0	0	0	0	0	0	0	1.1392	1.0894	852.7	97.89	8.94	0.114800047	0.010484344
2283	4743	0	bl	0	27.149	2	Y	4	70.1	0	12	1	C	LMCI	MCI	2012/5/29	27.149	1.35716	1.3849	844.8	242.9	22.83	0.287523674	0.027024148	28	18	-0.85	-0.382	-1.018	-0.448	6.17876	7.04517	1463.56	0	1	0	0	1	1	0	0	0	1.35716	1.3849	844.8	242.9	22.83	0.287523674	0.027024148
2291	4746	1	bl	0	11.513	2	Y	4	71.2	1	16	0	C	LMCI	MCI	2012/6/14	11.513	1.17918	1.4652	880.2	210.4	20.32	0.239036583	0.023085662	28	25	-0.017	0.644	1.161	-0.104	6.5148	11.9748	1421.54	0	1	0	1	0	0	0	0	0	1.17918	1.4652	880.2	210.4	20.32	0.239036583	0.023085662
2296	4750	0	bl	0	22.095	2	N	3	83.7	1	18	0	E	LMCI	MCI	2012/8/13	22.095	1.24524	1.0005	1989	176.3	14	0.088637506	0.007038713	29	29	0.086	1.788	0.322	-0.984	6.2184	1.8708	1282.62	0	1	0	0	0	0	1	0	0	1.24524	1.0005	1989	176.3	14	0.088637506	0.007038713
2304	4757	1	bl	0	20.082	2	Y	4	63.1	1	14	2	C	LMCI	MCI	2012/6/14	20.082	1.35395	1.1886	701.5	561.5	59.81	0.800427655	0.085260157	27	20	-1.166	0.312	-0.165	-0.448	5.01405	2.46061	1282.34	0	0	1	1	0	0	1	0	0	1.35395	1.1886	701.5	561.5	59.81	0.800427655	0.085260157
2307	4762	0	bl	0	19.648	1	N	1	73.8	0	20	0	A	CN	CN	2012/7/24	19.648	1.24021	1.0096	1020	110.4	9.56	0.108235294	0.009372549	30	26	1.552	0.38	1.062	0.706	6.4836	1.3704	1226.48	0	1	0	0	0	1	1	0	0	1.24021	1.0096	1020	110.4	9.56	0.108235294	0.009372549
2310	4764	0	bl	0	20.866	2	Y	4	82.7	1	20	0	C	EMCI	MCI	2012/6/11	20.866	1.36562	1.2212	912.4	295.5	27.57	0.323871109	0.03021701	30	24	0.697	0.338	-0.176	0.706	6.4116	11.298	1421.66	1	0	1	1	0	0	0	0	0	1.36562	1.2212	912.4	295.5	27.57	0.323871109	0.03021701
2314	4765	1	bl	0	23.351	2	Y	4	76	0	16	1	C	EMCI	MCI	2012/6/20	23.351	1.22418	1.3653	845.8	564.2	50.75	0.667060771	0.060002365	26	20	-0.722	-0.657	-0.214	-0.896	6.20047	6.86257	1369.84	0	1	1	1	1	1	1	0	1	1.22418	1.3653	845.8	564.2	50.75	0.667060771	0.060002365
2319	4767	0	bl	0	16.306	2	Y	4	66.4	1	18	1	C	LMCI	MCI	2012/6/15	16.306	1.47443	1.0507	822.1	171.5	17.02	0.208612091	0.020703077	30	26	1.359	1.103	1.164	0.706	5.7192	0.2916	1250.92	0	1	0	1	0	0	1	0	0	1.47443	1.0507	822.1	171.5	17.02	0.208612091	0.020703077
2333	4777	0	bl	0	19.251	2	N	3	84.7	1	14	0	E	LMCI	MCI	2012/7/31	19.251	1.18115	0.8385	1637	159.5	14.35	0.097434331	0.008766035	28	21	-0.046	0.209	0.558	-0.104	5.3496	22.08	1205.32	0	1	0	0	0	1	1	0	1	1.18115	0.8385	1637	159.5	14.35	0.097434331	0.008766035
2338	4780	0	bl	0	21.441	2	N	3	70.2	1	16	0	E	EMCI	MCI	2012/7/25	21.441	1.60852	0.9869	1171	236	20.74	0.201537148	0.017711358	29	23	1.078	1.934	1.275	-0.104	6.8052	1.8264	1307.14	0	0	0	1	0	0	0	0	0	1.60852	0.9869	1171	236	20.74	0.201537148	0.017711358
2342	4782	0	bl	0	20.941	2	Y	4	71.9	0	16	2	C	LMCI	MCI	2012/7/30	20.941	1.20268	1.0811	312.3	216	20.02	0.691642651	0.064105027	28	23	0.17	-0.026	0.926	-0.104	5.9796	4.77	1466.92	0	0	0	0	0	0	1	0	0	1.20268	1.0811	312.3	216	20.02	0.691642651	0.064105027
2349	4784	0	bl	0	11.292	2	N	3	81.6	1	16	0	E	LMCI	MCI	2012/8/7	11.292	1.13402	1.0345	1459	250.1	21.35	0.17141878	0.01463331	26	22	-0.256	-0.236	0.031	0.706	4.0764	15.2892	1439.9	0	1	0	0	0	1	0	0	0	1.13402	1.0345	1459	250.1	21.35	0.17141878	0.01463331
2353	4785	0	bl	0	15.802	1	N	1	66.7	1	13	0	A	SMC	CN	2013/6/24	15.802	1.36228	0.9918	1661	168.1	14.04	0.101204094	0.008452739	29	25	1.684	1.828	1.093	0.706	5.66639	0.146832	1357.67	NA	NA	NA	NA	NA	NA	NA	NA	NA	1.36228	0.9918	1661	168.1	14.04	0.101204094	0.008452739
2361	4795	0	bl	0	8.771	1	N	1	61.2	0	16	0	A	CN	CN	2012/11/29	8.771	1.22862	0.9646	978.2	106.2	9.91	0.108566755	0.010130853	30	22	0.388	1.408	1.093	0.706	9.0624	0.5448	1565.68	NA	NA	NA	NA	NA	NA	NA	NA	NA	1.22862	0.9646	978.2	106.2	9.91	0.108566755	0.010130853
2364	4796	0	bl	0	19.045	2	Y	4	72.6	1	16	0	C	LMCI	MCI	2012/10/3	19.045	1.10853	1.5132	755.2	670.1	74.45	0.887314619	0.098583157	25	17	-1.066	-0.933	-0.539	-0.104	6.372	24.09	1314.73	0	0	0	1	0	0	0	0	0	1.10853	1.5132	755.2	670.1	74.45	0.887314619	0.098583157
2369	4799	0	bl	0	6.584	2	Y	4	68	0	14	0	C	EMCI	MCI	2012/7/3	6.584	1.44134	1.1762	779.1	234.1	21.53	0.300474907	0.02763445	29	26	0.143	0.13	1.104	0.706	6.582	0.684	1499.85	0	0	0	0	0	0	1	0	0	1.44134	1.1762	779.1	234.1	21.53	0.300474907	0.02763445
2379	4804	0	bl	0	17.183	2	Y	4	79.4	0	16	1	C	LMCI	MCI	2012/7/24	17.183	1.47059	1.4288	432.8	168.5	14.99	0.389325323	0.034634935	29	22	0.504	-0.453	-0.213	-0.564	6.02528	39.0777	1586.72	NA	NA	NA	NA	NA	NA	NA	NA	NA	1.47059	1.4288	432.8	168.5	14.99	0.389325323	0.034634935
2384	4805	0	bl	0	5.919	2	Y	4	71.9	1	20	1	C	EMCI	MCI	2012/7/19	5.919	1.09809	1.3812	925	416.5	46	0.45027027	0.04972973	28	25	-0.189	0.394	0.694	0.706	5.62101	3.3371	1369.44	0	1	1	1	0	1	1	0	0	1.09809	1.3812	925	416.5	46	0.45027027	0.04972973
2387	4806	0	bl	0	4.234	2	N	3	55.9	0	19	0	E	LMCI	MCI	2012/7/10	4.234	1.01119	1.0116	927.5	106.3	8.87	0.114609164	0.009563342	30	24	0.044	-0.665	0.419	-0.104	7.44	2.9616	1379.25	0	1	0	0	0	1	0	0	0	1.01119	1.0116	927.5	106.3	8.87	0.114609164	0.009563342
2391	4807	1	bl	0	36.741	2	Y	4	72	1	16	1	C	LMCI	MCI	2012/8/8	36.741	1.16103	1.365	991.8	713.9	86.51	0.71980238	0.087225247	29	25	-0.519	0.981	0.782	0.706	6.91521	6.46591	1534.66	0	1	1	0	0	0	1	0	0	1.16103	1.365	991.8	713.9	86.51	0.71980238	0.087225247
2395	4809	0	bl	0	15.269	2	Y	4	78.3	0	12	1	C	EMCI	MCI	2012/6/29	15.269	1.2682	1.3106	782.6	274.7	26.79	0.351009456	0.034232047	24	21	-0.674	-0.159	0.018	-1.501	7.6164	25.662	1562.23	0	1	0	0	0	1	0	0	0	1.2682	1.3106	782.6	274.7	26.79	0.351009456	0.034232047
2400	4813	0	bl	0	6.767	2	Y	4	67.6	0	16	0	C	EMCI	MCI	2012/7/20	6.767	1.27727	1.2214	2198	220.3	19.89	0.10022748	0.009049136	29	26	1.674	1.365	0.393	-0.564	6.6888	3.1824	1278.41	1	0	0	0	1	0	1	0	0	1.27727	1.2214	2198	220.3	19.89	0.10022748	0.009049136
2405	4814	0	bl	0	14.235	2	N	3	69.3	1	18	0	E	EMCI	MCI	2012/7/26	14.235	1.41672	0.908	1314	118.3	9.99	0.090030441	0.00760274	30	28	1.118	0.518	1.2	-0.984	6.1248	1.5564	1408.55	0	0	0	0	1	0	0	0	0	1.41672	0.908	1314	118.3	9.99	0.090030441	0.00760274
2407	4815	1	bl	0	27.376	2	Y	4	69.8	1	12	2	C	LMCI	MCI	2012/9/4	27.376	1.12619	1.5851	781.3	549.2	60.12	0.702931012	0.076948675	24	17	-0.79	0.048	-0.31	0.706	4.6572	11.2488	1245.07	1	1	0	0	0	1	1	0	0	1.12619	1.5851	781.3	549.2	60.12	0.702931012	0.076948675
2412	4816	1	bl	0	22.467	2	Y	4	74.2	0	16	2	C	EMCI	MCI	2012/9/7	22.467	1.0762	1.2916	511.3	480.1	52.08	0.938979073	0.101858009	29	20	0.43	0.295	0.12	-0.564	6.9048	33.018	1610.27	0	1	0	1	0	1	0	0	0	1.0762	1.2916	511.3	480.1	52.08	0.938979073	0.101858009
2417	4817	0	bl	0	13.631	2	Y	4	60.7	0	20	2	C	LMCI	MCI	2012/7/17	13.631	1.20152	1.0481	600.2	126.3	11.94	0.210429857	0.019893369	30	23	0.493	0.672	0.322	-0.104	5.97874	1.15864	1403.41	0	1	0	1	1	1	1	0	0	1.20152	1.0481	600.2	126.3	11.94	0.210429857	0.019893369
2424	4823	1	bl	0	6.495	2	Y	4	82.2	0	18	0	C	EMCI	MCI	2012/7/16	6.495	1.32918	1.6094	1187	356	34.01	0.299915754	0.028652064	28	27	0.298	-1.158	-0.277	-1.33	5.6016	3.8268	1453.9	0	0	0	0	0	0	1	0	0	1.32918	1.6094	1187	356	34.01	0.299915754	0.028652064
2427	4825	0	bl	0	13.52	2	N	3	71.9	0	18	0	E	EMCI	MCI	2012/8/28	13.52	1.21706	0.9943	1646	228.6	22.82	0.138882139	0.013863913	29	24	1.059	1.775	0.74	0.706	8.0664	0.2604	1455.66	0	NA	NA	NA	NA	NA	NA	NA	NA	1.21706	0.9943	1646	228.6	22.82	0.138882139	0.013863913
2431	4832	0	bl	0	12.503	1	N	1	69.7	0	16	0	A	CN	CN	2012/7/26	12.503	1.15002	1.0621	1236	136.2	12.92	0.110194175	0.010453074	29	28	2.293	1.918	0.892	0.706	7.5456	1.6548	1468.85	0	NA	NA	NA	NA	NA	NA	NA	NA	1.15002	1.0621	1236	136.2	12.92	0.110194175	0.010453074
2435	4835	0	bl	0	10.628	1	Y	2	79.3	0	16	0	B	CN	CN	2012/7/24	10.628	1.28591	1.1	679.7	262.3	24.65	0.385905547	0.036266	26	24	0.391	0.445	1.389	-0.104	8.2824	2.0184	1576.28	0	1	0	0	0	1	1	0	0	1.28591	1.1	679.7	262.3	24.65	0.385905547	0.036266
2443	4842	0	bl	0	8.653	2	N	3	73	1	12	0	E	LMCI	MCI	2012/8/1	8.653	1.19719	1.0412	1340	125.1	10.17	0.093358209	0.007589552	28	29	1.524	0.329	1.263	-0.104	6.48465	2.75244	1221.41	1	0	0	0	0	0	1	0	0	1.19719	1.0412	1340	125.1	10.17	0.093358209	0.007589552
2458	4849	0	bl	0	11.231	2	Y	4	65.9	1	18	2	C	EMCI	MCI	2012/8/22	11.231	1.36659	1.4561	691.3	277.3	26.9	0.401128309	0.038912194	29	28	0.911	1.29	1.749	0.706	5.53424	0.595338	1225.7	NA	1	0	0	0	1	1	0	0	1.36659	1.4561	691.3	277.3	26.9	0.401128309	0.038912194
2462	4852	0	bl	0	31.127	2	Y	4	64.1	1	20	2	C	LMCI	MCI	2012/9/13	31.127	1.27091	1.3923	685.7	538	58.19	0.784599679	0.084862185	26	22	0.511	-0.648	0.782	0.706	6.5148	1.1808	1346.25	0	1	0	1	0	0	0	0	0	1.27091	1.3923	685.7	538	58.19	0.784599679	0.084862185
2466	4855	0	bl	0	9.761	1	Y	2	83.8	0	14	1	B	CN	CN	2012/8/7	9.761	1.36388	1.2132	732.8	228.1	21.48	0.311271834	0.029312227	27	22	0.032	-0.236	0.845	-0.104	6.9828	19.6956	1503.34	1	1	0	0	0	1	1	0	0	1.36388	1.2132	732.8	228.1	21.48	0.311271834	0.029312227
2471	4856	0	bl	0	10.637	1	N	1	65	1	18	0	A	CN	CN	2012/8/3	10.637	1.13919	0.9378	975.8	119.7	10.01	0.12266858	0.01025825	30	28	2.205	1.039	0.74	0.706	7.3872	8.9472	1376.23	0	1	0	0	0	1	1	0	0	1.13919	0.9378	975.8	119.7	10.01	0.12266858	0.01025825
2474	4857	0	bl	0	47.573	2	Y	4	68.3	0	16	1	C	LMCI	MCI	2012/8/2	47.573	1.1077	1.5857	888.5	330.9	36.33	0.372425436	0.040889139	27	19	-0.203	0.145	0.287	-0.674	6.24188	23.7496	1380.45	0	1	0	1	1	1	1	0	0	1.1077	1.5857	888.5	330.9	36.33	0.372425436	0.040889139
2479	4858	0	bl	0	19.15	2	Y	4	55	0	16	2	C	EMCI	MCI	2012/10/10	19.15	1.29577	1.2054	662.4	426.4	42.25	0.643719807	0.063783213	30	24	1.091	1.465	0.823	-0.104	6.99814	2.22297	1621.35	NA	0	0	0	0	0	1	0	0	1.29577	1.2054	662.4	426.4	42.25	0.643719807	0.063783213
2485	4862	0	bl	0	17.802	4	Y	4	77.3	0	18	0	C	LMCI	MCI	2013/8/26	17.802	1.32099	1.527	751	398.9	39.6	0.531158455	0.052729694	29	23	0.139	1.472	1.871	0.706	6.7212	9.3864	1476.22	0	0	1	0	0	0	0	0	0	1.32099	1.527	751	398.9	39.6	0.531158455	0.052729694
2493	4868	0	bl	0	23.43	2	Y	4	77.1	0	12	2	C	EMCI	MCI	2012/8/9	23.43	1.30869	1.3745	519.7	304.8	30.84	0.586492207	0.059341928	27	14	-0.181	-0.216	-0.941	-0.984	5.8248	6.4044	1380.27	0	1	1	0	1	1	0	0	0	1.30869	1.3745	519.7	304.8	30.84	0.586492207	0.059341928
2498	4869	0	bl	0	13.887	2	N	3	77.2	0	19	0	E	LMCI	MCI	2012/9/10	13.887	1.42193	1.0692	2188	228.9	17.04	0.104616088	0.007787934	29	23	-0.162	0.832	0.556	-0.896	7.06869	1.47538	1545.8	0	0	0	0	0	0	1	0	0	1.42193	1.0692	2188	228.9	17.04	0.104616088	0.007787934
2503	4871	0	bl	0	13.458	2	N	3	66.4	1	14	0	E	EMCI	MCI	2012/8/17	13.458	1.34407	1.0675	1244	162.3	13.86	0.130466238	0.011141479	29	26	1.037	1.419	0.407	0.706	6.4908	1.2912	1330.58	0	1	0	0	0	0	1	0	0	1.34407	1.0675	1244	162.3	13.86	0.130466238	0.011141479
2516	4874	0	bl	0	13.171	2	N	3	57.7	1	18	1	E	EMCI	MCI	2012/8/27	13.171	1.37947	1.0154	1650	229.5	19.01	0.139090909	0.011521212	29	29	1.805	1.793	0.986	-0.104	6.7704	1.038	1292.23	0	0	0	1	0	0	1	0	0	1.37947	1.0154	1650	229.5	19.01	0.139090909	0.011521212
2520	4876	0	bl	0	8.046	2	N	3	74.2	0	20	1	E	EMCI	MCI	2012/8/22	8.046	1.26242	0.9674	1432	228.9	19.43	0.159846369	0.013568436	30	25	0.825	0.644	1.389	0.706	5.9952	34.5876	1615.69	1	1	0	0	0	1	0	0	1	1.26242	0.9674	1432	228.9	19.43	0.159846369	0.013568436
2527	4878	0	bl	0	9.303	1	N	1	72.9	1	14	0	A	CN	CN	2012/8/14	9.303	1.49462	1.031	1768	168.6	14.75	0.095361991	0.00834276	29	26	1.313	0.935	0.42	-0.756	5.8044	0.7692	1166.73	0	1	0	0	1	1	0	0	0	1.49462	1.031	1768	168.6	14.75	0.095361991	0.00834276
2536	4885	0	bl	0	24.379	2	Y	4	75	0	20	1	C	LMCI	MCI	2012/8/24	24.379	1.20077	1.4581	408.4	557.4	56.81	1.364838394	0.13910382	29	22	0.022	1.583	0.112	0.706	5.84581	5.11802	1443.45	0	0	0	1	0	0	0	0	1	1.20077	1.4581	408.4	557.4	56.81	1.364838394	0.13910382
2543	4888	0	bl	0	24.039	2	Y	4	74.8	0	12	2	C	LMCI	MCI	2012/8/22	24.039	1.25367	1.2309	876.8	311.5	31	0.355269161	0.035355839	25	21	-0.792	-0.269	-0.286	0.706	5.66881	13.3291	1647.85	0	1	0	0	0	1	0	0	0	1.25367	1.2309	876.8	311.5	31	0.355269161	0.035355839
2548	4889	0	bl	0	12.757	2	N	3	75.6	0	18	0	E	LMCI	MCI	2012/8/20	12.757	1.36322	1.0338	956.2	123.6	9.84	0.129261661	0.010290734	28	21	-0.143	-0.105	0.034	0.706	7.1184	2.112	1607.34	0	1	0	1	0	0	0	0	0	1.36322	1.0338	956.2	123.6	9.84	0.129261661	0.010290734
2553	4891	0	bl	0	23.185	2	Y	4	59.7	0	15	2	C	EMCI	MCI	2012/8/23	23.185	1.22714	1.627	533.5	234	25.35	0.438612933	0.047516401	29	26	0.431	0.872	0.87	0.706	6.72212	3.0473	1567.81	0	1	0	0	0	0	0	0	0	1.22714	1.627	533.5	234	25.35	0.438612933	0.047516401
2560	4893	0	bl	0	25.155	2	Y	4	68.1	1	12	1	C	EMCI	MCI	2012/9/25	25.155	1.31491	1.2476	784.3	430.6	39.87	0.549024608	0.05083514	28	22	0.311	0.935	-0.05	-0.896	6.3936	4.974	1315.55	0	1	0	1	0	0	1	0	0	1.31491	1.2476	784.3	430.6	39.87	0.549024608	0.05083514
2567	4896	0	bl	0	7.399	2	N	3	68.1	0	12	1	E	LMCI	MCI	2012/8/27	7.399	1.35205	0.9367	2198	239.6	21.23	0.109008189	0.009658781	30	17	0.029	-0.087	-0.274	-1.501	6.74069	1.82442	1613.37	0	1	1	0	0	0	1	0	0	1.35205	0.9367	2198	239.6	21.23	0.109008189	0.009658781
2572	4897	0	bl	0	22.815	2	Y	4	75.8	1	11	0	C	EMCI	MCI	2012/8/20	22.815	1.31479	1.2644	837.7	186.6	18.42	0.222752775	0.021988779	29	26	0.321	0.088	-0.067	0.706	6.25055	5.33462	1400.03	0	1	1	1	0	0	1	0	0	1.31479	1.2644	837.7	186.6	18.42	0.222752775	0.021988779
2574	4898	0	bl	0	24.392	2	Y	4	75.2	0	20	1	C	EMCI	MCI	2012/8/28	24.392	1.26713	1.1292	711.2	161.7	16.42	0.227362205	0.023087739	30	29	0.652	1.147	1.461	0.706	5.8644	3.8148	1505.22	0	1	1	0	0	1	1	0	0	1.26713	1.1292	711.2	161.7	16.42	0.227362205	0.023087739
2578	4899	0	bl	0	12.652	2	Y	4	81.9	0	16	1	C	LMCI	MCI	2012/11/6	12.652	1.15095	1.411	702.4	364.1	37.24	0.518365604	0.053018223	29	22	-0.509	-0.352	-0.377	-0.104	4.65992	5.32734	1467.06	0	0	1	0	0	0	0	0	0	1.15095	1.411	702.4	364.1	37.24	0.518365604	0.053018223
2580	4900	0	bl	0	17.673	1	N	1	59.8	1	18	0	A	CN	CN	2012/8/29	17.673	1.57945	1.0757	1605	172.5	14.92	0.107476636	0.00929595	30	29	1.263	1.542	0.524	-0.104	6.22317	0.323039	1258.62	0	NA	NA	NA	NA	NA	NA	NA	NA	1.57945	1.0757	1605	172.5	14.92	0.107476636	0.00929595
2583	4902	1	bl	0	23.971	2	Y	4	75.3	1	15	1	C	LMCI	MCI	2012/9/11	23.971	1.17726	1.2733	818.6	333.4	29.74	0.407280723	0.03633032	25	21	-1.057	-0.53	0.041	-0.756	5.93616	2.6277	1409.17	0	1	0	0	0	1	0	0	0	1.17726	1.2733	818.6	333.4	29.74	0.407280723	0.03633032
2589	4904	0	bl	0	20.547	2	Y	4	65.7	1	12	2	C	LMCI	MCI	2012/9/20	20.547	1.10935	1.534	646.7	253.4	24.16	0.391835472	0.037358899	28	28	-0.103	1.465	1.204	-0.104	4.872	4.8576	1183.7	0	1	0	0	0	1	1	0	0	1.10935	1.534	646.7	253.4	24.16	0.391835472	0.037358899
2596	4909	0	bl	0	26.769	2	Y	4	78.2	1	11	1	C	LMCI	MCI	2012/8/30	26.769	1.19744	1.6379	781	355.8	34.88	0.455569782	0.044660691	25	22	-0.368	0.16	-0.883	0.706	5.57846	3.83944	1294.82	0	NA	NA	NA	NA	NA	NA	NA	NA	1.19744	1.6379	781	355.8	34.88	0.455569782	0.044660691
2605	4917	0	bl	0	15.506	2	N	3	75	0	19	0	E	EMCI	MCI	2012/9/27	15.506	1.11202	1.031	1690	224.1	19.4	0.13260355	0.01147929	24	18	-0.52	-0.992	-0.573	-1.381	6.744	3.3012	1521.9	0	0	0	0	0	1	0	0	0	1.11202	1.031	1690	224.1	19.4	0.13260355	0.01147929
2607	4918	0	bl	0	43.452	2	Y	4	69	1	18	1	C	LMCI	MCI	2012/10/10	43.452	1.24205	1.9951	584.2	402.4	44.3	0.688805204	0.075830195	26	21	-0.791	0.66	-0.213	-0.104	5.43012	2.0076	1364.7	0	0	0	1	0	0	0	0	0	1.24205	1.9951	584.2	402.4	44.3	0.688805204	0.075830195
2609	4919	0	bl	0	5.162	2	N	3	74.8	1	19	0	E	EMCI	MCI	2012/9/17	5.162	1.44848	1.0782	989.8	213.1	17.85	0.215296019	0.018033946	29	23	0.379	0.522	0.782	0.706	5.23313	4.83706	1353.73	0	1	0	1	1	1	1	0	0	1.44848	1.0782	989.8	213.1	17.85	0.215296019	0.018033946
2614	4920	0	bl	0	29.011	2	Y	4	61.9	0	18	2	C	LMCI	MCI	2012/10/25	29.011	0.734814	1.3537	597.7	207.3	19.81	0.346829513	0.033143718	28	25	0.144	1.696	1.76	-1.312	6.0708	7.0164	1426.61	0	0	0	1	0	1	1	0	0	0.734814	1.3537	597.7	207.3	19.81	0.346829513	0.033143718
2616	4921	0	bl	0	5.383	1	N	1	66.7	0	20	0	A	CN	CN	2012/9/28	5.383	1.36901	1.0803	1291	130.3	11.77	0.100929512	0.009116964	30	26	1.784	1.698	1.275	0.706	7.0188	23.4624	1567.86	0	1	0	0	0	1	0	0	0	1.36901	1.0803	1291	130.3	11.77	0.100929512	0.009116964
2618	4922	0	bl	0	10.029	2	Y	4	76.2	0	20	2	C	LMCI	MCI	2012/10/3	10.029	1.32361	1.5307	537.8	328.4	29.47	0.610635924	0.054797322	26	24	-0.351	-0.105	-0.214	-0.253	4.3142	3.85101	1567.58	0	0	1	1	0	0	0	0	0	1.32361	1.5307	537.8	328.4	29.47	0.610635924	0.054797322
2622	4925	0	bl	0	19.537	2	Y	4	75	0	12	0	C	LMCI	MCI	2012/10/2	19.537	1.21117	1.7759	694	250.7	27.16	0.361239193	0.039135447	27	18	-0.772	-0.711	-0.564	-0.104	6.94917	19.4953	1480.72	0	1	0	1	1	0	1	0	0	1.21117	1.7759	694	250.7	27.16	0.361239193	0.039135447
2625	4926	0	bl	0	20.954	2	Y	4	62.5	0	18	1	C	EMCI	MCI	2012/9/25	20.954	1.36077	0.9489	799.5	115.4	10.46	0.144340213	0.013083177	29	25	-0.296	-1.169	-0.86	-0.564	6.97069	2.10643	1497.19	0	0	0	1	0	0	1	0	0	1.36077	0.9489	799.5	115.4	10.46	0.144340213	0.013083177
2630	4928	0	bl	0	20.035	2	Y	4	77.8	0	16	1	C	LMCI	MCI	2012/9/14	20.035	1.24447	1.6844	883.9	326.9	33.02	0.369838217	0.037357167	27	21	0.138	1.777	0.569	-0.104	4.75289	6.78648	1552.85	1	1	1	1	0	1	1	0	0	1.24447	1.6844	883.9	326.9	33.02	0.369838217	0.037357167
2635	4929	1	bl	0	22.985	2	Y	4	75.7	1	15	1	C	LMCI	MCI	2012/9/25	22.985	0.992791	1.3666	563.2	415.8	45.24	0.73828125	0.080326705	25	17	-0.449	-1.227	-1.041	-0.756	4.596	0.8292	1249.32	0	NA	NA	NA	NA	NA	NA	NA	NA	0.992791	1.3666	563.2	415.8	45.24	0.73828125	0.080326705
2638	4936	1	bl	0	6.341	2	Y	4	78.1	0	19	0	C	LMCI	MCI	2012/10/1	6.341	1.01381	1.4332	518.3	191.6	18.52	0.369670075	0.035732201	27	17	-0.593	-1.414	-0.075	-0.984	7.37193	21.82	1531.7	0	1	0	1	0	1	0	0	0	1.01381	1.4332	518.3	191.6	18.52	0.369670075	0.035732201
2646	4941	0	bl	0	2.427	2	N	3	60.2	0	14	1	E	EMCI	MCI	2012/10/22	2.427	1.3657	1.0469	1337	139.3	11.5	0.104188482	0.008601346	30	26	1.745	1.578	0.817	0.706	6.3036	1.0464	1481	0	1	0	0	0	0	1	0	0	1.3657	1.0469	1337	139.3	11.5	0.104188482	0.008601346
2651	4944	0	bl	0	9.404	2	Y	4	68	0	14	1	C	EMCI	MCI	2013/1/9	9.404	1.38029	1.2713	664.8	212.3	19.22	0.319344164	0.028910951	29	23	0.232	1.06	0.651	-0.104	7.14048	2.28238	1407.4	1	0	0	1	0	0	0	0	0	1.38029	1.2713	664.8	212.3	19.22	0.319344164	0.028910951
2659	4947	1	bl	0	16.666	2	Y	4	74.5	0	14	1	C	EMCI	MCI	2012/10/12	16.666	1.2233	1.4808	574.7	294.6	31.48	0.512615278	0.054776405	24	24	0.348	0.917	0.328	-1.678	5.61567	0.997125	1442.61	0	1	0	0	0	1	1	0	0	1.2233	1.4808	574.7	294.6	31.48	0.512615278	0.054776405
2664	4951	0	bl	0	19.716	1	N	1	71.9	1	14	1	A	CN	CN	2012/11/19	19.716	1.21625	1.0393	1024	119.4	12.12	0.116601563	0.011835938	29	27	1.369	1.788	0.114	-0.104	6.34338	4.57961	1355.6	0	0	0	0	0	0	1	0	0	1.21625	1.0393	1024	119.4	12.12	0.116601563	0.011835938
2668	4952	0	bl	0	35.59	1	N	1	69.3	1	12	1	A	CN	CN	2012/11/19	35.59	1.3522	0.9825	2429	215.5	17.18	0.088719638	0.007072869	28	28	1.191	0.412	-0.457	-0.104	6.43002	2.1846	1284.08	0	1	0	0	0	1	1	0	0	1.3522	0.9825	2429	215.5	17.18	0.088719638	0.007072869
2674	4955	0	bl	0	21.581	2	Y	4	71.4	0	16	1	C	LMCI	MCI	2012/10/10	21.581	1.08358	1.338	395	131.2	13.28	0.332151899	0.033620253	25	19	0.54	-0.163	1.15	-1.678	6.96402	8.33627	1617.65	0	1	0	0	0	1	1	0	0	1.08358	1.338	395	131.2	13.28	0.332151899	0.033620253
2676	4958	1	bl	0	18.359	2	Y	4	69.5	0	20	1	C	EMCI	MCI	2012/10/11	18.359	1.0666	1.1817	764.8	122.2	10.22	0.159780335	0.013362971	28	25	-0.26	-0.64	-1.037	-0.984	6.6492	2.3292	1397.77	0	1	0	0	0	1	1	0	0	1.0666	1.1817	764.8	122.2	10.22	0.159780335	0.013362971
2680	4960	0	bl	0	7.313	2	N	3	59.6	0	20	1	E	LMCI	MCI	2012/10/24	7.313	1.24978	0.9749	1848	185.4	16.39	0.100324675	0.008869048	25	19	0.434	0.766	0.668	-0.674	7.682	1.32816	1458.92	0	0	0	0	0	1	0	0	0	1.24978	0.9749	1848	185.4	16.39	0.100324675	0.008869048
2690	4966	0	bl	0	18.626	2	N	3	61.7	0	16	0	E	EMCI	MCI	2012/10/18	18.626	1.44177	0.9457	1372	125.1	11.31	0.091180758	0.00824344	30	30	2.283	1.167	1.079	0.706	7.77048	3.66121	1582.29	0	1	1	1	0	1	1	0	0	1.44177	0.9457	1372	125.1	11.31	0.091180758	0.00824344
2698	4974	0	bl	0	18.777	2	Y	4	73.4	0	19	0	C	EMCI	MCI	2012/11/5	18.777	1.14463	1.2898	677.4	630.1	69.87	0.930174195	0.103144376	29	25	0.973	-0.266	0.466	-2.201	7.4124	13.6632	1636.69	0	0	0	1	0	0	0	0	0	1.14463	1.2898	677.4	630.1	69.87	0.930174195	0.103144376
2712	4986	0	bl	0	23.392	2	Y	4	85.3	0	20	1	C	EMCI	MCI	2012/11/26	23.392	1.14906	1.1251	780.5	142.9	11.27	0.183087764	0.014439462	28	23	0.196	0.033	-0.372	-0.564	6.3252	10.6788	1435.8	NA	NA	NA	NA	NA	NA	NA	NA	NA	1.14906	1.1251	780.5	142.9	11.27	0.183087764	0.014439462
2716	4987	0	bl	0	13.176	2	N	3	69.3	0	18	0	E	EMCI	MCI	2012/11/20	13.176	1.17136	1.0419	1091	230.2	19.83	0.210999083	0.018175985	25	23	0.708	0.12	0.747	0.706	6.696	12.822	1639.22	NA	1	0	0	0	1	0	0	0	1.17136	1.0419	1091	230.2	19.83	0.210999083	0.018175985
2720	4989	0	bl	0	5.148	2	N	3	60.1	1	19	0	E	LMCI	MCI	2012/11/5	5.148	1.29014	1.0247	1087	113.6	9.02	0.10450782	0.008298068	29	26	1.34	1.419	1.275	-0.104	6.9228	1.7088	1366.2	0	1	0	1	0	0	1	0	0	1.29014	1.0247	1087	113.6	9.02	0.10450782	0.008298068
2731	5000	0	bl	0	21.033	2	Y	4	76.6	0	18	1	C	EMCI	MCI	2012/11/19	21.033	0.964887	1.5286	395.8	319.7	35.28	0.807731177	0.089135927	26	19	-0.31	-1.644	-0.655	-0.674	5.7108	20.5428	1388.24	0	1	0	0	0	1	1	0	0	0.964887	1.5286	395.8	319.7	35.28	0.807731177	0.089135927
2735	5004	0	bl	0	11.162	2	N	3	64.6	0	20	0	E	EMCI	MCI	2012/11/13	11.162	1.25741	0.9659	1923	228.6	19.01	0.118876755	0.009885595	29	23	0.502	1.197	0.958	0.706	7.9068	1.4028	1594.94	0	1	0	0	0	0	1	0	0	1.25741	0.9659	1923	228.6	19.01	0.118876755	0.009885595
2744	5007	0	bl	0	17.446	2	Y	4	71.5	0	14	0	C	EMCI	MCI	2013/1/31	17.446	1.15605	1.2714	622	147.1	14.7	0.236495177	0.023633441	27	20	0.292	-0.274	-0.714	-1.161	7.12067	12.688	1508.87	0	1	0	0	0	1	0	1	0	1.15605	1.2714	622	147.1	14.7	0.236495177	0.023633441
2751	5014	0	bl	0	11.898	2	Y	4	76.5	0	16	0	C	EMCI	MCI	2012/11/29	11.898	1.24599	1.3794	585.6	153.1	13.24	0.261441257	0.02260929	30	23	0.236	-1.097	-0.284	-0.104	6.8796	8.2488	1481.35	0	1	1	1	0	1	1	0	0	1.24599	1.3794	585.6	153.1	13.24	0.261441257	0.02260929
2762	5023	0	bl	0	7.427	1	N	1	63.9	1	18	0	A	CN	CN	2012/11/29	7.427	1.28716	1.0267	2081	273	23.3	0.131186929	0.01119654	30	30	1.835	1.539	1.384	0.706	7.2612	2.442	1387.63	0	0	1	0	0	0	0	0	0	1.28716	1.0267	2081	273	23.3	0.131186929	0.01119654
2765	5026	1	bl	0	25.975	2	Y	4	70.5	1	18	1	C	EMCI	MCI	2012/11/30	25.975	1.08217	1.4356	557.2	527.5	53.77	0.946697775	0.096500359	30	24	0.982	-0.105	0.078	0.706	7.2588	5.364	1367.3	0	1	0	0	0	1	1	0	0	1.08217	1.4356	557.2	527.5	53.77	0.946697775	0.096500359
2773	5031	1	bl	0	18.77	2	Y	4	80.2	1	14	0	C	EMCI	MCI	2013/4/10	18.77	1.14496	1.523	635.6	191.1	16.82	0.300660793	0.026463184	25	20	-0.408	-0.414	-1.684	-0.949	5.08955	2.64503	1307.36	0	0	0	1	0	0	0	0	0	1.14496	1.523	635.6	191.1	16.82	0.300660793	0.026463184
2783	5040	0	bl	0	3.324	1	N	1	75.9	1	18	0	A	CN	CN	2012/12/17	3.324	1.23895	1.0133	1879	170	17.12	0.090473656	0.009111229	30	20	1.258	-0.158	-0.87	-0.896	6.7908	1.1904	1327.69	0	1	0	0	0	1	0	0	0	1.23895	1.0133	1879	170	17.12	0.090473656	0.009111229
2786	5047	0	bl	0	28.574	2	Y	4	68.8	1	16	2	C	LMCI	MCI	2013/1/2	28.574	1.70113	1.4807	1001	380.6	36.08	0.38021978	0.036043956	30	24	-0.101	0.935	-0.06	0.706	6.942	3.0444	1417.47	0	1	0	0	0	1	1	0	0	1.70113	1.4807	1001	380.6	36.08	0.38021978	0.036043956
2813	5075	0	bl	0	18.426	1	N	1	83	1	18	0	A	SMC	CN	2013/5/23	18.426	1.34425	1.0244	1816	193.9	16.84	0.106773128	0.009273128	25	28	0.618	1.329	0.686	0.706	5.9988	0.2676	1241.61	NA	NA	NA	NA	NA	NA	NA	NA	NA	1.34425	1.0244	1816	193.9	16.84	0.106773128	0.009273128
2815	5078	0	bl	0	7.751	1	Y	1	67.4	1	16	0	A	SMC	CN	2013/2/25	7.751	1.34038	1.1065	1321	139.4	11.44	0.105526117	0.008660106	30	26	1.704	2.087	1.161	-0.104	6.00677	7.07865	1327.16	0	1	0	1	0	0	1	0	0	1.34038	1.1065	1321	139.4	11.44	0.105526117	0.008660106
2819	5079	0	bl	0	10.492	1	N	1	73.2	0	18	0	A	SMC	CN	2013/2/26	10.492	1.49141	0.9442	2667	259.7	21.78	0.097375328	0.008166479	29	24	1.583	-0.055	0.84	-0.253	6.61073	4.54743	1615.03	0	1	0	1	0	1	0	0	0	1.49141	0.9442	2667	259.7	21.78	0.097375328	0.008166479
2823	5082	0	bl	0	10	1	N	1	69.2	0	16	0	A	SMC	CN	2013/3/1	10	1.44855	0.8508	1600	163	13.68	0.101875	0.00855	30	26	1.961	1.771	1.422	0.706	7.5024	1.1064	1430.36	0	NA	NA	NA	NA	NA	NA	NA	NA	1.44855	0.8508	1600	163	13.68	0.101875	0.00855
2826	5083	0	bl	0	7.42	1	N	1	73.7	0	16	2	A	SMC	CN	2013/3/4	7.42	1.4761	1.0568	1002	197.9	15.92	0.19750499	0.015888224	28	26	0.616	0.338	0.344	0.706	7.85836	12.7548	1460.89	1	0	0	0	0	0	1	0	1	1.4761	1.0568	1002	197.9	15.92	0.19750499	0.015888224
2833	5091	0	bl	0	14.299	1	N	1	68	0	16	0	A	SMC	CN	2013/5/30	14.299	1.43552	0.9858	1551	248.3	24.08	0.160090264	0.015525467	29	29	1.2	1.216	2.005	0.706	9.6504	21.03	1815.46	0	1	1	0	0	1	1	0	1	1.43552	0.9858	1551	248.3	24.08	0.160090264	0.015525467
2835	5093	0	bl	0	10.908	1	N	1	69.3	1	19	0	A	SMC	CN	2013/3/11	10.908	1.48636	1.0335	2060	243.6	21.86	0.118252427	0.01061165	30	28	1.728	1.06	1.093	0.706	5.16134	1.6499	1330.11	0	0	0	1	0	0	0	0	0	1.48636	1.0335	2060	243.6	21.86	0.118252427	0.01061165
2841	5096	0	bl	0	20.899	1	Y	1	80.4	0	20	1	A	SMC	CN	2013/6/4	20.899	1.11659	1.4074	613.7	254.9	23.73	0.415349519	0.038667101	28	24	0.172	0.747	0.664	0.706	6.3108	2.796	1535.62	0	1	0	0	0	1	1	0	0	1.11659	1.4074	613.7	254.9	23.73	0.415349519	0.038667101
2844	5097	0	bl	0	13.178	1	Y	1	67.5	0	16	0	A	SMC	CN	2013/4/2	13.178	1.28313	1.1044	1328	204.5	16.48	0.153990964	0.012409639	27	22	0.197	0.008	-0.381	-0.104	5.7084	1.6644	1333.77	0	1	1	1	1	1	1	0	0	1.28313	1.1044	1328	204.5	16.48	0.153990964	0.012409639
2847	5099	0	bl	0	23.504	2	N	3	61.6	1	16	1	E	EMCI	MCI	2013/3/11	23.504	1.30645	0.996	2185	280.2	25.9	0.128237986	0.011853547	28	26	0.533	-0.236	1.161	-0.104	5.30368	1.45929	1213.52	0	1	1	0	0	0	1	0	0	1.30645	0.996	2185	280.2	25.9	0.128237986	0.011853547
2850	5100	0	bl	0	14.57	1	N	1	71.2	0	16	0	A	SMC	CN	2013/3/25	14.57	1.21851	1.0078	1536	146.6	12.93	0.095442708	0.008417969	30	28	1.25	1.236	0.74	-0.104	7.9344	2.4696	1666.28	0	NA	NA	NA	NA	NA	NA	NA	NA	1.21851	1.0078	1536	146.6	12.93	0.095442708	0.008417969
2854	5102	0	bl	0	18.077	1	Y	1	66.4	1	18	1	A	SMC	CN	2013/5/21	18.077	1.5468	1.1195	1406	270.8	24.23	0.192603129	0.017233286	29	28	1.13	0.209	0.246	-0.104	7.1568	5.0472	1442.79	0	1	0	0	0	0	0	0	0	1.5468	1.1195	1406	270.8	24.23	0.192603129	0.017233286
2857	5109	0	bl	0	19.556	1	Y	1	78.4	0	14	0	A	SMC	CN	2013/4/1	19.556	1.25431	1.3814	771.9	207.2	17.63	0.268428553	0.022839746	27	23	1.149	0.067	0.554	0.706	6.39412	12.4281	1384.74	0	1	1	0	0	1	0	0	1	1.25431	1.3814	771.9	207.2	17.63	0.268428553	0.022839746
2861	5110	0	bl	0	23.198	1	N	1	68.8	1	14	0	A	SMC	CN	2013/4/3	23.198	1.38004	1.063	2008	176.5	14	0.087898406	0.006972112	25	26	1.166	0.559	-0.148	0.706	6.35823	2.33684	1276.86	0	0	0	1	0	0	0	0	0	1.38004	1.063	2008	176.5	14	0.087898406	0.006972112
2865	5113	0	bl	0	18.368	1	N	1	65.1	0	16	0	A	SMC	CN	2013/4/15	18.368	1.54289	1.0072	1762	210.8	17.65	0.119636776	0.010017026	30	25	0.208	1.045	1.504	-0.104	7.86087	2.51083	1572.07	0	0	0	0	0	0	1	0	0	1.54289	1.0072	1762	210.8	17.65	0.119636776	0.010017026
2870	5118	0	bl	0	27.106	1	N	1	68.2	1	20	0	A	SMC	CN	2013/4/3	27.106	1.48152	0.9885	1210	150.7	12.16	0.124545455	0.010049587	30	29	2.313	1.29	1.413	-0.104	6.73698	5.03138	1341.09	0	0	1	0	0	0	0	0	0	1.48152	0.9885	1210	150.7	12.16	0.124545455	0.010049587
2877	5121	1	bl	0	28.128	1	N	1	76.8	0	16	0	A	SMC	CN	2013/4/30	28.128	1.32439	0.9604	1721	163.9	13.26	0.095235328	0.007704823	30	23	0.913	2.729	0.982	-1.204	7.1052	1.5948	1501.15	NA	1	0	1	0	1	1	0	0	1.32439	0.9604	1721	163.9	13.26	0.095235328	0.007704823
2883	5124	0	bl	0	20.127	1	Y	1	76.7	1	20	0	A	SMC	CN	2013/4/22	20.127	1.05979	1.1299	2705	340.9	30.81	0.126025878	0.011390018	26	25	0.988	0.553	0.651	-0.104	4.2912	2.5548	1350.12	0	1	1	1	0	1	1	0	0	1.05979	1.1299	2705	340.9	30.81	0.126025878	0.011390018
2886	5125	0	bl	0	15.521	1	N	1	65.2	1	12	0	A	SMC	CN	2013/4/11	15.521	1.32446	1.0448	1518	168.3	14.06	0.110869565	0.009262187	29	26	0.629	0.814	0.384	0.706	7.032	1.524	1397.53	0	1	0	0	0	1	0	0	0	1.32446	1.0448	1518	168.3	14.06	0.110869565	0.009262187
2892	5127	0	bl	0	19.344	1	Y	1	76.3	1	19	1	A	SMC	CN	2013/4/17	19.344	1.39039	1.5771	469.2	230.4	21.87	0.491048593	0.046611253	29	24	1.526	0.521	0.896	-0.564	7.01546	33.066	1446.12	0	0	0	0	1	0	1	0	0	1.39039	1.5771	469.2	230.4	21.87	0.491048593	0.046611253
2895	5129	0	bl	0	9.014	1	Y	1	74.5	1	16	1	A	SMC	CN	2013/4/3	9.014	1.4201	NA	803.1	312.3	33.16	0.388868136	0.041290001	30	28	1.631	0.511	0.982	0.706	6.63424	3.41614	1373.72	0	1	1	0	0	1	1	0	0	1.4201	NA	803.1	312.3	33.16	0.388868136	0.041290001
2897	5130	0	bl	0	7.956	1	N	1	66.3	0	17	1	A	SMC	CN	2013/4/26	7.956	1.28685	0.9796	1687	158.8	13.47	0.094131595	0.007984588	29	26	0.842	0.644	0.692	0.706	7.75192	4.33082	1433.67	0	1	0	0	1	1	1	0	0	1.28685	0.9796	1687	158.8	13.47	0.094131595	0.007984588
2907	5135	0	bl	0	28.112	2	Y	4	77	0	16	1	C	EMCI	MCI	2013/5/15	28.112	1.26256	1.1861	746.8	174.8	16.13	0.234065345	0.021598822	28	25	-0.093	0.881	0.583	-0.448	5.4225	2.45318	1341.13	NA	1	0	1	0	1	1	0	0	1.26256	1.1861	746.8	174.8	16.13	0.234065345	0.021598822
2914	5140	0	bl	0	11.104	1	Y	1	70.3	1	18	0	A	SMC	CN	2013/5/17	11.104	1.31427	1.1081	924.7	106.7	9.96	0.115388775	0.010771061	29	28	0.993	0.412	0.174	0.706	7.5192	2.6076	1260.59	NA	1	0	0	0	0	1	0	0	1.31427	1.1081	924.7	106.7	9.96	0.115388775	0.010771061
2917	5141	0	bl	0	15.308	1	N	1	76.7	0	18	0	A	SMC	CN	2013/4/30	15.308	1.32664	1.0884	1923	213.9	18.57	0.111232449	0.009656786	28	22	1.005	1.024	0.161	-0.104	7.3812	5.7576	1593.6	NA	1	0	0	0	1	0	0	0	1.32664	1.0884	1923	213.9	18.57	0.111232449	0.009656786
2921	5142	0	bl	0	21.452	1	Y	1	76.3	1	12	0	A	SMC	CN	2013/4/30	21.452	1.31681	1.1939	849.9	322.4	30.29	0.379338746	0.035639487	30	25	-0.144	0.725	0.602	0.706	5.87196	3.30106	1336.6	0	1	0	1	0	1	1	0	0	1.31681	1.1939	849.9	322.4	30.29	0.379338746	0.035639487
2926	5147	0	bl	0	9.602	1	N	1	76.5	0	20	0	A	SMC	CN	2013/5/2	9.602	1.30388	1.0069	2124	263.1	26.23	0.123870056	0.012349341	30	27	0.425	0.22	0.504	0.706	6.3996	6.3852	1482.03	NA	1	0	1	1	1	0	0	0	1.30388	1.0069	2124	263.1	26.23	0.123870056	0.012349341
2930	5153	0	bl	0	10.775	1	N	1	79	0	18	0	A	SMC	CN	2013/5/20	10.775	1.19211	1.0284	2239	242	20.68	0.108083966	0.009236266	30	26	0.659	1.66	1.284	0.706	8.1192	5.5608	1758.99	0	0	0	0	0	1	0	0	0	1.19211	1.0284	2239	242	20.68	0.108083966	0.009236266
2937	5157	0	bl	0	17.224	1	N	1	65.5	0	17	0	A	SMC	CN	2013/6/18	17.224	1.33248	0.96	1666	175.8	15.83	0.105522209	0.009501801	28	26	1.407	1.851	0.523	-0.448	7.3944	0.6288	1589.61	0	1	0	0	0	1	1	0	0	1.33248	0.96	1666	175.8	15.83	0.105522209	0.009501801
2942	5159	0	bl	0	7.975	1	N	1	66.4	1	20	1	A	SMC	CN	2013/5/20	7.975	1.39713	1.022	1506	161.4	14.96	0.107171315	0.009933599	30	28	1.598	2.002	2.274	-0.674	6.6204	1.0392	1354.51	NA	1	0	0	0	1	1	0	0	1.39713	1.022	1506	161.4	14.96	0.107171315	0.009933599
2944	5160	0	bl	0	17.537	2	N	3	84.1	1	18	0	E	EMCI	MCI	2013/5/30	17.537	1.21658	0.9213	1213	164.1	13.6	0.135284419	0.011211871	28	21	-0.283	-0.105	-0.373	0.706	4.9884	7.0548	1282.76	NA	NA	NA	NA	NA	NA	NA	NA	NA	1.21658	0.9213	1213	164.1	13.6	0.135284419	0.011211871
2951	5167	0	bl	0	15.127	1	N	1	66.6	0	20	0	A	SMC	CN	2013/6/18	15.127	1.31982	1.0073	2217	258.8	22.45	0.116734326	0.010126297	30	30	1.908	2.729	1.504	0.706	6.97053	0.716808	1526.37	NA	1	0	0	0	1	0	0	0	1.31982	1.0073	2217	258.8	22.45	0.116734326	0.010126297
2953	5169	0	bl	0	18.164	1	N	1	65.7	1	18	1	A	SMC	CN	2013/5/29	18.164	1.42004	1.0963	1490	292.9	26.06	0.196577181	0.017489933	30	29	2.186	1.158	1.627	-0.104	6.62682	2.16727	1391.54	0	0	0	0	0	0	1	0	0	1.42004	1.0963	1490	292.9	26.06	0.196577181	0.017489933
2956	5170	0	bl	0	1.728	1	N	1	76.9	0	20	0	A	SMC	CN	2013/5/29	1.728	1.36948	1.0082	1985	217.5	19.64	0.109571788	0.009894207	30	26	0.904	1.062	1.275	-1.139	6.07479	2.58934	1458.26	0	0	1	0	0	0	0	0	0	1.36948	1.0082	1985	217.5	19.64	0.109571788	0.009894207
2959	5171	0	bl	0	12.775	1	N	1	72.8	1	18	0	A	SMC	CN	2013/7/24	12.775	1.3755	0.9798	1596	220.9	18.57	0.138408521	0.011635338	30	NA	1.371	0.995	0.926	0.706	6.216	1.4964	1347.05	NA	NA	NA	NA	NA	NA	NA	NA	NA	1.3755	0.9798	1596	220.9	18.57	0.138408521	0.011635338
2961	5175	0	bl	0	12.864	1	N	1	79.5	1	20	0	A	SMC	CN	2013/6/5	12.864	1.34161	1.0529	1431	194.6	16.77	0.135988819	0.011719078	30	26	0.928	2.247	1.275	0.706	6.582	2.7252	1349.41	0	0	1	0	0	0	0	0	0	1.34161	1.0529	1431	194.6	16.77	0.135988819	0.011719078
2964	5176	0	bl	0	12.956	1	Y	1	65.7	1	18	1	A	SMC	CN	2013/6/11	12.956	1.20664	1.0696	867	215.8	18.08	0.248904268	0.020853518	29	28	0.849	0.244	-0.16	-0.104	5.35938	0.655406	1424.29	NA	0	1	0	1	0	1	0	0	1.20664	1.0696	867	215.8	18.08	0.248904268	0.020853518
2967	5177	0	bl	0	11.661	1	Y	1	72.5	1	18	0	A	SMC	CN	2013/5/29	11.661	1.22724	1.1246	1944	366.3	33.07	0.188425926	0.017011317	29	23	1.113	0.511	0.766	-0.104	6.54087	2.08774	1387.34	NA	0	0	0	0	0	1	0	0	1.22724	1.1246	1944	366.3	33.07	0.188425926	0.017011317
2974	5185	0	bl	0	21.151	1	Y	1	69.9	1	20	1	A	SMC	CN	2013/6/7	21.151	1.38927	1.1888	662.8	448.3	45.64	0.676372963	0.068859384	30	30	1.747	2.729	1.856	0.706	6.25654	7.35113	1436.62	0	NA	NA	NA	NA	NA	NA	NA	NA	1.38927	1.1888	662.8	448.3	45.64	0.676372963	0.068859384
2978	5193	0	bl	0	22.88	1	N	1	72.5	1	16	0	A	SMC	CN	2013/6/11	22.88	1.38033	0.993	1111	148.5	12.32	0.133663366	0.011089109	29	26	1.045	0.412	0.504	0.706	6.6876	3.918	1348.19	NA	1	0	1	1	1	1	0	0	1.38033	0.993	1111	148.5	12.32	0.133663366	0.011089109
2981	5194	0	bl	0	0.833	1	N	1	65.2	1	18	0	A	SMC	CN	2013/6/7	0.833	1.21932	1.0874	1386	119.7	11.81	0.086363636	0.008520924	28	27	1.555	1.419	0.673	-0.104	6.55255	2.40368	1354.8	NA	1	1	0	1	1	1	0	0	1.21932	1.0874	1386	119.7	11.81	0.086363636	0.008520924
2984	5195	0	bl	0	8.512	1	N	1	65.1	1	16	1	A	SMC	CN	2013/7/3	8.512	1.25508	1.0326	2571	382.9	32.99	0.148930377	0.012831583	29	24	1.081	0.016	0.55	0.706	6.7188	3.2832	1263.02	NA	1	0	1	0	1	1	0	0	1.25508	1.0326	2571	382.9	32.99	0.148930377	0.012831583
2988	5197	0	bl	0	14.925	1	Y	1	78.9	1	18	0	A	SMC	CN	2013/6/18	14.925	1.14112	1.1086	1142	151	13.05	0.132224168	0.01142732	30	24	0.611	-0.185	0.505	-0.104	6.04137	41.2561	1145.29	NA	NA	NA	NA	NA	NA	NA	NA	NA	1.14112	1.1086	1142	151	13.05	0.132224168	0.01142732
2991	5198	0	bl	0	13.312	1	Y	1	69.2	1	18	1	A	SMC	CN	2013/6/18	13.312	1.4244	1.1457	833.6	145	12.79	0.173944338	0.01534309	30	25	1.881	2.994	2.832	0.706	7.77944	1.76199	1435.08	NA	1	0	1	0	1	1	0	0	1.4244	1.1457	833.6	145	12.79	0.173944338	0.01534309
2994	5199	0	bl	0	23.037	1	Y	1	66.8	1	15	0	A	SMC	CN	2013/6/13	23.037	1.30417	1.6316	467.1	155.1	15.72	0.332048812	0.033654464	28	22	0.93	-0.29	-0.252	-0.253	5.71337	6.98947	1275.98	NA	NA	NA	NA	NA	NA	NA	NA	NA	1.30417	1.6316	467.1	155.1	15.72	0.332048812	0.033654464
2997	5200	0	bl	0	8.914	1	N	1	76.4	1	18	0	A	SMC	CN	2013/7/10	8.914	1.28994	0.9568	1112	111.3	9.63	0.100089928	0.008660072	30	27	1.864	0.644	0.926	0.706	7.53407	5.24675	1444.5	0	1	1	0	1	1	1	0	0	1.28994	0.9568	1112	111.3	9.63	0.100089928	0.008660072
3000	5202	0	bl	0	15.673	1	Y	1	65.7	1	16	1	A	SMC	CN	2013/6/19	15.673	1.26962	1.4329	545.3	214.3	21.4	0.392994682	0.039244453	30	25	1.061	0.766	0.549	-0.104	6.7644	7.3752	1473.87	0	0	1	0	0	0	0	0	0	1.26962	1.4329	545.3	214.3	21.4	0.392994682	0.039244453
3003	5203	0	bl	0	13.202	1	Y	1	66.5	1	19	0	A	SMC	CN	2013/6/21	13.202	1.40783	1.1498	1176	209.4	18.21	0.178061224	0.015484694	30	27	1.885	1.061	1.504	-0.104	7.1508	3.0972	1431.19	NA	0	1	0	0	0	0	0	0	1.40783	1.1498	1176	209.4	18.21	0.178061224	0.015484694
3009	5207	0	bl	0	4.5	1	N	1	74.9	0	14	0	A	SMC	CN	2013/7/11	4.5	1.19739	1.0069	1343	204.9	18.85	0.152568876	0.014035741	28	19	0.451	0.008	-0.279	-0.104	6.95451	6.61947	1498.02	NA	1	0	0	0	1	1	0	0	1.19739	1.0069	1343	204.9	18.85	0.152568876	0.014035741
3016	5213	0	bl	0	14.821	1	N	1	65.4	1	16	0	A	SMC	CN	2013/8/15	14.821	1.25997	1.0189	3012	298.3	25.87	0.099037185	0.008588977	28	29	1.776	1.605	0.445	-0.104	5.4072	1.1568	1180.9	NA	1	0	0	0	1	1	0	0	1.25997	1.0189	3012	298.3	25.87	0.099037185	0.008588977
3018	5214	0	bl	0	7.357	1	N	1	69.6	1	12	0	A	SMC	CN	2013/7/10	7.357	1.42356	1.0189	1269	176.4	14.56	0.139007092	0.011473601	30	23	0.842	-0.236	0.53	-0.104	6.40403	5.47696	1396.62	0	0	0	0	0	0	1	0	0	1.42356	1.0189	1269	176.4	14.56	0.139007092	0.011473601
3024	5222	0	bl	0	9.16	1	Y	1	67.5	1	12	0	A	SMC	CN	2013/8/14	9.16	1.30522	1.1048	1754	244.1	22.25	0.139167617	0.012685291	29	25	0.565	0.899	0.982	0.706	6.564	2.5176	1288.31	NA	NA	NA	NA	NA	NA	NA	NA	NA	1.30522	1.1048	1754	244.1	22.25	0.139167617	0.012685291
3028	5227	0	bl	0	23.655	1	Y	1	71.3	0	18	1	A	SMC	CN	2013/8/19	23.655	1.15404	1.0867	648.9	492.1	50.76	0.758360302	0.078224688	30	25	0.17	0.205	0.8	0.706	6.8052	6.3264	1444.1	NA	1	0	0	0	1	1	0	0	1.15404	1.0867	648.9	492.1	50.76	0.758360302	0.078224688
3030	5228	0	bl	0	10.165	1	N	1	77.8	1	15	0	A	SMC	CN	2013/7/11	10.165	1.27371	0.9897	1709	224	21.07	0.131070802	0.012328847	27	30	1.865	1.045	1.562	0.706	6.30993	1.36958	1297.42	0	1	1	0	0	1	0	0	0	1.27371	0.9897	1709	224	21.07	0.131070802	0.012328847
3037	5234	0	bl	0	18.121	1	Y	1	78.6	1	15	0	A	SMC	CN	2013/7/17	18.121	1.16083	1.4018	391.2	113.4	10.29	0.289877301	0.026303681	29	28	0.7	0.766	1.627	0.706	7.48845	39.8743	1509.36	NA	NA	NA	NA	NA	NA	NA	NA	NA	1.16083	1.4018	391.2	113.4	10.29	0.289877301	0.026303681
3041	5236	0	bl	0	31.36	1	N	1	85.3	0	16	0	A	SMC	CN	2013/7/11	31.36	1.26807	1.0966	1141	427.3	40.99	0.374496056	0.035924628	28	24	0.972	0.25	1.016	0.706	6.40898	9.83626	1452.53	NA	1	0	0	0	0	1	0	1	1.26807	1.0966	1141	427.3	40.99	0.374496056	0.035924628
3044	5237	0	bl	0	15.888	1	Y	1	80.3	0	19	1	A	SMC	CN	2013/7/10	15.888	1.09967	1.5854	951.8	356.5	38.08	0.374553478	0.040008405	29	25	0.978	-0.29	0.276	0.706	5.88913	7.00061	1447.19	NA	1	0	0	0	1	1	0	0	1.09967	1.5854	951.8	356.5	38.08	0.374553478	0.040008405
3049	5242	0	bl	0	1.898	1	N	1	67.2	0	20	0	A	SMC	CN	2013/7/11	1.898	1.35259	0.918	1306	302.5	27.06	0.231623277	0.020719755	29	28	1.435	0.722	2.428	-0.104	7.3512	0.9156	1557.2	0	0	0	1	0	0	0	0	0	1.35259	0.918	1306	302.5	27.06	0.231623277	0.020719755
3053	5244	0	bl	0	12.224	1	N	1	75.8	1	16	0	A	SMC	CN	2013/7/31	12.224	1.21373	1.0629	1681	161.1	14.63	0.095835812	0.008703153	30	30	1.817	-0.136	0.743	-0.104	6.8424	0.8892	1389.43	NA	1	0	1	0	1	0	0	0	1.21373	1.0629	1681	161.1	14.63	0.095835812	0.008703153
3059	5253	0	bl	0	7.497	1	N	1	68.1	0	18	1	A	SMC	CN	2013/8/5	7.497	1.36181	1.0749	1914	196.4	18.55	0.10261233	0.009691745	30	22	1.441	0.766	0.231	-0.984	7.4988	2.0604	1627.21	NA	1	0	0	0	1	1	0	0	1.36181	1.0749	1914	196.4	18.55	0.10261233	0.009691745
3064	5258	0	bl	0	30.474	1	Y	1	77.9	1	12	0	A	SMC	CN	2013/8/12	30.474	1.34255	1.3343	869.7	275.2	26.32	0.316430953	0.030263309	29	22	0.965	1.024	0.59	0.706	6.4092	4.9932	1150.84	NA	NA	NA	NA	NA	NA	NA	NA	NA	1.34255	1.3343	869.7	275.2	26.32	0.316430953	0.030263309
3068	5259	0	bl	0	15.825	1	N	1	78.8	1	18	0	A	SMC	CN	2013/8/14	15.825	1.31582	1.0494	1353	208.2	17.12	0.153880266	0.012653363	28	24	1.606	0.208	0.571	-0.756	6.9999	9.6015	1380.8	NA	1	0	0	0	1	1	0	0	1.31582	1.0494	1353	208.2	17.12	0.153880266	0.012653363
3071	5261	0	bl	0	11.424	1	Y	1	78.1	1	18	1	A	SMC	CN	2013/7/31	11.424	1.28094	1.3349	568.5	196.4	19.03	0.345470536	0.033474055	30	26	0.93	-0.068	0.669	-0.104	6.16962	5.48619	1359.18	NA	NA	NA	NA	NA	NA	NA	NA	NA	1.28094	1.3349	568.5	196.4	19.03	0.345470536	0.033474055
3077	5265	0	bl	0	28.054	1	Y	1	75.1	1	18	0	A	SMC	CN	2013/8/12	28.054	1.28779	1.2457	466.1	247.1	24.78	0.530143746	0.053164557	30	22	1.204	0.372	0.563	-0.984	6.48572	3.45203	1407.76	NA	NA	NA	NA	NA	NA	NA	NA	NA	1.28779	1.2457	466.1	247.1	24.78	0.530143746	0.053164557
3080	5266	0	bl	0	8.683	1	N	1	65.9	0	16	0	A	SMC	CN	2013/8/15	8.683	1.31821	0.9999	2433	279.9	24.28	0.115043157	0.009979449	28	26	1.653	1.359	0.447	-0.104	7.51933	1.50707	1481.71	0	0	1	0	0	0	0	0	0	1.31821	0.9999	2433	279.9	24.28	0.115043157	0.009979449
3084	5269	0	bl	0	10.501	1	Y	1	64.9	0	16	1	A	SMC	CN	2013/8/20	10.501	1.23539	1.0496	590.4	108.2	10.55	0.183265583	0.017869241	29	26	0.399	0.725	0.782	0.706	7.76476	1.40692	1447.44	NA	1	1	0	1	1	1	0	0	1.23539	1.0496	590.4	108.2	10.55	0.183265583	0.017869241
3089	5272	0	bl	0	6.776	1	Y	1	69.9	1	8	0	A	SMC	CN	2013/9/4	6.776	1.38561	1.2343	2358	305	25.05	0.129346904	0.01062341	28	27	0.708	1.01	0.173	0.706	5.1516	3.0084	1270.83	0	NA	NA	NA	NA	NA	NA	NA	NA	1.38561	1.2343	2358	305	25.05	0.129346904	0.01062341
3096	5277	0	bl	0	25.354	1	Y	1	71.8	1	15	1	A	SMC	CN	2013/8/28	25.354	1.41682	1.7342	780.3	324.8	34.39	0.41625016	0.044072793	28	25	1.031	0.209	-0.046	-0.984	5.98691	2.43091	1303.76	0	1	0	0	0	1	1	0	0	1.41682	1.7342	780.3	324.8	34.39	0.41625016	0.044072793
3102	5280	0	bl	0	16.793	1	Y	1	67.5	0	16	0	A	SMC	CN	2013/9/17	16.793	1.25096	0.9832	731.8	101.2	10.08	0.13828915	0.013774255	30	28	1.089	1.408	1.307	0.706	6.58209	1.18133	1501.9	NA	NA	NA	NA	NA	NA	NA	NA	NA	1.25096	0.9832	731.8	101.2	10.08	0.13828915	0.013774255
3104	5282	0	bl	0	12.846	1	Y	1	66.9	0	17	1	A	SMC	CN	2013/9/9	12.846	1.1358	1.3268	558.9	170.7	15.63	0.305421363	0.027965647	29	NA	0.856	1.193	0.296	-0.756	7.236	4.5564	1387.39	NA	NA	NA	NA	NA	NA	NA	NA	NA	1.1358	1.3268	558.9	170.7	15.63	0.305421363	0.027965647
3111	5287	0	bl	0	5.788	1	Y	1	78.9	1	16	0	A	SMC	CN	2013/9/18	5.788	1.57952	1.2348	2358	268.4	26.11	0.113825276	0.011072943	29	28	1.485	-0.167	0.173	-0.564	6.1824	0.7512	1349.4	0	0	1	0	0	0	0	1	0	1.57952	1.2348	2358	268.4	26.11	0.113825276	0.011072943
3113	5288	0	bl	0	5.228	1	N	1	81.9	1	18	0	A	SMC	CN	2013/9/25	5.228	1.47256	1.0415	2460	300.1	26.59	0.12199187	0.010808943	30	29	1.331	0.766	1.2	0.706	6.66766	20.6478	1387.58	0	1	0	0	0	1	1	0	0	1.47256	1.0415	2460	300.1	26.59	0.12199187	0.010808943
3116	5289	0	bl	0	8.672	1	Y	1	59.7	1	16	1	A	SMC	CN	2013/11/11	8.672	1.47587	1.3928	1665	187.1	15.79	0.112372372	0.009483483	29	27	1.234	1.419	0.639	0.706	6.53671	1.20803	1403.68	NA	NA	NA	NA	NA	NA	NA	NA	NA	1.47587	1.3928	1665	187.1	15.79	0.112372372	0.009483483
3120	5290	0	bl	0	18.583	1	Y	1	67	1	12	1	A	SMC	CN	2013/9/24	18.583	1.45727	1.5691	899.4	501.3	53.3	0.557371581	0.05926173	29	25	1.79	2.543	1.028	0.706	6.54738	1.67656	1347.59	NA	1	1	1	0	1	1	0	0	1.45727	1.5691	899.4	501.3	53.3	0.557371581	0.05926173
3123	5292	0	bl	0	17.408	1	Y	1	74.3	1	13	0	A	SMC	CN	2013/11/12	17.408	1.42463	1.3714	928.3	375.7	36.39	0.404718302	0.039200689	30	29	1.198	0.222	1.275	0.706	6.05251	6.42754	1257.97	0	0	1	1	0	0	0	0	0	1.42463	1.3714	928.3	375.7	36.39	0.404718302	0.039200689
3127	5295	0	bl	0	10.932	1	Y	1	75.5	1	15	1	A	SMC	CN	2013/12/11	10.932	1.16065	1.3194	416.8	88.69	8.53	0.212787908	0.020465451	29	27	-0.073	-0.294	0.084	0.706	6.30006	10.6915	1371.15	NA	NA	NA	NA	NA	NA	NA	NA	NA	1.16065	1.3194	416.8	88.69	8.53	0.212787908	0.020465451
3129	5296	0	bl	0	4.045	1	Y	1	69.3	0	14	0	A	SMC	CN	2013/12/18	4.045	1.42826	1.1384	1460	224.9	20.9	0.154041096	0.014315068	29	26	0.266	2.123	0.976	0.706	8.6028	6.9612	1833.12	0	1	0	0	0	0	0	0	0	1.42826	1.1384	1460	224.9	20.9	0.154041096	0.014315068
[truncated: 9 more columns]
