# Supplementary material for: Plasma p-tau181 Level Predicts Neurodegeneration and Progression to Alzheimer's Dementia: A Longitudinal Study
Source: Front Neurol. 2021 Sep 7;12:695696. doi: 10.3389/fneur.2021.695696 (PMC8452983; doi:10.3389/fneur.2021.695696)
Supplement: Supplementary file 4 [file Data_Sheet_1.ZIP › DATA/individual data points/table1&2/A.csv]

	RID	VISCODE	time	BLPLASMA	DXCHANGE	GROUP_abeta	DX	AGE	PTGENDER	PTEDUCAT	APOE4	GROUP	DX_bl	DXX	EXAMDATE.key	PLASMAPTAU181	FDG	AV45	ABETA42	TAU	PTAU	TAUAB	PTAUAB	MMSE	MOCA	ADNI_MEM	ADNI_EF	ADNI_LAN	ADNI_VS	TOTAL_HIPPO	TOTAL_WMH	TOTAL_BRAIN	INFARCT	CVD	Cancer	Current.Depression	DM2	Hypertension	lipid	smoking	stroke	BLFDG	BLAV45	BLABETA42	BLTAU	BLPTAU	BLTAUAB	BLPTAUAB	BLMMSE
579	4018	bl	0	13.928	1	N	1	76.1	0	18	0	A	CN	CN	2011/5/25	13.928	1.39426	0.9069	1893	238.6	22.26	0.126043317	0.011759113	29	24	0.428	-0.002	1.504	0.706	7.23702	8.62328	1404.56	0	1	0	0	0	1	0	0	0	1.39426	0.9069	1893	238.6	22.26	0.126043317	0.011759113	29
580	4018	m12	1	13.928	1	N	1	76.1	0	18	0	A	CN	CN	2012/5/21	17.388	NA	NA	NA	NA	NA	NA	NA	27	28	0.851	-0.171	0.782	0.706	7.38802	7.37812	1531.46	0	1	0	0	0	1	0	0	0	1.39426	0.9069	1893	238.6	22.26	0.126043317	0.011759113	29
581	4018	m24	2	13.928	1	N	1	76.1	0	18	0	A	CN	CN	2013/5/6	4.047	1.32451	0.9314	1478	244.9	23.63	0.165696888	0.015987821	30	23	0.724	-0.171	0.579	-1.204	7.37317	8.12323	1521.61	NA	1	0	0	0	1	0	0	0	1.39426	0.9069	1893	238.6	22.26	0.126043317	0.011759113	29
582	4018	m48	4	13.928	1	N	1	76.1	0	18	0	A	CN	CN	2015/6/3	22.159	NA	0.9309	1646	270.6	24.36	0.164398542	0.014799514	29	25	0.385	-0.476	0.731	0.706	7.2234	10.8809	1524.51	NA	1	0	0	0	1	0	0	0	1.39426	0.9069	1893	238.6	22.26	0.126043317	0.011759113	29
583	4020	bl	0	8.746	1	N	1	66.5	0	16	0	A	CN	CN	2011/6/22	8.746	1.31311	1.0305	2559	265	24.15	0.103556077	0.00943728	29	25	0.455	1.574	0.646	0.706	7.5696	5.7984	1507.47	0	1	0	0	0	0	0	1	1	1.31311	1.0305	2559	265	24.15	0.103556077	0.00943728	29
584	4020	m12	1	8.746	1	N	1	66.5	0	16	0	A	CN	CN	2012/7/2	9.384	NA	NA	NA	NA	NA	NA	NA	28	23	0.212	1.091	1.422	-0.104	7.7184	8.0184	1531.31	0	1	0	0	0	0	0	1	1	1.31311	1.0305	2559	265	24.15	0.103556077	0.00943728	29
585	4020	m24	2	8.746	1	N	1	66.5	0	16	0	A	CN	CN	2013/6/10	15.482	1.30538	1.0509	NA	NA	NA	NA	NA	30	25	0.823	1.539	1.76	-0.104	7.4892	7.7664	1545.67	NA	1	0	0	0	0	0	1	1	1.31311	1.0305	2559	265	24.15	0.103556077	0.00943728	29
586	4020	m48	4	8.746	1	N	1	66.5	0	16	0	A	CN	CN	2015/7/7	11.221	NA	1.0303	NA	NA	NA	NA	NA	27	25	0.608	1.212	1.143	-0.104	7.3884	7.0296	1551.95	NA	1	0	0	0	0	0	1	1	1.31311	1.0305	2559	265	24.15	0.103556077	0.00943728	29
600	4028	bl	0	10.406	1	N	1	63.5	1	18	0	A	CN	CN	2011/5/23	10.406	1.36951	1.0494	1910	308.2	23.95	0.161361257	0.012539267	30	30	1.341	1.918	1.322	0.706	5.6388	5.6748	1215.29	0	1	0	1	0	0	1	0	0	1.36951	1.0494	1910	308.2	23.95	0.161361257	0.012539267	30
601	4028	m12	1	10.406	1	N	1	63.5	1	18	0	A	CN	CN	2012/5/7	15.482	NA	NA	NA	NA	NA	NA	NA	30	30	1.675	2.994	2.16	-0.871	5.5152	5.604	1236.21	0	1	0	1	0	0	1	0	0	1.36951	1.0494	1910	308.2	23.95	0.161361257	0.012539267	30
602	4028	m24	2	10.406	1	N	1	63.5	1	18	0	A	CN	CN	2013/5/7	11.915	1.32563	1.0582	2079	329.6	26.55	0.158537759	0.012770563	30	29	1.57	2.002	1.871	0.706	5.472	6.2592	1225.94	NA	1	0	1	0	0	1	0	0	1.36951	1.0494	1910	308.2	23.95	0.161361257	0.012539267	30
603	4028	m48	4	10.406	1	N	1	63.5	1	18	0	A	CN	CN	2015/6/4	12.196	NA	1.0545	2221	370.6	30.9	0.166861774	0.013912652	29	26	1.613	2.167	1.871	0.706	5.3256	4.6152	1251.01	NA	1	0	1	0	0	1	0	0	1.36951	1.0494	1910	308.2	23.95	0.161361257	0.012539267	30
604	4028	m48	4	10.406	1	N	1	63.5	1	18	0	A	CN	CN	2015/6/4	12.196	NA	1.0545	2250	371.5	29.91	0.165111111	0.013293333	29	26	1.613	2.167	1.871	0.706	5.3256	4.6152	1251.01	NA	1	0	1	0	0	1	0	0	1.36951	1.0494	1910	308.2	23.95	0.161361257	0.012539267	30
614	4032	bl	0	2.237	1	N	1	70.2	1	14	0	A	CN	CN	2011/5/23	2.237	1.31639	1.0366	1192	155.5	12.23	0.13045302	0.010260067	30	29	1.742	0.936	0.583	0.706	5.5464	1.1088	1145.62	0	1	0	0	0	0	1	0	0	1.31639	1.0366	1192	155.5	12.23	0.13045302	0.010260067	30
615	4032	m12	1	2.237	1	N	1	70.2	1	14	0	A	CN	CN	2012/5/17	5.751	NA	NA	NA	NA	NA	NA	NA	29	28	1.575	1.596	1.161	0.706	5.6904	1.2648	1206.35	0	1	0	0	0	0	1	0	0	1.31639	1.0366	1192	155.5	12.23	0.13045302	0.010260067	30
616	4032	m24	2	2.237	1	N	1	70.2	1	14	0	A	CN	CN	2013/5/6	6.384	1.30532	1.056	1207	139.2	11.8	0.115327258	0.009776305	28	30	1.609	-0.05	0.521	-0.896	5.6136	1.0992	1207.74	0	1	0	0	0	0	1	0	0	1.31639	1.0366	1192	155.5	12.23	0.13045302	0.010260067	30
629	4037	bl	0	10.788	1	N	1	75.6	0	16	0	A	CN	CN	2011/6/3	10.788	1.32943	0.907	1809	210.1	17.76	0.116141515	0.009817579	27	25	0.187	0.016	0.239	-0.674	7.8948	0.6288	1619.35	0	1	0	0	0	1	0	0	0	1.32943	0.907	1809	210.1	17.76	0.116141515	0.009817579	27
630	4037	m12	1	10.788	1	N	1	75.6	0	16	0	A	CN	CN	2012/6/4	15.345	NA	NA	NA	NA	NA	NA	NA	25	23	0.236	-0.002	1.379	-0.104	7.7232	0.7116	1648.98	0	1	0	0	0	1	0	0	0	1.32943	0.907	1809	210.1	17.76	0.116141515	0.009817579	27
632	4037	m48	4	10.788	1	N	1	75.6	0	16	0	A	CN	CN	2015/5/28	15.433	NA	0.9648	1800	232.3	21.09	0.129055556	0.011716667	25	23	-0.001	0.238	0.399	-0.674	7.4232	0.8868	1643.77	NA	1	0	0	0	1	0	0	0	1.32943	0.907	1809	210.1	17.76	0.116141515	0.009817579	27
636	4041	bl	0	13.634	1	N	1	77.9	1	18	0	A	CN	CN	2011/6/8	13.634	1.27373	0.9877	2324	377.9	30.42	0.162607573	0.013089501	30	26	0.874	0.725	1.16	0.706	4.7952	0.2412	1106.23	0	0	0	1	0	0	1	0	0	1.27373	0.9877	2324	377.9	30.42	0.162607573	0.013089501	30
637	4041	m12	1	13.634	2	N	1	77.9	1	18	0	A	CN	MCI	2012/6/18	16.958	NA	NA	NA	NA	NA	NA	NA	30	24	0.414	1.533	1.541	0.706	4.6572	0.2568	1180.43	0	0	0	1	0	0	1	0	0	1.27373	0.9877	2324	377.9	30.42	0.162607573	0.013089501	30
638	4041	m24	2	13.634	5	N	1	77.9	1	18	0	A	CN	Dementia	2013/5/13	15.849	1.28101	0.9185	3020	476.9	39.02	0.157913907	0.01292053	26	22	0.425	0.752	0.76	-0.253	4.5048	0.1596	1166.3	NA	0	0	1	0	0	1	0	0	1.27373	0.9877	2324	377.9	30.42	0.162607573	0.013089501	30
639	4041	m36	3	13.634	3	N	1	77.9	1	18	0	A	CN	Dementia	2014/7/9	14.984	NA	NA	NA	NA	NA	NA	NA	27	23	0.134	0.314	0.879	0.706	NA	NA	NA	NA	NA	NA	NA	NA	NA	NA	NA	NA	1.27373	0.9877	2324	377.9	30.42	0.162607573	0.013089501	30
640	4041	m48	4	13.634	3	N	1	77.9	1	18	0	A	CN	Dementia	2015/6/19	17.197	NA	0.9191	NA	NA	NA	NA	NA	27	23	0.372	0.433	1.137	0.706	NA	NA	NA	NA	NA	NA	NA	NA	NA	NA	NA	NA	1.27373	0.9877	2324	377.9	30.42	0.162607573	0.013089501	30
644	4043	bl	0	21.11	1	N	1	82.1	0	20	0	A	CN	CN	2011/5/31	21.11	1.49536	0.9237	2232	263.9	21.98	0.118234767	0.00984767	29	26	0.613	1.583	0.837	0.706	7.6956	1.6188	1401.79	0	0	1	0	0	0	0	0	0	1.49536	0.9237	2232	263.9	21.98	0.118234767	0.00984767	29
645	4043	m12	1	21.11	1	N	1	82.1	0	20	0	A	CN	CN	2012/5/16	21.841	NA	NA	NA	NA	NA	NA	NA	28	25	0.509	1.109	0.452	0.706	7.8072	1.9176	1474.78	0	0	1	0	0	0	0	0	0	1.49536	0.9237	2232	263.9	21.98	0.118234767	0.00984767	29
646	4043	m24	2	21.11	1	N	1	82.1	0	20	0	A	CN	CN	2013/6/13	29.571	1.50379	0.9527	1939	252.4	21.72	0.130170191	0.01120165	30	25	0.754	1.184	0.382	0.706	7.79546	2.15977	1497.75	NA	0	1	0	0	0	0	0	0	1.49536	0.9237	2232	263.9	21.98	0.118234767	0.00984767	29
647	4043	m48	4	21.11	1	N	1	82.1	0	20	0	A	CN	CN	2015/5/21	25.333	NA	0.9276	NA	NA	NA	NA	NA	28	24	0.61	0.672	0.782	0.706	7.40836	2.94732	1491.1	NA	0	1	0	0	0	0	0	0	1.49536	0.9237	2232	263.9	21.98	0.118234767	0.00984767	29
648	4050	bl	0	7.833	1	N	1	77	0	19	0	A	CN	CN	2011/6/21	7.833	1.29522	0.9669	955.7	157.1	12.31	0.164382128	0.012880611	24	24	0.32	0.088	0.338	0.706	6.36566	8.24577	1457.06	0	1	0	0	0	1	1	0	0	1.29522	0.9669	955.7	157.1	12.31	0.164382128	0.012880611	24
649	4050	m12	1	7.833	1	N	1	77	0	19	0	A	CN	CN	2012/6/20	12.323	NA	NA	NA	NA	NA	NA	NA	26	23	0.394	0.088	0.445	0.706	NA	NA	NA	NA	NA	NA	NA	NA	NA	NA	NA	NA	1.29522	0.9669	955.7	157.1	12.31	0.164382128	0.012880611	24
650	4050	m24	2	7.833	1	N	1	77	0	19	0	A	CN	CN	2013/6/25	2.618	1.33821	0.9657	1211	149.6	12.53	0.123534269	0.010346821	24	23	0.512	-0.025	0.147	-1.161	NA	NA	NA	NA	NA	NA	NA	NA	NA	NA	NA	NA	1.29522	0.9669	955.7	157.1	12.31	0.164382128	0.012880611	24
651	4050	m48	4	7.833	1	N	1	77	0	19	0	A	CN	CN	2015/6/30	16.543	NA	0.938	NA	NA	NA	NA	NA	25	23	0.391	0.412	0.054	0.706	NA	NA	NA	NA	NA	NA	NA	NA	NA	NA	NA	NA	1.29522	0.9669	955.7	157.1	12.31	0.164382128	0.012880611	24
705	4075	bl	0	12.024	1	N	1	73.4	0	16	1	A	CN	CN	2011/6/20	12.024	1.07483	0.9648	2093	298.2	25.94	0.142474916	0.012393693	29	26	0.638	1.35	0.175	0.706	6.49533	3.09549	1397.67	0	1	1	0	0	0	1	0	0	1.07483	0.9648	2093	298.2	25.94	0.142474916	0.012393693	29
706	4075	m12	1	12.024	1	N	1	73.4	0	16	1	A	CN	CN	2012/6/22	14.651	NA	NA	NA	NA	NA	NA	NA	30	26	0.737	1.232	0.334	0.706	6.696	3.0264	1452.64	0	1	1	0	0	0	1	0	0	1.07483	0.9648	2093	298.2	25.94	0.142474916	0.012393693	29
707	4075	m24	2	12.024	1	N	1	73.4	0	16	1	A	CN	CN	2013/6/6	15.714	1.04577	0.9899	1881	291.1	24.42	0.154758107	0.012982456	30	28	0.749	1.783	0.521	0.706	6.492	3.5964	1447.91	NA	NA	NA	NA	NA	NA	NA	NA	NA	1.07483	0.9648	2093	298.2	25.94	0.142474916	0.012393693	29
708	4076	bl	0	10.596	1	N	1	72.6	1	20	0	A	CN	CN	2011/6/22	10.596	1.39358	1.0479	1939	176.3	15.14	0.090923156	0.007808149	30	27	1.281	1.596	1.088	0.706	6.444	1.374	1365.8	0	0	1	1	0	0	0	0	0	1.39358	1.0479	1939	176.3	15.14	0.090923156	0.007808149	30
709	4076	m12	1	10.596	1	N	1	72.6	1	20	0	A	CN	CN	2012/6/18	11.769	NA	NA	NA	NA	NA	NA	NA	28	26	1.244	2.232	1.541	-0.104	6.318	1.5516	1299.53	0	0	1	1	0	0	0	0	0	1.39358	1.0479	1939	176.3	15.14	0.090923156	0.007808149	30
710	4076	m24	2	10.596	1	N	1	72.6	1	20	0	A	CN	CN	2013/7/18	12.518	1.41772	0.9184	1820	169.8	13.75	0.093296703	0.007554945	28	26	1.221	2.162	1.413	-0.104	5.99929	1.25011	1374.18	0	0	1	1	0	0	0	0	0	1.39358	1.0479	1939	176.3	15.14	0.090923156	0.007808149	30
711	4076	m48	4	10.596	1	N	1	72.6	1	20	0	A	CN	CN	2015/7/6	12.748	NA	NA	NA	NA	NA	NA	NA	28	27	1.107	2.398	0.8	0.706	6.0488	1.14366	1375.58	NA	0	1	1	0	0	0	0	0	1.39358	1.0479	1939	176.3	15.14	0.090923156	0.007808149	30
719	4080	bl	0	2.419	1	N	1	78.6	1	16	0	A	CN	CN	2011/7/12	2.419	1.40516	1.087	950.6	295.9	28.08	0.311277088	0.029539238	28	25	0.273	0.067	0.575	-1.269	6.1368	1.8096	1267.38	0	1	1	0	0	1	0	0	0	1.40516	1.087	950.6	295.9	28.08	0.311277088	0.029539238	28
720	4080	m12	1	2.419	1	N	1	78.6	1	16	0	A	CN	CN	2012/7/18	1.8	NA	NA	NA	NA	NA	NA	NA	28	26	0.821	-0.311	0.782	-1.33	6.0842	2.88192	1320.73	0	1	1	0	0	1	0	0	0	1.40516	1.087	950.6	295.9	28.08	0.311277088	0.029539238	28
726	4082	bl	0	12.648	1	N	1	75.4	0	17	1	A	CN	CN	2011/7/5	12.648	1.36698	0.979	1616	276.5	22.53	0.171101485	0.013941832	30	25	1.42	1.356	1.627	0.706	7.7964	9.2916	1743.65	0	1	0	0	0	0	1	0	0	1.36698	0.979	1616	276.5	22.53	0.171101485	0.013941832	30
727	4082	m12	1	12.648	1	N	1	75.4	0	17	1	A	CN	CN	2012/8/1	9.265	NA	NA	NA	NA	NA	NA	NA	30	27	1.359	0.83	1.787	0.706	7.4664	9.99	1721	0	1	0	0	0	0	1	0	0	1.36698	0.979	1616	276.5	22.53	0.171101485	0.013941832	30
728	4082	m24	2	12.648	1	N	1	75.4	0	17	1	A	CN	CN	2013/6/17	10.305	1.29224	0.9484	NA	NA	NA	NA	NA	26	29	1.803	1.101	1.422	0.706	7.47777	7.69134	1718.6	NA	1	0	0	0	0	1	0	0	1.36698	0.979	1616	276.5	22.53	0.171101485	0.013941832	30
729	4082	m48	4	12.648	1	N	1	75.4	0	17	1	A	CN	CN	2015/7/13	31.422	NA	0.9605	1005	273.5	22.88	0.272139303	0.022766169	30	24	1.078	0.581	1.037	0.706	7.56	15.132	1747.52	NA	1	0	0	0	0	1	0	0	1.36698	0.979	1616	276.5	22.53	0.171101485	0.013941832	30
730	4084	bl	0	6.599	1	N	1	68.4	1	18	0	A	CN	CN	2011/7/20	6.599	1.36023	1.0091	2302	238.7	20.27	0.103692441	0.008805387	30	28	1.22	0.899	1.314	-0.104	7.272	2.5896	1372.14	0	NA	NA	NA	NA	NA	NA	NA	NA	1.36023	1.0091	2302	238.7	20.27	0.103692441	0.008805387	30
731	4084	m12	1	6.599	1	N	1	68.4	1	18	0	A	CN	CN	2012/7/19	7.605	NA	NA	NA	NA	NA	NA	NA	29	25	1.482	2.543	1.168	0.706	7.2612	2.9412	1437.09	0	NA	NA	NA	NA	NA	NA	NA	NA	1.36023	1.0091	2302	238.7	20.27	0.103692441	0.008805387	30
732	4084	m24	2	6.599	1	N	1	68.4	1	18	0	A	CN	CN	2013/7/12	11.57	1.28326	1.0155	2547	240.9	21.01	0.094581861	0.00824892	30	29	1.595	2.729	1.627	0.706	7.1267	2.56289	1452.3	NA	NA	NA	NA	NA	NA	NA	NA	NA	1.36023	1.0091	2302	238.7	20.27	0.103692441	0.008805387	30
733	4084	m48	4	6.599	1	N	1	68.4	1	18	0	A	CN	CN	2015/8/6	11.966	NA	0.9727	1975	231.4	20.59	0.117164557	0.010425316	30	28	1.437	2.729	1.504	0.706	7.3296	4.4904	1463.93	NA	NA	NA	NA	NA	NA	NA	NA	NA	1.36023	1.0091	2302	238.7	20.27	0.103692441	0.008805387	30
734	4084	m48	4	6.599	1	N	1	68.4	1	18	0	A	CN	CN	2015/8/6	11.966	NA	0.9727	2027	231.1	19.87	0.114010853	0.009802664	30	28	1.437	2.729	1.504	0.706	7.3296	4.4904	1463.93	NA	NA	NA	NA	NA	NA	NA	NA	NA	1.36023	1.0091	2302	238.7	20.27	0.103692441	0.008805387	30
743	4090	bl	0	16.681	1	N	1	71.4	0	20	0	A	CN	CN	2011/7/11	16.681	1.34306	1.074	1687	195.7	17.53	0.116004742	0.010391227	30	25	0.802	1.539	1.504	-0.104	6.8891	2.67769	1357.52	0	NA	NA	NA	NA	NA	NA	NA	NA	1.34306	1.074	1687	195.7	17.53	0.116004742	0.010391227	30
744	4090	m12	1	16.681	1	N	1	71.4	0	20	0	A	CN	CN	2012/7/9	12.599	NA	NA	NA	NA	NA	NA	NA	30	28	1.453	2.162	1.627	0.706	7.1172	3.258	1423.97	0	NA	NA	NA	NA	NA	NA	NA	NA	1.34306	1.074	1687	195.7	17.53	0.116004742	0.010391227	30
745	4090	m24	2	16.681	1	N	1	71.4	0	20	0	A	CN	CN	2013/8/5	15.382	1.28085	1.066	1784	214	19	0.119955157	0.010650224	30	28	1.078	2.221	1.76	0.706	7.0236	1.7208	1413.99	NA	NA	NA	NA	NA	NA	NA	NA	NA	1.34306	1.074	1687	195.7	17.53	0.116004742	0.010391227	30
768	4103	bl	0	9.655	1	N	1	70.9	0	20	0	A	CN	CN	2011/8/24	9.655	1.26181	1.0272	1432	188.4	17.69	0.131564246	0.012353352	29	24	0.813	0.214	-0.665	0.706	4.7928	1.5168	1094.92	0	1	0	0	0	1	1	0	0	1.26181	1.0272	1432	188.4	17.69	0.131564246	0.012353352	29
769	4103	m12	1	9.655	1	N	1	70.9	0	20	0	A	CN	CN	2012/8/22	6.673	NA	NA	NA	NA	NA	NA	NA	28	26	0.664	0.935	-0.136	-0.104	4.9836	1.7568	1164.09	0	1	0	0	0	1	1	0	0	1.26181	1.0272	1432	188.4	17.69	0.131564246	0.012353352	29
770	4103	m24	2	9.655	1	N	1	70.9	0	20	0	A	CN	CN	2013/8/20	2.762	1.24209	1.0196	NA	NA	NA	NA	NA	30	23	0.492	0.872	0.517	-0.104	4.84947	2.22918	1156.24	NA	1	0	0	0	1	1	0	0	1.26181	1.0272	1432	188.4	17.69	0.131564246	0.012353352	29
771	4104	bl	0	8.493	1	N	1	72.4	0	20	0	A	CN	CN	2011/7/11	8.493	1.50901	0.948	917.4	174.6	13.66	0.190320471	0.014889906	30	24	0.86	0.899	1.062	0.706	6.3732	1.344	1386.04	0	1	1	1	0	1	1	0	0	1.50901	0.948	917.4	174.6	13.66	0.190320471	0.014889906	30
772	4104	m12	1	8.493	1	N	1	72.4	0	20	0	A	CN	CN	2012/7/11	10.711	NA	NA	NA	NA	NA	NA	NA	27	25	0.523	1.331	0.602	-0.564	6.4176	1.734	1391.55	0	1	1	1	0	1	1	0	0	1.50901	0.948	917.4	174.6	13.66	0.190320471	0.014889906	30
773	4104	m24	2	8.493	1	N	1	72.4	0	20	0	A	CN	CN	2013/7/30	10.781	NA	NA	NA	NA	NA	NA	NA	29	25	0.743	0.492	-0.29	-1.204	5.89656	1.41844	1403.66	0	1	1	1	0	1	1	0	0	1.50901	0.948	917.4	174.6	13.66	0.190320471	0.014889906	30
774	4105	bl	0	25.635	1	N	1	70.8	1	18	0	A	CN	CN	2011/7/22	25.635	1.31464	1.0029	932.3	138.4	11.59	0.14845007	0.012431621	30	23	1.029	0.849	0.26	0.706	6.8232	2.9808	1304.74	NA	0	1	0	0	0	0	0	0	1.31464	1.0029	932.3	138.4	11.59	0.14845007	0.012431621	30
775	4105	m12	1	25.635	1	N	1	70.8	1	18	0	A	CN	CN	2012/8/1	13.306	NA	NA	NA	NA	NA	NA	NA	27	25	0.919	1.096	0.246	-0.253	6.8988	3.372	1293.47	0	0	1	0	0	0	0	0	0	1.31464	1.0029	932.3	138.4	11.59	0.14845007	0.012431621	30
776	4105	m24	2	25.635	1	N	1	70.8	1	18	0	A	CN	CN	2013/7/10	16.634	1.31872	1.0639	1258	143.6	12.23	0.114149444	0.009721781	30	23	1.49	1.605	0.782	-0.104	6.774	2.058	1282.65	0	0	1	0	0	0	0	0	0	1.31464	1.0029	932.3	138.4	11.59	0.14845007	0.012431621	30
788	4119	bl	0	14.255	1	N	1	79.3	0	20	0	A	CN	CN	2011/8/18	14.255	1.3208	1.0036	1826	305.6	30.31	0.16736035	0.016599124	30	27	0.696	2.123	0.274	0.706	6.37061	1.80709	1531.88	0	1	0	0	0	1	1	0	0	1.3208	1.0036	1826	305.6	30.31	0.16736035	0.016599124	30
790	4119	m24	2	14.255	1	N	1	79.3	0	20	0	A	CN	CN	2013/7/31	7.442	1.30807	1.0047	NA	NA	NA	NA	NA	30	28	1.26	1.884	1.389	0.706	6.45725	1.82813	1559.52	NA	1	0	0	0	1	1	0	0	1.3208	1.0036	1826	305.6	30.31	0.16736035	0.016599124	30
797	4121	bl	0	14.378	1	N	1	89	0	16	0	A	CN	CN	2011/8/8	14.378	1.09505	0.9493	1345	304.8	26.15	0.2266171	0.019442379	27	19	0.371	-0.298	-0.184	-1.624	5.48068	4.0511	1347.17	0	1	0	0	0	1	1	0	0	1.09505	0.9493	1345	304.8	26.15	0.2266171	0.019442379	27
798	4121	m12	1	14.378	1	N	1	89	0	16	0	A	CN	CN	2012/8/13	14.504	NA	NA	NA	NA	NA	NA	NA	29	22	0.28	0.016	0.729	-1.269	5.49553	4.47316	1388.62	0	1	0	0	0	1	1	0	0	1.09505	0.9493	1345	304.8	26.15	0.2266171	0.019442379	27
799	4121	m24	2	14.378	1	N	1	89	0	16	0	A	CN	CN	2013/8/8	16.849	1.07091	0.9729	NA	NA	NA	NA	NA	27	24	0.93	-0.303	0.208	-1.501	5.41755	3.98921	1390.87	NA	1	0	0	0	1	1	0	0	1.09505	0.9493	1345	304.8	26.15	0.2266171	0.019442379	27
800	4121	m48	4	14.378	4	N	1	89	0	16	0	A	CN	MCI	2015/9/21	30.11	NA	0.9643	NA	NA	NA	NA	NA	23	22	0.25	0.027	-0.564	-0.756	5.24675	7.07735	1401.17	NA	1	0	0	0	1	1	0	0	1.09505	0.9493	1345	304.8	26.15	0.2266171	0.019442379	27
804	4125	bl	0	10.853	1	N	1	75.8	1	12	1	A	CN	CN	2011/8/2	10.853	1.29862	0.9416	1685	159.1	14.88	0.094421365	0.008830861	30	24	0.602	1.103	0.76	-0.104	5.9412	1.8468	1176.71	0	1	0	1	0	1	0	0	0	1.29862	0.9416	1685	159.1	14.88	0.094421365	0.008830861	30
805	4125	m12	1	10.853	1	N	1	75.8	1	12	1	A	CN	CN	2012/7/17	10.342	NA	NA	NA	NA	NA	NA	NA	29	26	0.97	0.677	0.491	-0.896	5.9556	1.428	1255.66	0	1	0	1	0	1	0	0	0	1.29862	0.9416	1685	159.1	14.88	0.094421365	0.008830861	30
806	4125	m24	2	10.853	1	N	1	75.8	1	12	1	A	CN	CN	2013/8/28	19.719	NA	NA	NA	NA	NA	NA	NA	27	23	0.671	0.394	0.198	-0.448	NA	NA	NA	NA	NA	NA	NA	NA	NA	NA	NA	NA	1.29862	0.9416	1685	159.1	14.88	0.094421365	0.008830861	30
845	4148	bl	0	14.274	1	N	1	73	0	18	0	A	CN	CN	2011/8/16	14.274	1.31031	1.0127	1300	186.7	14.82	0.143615385	0.0114	30	25	1.171	2.204	2.005	0.706	7.36822	2.78861	1408.49	0	0	1	0	0	0	0	0	0	1.31031	1.0127	1300	186.7	14.82	0.143615385	0.0114	30
846	4148	m12	1	14.274	1	N	1	73	0	18	0	A	CN	CN	2012/8/30	8.43	NA	NA	NA	NA	NA	NA	NA	29	28	0.923	2.581	2.72	0.706	7.55537	3.2998	1477.16	0	0	1	0	0	0	0	0	0	1.31031	1.0127	1300	186.7	14.82	0.143615385	0.0114	30
847	4148	m24	2	14.274	1	N	1	73	0	18	0	A	CN	CN	2013/8/6	12.493	1.30964	1.0336	1137	182.4	14.56	0.160422164	0.012805629	30	29	1.068	1.731	1.76	0.706	7.41773	4.00159	1477.86	0	0	1	0	0	0	0	0	0	1.31031	1.0127	1300	186.7	14.82	0.143615385	0.0114	30
848	4148	m24	2	14.274	1	N	1	73	0	18	0	A	CN	CN	2013/8/6	12.493	1.30964	1.0336	1272	181.5	14.99	0.142688679	0.011784591	30	29	1.068	1.731	1.76	0.706	7.41773	4.00159	1477.86	0	0	1	0	0	0	0	0	0	1.31031	1.0127	1300	186.7	14.82	0.143615385	0.0114	30
849	4148	m48	4	14.274	1	N	1	73	0	18	0	A	CN	CN	2015/8/4	10.84	NA	0.9972	1301	188.8	14.3	0.145119139	0.010991545	30	25	1.495	1.979	1.517	0.706	7.2964	3.40392	1482.68	NA	0	1	0	0	0	0	0	0	1.31031	1.0127	1300	186.7	14.82	0.143615385	0.0114	30
854	4150	bl	0	13.385	1	N	1	73.9	0	14	0	A	CN	CN	2011/9/1	13.385	1.29142	0.9775	2118	227	19.39	0.107176582	0.009154863	28	25	-0.333	0.977	0.382	-0.253	7.2132	2.6568	1487.28	NA	0	0	0	0	0	1	0	0	1.29142	0.9775	2118	227	19.39	0.107176582	0.009154863	28
856	4150	m24	2	13.385	1	N	1	73.9	0	14	0	A	CN	CN	2013/9/10	14.207	1.28675	1.0081	NA	NA	NA	NA	NA	30	23	0.391	-0.167	-0.134	-0.896	6.936	2.4348	1480.63	NA	0	0	0	0	0	1	0	0	1.29142	0.9775	2118	227	19.39	0.107176582	0.009154863	28
873	4158	bl	0	48.854	1	N	1	84.3	0	18	0	A	CN	CN	2011/8/22	48.854	1.30967	0.9805	1644	203.8	16.87	0.123965937	0.010261557	30	29	1.247	0.832	1.389	-0.104	6.12024	1.42694	1325.69	1	1	0	0	0	1	1	0	0	1.30967	0.9805	1644	203.8	16.87	0.123965937	0.010261557	30
874	4158	m12	1	48.854	1	N	1	84.3	0	18	0	A	CN	CN	2012/8/20	47.074	NA	NA	NA	NA	NA	NA	NA	28	24	1.372	0.25	1.081	-0.871	6.288	1.5132	1357.03	0	1	0	0	0	1	1	0	0	1.30967	0.9805	1644	203.8	16.87	0.123965937	0.010261557	30
875	4158	m24	2	48.854	1	N	1	84.3	0	18	0	A	CN	CN	2013/8/29	52.047	1.30854	0.9833	1661	208.1	17.39	0.125285972	0.010469597	30	28	1.565	0.872	1.093	0.706	6.1908	1.686	1352.71	NA	1	0	0	0	1	1	0	0	1.30967	0.9805	1644	203.8	16.87	0.123965937	0.010261557	30
876	4158	m48	4	48.854	1	N	1	84.3	0	18	0	A	CN	CN	2015/9/3	51.773	NA	0.9574	NA	NA	NA	NA	NA	30	23	1.198	0.149	0.681	-1.204	6.1068	3.5364	1355.82	NA	1	0	0	0	1	1	0	0	1.30967	0.9805	1644	203.8	16.87	0.123965937	0.010261557	30
891	4164	bl	0	9.861	1	N	1	72.6	0	12	0	A	CN	CN	2011/11/28	9.861	1.41676	0.9558	2281	230.5	19.52	0.10105217	0.00855765	30	30	0.713	2.543	1.464	0.706	6.58209	3.15823	1506.57	0	0	1	0	0	1	0	0	0	1.41676	0.9558	2281	230.5	19.52	0.10105217	0.00855765	30
892	4164	m12	1	9.861	1	N	1	72.6	0	12	0	A	CN	CN	2012/12/12	9.728	NA	NA	NA	NA	NA	NA	NA	29	27	0.61	2.123	0.836	0.706	6.5748	2.0508	1548.72	0	0	1	0	0	1	0	0	0	1.41676	0.9558	2281	230.5	19.52	0.10105217	0.00855765	30
893	4164	m24	2	9.861	1	N	1	72.6	0	12	0	A	CN	CN	2013/12/18	13.91	1.38728	0.9905	2357	245.3	21.11	0.104072974	0.0089563	28	27	1.065	1.583	0.401	0.706	6.666	2.4888	1544.74	NA	0	1	0	0	1	0	0	0	1.41676	0.9558	2281	230.5	19.52	0.10105217	0.00855765	30
894	4164	m24	2	9.861	1	N	1	72.6	0	12	0	A	CN	CN	2013/12/18	13.91	1.38728	0.9905	2353	235.5	19.76	0.100084998	0.00839779	28	27	1.065	1.583	0.401	0.706	6.666	2.4888	1544.74	NA	0	1	0	0	1	0	0	0	1.41676	0.9558	2281	230.5	19.52	0.10105217	0.00855765	30
922	4173	bl	0	17.942	1	N	1	69.8	1	12	0	A	CN	CN	2011/9/20	17.942	1.29888	1.0941	1358	161.1	13.03	0.118630339	0.009594993	30	28	1.474	1.531	1.76	-0.104	5.9364	2.6412	1199.99	0	1	0	0	0	1	0	0	0	1.29888	1.0941	1358	161.1	13.03	0.118630339	0.009594993	30
923	4173	m12	1	17.942	1	N	1	69.8	1	12	0	A	CN	CN	2012/9/25	20.775	NA	NA	NA	NA	NA	NA	NA	30	29	1.053	1.708	1.161	0.706	5.9292	3.4284	1254.05	0	1	0	0	0	1	0	0	0	1.29888	1.0941	1358	161.1	13.03	0.118630339	0.009594993	30
924	4173	m24	2	17.942	1	N	1	69.8	1	12	0	A	CN	CN	2013/9/27	19.053	1.39658	1.0823	1304	157.4	12.37	0.120705521	0.009486196	30	28	1.34	2.247	1.275	-0.564	5.8812	3.5748	1264.57	NA	NA	NA	NA	NA	NA	NA	NA	NA	1.29888	1.0941	1358	161.1	13.03	0.118630339	0.009594993	30
938	4177	bl	0	20.649	1	N	1	84.9	0	20	0	A	CN	CN	2011/9/7	20.649	1.52691	1.0228	924.7	177.9	15.28	0.19238672	0.016524278	30	25	0.811	1.419	0.686	0.706	8.4528	13.512	1552.45	1	1	0	0	0	0	0	0	0	1.52691	1.0228	924.7	177.9	15.28	0.19238672	0.016524278	30
939	4177	m12	1	20.649	1	N	1	84.9	0	20	0	A	CN	CN	2012/9/6	20.451	NA	NA	NA	NA	NA	NA	NA	29	23	1.697	1.664	0.605	0.706	8.4432	13.266	1606.19	0	1	0	0	0	0	0	0	0	1.52691	1.0228	924.7	177.9	15.28	0.19238672	0.016524278	30
940	4177	m24	2	20.649	1	N	1	84.9	0	20	0	A	CN	CN	2013/9/6	19.017	NA	1.0462	957.7	188	16.01	0.196303644	0.016717135	30	24	1.318	1.06	0.445	-0.564	8.21994	11.509	1622.99	NA	1	0	0	0	0	0	0	0	1.52691	1.0228	924.7	177.9	15.28	0.19238672	0.016524278	30
941	4177	m48	4	20.649	NA	N	1	84.9	0	20	0	A	CN		2015/10/12	22.328	NA	1.0684	869.9	214.5	18.96	0.246580067	0.021795609	30	26	1.063	1.465	1.079	0.706	8.1912	17.094	1664.68	NA	NA	NA	NA	NA	NA	NA	NA	NA	1.52691	1.0228	924.7	177.9	15.28	0.19238672	0.016524278	30
996	4200	bl	0	9.38	1	N	1	70.2	1	18	0	A	CN	CN	2011/10/17	9.38	1.45546	1.0616	1544	146.5	13.05	0.09488342	0.008452073	30	29	2.008	2.091	1.464	-0.104	6.8808	2.766	1346.92	0	0	0	1	0	0	1	0	0	1.45546	1.0616	1544	146.5	13.05	0.09488342	0.008452073	30
997	4200	m12	1	9.38	1	N	1	70.2	1	18	0	A	CN	CN	2012/10/17	7.263	NA	NA	NA	NA	NA	NA	NA	27	29	1.306	2.994	2.043	0.706	7.164	2.3244	1391	0	0	0	1	0	0	1	0	0	1.45546	1.0616	1544	146.5	13.05	0.09488342	0.008452073	30
998	4200	m24	2	9.38	1	N	1	70.2	1	18	0	A	CN	CN	2013/10/9	11.536	1.44585	1.0314	1447	159.3	13.48	0.110089841	0.009315826	30	26	1.701	2.324	1.856	-0.104	7.08132	3.11284	1395.9	NA	0	0	1	0	0	1	0	0	1.45546	1.0616	1544	146.5	13.05	0.09488342	0.008452073	30
999	4200	m48	4	9.38	1	N	1	70.2	1	18	0	A	CN	CN	2015/10/6	9.355	NA	1.0487	1583	168.7	14.88	0.106569804	0.009399874	30	28	2.443	1.713	2.081	-0.104	6.9	2.8752	1390.26	NA	0	0	1	0	0	1	0	0	1.45546	1.0616	1544	146.5	13.05	0.09488342	0.008452073	30
1018	4208	bl	0	19.721	1	N	1	78.2	0	20	0	A	CN	CN	2011/9/19	19.721	1.24275	0.9894	1823	194.3	16.95	0.106582556	0.009297861	30	29	2.042	2.046	1.922	0.706	6.24	4.6752	1477.6	0	1	1	0	0	0	0	0	0	1.24275	0.9894	1823	194.3	16.95	0.106582556	0.009297861	30
1019	4208	m12	1	19.721	1	N	1	78.2	0	20	0	A	CN	CN	2012/9/12	20.372	NA	NA	NA	NA	NA	NA	NA	29	30	1.252	1.717	1.902	-0.253	6.1584	5.4432	1491.76	0	1	1	0	0	0	0	0	0	1.24275	0.9894	1823	194.3	16.95	0.106582556	0.009297861	30
1020	4208	m24	2	19.721	1	N	1	78.2	0	20	0	A	CN	CN	2013/9/11	13.936	1.32109	1.0329	1475	178.9	15.7	0.121288136	0.010644068	30	29	1.762	2.046	1.413	0.706	6.0384	6.0948	1518.85	NA	1	1	0	0	0	0	0	0	1.24275	0.9894	1823	194.3	16.95	0.106582556	0.009297861	30
1035	4213	bl	0	13.002	1	N	1	78	1	14	0	A	CN	CN	2011/9/13	13.002	1.29279	0.9643	1529	211.1	18.49	0.138064094	0.012092871	28	21	1.743	0.842	0.625	-0.104	6.36985	1.23873	1310.5	0	1	0	0	0	0	0	0	0	1.29279	0.9643	1529	211.1	18.49	0.138064094	0.012092871	28
1036	4213	m12	1	13.002	1	N	1	78	1	14	0	A	CN	CN	2012/9/20	8.149	NA	NA	NA	NA	NA	NA	NA	27	25	1.68	1.227	1.088	-1.33	6.4164	1.5	1339.7	0	1	0	0	0	0	0	0	0	1.29279	0.9643	1529	211.1	18.49	0.138064094	0.012092871	28
1037	4213	m24	2	13.002	1	N	1	78	1	14	0	A	CN	CN	2013/9/12	9.574	1.30538	1.0125	1885	222.7	19.06	0.118143236	0.010111406	29	29	2.189	1.593	1.723	-0.104	6.6444	1.1808	1386.09	0	1	0	0	0	0	0	0	0	1.29279	0.9643	1529	211.1	18.49	0.138064094	0.012092871	28
1038	4213	m24	2	13.002	1	N	1	78	1	14	0	A	CN	CN	2013/9/12	9.574	1.30538	1.0125	1824	222.3	18.68	0.121875	0.010241228	29	29	2.189	1.593	1.723	-0.104	6.6444	1.1808	1386.09	0	1	0	0	0	0	0	0	0	1.29279	0.9643	1529	211.1	18.49	0.138064094	0.012092871	28
1039	4213	m48	4	13.002	1	N	1	78	1	14	0	A	CN	CN	2015/9/24	4.436	NA	0.9881	1726	237	20.95	0.137311703	0.012137891	29	26	2.457	1.473	0.32	-0.104	6.41791	1.69658	1372.27	NA	1	0	0	0	0	0	0	0	1.29279	0.9643	1529	211.1	18.49	0.138064094	0.012092871	28
1057	4218	bl	0	19.172	1	N	1	80.7	0	16	0	A	CN	CN	2011/9/26	19.172	1.21462	0.994	2274	286.7	25.45	0.126077397	0.011191733	29	27	0.472	0.397	-0.129	-0.674	6.816	4.8756	1529.21	0	0	1	0	1	0	0	0	0	1.21462	0.994	2274	286.7	25.45	0.126077397	0.011191733	29
1058	4218	m12	1	19.172	4	N	1	80.7	0	16	0	A	CN	MCI	2012/10/2	14.479	NA	NA	NA	NA	NA	NA	NA	26	26	0.128	0.362	0.394	-0.104	6.7632	3.822	1538.07	0	0	1	0	1	0	0	0	0	1.21462	0.994	2274	286.7	25.45	0.126077397	0.011191733	29
1059	4218	m24	2	19.172	2	N	1	80.7	0	16	0	A	CN	MCI	2013/9/9	9.274	1.15361	0.9903	1966	316.5	27.6	0.160986775	0.014038657	29	26	0.781	0.208	0.019	-0.984	6.62881	4.64524	1523.82	NA	0	1	0	1	0	0	0	0	1.21462	0.994	2274	286.7	25.45	0.126077397	0.011191733	29
1060	4218	m36	3	19.172	2	N	1	80.7	0	16	0	A	CN	MCI	2014/11/10	18.527	NA	NA	NA	NA	NA	NA	NA	28	27	0.427	-0.144	-0.128	-0.104	NA	NA	NA	NA	NA	NA	NA	NA	NA	NA	NA	NA	1.21462	0.994	2274	286.7	25.45	0.126077397	0.011191733	29
1068	4222	bl	0	13.502	1	N	1	82.3	1	16	1	A	CN	CN	2011/9/26	13.502	1.23242	1.0119	NA	NA	NA	NA	NA	30	24	0.542	0.431	-0.213	0.706	4.6248	7.6476	1294.39	0	NA	NA	NA	NA	NA	NA	NA	NA	1.23242	1.0119	NA	NA	NA	NA	NA	30
1069	4222	m12	1	13.502	1	N	1	82.3	1	16	1	A	CN	CN	2012/10/22	6.641	NA	NA	NA	NA	NA	NA	NA	25	22	-0.136	0.16	0.192	0.706	4.7748	7.554	1334.29	0	NA	NA	NA	NA	NA	NA	NA	NA	1.23242	1.0119	NA	NA	NA	NA	NA	30
1074	4224	bl	0	24.81	1	N	1	75.1	0	20	0	A	CN	CN	2011/10/13	24.81	1.30076	1.0203	1201	164.5	15.43	0.136969192	0.012847627	29	29	2.013	0.935	0.729	0.706	6.4713	5.04436	1417.98	0	1	1	0	0	0	1	0	1	1.30076	1.0203	1201	164.5	15.43	0.136969192	0.012847627	29
1075	4224	m12	1	24.81	1	N	1	75.1	0	20	0	A	CN	CN	2012/10/10	20.633	NA	NA	NA	NA	NA	NA	NA	30	28	1.733	0.725	1.093	0.706	6.5208	5.4144	1471.82	0	1	1	0	0	0	1	0	1	1.30076	1.0203	1201	164.5	15.43	0.136969192	0.012847627	29
1076	4224	m24	2	24.81	1	N	1	75.1	0	20	0	A	CN	CN	2013/10/23	30.847	1.28091	1.0253	1044	165.9	15.11	0.158908046	0.01447318	28	27	1.215	0.6	0.551	0.706	6.21	3.8544	1504.67	NA	NA	NA	NA	NA	NA	NA	NA	NA	1.30076	1.0203	1201	164.5	15.43	0.136969192	0.012847627	29
1094	4234	bl	0	12.813	1	N	1	70.1	0	13	1	A	CN	CN	2011/11/4	12.813	1.22906	0.9928	NA	NA	NA	NA	NA	28	24	0.721	0.644	0.823	-0.253	6.92016	11.5419	1457.47	0	0	0	1	0	1	0	0	0	1.22906	0.9928	NA	NA	NA	NA	NA	28
1095	4234	m12	1	12.813	1	N	1	70.1	0	13	1	A	CN	CN	2012/10/18	19.132	NA	NA	NA	NA	NA	NA	NA	28	25	0.725	0.253	0.554	-1.33	6.24064	11.7362	1481.07	NA	NA	NA	NA	NA	NA	NA	NA	NA	1.22906	0.9928	NA	NA	NA	NA	NA	28
1096	4234	m24	2	12.813	1	N	1	70.1	0	13	1	A	CN	CN	2013/10/25	12.407	1.22426	1.0471	NA	NA	NA	NA	NA	27	23	0.831	0.764	0.817	-1.33	6.95729	10.5455	1470.38	0	0	0	1	0	1	0	0	0	1.22906	0.9928	NA	NA	NA	NA	NA	28
1131	4254	bl	0	11.962	1	N	1	85.9	1	12	0	A	CN	CN	2011/10/5	11.962	1.17591	1.031	1011	337.6	30.3	0.333926805	0.029970326	26	23	0.693	0.151	0.511	-1.03	6.05127	16.7317	1233.09	0	1	1	0	0	1	1	0	0	1.17591	1.031	1011	337.6	30.3	0.333926805	0.029970326	26
1132	4254	m12	1	11.962	1	N	1	85.9	1	12	0	A	CN	CN	2012/10/3	10.256	NA	NA	NA	NA	NA	NA	NA	27	24	0.905	-0.317	0.421	-0.253	5.91265	17.5956	1275.04	0	1	1	0	0	1	1	0	0	1.17591	1.031	1011	337.6	30.3	0.333926805	0.029970326	26
1133	4254	m24	2	11.962	1	N	1	85.9	1	12	0	A	CN	CN	2013/10/8	9.722	NA	1.0197	NA	NA	NA	NA	NA	27	23	0.818	-1.067	0.224	-0.253	5.69589	15.7862	1276.17	NA	1	1	0	0	1	1	0	0	1.17591	1.031	1011	337.6	30.3	0.333926805	0.029970326	26
1134	4254	m48	4	11.962	1	N	1	85.9	1	12	0	A	CN	CN	2015/10/1	8.424	NA	NA	NA	NA	NA	NA	NA	26	23	0.377	-0.171	0.258	-0.253	5.58217	23.4761	1296.43	NA	1	1	0	0	1	1	0	0	1.17591	1.031	1011	337.6	30.3	0.333926805	0.029970326	26
1168	4269	bl	0	4.989	1	N	1	65.6	1	20	0	A	CN	CN	2011/12/9	4.989	1.32554	1.0043	1157	188.4	17.48	0.162834918	0.015108038	30	27	1.556	0.644	0.471	-0.104	8.1879	3.00739	1334.74	0	0	0	1	0	0	0	0	0	1.32554	1.0043	1157	188.4	17.48	0.162834918	0.015108038	30
1169	4269	m24	2	4.989	1	N	1	65.6	1	20	0	A	CN	CN	2013/12/6	5.233	1.27337	0.9865	1440	191.3	18.14	0.132847222	0.012597222	29	28	1.694	0.955	0.184	0.706	7.962	2.4312	1366.84	0	0	0	1	0	0	0	0	0	1.32554	1.0043	1157	188.4	17.48	0.162834918	0.015108038	30
1186	4275	bl	0	8.221	1	N	1	72.8	0	18	0	A	CN	CN	2011/12/6	8.221	1.30802	0.9142	1775	215.2	20.11	0.121239437	0.011329577	29	26	0.895	0.214	-0.189	0.706	6.79391	7.8695	1567.96	0	1	0	0	0	1	1	0	0	1.30802	0.9142	1775	215.2	20.11	0.121239437	0.011329577	29
1187	4275	m12	1	8.221	1	N	1	72.8	0	18	0	A	CN	CN	2013/7/9	6.15	NA	NA	NA	NA	NA	NA	NA	29	23	0.855	0.672	0.442	-0.104	6.83104	7.71478	1643.9	0	1	0	0	0	1	1	0	0	1.30802	0.9142	1775	215.2	20.11	0.121239437	0.011329577	29
1188	4275	m24	2	8.221	1	N	1	72.8	0	18	0	A	CN	CN	2014/1/23	8.36	1.26499	0.9408	NA	NA	NA	NA	NA	29	25	0.782	0.725	0.605	0.706	6.9412	14.6498	1638.21	0	1	0	0	0	1	1	0	0	1.30802	0.9142	1775	215.2	20.11	0.121239437	0.011329577	29
1189	4275	m48	4	8.221	4	N	1	72.8	0	18	0	A	CN	MCI	2016/1/12	8.133	NA	0.9249	NA	NA	NA	NA	NA	30	24	0.756	-0.105	0.445	0.634	6.84466	7.51303	1617.12	NA	1	0	0	0	1	1	0	0	1.30802	0.9142	1775	215.2	20.11	0.121239437	0.011329577	29
1190	4276	bl	0	8.923	1	N	1	73.9	1	12	1	A	CN	CN	2011/10/20	8.923	1.32499	0.9257	2335	257.8	21.92	0.110406852	0.00938758	29	25	1.099	0.511	1.191	-0.104	6.22317	3.25842	1302.44	0	0	0	0	0	0	0	1	0	1.32499	0.9257	2335	257.8	21.92	0.110406852	0.00938758	29
1191	4276	m12	1	8.923	1	N	1	73.9	1	12	1	A	CN	CN	2012/10/22	8.768	NA	NA	NA	NA	NA	NA	NA	30	27	1.2	1.29	1.413	-0.104	6.46467	3.2181	1352.86	0	0	0	0	0	0	0	1	0	1.32499	0.9257	2335	257.8	21.92	0.110406852	0.00938758	29
1192	4276	m24	2	8.923	1	N	1	73.9	1	12	1	A	CN	CN	2013/10/22	10.427	NA	NA	NA	NA	NA	NA	NA	30	29	1.738	1.408	1.348	0.706	6.17778	3.54675	1341.91	NA	0	0	0	0	0	0	1	0	1.32499	0.9257	2335	257.8	21.92	0.110406852	0.00938758	29
1193	4276	m48	4	8.923	1	N	1	73.9	1	12	1	A	CN	CN	2015/10/14	9.281	NA	NA	NA	NA	NA	NA	NA	30	28	1.286	0.875	1.041	0.706	6.04261	3.53125	1342.05	NA	0	0	0	0	0	0	1	0	1.32499	0.9257	2335	257.8	21.92	0.110406852	0.00938758	29
1235	4292	bl	0	13.997	1	N	1	70.9	0	15	0	A	CN	CN	2011/12/20	13.997	1.5366	1.0725	1635	209.9	19.56	0.128379205	0.011963303	28	25	0.871	0.498	0.83	0.706	7.014	2.076	1298.6	0	NA	NA	NA	NA	NA	NA	NA	NA	1.5366	1.0725	1635	209.9	19.56	0.128379205	0.011963303	28
1236	4292	m12	1	13.997	1	N	1	70.9	0	15	0	A	CN	CN	2012/12/14	17.028	NA	NA	NA	NA	NA	NA	NA	29	24	0.521	1.412	1.275	0.706	6.9624	1.5288	1392.81	NA	NA	NA	NA	NA	NA	NA	NA	NA	1.5366	1.0725	1635	209.9	19.56	0.128379205	0.011963303	28
1237	4292	m24	2	13.997	1	N	1	70.9	0	15	0	A	CN	CN	2013/9/23	11.978	1.38526	1.0248	1837	252.5	21.27	0.137452368	0.011578661	28	24	0.721	1.24	0.764	-0.448	7.0068	1.5288	1393.34	NA	NA	NA	NA	NA	NA	NA	NA	NA	1.5366	1.0725	1635	209.9	19.56	0.128379205	0.011963303	28
1273	4308	bl	0	13.261	1	N	1	74	0	16	0	A	CN	CN	2012/2/27	13.261	1.19682	1.0468	2040	228.1	20.34	0.111813725	0.009970588	30	27	0.153	1.687	0.384	-0.104	6.78899	1.07988	1575.89	0	0	1	0	0	0	0	0	0	1.19682	1.0468	2040	228.1	20.34	0.111813725	0.009970588	30
1274	4308	m12	1	13.261	1	N	1	74	0	16	0	A	CN	CN	2013/2/11	23.785	NA	NA	NA	NA	NA	NA	NA	30	28	0.193	1.825	0.422	-0.104	6.7248	1.5504	1559.08	0	0	1	0	0	0	0	0	0	1.19682	1.0468	2040	228.1	20.34	0.111813725	0.009970588	30
1275	4308	m24	2	13.261	1	N	1	74	0	16	0	A	CN	CN	2014/4/9	18.674	NA	NA	2481	252.5	21.72	0.101773478	0.008754534	28	25	0.457	1.368	0.105	0.706	6.75962	1.16531	1558.12	NA	0	1	0	0	0	0	0	0	1.19682	1.0468	2040	228.1	20.34	0.111813725	0.009970588	30
1276	4308	m24	2	13.261	1	N	1	74	0	16	0	A	CN	CN	2014/4/9	18.674	NA	NA	2446	251	21	0.102616517	0.008585446	28	25	0.457	1.368	0.105	0.706	6.75962	1.16531	1558.12	NA	0	1	0	0	0	0	0	0	1.19682	1.0468	2040	228.1	20.34	0.111813725	0.009970588	30
1277	4308	m48	4	13.261	1	N	1	74	0	16	0	A	CN	CN	2016/3/2	14.874	NA	1.0239	1720	258.3	20.96	0.150174419	0.012186047	29	24	0.258	1.247	0.208	-0.448	6.72	2.0316	1582.32	NA	0	1	0	0	0	0	0	0	1.19682	1.0468	2040	228.1	20.34	0.111813725	0.009970588	30
1298	4313	bl	0	12.252	1	N	1	77	1	18	1	A	CN	CN	2011/11/30	12.252	1.29059	0.9153	NA	NA	NA	NA	NA	25	24	0.654	-0.334	1.125	-0.253	6.7008	5.9652	1351.6	1	NA	NA	NA	NA	NA	NA	NA	NA	1.29059	0.9153	NA	NA	NA	NA	NA	25
1299	4313	m12	1	12.252	1	N	1	77	1	18	1	A	CN	CN	2012/11/28	16.231	NA	NA	NA	NA	NA	NA	NA	25	22	1.34	0.214	1.275	-0.253	6.7344	6.102	1352.35	1	NA	NA	NA	NA	NA	NA	NA	NA	1.29059	0.9153	NA	NA	NA	NA	NA	25
1300	4313	m24	2	12.252	1	N	1	77	1	18	1	A	CN	CN	2013/12/12	13.53	1.25719	0.9755	1338	161.5	15.58	0.120702541	0.011644245	29	25	1.254	0.628	0.129	0.706	6.5184	6.3912	1355.88	1	NA	NA	NA	NA	NA	NA	NA	NA	1.29059	0.9153	NA	NA	NA	NA	NA	25
1328	4337	bl	0	8.844	1	N	1	72	0	12	0	A	CN	CN	2011/11/22	8.844	1.26734	1.0079	998.6	114.2	9.9	0.114360104	0.009913879	26	22	0.429	-0.055	-0.591	-0.104	7.23616	5.01899	1298.66	0	0	0	0	0	0	1	0	0	1.26734	1.0079	998.6	114.2	9.9	0.114360104	0.009913879	26
1329	4337	m12	1	8.844	4	N	1	72	0	12	0	A	CN	MCI	2012/11/7	6.015	NA	NA	NA	NA	NA	NA	NA	27	23	-0.007	0.111	0.016	-0.104	7.38433	2.94999	1320.93	0	0	0	0	0	0	1	0	0	1.26734	1.0079	998.6	114.2	9.9	0.114360104	0.009913879	26
1336	4340	bl	0	2.675	1	N	1	66.7	1	16	0	A	CN	CN	2011/12/7	2.675	1.3311	1.0694	1913	179.6	15.4	0.093883952	0.008050183	29	29	1.12	0.867	0.49	-0.448	6.6744	9.6852	1491.04	0	1	0	0	0	1	1	1	0	1.3311	1.0694	1913	179.6	15.4	0.093883952	0.008050183	29
1337	4340	m12	1	2.675	1	N	1	66.7	1	16	0	A	CN	CN	2012/12/17	3.956	NA	NA	NA	NA	NA	NA	NA	27	28	1.146	0.995	0.817	0.706	6.5676	9.8772	1485.51	0	1	0	0	0	1	1	1	0	1.3311	1.0694	1913	179.6	15.4	0.093883952	0.008050183	29
1338	4340	m36	3	2.675	1	N	1	66.7	1	16	0	A	CN	CN	2015/10/1	1.163	NA	NA	NA	NA	NA	NA	NA	28	28	1.218	-0.523	0.208	-0.253	6.3264	22.6008	1511.69	NA	NA	NA	NA	NA	NA	NA	NA	NA	1.3311	1.0694	1913	179.6	15.4	0.093883952	0.008050183	29
1344	4345	bl	0	37.362	1	N	1	69.7	0	20	0	A	CN	CN	2012/3/9	37.362	1.46251	0.974	NA	NA	NA	NA	NA	30	25	1.086	1.039	1.079	0.706	8.3304	4.872	1449.82	NA	0	0	0	0	1	0	0	0	1.46251	0.974	NA	NA	NA	NA	NA	30
1345	4345	m12	1	37.362	1	N	1	69.7	0	20	0	A	CN	CN	2013/3/12	5.54	NA	NA	NA	NA	NA	NA	NA	28	28	0.877	0.787	1.241	-0.104	8.2188	5.3904	1443.34	0	0	0	0	0	1	0	0	0	1.46251	0.974	NA	NA	NA	NA	NA	30
1346	4345	m24	2	37.362	1	N	1	69.7	0	20	0	A	CN	CN	2014/3/4	32.824	1.2971	0.9763	NA	NA	NA	NA	NA	29	25	0.812	1.013	1.165	0.706	8.0436	4.8228	1440.6	0	0	0	0	0	1	0	0	0	1.46251	0.974	NA	NA	NA	NA	NA	30
1347	4345	m36	3	37.362	1	N	1	69.7	0	20	0	A	CN	CN	2016/3/10	50.827	NA	0.9423	NA	NA	NA	NA	NA	26	26	0.518	0.369	1.126	0.706	7.90492	5.13112	1460.03	NA	0	0	0	0	1	0	0	0	1.46251	0.974	NA	NA	NA	NA	NA	30
1354	4349	bl	0	19.624	1	N	1	71.4	1	16	0	A	CN	CN	2011/11/22	19.624	1.36424	1.0515	995.8	174.4	17.82	0.175135569	0.01789516	29	24	0.615	1.698	0.933	0.706	6.4968	14.6772	1469.59	0	1	0	0	0	1	0	0	0	1.36424	1.0515	995.8	174.4	17.82	0.175135569	0.01789516	29
1355	4349	m12	1	19.624	1	N	1	71.4	1	16	0	A	CN	CN	2012/11/28	13.386	NA	NA	NA	NA	NA	NA	NA	29	25	0.756	0.766	1.593	0.706	6.29638	14.6916	1551.54	NA	NA	NA	NA	NA	NA	NA	NA	NA	1.36424	1.0515	995.8	174.4	17.82	0.175135569	0.01789516	29
1356	4349	m24	2	19.624	1	N	1	71.4	1	16	0	A	CN	CN	2013/11/26	10.22	NA	1.0412	1034	182.2	18.27	0.176208897	0.017669246	30	25	1.058	1.236	0.738	0.706	6.6828	16.8516	1511.84	0	1	0	0	0	1	0	0	0	1.36424	1.0515	995.8	174.4	17.82	0.175135569	0.01789516	29
1358	4350	bl	0	12.273	1	N	1	72.9	0	13	0	A	CN	CN	2011/12/15	12.273	1.24198	1.081	1918	205.1	18.8	0.106934307	0.009801877	30	28	1.27	1.06	0.422	0.706	7.53001	2.78454	1476.96	0	1	0	0	0	0	1	0	0	1.24198	1.081	1918	205.1	18.8	0.106934307	0.009801877	30
1359	4350	m12	1	12.273	1	N	1	72.9	0	13	0	A	CN	CN	2012/12/6	19.91	NA	NA	NA	NA	NA	NA	NA	30	28	0.862	1.574	1.787	0.706	7.26672	2.09053	1513.42	NA	1	0	0	0	0	1	0	0	1.24198	1.081	1918	205.1	18.8	0.106934307	0.009801877	30
1367	4352	bl	0	9.44	1	N	1	83.6	0	16	0	A	CN	CN	2011/12/5	9.44	1.3712	1.0694	1882	257.7	23.04	0.136928799	0.012242295	29	24	0.455	0.725	1.093	-0.104	5.9172	0.0732	1522.85	0	0	1	0	0	0	0	0	0	1.3712	1.0694	1882	257.7	23.04	0.136928799	0.012242295	29
1368	4352	m12	1	9.44	1	N	1	83.6	0	16	0	A	CN	CN	2012/11/14	11.71	NA	NA	NA	NA	NA	NA	NA	29	24	0.838	1.184	0.9	0.706	5.9028	0.2028	1549.58	0	0	1	0	0	0	0	0	0	1.3712	1.0694	1882	257.7	23.04	0.136928799	0.012242295	29
1369	4352	m24	2	9.44	1	N	1	83.6	0	16	0	A	CN	CN	2013/12/3	10.171	1.29839	1.1026	NA	NA	NA	NA	NA	27	23	0.61	0.272	0.613	-0.674	5.766	0.1776	1517.17	0	0	1	0	0	0	0	0	0	1.3712	1.0694	1882	257.7	23.04	0.136928799	0.012242295	29
1382	4357	bl	0	3.878	1	N	1	73.7	1	16	0	A	CN	CN	2011/12/16	3.878	1.45693	1.0279	1332	203.5	19.25	0.152777778	0.014451952	30	27	1.063	0.548	0.51	0.706	6.2784	2.0616	1231.87	0	0	1	0	0	0	0	0	0	1.45693	1.0279	1332	203.5	19.25	0.152777778	0.014451952	30
1384	4357	m24	2	3.878	1	N	1	73.7	1	16	0	A	CN	CN	2014/1/9	11.745	1.3685	1.0517	NA	NA	NA	NA	NA	30	27	1.489	0.872	0.782	-0.104	6.2352	2.502	1214.28	0	0	1	0	0	0	0	0	0	1.45693	1.0279	1332	203.5	19.25	0.152777778	0.014451952	30
1408	4367	m12	1	13.678	1	N	1	65.1	1	18	1	A	CN	CN	2012/11/19	11.548	NA	NA	NA	NA	NA	NA	NA	27	26	0.904	1.419	1.161	-0.104	6.9756	6.2304	1356.39	0	1	0	0	0	1	1	0	0	1.28087	1.0126	857.7	205.5	19.49	0.239594264	0.022723563	29
1409	4367	m24	2	13.678	1	N	1	65.1	1	18	1	A	CN	CN	2013/12/12	17.188	1.30349	1.0131	NA	NA	NA	NA	NA	30	26	0.92	1.639	1.504	-0.104	7.0176	6.3552	1368.22	0	1	0	0	0	1	1	0	0	1.28087	1.0126	857.7	205.5	19.49	0.239594264	0.022723563	29
1410	4367	m36	3	13.678	NA	N	1	65.1	1	18	1	A	CN		2014/12/2	14.421	NA	NA	NA	NA	NA	NA	NA	NA	NA	NA	NA	NA	NA	NA	NA	NA	NA	NA	NA	NA	NA	NA	NA	NA	NA	1.28087	1.0126	857.7	205.5	19.49	0.239594264	0.022723563	29
1411	4367	m48	4	13.678	1	N	1	65.1	1	18	1	A	CN	CN	2015/12/2	14.592	NA	1.0275	NA	NA	NA	NA	NA	30	28	1.313	1.539	0.973	-0.448	6.822	7.8924	1358.72	NA	1	0	0	0	1	1	0	0	1.28087	1.0126	857.7	205.5	19.49	0.239594264	0.022723563	29
1412	4369	bl	0	10.725	1	N	1	68.3	0	20	0	A	CN	CN	2011/12/5	10.725	1.26295	0.9743	2325	266.7	23.68	0.114709677	0.010184946	29	24	0.849	0.644	1.19	0.706	5.72393	0.552636	1249.42	0	1	1	0	0	1	0	0	0	1.26295	0.9743	2325	266.7	23.68	0.114709677	0.010184946	29
1413	4369	m12	1	10.725	1	N	1	68.3	0	20	0	A	CN	CN	2012/12/11	5.911	NA	NA	NA	NA	NA	NA	NA	28	27	0.531	0.955	1.474	0.706	5.9664	0.2016	1376.95	NA	1	1	0	0	1	0	0	0	1.26295	0.9743	2325	266.7	23.68	0.114709677	0.010184946	29
1414	4369	m24	2	10.725	1	N	1	68.3	0	20	0	A	CN	CN	2013/11/21	9.97	1.2528	0.9596	2287	298.5	28.42	0.130520332	0.01242676	26	25	0.843	0.035	1.275	0.706	5.79754	0.547078	1362.32	0	1	1	0	0	1	0	0	0	1.26295	0.9743	2325	266.7	23.68	0.114709677	0.010184946	29
1415	4369	m24	2	10.725	1	N	1	68.3	0	20	0	A	CN	CN	2013/11/21	9.97	1.2528	0.9596	2193	295	27.13	0.134518924	0.012371181	26	25	0.843	0.035	1.275	0.706	5.79754	0.547078	1362.32	0	1	1	0	0	1	0	0	0	1.26295	0.9743	2325	266.7	23.68	0.114709677	0.010184946	29
1419	4372	bl	0	12.557	1	N	1	70	1	18	0	A	CN	CN	2011/12/7	12.557	1.27118	1.0487	NA	NA	NA	NA	NA	30	27	1.065	1.576	0.602	-0.984	6.92114	0.285655	1305.49	0	0	0	0	0	0	1	0	0	1.27118	1.0487	NA	NA	NA	NA	NA	30
1420	4372	m12	1	12.557	1	N	1	70	1	18	0	A	CN	CN	2012/12/10	9.763	NA	NA	NA	NA	NA	NA	NA	29	25	1.672	1.359	0.517	0.706	7.1904	0.27	1304.47	0	0	0	0	0	0	1	0	0	1.27118	1.0487	NA	NA	NA	NA	NA	30
1421	4372	m24	2	12.557	1	N	1	70	1	18	0	A	CN	CN	2013/12/10	13.344	1.28648	1.0652	NA	NA	NA	NA	NA	30	24	1.689	1.329	1.014	0.706	6.85573	0.210905	1304.53	NA	0	0	0	0	0	1	0	0	1.27118	1.0487	NA	NA	NA	NA	NA	30
1424	4376	bl	0	3.68	1	N	1	76.5	1	16	0	A	CN	CN	2012/1/19	3.68	1.33321	0.9336	2108	277	23.97	0.131404175	0.011370968	29	26	1.45	-0.648	-0.005	-1.33	6.4872	8.8884	1308.02	0	1	0	1	0	1	0	0	1	1.33321	0.9336	2108	277	23.97	0.131404175	0.011370968	29
1425	4376	m12	1	3.68	1	N	1	76.5	1	16	0	A	CN	CN	2013/1/17	6.481	NA	NA	NA	NA	NA	NA	NA	27	26	1.051	0.663	0.688	-0.896	6.3936	9.636	1325.89	0	1	0	1	0	1	0	0	1	1.33321	0.9336	2108	277	23.97	0.131404175	0.011370968	29
1426	4376	m24	2	3.68	1	N	1	76.5	1	16	0	A	CN	CN	2014/4/10	9.24	NA	0.9499	NA	NA	NA	NA	NA	27	26	0.959	0.579	0.446	-0.104	6.2916	12.1536	1315.79	NA	NA	NA	NA	NA	NA	NA	NA	NA	1.33321	0.9336	2108	277	23.97	0.131404175	0.011370968	29
1442	4382	bl	0	18.394	1	N	1	75.9	1	16	0	A	CN	CN	2011/12/12	18.394	1.28279	1.0291	3088	357.2	32.3	0.115673575	0.010459845	28	27	1.259	0.644	1.464	0.706	6.11356	1.58579	1135.2	0	1	1	0	1	1	1	0	0	1.28279	1.0291	3088	357.2	32.3	0.115673575	0.010459845	28
1443	4382	m12	1	18.394	1	N	1	75.9	1	16	0	A	CN	CN	2012/11/28	21.659	NA	NA	NA	NA	NA	NA	NA	27	25	1.958	0.955	1.785	0.706	6.0804	1.2828	1184.24	0	1	1	0	1	1	1	0	0	1.28279	1.0291	3088	357.2	32.3	0.115673575	0.010459845	28
1444	4382	m24	2	18.394	1	N	1	75.9	1	16	0	A	CN	CN	2013/12/13	33.575	1.25831	1.0105	2623	370.2	33.19	0.141136104	0.01265345	30	29	1.466	1.29	1.627	0.706	6.2016	1.5768	1192.87	0	1	1	0	1	1	1	0	0	1.28279	1.0291	3088	357.2	32.3	0.115673575	0.010459845	28
1463	4387	bl	0	8.005	1	N	1	76.1	1	16	1	A	CN	CN	2011/12/19	8.005	1.29451	1.0053	1099	253.2	21.77	0.230391265	0.019808917	29	25	0.443	0.502	0.568	-0.104	6.20723	5.46706	1310.12	0	NA	NA	NA	NA	NA	NA	NA	NA	1.29451	1.0053	1099	253.2	21.77	0.230391265	0.019808917	29
1465	4387	m24	2	8.005	1	N	1	76.1	1	16	1	A	CN	CN	2013/12/2	10.524	1.28817	1.0109	NA	NA	NA	NA	NA	28	24	0.554	0.896	1.142	-0.564	6.08034	4.43844	1335.15	NA	NA	NA	NA	NA	NA	NA	NA	NA	1.29451	1.0053	1099	253.2	21.77	0.230391265	0.019808917	29
1466	4387	m48	4	8.005	1	N	1	76.1	1	16	1	A	CN	CN	2015/12/7	11.157	NA	1.0035	NA	NA	NA	NA	NA	29	26	0.315	0.888	0.986	-0.104	5.88811	5.15527	1332.29	NA	NA	NA	NA	NA	NA	NA	NA	NA	1.29451	1.0053	1099	253.2	21.77	0.230391265	0.019808917	29
1472	4389	bl	0	1.717	1	N	1	81.1	0	18	0	A	CN	CN	2012/1/20	1.717	1.42579	0.9801	NA	NA	NA	NA	NA	30	25	0.14	0.766	1.2	0.706	7.3308	2.9292	1643.09	0	0	0	1	0	1	0	0	0	1.42579	0.9801	NA	NA	NA	NA	NA	30
1473	4389	m12	1	1.717	1	N	1	81.1	0	18	0	A	CN	CN	2013/1/22	4.404	NA	NA	NA	NA	NA	NA	NA	29	25	0.23	0.711	1.185	0.706	7.086	3.3348	1758.15	0	0	0	1	0	1	0	0	0	1.42579	0.9801	NA	NA	NA	NA	NA	30
1474	4389	m24	2	1.717	1	N	1	81.1	0	18	0	A	CN	CN	2014/1/27	13.103	1.26939	0.9787	NA	NA	NA	NA	NA	29	25	0.364	0.722	1.295	-0.674	7.25618	2.81651	1774.51	NA	0	0	1	0	1	0	0	0	1.42579	0.9801	NA	NA	NA	NA	NA	30
1480	4391	bl	0	16.637	1	N	1	74.4	0	12	0	A	CN	CN	2012/1/16	16.637	1.48308	1.0221	1731	165.1	13.94	0.095378394	0.008053148	26	24	0.731	0.537	0.274	0.706	6.2124	1.2036	1249.55	0	1	0	0	0	0	1	0	0	1.48308	1.0221	1731	165.1	13.94	0.095378394	0.008053148	26
1481	4391	m12	1	16.637	1	N	1	74.4	0	12	0	A	CN	CN	2013/1/14	14.789	NA	NA	NA	NA	NA	NA	NA	30	25	0.862	0.238	0.652	-0.104	6.06	0.8796	1260.28	0	1	0	0	0	0	1	0	0	1.48308	1.0221	1731	165.1	13.94	0.095378394	0.008053148	26
1482	4391	m24	2	16.637	1	N	1	74.4	0	12	0	A	CN	CN	2014/1/14	11.461	1.39531	0.998	NA	NA	NA	NA	NA	29	29	0.807	-0.411	0.127	-0.756	6.01211	1.17332	1268.78	NA	NA	NA	NA	NA	NA	NA	NA	NA	1.48308	1.0221	1731	165.1	13.94	0.095378394	0.008053148	26
1483	4391	m36	3	16.637	1	N	1	74.4	0	12	0	A	CN	CN	2016/2/15	16.186	NA	NA	NA	NA	NA	NA	NA	30	25	0.634	-0.209	1.504	0.706	NA	NA	NA	NA	NA	NA	NA	NA	NA	NA	NA	NA	1.48308	1.0221	1731	165.1	13.94	0.095378394	0.008053148	26
1487	4393	bl	0	13.841	1	N	1	73.5	0	20	0	A	CN	CN	2011/12/20	13.841	1.24956	1.0065	2573	337.2	30.8	0.131053245	0.011970462	30	24	0.736	1.212	0.978	0.706	7.3512	0.7572	1686	0	0	1	0	0	0	0	0	0	1.24956	1.0065	2573	337.2	30.8	0.131053245	0.011970462	30
1488	4393	m12	1	13.841	1	N	1	73.5	0	20	0	A	CN	CN	2012/11/28	11.856	NA	NA	NA	NA	NA	NA	NA	30	25	1.458	2.046	1.76	0.706	7.2732	0.504	1695.74	0	0	1	0	0	0	0	0	0	1.24956	1.0065	2573	337.2	30.8	0.131053245	0.011970462	30
1489	4393	m24	2	13.841	1	N	1	73.5	0	20	0	A	CN	CN	2013/12/9	13.515	1.27474	0.9934	1968	344.8	31.9	0.175203252	0.01620935	29	25	1.088	1.713	2.16	-0.104	7.152	0.3648	1679.95	0	0	1	0	0	0	0	0	0	1.24956	1.0065	2573	337.2	30.8	0.131053245	0.011970462	30
1501	4396	bl	0	15.945	1	N	1	78.4	1	12	0	A	CN	CN	2011/12/12	15.945	1.24198	0.9522	981.6	166.5	13.69	0.169621027	0.013946618	30	27	1.307	0.033	0.102	-0.104	5.91636	3.06339	1217.91	0	1	0	0	0	0	1	0	0	1.24198	0.9522	981.6	166.5	13.69	0.169621027	0.013946618	30
1502	4396	m12	1	15.945	1	N	1	78.4	1	12	0	A	CN	CN	2012/12/11	16.078	NA	NA	NA	NA	NA	NA	NA	29	28	1.915	0.016	0.339	-0.104	5.7528	3.5016	1203.62	0	1	0	0	0	0	1	0	0	1.24198	0.9522	981.6	166.5	13.69	0.169621027	0.013946618	30
1503	4396	m24	2	15.945	1	N	1	78.4	1	12	0	A	CN	CN	2013/12/10	15.996	1.26056	0.9565	NA	NA	NA	NA	NA	29	28	1.599	1.167	0.47	-0.104	5.64777	3.60428	1213.43	0	1	0	0	0	0	1	0	0	1.24198	0.9522	981.6	166.5	13.69	0.169621027	0.013946618	30
1504	4399	bl	0	12.558	1	N	1	77.9	1	16	1	A	CN	CN	2011/12/28	12.558	1.42825	1.0504	1554	219	19.62	0.140926641	0.012625483	28	28	1.413	1.65	0.681	-0.104	6.432	2.0616	1290.71	0	1	1	0	0	0	0	0	0	1.42825	1.0504	1554	219	19.62	0.140926641	0.012625483	28
1505	4399	m12	1	12.558	1	N	1	77.9	1	16	1	A	CN	CN	2013/1/10	10.685	NA	NA	NA	NA	NA	NA	NA	29	28	1.651	1.167	1.274	0.706	6.48	1.614	1289.8	0	1	1	0	0	0	0	0	0	1.42825	1.0504	1554	219	19.62	0.140926641	0.012625483	28
1506	4399	m24	2	12.558	1	N	1	77.9	1	16	1	A	CN	CN	2013/12/19	9.388	1.36089	1.0492	2055	257.8	21.83	0.125450122	0.010622871	29	28	1.759	1.118	1.51	-0.756	6.3312	2.13	1293.89	0	1	1	0	0	0	0	0	0	1.42825	1.0504	1554	219	19.62	0.140926641	0.012625483	28
1507	4399	m24	2	12.558	1	N	1	77.9	1	16	1	A	CN	CN	2013/12/19	9.388	1.36089	1.0492	2144	257.9	21.64	0.120289179	0.010093284	29	28	1.759	1.118	1.51	-0.756	6.3312	2.13	1293.89	0	1	1	0	0	0	0	0	0	1.42825	1.0504	1554	219	19.62	0.140926641	0.012625483	28
1508	4399	m48	4	12.558	1	N	1	77.9	1	16	1	A	CN	CN	2016/1/7	12.554	NA	1.109	NA	NA	NA	NA	NA	29	26	1.583	1.061	1.505	-0.104	6.1452	2.208	1307.95	NA	1	1	0	0	0	0	0	0	1.42825	1.0504	1554	219	19.62	0.140926641	0.012625483	28
1513	4401	bl	0	16.24	1	N	1	67.5	1	20	1	A	CN	CN	2011/12/15	16.24	1.36015	1.0648	1867	342.6	32.26	0.183502946	0.017279057	30	29	2.118	2.581	1.719	0.706	7.0296	0.3816	1400.94	0	1	1	0	0	0	1	0	0	1.36015	1.0648	1867	342.6	32.26	0.183502946	0.017279057	30
1514	4401	m12	1	16.24	1	N	1	67.5	1	20	1	A	CN	CN	2012/12/5	23.189	NA	NA	NA	NA	NA	NA	NA	30	28	1.346	1.717	1.856	0.706	6.74894	0.228257	1404.08	0	1	1	0	0	0	1	0	0	1.36015	1.0648	1867	342.6	32.26	0.183502946	0.017279057	30
1515	4401	m24	2	16.24	1	N	1	67.5	1	20	1	A	CN	CN	2014/1/30	11.633	NA	NA	NA	NA	NA	NA	NA	30	30	1.614	2.994	2.16	0.706	6.83037	0.125475	1420.08	NA	1	1	0	0	0	1	0	0	1.36015	1.0648	1867	342.6	32.26	0.183502946	0.017279057	30
1562	4421	bl	0	17.472	1	N	1	75.1	1	14	0	A	CN	CN	2012/1/4	17.472	1.27224	0.9748	1955	196.8	17.55	0.100664962	0.008976982	26	23	1.277	0.016	0.549	0.706	6.69613	3.69215	1463.64	0	1	0	0	1	1	1	0	0	1.27224	0.9748	1955	196.8	17.55	0.100664962	0.008976982	26
1563	4421	m12	1	17.472	1	N	1	75.1	1	14	0	A	CN	CN	2013/1/9	12.52	NA	NA	NA	NA	NA	NA	NA	29	21	1.459	-0.5	0.055	0.706	6.61815	3.56219	1461.75	0	1	0	0	1	1	1	0	0	1.27224	0.9748	1955	196.8	17.55	0.100664962	0.008976982	26
1564	4421	m24	2	17.472	1	N	1	75.1	1	14	0	A	CN	CN	2014/1/7	20.748	NA	NA	NA	NA	NA	NA	NA	28	24	1.189	0.12	1.016	0.706	7.05383	3.61789	1560.76	NA	1	0	0	1	1	1	0	0	1.27224	0.9748	1955	196.8	17.55	0.100664962	0.008976982	26
1578	4427	bl	0	3.15	1	N	1	71.3	0	12	0	A	CN	CN	2012/1/9	3.15	1.34963	1.0036	1689	210.8	20.73	0.124807578	0.012273535	30	28	1.023	-0.605	0.032	-0.104	7.0188	2.94	1558.67	0	1	0	0	0	1	0	0	0	1.34963	1.0036	1689	210.8	20.73	0.124807578	0.012273535	30
1579	4427	m12	1	3.15	1	N	1	71.3	0	12	0	A	CN	CN	2013/1/8	27.857	NA	NA	NA	NA	NA	NA	NA	27	22	0.798	-0.42	-0.427	-0.756	6.9084	1.7724	1571.91	0	1	0	0	0	1	0	0	0	1.34963	1.0036	1689	210.8	20.73	0.124807578	0.012273535	30
1580	4427	m24	2	3.15	1	N	1	71.3	0	12	0	A	CN	CN	2014/1/7	18.276	1.38343	1.0166	1389	219.7	20.87	0.158171346	0.015025198	26	26	0.954	-0.177	-0.595	-0.756	6.87175	2.03162	1563.57	NA	1	0	0	0	1	0	0	0	1.34963	1.0036	1689	210.8	20.73	0.124807578	0.012273535	30
1581	4427	m48	4	3.15	1	N	1	71.3	0	12	0	A	CN	CN	2016/2/19	12.887	NA	0.9682	1813	247.8	22.5	0.136679537	0.01241037	27	20	0.874	-0.795	-0.824	0.706	6.71958	4.12866	1560.46	NA	1	0	0	0	1	0	0	0	1.34963	1.0036	1689	210.8	20.73	0.124807578	0.012273535	30
1582	4428	bl	0	11.37	1	N	1	72.6	0	18	0	A	CN	CN	2012/1/6	11.37	1.19568	1.0916	1454	197.6	16.67	0.135900963	0.011464924	29	26	0.984	1.696	1.76	0.706	6.288	1.8768	1500.08	0	0	0	1	0	0	1	0	0	1.19568	1.0916	1454	197.6	16.67	0.135900963	0.011464924	29
1583	4428	m12	1	11.37	1	N	1	72.6	0	18	0	A	CN	CN	2013/1/9	15.912	NA	NA	NA	NA	NA	NA	NA	30	28	1.648	0.722	2.832	0.706	6.228	1.9128	1511.68	0	0	0	1	0	0	1	0	0	1.19568	1.0916	1454	197.6	16.67	0.135900963	0.011464924	29
1584	4428	m24	2	11.37	1	N	1	72.6	0	18	0	A	CN	CN	2014/4/10	12.833	1.18505	1.1499	NA	NA	NA	NA	NA	30	29	1.371	0.338	0.59	-0.104	NA	NA	NA	NA	NA	NA	NA	NA	NA	NA	NA	NA	1.19568	1.0916	1454	197.6	16.67	0.135900963	0.011464924	29
1585	4428	m48	4	11.37	1	N	1	72.6	0	18	0	A	CN	CN	2015/11/30	8.56	NA	NA	NA	NA	NA	NA	NA	30	27	0.804	1.236	1.464	-0.104	NA	NA	NA	NA	NA	NA	NA	NA	NA	NA	NA	NA	1.19568	1.0916	1454	197.6	16.67	0.135900963	0.011464924	29
1632	4446	bl	0	21.884	1	N	1	68.4	1	15	0	A	CN	CN	2012/1/23	21.884	1.3307	1.0461	NA	NA	NA	NA	NA	30	24	0.955	0.663	0.634	-0.448	6.8292	2.2476	1317.25	0	NA	NA	NA	NA	NA	NA	NA	NA	1.3307	1.0461	NA	NA	NA	NA	NA	30
1633	4446	m12	1	21.884	1	N	1	68.4	1	15	0	A	CN	CN	2013/1/22	13.678	NA	NA	NA	NA	NA	NA	NA	29	27	0.998	0.465	1.504	-0.896	6.5928	1.9932	1322.57	0	NA	NA	NA	NA	NA	NA	NA	NA	1.3307	1.0461	NA	NA	NA	NA	NA	30
1634	4446	m24	2	21.884	1	N	1	68.4	1	15	0	A	CN	CN	2014/1/27	16.751	1.39856	1.0154	NA	NA	NA	NA	NA	29	26	1.048	1.134	0.986	-0.104	6.54204	2.85522	1332.43	NA	NA	NA	NA	NA	NA	NA	NA	NA	1.3307	1.0461	NA	NA	NA	NA	NA	30
1635	4446	m36	3	21.884	4	N	1	68.4	1	15	0	A	CN	MCI	2015/2/10	15.617	NA	NA	NA	NA	NA	NA	NA	30	27	0.853	0.872	0.986	-0.104	NA	NA	NA	NA	NA	NA	NA	NA	NA	NA	NA	NA	1.3307	1.0461	NA	NA	NA	NA	NA	30
1636	4446	m48	4	21.884	2	N	1	68.4	1	15	0	A	CN	MCI	2016/2/11	25.482	NA	0.9581	NA	NA	NA	NA	NA	29	27	1.275	1.01	1.603	-0.674	6.45528	3.86703	1345.04	NA	NA	NA	NA	NA	NA	NA	NA	NA	1.3307	1.0461	NA	NA	NA	NA	NA	30
1641	4448	bl	0	15.363	1	N	1	63.8	1	16	0	A	CN	CN	2012/2/13	15.363	1.28024	1.0698	2426	318.8	26.82	0.131409728	0.011055235	29	26	1.126	0.465	1.422	0.706	7.0356	0.8796	1361.7	0	1	1	0	0	1	1	0	0	1.28024	1.0698	2426	318.8	26.82	0.131409728	0.011055235	29
1642	4448	m12	1	15.363	1	N	1	63.8	1	16	0	A	CN	CN	2013/2/28	3.646	NA	NA	NA	NA	NA	NA	NA	29	24	1.329	0.067	0.6	0.706	6.73293	1.22538	1351.68	0	1	1	0	0	1	1	0	0	1.28024	1.0698	2426	318.8	26.82	0.131409728	0.011055235	29
1643	4448	m24	2	15.363	1	N	1	63.8	1	16	0	A	CN	CN	2014/2/12	13.638	1.28361	1.0364	NA	NA	NA	NA	NA	29	27	1.146	0.149	0.782	0.706	7.0056	0.984	1351.49	NA	1	1	0	0	1	1	0	0	1.28024	1.0698	2426	318.8	26.82	0.131409728	0.011055235	29
1644	4448	m48	4	15.363	1	N	1	63.8	1	16	0	A	CN	CN	2016/5/11	17.753	NA	1.0302	NA	NA	NA	NA	NA	30	28	1.023	0.778	0.823	0.706	6.67553	2.1571	1352.75	NA	1	1	0	0	1	1	0	0	1.28024	1.0698	2426	318.8	26.82	0.131409728	0.011055235	29
1647	4453	bl	0	13.552	1	N	1	65.9	0	16	0	A	CN	CN	2012/2/1	13.552	1.35226	0.9812	2069	244.8	19.29	0.118318028	0.009323345	29	26	1.583	2.581	2.63	0.706	7.1964	1.7124	1496.26	0	1	0	0	1	0	1	0	0	1.35226	0.9812	2069	244.8	19.29	0.118318028	0.009323345	29
1648	4453	m12	1	13.552	1	N	1	65.9	0	16	0	A	CN	CN	2013/1/23	10.441	NA	NA	NA	NA	NA	NA	NA	27	27	1.13	2.402	2.832	-0.448	7.086	1.7496	1464.61	0	1	0	0	1	0	1	0	0	1.35226	0.9812	2069	244.8	19.29	0.118318028	0.009323345	29
1649	4453	m24	2	13.552	1	N	1	65.9	0	16	0	A	CN	CN	2014/1/23	12.049	1.27644	0.9983	2040	248.7	20.22	0.121911765	0.009911765	29	27	1.857	1.713	2.63	0.706	7.04661	2.46678	1474.12	0	1	0	0	1	0	1	0	0	1.35226	0.9812	2069	244.8	19.29	0.118318028	0.009323345	29
1650	4453	m48	4	13.552	1	N	1	65.9	0	16	0	A	CN	CN	2016/3/30	6.865	NA	0.9463	NA	NA	NA	NA	NA	28	26	1.407	1.067	2.347	-0.104	6.90913	1.99959	1473.83	NA	1	0	0	1	0	1	0	0	1.35226	0.9812	2069	244.8	19.29	0.118318028	0.009323345	29
1683	4466	bl	0	26.752	1	N	1	79.8	0	16	0	A	CN	CN	2012/2/20	26.752	1.22468	0.9247	1061	177.8	15.52	0.167577757	0.01462771	30	20	1.353	0.16	1.368	-0.104	7.0224	2.334	1471.48	1	0	1	0	0	0	0	0	0	1.22468	0.9247	1061	177.8	15.52	0.167577757	0.01462771	30
1684	4466	m12	1	26.752	1	N	1	79.8	0	16	0	A	CN	CN	2013/3/1	16.858	NA	NA	NA	NA	NA	NA	NA	30	25	1.009	0.272	0.027	-0.104	6.7008	1.4604	1463.04	1	0	1	0	0	0	0	0	0	1.22468	0.9247	1061	177.8	15.52	0.167577757	0.01462771	30
1685	4466	m24	2	26.752	1	N	1	79.8	0	16	0	A	CN	CN	2014/2/17	28.285	1.25834	0.944	NA	NA	NA	NA	NA	29	23	1.538	0.537	0.487	-0.253	6.7703	1.7126	1460.3	NA	0	1	0	0	0	0	0	0	1.22468	0.9247	1061	177.8	15.52	0.167577757	0.01462771	30
1686	4466	m48	4	26.752	1	N	1	79.8	0	16	0	A	CN	CN	2016/3/8	24.376	NA	0.9573	470.5	207.1	16.97	0.440170032	0.036068013	29	22	1.183	-0.068	0.656	0.706	6.6208	2.16377	1465.9	NA	0	1	0	0	0	0	0	0	1.22468	0.9247	1061	177.8	15.52	0.167577757	0.01462771	30
1694	4469	bl	0	16.203	1	N	1	66.1	0	19	1	A	CN	CN	2012/4/18	16.203	1.39424	0.9861	3384	421.7	34.16	0.124615839	0.010094563	29	25	0.72	1.236	1.389	-0.253	6.504	0.1872	1400.11	1	1	0	0	0	1	1	0	0	1.39424	0.9861	3384	421.7	34.16	0.124615839	0.010094563	29
1695	4469	m12	1	16.203	1	N	1	66.1	0	19	1	A	CN	CN	2013/4/11	12.794	NA	NA	NA	NA	NA	NA	NA	30	29	0.623	1.356	1.627	0.706	6.6468	0.15	1402.81	NA	1	0	0	0	1	1	0	0	1.39424	0.9861	3384	421.7	34.16	0.124615839	0.010094563	29
1696	4469	m24	2	16.203	1	N	1	66.1	0	19	1	A	CN	CN	2014/4/16	17.156	1.40016	0.9928	3140	388.1	31.24	0.123598726	0.009949045	30	28	1.145	1.698	1.275	0.706	6.4176	0.0828	1396.96	0	1	0	0	0	1	1	0	0	1.39424	0.9861	3384	421.7	34.16	0.124615839	0.010094563	29
1697	4469	m24	2	16.203	1	N	1	66.1	0	19	1	A	CN	CN	2014/4/16	17.156	1.40016	0.9928	3189	375	30.84	0.117591722	0.009670743	30	28	1.145	1.698	1.275	0.706	6.4176	0.0828	1396.96	0	1	0	0	0	1	1	0	0	1.39424	0.9861	3384	421.7	34.16	0.124615839	0.010094563	29
1721	4483	bl	0	5.461	1	N	1	69.5	1	15	0	A	CN	CN	2012/2/14	5.461	1.42158	0.9528	NA	NA	NA	NA	NA	30	25	1.395	0.214	0.016	0.706	7.0236	1.8708	1281.43	0	0	0	1	0	0	0	0	0	1.42158	0.9528	NA	NA	NA	NA	NA	30
1722	4483	m12	1	5.461	1	N	1	69.5	1	15	0	A	CN	CN	2013/4/10	11.247	NA	NA	NA	NA	NA	NA	NA	30	28	1.38	0.338	0.729	0.706	6.76763	1.91683	1312.48	0	0	0	1	0	0	0	0	0	1.42158	0.9528	NA	NA	NA	NA	NA	30
1723	4483	m24	2	5.461	1	N	1	69.5	1	15	0	A	CN	CN	2014/2/6	12.653	1.4189	0.9613	1696	174.3	15.26	0.102771226	0.008997642	29	28	1.473	0.088	0.11	0.706	6.7644	2.814	1302.21	0	0	0	1	0	0	0	0	0	1.42158	0.9528	NA	NA	NA	NA	NA	30
1724	4483	m48	4	5.461	1	N	1	69.5	1	15	0	A	CN	CN	2016/3/4	21.145	NA	0.9786	NA	NA	NA	NA	NA	29	27	1.392	-0.105	0.192	-0.104	6.74361	3.1302	1316.62	NA	0	0	1	0	0	0	0	0	1.42158	0.9528	NA	NA	NA	NA	NA	30
1725	4485	bl	0	14.424	1	N	1	73.3	0	17	0	A	CN	CN	2012/2/10	14.424	1.41781	1.0688	1563	277.7	25.67	0.177671145	0.016423544	26	26	1.071	1.834	1.504	0.706	7.42571	13.2363	1589.65	0	1	1	0	0	1	1	0	0	1.41781	1.0688	1563	277.7	25.67	0.177671145	0.016423544	26
1726	4485	m12	1	14.424	1	N	1	73.3	0	17	0	A	CN	CN	2013/2/19	8.114	NA	NA	NA	NA	NA	NA	NA	30	29	0.986	1.395	1.504	0.706	7.3656	8.5428	1574.59	0	1	1	0	0	1	1	0	0	1.41781	1.0688	1563	277.7	25.67	0.177671145	0.016423544	26
1727	4485	m24	2	14.424	1	N	1	73.3	0	17	0	A	CN	CN	2014/3/10	12.891	1.40736	1.1642	NA	NA	NA	NA	NA	30	26	1.074	2.087	1.275	-0.104	7.2048	14.4084	1574.01	NA	1	1	0	0	1	1	0	0	1.41781	1.0688	1563	277.7	25.67	0.177671145	0.016423544	26
1728	4485	m48	4	14.424	1	N	1	73.3	0	17	0	A	CN	CN	2016/2/23	17.905	NA	1.2284	NA	NA	NA	NA	NA	30	26	1.791	1.673	0.605	0.706	7.176	10.566	1575.4	NA	1	1	0	0	1	1	0	0	1.41781	1.0688	1563	277.7	25.67	0.177671145	0.016423544	26
1729	4488	bl	0	9.493	1	N	1	72.6	0	18	0	A	CN	CN	2012/2/16	9.493	1.33084	1.0305	1641	200.2	16.28	0.121998781	0.00992078	30	NA	1.398	2.581	1.871	-0.448	6.96101	2.40368	1549.57	0	1	0	0	0	1	1	0	0	1.33084	1.0305	1641	200.2	16.28	0.121998781	0.00992078	30
1730	4488	m12	1	9.493	1	N	1	72.6	0	18	0	A	CN	CN	2013/2/14	29.207	NA	NA	NA	NA	NA	NA	NA	29	23	1.282	1.86	1.541	-0.448	6.96967	2.68588	1545.51	NA	1	0	0	0	1	1	0	0	1.33084	1.0305	1641	200.2	16.28	0.121998781	0.00992078	30
1731	4488	m24	2	9.493	1	N	1	72.6	0	18	0	A	CN	CN	2014/2/27	13.445	NA	NA	NA	NA	NA	NA	NA	30	25	1.331	2	1.422	-0.448	NA	NA	NA	NA	NA	NA	NA	NA	NA	NA	NA	NA	1.33084	1.0305	1641	200.2	16.28	0.121998781	0.00992078	30
1732	4488	m48	4	9.493	1	N	1	72.6	0	18	0	A	CN	CN	2016/2/23	16.291	NA	1.0119	1767	215.4	18.1	0.121901528	0.01024335	30	24	1.428	2.543	1.275	-0.104	6.67969	2.90601	1518.55	NA	1	0	0	0	1	1	0	0	1.33084	1.0305	1641	200.2	16.28	0.121998781	0.00992078	30
1733	4488	m48	4	9.493	1	N	1	72.6	0	18	0	A	CN	CN	2016/2/23	16.291	NA	1.0119	1682	211.1	17.66	0.125505351	0.010499405	30	24	1.428	2.543	1.275	-0.104	6.67969	2.90601	1518.55	NA	1	0	0	0	1	1	0	0	1.33084	1.0305	1641	200.2	16.28	0.121998781	0.00992078	30
1739	4491	bl	0	5.04	1	N	1	84.1	0	19	0	A	CN	CN	2012/2/21	5.04	1.25655	0.9171	1292	165.2	14.19	0.127863777	0.010982972	30	23	1.468	-0.356	-0.131	0.706	6.9192	1.35	1415.45	0	0	1	0	0	0	0	0	0	1.25655	0.9171	1292	165.2	14.19	0.127863777	0.010982972	30
1740	4491	m12	1	5.04	1	N	1	84.1	0	19	0	A	CN	CN	2013/2/12	45.364	NA	NA	NA	NA	NA	NA	NA	30	25	1.454	0.7	0.638	0.706	6.9468	1.26	1391.02	NA	0	1	0	0	0	0	0	0	1.25655	0.9171	1292	165.2	14.19	0.127863777	0.010982972	30
1741	4491	m24	2	5.04	1	N	1	84.1	0	19	0	A	CN	CN	2014/2/18	11.083	1.276	0.878	1519	177.5	14.96	0.116853193	0.009848585	30	25	1.557	0.747	0.575	0.706	6.87709	1.38957	1415.86	NA	0	1	0	0	0	0	0	0	1.25655	0.9171	1292	165.2	14.19	0.127863777	0.010982972	30
1742	4491	m48	4	5.04	1	N	1	84.1	0	19	0	A	CN	CN	2016/3/2	10.909	NA	0.873	1677	191.6	16.23	0.11425164	0.009677996	29	22	1.239	0.209	0.668	0.706	6.9924	0.8616	1456.14	NA	0	1	0	0	0	0	0	0	1.25655	0.9171	1292	165.2	14.19	0.127863777	0.010982972	30
1743	4491	m48	4	5.04	1	N	1	84.1	0	19	0	A	CN	CN	2016/3/2	10.909	NA	0.873	1723	185.8	16.27	0.107835171	0.009442832	29	22	1.239	0.209	0.668	0.706	6.9924	0.8616	1456.14	NA	0	1	0	0	0	0	0	0	1.25655	0.9171	1292	165.2	14.19	0.127863777	0.010982972	30
1747	4496	bl	0	12.028	1	N	1	76.1	1	16	1	A	CN	CN	2012/2/24	12.028	1.46324	1.0252	3462	312.7	28.25	0.090323512	0.008160023	30	25	0.922	1.564	1.422	-0.104	6.8244	0.3036	1402.43	0	1	0	0	1	0	1	0	0	1.46324	1.0252	3462	312.7	28.25	0.090323512	0.008160023	30
1748	4496	m12	1	12.028	1	N	1	76.1	1	16	1	A	CN	CN	2013/3/7	11.11	NA	NA	NA	NA	NA	NA	NA	29	28	1.056	1.323	1.928	0.706	6.7092	0.5316	1410.14	NA	1	0	0	1	0	1	0	0	1.46324	1.0252	3462	312.7	28.25	0.090323512	0.008160023	30
1749	4496	m24	2	12.028	1	N	1	76.1	1	16	1	A	CN	CN	2014/2/19	8.602	1.44919	1.0213	2377	237.4	21.86	0.09987379	0.009196466	30	29	1.188	2.087	1.389	0.706	6.7308	0.438	1411.5	0	1	0	0	1	0	1	0	0	1.46324	1.0252	3462	312.7	28.25	0.090323512	0.008160023	30
1755	4499	bl	0	16.955	1	N	1	83.8	0	20	0	A	CN	CN	2012/3/29	16.955	1.50952	0.9988	1841	256.9	26.29	0.139543726	0.014280282	28	26	-0.286	0.088	0.188	0.706	6.74069	13.8081	1461.95	0	1	1	1	0	1	0	0	0	1.50952	0.9988	1841	256.9	26.29	0.139543726	0.014280282	28
1756	4499	m12	1	16.955	1	N	1	83.8	0	20	0	A	CN	CN	2013/4/9	22.69	NA	NA	NA	NA	NA	NA	NA	30	28	0.011	0.158	-0.004	0.706	6.69489	13.49	1466.32	NA	1	1	1	0	1	0	0	0	1.50952	0.9988	1841	256.9	26.29	0.139543726	0.014280282	28
1757	4499	m24	2	16.955	1	N	1	83.8	0	20	0	A	CN	CN	2014/3/27	26.301	1.43467	0.9933	NA	NA	NA	NA	NA	29	25	-0.145	0.643	0.264	0.706	6.75554	15.3466	1455.66	NA	1	1	1	0	1	0	0	0	1.50952	0.9988	1841	256.9	26.29	0.139543726	0.014280282	28
1758	4499	m48	4	16.955	1	N	1	83.8	0	20	0	A	CN	CN	2016/3/10	23.091	NA	NA	NA	NA	NA	NA	NA	30	26	0.089	NA	0.264	0.634	6.55021	18.1689	1476.35	NA	1	1	1	0	1	0	0	0	1.50952	0.9988	1841	256.9	26.29	0.139543726	0.014280282	28
1770	4503	bl	0	6.791	1	N	1	71.7	1	19	0	A	CN	CN	2012/3/15	6.791	1.29466	1.0556	1245	180.1	17.1	0.144658635	0.01373494	30	27	1.798	1.067	3.065	0.706	6.16391	5.79877	1450.91	0	NA	NA	NA	NA	NA	NA	NA	NA	1.29466	1.0556	1245	180.1	17.1	0.144658635	0.01373494	30
1771	4503	m12	1	6.791	1	N	1	71.7	1	19	0	A	CN	CN	2013/2/28	9.752	NA	NA	NA	NA	NA	NA	NA	30	25	1.847	1.395	1.922	0.706	6.13915	6.57236	1432.47	NA	NA	NA	NA	NA	NA	NA	NA	NA	1.29466	1.0556	1245	180.1	17.1	0.144658635	0.01373494	30
1772	4503	m24	2	6.791	1	N	1	71.7	1	19	0	A	CN	CN	2014/4/10	4.91	1.306	1.0654	1473	191.2	17.16	0.129803123	0.011649695	29	27	2.652	1.842	2.091	0.706	6.09707	7.21598	1442.23	NA	NA	NA	NA	NA	NA	NA	NA	NA	1.29466	1.0556	1245	180.1	17.1	0.144658635	0.01373494	30
1773	4503	m36	3	6.791	1	N	1	71.7	1	19	0	A	CN	CN	2016/3/9	11.044	NA	1.0946	NA	NA	NA	NA	NA	29	25	1.913	1.769	1.902	0.706	6.18866	7.86826	1443.79	NA	NA	NA	NA	NA	NA	NA	NA	NA	1.29466	1.0556	1245	180.1	17.1	0.144658635	0.01373494	30
1778	4506	bl	0	26.37	1	N	1	71.5	0	19	0	A	CN	CN	2012/3/15	26.37	1.15694	0.997	964.7	125.9	11.33	0.130506893	0.011744584	30	24	0.932	1.167	1.079	0.706	8.21607	4.717	1475.85	0	NA	NA	NA	NA	NA	NA	NA	NA	1.15694	0.997	964.7	125.9	11.33	0.130506893	0.011744584	30
1779	4506	m12	1	26.37	4	N	1	71.5	0	19	0	A	CN	MCI	2013/8/7	24.779	NA	NA	NA	NA	NA	NA	NA	29	27	1.051	0.652	0.692	0.706	8.10962	4.42489	1463.22	0	NA	NA	NA	NA	NA	NA	NA	NA	1.15694	0.997	964.7	125.9	11.33	0.130506893	0.011744584	30
1780	4506	m12	1	26.37	4	N	1	71.5	0	19	0	A	CN	MCI	2013/8/7	26.6	NA	NA	NA	NA	NA	NA	NA	29	27	1.051	0.652	0.692	0.706	8.10962	4.42489	1463.22	0	NA	NA	NA	NA	NA	NA	NA	NA	1.15694	0.997	964.7	125.9	11.33	0.130506893	0.011744584	30
1782	4506	m36	3	26.37	3	N	1	71.5	0	19	0	A	CN	Dementia	2015/3/25	38.036	NA	NA	NA	NA	NA	NA	NA	30	27	0.984	1.483	1.504	0.706	NA	NA	NA	NA	NA	NA	NA	NA	NA	NA	NA	NA	1.15694	0.997	964.7	125.9	11.33	0.130506893	0.011744584	30
1815	4516	bl	0	14.487	1	N	1	71.4	0	20	0	A	CN	CN	2012/2/27	14.487	1.46066	1.0168	1488	232.5	19.91	0.15625	0.013380376	28	27	0.598	1.574	1.139	-0.674	7.02413	5.14896	1483.99	0	1	0	0	0	1	0	0	0	1.46066	1.0168	1488	232.5	19.91	0.15625	0.013380376	28
1816	4516	m12	1	14.487	1	N	1	71.4	0	20	0	A	CN	CN	2013/2/25	30.145	NA	NA	NA	NA	NA	NA	NA	29	26	1.243	1.86	1.635	-0.104	7.04146	3.75652	1530.94	NA	1	0	0	0	1	0	0	0	1.46066	1.0168	1488	232.5	19.91	0.15625	0.013380376	28
1817	4516	m24	2	14.487	1	N	1	71.4	0	20	0	A	CN	CN	2014/2/17	13.116	1.4122	1.0223	1312	237	20.28	0.180640244	0.015457317	28	26	1.167	2.091	1.018	-0.253	6.6231	4.78383	1506.76	NA	1	0	0	0	1	0	0	0	1.46066	1.0168	1488	232.5	19.91	0.15625	0.013380376	28
1818	4516	m48	4	14.487	1	N	1	71.4	0	20	0	A	CN	CN	2016/2/16	18.489	NA	1.0437	1197	250.2	21.32	0.209022556	0.017811195	30	27	1.133	2.397	1.76	0.706	6.34338	4.63159	1527.38	NA	1	0	0	0	1	0	0	0	1.46066	1.0168	1488	232.5	19.91	0.15625	0.013380376	28
1820	4520	bl	0	6.647	1	N	1	67.8	0	16	0	A	CN	CN	2012/3/14	6.647	1.40292	0.9872	2608	386.3	35.59	0.148121166	0.013646472	30	23	1.405	2.729	1.625	0.706	7.992	0.5292	1502.18	0	NA	NA	NA	NA	NA	NA	NA	NA	1.40292	0.9872	2608	386.3	35.59	0.148121166	0.013646472	30
1821	4520	m12	1	6.647	1	N	1	67.8	0	16	0	A	CN	CN	2013/3/25	11.28	NA	NA	NA	NA	NA	NA	NA	30	25	1.567	0.954	1.504	0.706	7.6836	0.5268	1462.7	NA	NA	NA	NA	NA	NA	NA	NA	NA	1.40292	0.9872	2608	386.3	35.59	0.148121166	0.013646472	30
1822	4520	m24	2	6.647	1	N	1	67.8	0	16	0	A	CN	CN	2014/3/18	6.193	1.35018	1.0067	2064	373.4	35.48	0.180910853	0.017189922	28	27	1.092	2.398	0.7	-0.104	7.9428	0.5136	1470.67	NA	NA	NA	NA	NA	NA	NA	NA	NA	1.40292	0.9872	2608	386.3	35.59	0.148121166	0.013646472	30
1823	4520	m48	4	6.647	1	N	1	67.8	0	16	0	A	CN	CN	2016/4/1	6.866	NA	1.0712	1899	485.8	43.64	0.255818852	0.022980516	30	28	1.427	2.636	1.381	0.706	7.7484	0.7668	1473.54	NA	NA	NA	NA	NA	NA	NA	NA	NA	1.40292	0.9872	2608	386.3	35.59	0.148121166	0.013646472	30
1872	4545	bl	0	6.254	1	N	1	67	1	19	0	A	CN	CN	2012/3/27	6.254	1.36908	1.0477	1373	139.7	11.89	0.101747997	0.008659869	30	26	1.719	2.397	1.504	0.706	6.88643	1.71527	1501.06	NA	0	0	1	0	0	0	0	0	1.36908	1.0477	1373	139.7	11.89	0.101747997	0.008659869	30
1873	4545	m12	1	6.254	1	N	1	67	1	19	0	A	CN	CN	2013/3/25	15.68	NA	NA	NA	NA	NA	NA	NA	30	25	1.58	1.828	1.76	0.706	6.92114	2.55355	1497.82	NA	0	0	1	0	0	0	0	0	1.36908	1.0477	1373	139.7	11.89	0.101747997	0.008659869	30
1874	4545	m24	2	6.254	1	N	1	67	1	19	0	A	CN	CN	2014/3/24	6.375	1.44048	1.02	1297	146	12.81	0.112567463	0.009876638	30	28	1.919	2.994	2.005	-0.104	6.9732	2.4924	1526.78	NA	0	0	1	0	0	0	0	0	1.36908	1.0477	1373	139.7	11.89	0.101747997	0.008659869	30
1875	4545	m48	4	6.254	1	N	1	67	1	19	0	A	CN	CN	2016/3/17	26.117	NA	1.0103	1275	188	14.9	0.14745098	0.011686275	30	30	1.858	2.008	1.76	0.706	6.9768	2.8044	1507.09	NA	0	0	1	0	0	0	0	0	1.36908	1.0477	1373	139.7	11.89	0.101747997	0.008659869	30
1889	4552	bl	0	19.375	1	N	1	63.2	0	17	1	A	CN	CN	2012/3/21	19.375	1.28676	1.0389	1241	231.7	19.97	0.186704271	0.016091861	29	27	0.901	1.408	1.616	0.706	5.8296	1.2912	1490.64	0	0	1	0	0	0	0	0	0	1.28676	1.0389	1241	231.7	19.97	0.186704271	0.016091861	29
1890	4552	m12	1	19.375	1	N	1	63.2	0	17	1	A	CN	CN	2013/4/23	17.357	NA	NA	NA	NA	NA	NA	NA	29	27	0.817	1.558	2.005	0.706	5.6964	1.5924	1493.56	NA	0	1	0	0	0	0	0	0	1.28676	1.0389	1241	231.7	19.97	0.186704271	0.016091861	29
1891	4552	m24	2	19.375	1	N	1	63.2	0	17	1	A	CN	CN	2014/5/6	19.858	1.2146	1.0972	NA	NA	NA	NA	NA	30	27	0.918	1.596	1.376	0.706	5.6052	2.6628	1499.73	0	0	1	0	0	0	0	0	0	1.28676	1.0389	1241	231.7	19.97	0.186704271	0.016091861	29
1892	4552	m48	4	19.375	1	N	1	63.2	0	17	1	A	CN	CN	2016/5/16	19.236	NA	1.169	NA	NA	NA	NA	NA	30	24	0.327	1.297	1.076	0.706	5.3676	2.58	1537.01	NA	NA	NA	NA	NA	NA	NA	NA	NA	1.28676	1.0389	1241	231.7	19.97	0.186704271	0.016091861	29
1913	4558	bl	0	9.152	1	N	1	70	1	20	1	A	CN	CN	2012/3/26	9.152	1.30167	1.0844	NA	NA	NA	NA	NA	29	25	0.675	0.511	0.806	-0.104	6.31738	8.07868	1273.82	0	0	0	1	0	1	0	0	0	1.30167	1.0844	NA	NA	NA	NA	NA	29
1914	4558	m12	1	9.152	1	N	1	70	1	20	1	A	CN	CN	2013/4/9	10.326	NA	NA	NA	NA	NA	NA	NA	26	22	0.381	0.209	0.521	-0.104	6.13296	8.32127	1275.16	NA	0	0	1	0	1	0	0	0	1.30167	1.0844	NA	NA	NA	NA	NA	29
1915	4559	bl	0	6.249	1	N	1	67.4	1	20	0	A	CN	CN	2012/3/23	6.249	1.09406	1.0643	NA	NA	NA	NA	NA	26	25	1.397	0.766	1.635	0.706	6.0528	3.132	1283.26	0	0	0	0	0	1	0	0	0	1.09406	1.0643	NA	NA	NA	NA	NA	26
1916	4559	m12	1	6.249	1	N	1	67.4	1	20	0	A	CN	CN	2013/4/19	10.774	NA	NA	NA	NA	NA	NA	NA	30	25	1.646	1.676	2.63	0.706	5.9724	3.6444	1297.2	NA	0	0	0	0	1	0	0	0	1.09406	1.0643	NA	NA	NA	NA	NA	26
1917	4559	m24	2	6.249	1	N	1	67.4	1	20	0	A	CN	CN	2014/3/20	9.266	1.15241	1.0734	1969	198.5	17.06	0.100812595	0.008664297	30	25	1.836	2.994	2.16	0.706	5.958	3.906	1290.53	0	0	0	0	0	1	0	0	0	1.09406	1.0643	NA	NA	NA	NA	NA	26
1919	4560	bl	0	4.495	1	N	1	70.3	1	20	0	A	CN	CN	2012/4/11	4.495	1.16432	0.9673	2140	211.8	18.98	0.098971963	0.008869159	28	24	0.953	2.398	0.892	0.706	5.71708	2.75272	1251.78	0	NA	NA	NA	NA	NA	NA	NA	NA	1.16432	0.9673	2140	211.8	18.98	0.098971963	0.008869159	28
1920	4560	m12	1	4.495	1	N	1	70.3	1	20	0	A	CN	CN	2013/3/21	4.042	NA	NA	NA	NA	NA	NA	NA	30	26	1.458	0.765	1.856	0.706	5.4126	2.07444	1250.36	NA	NA	NA	NA	NA	NA	NA	NA	NA	1.16432	0.9673	2140	211.8	18.98	0.098971963	0.008869159	28
1921	4560	m24	2	4.495	1	N	1	70.3	1	20	0	A	CN	CN	2014/4/22	3.827	1.21231	1.0137	NA	NA	NA	NA	NA	29	28	1.287	1.982	1.188	0.706	5.57598	3.22553	1262.62	NA	NA	NA	NA	NA	NA	NA	NA	NA	1.16432	0.9673	2140	211.8	18.98	0.098971963	0.008869159	28
1952	4579	bl	0	9.857	1	N	1	84.9	0	12	0	A	CN	CN	2012/6/12	9.857	1.3551	0.8805	NA	NA	NA	NA	NA	30	26	-0.046	0.672	0.146	-0.104	6.1188	2.2224	1351.42	0	0	0	0	1	1	0	0	0	1.3551	0.8805	NA	NA	NA	NA	NA	30
1953	4579	m12	1	9.857	2	N	1	84.9	0	12	0	A	CN	MCI	2013/6/4	14.84	NA	NA	NA	NA	NA	NA	NA	29	25	0.136	-0.054	-0.05	0.706	6.09	3.612	1380.03	1	0	0	0	1	1	0	0	0	1.3551	0.8805	NA	NA	NA	NA	NA	30
1954	4579	m24	2	9.857	2	N	1	84.9	0	12	0	A	CN	MCI	2014/6/2	30.59	NA	0.8709	NA	NA	NA	NA	NA	28	25	0.148	-0.274	0.384	-0.984	5.87863	4.61187	1355.81	NA	NA	NA	NA	NA	NA	NA	NA	NA	1.3551	0.8805	NA	NA	NA	NA	NA	30
1967	4585	bl	0	14.045	1	N	1	65.3	0	13	1	A	CN	CN	2012/5/23	14.045	1.16314	1.0936	1435	206.6	18.76	0.143972125	0.013073171	29	28	1.141	1.331	1.464	0.706	6.81619	3.57581	1383.68	0	1	1	0	0	1	0	0	0	1.16314	1.0936	1435	206.6	18.76	0.143972125	0.013073171	29
1968	4585	m12	1	14.045	1	N	1	65.3	0	13	1	A	CN	CN	2013/5/22	9.585	NA	NA	NA	NA	NA	NA	NA	29	25	0.575	1.227	1.389	0.706	6.85827	2.37645	1424.93	NA	1	1	0	0	1	0	0	0	1.16314	1.0936	1435	206.6	18.76	0.143972125	0.013073171	29
1969	4585	m24	2	14.045	1	N	1	65.3	0	13	1	A	CN	CN	2014/5/21	7.781	NA	1.0291	1541	187.4	16.81	0.121609345	0.010908501	29	28	0.865	1.65	0.919	0.706	7.11448	4.77641	1432.7	0	1	1	0	0	1	0	0	0	1.16314	1.0936	1435	206.6	18.76	0.143972125	0.013073171	29
1970	4585	m48	4	14.045	1	N	1	65.3	0	13	1	A	CN	CN	2016/5/17	12.962	NA	1.0768	2037	223.3	20.2	0.109621993	0.009916544	29	27	0.954	0.766	1.76	-0.104	6.95067	5.69723	1451.36	NA	1	1	0	0	1	0	0	0	1.16314	1.0936	1435	206.6	18.76	0.143972125	0.013073171	29
1971	4586	bl	0	2.638	1	N	1	75.8	0	20	0	A	CN	CN	2012/6/26	2.638	1.19546	1.0959	1744	211.4	19.26	0.121215596	0.011043578	30	30	2.36	0.875	1.787	0.706	6.672	2.256	1466.15	0	0	0	0	0	0	1	0	0	1.19546	1.0959	1744	211.4	19.26	0.121215596	0.011043578	30
1972	4586	m12	1	2.638	1	N	1	75.8	0	20	0	A	CN	CN	2013/7/3	3.462	NA	NA	NA	NA	NA	NA	NA	30	30	1.191	0.511	1.787	-0.104	6.5208	2.5068	1526.32	NA	0	0	0	0	0	1	0	0	1.19546	1.0959	1744	211.4	19.26	0.121215596	0.011043578	30
1973	4586	m24	2	2.638	1	N	1	75.8	0	20	0	A	CN	CN	2014/7/23	2.464	NA	1.1116	NA	NA	NA	NA	NA	29	23	1.176	0.644	0.751	-0.104	6.6408	4.5168	1548.45	NA	NA	NA	NA	NA	NA	NA	NA	NA	1.19546	1.0959	1744	211.4	19.26	0.121215596	0.011043578	30
2003	4598	bl	0	7.832	1	N	1	65.1	1	20	0	A	CN	CN	2012/4/9	7.832	1.37742	1.0907	2696	348.5	29.77	0.129265579	0.011042285	30	28	1.733	2.581	2.282	0.706	5.8128	0.1272	1484.7	0	1	0	0	0	1	1	0	0	1.37742	1.0907	2696	348.5	29.77	0.129265579	0.011042285	30
2004	4598	m12	1	7.832	1	N	1	65.1	1	20	0	A	CN	CN	2013/3/28	3.253	NA	NA	NA	NA	NA	NA	NA	30	30	2.17	1.851	2.63	0.706	5.6016	0.1776	1467.87	NA	1	0	0	0	1	1	0	0	1.37742	1.0907	2696	348.5	29.77	0.129265579	0.011042285	30
2005	4598	m24	2	7.832	1	N	1	65.1	1	20	0	A	CN	CN	2014/4/21	10.657	1.47799	1.0732	NA	NA	NA	NA	NA	30	29	2.191	2.994	3.065	0.706	5.7408	0.1404	1489.74	NA	1	0	0	0	1	1	0	0	1.37742	1.0907	2696	348.5	29.77	0.129265579	0.011042285	30
2006	4598	m48	4	7.832	1	N	1	65.1	1	20	0	A	CN	CN	2016/3/22	4.282	NA	1.0476	NA	NA	NA	NA	NA	30	29	2.474	2.581	2.63	0.706	5.6376	0.5268	1464.47	NA	1	0	0	0	1	1	0	0	1.37742	1.0907	2696	348.5	29.77	0.129265579	0.011042285	30
2012	4604	bl	0	17.348	1	N	1	65	0	19	1	A	CN	CN	2012/4/5	17.348	1.46367	1.0853	1279	154.1	14.03	0.120484754	0.010969507	29	29	2.331	2.101	1.161	-0.871	6.37803	1.3776	1634.76	0	1	0	0	0	1	0	0	0	1.46367	1.0853	1279	154.1	14.03	0.120484754	0.010969507	29
2013	4604	m12	1	17.348	1	N	1	65	0	19	1	A	CN	CN	2013/4/10	15.101	NA	NA	NA	NA	NA	NA	NA	30	30	2.725	1.371	1.871	0.706	6.16043	1.79407	1630.55	0	1	0	0	0	1	0	0	0	1.46367	1.0853	1279	154.1	14.03	0.120484754	0.010969507	29
2014	4604	m24	2	17.348	1	N	1	65	0	19	1	A	CN	CN	2014/3/18	12.275	1.33569	1.0488	1075	155.3	14.12	0.144465116	0.013134884	30	30	2.146	2.367	2.16	0.706	6.16577	2.08907	1586.76	0	1	0	0	0	1	0	0	0	1.46367	1.0853	1279	154.1	14.03	0.120484754	0.010969507	29
2015	4604	m24	2	17.348	1	N	1	65	0	19	1	A	CN	CN	2014/3/18	12.275	1.33569	1.0488	966.5	156.5	13.75	0.16192447	0.014226591	30	30	2.146	2.367	2.16	0.706	6.16577	2.08907	1586.76	0	1	0	0	0	1	0	0	0	1.46367	1.0853	1279	154.1	14.03	0.120484754	0.010969507	29
2016	4604	m48	4	17.348	1	N	1	65	0	19	1	A	CN	CN	2016/4/6	20.984	NA	1.0531	1099	165.3	15.18	0.150409463	0.013812557	30	30	1.963	2.221	1.504	0.706	6.10078	1.10901	1586.43	NA	1	0	0	0	1	0	0	0	1.46367	1.0853	1279	154.1	14.03	0.120484754	0.010969507	29
2019	4607	bl	0	10.3	1	N	1	56.2	1	20	1	A	CN	CN	2012/4/11	10.3	1.51406	1.0219	1546	143.1	12.13	0.092561449	0.007846054	29	30	2.088	2.543	1.275	0.706	6.6948	1.926	1332.41	0	NA	NA	NA	NA	NA	NA	NA	NA	1.51406	1.0219	1546	143.1	12.13	0.092561449	0.007846054	29
2020	4607	m12	1	10.3	2	N	1	56.2	1	20	1	A	CN	MCI	2013/4/12	9.311	NA	NA	NA	NA	NA	NA	NA	29	26	1.871	1.213	1.902	-0.253	6.4224	3.0516	1387.84	NA	NA	NA	NA	NA	NA	NA	NA	NA	1.51406	1.0219	1546	143.1	12.13	0.092561449	0.007846054	29
2021	4607	m24	2	10.3	1	N	1	56.2	1	20	1	A	CN	CN	2014/4/24	5.364	1.34653	1.0355	1070	128.7	11.33	0.120280374	0.010588785	30	26	1.868	2.398	0.708	0.706	6.6768	2.64	1349.57	NA	NA	NA	NA	NA	NA	NA	NA	NA	1.51406	1.0219	1546	143.1	12.13	0.092561449	0.007846054	29
2022	4607	m36	3	10.3	1	N	1	56.2	1	20	1	A	CN	CN	2015/4/17	16.019	NA	NA	NA	NA	NA	NA	NA	30	29	1.737	1.825	0.504	0.706	NA	NA	NA	NA	NA	NA	NA	NA	NA	NA	NA	NA	1.51406	1.0219	1546	143.1	12.13	0.092561449	0.007846054	29
2023	4607	m48	4	10.3	1	N	1	56.2	1	20	1	A	CN	CN	2016/5/12	22.541	NA	1.0688	NA	NA	NA	NA	NA	27	29	1.724	1.515	0.729	0.706	6.68354	2.77513	1359.79	NA	NA	NA	NA	NA	NA	NA	NA	NA	1.51406	1.0219	1546	143.1	12.13	0.092561449	0.007846054	29
2050	4620	bl	0	32.266	1	N	1	77.1	0	19	0	A	CN	CN	2012/4/16	32.266	1.56427	1.0444	NA	NA	NA	NA	NA	30	27	0.914	1.06	0.87	0.706	5.97577	3.2181	1442.52	1	0	0	0	0	1	0	0	0	1.56427	1.0444	NA	NA	NA	NA	NA	30
2051	4620	m12	1	32.266	1	N	1	77.1	0	19	0	A	CN	CN	2013/4/15	17.832	NA	NA	NA	NA	NA	NA	NA	29	30	1.171	0.537	0.497	-0.564	5.85819	1.76748	1424.86	NA	0	0	0	0	1	0	0	0	1.56427	1.0444	NA	NA	NA	NA	NA	30
2052	4620	m24	2	32.266	1	N	1	77.1	0	19	0	A	CN	CN	2014/4/21	14.639	1.40627	1.1486	NA	NA	NA	NA	NA	30	30	1.683	1.473	0.361	0.706	5.58217	3.25152	1405.75	NA	0	0	0	0	1	0	0	0	1.56427	1.0444	NA	NA	NA	NA	NA	30
2053	4620	m48	4	32.266	1	N	1	77.1	0	19	0	A	CN	CN	2016/3/28	13.958	NA	1.2217	NA	NA	NA	NA	NA	28	26	1.619	0.935	-0.806	0.706	5.74528	4.97907	1404.17	NA	0	0	0	0	1	0	0	0	1.56427	1.0444	NA	NA	NA	NA	NA	30
2089	4632	bl	0	14.053	1	N	1	67.7	0	18	0	A	CN	CN	2012/6/26	14.053	1.33179	0.9733	NA	NA	NA	NA	NA	29	26	0.901	1.359	0.566	0.706	7.3644	1.506	1544.61	0	NA	NA	NA	NA	NA	NA	NA	NA	1.33179	0.9733	NA	NA	NA	NA	NA	29
2090	4632	m12	1	14.053	1	N	1	67.7	0	18	0	A	CN	CN	2013/6/21	18.579	NA	NA	NA	NA	NA	NA	NA	26	28	1.725	1.385	2.32	0.706	7.1016	1.3428	1515.63	0	NA	NA	NA	NA	NA	NA	NA	NA	1.33179	0.9733	NA	NA	NA	NA	NA	29
2091	4632	m24	2	14.053	1	N	1	67.7	0	18	0	A	CN	CN	2014/7/9	15.493	NA	0.9844	NA	NA	NA	NA	NA	29	27	1.5	1.27	1.195	-0.448	7.2024	1.2096	1533.27	NA	NA	NA	NA	NA	NA	NA	NA	NA	1.33179	0.9733	NA	NA	NA	NA	NA	29
2108	4638	bl	0	20.602	1	N	1	74	0	17	0	A	CN	CN	2012/6/6	20.602	1.31024	1.0588	1739	180.2	15.52	0.103622772	0.008924669	28	24	0.239	0.644	1.014	-1.03	6.75059	17.3839	1519	0	1	0	0	0	1	0	0	0	1.31024	1.0588	1739	180.2	15.52	0.103622772	0.008924669	28
2109	4638	m12	1	20.602	1	N	1	74	0	17	0	A	CN	CN	2013/9/4	10.535	NA	NA	NA	NA	NA	NA	NA	29	25	0.307	1.356	1.627	0.706	6.89169	11.928	1560.51	NA	1	0	0	0	1	0	0	0	1.31024	1.0588	1739	180.2	15.52	0.103622772	0.008924669	28
2110	4638	m36	3	20.602	4	N	1	74	0	17	0	A	CN	MCI	2015/6/29	16.052	NA	NA	NA	NA	NA	NA	NA	24	23	0.245	1.596	0.237	-1.03	NA	NA	NA	NA	NA	NA	NA	NA	NA	NA	NA	NA	1.31024	1.0588	1739	180.2	15.52	0.103622772	0.008924669	28
2128	4649	bl	0	12.058	1	N	1	65.4	0	18	0	A	CN	CN	2012/6/6	12.058	1.34603	0.9718	NA	NA	NA	NA	NA	30	26	1.273	1.222	0.605	0.706	8.33241	0.193086	1649.03	0	0	0	0	0	0	1	0	0	1.34603	0.9718	NA	NA	NA	NA	NA	30
2129	4649	m12	1	12.058	1	N	1	65.4	0	18	0	A	CN	CN	2013/5/28	15.869	NA	NA	NA	NA	NA	NA	NA	27	29	1.552	1.596	1.275	0.706	7.71956	1.55512	1617.35	NA	0	0	0	0	0	1	0	0	1.34603	0.9718	NA	NA	NA	NA	NA	30
2130	4649	m24	2	12.058	1	N	1	65.4	0	18	0	A	CN	CN	2014/6/9	14.545	NA	0.9885	NA	NA	NA	NA	NA	30	25	1.771	1.906	1.275	0.706	8.3844	1.52117	1619.19	NA	0	0	0	0	0	1	0	0	1.34603	0.9718	NA	NA	NA	NA	NA	30
2269	4739	bl	0	1.4	1	N	1	65.2	0	18	0	A	CN	CN	2012/7/16	1.4	1.42398	0.9449	1404	176.6	14.68	0.125783476	0.01045584	30	30	1.603	2.232	1.76	0.706	7.2348	1.9728	1430.75	0	0	0	0	0	0	1	0	0	1.42398	0.9449	1404	176.6	14.68	0.125783476	0.01045584	30
2270	4739	m12	1	1.4	1	N	1	65.2	0	18	0	A	CN	CN	2013/5/16	6.809	NA	NA	NA	NA	NA	NA	NA	30	28	2.413	2.581	2.081	0.706	7.1556	1.7988	1532.94	NA	0	0	0	0	0	1	0	0	1.42398	0.9449	1404	176.6	14.68	0.125783476	0.01045584	30
2271	4739	m24	2	1.4	1	N	1	65.2	0	18	0	A	CN	CN	2014/6/30	8.661	NA	0.9675	1295	164.1	13.75	0.126718147	0.010617761	28	29	1.895	2.087	1.275	0.706	7.0464	2.4996	1518.76	0	0	0	0	0	0	1	0	0	1.42398	0.9449	1404	176.6	14.68	0.125783476	0.01045584	30
2307	4762	bl	0	19.648	1	N	1	73.8	0	20	0	A	CN	CN	2012/7/24	19.648	1.24021	1.0096	1020	110.4	9.56	0.108235294	0.009372549	30	26	1.552	0.38	1.062	0.706	6.4836	1.3704	1226.48	0	1	0	0	0	1	1	0	0	1.24021	1.0096	1020	110.4	9.56	0.108235294	0.009372549	30
2308	4762	m12	1	19.648	1	N	1	73.8	0	20	0	A	CN	CN	2013/9/4	21.718	NA	NA	NA	NA	NA	NA	NA	28	22	1.201	0.241	0.66	-0.984	6.0108	1.9224	1305.13	NA	NA	NA	NA	NA	NA	NA	NA	NA	1.24021	1.0096	1020	110.4	9.56	0.108235294	0.009372549	30
2309	4762	m24	2	19.648	1	N	1	73.8	0	20	0	A	CN	CN	2014/7/15	26.804	NA	1.0452	938.3	103.1	9.47	0.109879569	0.010092721	28	26	1.118	-0.012	0.341	-0.871	6.3216	0.876	1284.05	0	1	0	0	0	1	1	0	0	1.24021	1.0096	1020	110.4	9.56	0.108235294	0.009372549	30
2353	4785	bl	0	15.802	1	N	1	66.7	1	13	0	A	SMC	CN	2013/6/24	15.802	1.36228	0.9918	1661	168.1	14.04	0.101204094	0.008452739	29	25	1.684	1.828	1.093	0.706	5.66639	0.146832	1357.67	NA	NA	NA	NA	NA	NA	NA	NA	NA	1.36228	0.9918	1661	168.1	14.04	0.101204094	0.008452739	29
2354	4785	m24	2	15.802	1	N	1	66.7	1	13	0	A	SMC	CN	2015/8/19	8.765	NA	0.974	NA	NA	NA	NA	NA	29	26	1.39	1.696	1.856	-0.104	5.4516	0.0192	1361.55	NA	NA	NA	NA	NA	NA	NA	NA	NA	1.36228	0.9918	1661	168.1	14.04	0.101204094	0.008452739	29
2361	4795	bl	0	8.771	1	N	1	61.2	0	16	0	A	CN	CN	2012/11/29	8.771	1.22862	0.9646	978.2	106.2	9.91	0.108566755	0.010130853	30	22	0.388	1.408	1.093	0.706	9.0624	0.5448	1565.68	NA	NA	NA	NA	NA	NA	NA	NA	NA	1.22862	0.9646	978.2	106.2	9.91	0.108566755	0.010130853	30
2362	4795	m12	1	8.771	1	N	1	61.2	0	16	0	A	CN	CN	2013/12/5	8.153	NA	NA	NA	NA	NA	NA	NA	27	29	1.392	1.367	1.161	0.706	9.0984	0.5808	1616.92	NA	NA	NA	NA	NA	NA	NA	NA	NA	1.22862	0.9646	978.2	106.2	9.91	0.108566755	0.010130853	30
2363	4795	m24	2	8.771	1	N	1	61.2	0	16	0	A	CN	CN	2014/12/3	8.721	NA	0.9972	1287	119.2	11.01	0.092618493	0.008554779	29	28	1.587	1.828	1.504	0.706	8.74186	0.419139	1623.52	NA	NA	NA	NA	NA	NA	NA	NA	NA	1.22862	0.9646	978.2	106.2	9.91	0.108566755	0.010130853	30
2431	4832	bl	0	12.503	1	N	1	69.7	0	16	0	A	CN	CN	2012/7/26	12.503	1.15002	1.0621	1236	136.2	12.92	0.110194175	0.010453074	29	28	2.293	1.918	0.892	0.706	7.5456	1.6548	1468.85	0	NA	NA	NA	NA	NA	NA	NA	NA	1.15002	1.0621	1236	136.2	12.92	0.110194175	0.010453074	29
2432	4832	m12	1	12.503	1	N	1	69.7	0	16	0	A	CN	CN	2013/7/25	7.623	NA	NA	NA	NA	NA	NA	NA	30	28	1.946	0.725	0.571	0.706	7.32159	2.63764	1478.34	NA	NA	NA	NA	NA	NA	NA	NA	NA	1.15002	1.0621	1236	136.2	12.92	0.110194175	0.010453074	29
2471	4856	bl	0	10.637	1	N	1	65	1	18	0	A	CN	CN	2012/8/3	10.637	1.13919	0.9378	975.8	119.7	10.01	0.12266858	0.01025825	30	28	2.205	1.039	0.74	0.706	7.3872	8.9472	1376.23	0	1	0	0	0	1	1	0	0	1.13919	0.9378	975.8	119.7	10.01	0.12266858	0.01025825	30
2472	4856	m12	1	10.637	1	N	1	65	1	18	0	A	CN	CN	2013/8/15	11.506	NA	NA	NA	NA	NA	NA	NA	30	30	3.055	1.101	1.313	0.706	7.3152	7.3716	1374.41	NA	1	0	0	0	1	1	0	0	1.13919	0.9378	975.8	119.7	10.01	0.12266858	0.01025825	30
2507	4872	bl	0	6.001	1	N	1	68.5	1	14	1	A	CN	CN	2012/8/22	6.001	1.39583	1.0563	NA	NA	NA	NA	NA	26	30	0.842	0.644	0.728	0.706	6.67385	4.93484	1366.86	0	0	0	0	0	0	1	0	0	1.39583	1.0563	NA	NA	NA	NA	NA	26
2508	4872	m12	1	6.001	1	N	1	68.5	1	14	1	A	CN	CN	2013/8/30	17.912	NA	NA	NA	NA	NA	NA	NA	28	26	1.504	1.583	0.613	-0.104	6.88303	6.00671	1344.91	NA	0	0	0	0	0	1	0	0	1.39583	1.0563	NA	NA	NA	NA	NA	26
2509	4872	m24	2	6.001	1	N	1	68.5	1	14	1	A	CN	CN	2014/12/4	11.436	NA	1.1046	NA	NA	NA	NA	NA	27	21	1.289	0.872	0.39	0.706	NA	NA	NA	NA	NA	NA	NA	NA	NA	NA	NA	NA	1.39583	1.0563	NA	NA	NA	NA	NA	26
2527	4878	bl	0	9.303	1	N	1	72.9	1	14	0	A	CN	CN	2012/8/14	9.303	1.49462	1.031	1768	168.6	14.75	0.095361991	0.00834276	29	26	1.313	0.935	0.42	-0.756	5.8044	0.7692	1166.73	0	1	0	0	1	1	0	0	0	1.49462	1.031	1768	168.6	14.75	0.095361991	0.00834276	29
2528	4878	m12	1	9.303	1	N	1	72.9	1	14	0	A	CN	CN	2013/8/29	9.695	NA	NA	NA	NA	NA	NA	NA	30	26	1.801	1.167	1.389	-0.104	5.71845	0.930383	1179.61	NA	1	0	0	1	1	0	0	0	1.49462	1.031	1768	168.6	14.75	0.095361991	0.00834276	29
2529	4878	m24	2	9.303	1	N	1	72.9	1	14	0	A	CN	CN	2014/8/4	11.122	NA	1.0055	1990	180.4	15.29	0.090653266	0.007683417	29	27	1.818	1.118	1.76	-0.104	5.88	0.8664	1182.77	NA	1	0	0	1	1	0	0	0	1.49462	1.031	1768	168.6	14.75	0.095361991	0.00834276	29
2580	4900	bl	0	17.673	1	N	1	59.8	1	18	0	A	CN	CN	2012/8/29	17.673	1.57945	1.0757	1605	172.5	14.92	0.107476636	0.00929595	30	29	1.263	1.542	0.524	-0.104	6.22317	0.323039	1258.62	0	NA	NA	NA	NA	NA	NA	NA	NA	1.57945	1.0757	1605	172.5	14.92	0.107476636	0.00929595	30
2581	4900	m12	1	17.673	1	N	1	59.8	1	18	0	A	CN	CN	2013/8/16	8.864	NA	NA	NA	NA	NA	NA	NA	29	29	1.078	1.605	0.622	0.706	6.09459	0.396074	1257.66	NA	NA	NA	NA	NA	NA	NA	NA	NA	1.57945	1.0757	1605	172.5	14.92	0.107476636	0.00929595	30
2582	4900	m36	3	17.673	1	N	1	59.8	1	18	0	A	CN	CN	2015/8/28	10.777	NA	1.0482	NA	NA	NA	NA	NA	30	30	1.296	2.398	1.093	0.706	NA	NA	NA	NA	NA	NA	NA	NA	NA	NA	NA	NA	1.57945	1.0757	1605	172.5	14.92	0.107476636	0.00929595	30
2616	4921	bl	0	5.383	1	N	1	66.7	0	20	0	A	CN	CN	2012/9/28	5.383	1.36901	1.0803	1291	130.3	11.77	0.100929512	0.009116964	30	26	1.784	1.698	1.275	0.706	7.0188	23.4624	1567.86	0	1	0	0	0	1	0	0	0	1.36901	1.0803	1291	130.3	11.77	0.100929512	0.009116964	30
2617	4921	m12	1	5.383	1	N	1	66.7	0	20	0	A	CN	CN	2013/9/23	3.067	NA	NA	NA	NA	NA	NA	NA	30	28	1.7	0.541	1.856	-0.104	6.94784	23.377	1587.3	NA	1	0	0	0	1	0	0	0	1.36901	1.0803	1291	130.3	11.77	0.100929512	0.009116964	30
2664	4951	bl	0	19.716	1	N	1	71.9	1	14	1	A	CN	CN	2012/11/19	19.716	1.21625	1.0393	1024	119.4	12.12	0.116601563	0.011835938	29	27	1.369	1.788	0.114	-0.104	6.34338	4.57961	1355.6	0	0	0	0	0	0	1	0	0	1.21625	1.0393	1024	119.4	12.12	0.116601563	0.011835938	29
2665	4951	m12	1	19.716	1	N	1	71.9	1	14	1	A	CN	CN	2013/11/13	6.96	NA	NA	NA	NA	NA	NA	NA	30	25	1.383	1.167	0.823	-0.104	6.32605	2.80718	1357.42	NA	0	0	0	0	0	1	0	0	1.21625	1.0393	1024	119.4	12.12	0.116601563	0.011835938	29
2666	4951	m36	3	19.716	1	N	1	71.9	1	14	1	A	CN	CN	2015/12/2	6.305	NA	1.0841	NA	NA	NA	NA	NA	30	27	1.069	1.653	0.595	-0.104	5.92502	3.57457	1355.08	NA	0	0	0	0	0	1	0	0	1.21625	1.0393	1024	119.4	12.12	0.116601563	0.011835938	29
2668	4952	bl	0	35.59	1	N	1	69.3	1	12	1	A	CN	CN	2012/11/19	35.59	1.3522	0.9825	2429	215.5	17.18	0.088719638	0.007072869	28	28	1.191	0.412	-0.457	-0.104	6.43002	2.1846	1284.08	0	1	0	0	0	1	1	0	0	1.3522	0.9825	2429	215.5	17.18	0.088719638	0.007072869	28
2669	4952	m12	1	35.59	1	N	1	69.3	1	12	1	A	CN	CN	2013/11/13	9.999	NA	NA	NA	NA	NA	NA	NA	30	29	1.301	0.6	-0.667	0.706	6.13049	1.59172	1290.73	NA	1	0	0	0	1	1	0	0	1.3522	0.9825	2429	215.5	17.18	0.088719638	0.007072869	28
2670	4952	m36	3	35.59	1	N	1	69.3	1	12	1	A	CN	CN	2015/12/2	14.147	NA	0.9982	NA	NA	NA	NA	NA	30	26	1.416	0.412	-0.302	-0.104	6.33224	1.49147	1290.91	NA	1	0	0	0	1	1	0	0	1.3522	0.9825	2429	215.5	17.18	0.088719638	0.007072869	28
2762	5023	bl	0	7.427	1	N	1	63.9	1	18	0	A	CN	CN	2012/11/29	7.427	1.28716	1.0267	2081	273	23.3	0.131186929	0.01119654	30	30	1.835	1.539	1.384	0.706	7.2612	2.442	1387.63	0	0	1	0	0	0	0	0	0	1.28716	1.0267	2081	273	23.3	0.131186929	0.01119654	30
2763	5023	m12	1	7.427	1	N	1	63.9	1	18	0	A	CN	CN	2013/12/5	4.829	NA	NA	NA	NA	NA	NA	NA	29	30	2.038	2.581	1.719	0.706	6.87042	2.43208	1385.08	0	0	1	0	0	0	0	0	0	1.28716	1.0267	2081	273	23.3	0.131186929	0.01119654	30
2764	5023	m24	2	7.427	1	N	1	63.9	1	18	0	A	CN	CN	2014/12/3	6.45	NA	1.0253	1857	266.1	23.59	0.143295638	0.012703285	30	26	1.856	2.581	1.909	-0.104	6.8688	2.718	1385.39	NA	0	1	0	0	0	0	0	0	1.28716	1.0267	2081	273	23.3	0.131186929	0.01119654	30
2783	5040	bl	0	3.324	1	N	1	75.9	1	18	0	A	CN	CN	2012/12/17	3.324	1.23895	1.0133	1879	170	17.12	0.090473656	0.009111229	30	20	1.258	-0.158	-0.87	-0.896	6.7908	1.1904	1327.69	0	1	0	0	0	1	0	0	0	1.23895	1.0133	1879	170	17.12	0.090473656	0.009111229	30
2784	5040	m12	1	3.324	1	N	1	75.9	1	18	0	A	CN	CN	2014/1/28	8.848	NA	NA	NA	NA	NA	NA	NA	29	20	1.083	-0.711	-0.715	-0.104	6.5594	2.04631	1306.68	NA	1	0	0	0	1	0	0	0	1.23895	1.0133	1879	170	17.12	0.090473656	0.009111229	30
2813	5075	bl	0	18.426	1	N	1	83	1	18	0	A	SMC	CN	2013/5/23	18.426	1.34425	1.0244	1816	193.9	16.84	0.106773128	0.009273128	25	28	0.618	1.329	0.686	0.706	5.9988	0.2676	1241.61	NA	NA	NA	NA	NA	NA	NA	NA	NA	1.34425	1.0244	1816	193.9	16.84	0.106773128	0.009273128	25
2814	5075	m24	2	18.426	1	N	1	83	1	18	0	A	SMC	CN	2015/6/16	16.419	NA	NA	1819	227.7	19.77	0.12517867	0.010868609	28	23	1.223	NA	0.594	-1.312	NA	NA	NA	NA	NA	NA	NA	NA	NA	NA	NA	NA	1.34425	1.0244	1816	193.9	16.84	0.106773128	0.009273128	25
2815	5078	bl	0	7.751	1	Y	1	67.4	1	16	0	A	SMC	CN	2013/2/25	7.751	1.34038	1.1065	1321	139.4	11.44	0.105526117	0.008660106	30	26	1.704	2.087	1.161	-0.104	6.00677	7.07865	1327.16	0	1	0	1	0	0	1	0	0	1.34038	1.1065	1321	139.4	11.44	0.105526117	0.008660106	30
2816	5078	m12	1	7.751	1	Y	1	67.4	1	16	0	A	SMC	CN	2014/2/28	12.048	NA	NA	NA	NA	NA	NA	NA	27	22	1.454	1.649	0.605	-0.104	6.1344	7.4292	1343.37	NA	1	0	1	0	0	1	0	0	1.34038	1.1065	1321	139.4	11.44	0.105526117	0.008660106	30
2817	5078	m24	2	7.751	1	Y	1	67.4	1	16	0	A	SMC	CN	2015/2/24	12.763	NA	1.0937	1035	130.6	10.81	0.126183575	0.010444444	29	27	1.774	2.247	1.275	0.706	5.7684	7.62	1350.61	NA	1	0	1	0	0	1	0	0	1.34038	1.1065	1321	139.4	11.44	0.105526117	0.008660106	30
2819	5079	bl	0	10.492	1	N	1	73.2	0	18	0	A	SMC	CN	2013/2/26	10.492	1.49141	0.9442	2667	259.7	21.78	0.097375328	0.008166479	29	24	1.583	-0.055	0.84	-0.253	6.61073	4.54743	1615.03	0	1	0	1	0	1	0	0	0	1.49141	0.9442	2667	259.7	21.78	0.097375328	0.008166479	29
2820	5079	m12	1	10.492	1	N	1	73.2	0	18	0	A	SMC	CN	2014/3/18	19.773	NA	NA	NA	NA	NA	NA	NA	29	25	1.742	0.663	1.093	0.706	6.7147	6.01166	1616.39	0	1	0	1	0	1	0	0	0	1.49141	0.9442	2667	259.7	21.78	0.097375328	0.008166479	29
2821	5079	m24	2	10.492	1	N	1	73.2	0	18	0	A	SMC	CN	2015/2/26	39.725	NA	0.9752	NA	NA	NA	NA	NA	29	24	1.079	-0.112	1.105	-1.03	6.73042	5.92549	1601.04	NA	1	0	1	0	1	0	0	0	1.49141	0.9442	2667	259.7	21.78	0.097375328	0.008166479	29
2823	5082	bl	0	10	1	N	1	69.2	0	16	0	A	SMC	CN	2013/3/1	10	1.44855	0.8508	1600	163	13.68	0.101875	0.00855	30	26	1.961	1.771	1.422	0.706	7.5024	1.1064	1430.36	0	NA	NA	NA	NA	NA	NA	NA	NA	1.44855	0.8508	1600	163	13.68	0.101875	0.00855	30
2824	5082	m12	1	10	1	N	1	69.2	0	16	0	A	SMC	CN	2014/2/17	14.399	NA	NA	NA	NA	NA	NA	NA	29	27	1.831	1.408	1.789	0.706	7.15207	0.766197	1419.25	NA	NA	NA	NA	NA	NA	NA	NA	NA	1.44855	0.8508	1600	163	13.68	0.101875	0.00855	30
2825	5082	m24	2	10	1	N	1	69.2	0	16	0	A	SMC	CN	2015/3/3	8.022	NA	1.0243	1595	185.5	15.6	0.11630094	0.009780564	30	25	1.254	1.783	1.422	0.706	7.2276	1.4688	1409.11	NA	NA	NA	NA	NA	NA	NA	NA	NA	1.44855	0.8508	1600	163	13.68	0.101875	0.00855	30
2826	5083	bl	0	7.42	1	N	1	73.7	0	16	2	A	SMC	CN	2013/3/4	7.42	1.4761	1.0568	1002	197.9	15.92	0.19750499	0.015888224	28	26	0.616	0.338	0.344	0.706	7.85836	12.7548	1460.89	1	0	0	0	0	0	1	0	1	1.4761	1.0568	1002	197.9	15.92	0.19750499	0.015888224	28
2827	5083	m12	1	7.42	1	N	1	73.7	0	16	2	A	SMC	CN	2014/4/1	25.428	NA	NA	NA	NA	NA	NA	NA	28	26	0.95	0.832	0.787	-1.03	7.75693	14.7196	1451.06	1	0	0	0	0	0	1	0	1	1.4761	1.0568	1002	197.9	15.92	0.19750499	0.015888224	28
2828	5083	m24	2	7.42	1	N	1	73.7	0	16	2	A	SMC	CN	2015/3/17	23.452	NA	1.1259	874.5	183.3	14.34	0.209605489	0.016397942	29	24	1.054	0.537	0.521	-0.104	7.69498	20.7741	1463.89	NA	0	0	0	0	0	1	0	1	1.4761	1.0568	1002	197.9	15.92	0.19750499	0.015888224	28
2833	5091	bl	0	14.299	1	N	1	68	0	16	0	A	SMC	CN	2013/5/30	14.299	1.43552	0.9858	1551	248.3	24.08	0.160090264	0.015525467	29	29	1.2	1.216	2.005	0.706	9.6504	21.03	1815.46	0	1	1	0	0	1	1	0	1	1.43552	0.9858	1551	248.3	24.08	0.160090264	0.015525467	29
2834	5091	m24	2	14.299	1	N	1	68	0	16	0	A	SMC	CN	2015/5/22	25.544	NA	0.9719	1845	267.8	25.52	0.145149051	0.013831978	29	30	1.357	2.087	1.275	0.706	9.13831	21.575	1827.03	NA	1	1	0	0	1	1	0	1	1.43552	0.9858	1551	248.3	24.08	0.160090264	0.015525467	29
2835	5093	bl	0	10.908	1	N	1	69.3	1	19	0	A	SMC	CN	2013/3/11	10.908	1.48636	1.0335	2060	243.6	21.86	0.118252427	0.01061165	30	28	1.728	1.06	1.093	0.706	5.16134	1.6499	1330.11	0	0	0	1	0	0	0	0	0	1.48636	1.0335	2060	243.6	21.86	0.118252427	0.01061165	30
2836	5093	m12	1	10.908	1	N	1	69.3	1	19	0	A	SMC	CN	2014/3/4	13.248	NA	NA	NA	NA	NA	NA	NA	29	30	2.049	1.901	1.168	0.706	5.14278	1.66475	1325.57	0	0	0	1	0	0	0	0	0	1.48636	1.0335	2060	243.6	21.86	0.118252427	0.01061165	30
2837	5093	m24	2	10.908	1	N	1	69.3	1	19	0	A	SMC	CN	2015/3/2	14.498	NA	1.018	2066	246.2	21.39	0.119167473	0.01035334	30	27	1.765	2.247	1.464	-0.104	5.05382	1.68861	1315.57	NA	0	0	1	0	0	0	0	0	1.48636	1.0335	2060	243.6	21.86	0.118252427	0.01061165	30
2841	5096	bl	0	20.899	1	Y	1	80.4	0	20	1	A	SMC	CN	2013/6/4	20.899	1.11659	1.4074	613.7	254.9	23.73	0.415349519	0.038667101	28	24	0.172	0.747	0.664	0.706	6.3108	2.796	1535.62	0	1	0	0	0	1	1	0	0	1.11659	1.4074	613.7	254.9	23.73	0.415349519	0.038667101	28
2842	5096	m12	1	20.899	2	Y	1	80.4	0	20	1	A	SMC	MCI	2014/6/11	16.13	NA	NA	NA	NA	NA	NA	NA	29	25	0.064	-0.778	0.414	0.706	6.1803	2.50816	1531.03	0	1	0	0	0	1	1	0	0	1.11659	1.4074	613.7	254.9	23.73	0.415349519	0.038667101	28
2843	5096	m24	2	20.899	2	Y	1	80.4	0	20	1	A	SMC	MCI	2015/6/11	15.417	NA	1.351	NA	NA	NA	NA	NA	26	21	-0.064	-0.826	0.151	-1.139	6.1512	3.228	1525.19	NA	1	0	0	0	1	1	0	0	1.11659	1.4074	613.7	254.9	23.73	0.415349519	0.038667101	28
2844	5097	bl	0	13.178	1	Y	1	67.5	0	16	0	A	SMC	CN	2013/4/2	13.178	1.28313	1.1044	1328	204.5	16.48	0.153990964	0.012409639	27	22	0.197	0.008	-0.381	-0.104	5.7084	1.6644	1333.77	0	1	1	1	1	1	1	0	0	1.28313	1.1044	1328	204.5	16.48	0.153990964	0.012409639	27
2845	5097	m12	1	13.178	1	Y	1	67.5	0	16	0	A	SMC	CN	2014/3/17	13.082	NA	NA	NA	NA	NA	NA	NA	29	22	0.661	-0.006	0.023	-0.104	5.7924	1.8792	1331.16	NA	1	1	1	1	1	1	0	0	1.28313	1.1044	1328	204.5	16.48	0.153990964	0.012409639	27
2846	5097	m24	2	13.178	2	Y	1	67.5	0	16	0	A	SMC	MCI	2015/3/25	24.669	NA	1.1004	1098	199.1	16.2	0.18132969	0.014754098	28	24	0.624	-0.105	-0.25	-0.104	5.7528	2.3616	1328.56	NA	1	1	1	1	1	1	0	0	1.28313	1.1044	1328	204.5	16.48	0.153990964	0.012409639	27
2850	5100	bl	0	14.57	1	N	1	71.2	0	16	0	A	SMC	CN	2013/3/25	14.57	1.21851	1.0078	1536	146.6	12.93	0.095442708	0.008417969	30	28	1.25	1.236	0.74	-0.104	7.9344	2.4696	1666.28	0	NA	NA	NA	NA	NA	NA	NA	NA	1.21851	1.0078	1536	146.6	12.93	0.095442708	0.008417969	30
2851	5100	m12	1	14.57	1	N	1	71.2	0	16	0	A	SMC	CN	2014/3/28	7.437	NA	NA	NA	NA	NA	NA	NA	27	30	1.639	2.046	1.635	0.706	7.9596	3.912	1667.86	NA	NA	NA	NA	NA	NA	NA	NA	NA	1.21851	1.0078	1536	146.6	12.93	0.095442708	0.008417969	30
2852	5100	m24	2	14.57	1	N	1	71.2	0	16	0	A	SMC	CN	2015/3/19	13.726	NA	1.0231	NA	NA	NA	NA	NA	27	30	1.632	1.659	0.998	0.706	7.8372	4.308	1660.56	NA	NA	NA	NA	NA	NA	NA	NA	NA	1.21851	1.0078	1536	146.6	12.93	0.095442708	0.008417969	30
2854	5102	bl	0	18.077	1	Y	1	66.4	1	18	1	A	SMC	CN	2013/5/21	18.077	1.5468	1.1195	1406	270.8	24.23	0.192603129	0.017233286	29	28	1.13	0.209	0.246	-0.104	7.1568	5.0472	1442.79	0	1	0	0	0	0	0	0	0	1.5468	1.1195	1406	270.8	24.23	0.192603129	0.017233286	29
2855	5102	m24	2	18.077	1	Y	1	66.4	1	18	1	A	SMC	CN	2015/5/29	16.937	NA	1.1452	NA	NA	NA	NA	NA	28	28	0.7	0.725	1.03	0.706	6.2832	6.3612	1443.02	NA	1	0	0	0	0	0	0	0	1.5468	1.1195	1406	270.8	24.23	0.192603129	0.017233286	29
2857	5109	bl	0	19.556	1	Y	1	78.4	0	14	0	A	SMC	CN	2013/4/1	19.556	1.25431	1.3814	771.9	207.2	17.63	0.268428553	0.022839746	27	23	1.149	0.067	0.554	0.706	6.39412	12.4281	1384.74	0	1	1	0	0	1	0	0	1	1.25431	1.3814	771.9	207.2	17.63	0.268428553	0.022839746	27
2858	5109	m12	1	19.556	1	Y	1	78.4	0	14	0	A	SMC	CN	2014/4/7	19.205	NA	NA	NA	NA	NA	NA	NA	27	22	1.459	0.552	0.996	-0.756	6.24319	12.1794	1370.99	0	1	1	0	0	1	0	0	1	1.25431	1.3814	771.9	207.2	17.63	0.268428553	0.022839746	27
2859	5109	m24	2	19.556	1	Y	1	78.4	0	14	0	A	SMC	CN	2015/4/23	23.318	NA	1.476	775.7	232.8	19.58	0.300116024	0.025241717	28	22	1.598	0.461	0.653	-0.253	6.25797	18.1959	1383.56	NA	1	1	0	0	1	0	0	1	1.25431	1.3814	771.9	207.2	17.63	0.268428553	0.022839746	27
2861	5110	bl	0	23.198	1	N	1	68.8	1	14	0	A	SMC	CN	2013/4/3	23.198	1.38004	1.063	2008	176.5	14	0.087898406	0.006972112	25	26	1.166	0.559	-0.148	0.706	6.35823	2.33684	1276.86	0	0	0	1	0	0	0	0	0	1.38004	1.063	2008	176.5	14	0.087898406	0.006972112	25
2862	5110	m12	1	23.198	1	N	1	68.8	1	14	0	A	SMC	CN	2014/4/29	9.527	NA	NA	NA	NA	NA	NA	NA	26	26	1.192	0.898	0.121	-0.253	6.46591	2.4668	1278.67	0	0	0	1	0	0	0	0	0	1.38004	1.063	2008	176.5	14	0.087898406	0.006972112	25
2863	5110	m24	2	23.198	1	N	1	68.8	1	14	0	A	SMC	CN	2015/5/14	10.061	NA	1.0306	2124	182.9	14.37	0.086111111	0.006765537	27	21	0.563	0.711	0.296	-2.401	6.46839	4.28008	1279.19	NA	0	0	1	0	0	0	0	0	1.38004	1.063	2008	176.5	14	0.087898406	0.006972112	25
2865	5113	bl	0	18.368	1	N	1	65.1	0	16	0	A	SMC	CN	2013/4/15	18.368	1.54289	1.0072	1762	210.8	17.65	0.119636776	0.010017026	30	25	0.208	1.045	1.504	-0.104	7.86087	2.51083	1572.07	0	0	0	0	0	0	1	0	0	1.54289	1.0072	1762	210.8	17.65	0.119636776	0.010017026	30
2866	5113	m12	1	18.368	1	N	1	65.1	0	16	0	A	SMC	CN	2014/4/2	15.8	NA	NA	NA	NA	NA	NA	NA	29	25	0.616	1.01	1.787	-0.104	7.89	2.7768	1562.16	NA	0	0	0	0	0	1	0	0	1.54289	1.0072	1762	210.8	17.65	0.119636776	0.010017026	30
2867	5113	m24	2	18.368	1	N	1	65.1	0	16	0	A	SMC	CN	2015/4/15	16.53	NA	1.0047	NA	NA	NA	NA	NA	30	25	0.37	0.338	0.986	-0.104	7.63928	2.94332	1572	NA	0	0	0	0	0	1	0	0	1.54289	1.0072	1762	210.8	17.65	0.119636776	0.010017026	30
2870	5118	bl	0	27.106	1	N	1	68.2	1	20	0	A	SMC	CN	2013/4/3	27.106	1.48152	0.9885	1210	150.7	12.16	0.124545455	0.010049587	30	29	2.313	1.29	1.413	-0.104	6.73698	5.03138	1341.09	0	0	1	0	0	0	0	0	0	1.48152	0.9885	1210	150.7	12.16	0.124545455	0.010049587	30
2871	5118	m12	1	27.106	1	N	1	68.2	1	20	0	A	SMC	CN	2014/4/9	12.428	NA	NA	NA	NA	NA	NA	NA	30	30	2.669	1.536	1.627	0.706	6.91463	4.38505	1331.17	0	0	1	0	0	0	0	0	0	1.48152	0.9885	1210	150.7	12.16	0.124545455	0.010049587	30
2872	5118	m24	2	27.106	1	N	1	68.2	1	20	0	A	SMC	CN	2015/5/21	10.379	NA	1.0333	NA	NA	NA	NA	NA	30	27	2.378	0.896	1.748	-1.139	6.82981	3.55972	1349.81	NA	0	1	0	0	0	0	0	0	1.48152	0.9885	1210	150.7	12.16	0.124545455	0.010049587	30
2877	5121	bl	0	28.128	1	N	1	76.8	0	16	0	A	SMC	CN	2013/4/30	28.128	1.32439	0.9604	1721	163.9	13.26	0.095235328	0.007704823	30	23	0.913	2.729	0.982	-1.204	7.1052	1.5948	1501.15	NA	1	0	1	0	1	1	0	0	1.32439	0.9604	1721	163.9	13.26	0.095235328	0.007704823	30
2878	5121	m12	1	28.128	2	N	1	76.8	0	16	0	A	SMC	MCI	2014/5/29	16.202	NA	NA	NA	NA	NA	NA	NA	29	26	0.233	2.087	1.275	-0.104	NA	NA	NA	NA	NA	NA	NA	NA	NA	NA	NA	NA	1.32439	0.9604	1721	163.9	13.26	0.095235328	0.007704823	30
2879	5121	m24	2	28.128	5	N	1	76.8	0	16	0	A	SMC	Dementia	2015/4/30	18.321	NA	0.914	1531	155	13.06	0.101241019	0.008530372	30	NA	1.06	1.771	0.87	0.634	6.8904	1.9176	1488.56	NA	1	0	1	0	1	1	0	0	1.32439	0.9604	1721	163.9	13.26	0.095235328	0.007704823	30
2883	5124	bl	0	20.127	1	Y	1	76.7	1	20	0	A	SMC	CN	2013/4/22	20.127	1.05979	1.1299	2705	340.9	30.81	0.126025878	0.011390018	26	25	0.988	0.553	0.651	-0.104	4.2912	2.5548	1350.12	0	1	1	1	0	1	1	0	0	1.05979	1.1299	2705	340.9	30.81	0.126025878	0.011390018	26
2884	5124	m12	1	20.127	1	Y	1	76.7	1	20	0	A	SMC	CN	2014/4/21	29.069	NA	NA	NA	NA	NA	NA	NA	26	25	0.48	0.6	-0.115	-0.756	3.954	2.2728	1374.51	NA	1	1	1	0	1	1	0	0	1.05979	1.1299	2705	340.9	30.81	0.126025878	0.011390018	26
2885	5124	m24	2	20.127	1	Y	1	76.7	1	20	0	A	SMC	CN	2015/4/8	36.425	NA	1.1136	NA	NA	NA	NA	NA	27	21	0.257	0.537	0.878	-0.984	3.84834	1.95687	1374.24	NA	1	1	1	0	1	1	0	0	1.05979	1.1299	2705	340.9	30.81	0.126025878	0.011390018	26
2886	5125	bl	0	15.521	1	N	1	65.2	1	12	0	A	SMC	CN	2013/4/11	15.521	1.32446	1.0448	1518	168.3	14.06	0.110869565	0.009262187	29	26	0.629	0.814	0.384	0.706	7.032	1.524	1397.53	0	1	0	0	0	1	0	0	0	1.32446	1.0448	1518	168.3	14.06	0.110869565	0.009262187	29
2887	5125	m12	1	15.521	1	N	1	65.2	1	12	0	A	SMC	CN	2014/4/7	15.342	NA	NA	NA	NA	NA	NA	NA	30	28	0.855	1.482	0.729	-0.104	6.8277	1.77267	1402.82	0	1	0	0	0	1	0	0	0	1.32446	1.0448	1518	168.3	14.06	0.110869565	0.009262187	29
2888	5126	bl	0	11.138	1	N	1	68.5	1	12	0	A	SMC	CN	2013/5/14	11.138	1.17328	1.0326	NA	NA	NA	NA	NA	30	27	1.532	1.473	0.322	-0.448	6.3672	1.4856	1472.26	0	NA	NA	NA	NA	NA	NA	NA	NA	1.17328	1.0326	NA	NA	NA	NA	NA	30
2889	5126	m12	1	11.138	1	N	1	68.5	1	12	0	A	SMC	CN	2014/5/5	18.202	NA	NA	NA	NA	NA	NA	NA	30	30	1.62	2.398	0.322	0.706	6.2304	1.7064	1498.31	NA	NA	NA	NA	NA	NA	NA	NA	NA	1.17328	1.0326	NA	NA	NA	NA	NA	30
2890	5126	m24	2	11.138	1	N	1	68.5	1	12	0	A	SMC	CN	2015/5/13	8.411	NA	1.0114	NA	NA	NA	NA	NA	30	30	1.747	0.888	0.87	-0.104	6.1224	1.5264	1500.25	NA	NA	NA	NA	NA	NA	NA	NA	NA	1.17328	1.0326	NA	NA	NA	NA	NA	30
2892	5127	bl	0	19.344	1	Y	1	76.3	1	19	1	A	SMC	CN	2013/4/17	19.344	1.39039	1.5771	469.2	230.4	21.87	0.491048593	0.046611253	29	24	1.526	0.521	0.896	-0.564	7.01546	33.066	1446.12	0	0	0	0	1	0	1	0	0	1.39039	1.5771	469.2	230.4	21.87	0.491048593	0.046611253	29
2893	5127	m12	1	19.344	1	Y	1	76.3	1	19	1	A	SMC	CN	2014/4/23	15.704	NA	NA	NA	NA	NA	NA	NA	30	29	1.803	2.053	0.92	-0.104	6.90529	35.3701	1414.39	0	0	0	0	1	0	1	0	0	1.39039	1.5771	469.2	230.4	21.87	0.491048593	0.046611253	29
2894	5127	m24	2	19.344	1	Y	1	76.3	1	19	1	A	SMC	CN	2015/5/7	19.302	NA	1.6602	678.1	249.5	24.4	0.367939832	0.035982893	30	24	1.909	2.002	1.496	-0.564	6.76112	23.5071	1437.27	NA	0	0	0	1	0	1	0	0	1.39039	1.5771	469.2	230.4	21.87	0.491048593	0.046611253	29
2895	5129	bl	0	9.014	1	Y	1	74.5	1	16	1	A	SMC	CN	2013/4/3	9.014	1.4201	NA	803.1	312.3	33.16	0.388868136	0.041290001	30	28	1.631	0.511	0.982	0.706	6.63424	3.41614	1373.72	0	1	1	0	0	1	1	0	0	1.4201	NA	803.1	312.3	33.16	0.388868136	0.041290001	30
2896	5129	m12	1	9.014	1	Y	1	74.5	1	16	1	A	SMC	CN	2014/4/14	8.084	NA	NA	NA	NA	NA	NA	NA	30	29	2.02	0.979	0.823	0.706	6.83104	5.19105	1425.15	NA	1	1	0	0	1	1	0	0	2.4201	NA	803.1	312.3	33.16	0.388868136	0.041290001	30
2897	5130	bl	0	7.956	1	N	1	66.3	0	17	1	A	SMC	CN	2013/4/26	7.956	1.28685	0.9796	1687	158.8	13.47	0.094131595	0.007984588	29	26	0.842	0.644	0.692	0.706	7.75192	4.33082	1433.67	0	1	0	0	1	1	1	0	0	1.28685	0.9796	1687	158.8	13.47	0.094131595	0.007984588	29
2898	5130	m12	1	7.956	1	N	1	66.3	0	17	1	A	SMC	CN	2014/4/25	7.151	NA	NA	NA	NA	NA	NA	NA	30	25	0.52	1.605	0.329	0.706	7.53655	4.13155	1420.63	NA	1	0	0	1	1	1	0	0	1.28685	0.9796	1687	158.8	13.47	0.094131595	0.007984588	29
2903	5132	bl	0	25.958	1	Y	1	69.3	1	12	0	A	SMC	CN	2013/5/7	25.958	1.32189	1.1979	NA	NA	NA	NA	NA	29	28	1.438	1.01	1.196	-0.674	6.44735	1.15975	1356.63	0	0	0	0	0	1	0	0	0	1.32189	1.1979	NA	NA	NA	NA	NA	29
2904	5132	m12	1	25.958	1	Y	1	69.3	1	12	0	A	SMC	CN	2014/5/1	22.813	NA	NA	NA	NA	NA	NA	NA	30	30	1.505	0.979	0.95	0.706	6.58721	1.71055	1358.77	0	0	0	0	0	1	0	0	0	1.32189	1.1979	NA	NA	NA	NA	NA	29
2905	5132	m24	2	25.958	1	Y	1	69.3	1	12	0	A	SMC	CN	2015/4/30	18.932	NA	1.1957	NA	NA	NA	NA	NA	29	27	1.51	0.955	0.711	-0.104	6.05622	1.98037	1372.19	NA	NA	NA	NA	NA	NA	NA	NA	NA	1.32189	1.1979	NA	NA	NA	NA	NA	29
2910	5137	bl	0	14.324	1	N	1	78.9	1	19	0	A	SMC	CN	2013/4/24	14.324	1.25116	1.0066	NA	NA	NA	NA	NA	29	26	0.133	-0.911	0.445	0.706	7.1508	4.9296	1405.23	0	NA	NA	NA	NA	NA	NA	NA	NA	1.25116	1.0066	NA	NA	NA	NA	NA	29
2911	5137	m12	1	14.324	1	N	1	78.9	1	19	0	A	SMC	CN	2014/5/1	16.665	NA	NA	NA	NA	NA	NA	NA	28	20	-0.116	-0.334	0.887	-0.564	6.9612	6.612	1384.78	0	NA	NA	NA	NA	NA	NA	NA	NA	1.25116	1.0066	NA	NA	NA	NA	NA	29
2914	5140	bl	0	11.104	1	Y	1	70.3	1	18	0	A	SMC	CN	2013/5/17	11.104	1.31427	1.1081	924.7	106.7	9.96	0.115388775	0.010771061	29	28	0.993	0.412	0.174	0.706	7.5192	2.6076	1260.59	NA	1	0	0	0	0	1	0	0	1.31427	1.1081	924.7	106.7	9.96	0.115388775	0.010771061	29
2915	5140	m24	2	11.104	1	Y	1	70.3	1	18	0	A	SMC	CN	2015/5/22	9.828	NA	1.1146	927.2	112.3	10.28	0.121117343	0.011087144	30	24	0.739	0.192	0.323	0.706	7.24417	2.67235	1255.73	NA	1	0	0	0	0	1	0	0	1.31427	1.1081	924.7	106.7	9.96	0.115388775	0.010771061	29
2917	5141	bl	0	15.308	1	N	1	76.7	0	18	0	A	SMC	CN	2013/4/30	15.308	1.32664	1.0884	1923	213.9	18.57	0.111232449	0.009656786	28	22	1.005	1.024	0.161	-0.104	7.3812	5.7576	1593.6	NA	1	0	0	0	1	0	0	0	1.32664	1.0884	1923	213.9	18.57	0.111232449	0.009656786	28
2918	5141	m12	1	15.308	1	N	1	76.7	0	18	0	A	SMC	CN	2014/4/23	10.272	NA	NA	NA	NA	NA	NA	NA	20	22	0.464	-1.004	-0.152	0.706	7.18811	7.91159	1598.81	NA	1	0	0	0	1	0	0	0	1.32664	1.0884	1923	213.9	18.57	0.111232449	0.009656786	28
2919	5141	m24	2	15.308	1	N	1	76.7	0	18	0	A	SMC	CN	2015/7/2	16.632	NA	1.0658	1495	190.6	16.75	0.127491639	0.011204013	29	25	0.665	0.338	0.072	-0.104	NA	NA	NA	NA	NA	NA	NA	NA	NA	NA	NA	NA	1.32664	1.0884	1923	213.9	18.57	0.111232449	0.009656786	28
2921	5142	bl	0	21.452	1	Y	1	76.3	1	12	0	A	SMC	CN	2013/4/30	21.452	1.31681	1.1939	849.9	322.4	30.29	0.379338746	0.035639487	30	25	-0.144	0.725	0.602	0.706	5.87196	3.30106	1336.6	0	1	0	1	0	1	1	0	0	1.31681	1.1939	849.9	322.4	30.29	0.379338746	0.035639487	30
2922	5142	m12	1	21.452	1	Y	1	76.3	1	12	0	A	SMC	CN	2014/5/9	21.924	NA	NA	NA	NA	NA	NA	NA	29	24	-0.021	1.542	0.602	-0.104	5.7492	4.1676	1348.35	NA	NA	NA	NA	NA	NA	NA	NA	NA	1.31681	1.1939	849.9	322.4	30.29	0.379338746	0.035639487	30
2923	5142	m24	2	21.452	1	Y	1	76.3	1	12	0	A	SMC	CN	2015/5/5	22.316	NA	1.206	982.3	344.7	34.02	0.350911127	0.034633004	29	23	-0.196	0.703	0.692	0.706	5.72379	4.63723	1343.27	NA	1	0	1	0	1	1	0	0	1.31681	1.1939	849.9	322.4	30.29	0.379338746	0.035639487	30
2926	5147	bl	0	9.602	1	N	1	76.5	0	20	0	A	SMC	CN	2013/5/2	9.602	1.30388	1.0069	2124	263.1	26.23	0.123870056	0.012349341	30	27	0.425	0.22	0.504	0.706	6.3996	6.3852	1482.03	NA	1	0	1	1	1	0	0	0	1.30388	1.0069	2124	263.1	26.23	0.123870056	0.012349341	30
2927	5147	m12	1	9.602	1	N	1	76.5	0	20	0	A	SMC	CN	2014/5/12	16.671	NA	NA	NA	NA	NA	NA	NA	30	29	0.947	0.763	0.299	-0.104	6.34716	9.98593	1485.42	NA	1	0	1	1	1	0	0	0	1.30388	1.0069	2124	263.1	26.23	0.123870056	0.012349341	30
2930	5153	bl	0	10.775	1	N	1	79	0	18	0	A	SMC	CN	2013/5/20	10.775	1.19211	1.0284	2239	242	20.68	0.108083966	0.009236266	30	26	0.659	1.66	1.284	0.706	8.1192	5.5608	1758.99	0	0	0	0	0	1	0	0	0	1.19211	1.0284	2239	242	20.68	0.108083966	0.009236266	30
2931	5153	m24	2	10.775	1	N	1	79	0	18	0	A	SMC	CN	2015/8/5	9.206	NA	1.0304	1497	256	21.19	0.171008684	0.014154977	30	28	0.714	1.547	1.872	0.706	7.66064	7.092	1764.57	NA	0	0	0	0	1	0	0	0	1.19211	1.0284	2239	242	20.68	0.108083966	0.009236266	30
2937	5157	bl	0	17.224	1	N	1	65.5	0	17	0	A	SMC	CN	2013/6/18	17.224	1.33248	0.96	1666	175.8	15.83	0.105522209	0.009501801	28	26	1.407	1.851	0.523	-0.448	7.3944	0.6288	1589.61	0	1	0	0	0	1	1	0	0	1.33248	0.96	1666	175.8	15.83	0.105522209	0.009501801	28
2938	5157	m24	2	17.224	1	N	1	65.5	0	17	0	A	SMC	CN	2015/6/24	5.663	NA	0.9455	1338	170.8	14.94	0.127653214	0.011165919	30	29	1.292	0.872	0.729	0.706	7.32026	0.863977	1600.45	NA	1	0	0	0	1	1	0	0	1.33248	0.96	1666	175.8	15.83	0.105522209	0.009501801	28
2939	5158	bl	0	11.088	1	N	1	74.1	1	19	0	A	SMC	CN	2013/8/7	11.088	1.32426	0.9633	NA	NA	NA	NA	NA	30	29	1.095	0.995	0.823	-0.984	7.51427	25.0628	1493.16	NA	NA	NA	NA	NA	NA	NA	NA	NA	1.32426	0.9633	NA	NA	NA	NA	NA	30
2940	5158	m24	2	11.088	1	N	1	74.1	1	19	0	A	SMC	CN	2015/8/21	10.772	NA	0.9941	NA	NA	NA	NA	NA	29	26	1.695	0.314	0.919	-0.104	7.45857	58.7626	1528.94	NA	NA	NA	NA	NA	NA	NA	NA	NA	1.32426	0.9633	NA	NA	NA	NA	NA	30
2942	5159	bl	0	7.975	1	N	1	66.4	1	20	1	A	SMC	CN	2013/5/20	7.975	1.39713	1.022	1506	161.4	14.96	0.107171315	0.009933599	30	28	1.598	2.002	2.274	-0.674	6.6204	1.0392	1354.51	NA	1	0	0	0	1	1	0	0	1.39713	1.022	1506	161.4	14.96	0.107171315	0.009933599	30
2943	5159	m24	2	7.975	1	N	1	66.4	1	20	1	A	SMC	CN	2015/5/29	8.528	NA	NA	NA	NA	NA	NA	NA	30	30	2.196	2.139	2.16	-0.674	6.6852	1.8636	1334.3	NA	1	0	0	0	1	1	0	0	1.39713	1.022	1506	161.4	14.96	0.107171315	0.009933599	30
2949	5166	bl	0	15.621	1	N	1	65.1	1	20	0	A	SMC	CN	2013/6/26	15.621	1.05151	1.0148	NA	NA	NA	NA	NA	29	22	0.375	-1.097	-0.321	-0.756	6.98824	1.38874	1326.37	0	0	0	1	1	1	1	0	0	1.05151	1.0148	NA	NA	NA	NA	NA	29
2950	5166	m24	2	15.621	4	N	1	65.1	1	20	0	A	SMC	MCI	2015/7/10	16.003	NA	0.9992	NA	NA	NA	NA	NA	25	18	-0.462	-2.231	-1.272	-1.402	7.01074	5.57575	1344.91	NA	0	0	1	1	1	1	0	0	1.05151	1.0148	NA	NA	NA	NA	NA	29
2951	5167	bl	0	15.127	1	N	1	66.6	0	20	0	A	SMC	CN	2013/6/18	15.127	1.31982	1.0073	2217	258.8	22.45	0.116734326	0.010126297	30	30	1.908	2.729	1.504	0.706	6.97053	0.716808	1526.37	NA	1	0	0	0	1	0	0	0	1.31982	1.0073	2217	258.8	22.45	0.116734326	0.010126297	30
2952	5167	m24	2	15.127	1	N	1	66.6	0	20	0	A	SMC	CN	2015/6/24	16.413	NA	1.0155	1820	259.6	21.66	0.142637363	0.011901099	30	28	1.976	2.324	1.627	0.706	6.9772	1.12927	1544.65	NA	1	0	0	0	1	0	0	0	1.31982	1.0073	2217	258.8	22.45	0.116734326	0.010126297	30
2953	5169	bl	0	18.164	1	N	1	65.7	1	18	1	A	SMC	CN	2013/5/29	18.164	1.42004	1.0963	1490	292.9	26.06	0.196577181	0.017489933	30	29	2.186	1.158	1.627	-0.104	6.62682	2.16727	1391.54	0	0	0	0	0	0	1	0	0	1.42004	1.0963	1490	292.9	26.06	0.196577181	0.017489933	30
2954	5169	m24	2	18.164	1	N	1	65.7	1	18	1	A	SMC	CN	2015/6/11	20.64	NA	1.1174	NA	NA	NA	NA	NA	30	30	2.299	2.087	1.079	0.706	6.37134	2.38141	1399.93	NA	0	0	0	0	0	1	0	0	1.42004	1.0963	1490	292.9	26.06	0.196577181	0.017489933	30
2956	5170	bl	0	1.728	1	N	1	76.9	0	20	0	A	SMC	CN	2013/5/29	1.728	1.36948	1.0082	1985	217.5	19.64	0.109571788	0.009894207	30	26	0.904	1.062	1.275	-1.139	6.07479	2.58934	1458.26	0	0	1	0	0	0	0	0	0	1.36948	1.0082	1985	217.5	19.64	0.109571788	0.009894207	30
2957	5170	m24	2	1.728	1	N	1	76.9	0	20	0	A	SMC	CN	2015/8/19	3.082	NA	NA	NA	NA	NA	NA	NA	30	26	1.406	1.51	0.255	0.706	5.95225	4.18106	1444.7	NA	0	1	0	0	0	0	0	0	1.36948	1.0082	1985	217.5	19.64	0.109571788	0.009894207	30
2959	5171	bl	0	12.775	1	N	1	72.8	1	18	0	A	SMC	CN	2013/7/24	12.775	1.3755	0.9798	1596	220.9	18.57	0.138408521	0.011635338	30	NA	1.371	0.995	0.926	0.706	6.216	1.4964	1347.05	NA	NA	NA	NA	NA	NA	NA	NA	NA	1.3755	0.9798	1596	220.9	18.57	0.138408521	0.011635338	30
2960	5171	m24	2	12.775	1	N	1	72.8	1	18	0	A	SMC	CN	2015/7/21	14.6	NA	1.0072	1587	238.6	20.79	0.150346566	0.013100189	30	25	1.138	0.778	0.492	-0.104	6.0264	4.2816	1341.41	NA	NA	NA	NA	NA	NA	NA	NA	NA	1.3755	0.9798	1596	220.9	18.57	0.138408521	0.011635338	30
2961	5175	bl	0	12.864	1	N	1	79.5	1	20	0	A	SMC	CN	2013/6/5	12.864	1.34161	1.0529	1431	194.6	16.77	0.135988819	0.011719078	30	26	0.928	2.247	1.275	0.706	6.582	2.7252	1349.41	0	0	1	0	0	0	0	0	0	1.34161	1.0529	1431	194.6	16.77	0.135988819	0.011719078	30
2962	5175	m24	2	12.864	1	N	1	79.5	1	20	0	A	SMC	CN	2015/6/2	14.051	NA	1.0218	2232	241.7	20.32	0.10828853	0.009103943	30	25	1.094	2.543	1.161	0.706	6.42478	2.24759	1382.12	NA	NA	NA	NA	NA	NA	NA	NA	NA	1.34161	1.0529	1431	194.6	16.77	0.135988819	0.011719078	30
2964	5176	bl	0	12.956	1	Y	1	65.7	1	18	1	A	SMC	CN	2013/6/11	12.956	1.20664	1.0696	867	215.8	18.08	0.248904268	0.020853518	29	28	0.849	0.244	-0.16	-0.104	5.35938	0.655406	1424.29	NA	0	1	0	1	0	1	0	0	1.20664	1.0696	867	215.8	18.08	0.248904268	0.020853518	29
2965	5176	m24	2	12.956	1	Y	1	65.7	1	18	1	A	SMC	CN	2015/7/1	11.147	NA	1.1386	NA	NA	NA	NA	NA	30	28	2.644	1.061	1.76	-0.104	5.53157	0.469863	1435.84	NA	0	1	0	1	0	1	0	0	1.20664	1.0696	867	215.8	18.08	0.248904268	0.020853518	29
2967	5177	bl	0	11.661	1	Y	1	72.5	1	18	0	A	SMC	CN	2013/5/29	11.661	1.22724	1.1246	1944	366.3	33.07	0.188425926	0.017011317	29	23	1.113	0.511	0.766	-0.104	6.54087	2.08774	1387.34	NA	0	0	0	0	0	1	0	0	1.22724	1.1246	1944	366.3	33.07	0.188425926	0.017011317	29
2968	5177	m24	2	11.661	1	Y	1	72.5	1	18	0	A	SMC	CN	2015/6/11	15.717	NA	NA	NA	NA	NA	NA	NA	30	26	1.241	0.537	0.87	0.706	6.67969	3.2731	1370.04	NA	0	0	0	0	0	1	0	0	1.22724	1.1246	1944	366.3	33.07	0.188425926	0.017011317	29
2974	5185	bl	0	21.151	1	Y	1	69.9	1	20	1	A	SMC	CN	2013/6/7	21.151	1.38927	1.1888	662.8	448.3	45.64	0.676372963	0.068859384	30	30	1.747	2.729	1.856	0.706	6.25654	7.35113	1436.62	0	NA	NA	NA	NA	NA	NA	NA	NA	1.38927	1.1888	662.8	448.3	45.64	0.676372963	0.068859384	30
2975	5185	m24	2	21.151	1	Y	1	69.9	1	20	1	A	SMC	CN	2015/5/28	17.789	NA	1.2732	595.7	478.9	51	0.803928152	0.085613564	30	28	1.725	2.232	1.856	0.706	6.3353	8.81816	1429.47	NA	NA	NA	NA	NA	NA	NA	NA	NA	1.38927	1.1888	662.8	448.3	45.64	0.676372963	0.068859384	30
2978	5193	bl	0	22.88	1	N	1	72.5	1	16	0	A	SMC	CN	2013/6/11	22.88	1.38033	0.993	1111	148.5	12.32	0.133663366	0.011089109	29	26	1.045	0.412	0.504	0.706	6.6876	3.918	1348.19	NA	1	0	1	1	1	1	0	0	1.38033	0.993	1111	148.5	12.32	0.133663366	0.011089109	29
2979	5193	m24	2	22.88	1	N	1	72.5	1	16	0	A	SMC	CN	2015/6/11	11.521	NA	0.9859	982.5	148.9	12.43	0.151552163	0.012651399	30	27	0.935	0.537	0.584	-0.871	6.43926	4.10596	1354.22	NA	1	0	1	1	1	1	0	0	1.38033	0.993	1111	148.5	12.32	0.133663366	0.011089109	29
2981	5194	bl	0	0.833	1	N	1	65.2	1	18	0	A	SMC	CN	2013/6/7	0.833	1.21932	1.0874	1386	119.7	11.81	0.086363636	0.008520924	28	27	1.555	1.419	0.673	-0.104	6.55255	2.40368	1354.8	NA	1	1	0	1	1	1	0	0	1.21932	1.0874	1386	119.7	11.81	0.086363636	0.008520924	28
2982	5194	m24	2	0.833	1	N	1	65.2	1	18	0	A	SMC	CN	2015/6/9	0.468	NA	NA	NA	NA	NA	NA	NA	29	27	1.414	1.131	0.787	-0.104	6.52037	1.70312	1318.91	NA	1	1	0	1	1	1	0	0	1.21932	1.0874	1386	119.7	11.81	0.086363636	0.008520924	28
2984	5195	bl	0	8.512	1	N	1	65.1	1	16	1	A	SMC	CN	2013/7/3	8.512	1.25508	1.0326	2571	382.9	32.99	0.148930377	0.012831583	29	24	1.081	0.016	0.55	0.706	6.7188	3.2832	1263.02	NA	1	0	1	0	1	1	0	0	1.25508	1.0326	2571	382.9	32.99	0.148930377	0.012831583	29
2985	5195	m24	2	8.512	1	N	1	65.1	1	16	1	A	SMC	CN	2015/7/9	11.975	NA	0.9905	NA	NA	NA	NA	NA	30	26	1.891	1.713	1.537	-0.104	6.774	4.4772	1260.19	NA	1	0	1	0	1	1	0	0	1.25508	1.0326	2571	382.9	32.99	0.148930377	0.012831583	29
2988	5197	bl	0	14.925	1	Y	1	78.9	1	18	0	A	SMC	CN	2013/6/18	14.925	1.14112	1.1086	1142	151	13.05	0.132224168	0.01142732	30	24	0.611	-0.185	0.505	-0.104	6.04137	41.2561	1145.29	NA	NA	NA	NA	NA	NA	NA	NA	NA	1.14112	1.1086	1142	151	13.05	0.132224168	0.01142732	30
2989	5197	m24	2	14.925	1	Y	1	78.9	1	18	0	A	SMC	CN	2015/7/2	24.201	NA	1.1073	1213	158.8	13.52	0.130915087	0.011145919	27	24	0.159	-0.29	-0.06	-0.896	5.95473	55.3848	1156.67	NA	NA	NA	NA	NA	NA	NA	NA	NA	1.14112	1.1086	1142	151	13.05	0.132224168	0.01142732	30
2991	5198	bl	0	13.312	1	Y	1	69.2	1	18	1	A	SMC	CN	2013/6/18	13.312	1.4244	1.1457	833.6	145	12.79	0.173944338	0.01534309	30	25	1.881	2.994	2.832	0.706	7.77944	1.76199	1435.08	NA	1	0	1	0	1	1	0	0	1.4244	1.1457	833.6	145	12.79	0.173944338	0.01534309	30
2992	5198	m24	2	13.312	1	Y	1	69.2	1	18	1	A	SMC	CN	2015/6/10	12.038	NA	1.2173	NA	NA	NA	NA	NA	30	29	2.571	2.729	1.76	-0.104	7.48711	2.23052	1438.5	NA	1	0	1	0	1	1	0	0	1.4244	1.1457	833.6	145	12.79	0.173944338	0.01534309	30
2994	5199	bl	0	23.037	1	Y	1	66.8	1	15	0	A	SMC	CN	2013/6/13	23.037	1.30417	1.6316	467.1	155.1	15.72	0.332048812	0.033654464	28	22	0.93	-0.29	-0.252	-0.253	5.71337	6.98947	1275.98	NA	NA	NA	NA	NA	NA	NA	NA	NA	1.30417	1.6316	467.1	155.1	15.72	0.332048812	0.033654464	28
2995	5199	m24	2	23.037	1	Y	1	66.8	1	15	0	A	SMC	CN	2015/6/18	29.472	NA	1.7404	478.7	152.4	15.74	0.318362231	0.032880719	30	26	0.531	-0.105	-0.328	-0.104	NA	NA	NA	NA	NA	NA	NA	NA	NA	NA	NA	NA	1.30417	1.6316	467.1	155.1	15.72	0.332048812	0.033654464	28
2997	5200	bl	0	8.914	1	N	1	76.4	1	18	0	A	SMC	CN	2013/7/10	8.914	1.28994	0.9568	1112	111.3	9.63	0.100089928	0.008660072	30	27	1.864	0.644	0.926	0.706	7.53407	5.24675	1444.5	0	1	1	0	1	1	1	0	0	1.28994	0.9568	1112	111.3	9.63	0.100089928	0.008660072	30
2998	5200	m24	2	8.914	1	N	1	76.4	1	18	0	A	SMC	CN	2015/7/2	9.468	NA	0.9906	1129	119.1	9.95	0.105491585	0.008813109	30	29	1.402	0.644	1.161	0.706	7.30509	4.7566	1443.78	NA	1	1	0	1	1	1	0	0	1.28994	0.9568	1112	111.3	9.63	0.100089928	0.008660072	30
3000	5202	bl	0	15.673	1	Y	1	65.7	1	16	1	A	SMC	CN	2013/6/19	15.673	1.26962	1.4329	545.3	214.3	21.4	0.392994682	0.039244453	30	25	1.061	0.766	0.549	-0.104	6.7644	7.3752	1473.87	0	0	1	0	0	0	0	0	0	1.26962	1.4329	545.3	214.3	21.4	0.392994682	0.039244453	30
3001	5202	m24	2	15.673	1	Y	1	65.7	1	16	1	A	SMC	CN	2015/9/21	27.784	NA	1.4678	526	233.8	23.48	0.444486692	0.044638783	29	27	1.12	0.214	0.741	-1.402	6.6012	14.0232	1479.06	NA	0	1	0	0	0	0	0	0	1.26962	1.4329	545.3	214.3	21.4	0.392994682	0.039244453	30
3003	5203	bl	0	13.202	1	Y	1	66.5	1	19	0	A	SMC	CN	2013/6/21	13.202	1.40783	1.1498	1176	209.4	18.21	0.178061224	0.015484694	30	27	1.885	1.061	1.504	-0.104	7.1508	3.0972	1431.19	NA	0	1	0	0	0	0	0	0	1.40783	1.1498	1176	209.4	18.21	0.178061224	0.015484694	30
3004	5203	m24	2	13.202	1	Y	1	66.5	1	19	0	A	SMC	CN	2015/6/11	11.069	NA	1.0971	1260	208.7	18.18	0.165634921	0.014428571	29	29	1.783	1.842	2.16	-0.253	7.14139	5.15248	1427.5	NA	0	1	0	0	0	0	0	0	1.40783	1.1498	1176	209.4	18.21	0.178061224	0.015484694	30
3009	5207	bl	0	4.5	1	N	1	74.9	0	14	0	A	SMC	CN	2013/7/11	4.5	1.19739	1.0069	1343	204.9	18.85	0.152568876	0.014035741	28	19	0.451	0.008	-0.279	-0.104	6.95451	6.61947	1498.02	NA	1	0	0	0	1	1	0	0	1.19739	1.0069	1343	204.9	18.85	0.152568876	0.014035741	28
3010	5207	m12	1	4.5	2	N	1	74.9	0	14	0	A	SMC	MCI	2014/7/24	2.202	NA	NA	NA	NA	NA	NA	NA	29	26	0.278	0.209	0.25	-0.104	7.0056	7.0812	1489.9	NA	1	0	0	0	1	1	0	0	1.19739	1.0069	1343	204.9	18.85	0.152568876	0.014035741	28
3016	5213	bl	0	14.821	1	N	1	65.4	1	16	0	A	SMC	CN	2013/8/15	14.821	1.25997	1.0189	3012	298.3	25.87	0.099037185	0.008588977	28	29	1.776	1.605	0.445	-0.104	5.4072	1.1568	1180.9	NA	1	0	0	0	1	1	0	0	1.25997	1.0189	3012	298.3	25.87	0.099037185	0.008588977	28
3017	5213	m24	2	14.821	1	N	1	65.4	1	16	0	A	SMC	CN	2015/9/10	8.405	NA	1.0438	2582	325.1	27.31	0.125910147	0.010577072	28	28	1.841	2.229	0.039	-0.674	5.29397	1.70592	1188.01	NA	1	0	0	0	1	1	0	0	1.25997	1.0189	3012	298.3	25.87	0.099037185	0.008588977	28
3018	5214	bl	0	7.357	1	N	1	69.6	1	12	0	A	SMC	CN	2013/7/10	7.357	1.42356	1.0189	1269	176.4	14.56	0.139007092	0.011473601	30	23	0.842	-0.236	0.53	-0.104	6.40403	5.47696	1396.62	0	0	0	0	0	0	1	0	0	1.42356	1.0189	1269	176.4	14.56	0.139007092	0.011473601	30
3019	5214	m24	2	7.357	4	N	1	69.6	1	12	0	A	SMC	MCI	2015/6/25	12.867	NA	1.0333	NA	NA	NA	NA	NA	30	22	0.283	-0.256	0.87	0.706	6.42473	13.1979	1402.25	NA	0	0	0	0	0	1	0	0	1.42356	1.0189	1269	176.4	14.56	0.139007092	0.011473601	30
3024	5222	bl	0	9.16	1	Y	1	67.5	1	12	0	A	SMC	CN	2013/8/14	9.16	1.30522	1.1048	1754	244.1	22.25	0.139167617	0.012685291	29	25	0.565	0.899	0.982	0.706	6.564	2.5176	1288.31	NA	NA	NA	NA	NA	NA	NA	NA	NA	1.30522	1.1048	1754	244.1	22.25	0.139167617	0.012685291	29
3025	5222	m24	2	9.16	1	Y	1	67.5	1	12	0	A	SMC	CN	2015/8/26	9.296	NA	1.0593	1739	228.1	21.08	0.131167338	0.012121909	28	27	0.827	0.763	-0.137	-0.564	6.42	3.2292	1328.55	NA	NA	NA	NA	NA	NA	NA	NA	NA	1.30522	1.1048	1754	244.1	22.25	0.139167617	0.012685291	29
3028	5227	bl	0	23.655	1	Y	1	71.3	0	18	1	A	SMC	CN	2013/8/19	23.655	1.15404	1.0867	648.9	492.1	50.76	0.758360302	0.078224688	30	25	0.17	0.205	0.8	0.706	6.8052	6.3264	1444.1	NA	1	0	0	0	1	1	0	0	1.15404	1.0867	648.9	492.1	50.76	0.758360302	0.078224688	30
3029	5227	m24	2	23.655	4	Y	1	71.3	0	18	1	A	SMC	MCI	2015/7/2	20.169	NA	1.051	648.3	542.5	59.86	0.836803949	0.092333796	30	24	-0.114	0.214	0.575	-0.674	6.73293	7.10268	1464.27	NA	1	0	0	0	1	1	0	0	1.15404	1.0867	648.9	492.1	50.76	0.758360302	0.078224688	30
3030	5228	bl	0	10.165	1	N	1	77.8	1	15	0	A	SMC	CN	2013/7/11	10.165	1.27371	0.9897	1709	224	21.07	0.131070802	0.012328847	27	30	1.865	1.045	1.562	0.706	6.30993	1.36958	1297.42	0	1	1	0	0	1	0	0	0	1.27371	0.9897	1709	224	21.07	0.131070802	0.012328847	27
3031	5228	m24	2	10.165	1	N	1	77.8	1	15	0	A	SMC	CN	2015/7/7	10.469	NA	0.9795	1408	216.9	19.78	0.154048295	0.014048295	30	26	2.129	0.565	1.088	-0.104	6.36867	1.12263	1318.04	NA	1	1	0	0	1	0	0	0	1.27371	0.9897	1709	224	21.07	0.131070802	0.012328847	27
3037	5234	bl	0	18.121	1	Y	1	78.6	1	15	0	A	SMC	CN	2013/7/17	18.121	1.16083	1.4018	391.2	113.4	10.29	0.289877301	0.026303681	29	28	0.7	0.766	1.627	0.706	7.48845	39.8743	1509.36	NA	NA	NA	NA	NA	NA	NA	NA	NA	1.16083	1.4018	391.2	113.4	10.29	0.289877301	0.026303681	29
3038	5234	m24	2	18.121	4	Y	1	78.6	1	15	0	A	SMC	MCI	2015/7/8	28.304	NA	1.3761	426.1	126.1	11.39	0.29593992	0.026730814	27	25	0.449	0.016	0.669	-0.104	7.38566	43.166	1511.52	NA	NA	NA	NA	NA	NA	NA	NA	NA	1.16083	1.4018	391.2	113.4	10.29	0.289877301	0.026303681	29
3041	5236	bl	0	31.36	1	N	1	85.3	0	16	0	A	SMC	CN	2013/7/11	31.36	1.26807	1.0966	1141	427.3	40.99	0.374496056	0.035924628	28	24	0.972	0.25	1.016	0.706	6.40898	9.83626	1452.53	NA	1	0	0	0	0	1	0	1	1.26807	1.0966	1141	427.3	40.99	0.374496056	0.035924628	28
3042	5236	m24	2	31.36	1	N	1	85.3	0	16	0	A	SMC	CN	2015/7/24	28.373	NA	NA	NA	NA	NA	NA	NA	28	24	1.112	0.537	0.324	0.706	6.10436	8.9156	1399.62	NA	1	0	0	0	0	1	0	1	1.26807	1.0966	1141	427.3	40.99	0.374496056	0.035924628	28
3044	5237	bl	0	15.888	1	Y	1	80.3	0	19	1	A	SMC	CN	2013/7/10	15.888	1.09967	1.5854	951.8	356.5	38.08	0.374553478	0.040008405	29	25	0.978	-0.29	0.276	0.706	5.88913	7.00061	1447.19	NA	1	0	0	0	1	1	0	0	1.09967	1.5854	951.8	356.5	38.08	0.374553478	0.040008405	29
3045	5237	m24	2	15.888	1	Y	1	80.3	0	19	1	A	SMC	CN	2015/7/15	24.417	NA	NA	NA	NA	NA	NA	NA	30	25	1.091	0.354	0.208	0.706	5.39899	7.57492	1407.61	NA	1	0	0	0	1	1	0	0	1.09967	1.5854	951.8	356.5	38.08	0.374553478	0.040008405	29
3049	5242	bl	0	1.898	1	N	1	67.2	0	20	0	A	SMC	CN	2013/7/11	1.898	1.35259	0.918	1306	302.5	27.06	0.231623277	0.020719755	29	28	1.435	0.722	2.428	-0.104	7.3512	0.9156	1557.2	0	0	0	1	0	0	0	0	0	1.35259	0.918	1306	302.5	27.06	0.231623277	0.020719755	29
3050	5242	m24	2	1.898	1	N	1	67.2	0	20	0	A	SMC	CN	2015/8/5	3.268	NA	0.9216	NA	NA	NA	NA	NA	29	25	2.056	0.722	1.05	0.706	6.8496	0.9168	1563.53	NA	0	0	1	0	0	0	0	0	1.35259	0.918	1306	302.5	27.06	0.231623277	0.020719755	29
3053	5244	bl	0	12.224	1	N	1	75.8	1	16	0	A	SMC	CN	2013/7/31	12.224	1.21373	1.0629	1681	161.1	14.63	0.095835812	0.008703153	30	30	1.817	-0.136	0.743	-0.104	6.8424	0.8892	1389.43	NA	1	0	1	0	1	0	0	0	1.21373	1.0629	1681	161.1	14.63	0.095835812	0.008703153	30
3054	5244	m24	2	12.224	1	N	1	75.8	1	16	0	A	SMC	CN	2015/8/5	9.825	NA	1.0527	1414	149.4	13.53	0.105657709	0.0095686	30	30	1.556	1.596	0.926	0.706	6.71958	1.5097	1366.92	NA	1	0	1	0	1	0	0	0	1.21373	1.0629	1681	161.1	14.63	0.095835812	0.008703153	30
3059	5253	bl	0	7.497	1	N	1	68.1	0	18	1	A	SMC	CN	2013/8/5	7.497	1.36181	1.0749	1914	196.4	18.55	0.10261233	0.009691745	30	22	1.441	0.766	0.231	-0.984	7.4988	2.0604	1627.21	NA	1	0	0	0	1	1	0	0	1.36181	1.0749	1914	196.4	18.55	0.10261233	0.009691745	30
3060	5253	m24	2	7.497	1	N	1	68.1	0	18	1	A	SMC	CN	2015/7/22	7.637	NA	1.0465	1514	184.5	17.35	0.121862616	0.011459709	30	26	1.026	0.872	0.87	-0.104	7.4892	3.4284	1633.81	NA	1	0	0	0	1	1	0	0	1.36181	1.0749	1914	196.4	18.55	0.10261233	0.009691745	30
3064	5258	bl	0	30.474	1	Y	1	77.9	1	12	0	A	SMC	CN	2013/8/12	30.474	1.34255	1.3343	869.7	275.2	26.32	0.316430953	0.030263309	29	22	0.965	1.024	0.59	0.706	6.4092	4.9932	1150.84	NA	NA	NA	NA	NA	NA	NA	NA	NA	1.34255	1.3343	869.7	275.2	26.32	0.316430953	0.030263309	29
3065	5258	m12	1	30.474	1	Y	1	77.9	1	12	0	A	SMC	CN	2014/8/12	28.435	NA	NA	NA	NA	NA	NA	NA	30	24	0.642	0.644	1.275	-0.104	NA	NA	NA	NA	NA	NA	NA	NA	NA	NA	NA	NA	1.34255	1.3343	869.7	275.2	26.32	0.316430953	0.030263309	29
3068	5259	bl	0	15.825	1	N	1	78.8	1	18	0	A	SMC	CN	2013/8/14	15.825	1.31582	1.0494	1353	208.2	17.12	0.153880266	0.012653363	28	24	1.606	0.208	0.571	-0.756	6.9999	9.6015	1380.8	NA	1	0	0	0	1	1	0	0	1.31582	1.0494	1353	208.2	17.12	0.153880266	0.012653363	28
3069	5259	m24	2	15.825	1	N	1	78.8	1	18	0	A	SMC	CN	2015/8/28	16.488	NA	1.0385	1347	213.6	17.56	0.15857461	0.013036377	27	24	1.197	-0.03	0.507	-0.104	6.80901	12.5955	1354.63	NA	1	0	0	0	1	1	0	0	1.31582	1.0494	1353	208.2	17.12	0.153880266	0.012653363	28
3071	5261	bl	0	11.424	1	Y	1	78.1	1	18	1	A	SMC	CN	2013/7/31	11.424	1.28094	1.3349	568.5	196.4	19.03	0.345470536	0.033474055	30	26	0.93	-0.068	0.669	-0.104	6.16962	5.48619	1359.18	NA	NA	NA	NA	NA	NA	NA	NA	NA	1.28094	1.3349	568.5	196.4	19.03	0.345470536	0.033474055	30
3072	5261	m24	2	11.424	NA	Y	1	78.1	1	18	1	A	SMC		2015/9/3	10.729	NA	1.2173	NA	NA	NA	NA	NA	29	27	0.627	0.537	0.87	-0.104	6.186	7.1496	1365.69	NA	NA	NA	NA	NA	NA	NA	NA	NA	1.28094	1.3349	568.5	196.4	19.03	0.345470536	0.033474055	30
3077	5265	bl	0	28.054	1	Y	1	75.1	1	18	0	A	SMC	CN	2013/8/12	28.054	1.28779	1.2457	466.1	247.1	24.78	0.530143746	0.053164557	30	22	1.204	0.372	0.563	-0.984	6.48572	3.45203	1407.76	NA	NA	NA	NA	NA	NA	NA	NA	NA	1.28779	1.2457	466.1	247.1	24.78	0.530143746	0.053164557	30
3078	5265	m24	2	28.054	1	Y	1	75.1	1	18	0	A	SMC	CN	2015/8/25	27.82	NA	1.5741	376.8	266.5	27.36	0.707271762	0.072611465	28	25	1.248	0.685	0.426	-0.104	5.74662	1.85947	1415.99	NA	NA	NA	NA	NA	NA	NA	NA	NA	1.28779	1.2457	466.1	247.1	24.78	0.530143746	0.053164557	30
3080	5266	bl	0	8.683	1	N	1	65.9	0	16	0	A	SMC	CN	2013/8/15	8.683	1.31821	0.9999	2433	279.9	24.28	0.115043157	0.009979449	28	26	1.653	1.359	0.447	-0.104	7.51933	1.50707	1481.71	0	0	1	0	0	0	0	0	0	1.31821	0.9999	2433	279.9	24.28	0.115043157	0.009979449	28
3081	5266	m24	2	8.683	1	N	1	65.9	0	16	0	A	SMC	CN	2015/8/6	10.875	NA	0.984	2535	289.1	24.79	0.114043393	0.009779093	30	25	1.277	0.738	1.627	-0.104	7.35514	1.14665	1487.61	NA	0	1	0	0	0	0	0	0	1.31821	0.9999	2433	279.9	24.28	0.115043157	0.009979449	28
3084	5269	bl	0	10.501	1	Y	1	64.9	0	16	1	A	SMC	CN	2013/8/20	10.501	1.23539	1.0496	590.4	108.2	10.55	0.183265583	0.017869241	29	26	0.399	0.725	0.782	0.706	7.76476	1.40692	1447.44	NA	1	1	0	1	1	1	0	0	1.23539	1.0496	590.4	108.2	10.55	0.183265583	0.017869241	29
3085	5269	m24	2	10.501	1	Y	1	64.9	0	16	1	A	SMC	CN	2015/9/1	15.374	NA	1.0293	NA	NA	NA	NA	NA	27	27	0.977	1.06	0.733	0.706	7.8984	2.6988	1441.73	NA	1	1	0	1	1	1	0	0	1.23539	1.0496	590.4	108.2	10.55	0.183265583	0.017869241	29
3089	5272	bl	0	6.776	1	Y	1	69.9	1	8	0	A	SMC	CN	2013/9/4	6.776	1.38561	1.2343	2358	305	25.05	0.129346904	0.01062341	28	27	0.708	1.01	0.173	0.706	5.1516	3.0084	1270.83	0	NA	NA	NA	NA	NA	NA	NA	NA	1.38561	1.2343	2358	305	25.05	0.129346904	0.01062341	28
3090	5272	m24	2	6.776	1	Y	1	69.9	1	8	0	A	SMC	CN	2015/9/15	15.548	NA	1.1784	NA	NA	NA	NA	NA	30	29	1.286	1.368	0.33	0.706	4.83612	NA	1277.11	NA	NA	NA	NA	NA	NA	NA	NA	NA	1.38561	1.2343	2358	305	25.05	0.129346904	0.01062341	28
3091	5273	bl	0	23.42	1	Y	1	90.1	0	20	0	A	SMC	CN	2013/8/20	23.42	1.14716	1.1946	NA	NA	NA	NA	NA	30	24	0.199	-0.562	0.058	-0.104	6.43125	1.0612	1358.75	NA	NA	NA	NA	NA	NA	NA	NA	NA	1.14716	1.1946	NA	NA	NA	NA	NA	30
3092	5273	m12	1	23.42	2	Y	1	90.1	0	20	0	A	SMC	MCI	2014/8/29	26.866	NA	NA	NA	NA	NA	NA	NA	29	25	0.135	-0.373	0.837	0.706	NA	NA	NA	NA	NA	NA	NA	NA	NA	NA	NA	NA	1.14716	1.1946	NA	NA	NA	NA	NA	30
3093	5273	m24	2	23.42	2	Y	1	90.1	0	20	0	A	SMC	MCI	2015/8/26	25.804	NA	1.2807	NA	NA	NA	NA	NA	27	25	0.576	-0.373	0.638	0.706	6.28709	1.13595	1357.7	NA	NA	NA	NA	NA	NA	NA	NA	NA	1.14716	1.1946	NA	NA	NA	NA	NA	30
3096	5277	bl	0	25.354	1	Y	1	71.8	1	15	1	A	SMC	CN	2013/8/28	25.354	1.41682	1.7342	780.3	324.8	34.39	0.41625016	0.044072793	28	25	1.031	0.209	-0.046	-0.984	5.98691	2.43091	1303.76	0	1	0	0	0	1	1	0	0	1.41682	1.7342	780.3	324.8	34.39	0.41625016	0.044072793	28
3097	5277	m24	2	25.354	1	Y	1	71.8	1	15	1	A	SMC	CN	2015/8/31	22.504	NA	1.6335	760.1	341.2	36.21	0.448888304	0.047638469	24	25	-0.222	0.12	0.331	-0.756	5.82353	2.69949	1281.9	NA	1	0	0	0	1	1	0	0	1.41682	1.7342	780.3	324.8	34.39	0.41625016	0.044072793	28
3102	5280	bl	0	16.793	1	Y	1	67.5	0	16	0	A	SMC	CN	2013/9/17	16.793	1.25096	0.9832	731.8	101.2	10.08	0.13828915	0.013774255	30	28	1.089	1.408	1.307	0.706	6.58209	1.18133	1501.9	NA	NA	NA	NA	NA	NA	NA	NA	NA	1.25096	0.9832	731.8	101.2	10.08	0.13828915	0.013774255	30
3103	5280	m24	2	16.793	1	Y	1	67.5	0	16	0	A	SMC	CN	2015/9/29	14.687	NA	0.9826	NA	NA	NA	NA	NA	30	27	0.994	1.222	0.986	0.706	6.21126	1.85042	1521.17	NA	NA	NA	NA	NA	NA	NA	NA	NA	1.25096	0.9832	731.8	101.2	10.08	0.13828915	0.013774255	30
3104	5282	bl	0	12.846	1	Y	1	66.9	0	17	1	A	SMC	CN	2013/9/9	12.846	1.1358	1.3268	558.9	170.7	15.63	0.305421363	0.027965647	29	NA	0.856	1.193	0.296	-0.756	7.236	4.5564	1387.39	NA	NA	NA	NA	NA	NA	NA	NA	NA	1.1358	1.3268	558.9	170.7	15.63	0.305421363	0.027965647	29
3105	5282	m24	2	12.846	1	Y	1	66.9	0	17	1	A	SMC	CN	2015/11/19	10.755	NA	NA	NA	NA	NA	NA	NA	27	24	-0.04	0.035	1.014	-0.104	6.8904	9.9396	1383.39	NA	NA	NA	NA	NA	NA	NA	NA	NA	1.1358	1.3268	558.9	170.7	15.63	0.305421363	0.027965647	29
3111	5287	bl	0	5.788	1	Y	1	78.9	1	16	0	A	SMC	CN	2013/9/18	5.788	1.57952	1.2348	2358	268.4	26.11	0.113825276	0.011072943	29	28	1.485	-0.167	0.173	-0.564	6.1824	0.7512	1349.4	0	0	1	0	0	0	0	1	0	1.57952	1.2348	2358	268.4	26.11	0.113825276	0.011072943	29
3112	5287	m24	2	5.788	1	Y	1	78.9	1	16	0	A	SMC	CN	2015/9/30	15.069	NA	1.2611	NA	NA	NA	NA	NA	29	26	0.803	0.723	0.066	0.706	5.9352	0.684	1350.94	NA	0	1	0	0	0	0	1	0	1.57952	1.2348	2358	268.4	26.11	0.113825276	0.011072943	29
3113	5288	bl	0	5.228	1	N	1	81.9	1	18	0	A	SMC	CN	2013/9/25	5.228	1.47256	1.0415	2460	300.1	26.59	0.12199187	0.010808943	30	29	1.331	0.766	1.2	0.706	6.66766	20.6478	1387.58	0	1	0	0	0	1	1	0	0	1.47256	1.0415	2460	300.1	26.59	0.12199187	0.010808943	30
3114	5288	m24	2	5.228	1	N	1	81.9	1	18	0	A	SMC	CN	2015/9/24	17.13	NA	1.05	NA	NA	NA	NA	NA	30	27	1.713	0.069	0.841	-0.104	6.51418	24.361	1383.93	NA	1	0	0	0	1	1	0	0	1.47256	1.0415	2460	300.1	26.59	0.12199187	0.010808943	30
3116	5289	bl	0	8.672	1	Y	1	59.7	1	16	1	A	SMC	CN	2013/11/11	8.672	1.47587	1.3928	1665	187.1	15.79	0.112372372	0.009483483	29	27	1.234	1.419	0.639	0.706	6.53671	1.20803	1403.68	NA	NA	NA	NA	NA	NA	NA	NA	NA	1.47587	1.3928	1665	187.1	15.79	0.112372372	0.009483483	29
3117	5289	m24	2	8.672	1	Y	1	59.7	1	16	1	A	SMC	CN	2015/11/16	9.825	NA	1.1539	1462	173.1	15.23	0.118399453	0.010417237	30	30	1.394	1.329	0.936	0.706	6.8544	2.4	1407.93	NA	NA	NA	NA	NA	NA	NA	NA	NA	1.47587	1.3928	1665	187.1	15.79	0.112372372	0.009483483	29
3120	5290	bl	0	18.583	1	Y	1	67	1	12	1	A	SMC	CN	2013/9/24	18.583	1.45727	1.5691	899.4	501.3	53.3	0.557371581	0.05926173	29	25	1.79	2.543	1.028	0.706	6.54738	1.67656	1347.59	NA	1	1	1	0	1	1	0	0	1.45727	1.5691	899.4	501.3	53.3	0.557371581	0.05926173	29
3121	5290	m24	2	18.583	1	Y	1	67	1	12	1	A	SMC	CN	2015/10/1	35.598	NA	1.5797	815	490.1	53.65	0.601349693	0.065828221	30	24	1.794	2.139	0.182	-0.104	6.6588	2.3796	1350.05	NA	1	1	1	0	1	1	0	0	1.45727	1.5691	899.4	501.3	53.3	0.557371581	0.05926173	29
3123	5292	bl	0	17.408	1	Y	1	74.3	1	13	0	A	SMC	CN	2013/11/12	17.408	1.42463	1.3714	928.3	375.7	36.39	0.404718302	0.039200689	30	29	1.198	0.222	1.275	0.706	6.05251	6.42754	1257.97	0	0	1	1	0	0	0	0	0	1.42463	1.3714	928.3	375.7	36.39	0.404718302	0.039200689	30
3124	5292	m24	2	17.408	1	Y	1	74.3	1	13	0	A	SMC	CN	2015/11/19	18.911	NA	1.4694	915.4	394.9	40.95	0.431396111	0.044734542	29	28	0.968	1.109	1.76	0.706	6.06298	9.89673	1248.68	NA	0	1	1	0	0	0	0	0	1.42463	1.3714	928.3	375.7	36.39	0.404718302	0.039200689	30
3127	5295	bl	0	10.932	1	Y	1	75.5	1	15	1	A	SMC	CN	2013/12/11	10.932	1.16065	1.3194	416.8	88.69	8.53	0.212787908	0.020465451	29	27	-0.073	-0.294	0.084	0.706	6.30006	10.6915	1371.15	NA	NA	NA	NA	NA	NA	NA	NA	NA	1.16065	1.3194	416.8	88.69	8.53	0.212787908	0.020465451	29
3128	5295	m24	2	10.932	1	Y	1	75.5	1	15	1	A	SMC	CN	2015/12/8	9.335	NA	1.2752	NA	NA	NA	NA	NA	26	27	-0.06	-0.29	-0.096	0.706	5.76659	9.83007	1362.15	NA	NA	NA	NA	NA	NA	NA	NA	NA	1.16065	1.3194	416.8	88.69	8.53	0.212787908	0.020465451	29
3129	5296	bl	0	4.045	1	Y	1	69.3	0	14	0	A	SMC	CN	2013/12/18	4.045	1.42826	1.1384	1460	224.9	20.9	0.154041096	0.014315068	29	26	0.266	2.123	0.976	0.706	8.6028	6.9612	1833.12	0	1	0	0	0	0	0	0	0	1.42826	1.1384	1460	224.9	20.9	0.154041096	0.014315068	29
3130	5296	m24	2	4.045	1	Y	1	69.3	0	14	0	A	SMC	CN	2015/12/17	9.174	NA	1.2831	NA	NA	NA	NA	NA	29	26	0.638	1.834	1.635	0.706	8.7564	10.9212	1829.59	NA	1	0	0	0	0	0	0	0	1.42826	1.1384	1460	224.9	20.9	0.154041096	0.014315068	29
[truncated: 8 more columns]
