# Supplementary material for: Plasma p-tau181 Level Predicts Neurodegeneration and Progression to Alzheimer's Dementia: A Longitudinal Study
Source: Front Neurol. 2021 Sep 7;12:695696. doi: 10.3389/fneur.2021.695696 (PMC8452983; doi:10.3389/fneur.2021.695696)
Supplement: Supplementary file 4 [file Data_Sheet_1.ZIP › DATA/individual data points/table1&2/B.csv]

	RID	VISCODE	time	BLPLASMA	DXCHANGE	GROUP_abeta	DX	AGE	PTGENDER	PTEDUCAT	APOE4	GROUP	DX_bl	DXX	EXAMDATE.key	PLASMAPTAU181	FDG	AV45	ABETA42	TAU	PTAU	TAUAB	PTAUAB	MMSE	MOCA	ADNI_MEM	ADNI_EF	ADNI_LAN	ADNI_VS	TOTAL_HIPPO	TOTAL_WMH	TOTAL_BRAIN	INFARCT	CVD	Cancer	Current.Depression	DM2	Hypertension	lipid	smoking	stroke	BLFDG	BLAV45	BLABETA42	BLTAU	BLPTAU	BLTAUAB	BLPTAUAB	BLMMSE
540	4003	bl	0	16.019	1	Y	2	72.3	1	16	1	B	CN	CN	2011/4/13	16.019	1.20676	1.1967	1163	284.2	25.87	0.244368014	0.022244196	30	24	0.501	0.644	1.275	0.706	6.68747	4.14021	1243.22	0	0	1	0	0	0	0	0	0	1.20676	1.1967	1163	284.2	25.87	0.244368014	0.022244196	30
541	4003	m12	1	16.019	1	Y	2	72.3	1	16	1	B	CN	CN	2012/4/19	22.541	NA	NA	NA	NA	NA	NA	NA	29	23	1.066	0.338	0.986	-0.104	6.82114	4.29864	1321.68	0	0	1	0	0	0	0	0	0	1.20676	1.1967	1163	284.2	25.87	0.244368014	0.022244196	30
542	4003	m24	2	16.019	1	Y	2	72.3	1	16	1	B	CN	CN	2013/5/8	18.165	1.20178	1.3302	959.2	284.4	27.17	0.296497081	0.028325688	30	25	1.07	0.186	1.76	0.706	6.65033	2.55592	1306.58	NA	0	1	0	0	0	0	0	0	1.20676	1.1967	1163	284.2	25.87	0.244368014	0.022244196	30
543	4003	m24	2	16.019	1	Y	2	72.3	1	16	1	B	CN	CN	2013/5/8	18.165	1.20178	1.3302	1048	321.9	31.25	0.307156489	0.029818702	30	25	1.07	0.186	1.76	0.706	6.65033	2.55592	1306.58	NA	0	1	0	0	0	0	0	0	1.20676	1.1967	1163	284.2	25.87	0.244368014	0.022244196	30
544	4003	m36	3	16.019	1	Y	2	72.3	1	16	1	B	CN	CN	2014/4/15	24.899	NA	NA	NA	NA	NA	NA	NA	30	28	0.808	0.644	1.161	0.706	6.66766	5.36309	1305.82	0	0	1	0	0	0	0	0	0	1.20676	1.1967	1163	284.2	25.87	0.244368014	0.022244196	30
561	4010	bl	0	18.092	1	Y	2	70.8	1	18	0	B	CN	CN	2011/4/13	18.092	1.3268	1.346	681.8	160.6	14.52	0.235552948	0.021296568	29	25	1.535	1.979	1.504	-0.104	4.9752	0.63	1130.15	0	NA	NA	NA	NA	NA	NA	NA	NA	1.3268	1.346	681.8	160.6	14.52	0.235552948	0.021296568	29
562	4010	m12	1	18.092	1	Y	2	70.8	1	18	0	B	CN	CN	2012/4/26	24.645	NA	NA	NA	NA	NA	NA	NA	30	29	1.271	1.408	2.005	0.706	4.9236	1.0344	1214.58	0	NA	NA	NA	NA	NA	NA	NA	NA	1.3268	1.346	681.8	160.6	14.52	0.235552948	0.021296568	29
563	4010	m24	2	18.092	1	Y	2	70.8	1	18	0	B	CN	CN	2013/4/18	22.155	NA	NA	555.9	161.6	14.8	0.290699766	0.026623493	30	30	1.475	1.95	1.627	-0.104	NA	NA	NA	NA	NA	NA	NA	NA	NA	NA	NA	NA	1.3268	1.346	681.8	160.6	14.52	0.235552948	0.021296568	29
564	4010	m36	3	18.092	1	Y	2	70.8	1	18	0	B	CN	CN	2014/4/10	17.624	NA	NA	NA	NA	NA	NA	NA	29	27	2.442	1.216	2.37	-0.104	4.64524	1.77667	1218.84	NA	NA	NA	NA	NA	NA	NA	NA	NA	1.3268	1.346	681.8	160.6	14.52	0.235552948	0.021296568	29
570	4014	bl	0	12.489	1	Y	2	80.7	0	16	0	B	CN	CN	2011/5/31	12.489	1.33516	1.626	443.5	313.2	30.92	0.706200676	0.069718151	29	21	0.512	-0.667	0.8	-0.104	6.9504	3.1344	1570.88	0	1	0	0	0	1	1	0	0	1.33516	1.626	443.5	313.2	30.92	0.706200676	0.069718151	29
571	4014	m12	1	12.489	1	Y	2	80.7	0	16	0	B	CN	CN	2012/5/30	10.353	NA	NA	NA	NA	NA	NA	NA	29	22	0.315	-0.29	0.747	-0.104	7.0056	2.6532	1661.99	0	1	0	0	0	1	1	0	0	1.33516	1.626	443.5	313.2	30.92	0.706200676	0.069718151	29
572	4014	m24	2	12.489	1	Y	2	80.7	0	16	0	B	CN	CN	2013/6/5	20.758	1.34636	1.6956	539	319.9	33.57	0.593506494	0.062282004	27	22	0.649	-0.81	0.233	-0.756	6.87042	1.99692	1635.47	NA	1	0	0	0	1	1	0	0	1.33516	1.626	443.5	313.2	30.92	0.706200676	0.069718151	29
573	4014	m48	4	12.489	1	Y	2	80.7	0	16	0	B	CN	CN	2015/5/14	26.639	NA	1.6804	489.1	381.1	41.84	0.77918626	0.085544878	30	23	0.447	0.016	0.17	-0.649	6.58342	2.37201	1629.58	NA	1	0	0	0	1	1	0	0	1.33516	1.626	443.5	313.2	30.92	0.706200676	0.069718151	29
587	4021	bl	0	7.733	1	Y	2	66.5	0	20	0	B	CN	CN	2011/5/5	7.733	1.32109	0.9575	690.2	81.54	NA	0.11813967	NA	29	26	1.487	1.66	1.384	0.706	6.9564	1.4652	1398.57	0	1	0	0	1	1	1	0	0	1.32109	0.9575	690.2	81.54	NA	0.11813967	NA	29
588	4021	m12	1	7.733	1	Y	2	66.5	0	20	0	B	CN	CN	2012/4/26	9.889	NA	NA	NA	NA	NA	NA	NA	30	29	1.455	2.247	1.275	0.706	6.9648	1.308	1441.57	0	1	0	0	1	1	1	0	0	1.32109	0.9575	690.2	81.54	NA	0.11813967	NA	29
589	4021	m24	2	7.733	1	Y	2	66.5	0	20	0	B	CN	CN	2013/5/6	4.603	1.29347	0.9615	708.3	80.16	NA	0.113172385	NA	29	28	1.138	2.398	0.694	-0.104	6.9228	1.8492	1437.33	0	1	0	0	1	1	1	0	0	1.32109	0.9575	690.2	81.54	NA	0.11813967	NA	29
590	4021	m24	2	7.733	1	Y	2	66.5	0	20	0	B	CN	CN	2013/5/6	4.603	1.29347	0.9615	696.7	90.33		0.129654084	0	29	28	1.138	2.398	0.694	-0.104	6.9228	1.8492	1437.33	0	1	0	0	1	1	1	0	0	1.32109	0.9575	690.2	81.54	NA	0.11813967	NA	29
591	4021	m36	3	7.733	1	Y	2	66.5	0	20	0	B	CN	CN	2014/11/24	12.87	NA	NA	NA	NA	NA	NA	NA	30	29	1.725	1.769	1.627	0.706	6.8736	2.274	1425.69	NA	NA	NA	NA	NA	NA	NA	NA	NA	1.32109	0.9575	690.2	81.54	NA	0.11813967	NA	29
597	4026	bl	0	14.603	1	Y	2	73.5	0	16	0	B	CN	CN	2011/6/22	14.603	1.22201	1.2257	509.2	197.8	18.33	0.388452474	0.035997643	29	24	1.167	0.711	1.627	0.706	6.39388	6.35383	1417.52	0	1	0	0	1	1	1	0	0	1.22201	1.2257	509.2	197.8	18.33	0.388452474	0.035997643	29
598	4026	m12	1	14.603	1	Y	2	73.5	0	16	0	B	CN	CN	2012/6/5	13.116	NA	NA	NA	NA	NA	NA	NA	30	29	1.858	0.899	1.627	0.706	6.4428	7.1628	1469.17	NA	1	0	0	1	1	1	0	0	1.22201	1.2257	509.2	197.8	18.33	0.388452474	0.035997643	29
599	4026	m24	2	14.603	1	Y	2	73.5	0	16	0	B	CN	CN	2013/6/10	21.041	1.2375	1.2131	550.7	208.3	18.25	0.378245869	0.03313964	29	30	1.686	0.309	1.275	0.706	6.30486	8.30288	1494.53	NA	NA	NA	NA	NA	NA	NA	NA	NA	1.22201	1.2257	509.2	197.8	18.33	0.388452474	0.035997643	29
691	4071	bl	0	8.74	1	Y	2	84.5	0	13	0	B	CN	CN	2011/7/18	8.74	1.27026	NA	656.8	352.7	32.47	0.536997564	0.049436663	24	NA	0.006	-0.776	-0.878	-0.756	7.8252	73.5024	1639.59	NA	NA	NA	NA	NA	NA	NA	NA	NA	1.27026	NA	656.8	352.7	32.47	0.536997564	0.049436663	24
692	4071	m12	1	8.74	1	Y	2	84.5	0	13	0	B	CN	CN	2012/7/9	13.938	NA	NA	NA	NA	NA	NA	NA	28	20	0.537	-0.318	-0.267	-1.342	7.7184	61.6188	1647.31	NA	NA	NA	NA	NA	NA	NA	NA	NA	2.27026	NA	656.8	352.7	32.47	0.536997564	0.049436663	24
694	4071	m36	3	8.74	2	Y	2	84.5	0	13	0	B	CN	MCI	2014/8/11	21.18	NA	NA	NA	NA	NA	NA	NA	24	18	0.005	-0.525	-0.963	-1.767	NA	NA	NA	NA	NA	NA	NA	NA	NA	NA	NA	NA	3.27026	NA	656.8	352.7	32.47	0.536997564	0.049436663	24
736	4086	bl	0	7.942	1	Y	2	81.8	0	20	0	B	CN	CN	2011/7/12	7.942	1.38566	1.1555	925.1	105.5	8.26	0.114041725	0.008928764	28	24	0.34	0.027	-0.138	-0.984	5.9448	10.5276	1201.27	0	1	0	0	1	1	0	0	0	1.38566	1.1555	925.1	105.5	8.26	0.114041725	0.008928764	28
737	4086	m12	1	7.942	1	Y	2	81.8	0	20	0	B	CN	CN	2012/7/9	7.917	NA	NA	NA	NA	NA	NA	NA	26	26	0.771	-0.48	-0.516	-0.104	5.7624	13.3296	1217.74	0	1	0	0	1	1	0	0	0	1.38566	1.1555	925.1	105.5	8.26	0.114041725	0.008928764	28
738	4086	m24	2	7.942	1	Y	2	81.8	0	20	0	B	CN	CN	2013/8/6	10.161	1.37544	1.3607	827.3	112.1	8.87	0.135501027	0.010721625	25	25	0.462	-0.502	-0.49	-0.896	5.675	11.6755	1213.45	0	1	0	0	1	1	0	0	0	1.38566	1.1555	925.1	105.5	8.26	0.114041725	0.008928764	28
739	4086	m48	4	7.942	1	Y	2	81.8	0	20	0	B	CN	CN	2015/7/22	13.936	NA	NA	NA	NA	NA	NA	NA	27	24	0.56	-0.318	-0.411	-0.104	5.41508	13.1212	1214.39	NA	1	0	0	1	1	0	0	0	1.38566	1.1555	925.1	105.5	8.26	0.114041725	0.008928764	28
746	4092	bl	0	38.388	1	Y	2	81.5	1	14	0	B	CN	CN	2011/7/18	38.388	1.20562	1.2715	1261	433.2	41.02	0.343536875	0.032529738	29	26	0.471	0.431	-0.073	-0.104	6.27508	13.3083	1373.32	0	0	1	0	0	0	0	0	0	1.20562	1.2715	1261	433.2	41.02	0.343536875	0.032529738	29
747	4092	m12	1	38.388	4	Y	2	81.5	1	14	0	B	CN	MCI	2012/7/25	33.946	NA	NA	NA	NA	NA	NA	NA	24	21	-0.222	0.099	-0.653	0.706	6.1524	14.2956	1403.79	0	0	1	0	0	0	0	0	0	1.20562	1.2715	1261	433.2	41.02	0.343536875	0.032529738	29
748	4092	m24	2	38.388	2	Y	2	81.5	1	14	0	B	CN	MCI	2013/7/25	35.555	NA	NA	947.2	449.5	45.91	0.474556588	0.048469172	29	21	0.008	-0.422	-0.617	0.706	6.0096	14.04	1417.13	0	0	1	0	0	0	0	0	0	1.20562	1.2715	1261	433.2	41.02	0.343536875	0.032529738	29
749	4092	m36	3	38.388	2	Y	2	81.5	1	14	0	B	CN	MCI	2014/7/28	37.528	NA	NA	NA	NA	NA	NA	NA	30	20	0.039	-0.435	-0.593	0.706	NA	NA	NA	NA	NA	NA	NA	NA	NA	NA	NA	NA	1.20562	1.2715	1261	433.2	41.02	0.343536875	0.032529738	29
750	4092	m48	4	38.388	2	Y	2	81.5	1	14	0	B	CN	MCI	2015/7/8	46.309	NA	NA	NA	NA	NA	NA	NA	24	21	-0.789	-0.505	-0.766	-0.104	5.79454	15.3159	1432.58	NA	0	1	0	0	0	0	0	0	1.20562	1.2715	1261	433.2	41.02	0.343536875	0.032529738	29
751	4093	bl	0	11.168	1	Y	2	70	1	16	0	B	CN	CN	2011/7/25	11.168	1.18443	1.1128	858.7	129	10.42	0.150227087	0.012134622	29	26	1.239	0.238	1.422	-0.104	7.062	7.7988	1496.92	0	1	0	0	0	1	0	0	0	1.18443	1.1128	858.7	129	10.42	0.150227087	0.012134622	29
752	4093	m12	1	11.168	1	Y	2	70	1	16	0	B	CN	CN	2012/7/2	15.979	NA	NA	NA	NA	NA	NA	NA	30	29	1.137	0.238	1.76	0.706	6.75295	8.0424	1501.02	0	1	0	0	0	1	0	0	0	1.18443	1.1128	858.7	129	10.42	0.150227087	0.012134622	29
762	4100	bl	0	11.046	1	Y	2	78.5	1	12	0	B	CN	CN	2011/8/16	11.046	1.26935	1.3044	889.9	300.2	28.58	0.337341274	0.032115968	28	27	1.052	0.6	0.102	-0.756	6.6396	56.022	1392.93	NA	NA	NA	NA	NA	NA	NA	NA	NA	1.26935	1.3044	889.9	300.2	28.58	0.337341274	0.032115968	28
763	4100	m12	1	11.046	1	Y	2	78.5	1	12	0	B	CN	CN	2012/8/9	14.285	NA	NA	NA	NA	NA	NA	NA	29	25	0.64	0.537	0.309	-0.104	6.63	59.8332	1403.18	NA	NA	NA	NA	NA	NA	NA	NA	NA	1.26935	1.3044	889.9	300.2	28.58	0.337341274	0.032115968	28
764	4100	m24	2	11.046	1	Y	2	78.5	1	12	0	B	CN	CN	2013/8/30	14.988	1.23424	1.3022	NA	NA	NA	NA	NA	30	28	0.936	-0.454	-0.16	-0.104	6.6372	56.556	1423.3	NA	NA	NA	NA	NA	NA	NA	NA	NA	1.26935	1.3044	889.9	300.2	28.58	0.337341274	0.032115968	28
765	4100	m48	4	11.046	4	Y	2	78.5	1	12	0	B	CN	MCI	2015/8/28	14.393	NA	1.2974	NA	NA	NA	NA	NA	25	23	-0.183	0.403	-0.23	-0.104	6.3228	69.114	1431.94	NA	NA	NA	NA	NA	NA	NA	NA	NA	1.26935	1.3044	889.9	300.2	28.58	0.337341274	0.032115968	28
793	4120	bl	0	16.988	1	Y	2	81.8	1	17	0	B	CN	CN	2011/7/28	16.988	1.21671	1.3243	666.1	298.9	30.52	0.448731422	0.045818946	30	24	0.397	-0.532	-0.076	-0.104	6.4128	4.7016	1287.99	0	1	0	0	0	1	0	0	0	1.21671	1.3243	666.1	298.9	30.52	0.448731422	0.045818946	30
794	4120	m12	1	16.988	1	Y	2	81.8	1	17	0	B	CN	CN	2012/7/17	18.725	NA	NA	NA	NA	NA	NA	NA	30	NA	0.574	-0.387	-0.262	0.706	6.3396	3.6948	1368.79	0	1	0	0	0	1	0	0	0	1.21671	1.3243	666.1	298.9	30.52	0.448731422	0.045818946	30
795	4120	m24	2	16.988	1	Y	2	81.8	1	17	0	B	CN	CN	2013/7/19	15.381	1.17133	1.3869	624.8	273.6	28.71	0.437900128	0.045950704	27	22	0.402	0.12	0.787	-0.253	6.25639	4.31553	1373.97	NA	1	0	0	0	1	0	0	0	1.21671	1.3243	666.1	298.9	30.52	0.448731422	0.045818946	30
858	4151	bl	0	12.978	1	Y	2	72.2	0	14	0	B	CN	CN	2011/8/29	12.978	1.27975	1.375	492.7	189.6	17.85	0.384818348	0.036228943	29	27	0.413	1.167	0.865	-0.104	6.50467	3.89773	1163.48	0	NA	NA	NA	NA	NA	NA	NA	NA	1.27975	1.375	492.7	189.6	17.85	0.384818348	0.036228943	29
859	4151	m12	1	12.978	1	Y	2	72.2	0	14	0	B	CN	CN	2012/8/14	28.181	NA	NA	NA	NA	NA	NA	NA	29	24	0.387	0.835	0.87	-0.104	6.612	3.7512	1216.72	0	NA	NA	NA	NA	NA	NA	NA	NA	1.27975	1.375	492.7	189.6	17.85	0.384818348	0.036228943	29
860	4151	m24	2	12.978	1	Y	2	72.2	0	14	0	B	CN	CN	2013/9/10	23.015	1.23365	1.4661	NA	NA	NA	NA	NA	26	26	0.803	0.652	0.695	-0.253	6.55406	5.87463	1219.08	NA	NA	NA	NA	NA	NA	NA	NA	NA	1.27975	1.375	492.7	189.6	17.85	0.384818348	0.036228943	29
861	4151	m48	4	12.978	NA	Y	2	72.2	0	14	0	B	CN		2015/9/10	27.818	NA	1.3	NA	NA	NA	NA	NA	28	24	0.093	0.195	0.557	-0.756	6.65551	7.56587	1227.83	NA	NA	NA	NA	NA	NA	NA	NA	NA	1.27975	1.375	492.7	189.6	17.85	0.384818348	0.036228943	29
867	4155	bl	0	13.807	1	Y	2	77.6	1	14	1	B	CN	CN	2011/8/19	13.807	1.3666	1.6961	NA	NA	NA	NA	NA	28	22	0.595	0.016	0.495	0.706	6.444	2.544	1205.57	0	NA	NA	NA	NA	NA	NA	NA	NA	1.3666	1.6961	NA	NA	NA	NA	NA	28
868	4155	m12	1	13.807	1	Y	2	77.6	1	14	1	B	CN	CN	2013/2/20	9.588	NA	NA	NA	NA	NA	NA	NA	30	23	0.682	-0.236	0.337	-1.501	6.32046	2.26923	1286.95	0	NA	NA	NA	NA	NA	NA	NA	NA	1.3666	1.6961	NA	NA	NA	NA	NA	28
926	4174	bl	0	15.988	1	Y	2	73.7	1	18	1	B	CN	CN	2011/8/31	15.988	1.33746	1.4998	734.6	260.9	26.77	0.35515927	0.036441601	29	30	1.263	1.01	1.616	0.706	6.96919	1.73663	1315.23	0	1	1	0	0	1	1	0	0	1.33746	1.4998	734.6	260.9	26.77	0.35515927	0.036441601	29
927	4174	m12	1	15.988	1	Y	2	73.7	1	18	1	B	CN	CN	2012/10/30	19.499	NA	NA	NA	NA	NA	NA	NA	29	28	1.741	1.101	1.693	0.706	7.1064	1.7232	1342.34	0	1	1	0	0	1	1	0	0	1.33746	1.4998	734.6	260.9	26.77	0.35515927	0.036441601	29
933	4176	bl	0	32.932	1	Y	2	84	0	20	1	B	CN	CN	2011/9/7	32.932	1.30432	1.2203	821.7	453.5	47.95	0.551904588	0.058354631	30	25	1.719	0.253	0.87	-0.104	7.7652	5.9544	1463.14	0	1	0	0	0	0	1	0	0	1.30432	1.2203	821.7	453.5	47.95	0.551904588	0.058354631	30
934	4176	m12	1	32.932	1	Y	2	84	0	20	1	B	CN	CN	2012/9/7	33.798	NA	NA	NA	NA	NA	NA	NA	28	26	1.439	-0.272	1.104	0.706	7.55786	6.78766	1497.81	0	1	0	0	0	0	1	0	0	1.30432	1.2203	821.7	453.5	47.95	0.551904588	0.058354631	30
935	4176	m24	2	32.932	1	Y	2	84	0	20	1	B	CN	CN	2013/9/4	34.441	1.23984	1.2752	1225	501.7	49.98	0.40955102	0.0408	30	26	1.684	0.832	1.161	0.706	7.75007	6.78232	1535.49	0	1	0	0	0	0	1	0	0	1.30432	1.2203	821.7	453.5	47.95	0.551904588	0.058354631	30
936	4176	m48	4	32.932	1	Y	2	84	0	20	1	B	CN	CN	2016/1/4	33.379	NA	1.2489	1042	494.1	53.28	0.474184261	0.051132438	30	24	1.533	0.03	0.419	0.706	7.2312	9.3228	1532.13	NA	1	0	0	0	0	1	0	0	1.30432	1.2203	821.7	453.5	47.95	0.551904588	0.058354631	30
937	4176	m48	4	32.932	1	Y	2	84	0	20	1	B	CN	CN	2016/1/4	33.379	NA	1.2489	1057	511.6	54.74	0.484011353	0.051788079	30	24	1.533	0.03	0.419	0.706	7.2312	9.3228	1532.13	NA	1	0	0	0	0	1	0	0	1.30432	1.2203	821.7	453.5	47.95	0.551904588	0.058354631	30
942	4179	bl	0	32.468	1	Y	2	83	0	20	2	B	CN	CN	2011/9/7	32.468	1.33996	1.5263	301.4	215.8	22.03	0.715992037	0.073092236	30	23	0.734	1.29	1.2	0.706	7.032	24.4584	1530.38	0	1	1	0	0	1	1	0	0	1.33996	1.5263	301.4	215.8	22.03	0.715992037	0.073092236	30
943	4179	m12	1	32.468	1	Y	2	83	0	20	2	B	CN	CN	2012/9/5	26.719	NA	NA	NA	NA	NA	NA	NA	30	25	0.992	0.872	0.986	-0.104	6.9252	21.0468	1556.51	0	1	1	0	0	1	1	0	0	1.33996	1.5263	301.4	215.8	22.03	0.715992037	0.073092236	30
944	4179	m24	2	32.468	1	Y	2	83	0	20	2	B	CN	CN	2013/9/18	18.977	1.30489	1.5841	325.6	207.2	22.85	0.636363636	0.070178133	27	24	0.836	-0.087	0.729	-0.564	6.822	23.8812	1583.07	NA	1	1	0	0	1	1	0	0	1.33996	1.5263	301.4	215.8	22.03	0.715992037	0.073092236	30
987	4198	bl	0	22.445	1	Y	2	78.4	1	16	1	B	CN	CN	2011/9/20	22.445	1.27468	1.401	643.1	202.7	19.13	0.315192039	0.02974654	30	28	1.417	0.766	1.076	0.706	6.12925	2.44576	1274.59	0	0	0	0	0	1	0	0	0	1.27468	1.401	643.1	202.7	19.13	0.315192039	0.02974654	30
988	4198	m12	1	22.445	1	Y	2	78.4	1	16	1	B	CN	CN	2012/9/6	18.742	NA	NA	NA	NA	NA	NA	NA	29	26	1.307	0.875	1.787	0.706	5.95886	2.07839	1322.64	0	0	0	0	0	1	0	0	0	1.27468	1.401	643.1	202.7	19.13	0.315192039	0.02974654	30
989	4198	m24	2	22.445	1	Y	2	78.4	1	16	1	B	CN	CN	2013/9/24	12.346	1.24197	1.6397	709.9	191.9	19.19	0.270319763	0.027031976	27	28	1.284	1.222	0.986	0.706	5.97221	2.4922	1310.02	0	0	0	0	0	1	0	0	0	1.27468	1.401	643.1	202.7	19.13	0.315192039	0.02974654	30
1077	4225	bl	0	28.392	1	Y	2	69.9	0	20	1	B	CN	CN	2011/10/4	28.392	1.43957	1.4961	713.7	371.6	38.07	0.520666947	0.05334174	28	25	0.828	1.045	0.973	0.706	7.7628	2.1252	1681.32	0	0	1	0	0	0	0	0	0	1.43957	1.4961	713.7	371.6	38.07	0.520666947	0.05334174	28
1078	4225	m12	1	28.392	1	Y	2	69.9	0	20	1	B	CN	CN	2012/10/11	24.555	NA	NA	NA	NA	NA	NA	NA	29	23	1.625	1.408	2.019	0.706	7.2989	1.3909	1752.05	0	0	1	0	0	0	0	0	0	1.43957	1.4961	713.7	371.6	38.07	0.520666947	0.05334174	28
1079	4225	m24	2	28.392	1	Y	2	69.9	0	20	1	B	CN	CN	2013/10/10	21.222	1.38157	1.5949	717.9	436.2	48.51	0.607605516	0.067572085	30	23	1.438	1.067	2.413	0.706	7.2912	1.4784	1731.56	0	0	1	0	0	0	0	0	0	1.43957	1.4961	713.7	371.6	38.07	0.520666947	0.05334174	28
1135	4255	bl	0	11.676	1	Y	2	72.4	0	16	1	B	CN	CN	2011/11/14	11.676	1.32439	1.1113	NA	NA	NA	NA	NA	29	26	1.351	1.818	1.444	-0.104	6.02413	4.62522	1399.81	0	NA	NA	NA	NA	NA	NA	NA	NA	1.32439	1.1113	NA	NA	NA	NA	NA	29
1136	4255	m12	1	11.676	1	Y	2	72.4	0	16	1	B	CN	CN	2012/11/16	10.776	NA	NA	NA	NA	NA	NA	NA	29	24	1.246	0.912	1.494	-0.896	6.1548	2.9256	1493.66	0	NA	NA	NA	NA	NA	NA	NA	NA	1.32439	1.1113	NA	NA	NA	NA	NA	29
1137	4255	m24	2	11.676	1	Y	2	72.4	0	16	1	B	CN	CN	2013/11/6	14.828	1.42023	1.0815	NA	NA	NA	NA	NA	29	26	0.536	1.934	1.218	-0.896	5.92001	3.56135	1505.69	NA	NA	NA	NA	NA	NA	NA	NA	NA	1.32439	1.1113	NA	NA	NA	NA	NA	29
1138	4255	m48	4	11.676	1	Y	2	72.4	0	16	1	B	CN	CN	2015/11/20	13.936	NA	NA	NA	NA	NA	NA	NA	28	24	1.011	1.717	1.474	0.706	NA	NA	NA	NA	NA	NA	NA	NA	NA	NA	NA	NA	1.32439	1.1113	NA	NA	NA	NA	NA	29
1150	4262	bl	0	30.64	1	Y	2	72.8	1	16	0	B	CN	CN	2011/10/11	30.64	1.25678	1.5495	790.5	347.9	34.28	0.440101202	0.043364959	29	27	1.235	0.511	1.562	0.706	6.7668	8.3988	1374.25	0	1	0	0	0	1	0	0	1	1.25678	1.5495	790.5	347.9	34.28	0.440101202	0.043364959	29
1151	4262	m12	1	30.64	1	Y	2	72.8	1	16	0	B	CN	CN	2012/10/18	36.304	NA	NA	NA	NA	NA	NA	NA	30	27	2.216	0.899	1.504	0.706	6.6828	9.5604	1348.39	0	1	0	0	0	1	0	0	1	1.25678	1.5495	790.5	347.9	34.28	0.440101202	0.043364959	29
1152	4262	m24	2	30.64	4	Y	2	72.8	1	16	0	B	CN	MCI	2013/10/24	33.45	1.13103	1.4314	848.4	408.5	40.18	0.481494578	0.047359736	27	28	1.647	0.778	1.161	-0.104	6.38453	8.84731	1382.03	0	1	0	0	0	1	0	0	1	1.25678	1.5495	790.5	347.9	34.28	0.440101202	0.043364959	29
1153	4262	m36	3	30.64	2	Y	2	72.8	1	16	0	B	CN	MCI	2014/10/23	39.225	NA	NA	NA	NA	NA	NA	NA	26	23	1.42	0.035	1.161	-0.756	NA	NA	NA	NA	NA	NA	NA	NA	NA	NA	NA	NA	1.25678	1.5495	790.5	347.9	34.28	0.440101202	0.043364959	29
1154	4262	m48	4	30.64	2	Y	2	72.8	1	16	0	B	CN	MCI	2015/10/8	41.117	NA	1.5005	728.8	391	38.42	0.536498353	0.052716795	25	21	1.384	-0.933	0.986	-1.33	6.39388	15.8846	1363.95	NA	1	0	0	0	1	0	0	1	1.25678	1.5495	790.5	347.9	34.28	0.440101202	0.043364959	29
1160	4266	bl	0	12.009	1	Y	2	69.8	1	14	1	B	CN	CN	2011/11/23	12.009	1.16291	1.4294	820.1	314.6	33.22	0.383611755	0.040507255	30	28	1.529	1.664	0.422	0.706	6.96385	2.07834	1387.34	0	NA	NA	NA	NA	NA	NA	NA	NA	1.16291	1.4294	820.1	314.6	33.22	0.383611755	0.040507255	30
1161	4266	m12	1	12.009	1	Y	2	69.8	1	14	1	B	CN	CN	2013/2/15	12.8	NA	NA	NA	NA	NA	NA	NA	30	26	1.384	1.542	0.495	0.706	6.9396	2.3112	1376.27	0	NA	NA	NA	NA	NA	NA	NA	NA	1.16291	1.4294	820.1	314.6	33.22	0.383611755	0.040507255	30
1163	4266	m48	4	12.009	1	Y	2	69.8	1	14	1	B	CN	CN	2015/11/13	16.658	NA	1.4352	974.7	338.3	36.4	0.347081153	0.037344824	30	25	1.024	1.542	0.424	-0.104	6.4932	3.714	1395.42	NA	NA	NA	NA	NA	NA	NA	NA	NA	1.16291	1.4294	820.1	314.6	33.22	0.383611755	0.040507255	30
1170	4270	bl	0	15.504	1	Y	2	74.6	1	16	1	B	CN	CN	2011/11/1	15.504	1.36373	1.6419	479.7	182.4	19.03	0.380237649	0.039670627	28	24	1.371	0.964	1.348	-0.984	5.25259	3.75757	1309.48	0	1	1	0	0	1	0	0	0	1.36373	1.6419	479.7	182.4	19.03	0.380237649	0.039670627	28
1171	4270	m12	1	15.504	1	Y	2	74.6	1	16	1	B	CN	CN	2012/11/13	19.66	NA	NA	NA	NA	NA	NA	NA	30	27	1.223	0.38	1.576	-0.104	5.3748	4.3476	1365.6	1	1	1	0	0	1	0	0	0	1.36373	1.6419	479.7	182.4	19.03	0.380237649	0.039670627	28
1172	4270	m24	2	15.504	1	Y	2	74.6	1	16	1	B	CN	CN	2013/11/12	21.777	1.37474	1.6799	451.9	180.8	19.33	0.400088515	0.04277495	30	28	1.475	1.472	2.832	0.706	5.2404	4.8636	1353.52	1	1	1	0	0	1	0	0	0	1.36373	1.6419	479.7	182.4	19.03	0.380237649	0.039670627	28
1194	4277	bl	0	8.085	1	Y	2	71.4	1	18	0	B	CN	CN	2011/10/27	8.085	1.4879	1.3756	2717	232	19.7	0.085388296	0.007250644	28	29	0.855	0.338	0.421	0.706	4.91488	4.80809	1153.41	0	1	0	0	0	1	0	0	0	1.4879	1.3756	2717	232	19.7	0.085388296	0.007250644	28
1195	4277	m12	1	8.085	1	Y	2	71.4	1	18	0	B	CN	CN	2012/11/1	6.027	NA	NA	NA	NA	NA	NA	NA	28	26	1.323	0.309	1.063	-0.104	4.9848	3.57	1212.46	0	1	0	0	0	1	0	0	0	1.4879	1.3756	2717	232	19.7	0.085388296	0.007250644	28
1196	4277	m24	2	8.085	2	Y	2	71.4	1	18	0	B	CN	MCI	2013/10/31	11.052	NA	NA	NA	NA	NA	NA	NA	30	26	1.644	1.06	0.322	0.706	4.998	3.6744	1214.13	NA	1	0	0	0	1	0	0	0	1.4879	1.3756	2717	232	19.7	0.085388296	0.007250644	28
1197	4278	bl	0	20.842	1	Y	2	75	0	14	1	B	CN	CN	2011/10/26	20.842	1.17872	1.4254	422.8	205.1	19.33	0.485099338	0.045719016	27	22	-0.078	-0.615	0.138	-0.104	5.922	6.1488	1343.01	0	1	1	0	0	0	1	0	0	1.17872	1.4254	422.8	205.1	19.33	0.485099338	0.045719016	27
1198	4278	m12	1	20.842	1	Y	2	75	0	14	1	B	CN	CN	2012/10/24	12.976	NA	NA	NA	NA	NA	NA	NA	28	19	0.035	-0.633	0.419	-1.204	5.772	7.1832	1412.38	0	1	1	0	0	0	1	0	0	1.17872	1.4254	422.8	205.1	19.33	0.485099338	0.045719016	27
1199	4278	m24	2	20.842	1	Y	2	75	0	14	1	B	CN	CN	2013/10/21	19.738	1.17999	1.3941	376.1	212.7	20.67	0.56554108	0.054958788	29	21	0.214	-0.949	-0.16	-1.678	5.51422	8.66444	1404.14	NA	1	1	0	0	0	1	0	0	1.17872	1.4254	422.8	205.1	19.33	0.485099338	0.045719016	27
1201	4279	bl	0	14.105	1	Y	2	83.7	0	16	0	B	CN	CN	2012/1/18	14.105	1.09876	1.1008	2612	324.4	29.37	0.124196018	0.011244257	30	22	-0.142	-0.658	-0.688	-0.448	6.44363	6.30996	1358.13	0	1	1	0	1	1	1	0	0	1.09876	1.1008	2612	324.4	29.37	0.124196018	0.011244257	30
1202	4279	m12	1	14.105	1	Y	2	83.7	0	16	0	B	CN	CN	2013/1/17	12.762	NA	NA	NA	NA	NA	NA	NA	30	21	0.034	-0.851	-0.152	-0.896	6.30872	4.89894	1409.53	0	1	1	0	1	1	1	0	0	1.09876	1.1008	2612	324.4	29.37	0.124196018	0.011244257	30
1203	4279	m24	2	14.105	1	Y	2	83.7	0	16	0	B	CN	CN	2014/3/19	13.11	NA	NA	NA	NA	NA	NA	NA	30	25	0.973	-0.607	-0.432	0.706	6.36318	8.05145	1399.2	0	1	1	0	1	1	1	0	0	1.09876	1.1008	2612	324.4	29.37	0.124196018	0.011244257	30
1222	4288	bl	0	8.894	1	Y	2	72.5	1	14	0	B	CN	CN	2011/11/8	8.894	1.57573	1.1542	702.4	130	11.25	0.185079727	0.016016515	29	26	1.089	0.411	1.504	0.706	6.17752	8.1418	1211.07	0	1	0	0	0	1	1	0	0	1.57573	1.1542	702.4	130	11.25	0.185079727	0.016016515	29
1223	4288	m12	1	8.894	1	Y	2	72.5	1	14	0	B	CN	CN	2012/11/1	3.3	NA	NA	NA	NA	NA	NA	NA	29	27	0.751	0.395	1.616	0.706	6.34214	10.2979	1212.36	NA	1	0	0	0	1	1	0	0	1.57573	1.1542	702.4	130	11.25	0.185079727	0.016016515	29
1226	4288	m48	4	8.894	1	Y	2	72.5	1	14	0	B	CN	CN	2015/11/9	11.273	NA	1.3147	611.2	130.6	11.95	0.21367801	0.019551702	30	29	0.934	0.894	1.275	-0.674	NA	NA	NA	NA	NA	NA	NA	NA	NA	NA	NA	NA	1.57573	1.1542	702.4	130	11.25	0.185079727	0.016016515	29
1227	4290	bl	0	23.715	1	Y	2	73.5	0	20	1	B	CN	CN	2011/12/8	23.715	1.15984	1.1318	510.8	344.8	30.12	0.675019577	0.058966327	29	26	0.31	0.663	1.224	-0.448	5.84457	110.409	1433.48	NA	NA	NA	NA	NA	NA	NA	NA	NA	1.15984	1.1318	510.8	344.8	30.12	0.675019577	0.058966327	29
1228	4290	m12	1	23.715	1	Y	2	73.5	0	20	1	B	CN	CN	2012/12/6	25.306	NA	NA	NA	NA	NA	NA	NA	27	26	0.299	1.906	0.978	0.706	5.86933	113.087	1549.03	NA	NA	NA	NA	NA	NA	NA	NA	NA	1.15984	1.1318	510.8	344.8	30.12	0.675019577	0.058966327	29
1229	4290	m24	2	23.715	1	Y	2	73.5	0	20	1	B	CN	CN	2013/11/7	27.736	1.1644	1.148	866.3	403.3	33.92	0.465543114	0.039155027	29	25	0.21	1.614	1.262	-1.139	5.84705	116.426	1555.32	NA	NA	NA	NA	NA	NA	NA	NA	NA	1.15984	1.1318	510.8	344.8	30.12	0.675019577	0.058966327	29
1230	4290	m48	4	23.715	1	Y	2	73.5	0	20	1	B	CN	CN	2015/12/3	22.238	NA	1.1817	NA	NA	NA	NA	NA	30	26	0.299	1.06	0.916	-0.104	NA	NA	NA	NA	NA	NA	NA	NA	NA	NA	NA	NA	1.15984	1.1318	510.8	344.8	30.12	0.675019577	0.058966327	29
1231	4291	bl	0	4.203	1	Y	2	75.5	1	20	0	B	CN	CN	2012/1/12	4.203	1.17873	1.3601	762	200.6	18.84	0.263254593	0.024724409	30	26	1.775	1.539	1.383	0.706	6.2304	5.7444	1232.56	0	1	1	0	0	0	0	0	1	1.17873	1.3601	762	200.6	18.84	0.263254593	0.024724409	30
1232	4291	m12	1	4.203	1	Y	2	75.5	1	20	0	B	CN	CN	2013/1/30	3.328	NA	NA	NA	NA	NA	NA	NA	29	25	1.717	0.644	1.275	0.706	6.1752	6.1308	1228.62	0	1	1	0	0	0	0	0	1	1.17873	1.3601	762	200.6	18.84	0.263254593	0.024724409	30
1233	4291	m24	2	4.203	1	Y	2	75.5	1	20	0	B	CN	CN	2014/2/12	2.915	1.13418	1.4919	678.5	223.8	20.77	0.329845247	0.030611643	30	29	1.651	0.955	1.627	0.706	6.10155	8.05709	1237.43	NA	1	1	0	0	0	0	0	1	1.17873	1.3601	762	200.6	18.84	0.263254593	0.024724409	30
1302	4320	bl	0	5.824	1	Y	2	70.7	1	12	0	B	CN	CN	2011/12/8	5.824	1.47198	1.1899	979.7	252.5	22	0.257731959	0.022455854	30	28	1.708	1.788	0.669	0.706	7.596	2.4828	1421.52	0	1	0	1	0	1	1	0	0	1.47198	1.1899	979.7	252.5	22	0.257731959	0.022455854	30
1303	4320	m12	1	5.824	1	Y	2	70.7	1	12	0	B	CN	CN	2013/2/22	31.513	NA	NA	NA	NA	NA	NA	NA	29	29	1.356	1.851	0.384	0.706	7.4444	2.20916	1405.68	0	1	0	1	0	1	1	0	0	1.47198	1.1899	979.7	252.5	22	0.257731959	0.022455854	30
1304	4320	m24	2	5.824	1	Y	2	70.7	1	12	0	B	CN	CN	2013/12/6	4.419	1.4443	1.1645	922.5	296.3	27.12	0.321192412	0.029398374	30	30	1.293	1.35	0.605	0.706	7.5792	3.534	1404.5	NA	1	0	1	0	1	1	0	0	1.47198	1.1899	979.7	252.5	22	0.257731959	0.022455854	30
1324	4335	bl	0	14.62	1	Y	2	71.7	1	15	0	B	CN	CN	2011/11/17	14.62	1.35609	1.2429	203	153.9	16.11	0.758128079	0.079359606	30	27	1.489	0.711	1.541	0.706	6.62682	3.71443	1368.14	0	1	1	0	0	0	1	0	0	1.35609	1.2429	203	153.9	16.11	0.758128079	0.079359606	30
1325	4335	m12	1	14.62	1	Y	2	71.7	1	15	0	B	CN	CN	2012/11/14	16.076	NA	NA	NA	NA	NA	NA	NA	28	30	1.967	0.369	1.856	0.706	6.80381	3.80355	1424.56	0	1	1	0	0	0	1	0	0	1.35609	1.2429	203	153.9	16.11	0.758128079	0.079359606	30
1326	4335	m24	2	14.62	1	Y	2	71.7	1	15	0	B	CN	CN	2013/11/7	19.084	NA	NA	NA	NA	NA	NA	NA	28	27	1.904	1.101	1.76	0.706	6.6303	3.57078	1410.07	NA	1	1	0	0	0	1	0	0	1.35609	1.2429	203	153.9	16.11	0.758128079	0.079359606	30
1327	4335	m48	4	14.62	1	Y	2	71.7	1	15	0	B	CN	CN	2015/11/9	15.588	NA	NA	NA	NA	NA	NA	NA	30	28	1.354	1.539	1.76	0.706	6.5179	4.09318	1386.8	NA	1	1	0	0	0	1	0	0	1.35609	1.2429	203	153.9	16.11	0.758128079	0.079359606	30
1333	4339	bl	0	27.729	1	Y	2	84.3	0	17	2	B	CN	CN	2011/12/8	27.729	1.36665	1.4068	481.2	264.7	27.13	0.550083126	0.056379884	29	22	0.043	0.033	0.322	-0.104	7.54985	2.01027	1437.23	0	1	1	0	0	1	1	0	0	1.36665	1.4068	481.2	264.7	27.13	0.550083126	0.056379884	29
1334	4339	m12	1	27.729	1	Y	2	84.3	0	17	2	B	CN	CN	2012/12/10	30.386	NA	NA	NA	NA	NA	NA	NA	24	23	0.471	0.394	0.729	-0.104	7.3788	2.8128	1526.7	0	1	1	0	0	1	1	0	0	1.36665	1.4068	481.2	264.7	27.13	0.550083126	0.056379884	29
1335	4339	m24	2	27.729	1	Y	2	84.3	0	17	2	B	CN	CN	2013/12/18	29.045	1.52203	1.4597	NA	NA	NA	NA	NA	29	25	0.22	0.12	1.014	-0.104	7.2096	3.0264	1533.34	NA	1	1	0	0	1	1	0	0	1.36665	1.4068	481.2	264.7	27.13	0.550083126	0.056379884	29
1339	4343	bl	0	22.112	1	Y	2	79.6	0	16	0	B	CN	CN	2011/11/16	22.112	1.30664	1.4142	695.5	479.7	53.38	0.689719626	0.076750539	30	23	0.221	0.725	0.782	0.706	6.8652	14.4348	1421.23	0	1	0	0	0	1	1	0	0	1.30664	1.4142	695.5	479.7	53.38	0.689719626	0.076750539	30
1340	4343	m12	1	22.112	1	Y	2	79.6	0	16	0	B	CN	CN	2012/12/7	22.302	NA	NA	NA	NA	NA	NA	NA	30	25	0.763	0.209	1.093	-0.104	6.9144	20.8188	1420.8	NA	1	0	0	0	1	1	0	0	1.30664	1.4142	695.5	479.7	53.38	0.689719626	0.076750539	30
1341	4343	m24	2	22.112	1	Y	2	79.6	0	16	0	B	CN	CN	2013/11/14	22.521	1.26087	1.4647	413.5	429.6	51.56	1.038935913	0.124691657	30	23	0.583	0.412	0.246	-0.104	6.8964	24.1116	1420.29	0	1	0	0	0	1	1	0	0	1.30664	1.4142	695.5	479.7	53.38	0.689719626	0.076750539	30
1342	4343	m24	2	22.112	1	Y	2	79.6	0	16	0	B	CN	CN	2013/11/14	22.521	1.26087	1.4647	471.2	471.6	53.77	1.000848896	0.114112903	30	23	0.583	0.412	0.246	-0.104	6.8964	24.1116	1420.29	0	1	0	0	0	1	1	0	0	1.30664	1.4142	695.5	479.7	53.38	0.689719626	0.076750539	30
1401	4365	bl	0	13.097	1	Y	2	80.3	0	20	0	B	CN	CN	2012/1/5	13.097	1.2223	1.1779	1264	202.6	17.29	0.16028481	0.013678797	29	24	0.428	-0.221	1.2	0.706	7.27354	7.27087	1598.07	0	1	0	0	0	1	0	0	0	1.2223	1.1779	1264	202.6	17.29	0.16028481	0.013678797	29
1402	4365	m12	1	13.097	1	Y	2	80.3	0	20	0	B	CN	CN	2012/12/20	49.243	NA	NA	NA	NA	NA	NA	NA	27	25	0.538	0.337	1.647	0.706	7.356	7.206	1600.06	0	1	0	0	0	1	0	0	0	1.2223	1.1779	1264	202.6	17.29	0.16028481	0.013678797	29
1403	4365	m24	2	13.097	1	Y	2	80.3	0	20	0	B	CN	CN	2014/4/3	19.013	1.18123	1.078	1004	191.6	15.81	0.190836653	0.015747012	30	24	1.312	-0.195	1.307	0.706	7.1256	8.8176	1608.25	NA	1	0	0	0	1	0	0	0	1.2223	1.1779	1264	202.6	17.29	0.16028481	0.013678797	29
1404	4365	m24	2	13.097	1	Y	2	80.3	0	20	0	B	CN	CN	2014/4/3	19.013	1.18123	1.078	1163	207.2	18.34	0.178159931	0.015769561	30	24	1.312	-0.195	1.307	0.706	7.1256	8.8176	1608.25	NA	1	0	0	0	1	0	0	0	1.2223	1.1779	1264	202.6	17.29	0.16028481	0.013678797	29
1407	4367	bl	0	13.678	1	Y	2	65.1	1	18	1	B	CN	CN	2011/12/5	13.678	1.28087	1.0126	857.7	205.5	19.49	0.239594264	0.022723563	29	22	0.734	0.595	1.076	-0.104	6.7716	7.296	1330.86	0	1	0	0	0	1	1	0	0	1.28087	1.0126	857.7	205.5	19.49	0.239594264	0.022723563	29
1416	4371	bl	0	13.837	1	Y	2	67.7	0	18	1	B	CN	CN	2011/12/6	13.837	1.1819	1.2471	957.2	265.6	24.15	0.277475972	0.025229837	28	24	0.83	0.979	0.664	-0.253	6.01909	2.36159	1395.07	0	1	1	0	0	1	0	0	0	1.1819	1.2471	957.2	265.6	24.15	0.277475972	0.025229837	28
1417	4371	m12	1	13.837	1	Y	2	67.7	0	18	1	B	CN	CN	2012/11/28	14.528	NA	NA	NA	NA	NA	NA	NA	30	26	0.867	0.672	0.8	0.706	5.922	1.6944	1410.67	0	1	1	0	0	1	0	0	0	1.1819	1.2471	957.2	265.6	24.15	0.277475972	0.025229837	28
1418	4371	m24	2	13.837	1	Y	2	67.7	0	18	1	B	CN	CN	2013/11/26	15.378	1.10519	1.173	769.8	273.6	24.27	0.355416991	0.03152767	29	24	0.658	0.548	0.32	0.706	5.68119	2.11652	1395.66	0	1	1	0	0	1	0	0	0	1.1819	1.2471	957.2	265.6	24.15	0.277475972	0.025229837	28
1451	4384	bl	0	10.747	1	Y	2	62.3	0	18	0	B	CN	CN	2012/2/7	10.747	1.12969	1.0623	867.5	109.3	9.86	0.125994236	0.011365994	30	25	2.047	2.016	2.16	-0.871	7.27539	0.979046	1379.78	0	0	0	0	1	0	0	0	0	1.12969	1.0623	867.5	109.3	9.86	0.125994236	0.011365994	30
1452	4384	m12	1	10.747	1	Y	2	62.3	0	18	0	B	CN	CN	2013/2/12	9.852	NA	NA	NA	NA	NA	NA	NA	29	29	2.138	1.713	1.871	0.706	7.10706	0.887454	1380.82	NA	0	0	0	1	0	0	0	0	1.12969	1.0623	867.5	109.3	9.86	0.125994236	0.011365994	30
1453	4384	m24	2	10.747	1	Y	2	62.3	0	18	0	B	CN	CN	2014/2/5	9.161	1.15025	1.0272	NA	NA	NA	NA	NA	30	30	2.425	1.589	1.504	-0.564	7.37383	1.30283	1386.73	0	0	0	0	1	0	0	0	0	1.12969	1.0623	867.5	109.3	9.86	0.125994236	0.011365994	30
1454	4384	m48	4	10.747	1	Y	2	62.3	0	18	0	B	CN	CN	2016/3/29	8.124	NA	1.0535	NA	NA	NA	NA	NA	30	25	3.014	1.533	1.871	0.706	7.21845	1.76872	1392.74	NA	0	0	0	1	0	0	0	0	1.12969	1.0623	867.5	109.3	9.86	0.125994236	0.011365994	30
1455	4385	bl	0	19.029	1	Y	2	68.2	1	12	1	B	CN	CN	2012/3/7	19.029	1.10026	1.3191	220.6	138.9	12.76	0.629646419	0.057842248	30	23	0.387	0.096	0.158	-0.104	6.003	1.61153	1286.03	0	0	0	0	0	0	1	0	0	1.10026	1.3191	220.6	138.9	12.76	0.629646419	0.057842248	30
1456	4385	m12	1	19.029	1	Y	2	68.2	1	12	1	B	CN	CN	2013/3/6	29.975	NA	NA	NA	NA	NA	NA	NA	26	25	0.359	0.807	0.245	-0.896	5.64901	1.45681	1285.43	NA	0	0	0	0	0	1	0	0	1.10026	1.3191	220.6	138.9	12.76	0.629646419	0.057842248	30
1457	4385	m24	2	19.029	4	Y	2	68.2	1	12	1	B	CN	MCI	2014/3/5	13.351	1.1253	1.3212	NA	NA	NA	NA	NA	26	24	0.238	0.269	0.409	-0.896	5.57846	1.24392	1295.59	0	0	0	0	0	0	1	0	0	1.10026	1.3191	220.6	138.9	12.76	0.629646419	0.057842248	30
1458	4385	m48	4	19.029	5	Y	2	68.2	1	12	1	B	CN	Dementia	2016/1/19	11.76	NA	1.331	NA	NA	NA	NA	NA	23	22	0.022	1.222	0.144	-0.104	5.21133	3.02882	1307.29	NA	0	0	0	0	0	1	0	0	1.10026	1.3191	220.6	138.9	12.76	0.629646419	0.057842248	30
1459	4386	bl	0	22.855	1	Y	2	84.7	1	16	0	B	CN	CN	2012/1/19	22.855	1.44699	2.0256	1221	519.8	48.1	0.425716626	0.039393939	30	25	1.006	1.583	0.87	0.706	5.9016	3.114	1288.4	0	1	0	0	0	0	1	0	0	1.44699	2.0256	1221	519.8	48.1	0.425716626	0.039393939	30
1460	4386	m12	1	22.855	1	Y	2	84.7	1	16	0	B	CN	CN	2013/1/31	23.519	NA	NA	NA	NA	NA	NA	NA	27	27	0.768	1.486	1.079	-0.448	5.67173	4.00585	1302.86	NA	1	0	0	0	0	1	0	0	1.44699	2.0256	1221	519.8	48.1	0.425716626	0.039393939	30
1461	4386	m24	2	22.855	1	Y	2	84.7	1	16	0	B	CN	CN	2014/1/23	25.128	1.5507	2.6692	986.3	519.7	52.78	0.526918787	0.05351313	29	25	1.161	1.33	0.718	-0.448	5.658	5.7996	1303.19	NA	1	0	0	0	0	1	0	0	1.44699	2.0256	1221	519.8	48.1	0.425716626	0.039393939	30
1462	4386	m48	4	22.855	1	Y	2	84.7	1	16	0	B	CN	CN	2016/2/2	23.324	NA	1.9303	921	564.6	60.04	0.613029316	0.065190011	26	23	0.699	0.523	1.158	0.706	5.45015	6.00144	1319.02	NA	1	0	0	0	0	1	0	0	1.44699	2.0256	1221	519.8	48.1	0.425716626	0.039393939	30
1467	4388	bl	0	40.431	1	Y	2	66.8	0	18	2	B	CN	CN	2012/1/12	40.431	1.19468	0.9703	874.3	186.8	16.55	0.21365664	0.018929429	29	27	1.821	0.888	0.767	0.706	7.6872	3.99	1472.07	0	1	0	0	1	1	1	0	0	1.19468	0.9703	874.3	186.8	16.55	0.21365664	0.018929429	29
1468	4388	m12	1	40.431	7	Y	2	66.8	0	18	2	B	CN	CN	2013/2/13	17.029	NA	NA	NA	NA	NA	NA	NA	30	29	1.113	0.935	0.729	0.706	7.7316	3.468	1465.83	0	1	0	0	1	1	1	0	0	1.19468	0.9703	874.3	186.8	16.55	0.21365664	0.018929429	29
1470	4388	m36	3	40.431	2	Y	2	66.8	0	18	2	B	CN	MCI	2015/2/11	11.234	NA	NA	NA	NA	NA	NA	NA	29	29	1.925	0.6	0.9	-0.104	NA	NA	NA	NA	NA	NA	NA	NA	NA	NA	NA	NA	1.19468	0.9703	874.3	186.8	16.55	0.21365664	0.018929429	29
1471	4388	m48	4	40.431	2	Y	2	66.8	0	18	2	B	CN	MCI	2016/2/24	7.244	NA	1.0129	NA	NA	NA	NA	NA	29	28	1.519	0.832	1.081	0.706	7.50179	3.84968	1499.23	NA	1	0	0	1	1	1	0	0	1.19468	0.9703	874.3	186.8	16.55	0.21365664	0.018929429	29
1509	4400	bl	0	26.217	1	Y	2	71.1	0	20	1	B	CN	CN	2011/12/27	26.217	1.32642	1.4337	NA	NA	NA	NA	NA	30	26	0.669	0.872	0.986	0.706	6.7608	0.1248	1354.26	0	0	0	0	0	1	1	0	0	1.32642	1.4337	NA	NA	NA	NA	NA	30
1510	4400	m12	1	26.217	1	Y	2	71.1	0	20	1	B	CN	CN	2013/1/3	20.29	NA	NA	NA	NA	NA	NA	NA	30	25	1.637	1.067	1.871	0.706	6.702	0.354	1352	0	0	0	0	0	1	1	0	0	1.32642	1.4337	NA	NA	NA	NA	NA	30
1511	4400	m24	2	26.217	1	Y	2	71.1	0	20	1	B	CN	CN	2014/1/28	29.728	1.27333	1.426	NA	NA	NA	NA	NA	29	27	1.091	1.419	1.218	0.706	6.5808	0.3348	1349.94	0	0	0	0	0	1	1	0	0	1.32642	1.4337	NA	NA	NA	NA	NA	30
1565	4422	bl	0	13.649	1	Y	2	70.8	1	15	0	B	CN	CN	2011/12/27	13.649	1.44329	1.2148	1314	375	29.93	0.285388128	0.022777778	29	28	1.569	1.473	0.495	0.706	6.84218	5.56484	1381.38	0	1	0	0	0	0	1	0	0	1.44329	1.2148	1314	375	29.93	0.285388128	0.022777778	29
1566	4422	m12	1	13.649	1	Y	2	70.8	1	15	0	B	CN	CN	2013/1/7	11.608	NA	NA	NA	NA	NA	NA	NA	30	28	1.361	0.935	0.33	0.706	6.6216	3.0864	1377.75	0	1	0	0	0	0	1	0	0	1.44329	1.2148	1314	375	29.93	0.285388128	0.022777778	29
1567	4422	m24	2	13.649	1	Y	2	70.8	1	15	0	B	CN	CN	2014/1/9	16.056	1.33998	1.2929	1020	399.3	29.88	0.391470588	0.029294118	30	28	1.215	0.672	0.669	0.706	6.52532	5.41508	1381.32	0	1	0	0	0	0	1	0	0	1.44329	1.2148	1314	375	29.93	0.285388128	0.022777778	29
1568	4422	m24	2	13.649	1	Y	2	70.8	1	15	0	B	CN	CN	2014/1/9	16.056	1.33998	1.2929	1052	395.6	30.8	0.376045627	0.029277567	30	28	1.215	0.672	0.669	0.706	6.52532	5.41508	1381.32	0	1	0	0	0	0	1	0	0	1.44329	1.2148	1314	375	29.93	0.285388128	0.022777778	29
1569	4422	m48	4	13.649	1	Y	2	70.8	1	15	0	B	CN	CN	2016/1/12	16.173	NA	1.359	897.5	385.8	26.84	0.429860724	0.029905292	30	24	1.413	-0.236	0.155	0.706	5.92379	6.99071	1367.06	NA	1	0	0	0	0	1	0	0	1.44329	1.2148	1314	375	29.93	0.285388128	0.022777778	29
1571	4424	bl	0	10.053	1	Y	2	66.2	1	12	1	B	CN	CN	2012/1/9	10.053	1.28981	1.0883	752.9	149.6	14.6	0.198698366	0.019391685	26	23	0.768	0.027	-0.337	-0.104	6.2148	0.318	1163.75	0	1	0	0	0	0	1	0	0	1.28981	1.0883	752.9	149.6	14.6	0.198698366	0.019391685	26
1572	4424	m24	2	10.053	1	Y	2	66.2	1	12	1	B	CN	CN	2014/4/21	3.558	NA	NA	NA	NA	NA	NA	NA	28	21	0.466	0.338	-0.012	0.706	NA	NA	NA	NA	NA	NA	NA	NA	NA	NA	NA	NA	1.28981	1.0883	752.9	149.6	14.6	0.198698366	0.019391685	26
1586	4429	bl	0	1.027	1	Y	2	77	0	14	0	B	CN	CN	2012/2/9	1.027	1.38188	1.1832	2175	279.4	25.29	0.12845977	0.011627586	30	28	1.086	1.118	1.049	0.706	7.3608	5.1816	1478.16	1	1	0	0	0	0	1	0	0	1.38188	1.1832	2175	279.4	25.29	0.12845977	0.011627586	30
1587	4429	m12	1	1.027	1	Y	2	77	0	14	0	B	CN	CN	2013/2/7	15.788	NA	NA	NA	NA	NA	NA	NA	29	24	1.767	1.06	0.26	0.706	7.2722	6.3832	1481.8	1	1	0	0	0	0	1	0	0	1.38188	1.1832	2175	279.4	25.29	0.12845977	0.011627586	30
1588	4429	m24	2	1.027	1	Y	2	77	0	14	0	B	CN	CN	2014/1/22	7.626	1.48003	1.317	2088	320.3	26.66	0.153400383	0.012768199	28	26	1.952	0.537	0.192	0.706	7.2108	9.78704	1471.47	NA	1	0	0	0	0	1	0	0	1.38188	1.1832	2175	279.4	25.29	0.12845977	0.011627586	30
1589	4429	m24	2	1.027	1	Y	2	77	0	14	0	B	CN	CN	2014/1/22	7.626	1.48003	1.317	1921	306.1	26.49	0.159344092	0.013789693	28	26	1.952	0.537	0.192	0.706	7.2108	9.78704	1471.47	NA	1	0	0	0	0	1	0	0	1.38188	1.1832	2175	279.4	25.29	0.12845977	0.011627586	30
1590	4429	m48	4	1.027	1	Y	2	77	0	14	0	B	CN	CN	2016/3/22	6.042	NA	1.1549	2286	320.3	28.54	0.140113736	0.012484689	28	29	1.428	0.6	0.605	-0.104	7.26419	12.6222	1501.33	NA	1	0	0	0	0	1	0	0	1.38188	1.1832	2175	279.4	25.29	0.12845977	0.011627586	30
1613	4441	bl	0	12.528	1	Y	2	68.7	1	16	0	B	CN	CN	2012/1/19	12.528	1.3492	1.1127	NA	NA	NA	NA	NA	30	26	1.639	0.927	1.389	0.706	6.91397	4.47193	1455.48	0	0	0	0	0	1	0	0	0	1.3492	1.1127	NA	NA	NA	NA	NA	30
1614	4441	m12	1	12.528	1	Y	2	68.7	1	16	0	B	CN	CN	2013/4/12	11.29	NA	NA	NA	NA	NA	NA	NA	29	30	1.633	1.542	0.801	-0.253	6.62805	5.12916	1393.89	NA	0	0	0	0	1	0	0	0	1.3492	1.1127	NA	NA	NA	NA	NA	30
1615	4441	m24	2	12.528	1	Y	2	68.7	1	16	0	B	CN	CN	2014/1/29	9.763	1.35472	1.1406	NA	NA	NA	NA	NA	30	26	1.286	1.101	1.902	0.706	6.67702	4.57861	1443.49	NA	0	0	0	0	1	0	0	0	1.3492	1.1127	NA	NA	NA	NA	NA	30
1616	4441	m48	4	12.528	1	Y	2	68.7	1	16	0	B	CN	CN	2016/2/1	12.532	NA	1.207	NA	NA	NA	NA	NA	28	26	1.091	1.359	1.16	-0.104	NA	NA	NA	NA	NA	NA	NA	NA	NA	NA	NA	NA	1.3492	1.1127	NA	NA	NA	NA	NA	30
1617	4442	bl	0	32.557	1	Y	2	74.2	1	17	1	B	CN	CN	2012/4/18	32.557	1.18017	NA	425.6	440.2	51.24	1.034304511	0.120394737	30	25	1.824	-0.822	0.568	-0.104	6.1392	33.3936	1286.69	0	1	0	0	0	1	0	0	0	1.18017	NA	425.6	440.2	51.24	1.034304511	0.120394737	30
1618	4442	m12	1	32.557	1	Y	2	74.2	1	17	1	B	CN	CN	2013/5/7	35.761	NA	NA	NA	NA	NA	NA	NA	28	23	1.212	-1.507	-0.501	-0.104	6.0144	32.5044	1382.57	0	1	0	0	0	1	0	0	0	1.18017	NA	425.6	440.2	51.24	1.034304511	0.120394737	30
1645	4449	bl	0	16.053	1	Y	2	66.9	1	12	0	B	CN	CN	2012/1/30	16.053	1.25129	1.1147	957.1	192.3	17.99	0.200919444	0.018796364	28	26	0.446	-0.29	0.167	-0.104	7.7604	35.454	1595.84	0	1	0	0	1	1	1	0	0	1.25129	1.1147	957.1	192.3	17.99	0.200919444	0.018796364	28
1646	4449	m12	1	16.053	1	Y	2	66.9	1	12	0	B	CN	CN	2013/3/7	10.638	NA	NA	NA	NA	NA	NA	NA	29	28	1.008	-0.53	0.188	-0.984	7.8612	34.26	1594.19	0	1	0	0	1	1	1	0	0	1.25129	1.1147	957.1	192.3	17.99	0.200919444	0.018796364	28
1673	4464	bl	0	7.821	1	Y	2	70.4	0	16	1	B	CN	CN	2012/2/17	7.821	1.37365	1.0556	840.8	201.1	17.47	0.239176974	0.020777831	30	29	1.915	2.002	2.282	0.706	7.422	1.188	1454.7	0	1	0	0	0	0	1	0	0	1.37365	1.0556	840.8	201.1	17.47	0.239176974	0.020777831	30
1674	4464	m12	1	7.821	1	Y	2	70.4	0	16	1	B	CN	CN	2013/2/21	8.393	NA	NA	NA	NA	NA	NA	NA	29	25	1.995	2.232	1.504	0.706	7.34161	0.902351	1455.45	0	1	0	0	0	0	1	0	0	1.37365	1.0556	840.8	201.1	17.47	0.239176974	0.020777831	30
1675	4464	m24	2	7.821	1	Y	2	70.4	0	16	1	B	CN	CN	2014/1/6	16.707	NA	NA	NA	NA	NA	NA	NA	30	26	1.78	2.008	1.76	0.706	7.29089	1.24674	1460.5	NA	1	0	0	0	0	1	0	0	1.37365	1.0556	840.8	201.1	17.47	0.239176974	0.020777831	30
1716	4482	bl	0	29.116	1	Y	2	77.2	1	16	0	B	CN	CN	2012/3/6	29.116	1.3002	1.4593	1244	574.2	59.99	0.461575563	0.048223473	28	24	1.469	0.473	0.337	0.706	6.68888	1.30547	1311.23	0	0	0	1	0	0	0	0	0	1.3002	1.4593	1244	574.2	59.99	0.461575563	0.048223473	28
1717	4482	m12	1	29.116	1	Y	2	77.2	1	16	0	B	CN	CN	2013/3/12	16.455	NA	NA	NA	NA	NA	NA	NA	28	29	2.083	1.247	0.084	0.706	6.5988	0.7368	1293.72	NA	0	0	1	0	0	0	0	0	1.3002	1.4593	1244	574.2	59.99	0.461575563	0.048223473	28
1718	4482	m24	2	29.116	1	Y	2	77.2	1	16	0	B	CN	CN	2014/3/10	29.232	1.34628	1.5838	1089	631.8	68.18	0.580165289	0.062607897	30	24	1.867	0.935	0.261	0.706	6.6708	0.6852	1308.28	NA	0	0	1	0	0	0	0	0	1.3002	1.4593	1244	574.2	59.99	0.461575563	0.048223473	28
1719	4482	m24	2	29.116	1	Y	2	77.2	1	16	0	B	CN	CN	2014/3/10	29.232	1.34628	1.5838	1040	615.8	67.48	0.592115385	0.064884615	30	24	1.867	0.935	0.261	0.706	6.6708	0.6852	1308.28	NA	0	0	1	0	0	0	0	0	1.3002	1.4593	1244	574.2	59.99	0.461575563	0.048223473	28
1720	4482	m48	4	29.116	1	Y	2	77.2	1	16	0	B	CN	CN	2016/3/18	13.233	NA	1.5397	955.8	622.5	71.83	0.65128688	0.075151705	29	30	1.778	0.725	0.201	0.706	6.3832	0.751514	1307.98	NA	0	0	1	0	0	0	0	0	1.3002	1.4593	1244	574.2	59.99	0.461575563	0.048223473	28
1788	4508	bl	0	12.721	1	Y	2	77.1	1	14	0	B	CN	CN	2012/2/15	12.721	1.45619	1.3354	685.5	187.1	17.34	0.27293946	0.025295405	30	24	0.479	0.445	0.577	-0.564	7.272	0.2004	1311.02	0	NA	NA	NA	NA	NA	NA	NA	NA	1.45619	1.3354	685.5	187.1	17.34	0.27293946	0.025295405	30
1789	4508	m12	1	12.721	1	Y	2	77.1	1	14	0	B	CN	CN	2013/2/15	31.767	NA	NA	NA	NA	NA	NA	NA	27	24	1.099	0.644	0.926	-0.253	7.4484	0.2016	1409.91	0	NA	NA	NA	NA	NA	NA	NA	NA	1.45619	1.3354	685.5	187.1	17.34	0.27293946	0.025295405	30
1790	4508	m24	2	12.721	1	Y	2	77.1	1	14	0	B	CN	CN	2014/2/26	9.277	NA	NA	NA	NA	NA	NA	NA	27	24	0.41	1.045	1.076	-0.564	NA	NA	NA	NA	NA	NA	NA	NA	NA	NA	NA	NA	1.45619	1.3354	685.5	187.1	17.34	0.27293946	0.025295405	30
1791	4508	m48	4	12.721	1	Y	2	77.1	1	14	0	B	CN	CN	2016/2/22	16.327	NA	NA	NA	NA	NA	NA	NA	30	25	0.913	0.445	0.926	0.706	NA	NA	NA	NA	NA	NA	NA	NA	NA	NA	NA	NA	1.45619	1.3354	685.5	187.1	17.34	0.27293946	0.025295405	30
1898	4555	bl	0	40.571	1	Y	2	65.8	1	15	1	B	CN	CN	2012/3/23	40.571	1.40028	1.1023	NA	NA	NA	NA	NA	28	27	0.924	0.763	-0.025	0.706	6.86075	1.55954	1371.8	0	NA	NA	NA	NA	NA	NA	NA	NA	1.40028	1.1023	NA	NA	NA	NA	NA	28
1899	4555	m12	1	40.571	1	Y	2	65.8	1	15	1	B	CN	CN	2013/5/14	19.298	NA	NA	NA	NA	NA	NA	NA	30	27	1.122	1.06	0.517	-0.104	6.366	2.20521	1407.64	NA	NA	NA	NA	NA	NA	NA	NA	NA	1.40028	1.1023	NA	NA	NA	NA	NA	28
1900	4555	m24	2	40.571	1	Y	2	65.8	1	15	1	B	CN	CN	2014/3/20	11.276	1.4049	1.1753	NA	NA	NA	NA	NA	30	29	1.228	2.091	0.43	0.706	6.26292	2.29475	1414.73	NA	NA	NA	NA	NA	NA	NA	NA	NA	1.40028	1.1023	NA	NA	NA	NA	NA	28
1901	4555	m48	4	40.571	1	Y	2	65.8	1	15	1	B	CN	CN	2016/4/22	10.497	NA	NA	NA	NA	NA	NA	NA	30	26	0.916	0.732	-0.09	0.349	NA	NA	NA	NA	NA	NA	NA	NA	NA	NA	NA	NA	1.40028	1.1023	NA	NA	NA	NA	NA	28
1929	4566	bl	0	11.25	1	Y	2	83.4	1	12	1	B	CN	CN	2012/3/26	11.25	1.30354	1.1911	1653	347.4	33.37	0.210163339	0.020187538	29	26	1.186	1.368	1.275	-0.896	6.45	5.166	1394.28	0	NA	NA	NA	NA	NA	NA	NA	NA	1.30354	1.1911	1653	347.4	33.37	0.210163339	0.020187538	29
1930	4566	m12	1	11.25	1	Y	2	83.4	1	12	1	B	CN	CN	2013/3/27	13.284	NA	NA	NA	NA	NA	NA	NA	29	29	1.729	0.338	0.428	-0.104	6.4632	4.8096	1382.27	NA	NA	NA	NA	NA	NA	NA	NA	NA	1.30354	1.1911	1653	347.4	33.37	0.210163339	0.020187538	29
1931	4566	m24	2	11.25	4	Y	2	83.4	1	12	1	B	CN	MCI	2014/4/7	10.97	1.25623	1.2708	NA	NA	NA	NA	NA	30	27	1.684	1.465	1.076	-0.104	6.3624	5.6112	1390.11	NA	NA	NA	NA	NA	NA	NA	NA	NA	1.30354	1.1911	1653	347.4	33.37	0.210163339	0.020187538	29
1932	4566	m36	3	11.25	2	Y	2	83.4	1	12	1	B	CN	MCI	2015/3/26	15.995	NA	NA	NA	NA	NA	NA	NA	29	29	1.666	0.832	0.926	-0.104	NA	NA	NA	NA	NA	NA	NA	NA	NA	NA	NA	NA	1.30354	1.1911	1653	347.4	33.37	0.210163339	0.020187538	29
1942	4576	bl	0	11.185	1	Y	2	70.5	1	14	0	B	CN	CN	2012/3/26	11.185	1.33862	1.1122	2254	590.1	55.14	0.261801242	0.024463177	30	28	1.406	1.906	1.037	-0.104	6.6864	1.4304	1260.33	1	NA	NA	NA	NA	NA	NA	NA	NA	1.33862	1.1122	2254	590.1	55.14	0.261801242	0.024463177	30
1943	4576	m12	1	11.185	1	Y	2	70.5	1	14	0	B	CN	CN	2013/4/3	15.236	NA	NA	NA	NA	NA	NA	NA	30	29	1.604	0.209	0.782	-0.104	6.6396	1.53	1260.55	NA	NA	NA	NA	NA	NA	NA	NA	NA	1.33862	1.1122	2254	590.1	55.14	0.261801242	0.024463177	30
1944	4576	m24	2	11.185	1	Y	2	70.5	1	14	0	B	CN	CN	2014/4/9	14.864	1.2688	1.1482	1922	700.8	65.53	0.364620187	0.034094693	28	21	1.472	0.12	1.079	-0.756	6.3218	1.98224	1260.28	NA	NA	NA	NA	NA	NA	NA	NA	NA	1.33862	1.1122	2254	590.1	55.14	0.261801242	0.024463177	30
1945	4577	bl	0	17.516	1	Y	2	84.7	0	20	2	B	CN	CN	2012/3/28	17.516	1.36357	1.1713	318.3	134.5	12.84	0.422557336	0.040339303	29	24	0.433	-0.334	1.389	-0.253	4.9788	6.0216	1290.73	0	1	0	0	0	1	1	0	0	1.36357	1.1713	318.3	134.5	12.84	0.422557336	0.040339303	29
1946	4577	m12	1	17.516	2	Y	2	84.7	0	20	2	B	CN	MCI	2013/4/18	23.822	NA	NA	NA	NA	NA	NA	NA	29	25	-0.003	-0.334	0.246	-0.104	4.94691	5.69709	1377.03	NA	1	0	0	0	1	1	0	0	1.36357	1.1713	318.3	134.5	12.84	0.422557336	0.040339303	29
1947	4577	m24	2	17.516	2	Y	2	84.7	0	20	2	B	CN	MCI	2014/4/16	27.701	NA	NA	NA	NA	NA	NA	NA	28	21	-0.164	0.12	0.46	-0.756	NA	NA	NA	NA	NA	NA	NA	NA	NA	NA	NA	NA	1.36357	1.1713	318.3	134.5	12.84	0.422557336	0.040339303	29
1948	4578	bl	0	2.942	1	Y	2	69.2	1	14	0	B	CN	CN	2012/3/27	2.942	1.2572	1.1266	2054	177.5	14.28	0.086416748	0.006952288	27	28	1.412	0.996	0.447	-0.564	8.0664	10.7544	1508.37	0	NA	NA	NA	NA	NA	NA	NA	NA	1.2572	1.1266	2054	177.5	14.28	0.086416748	0.006952288	27
1949	4578	m12	1	2.942	1	Y	2	69.2	1	14	0	B	CN	CN	2013/4/10	7.409	NA	NA	NA	NA	NA	NA	NA	28	28	2.003	1.405	0.708	-1.051	8.208	10.2456	1522.36	0	NA	NA	NA	NA	NA	NA	NA	NA	1.2572	1.1266	2054	177.5	14.28	0.086416748	0.006952288	27
1950	4578	m24	2	2.942	1	Y	2	69.2	1	14	0	B	CN	CN	2014/4/8	4.142	NA	NA	NA	NA	NA	NA	NA	29	29	1.69	1.234	0.199	0.706	8.154	12.7536	1517.64	1	NA	NA	NA	NA	NA	NA	NA	NA	1.2572	1.1266	2054	177.5	14.28	0.086416748	0.006952288	27
1951	4578	m48	4	2.942	1	Y	2	69.2	1	14	0	B	CN	CN	2016/3/21	9.676	NA	1.1721	1711	179.6	14.95	0.104967855	0.00873758	28	25	1.668	1.673	0.878	-0.253	8.07044	11.2447	1528.81	NA	NA	NA	NA	NA	NA	NA	NA	NA	1.2572	1.1266	2054	177.5	14.28	0.086416748	0.006952288	27
1955	4580	bl	0	14.288	1	Y	2	69.7	1	16	2	B	CN	CN	2012/4/26	14.288	1.34181	1.0278	857	281.3	25.42	0.32823804	0.02966161	30	27	1.054	0.078	1.902	0.706	6.5124	5.43	1240.55	0	1	0	0	0	1	1	0	0	1.34181	1.0278	857	281.3	25.42	0.32823804	0.02966161	30
1956	4580	m12	1	14.288	1	Y	2	69.7	1	16	2	B	CN	CN	2013/4/23	11.614	NA	NA	NA	NA	NA	NA	NA	30	28	1.298	1.101	1.384	0.706	6.582	5.5764	1299.24	0	1	0	0	0	1	1	0	0	1.34181	1.0278	857	281.3	25.42	0.32823804	0.02966161	30
1957	4580	m24	2	14.288	1	Y	2	69.7	1	16	2	B	CN	CN	2014/4/21	32.262	1.39342	1.0983	640.6	290.3	25.95	0.453168904	0.040508898	28	27	0.711	0.725	0.743	0.706	6.7236	11.7504	1273.11	0	1	0	0	0	1	1	0	0	1.34181	1.0278	857	281.3	25.42	0.32823804	0.02966161	30
1975	4587	bl	0	13.806	1	Y	2	65.7	1	16	1	B	CN	CN	2012/5/1	13.806	1.2541	1.301	686.4	253.6	24.38	0.369463869	0.035518648	29	29	0.52	0.067	0.87	0.706	7.1376	0.2292	1245.26	0	1	0	0	0	1	0	0	0	1.2541	1.301	686.4	253.6	24.38	0.369463869	0.035518648	29
1976	4587	m12	1	13.806	1	Y	2	65.7	1	16	1	B	CN	CN	2013/5/6	7.093	NA	NA	NA	NA	NA	NA	NA	29	27	1.331	0.314	1.161	-0.104	7.0248	0.7848	1260	0	1	0	0	0	1	0	0	0	1.2541	1.301	686.4	253.6	24.38	0.369463869	0.035518648	29
1977	4587	m24	2	13.806	1	Y	2	65.7	1	16	1	B	CN	CN	2014/5/9	9.021	1.32341	1.2628	617.5	319.2	32.8	0.516923077	0.053117409	29	27	1.578	0.445	1.161	-0.104	7.0212	0.8064	1276.51	NA	NA	NA	NA	NA	NA	NA	NA	NA	1.2541	1.301	686.4	253.6	24.38	0.369463869	0.035518648	29
1978	4587	m48	4	13.806	1	Y	2	65.7	1	16	1	B	CN	CN	2016/5/5	15.33	NA	1.428	NA	NA	NA	NA	NA	29	24	1.042	0.872	0.566	-0.104	6.797	0.874319	1270.99	NA	1	0	0	0	1	0	0	0	1.2541	1.301	686.4	253.6	24.38	0.369463869	0.035518648	29
2007	4599	bl	0	7.307	1	Y	2	59.9	0	16	1	B	CN	CN	2012/3/28	7.307	1.17777	1.078	772.8	166.6	15.8	0.21557971	0.020445135	30	30	3.139	2.994	2.832	0.706	5.9028	1.6728	1594.29	0	1	1	0	0	1	1	0	0	1.17777	1.078	772.8	166.6	15.8	0.21557971	0.020445135	30
2008	4599	m12	1	7.307	1	Y	2	59.9	0	16	1	B	CN	CN	2013/4/5	10.259	NA	NA	NA	NA	NA	NA	NA	30	30	2.8	2.994	2.413	0.706	5.11243	2.43341	1647.81	NA	NA	NA	NA	NA	NA	NA	NA	NA	1.17777	1.078	772.8	166.6	15.8	0.21557971	0.020445135	30
2009	4599	m24	2	7.307	1	Y	2	59.9	0	16	1	B	CN	CN	2014/3/19	8.015	1.1195	1.0538	955.7	181.9	16.66	0.190331694	0.017432249	30	30	2.297	0.871	1.871	0.706	5.6712	1.5924	1615.46	NA	1	1	0	0	1	1	0	0	1.17777	1.078	772.8	166.6	15.8	0.21557971	0.020445135	30
2032	4612	bl	0	11.687	1	Y	2	68.4	1	18	1	B	CN	CN	2012/4/10	11.687	1.22107	1.12	499.5	162.1	13.89	0.324524525	0.027807808	30	25	1.338	0.149	0.87	-0.564	6.1152	16.1844	1126.72	0	0	0	1	0	0	0	0	0	1.22107	1.12	499.5	162.1	13.89	0.324524525	0.027807808	30
2034	4612	m24	2	11.687	1	Y	2	68.4	1	18	1	B	CN	CN	2014/4/16	13.629	1.28721	1.2772	NA	NA	NA	NA	NA	30	27	1.42	0.741	1.185	-0.104	5.79987	15.8165	1162.86	NA	0	0	1	0	0	0	0	0	1.22107	1.12	499.5	162.1	13.89	0.324524525	0.027807808	30
2047	4616	bl	0	25.475	1	Y	2	84.8	0	18	0	B	CN	CN	2012/5/7	25.475	1.28749	1.3595	897.8	200.7	20.49	0.223546447	0.022822455	29	23	0.723	0.791	-0.628	0.706	7.2396	23.676	1594.86	0	0	1	0	0	0	1	0	0	1.28749	1.3595	897.8	200.7	20.49	0.223546447	0.022822455	29
2048	4616	m12	1	25.475	1	Y	2	84.8	0	18	0	B	CN	CN	2013/4/25	28.08	NA	NA	NA	NA	NA	NA	NA	28	24	0.712	0.11	-0.361	0.706	7.224	27.918	1644.33	0	0	1	0	0	0	1	0	0	1.28749	1.3595	897.8	200.7	20.49	0.223546447	0.022822455	29
2049	4616	m24	2	25.475	1	Y	2	84.8	0	18	0	B	CN	CN	2014/4/24	35.887	1.17746	1.3682	802.8	229.7	21.68	0.286123568	0.027005481	29	18	0.165	0.482	-0.532	0.706	7.0344	32.2224	1615.21	0	0	1	0	0	0	1	0	0	1.28749	1.3595	897.8	200.7	20.49	0.223546447	0.022822455	29
2104	4637	bl	0	9.267	1	Y	2	70.8	1	18	0	B	CN	CN	2012/4/16	9.267	1.3392	1.1038	351.4	203.4	19.09	0.578827547	0.054325555	29	29	2.027	1.09	1.438	0.706	6.05251	8.39801	1226.69	0	NA	NA	NA	NA	NA	NA	NA	NA	1.3392	1.1038	351.4	203.4	19.09	0.578827547	0.054325555	29
2105	4637	m12	1	9.267	1	Y	2	70.8	1	18	0	B	CN	CN	2013/4/22	13.05	NA	NA	NA	NA	NA	NA	NA	29	29	1.944	1.218	0.729	0.706	6.00919	6.79639	1258.64	NA	NA	NA	NA	NA	NA	NA	NA	NA	1.3392	1.1038	351.4	203.4	19.09	0.578827547	0.054325555	29
2106	4637	m24	2	9.267	1	Y	2	70.8	1	18	0	B	CN	CN	2014/5/5	15.122	1.32353	1.1021	347.1	209.6	20.84	0.603860559	0.060040334	30	29	2.081	1.078	1.275	0.706	5.99929	8.50446	1247.94	NA	NA	NA	NA	NA	NA	NA	NA	NA	1.3392	1.1038	351.4	203.4	19.09	0.578827547	0.054325555	29
2107	4637	m48	4	9.267	1	Y	2	70.8	1	18	0	B	CN	CN	2016/4/25	19.172	NA	1.1317	366.2	236.2	23.89	0.645002731	0.065237575	29	28	1.84	1.675	0.575	-0.104	5.69357	8.41286	1247.91	NA	NA	NA	NA	NA	NA	NA	NA	NA	1.3392	1.1038	351.4	203.4	19.09	0.578827547	0.054325555	29
2118	4644	bl	0	18.708	1	Y	2	67.6	1	14	1	B	CN	CN	2012/5/14	18.708	1.54661	1.1206	1778	185	17.36	0.104049494	0.00976378	30	22	1.636	2.028	1.238	-0.104	6.57731	3.01388	1279.32	0	1	0	0	0	1	1	0	0	1.54661	1.1206	1778	185	17.36	0.104049494	0.00976378	30
2119	4644	m12	1	18.708	1	Y	2	67.6	1	14	1	B	CN	CN	2013/5/24	9.831	NA	NA	NA	NA	NA	NA	NA	29	30	2.531	1.091	1.76	-0.104	6.55627	2.84059	1325.93	NA	1	0	0	0	1	1	0	0	1.54661	1.1206	1778	185	17.36	0.104049494	0.00976378	30
2120	4644	m48	4	18.708	1	Y	2	67.6	1	14	1	B	CN	CN	2016/5/24	11.584	NA	NA	NA	NA	NA	NA	NA	30	28	1.972	0.57	0.782	0.706	NA	NA	NA	NA	NA	NA	NA	NA	NA	NA	NA	NA	1.54661	1.1206	1778	185	17.36	0.104049494	0.00976378	30
2121	4645	bl	0	18.988	1	Y	2	76.3	1	14	0	B	CN	CN	2012/4/18	18.988	1.35133	1.2201	539.1	206.5	21.56	0.383045817	0.03999258	30	26	1.193	1.483	0.689	0.706	6.75925	12.9219	1432	0	1	0	0	0	1	0	0	0	1.35133	1.2201	539.1	206.5	21.56	0.383045817	0.03999258	30
2122	4645	m12	1	18.988	1	Y	2	76.3	1	14	0	B	CN	CN	2013/4/11	18.855	NA	NA	NA	NA	NA	NA	NA	30	29	1.185	1.129	1.076	-0.104	6.88674	14.2191	1433.68	0	1	0	0	0	1	0	0	0	1.35133	1.2201	539.1	206.5	21.56	0.383045817	0.03999258	30
2123	4645	m24	2	18.988	1	Y	2	76.3	1	14	0	B	CN	CN	2014/4/8	25.244	1.28729	1.218	NA	NA	NA	NA	NA	30	29	1.457	1.41	0.173	0.706	6.7902	16.2824	1417.58	0	1	0	0	0	1	0	0	0	1.35133	1.2201	539.1	206.5	21.56	0.383045817	0.03999258	30
2124	4645	m48	4	18.988	1	Y	2	76.3	1	14	0	B	CN	CN	2016/4/19	23.74	NA	1.2679	NA	NA	NA	NA	NA	28	26	0.915	1.395	0.964	0.706	6.39536	23.1097	1446.04	NA	NA	NA	NA	NA	NA	NA	NA	NA	1.35133	1.2201	539.1	206.5	21.56	0.383045817	0.03999258	30
2132	4652	bl	0	22.229	1	Y	2	79.3	0	20	0	B	CN	CN	2012/5/30	22.229	1.00751	1.1361	NA	NA	NA	NA	NA	26	21	-0.711	-0.184	-0.14	-0.104	6.4622	11.0171	1417.29	1	0	0	0	0	1	0	0	0	1.00751	1.1361	NA	NA	NA	NA	NA	26
2133	4652	m12	1	22.229	4	Y	2	79.3	0	20	0	B	CN	MCI	2013/6/5	28.735	NA	NA	NA	NA	NA	NA	NA	27	25	-0.756	0.872	0.173	-0.104	6.59464	2.73167	1474.81	NA	0	0	0	0	1	0	0	0	1.00751	1.1361	NA	NA	NA	NA	NA	26
2134	4652	m36	3	22.229	2	Y	2	79.3	0	20	0	B	CN	MCI	2015/6/5	28.983	NA	1.2466	NA	NA	NA	NA	NA	27	21	-1.067	0.24	-0.851	0.706	5.92816	4.6587	1524.91	NA	NA	NA	NA	NA	NA	NA	NA	NA	1.00751	1.1361	NA	NA	NA	NA	NA	26
2435	4835	bl	0	10.628	1	Y	2	79.3	0	16	0	B	CN	CN	2012/7/24	10.628	1.28591	1.1	679.7	262.3	24.65	0.385905547	0.036266	26	24	0.391	0.445	1.389	-0.104	8.2824	2.0184	1576.28	0	1	0	0	0	1	1	0	0	1.28591	1.1	679.7	262.3	24.65	0.385905547	0.036266	26
2436	4835	m12	1	10.628	1	Y	2	79.3	0	16	0	B	CN	CN	2013/7/24	4.052	NA	NA	NA	NA	NA	NA	NA	30	24	1.078	1.226	1.19	-0.984	8.178	1.9584	1623.62	0	1	0	0	0	1	1	0	0	1.28591	1.1	679.7	262.3	24.65	0.385905547	0.036266	26
2437	4835	m24	2	10.628	1	Y	2	79.3	0	16	0	B	CN	CN	2014/8/7	8.799	NA	1.1542	NA	NA	NA	NA	NA	28	27	1.154	0.79	0.998	-0.674	7.85019	2.08769	1632.55	NA	1	0	0	0	1	1	0	0	1.28591	1.1	679.7	262.3	24.65	0.385905547	0.036266	26
2448	4843	bl	0	9.469	1	Y	2	73.4	1	13	0	B	CN	CN	2012/8/6	9.469	1.42666	1.1874	NA	NA	NA	NA	NA	29	25	1.123	0.088	-0.05	-0.756	6.99319	13.599	1495.35	0	0	0	0	0	1	1	0	0	1.42666	1.1874	NA	NA	NA	NA	NA	29
2449	4843	m12	1	9.469	1	Y	2	73.4	1	13	0	B	CN	CN	2013/8/26	15.543	NA	NA	NA	NA	NA	NA	NA	29	24	1.623	0.12	0.861	-0.253	7.05012	9.63574	1497.19	0	0	0	0	0	1	1	0	0	1.42666	1.1874	NA	NA	NA	NA	NA	29
2450	4843	m24	2	9.469	1	Y	2	73.4	1	13	0	B	CN	CN	2014/8/7	24.335	NA	1.1906	NA	NA	NA	NA	NA	28	24	1.366	0.537	0.163	-0.253	6.95601	7.24568	1479.86	NA	0	0	0	0	1	1	0	0	1.42666	1.1874	NA	NA	NA	NA	NA	29
2451	4843	m36	3	9.469	1	Y	2	73.4	1	13	0	B	CN	CN	2015/11/19	9.044	NA	NA	NA	NA	NA	NA	NA	24	NA	1.075	-0.157	0.447	-0.253	NA	NA	NA	NA	NA	NA	NA	NA	NA	NA	NA	NA	1.42666	1.1874	NA	NA	NA	NA	NA	29
2466	4855	bl	0	9.761	1	Y	2	83.8	0	14	1	B	CN	CN	2012/8/7	9.761	1.36388	1.2132	732.8	228.1	21.48	0.311271834	0.029312227	27	22	0.032	-0.236	0.845	-0.104	6.9828	19.6956	1503.34	1	1	0	0	0	1	1	0	0	1.36388	1.2132	732.8	228.1	21.48	0.311271834	0.029312227	27
2467	4855	m12	1	9.761	1	Y	2	83.8	0	14	1	B	CN	CN	2013/8/5	8.962	NA	NA	NA	NA	NA	NA	NA	28	25	0.676	-0.364	1.504	-0.104	6.7428	25.4676	1502.74	0	1	0	0	0	1	1	0	0	1.36388	1.2132	732.8	228.1	21.48	0.311271834	0.029312227	27
2468	4855	m24	2	9.761	4	Y	2	83.8	0	14	1	B	CN	MCI	2014/8/14	3.869	NA	1.2579	577.8	233.6	23.3	0.404292143	0.040325372	27	20	0.352	-0.171	0.16	-1.33	6.91179	21.1038	1503.42	NA	NA	NA	NA	NA	NA	NA	NA	NA	1.36388	1.2132	732.8	228.1	21.48	0.311271834	0.029312227	27
2469	4855	m36	3	9.761	2	Y	2	83.8	0	14	1	B	CN	MCI	2015/8/10	9.3	NA	NA	NA	NA	NA	NA	NA	29	27	0.604	-0.778	0.173	-0.104	NA	NA	NA	NA	NA	NA	NA	NA	NA	NA	NA	NA	1.36388	1.2132	732.8	228.1	21.48	0.311271834	0.029312227	27
[truncated: 8 more columns]
