# Supplementary material for: Plasma p-tau181 Level Predicts Neurodegeneration and Progression to Alzheimer's Dementia: A Longitudinal Study
Source: Front Neurol. 2021 Sep 7;12:695696. doi: 10.3389/fneur.2021.695696 (PMC8452983; doi:10.3389/fneur.2021.695696)
Supplement: Supplementary file 4 [file Data_Sheet_1.ZIP › DATA/individual data points/table1&2/C.csv]

	RID	VISCODE	time	BLPLASMA	DXCHANGE	GROUP_abeta	DX	AGE	PTGENDER	PTEDUCAT	APOE4	GROUP	DX_bl	DXX	EXAMDATE.key	PLASMAPTAU181	FDG	AV45	ABETA42	TAU	PTAU	TAUAB	PTAUAB	MMSE	MOCA	ADNI_MEM	ADNI_EF	ADNI_LAN	ADNI_VS	TOTAL_HIPPO	TOTAL_WMH	TOTAL_BRAIN	INFARCT	CVD	Cancer	Current.Depression	DM2	Hypertension	lipid	smoking	stroke	BLFDG	BLAV45	BLABETA42	BLTAU	BLPTAU	BLTAUAB	BLPTAUAB	BLMMSE
7	2007	bl	0	37.897	2	Y	4	83.4	1	20	0	C	EMCI	MCI	2010/7/6	37.897	1.30582	1.4496	NA	NA	NA	NA	NA	29	23	0.859	0.394	0.273	-0.104	5.16258	14.854	1263.92	0	0	0	0	1	1	1	0	0	1.30582	1.4496	NA	NA	NA	NA	NA	29
8	2007	m12	1	37.897	2	Y	4	83.4	1	20	0	C	EMCI	MCI	2011/3/24	42.41	NA	NA	NA	NA	NA	NA	NA	29	29	0.881	0.314	0.787	-0.756	4.92741	20.7122	1255.56	0	0	0	0	1	1	1	0	0	1.30582	1.4496	NA	NA	NA	NA	NA	29
10	2007	m36	3	37.897	1	Y	4	83.4	1	20	0	C	EMCI	CN	2013/5/9	46.939	1.16115	1.766	NA	NA	NA	NA	NA	29	26	1.248	0.444	0.928	0.706	NA	NA	NA	NA	NA	NA	NA	NA	NA	NA	NA	NA	1.30582	1.4496	NA	NA	NA	NA	NA	29
11	2007	m48	4	37.897	2	Y	4	83.4	1	20	0	C	EMCI	MCI	2014/7/17	38.27	NA	NA	NA	NA	NA	NA	NA	30	27	0.262	0.338	0.521	-0.104	NA	NA	NA	NA	NA	NA	NA	NA	NA	NA	NA	NA	1.30582	1.4496	NA	NA	NA	NA	NA	29
12	2010	bl	0	23.263	2	Y	4	62.9	1	20	1	C	EMCI	MCI	2010/7/8	23.263	1.31212	1.1472	1858	250.9	21.94	0.135037675	0.011808396	30	27	1.22	1.86	1.76	0.706	6.0882	0.54061	1203.71	0	NA	NA	NA	NA	NA	NA	NA	NA	1.31212	1.1472	1858	250.9	21.94	0.135037675	0.011808396	30
13	2010	m12	1	23.263	7	Y	4	62.9	1	20	1	C	EMCI	CN	2011/7/7	13.851	NA	NA	NA	NA	NA	NA	NA	29	23	1.389	1.58	1.274	-0.104	6.0528	0.3828	1219.56	0	NA	NA	NA	NA	NA	NA	NA	NA	1.31212	1.1472	1858	250.9	21.94	0.135037675	0.011808396	30
14	2010	m24	2	23.263	1	Y	4	62.9	1	20	1	C	EMCI	CN	2012/7/12	11.941	1.36889	1.0439	2316	286.1	24.9	0.123531952	0.010751295	29	29	1.104	1.33	1.168	-0.104	6.0396	0.4632	1222.31	0	NA	NA	NA	NA	NA	NA	NA	NA	1.31212	1.1472	1858	250.9	21.94	0.135037675	0.011808396	30
15	2010	m36	3	23.263	1	Y	4	62.9	1	20	1	C	EMCI	CN	2013/7/18	13.839	NA	NA	NA	NA	NA	NA	NA	30	23	1.537	2.636	1.76	0.706	6.0492	0.5184	1224.75	0	NA	NA	NA	NA	NA	NA	NA	NA	1.31212	1.1472	1858	250.9	21.94	0.135037675	0.011808396	30
21	2022	bl	0	16.576	2	Y	4	66	0	18	1	C	EMCI	MCI	2010/8/5	16.576	1.20313	1.3136	929.2	245.4	22.11	0.264098149	0.023794662	29	25	1.333	2.247	1.045	0.706	7.6656	1.9272	1478.54	0	1	0	0	0	1	1	0	0	1.20313	1.3136	929.2	245.4	22.11	0.264098149	0.023794662	29
22	2022	m12	1	16.576	2	Y	4	66	0	18	1	C	EMCI	MCI	2011/7/14	17.542	NA	NA	NA	NA	NA	NA	NA	30	25	1.786	1.408	1.871	0.706	7.782	1.8108	1529.97	0	1	0	0	0	1	1	0	0	1.20313	1.3136	929.2	245.4	22.11	0.264098149	0.023794662	29
23	2022	m24	2	16.576	2	Y	4	66	0	18	1	C	EMCI	MCI	2012/7/19	10.899	1.19731	1.3502	878.6	241.9	23.56	0.27532438	0.026815388	29	28	1.819	1.06	0.87	0.706	7.6284	1.6956	1555.79	1	1	0	0	0	1	1	0	0	1.20313	1.3136	929.2	245.4	22.11	0.264098149	0.023794662	29
24	2022	m36	3	16.576	7	Y	4	66	0	18	1	C	EMCI	CN	2013/7/25	10.076	NA	NA	NA	NA	NA	NA	NA	29	29	1.611	1.653	1.104	0.706	7.4592	1.152	1556.28	0	1	0	0	0	1	1	0	0	1.20313	1.3136	929.2	245.4	22.11	0.264098149	0.023794662	29
42	2037	bl	0	14.537	2	Y	4	75.8	0	16	1	C	EMCI	MCI	2010/8/24	14.537	1.3075	1.439	NA	NA	NA	NA	NA	26	20	0.285	-0.205	0.93	-0.896	6.63797	3.59174	1433.54	0	0	0	0	0	0	1	0	0	1.3075	1.439	NA	NA	NA	NA	NA	26
43	2037	m12	1	14.537	2	Y	4	75.8	0	16	1	C	EMCI	MCI	2011/8/19	20.977	NA	NA	NA	NA	NA	NA	NA	29	22	0.479	0.023	0.185	-0.104	6.44417	3.86306	1403.19	0	0	0	0	0	0	1	0	0	1.3075	1.439	NA	NA	NA	NA	NA	26
44	2037	m24	2	14.537	2	Y	4	75.8	0	16	1	C	EMCI	MCI	2012/8/16	18.149	1.24598	1.3296	NA	NA	NA	NA	NA	28	22	0.394	-0.415	0.396	-0.104	6.5988	3.7116	1477.28	0	0	0	0	0	0	1	0	0	1.3075	1.439	NA	NA	NA	NA	NA	26
46	2037	m48	4	14.537	2	Y	4	75.8	0	16	1	C	EMCI	MCI	2014/9/2	17.296	NA	1.3333	NA	NA	NA	NA	NA	25	21	0.113	-0.646	0.638	-0.756	6.37919	4.28216	1505.95	NA	NA	NA	NA	NA	NA	NA	NA	NA	1.3075	1.439	NA	NA	NA	NA	NA	26
47	2042	bl	0	11.877	2	Y	4	69.5	0	20	0	C	EMCI	MCI	2010/8/25	11.877	1.20831	1.0656	827.6	124.1	10.58	0.149951667	0.012783954	30	23	0.123	1.492	1.093	-0.104	5.19386	4.81209	1520.34	0	1	0	0	0	1	1	0	0	1.20831	1.0656	827.6	124.1	10.58	0.149951667	0.012783954	30
48	2042	m12	1	11.877	2	Y	4	69.5	0	20	0	C	EMCI	MCI	2011/9/7	17.298	NA	NA	NA	NA	NA	NA	NA	27	21	0.108	0.935	-0.136	0.706	4.98829	5.34202	1436.43	0	1	0	0	0	1	1	0	0	1.20831	1.0656	827.6	124.1	10.58	0.149951667	0.012783954	30
49	2042	m24	2	11.877	2	Y	4	69.5	0	20	0	C	EMCI	MCI	2012/8/21	14.886	1.15658	1.0295	884.5	131.8	11.04	0.149010741	0.012481628	24	21	-0.239	1.06	0.521	0.706	4.9704	6.7884	1512.75	0	1	0	0	0	1	1	0	0	1.20831	1.0656	827.6	124.1	10.58	0.149951667	0.012783954	30
50	2043	bl	0	7.391	2	Y	4	72.2	1	20	1	C	EMCI	MCI	2010/9/7	7.391	1.37612	1.2041	NA	NA	NA	NA	NA	30	27	1.391	0.123	0.852	0.706	6.5436	16.476	1262.88	0	NA	NA	NA	NA	NA	NA	NA	NA	1.37612	1.2041	NA	NA	NA	NA	NA	30
51	2043	m12	1	7.391	2	Y	4	72.2	1	20	1	C	EMCI	MCI	2011/9/13	25.987	NA	NA	NA	NA	NA	NA	NA	28	25	1.55	1.452	1.76	0.706	6.5184	17.3436	1230.86	0	NA	NA	NA	NA	NA	NA	NA	NA	1.37612	1.2041	NA	NA	NA	NA	NA	30
52	2045	bl	0	16.382	2	Y	4	72.3	0	16	1	C	EMCI	MCI	2010/10/15	16.382	1.21781	1.5068	725.1	210.8	20.5	0.290718522	0.028271962	27	27	1.14	1.558	1.658	0.706	7.0776	1.296	1603.02	0	0	0	0	0	0	1	0	0	1.21781	1.5068	725.1	210.8	20.5	0.290718522	0.028271962	27
53	2045	m12	1	16.382	2	Y	4	72.3	0	16	1	C	EMCI	MCI	2011/10/21	15.936	NA	NA	NA	NA	NA	NA	NA	30	30	1.789	1.653	1.014	0.706	7.1472	1.2852	1645.43	0	0	0	0	0	0	1	0	0	1.21781	1.5068	725.1	210.8	20.5	0.290718522	0.028271962	27
54	2045	m24	2	16.382	2	Y	4	72.3	0	16	1	C	EMCI	MCI	2012/10/9	21.246	1.16075	1.6119	710.9	234.8	23.38	0.330285554	0.032887889	30	28	1.735	0.955	1.424	0.706	7.2048	0.8028	1653.01	0	0	0	0	0	0	1	0	0	1.21781	1.5068	725.1	210.8	20.5	0.290718522	0.028271962	27
55	2045	m36	3	16.382	2	Y	4	72.3	0	16	1	C	EMCI	MCI	2013/10/29	14.892	NA	NA	NA	NA	NA	NA	NA	28	25	0.848	0.535	1.461	0.706	6.89044	1.10792	1671.64	NA	NA	NA	NA	NA	NA	NA	NA	NA	1.21781	1.5068	725.1	210.8	20.5	0.290718522	0.028271962	27
56	2045	m48	4	16.382	2	Y	4	72.3	0	16	1	C	EMCI	MCI	2014/10/14	30.232	NA	1.5	NA	NA	NA	NA	NA	29	25	0.718	0.766	1.384	0.706	6.88109	1.29212	1657.89	NA	NA	NA	NA	NA	NA	NA	NA	NA	1.21781	1.5068	725.1	210.8	20.5	0.290718522	0.028271962	27
57	2047	bl	0	28.406	2	Y	4	77.4	0	18	1	C	EMCI	MCI	2010/9/7	28.406	1.43606	1.6971	709.2	404.5	40.95	0.57036097	0.057741117	27	23	-0.158	0.314	0.931	0.706	7.07859	15.0434	1543.7	0	1	1	0	0	1	1	0	1	1.43606	1.6971	709.2	404.5	40.95	0.57036097	0.057741117	27
58	2047	m12	1	28.406	2	Y	4	77.4	0	18	1	C	EMCI	MCI	2011/8/30	23.965	NA	NA	NA	NA	NA	NA	NA	26	25	-0.339	0.272	0.299	0.706	6.83847	18.1204	1529.84	0	1	1	0	0	1	1	0	1	1.43606	1.6971	709.2	404.5	40.95	0.57036097	0.057741117	27
59	2047	m24	2	28.406	5	Y	4	77.4	0	18	1	C	EMCI	Dementia	2012/8/28	23.333	1.44895	1.673	723.9	424.3	43.48	0.586130681	0.060063545	28	22	-0.264	0.338	0.101	0.706	6.81619	20.0748	1621.77	0	1	1	0	0	1	1	0	1	1.43606	1.6971	709.2	404.5	40.95	0.57036097	0.057741117	27
60	2047	m36	3	28.406	3	Y	4	77.4	0	18	1	C	EMCI	Dementia	2013/9/3	17.758	NA	NA	NA	NA	NA	NA	NA	22	21	-0.913	-0.29	0.384	0.706	6.40526	20.8385	1591.19	0	1	1	0	0	1	1	0	1	1.43606	1.6971	709.2	404.5	40.95	0.57036097	0.057741117	27
66	2055	bl	0	14.814	2	Y	4	75.2	0	18	1	C	EMCI	MCI	2010/9/8	14.814	1.3804	1.5612	637.1	430.4	45.44	0.675561136	0.071323183	28	29	0.519	-0.002	1.26	0.706	7.134	10.0428	1461.87	1	1	1	0	0	1	1	0	0	1.3804	1.5612	637.1	430.4	45.44	0.675561136	0.071323183	28
68	2055	m24	2	14.814	2	Y	4	75.2	0	18	1	C	EMCI	MCI	2012/9/5	22.491	1.18814	1.3424	548.2	424.1	42.15	0.773622765	0.076887997	25	21	0.262	-0.534	-0.028	-0.756	6.9876	13.6356	1490.01	0	1	1	0	0	1	1	0	0	1.3804	1.5612	637.1	430.4	45.44	0.675561136	0.071323183	28
69	2055	m36	3	14.814	2	Y	4	75.2	0	18	1	C	EMCI	MCI	2013/9/6	21.903	NA	NA	NA	NA	NA	NA	NA	27	22	0.308	-0.42	0.87	-0.104	6.8568	11.5512	1485.94	NA	1	1	0	0	1	1	0	0	1.3804	1.5612	637.1	430.4	45.44	0.675561136	0.071323183	28
70	2055	m48	4	14.814	2	Y	4	75.2	0	18	1	C	EMCI	MCI	2014/10/14	21.521	NA	NA	NA	NA	NA	NA	NA	20	16	-0.95	-1.544	-0.655	-1.846	6.74628	13.7342	1502.42	NA	NA	NA	NA	NA	NA	NA	NA	NA	1.3804	1.5612	637.1	430.4	45.44	0.675561136	0.071323183	28
74	2060	bl	0	25.241	2	Y	4	73.9	1	13	0	C	EMCI	MCI	2010/10/21	25.241	1.34281	1.2465	1131	158.1	12.86	0.139787798	0.011370469	29	23	0.837	0.747	-0.217	0.706	7.7352	48.4548	1414.2	NA	NA	NA	NA	NA	NA	NA	NA	NA	1.34281	1.2465	1131	158.1	12.86	0.139787798	0.011370469	29
75	2060	m12	1	25.241	2	Y	4	73.9	1	13	0	C	EMCI	MCI	2011/10/12	15.76	NA	NA	NA	NA	NA	NA	NA	28	24	1.058	0.537	0.131	-0.104	8.0376	49.4364	1426.73	NA	NA	NA	NA	NA	NA	NA	NA	NA	1.34281	1.2465	1131	158.1	12.86	0.139787798	0.011370469	29
76	2060	m24	2	25.241	2	Y	4	73.9	1	13	0	C	EMCI	MCI	2012/11/20	17.251	NA	NA	NA	NA	NA	NA	NA	27	24	0.804	0.6	0.299	0.706	7.6908	44.6484	1422.21	NA	NA	NA	NA	NA	NA	NA	NA	NA	1.34281	1.2465	1131	158.1	12.86	0.139787798	0.011370469	29
77	2060	m36	3	25.241	2	Y	4	73.9	1	13	0	C	EMCI	MCI	2013/10/9	15.819	NA	NA	NA	NA	NA	NA	NA	29	NA	0.897	0.537	0.782	0.706	7.58722	54.8165	1431.39	NA	NA	NA	NA	NA	NA	NA	NA	NA	1.34281	1.2465	1131	158.1	12.86	0.139787798	0.011370469	29
78	2060	m48	4	25.241	NA	Y	4	73.9	1	13	0	C	EMCI		2014/10/23	15.657	NA	NA	NA	NA	NA	NA	NA	NA	NA	NA	NA	NA	NA	NA	NA	NA	NA	NA	NA	NA	NA	NA	NA	NA	NA	1.34281	1.2465	1131	158.1	12.86	0.139787798	0.011370469	29
84	2063	bl	0	21.237	2	Y	4	68.3	0	16	1	C	EMCI	MCI	2010/10/22	21.237	1.353	1.2772	564.4	287.8	29.1	0.509922041	0.051559178	30	20	0.176	-0.415	0.308	-0.564	8.208	6.5256	1569.5	0	1	1	1	1	1	1	0	0	1.353	1.2772	564.4	287.8	29.1	0.509922041	0.051559178	30
85	2063	m12	1	21.237	2	Y	4	68.3	0	16	1	C	EMCI	MCI	2011/10/31	18.254	NA	NA	NA	NA	NA	NA	NA	30	25	1.107	-0.415	0.986	0.706	7.95831	6.17096	1551.58	0	1	1	1	1	1	1	0	0	1.353	1.2772	564.4	287.8	29.1	0.509922041	0.051559178	30
86	2063	m24	2	21.237	2	Y	4	68.3	0	16	1	C	EMCI	MCI	2012/10/15	27.108	1.3906	1.3634	NA	NA	NA	NA	NA	30	20	0.936	0.209	0.776	-0.104	7.92494	7.32026	1566.67	0	1	1	1	1	1	1	0	0	1.353	1.2772	564.4	287.8	29.1	0.509922041	0.051559178	30
88	2063	m48	4	21.237	2	Y	4	68.3	0	16	1	C	EMCI	MCI	2014/11/20	33.901	NA	NA	NA	NA	NA	NA	NA	28	26	0.792	-0.274	0.547	-0.564	7.96604	14.6176	1590.82	NA	NA	NA	NA	NA	NA	NA	NA	NA	1.353	1.2772	564.4	287.8	29.1	0.509922041	0.051559178	30
89	2068	bl	0	12.986	2	Y	4	83.1	0	20	1	C	EMCI	MCI	2010/10/4	12.986	1.19095	1.5723	722.8	322.9	32.76	0.44673492	0.045323741	28	21	0.05	0.209	0.122	0.706	6.8832	6.654	1401.47	0	1	0	0	0	1	0	0	0	1.19095	1.5723	722.8	322.9	32.76	0.44673492	0.045323741	28
90	2068	m12	1	12.986	2	Y	4	83.1	0	20	1	C	EMCI	MCI	2011/10/11	17.49	NA	NA	NA	NA	NA	NA	NA	26	20	-0.043	-0.019	0.322	-0.104	6.79433	5.97741	1395.13	0	1	0	0	0	1	0	0	0	1.19095	1.5723	722.8	322.9	32.76	0.44673492	0.045323741	28
91	2068	m24	2	12.986	2	Y	4	83.1	0	20	1	C	EMCI	MCI	2012/10/17	14.531	1.11025	1.461	656	351.4	36.86	0.535670732	0.056189024	27	19	0.018	-0.274	-0.303	0.706	6.5604	6.5124	1473.75	1	1	0	0	0	1	0	0	0	1.19095	1.5723	722.8	322.9	32.76	0.44673492	0.045323741	28
92	2068	m36	3	12.986	2	Y	4	83.1	0	20	1	C	EMCI	MCI	2013/10/24	18.578	NA	NA	NA	NA	NA	NA	NA	26	20	0.136	-0.236	-0.505	0.706	6.678	7.2096	1486.53	NA	1	0	0	0	1	0	0	0	1.19095	1.5723	722.8	322.9	32.76	0.44673492	0.045323741	28
93	2068	m48	4	12.986	2	Y	4	83.1	0	20	1	C	EMCI	MCI	2014/11/5	26.902	NA	1.4661	712.5	348.1	35.8	0.488561404	0.050245614	26	22	-0.067	-0.052	-0.131	0.706	NA	NA	NA	NA	NA	NA	NA	NA	NA	NA	NA	NA	1.19095	1.5723	722.8	322.9	32.76	0.44673492	0.045323741	28
101	2073	bl	0	2.369	2	Y	4	63.4	1	20	0	C	EMCI	MCI	2010/9/21	2.369	1.50477	1.1812	1094	250.2	24.09	0.228702011	0.02202011	29	26	1.184	1.06	0.427	0.706	6.4392	2.3988	1371.49	0	1	0	0	0	1	0	0	0	1.50477	1.1812	1094	250.2	24.09	0.228702011	0.02202011	29
102	2073	m12	1	2.369	2	Y	4	63.4	1	20	0	C	EMCI	MCI	2011/9/29	15.421	NA	NA	NA	NA	NA	NA	NA	29	26	1.068	0.898	0.419	0.706	6.06818	2.07167	1348.41	0	1	0	0	0	1	0	0	0	1.50477	1.1812	1094	250.2	24.09	0.228702011	0.02202011	29
103	2073	m24	2	2.369	2	Y	4	63.4	1	20	0	C	EMCI	MCI	2012/9/18	12.601	1.4717	1.34	NA	NA	NA	NA	NA	28	25	1.398	1.542	0.8	0.706	6.144	2.3352	1375.74	0	1	0	0	0	1	0	0	0	1.50477	1.1812	1094	250.2	24.09	0.228702011	0.02202011	29
104	2073	m36	3	2.369	2	Y	4	63.4	1	20	0	C	EMCI	MCI	2013/10/1	12.689	NA	NA	NA	NA	NA	NA	NA	30	26	1.852	1.304	0.657	0.706	6.0876	2.5068	1379.89	0	1	0	0	0	1	0	0	0	1.50477	1.1812	1094	250.2	24.09	0.228702011	0.02202011	29
105	2073	m48	4	2.369	7	Y	4	63.4	1	20	0	C	EMCI	CN	2014/10/7	12.35	NA	1.465	NA	NA	NA	NA	NA	30	26	1.588	1.542	0.427	0.706	5.908	2.47212	1379.02	NA	NA	NA	NA	NA	NA	NA	NA	NA	1.50477	1.1812	1094	250.2	24.09	0.228702011	0.02202011	29
111	2077	bl	0	14.215	2	Y	4	81	0	20	0	C	EMCI	MCI	2010/10/13	14.215	NA	1.2892	859.1	184.7	18.71	0.214992434	0.021778606	28	23	0.739	0.016	0.357	-0.104	7.07735	24.4526	1548.88	0	1	0	0	0	1	1	0	0	NA	1.2892	859.1	184.7	18.71	0.214992434	0.021778606	28
112	2077	m12	1	14.215	2	Y	4	81	0	20	0	C	EMCI	MCI	2011/10/6	20.392	NA	NA	NA	NA	NA	NA	NA	27	21	0.845	0.209	0.602	-0.104	7.49323	30.4309	1591.49	0	1	0	0	0	1	1	0	0	NA	1.2892	859.1	184.7	18.71	0.214992434	0.021778606	28
113	2077	m24	2	14.215	2	Y	4	81	0	20	0	C	EMCI	MCI	2012/10/17	14.19	NA	1.2748	NA	NA	NA	NA	NA	29	26	0.576	1.131	1.079	-0.104	7.44496	26.3637	1653.79	0	1	0	0	0	1	1	0	0	NA	1.2892	859.1	184.7	18.71	0.214992434	0.021778606	28
114	2077	m36	3	14.215	2	Y	4	81	0	20	0	C	EMCI	MCI	2013/10/16	17.279	NA	NA	NA	NA	NA	NA	NA	29	24	0.848	0.209	0.495	-0.104	NA	NA	NA	NA	NA	NA	NA	NA	NA	NA	NA	NA	NA	1.2892	859.1	184.7	18.71	0.214992434	0.021778606	28
115	2077	m48	4	14.215	2	Y	4	81	0	20	0	C	EMCI	MCI	2014/10/21	17.02	NA	NA	NA	NA	NA	NA	NA	28	26	0.825	-0.534	0.246	0.706	7.16276	29.7563	1615.04	NA	NA	NA	NA	NA	NA	NA	NA	NA	NA	1.2892	859.1	184.7	18.71	0.214992434	0.021778606	28
116	2079	bl	0	22.938	2	Y	4	65.5	0	13	0	C	EMCI	MCI	2010/10/1	22.938	1.35173	1.4129	518.6	415.1	48.48	0.800424219	0.093482453	25	25	-0.466	0.763	-0.148	0.706	6.19114	3.78003	1553.06	0	NA	NA	NA	NA	NA	NA	NA	NA	1.35173	1.4129	518.6	415.1	48.48	0.800424219	0.093482453	25
117	2079	m12	1	22.938	2	Y	4	65.5	0	13	0	C	EMCI	MCI	2011/10/11	12.395	NA	NA	NA	NA	NA	NA	NA	22	21	-0.545	0.55	-0.352	-0.104	6.4056	2.6328	1574.95	1	NA	NA	NA	NA	NA	NA	NA	NA	1.35173	1.4129	518.6	415.1	48.48	0.800424219	0.093482453	25
118	2079	m24	2	22.938	2	Y	4	65.5	0	13	0	C	EMCI	MCI	2012/10/2	23.62	1.38919	1.4467	413	354.3	42.15	0.857869249	0.102058111	24	23	-0.633	1.317	-0.781	-0.756	6.2604	2.58	1577.33	0	NA	NA	NA	NA	NA	NA	NA	NA	1.35173	1.4129	518.6	415.1	48.48	0.800424219	0.093482453	25
119	2079	m36	3	22.938	2	Y	4	65.5	0	13	0	C	EMCI	MCI	2013/10/7	31.039	NA	NA	NA	NA	NA	NA	NA	26	23	-0.126	0.945	0.245	-0.104	6.2124	1.9008	1579.73	0	NA	NA	NA	NA	NA	NA	NA	NA	1.35173	1.4129	518.6	415.1	48.48	0.800424219	0.093482453	25
120	2079	m48	4	22.938	2	Y	4	65.5	0	13	0	C	EMCI	MCI	2014/10/2	14.084	NA	1.3391	491.4	323	38.48	0.657305657	0.078306878	26	22	-0.269	1.091	0.101	-0.984	6.16429	2.76045	1600.01	NA	NA	NA	NA	NA	NA	NA	NA	NA	1.35173	1.4129	518.6	415.1	48.48	0.800424219	0.093482453	25
127	2087	bl	0	20.537	2	Y	4	69.5	0	16	1	C	EMCI	MCI	2010/11/4	20.537	0.999507	1.2425	436.7	353.5	37.46	0.809480192	0.085779711	26	NA	0.031	-0.922	0.143	-0.104	7.7388	6.2508	1365.69	0	1	0	1	1	1	1	0	0	0.999507	1.2425	436.7	353.5	37.46	0.809480192	0.085779711	26
128	2087	m12	1	20.537	2	Y	4	69.5	0	16	1	C	EMCI	MCI	2011/11/16	23.223	NA	NA	NA	NA	NA	NA	NA	24	21	-0.274	-0.708	-0.206	-0.253	7.8276	6.9324	1449.97	0	1	0	1	1	1	1	0	0	0.999507	1.2425	436.7	353.5	37.46	0.809480192	0.085779711	26
129	2087	m24	2	20.537	2	Y	4	69.5	0	16	1	C	EMCI	MCI	2012/11/2	22.928	1.12567	1.4603	512.7	452.3	49.17	0.882192315	0.095904037	25	23	0.404	-0.781	0.047	-0.896	7.9296	6.0228	1455.24	0	1	0	1	1	1	1	0	0	0.999507	1.2425	436.7	353.5	37.46	0.809480192	0.085779711	26
130	2087	m48	4	20.537	5	Y	4	69.5	0	16	1	C	EMCI	Dementia	2014/10/21	34.235	NA	NA	414.7	375.9	39.71	0.906438389	0.095755968	21	19	-0.341	-1.31	0.172	-0.756	7.34028	10.0593	1433.55	NA	NA	NA	NA	NA	NA	NA	NA	NA	0.999507	1.2425	436.7	353.5	37.46	0.809480192	0.085779711	26
139	2100	bl	0	26.93	2	Y	4	87.8	1	13	0	C	EMCI	MCI	2010/10/12	26.93	1.33861	1.5505	673.7	386.5	40.16	0.573697491	0.059611103	25	19	0.119	-0.352	-0.937	-0.896	5.49305	4.22685	1241.69	0	1	0	0	0	1	0	0	0	1.33861	1.5505	673.7	386.5	40.16	0.573697491	0.059611103	25
140	2100	m12	1	26.93	2	Y	4	87.8	1	13	0	C	EMCI	MCI	2011/10/10	23.512	NA	NA	NA	NA	NA	NA	NA	27	19	0.442	-1.285	-0.53	-1.204	5.47564	5.17796	1264.69	0	1	0	0	0	1	0	0	0	1.33861	1.5505	673.7	386.5	40.16	0.573697491	0.059611103	25
141	2100	m24	2	26.93	2	Y	4	87.8	1	13	0	C	EMCI	MCI	2012/10/15	17.775	1.25206	1.4814	NA	NA	NA	NA	NA	27	21	0.043	-0.571	-0.168	-0.984	5.33834	3.01635	1328.74	0	1	0	0	0	1	0	0	0	1.33861	1.5505	673.7	386.5	40.16	0.573697491	0.059611103	25
142	2100	m36	3	26.93	2	Y	4	87.8	1	13	0	C	EMCI	MCI	2013/10/15	25.063	NA	NA	NA	NA	NA	NA	NA	23	22	0.301	-0.532	-0.382	-0.756	5.1486	3.73363	1317.4	NA	1	0	0	0	1	0	0	0	1.33861	1.5505	673.7	386.5	40.16	0.573697491	0.059611103	25
144	2106	bl	0	40.316	2	Y	4	77.5	0	12	0	C	EMCI	MCI	2010/10/13	40.316	1.38465	1.4114	361.3	414.6	48.31	1.147522834	0.133711597	29	NA	-0.09	0.099	-1.127	-0.448	5.87923	6.57731	1422.85	0	1	0	0	0	1	1	0	0	1.38465	1.4114	361.3	414.6	48.31	1.147522834	0.133711597	29
145	2106	m12	1	40.316	2	Y	4	77.5	0	12	0	C	EMCI	MCI	2011/11/1	32.867	NA	NA	NA	NA	NA	NA	NA	26	17	-0.868	-0.158	-1.618	0.706	5.7604	4.31721	1500.66	0	1	0	0	0	1	1	0	0	1.38465	1.4114	361.3	414.6	48.31	1.147522834	0.133711597	29
146	2106	m36	3	40.316	5	Y	4	77.5	0	12	0	C	EMCI	Dementia	2013/10/21	37.109	NA	NA	NA	NA	NA	NA	NA	25	19	-1.055	-0.713	-1.575	-1.91	5.29276	4.52788	1467.78	NA	1	0	0	0	1	1	0	0	1.38465	1.4114	361.3	414.6	48.31	1.147522834	0.133711597	29
147	2109	bl	0	18.035	2	Y	4	75.2	0	14	0	C	EMCI	MCI	2010/10/18	18.035	1.14961	1.4275	532.1	274.7	28.79	0.516256343	0.054106371	25	23	-0.194	0.494	0.823	-0.104	6.6408	13.596	1426.95	0	1	0	0	0	0	0	0	0	1.14961	1.4275	532.1	274.7	28.79	0.516256343	0.054106371	25
148	2109	m12	1	18.035	2	Y	4	75.2	0	14	0	C	EMCI	MCI	2011/10/27	21.632	NA	NA	NA	NA	NA	NA	NA	28	23	-0.164	0.516	0.655	-0.104	6.4944	15.9156	1488.26	0	1	0	0	0	0	0	0	0	1.14961	1.4275	532.1	274.7	28.79	0.516256343	0.054106371	25
149	2109	m24	2	18.035	2	Y	4	75.2	0	14	0	C	EMCI	MCI	2012/11/6	19.548	NA	NA	NA	NA	NA	NA	NA	25	22	0.088	0.979	0.575	-0.871	6.4296	17.8836	1487.37	0	1	0	0	0	0	0	0	0	1.14961	1.4275	532.1	274.7	28.79	0.516256343	0.054106371	25
150	2109	m36	3	18.035	2	Y	4	75.2	0	14	0	C	EMCI	MCI	2013/10/24	23.822	1.04612	1.4088	NA	NA	NA	NA	NA	27	21	-0.709	-0.001	0.014	-0.871	6.1776	21.3372	1479.49	NA	1	0	0	0	0	0	0	0	1.14961	1.4275	532.1	274.7	28.79	0.516256343	0.054106371	25
161	2121	bl	0	10.255	2	Y	4	67.8	1	14	1	C	EMCI	MCI	2010/11/3	10.255	1.44654	1.1961	1016	247.4	20.87	0.243503937	0.020541339	23	24	0.66	-0.171	0.19	-0.104	5.88	0.6672	1427.52	0	NA	NA	NA	NA	NA	NA	NA	NA	1.44654	1.1961	1016	247.4	20.87	0.243503937	0.020541339	23
162	2121	m12	1	10.255	2	Y	4	67.8	1	14	1	C	EMCI	MCI	2011/11/9	11.52	NA	NA	NA	NA	NA	NA	NA	27	28	0.823	-0.482	0.246	-0.253	6.0564	0.7128	1476.73	0	NA	NA	NA	NA	NA	NA	NA	NA	1.44654	1.1961	1016	247.4	20.87	0.243503937	0.020541339	23
163	2121	m24	2	10.255	2	Y	4	67.8	1	14	1	C	EMCI	MCI	2012/11/8	17.29	1.37709	1.2537	956.3	291	26.31	0.304297814	0.027512287	28	25	0.591	-0.491	0.575	0.706	5.9412	0.5712	1468.55	0	NA	NA	NA	NA	NA	NA	NA	NA	1.44654	1.1961	1016	247.4	20.87	0.243503937	0.020541339	23
164	2121	m36	3	10.255	2	Y	4	67.8	1	14	1	C	EMCI	MCI	2013/11/14	16.613	NA	NA	NA	NA	NA	NA	NA	27	22	0.81	0.832	0.513	0.706	5.61567	0.779546	1476.45	NA	NA	NA	NA	NA	NA	NA	NA	NA	1.44654	1.1961	1016	247.4	20.87	0.243503937	0.020541339	23
176	2125	bl	0	14.192	2	Y	4	78.1	1	17	0	C	EMCI	MCI	2010/10/25	14.192	1.39553	1.1525	638.6	190.9	15.85	0.298935171	0.024819919	28	24	0.224	0.403	0.837	0.706	5.99062	2.86164	1506.2	0	NA	NA	NA	NA	NA	NA	NA	NA	1.39553	1.1525	638.6	190.9	15.85	0.298935171	0.024819919	28
177	2125	m12	1	14.192	2	Y	4	78.1	1	17	0	C	EMCI	MCI	2011/10/24	16.793	NA	NA	NA	NA	NA	NA	NA	28	27	0.809	0.511	1.627	0.706	6.04563	3.02749	1565.74	1	NA	NA	NA	NA	NA	NA	NA	NA	1.39553	1.1525	638.6	190.9	15.85	0.298935171	0.024819919	28
178	2125	m24	2	14.192	2	Y	4	78.1	1	17	0	C	EMCI	MCI	2012/10/24	14.108	NA	NA	NA	NA	NA	NA	NA	29	25	0.956	0.314	1.161	-0.104	5.96958	2.55963	1576.04	0	NA	NA	NA	NA	NA	NA	NA	NA	1.39553	1.1525	638.6	190.9	15.85	0.298935171	0.024819919	28
179	2125	m36	3	14.192	2	Y	4	78.1	1	17	0	C	EMCI	MCI	2013/10/24	19.336	NA	NA	NA	NA	NA	NA	NA	30	27	0.714	0.314	1.014	-0.104	5.9832	2.8901	1569.57	NA	NA	NA	NA	NA	NA	NA	NA	NA	1.39553	1.1525	638.6	190.9	15.85	0.298935171	0.024819919	28
180	2130	bl	0	13.543	2	Y	4	76.4	0	16	0	C	EMCI	MCI	2011/1/19	13.543	1.20515	1.4672	476.6	282.6	30.39	0.592950063	0.063764163	28	29	1.055	1.717	1.138	-0.253	6.2856	9.894	1629.46	0	NA	NA	NA	NA	NA	NA	NA	NA	1.20515	1.4672	476.6	282.6	30.39	0.592950063	0.063764163	28
181	2130	m12	1	13.543	2	Y	4	76.4	0	16	0	C	EMCI	MCI	2012/1/18	8.542	NA	NA	NA	NA	NA	NA	NA	28	25	0.705	0.778	0.831	0.706	6.2736	10.9764	1677.33	0	NA	NA	NA	NA	NA	NA	NA	NA	1.20515	1.4672	476.6	282.6	30.39	0.592950063	0.063764163	28
183	2130	m36	3	13.543	2	Y	4	76.4	0	16	0	C	EMCI	MCI	2014/1/15	10.355	NA	NA	NA	NA	NA	NA	NA	29	24	0.573	0.537	0.089	0.706	6.0984	13.0932	1718.66	NA	NA	NA	NA	NA	NA	NA	NA	NA	1.20515	1.4672	476.6	282.6	30.39	0.592950063	0.063764163	28
184	2130	m48	4	13.543	5	Y	4	76.4	0	16	0	C	EMCI	Dementia	2015/1/29	12.475	NA	1.3997	NA	NA	NA	NA	NA	26	25	0.338	-0.29	-0.228	0.706	5.84392	14.2507	1731.84	NA	NA	NA	NA	NA	NA	NA	NA	NA	1.20515	1.4672	476.6	282.6	30.39	0.592950063	0.063764163	28
185	2133	bl	0	20.773	2	Y	4	62.5	1	18	2	C	EMCI	MCI	2010/12/7	20.773	1.33976	1.5024	413.9	328.3	28.71	0.79318676	0.069364581	30	25	0.718	1.982	1.16	-0.104	6.2892	0.2172	1448.29	0	1	0	0	0	0	0	0	0	1.33976	1.5024	413.9	328.3	28.71	0.79318676	0.069364581	30
186	2133	m12	1	20.773	2	Y	4	62.5	1	18	2	C	EMCI	MCI	2012/1/24	9.966	NA	NA	NA	NA	NA	NA	NA	26	21	0.017	1.465	1.19	0.706	6.0468	0.3024	1448.19	0	1	0	0	0	0	0	0	0	1.33976	1.5024	413.9	328.3	28.71	0.79318676	0.069364581	30
187	2133	m24	2	20.773	2	Y	4	62.5	1	18	2	C	EMCI	MCI	2012/12/18	13.104	1.28588	1.7052	490.3	338.6	29.65	0.690597593	0.06047318	26	23	0.24	1.359	1.16	0.706	5.8476	0.2016	1436.67	0	1	0	0	0	0	0	0	0	1.33976	1.5024	413.9	328.3	28.71	0.79318676	0.069364581	30
188	2133	m36	3	20.773	2	Y	4	62.5	1	18	2	C	EMCI	MCI	2013/12/5	8.274	NA	NA	NA	NA	NA	NA	NA	25	22	-0.085	2.402	2.025	-0.104	5.646	0.1776	1439.43	0	1	0	0	0	0	0	0	0	1.33976	1.5024	413.9	328.3	28.71	0.79318676	0.069364581	30
191	2142	bl	0	23.504	2	Y	4	82.7	1	12	0	C	EMCI	MCI	2010/11/2	23.504	1.27422	1.6425	632.1	301.7	32.49	0.477297896	0.051400095	26	21	0.293	0.016	-0.08	-0.756	5.96711	8.08734	1454.43	0	0	1	0	0	0	0	0	0	1.27422	1.6425	632.1	301.7	32.49	0.477297896	0.051400095	26
192	2142	m12	1	23.504	2	Y	4	82.7	1	12	0	C	EMCI	MCI	2011/11/2	25.408	NA	NA	NA	NA	NA	NA	NA	28	19	0.359	-0.255	0.766	-0.104	6.01662	10.439	1559.75	0	0	1	0	0	0	0	0	0	1.27422	1.6425	632.1	301.7	32.49	0.477297896	0.051400095	26
193	2142	m24	2	23.504	2	Y	4	82.7	1	12	0	C	EMCI	MCI	2012/11/7	38.727	NA	1.5228	NA	NA	NA	NA	NA	24	22	-0.044	-0.42	-0.068	-0.756	5.80001	11.4181	1558.33	0	0	1	0	0	0	0	0	0	1.27422	1.6425	632.1	301.7	32.49	0.477297896	0.051400095	26
204	2150	bl	0	26.428	2	Y	4	72.7	0	14	1	C	EMCI	MCI	2010/11/18	26.428	1.09832	1.3015	731.4	230.3	24.9	0.314875581	0.034044299	26	24	-0.216	0.433	0.859	0.706	7.32985	11.3599	1707.04	0	1	0	0	0	1	0	0	0	1.09832	1.3015	731.4	230.3	24.9	0.314875581	0.034044299	26
205	2150	m12	1	26.428	7	Y	4	72.7	0	14	1	C	EMCI	CN	2012/2/1	22.356	NA	NA	NA	NA	NA	NA	NA	26	23	0.787	0.15	1.379	0.706	NA	NA	NA	NA	NA	NA	NA	NA	NA	NA	NA	NA	1.09832	1.3015	731.4	230.3	24.9	0.314875581	0.034044299	26
216	2155	bl	0	16.26	2	Y	4	68.9	1	14	2	C	EMCI	MCI	2010/12/16	16.26	1.38613	1.2607	539.6	811.7	82.04	1.504262417	0.152038547	27	22	0.371	0.872	0.709	0.706	6.1824	1.776	1319.59	1	1	1	0	0	0	0	0	0	1.38613	1.2607	539.6	811.7	82.04	1.504262417	0.152038547	27
217	2155	m12	1	16.26	2	Y	4	68.9	1	14	2	C	EMCI	MCI	2011/12/14	17.728	NA	NA	NA	NA	NA	NA	NA	29	20	0.305	0.995	0.865	-0.104	6.3132	2.1756	1359.13	1	1	1	0	0	0	0	0	0	1.38613	1.2607	539.6	811.7	82.04	1.504262417	0.152038547	27
218	2155	m24	2	16.26	2	Y	4	68.9	1	14	2	C	EMCI	MCI	2012/12/13	17.116	1.30304	1.2502	719.1	750	71.56	1.04297038	0.09951328	28	23	0.611	1.696	1.368	0.706	6.0612	2.508	1338.66	1	1	1	0	0	0	0	0	0	1.38613	1.2607	539.6	811.7	82.04	1.504262417	0.152038547	27
219	2155	m36	3	16.26	2	Y	4	68.9	1	14	2	C	EMCI	MCI	2013/12/3	17.215	NA	NA	NA	NA	NA	NA	NA	27	21	0.323	0.835	0.936	-0.674	6.0252	3.2556	1346.13	0	1	1	0	0	0	0	0	0	1.38613	1.2607	539.6	811.7	82.04	1.504262417	0.152038547	27
221	2164	bl	0	7.978	2	Y	4	70.9	1	16	0	C	EMCI	MCI	2010/12/2	7.978	1.46265	1.1704	1097	132	12.57	0.120328168	0.011458523	27	27	0.505	1.793	0.274	-0.104	6.906	2.6004	1309.78	1	1	0	0	0	1	0	0	0	1.46265	1.1704	1097	132	12.57	0.120328168	0.011458523	27
222	2164	m12	1	7.978	2	Y	4	70.9	1	16	0	C	EMCI	MCI	2011/12/5	13.859	NA	NA	NA	NA	NA	NA	NA	28	22	0.902	0.397	1.093	-0.448	6.8424	3.8964	1365.91	0	1	0	0	0	1	0	0	0	1.46265	1.1704	1097	132	12.57	0.120328168	0.011458523	27
223	2164	m24	2	7.978	2	Y	4	70.9	1	16	0	C	EMCI	MCI	2012/12/13	14.431	1.4986	1.1374	NA	NA	NA	NA	NA	27	21	0.746	1.131	0.532	-0.104	6.8232	4.338	1372.6	1	1	0	0	0	1	0	0	0	1.46265	1.1704	1097	132	12.57	0.120328168	0.011458523	27
224	2164	m36	3	7.978	2	Y	4	70.9	1	16	0	C	EMCI	MCI	2013/12/2	13.268	NA	NA	NA	NA	NA	NA	NA	29	28	0.597	1.553	0.422	-0.448	6.39	6.192	1313.75	NA	NA	NA	NA	NA	NA	NA	NA	NA	1.46265	1.1704	1097	132	12.57	0.120328168	0.011458523	27
225	2164	m48	4	7.978	2	Y	4	70.9	1	16	0	C	EMCI	MCI	2015/2/10	5.023	NA	1.1062	NA	NA	NA	NA	NA	29	29	0.979	2.398	0.514	-0.104	6.7596	4.362	1390.24	NA	1	0	0	0	1	0	0	0	1.46265	1.1704	1097	132	12.57	0.120328168	0.011458523	27
226	2167	bl	0	24.073	2	Y	4	80.7	0	18	0	C	EMCI	MCI	2010/12/17	24.073	1.16717	1.1688	832	310.8	33.28	0.373557692	0.04	30	23	0.785	0.338	0.602	0.706	6.1548	8.4708	1417.55	0	1	1	0	0	1	1	0	0	1.16717	1.1688	832	310.8	33.28	0.373557692	0.04	30
227	2167	m12	1	24.073	2	Y	4	80.7	0	18	0	C	EMCI	MCI	2012/2/28	12.89	NA	NA	NA	NA	NA	NA	NA	30	27	0.739	0.338	0.782	0.706	6.1152	9.7716	1489.79	0	1	1	0	0	1	1	0	0	1.16717	1.1688	832	310.8	33.28	0.373557692	0.04	30
228	2167	m24	2	24.073	2	Y	4	80.7	0	18	0	C	EMCI	MCI	2013/3/15	17.291	1.29901	1.3813	840.5	296.9	30.86	0.353242118	0.03671624	29	24	1.347	0.943	1.161	0.706	6.0816	10.6776	1470.4	NA	1	1	0	0	1	1	0	0	1.16717	1.1688	832	310.8	33.28	0.373557692	0.04	30
229	2167	m36	3	24.073	2	Y	4	80.7	0	18	0	C	EMCI	MCI	2013/12/20	10.285	NA	NA	NA	NA	NA	NA	NA	30	24	0.915	0.403	0.419	0.706	6.0768	11.1012	1481.91	NA	1	1	0	0	1	1	0	0	1.16717	1.1688	832	310.8	33.28	0.373557692	0.04	30
230	2167	m48	4	24.073	2	Y	4	80.7	0	18	0	C	EMCI	MCI	2014/12/17	12.239	NA	NA	NA	NA	NA	NA	NA	30	28	0.832	0.016	0.8	0.706	NA	NA	NA	NA	NA	NA	NA	NA	NA	NA	NA	NA	1.16717	1.1688	832	310.8	33.28	0.373557692	0.04	30
234	2171	bl	0	9.261	2	Y	4	65.3	1	10	1	C	EMCI	MCI	2010/11/30	9.261	1.15414	1.5702	738.2	350.7	42.04	0.475074506	0.056949336	28	17	-0.114	-0.136	0.185	-0.448	5.8332	4.7736	1238.13	0	0	0	0	0	0	1	0	0	1.15414	1.5702	738.2	350.7	42.04	0.475074506	0.056949336	28
235	2171	m12	1	9.261	2	Y	4	65.3	1	10	1	C	EMCI	MCI	2011/12/20	10.651	NA	NA	NA	NA	NA	NA	NA	27	23	0.228	-0.256	0.29	-0.104	5.796	5.9976	1293.24	0	0	0	0	0	0	1	0	0	1.15414	1.5702	738.2	350.7	42.04	0.475074506	0.056949336	28
250	2184	bl	0	21.748	2	Y	4	80.4	1	16	1	C	EMCI	MCI	2010/12/1	21.748	1.23717	1.3389	NA	NA	NA	NA	NA	28	25	1.986	0.644	1.063	-0.756	6.4728	25.896	1319.03	0	NA	NA	NA	NA	NA	NA	NA	NA	1.23717	1.3389	NA	NA	NA	NA	NA	28
251	2184	m12	1	21.748	2	Y	4	80.4	1	16	1	C	EMCI	MCI	2011/12/12	20.595	NA	NA	NA	NA	NA	NA	NA	24	23	1.652	0.537	0.743	-0.756	6.6072	33.7692	1360.99	0	NA	NA	NA	NA	NA	NA	NA	NA	1.23717	1.3389	NA	NA	NA	NA	NA	28
262	2190	bl	0	16.504	2	Y	4	82.4	0	20	0	C	EMCI	MCI	2011/2/18	16.504	1.3307	1.4526	963.2	341.5	35.48	0.354547342	0.036835548	28	25	0.835	0.112	-0.046	-0.104	6.0492	2.1336	1328.33	0	1	1	0	0	1	1	0	0	1.3307	1.4526	963.2	341.5	35.48	0.354547342	0.036835548	28
263	2190	m12	1	16.504	2	Y	4	82.4	0	20	0	C	EMCI	MCI	2012/2/27	17.295	NA	NA	NA	NA	NA	NA	NA	30	22	0.325	0.209	-0.375	0.706	5.988	2.2584	1392.3	0	1	1	0	0	1	1	0	0	1.3307	1.4526	963.2	341.5	35.48	0.354547342	0.036835548	28
264	2190	m24	2	16.504	2	Y	4	82.4	0	20	0	C	EMCI	MCI	2013/3/19	18.741	1.346	1.4626	1082	330.6	34.95	0.305545287	0.032301294	26	23	0.779	0.511	0.678	-0.104	5.5488	2.466	1418.21	NA	NA	NA	NA	NA	NA	NA	NA	NA	1.3307	1.4526	963.2	341.5	35.48	0.354547342	0.036835548	28
273	2195	bl	0	27.849	2	Y	4	68	0	13	2	C	EMCI	MCI	2010/12/13	27.849	1.17312	1.4914	796	413.8	49.19	0.519849246	0.061796482	29	27	0.128	2.087	1.224	-0.253	7.3752	1.5792	1510.14	0	1	0	0	0	0	1	0	0	1.17312	1.4914	796	413.8	49.19	0.519849246	0.061796482	29
274	2195	m12	1	27.849	2	Y	4	68	0	13	2	C	EMCI	MCI	2011/12/13	27.603	NA	NA	NA	NA	NA	NA	NA	27	25	0.308	0.888	0.529	0.706	7.38	2.2212	1603.92	0	1	0	0	0	0	1	0	0	1.17312	1.4914	796	413.8	49.19	0.519849246	0.061796482	29
275	2195	m24	2	27.849	2	Y	4	68	0	13	2	C	EMCI	MCI	2012/12/5	36.241	1.08572	1.5474	NA	NA	NA	NA	NA	29	25	0.524	-0.185	0.276	0.706	7.3336	2.6323	1588.02	0	1	0	0	0	0	1	0	0	1.17312	1.4914	796	413.8	49.19	0.519849246	0.061796482	29
276	2195	m36	3	27.849	2	Y	4	68	0	13	2	C	EMCI	MCI	2013/12/5	35.176	NA	NA	NA	NA	NA	NA	NA	23	18	0.186	-0.191	-0.27	-0.104	7.25618	2.77646	1606.04	NA	1	0	0	0	0	1	0	0	1.17312	1.4914	796	413.8	49.19	0.519849246	0.061796482	29
277	2195	m48	4	27.849	3	Y	4	68	0	13	2	C	EMCI	Dementia	2014/12/16	33.154	NA	NA	NA	NA	NA	NA	NA	17	16	-0.968	-1.915	-0.647	-2.009	7.12003	3.89239	1589.35	NA	NA	NA	NA	NA	NA	NA	NA	NA	1.17312	1.4914	796	413.8	49.19	0.519849246	0.061796482	29
278	2196	bl	0	21.355	2	Y	4	68.2	1	14	1	C	EMCI	MCI	2010/12/3	21.355	1.30398	1.394	695.3	237.7	22.11	0.34186682	0.031799223	30	21	0.487	-0.216	-0.387	0.706	6.2928	5.5188	1191.78	0	0	1	0	0	0	1	0	0	1.30398	1.394	695.3	237.7	22.11	0.34186682	0.031799223	30
279	2196	m12	1	21.355	2	Y	4	68.2	1	14	1	C	EMCI	MCI	2011/12/7	12.109	NA	NA	NA	NA	NA	NA	NA	28	24	0.612	0.412	0.504	-0.104	6.1752	7.3764	1264.52	0	0	1	0	0	0	1	0	0	1.30398	1.394	695.3	237.7	22.11	0.34186682	0.031799223	30
280	2196	m24	2	21.355	2	Y	4	68.2	1	14	1	C	EMCI	MCI	2012/11/28	12.326	1.31218	1.6256	NA	NA	NA	NA	NA	26	24	0.789	-0.23	0.605	-0.896	6.1456	7.54451	1255.82	0	0	1	0	0	0	1	0	0	1.30398	1.394	695.3	237.7	22.11	0.34186682	0.031799223	30
281	2196	m36	3	21.355	2	Y	4	68.2	1	14	1	C	EMCI	MCI	2013/12/4	17.692	NA	NA	NA	NA	NA	NA	NA	27	20	0.31	-0.459	0.208	-0.104	NA	NA	NA	NA	NA	NA	NA	NA	NA	NA	NA	NA	1.30398	1.394	695.3	237.7	22.11	0.34186682	0.031799223	30
282	2196	m48	4	21.355	2	Y	4	68.2	1	14	1	C	EMCI	MCI	2014/12/3	21.034	NA	NA	NA	NA	NA	NA	NA	24	21	-0.005	-0.54	-0.088	-0.104	NA	NA	NA	NA	NA	NA	NA	NA	NA	NA	NA	NA	1.30398	1.394	695.3	237.7	22.11	0.34186682	0.031799223	30
294	2205	bl	0	15.995	2	Y	4	84.7	0	12	0	C	EMCI	MCI	2010/12/9	15.995	1.28162	1.2932	336.6	247.8	23.28	0.736185383	0.06916221	28	23	0.393	-0.548	-0.699	-1.204	5.6292	47.8416	1489.72	NA	NA	NA	NA	NA	NA	NA	NA	NA	1.28162	1.2932	336.6	247.8	23.28	0.736185383	0.06916221	28
295	2205	m12	1	15.995	2	Y	4	84.7	0	12	0	C	EMCI	MCI	2011/12/15	18.112	NA	NA	NA	NA	NA	NA	NA	25	21	-0.206	-0.105	-0.755	-0.104	5.3556	51.6036	1549.85	NA	NA	NA	NA	NA	NA	NA	NA	NA	1.28162	1.2932	336.6	247.8	23.28	0.736185383	0.06916221	28
296	2205	m24	2	15.995	2	Y	4	84.7	0	12	0	C	EMCI	MCI	2012/12/13	16.644	NA	NA	NA	NA	NA	NA	NA	26	22	-0.529	-0.706	-0.894	-0.984	5.4132	57.6396	1550.24	NA	NA	NA	NA	NA	NA	NA	NA	NA	1.28162	1.2932	336.6	247.8	23.28	0.736185383	0.06916221	28
302	2210	bl	0	11.902	2	Y	4	79.8	1	12	0	C	EMCI	MCI	2011/2/15	11.902	1.15745	1.1105	316.1	130.7	11.79	0.413476748	0.037298323	30	26	0.355	-0.29	0.504	0.706	5.2092	26.1516	1343.71	0	1	1	0	1	1	1	0	0	1.15745	1.1105	316.1	130.7	11.79	0.413476748	0.037298323	30
303	2210	m12	1	11.902	2	Y	4	79.8	1	12	0	C	EMCI	MCI	2012/2/15	17.33	NA	NA	NA	NA	NA	NA	NA	26	21	-0.737	-0.795	-0.224	0.706	5.1996	29.7768	1444.88	NA	NA	NA	NA	NA	NA	NA	NA	NA	1.15745	1.1105	316.1	130.7	11.79	0.413476748	0.037298323	30
304	2210	m36	3	11.902	5	Y	4	79.8	1	12	0	C	EMCI	Dementia	2014/4/10	24.097	NA	NA	NA	NA	NA	NA	NA	24	19	-0.089	-0.29	0.26	-0.104	5.17301	30.3514	1417.59	NA	NA	NA	NA	NA	NA	NA	NA	NA	1.15745	1.1105	316.1	130.7	11.79	0.413476748	0.037298323	30
306	2213	bl	0	13.9	2	Y	4	82.3	1	14	0	C	EMCI	MCI	2010/12/9	13.9	1.23152	1.2937	1124	322.8	30.59	0.287188612	0.027215302	30	20	0.073	-0.216	-0.464	-0.104	5.79259	24.6729	1265.59	1	1	1	1	0	1	1	0	0	1.23152	1.2937	1124	322.8	30.59	0.287188612	0.027215302	30
307	2213	m12	1	13.9	2	Y	4	82.3	1	14	0	C	EMCI	MCI	2011/12/7	19.535	NA	NA	NA	NA	NA	NA	NA	29	23	-0.035	0.088	0.27	-0.253	5.66015	26.5271	1300.7	0	1	1	1	0	1	1	0	0	1.23152	1.2937	1124	322.8	30.59	0.287188612	0.027215302	30
308	2213	m24	2	13.9	2	Y	4	82.3	1	14	0	C	EMCI	MCI	2012/12/6	10.075	1.20858	1.3737	1058	307.9	29.86	0.291020794	0.028223062	30	24	0.008	-0.256	0.078	0.706	5.49801	19.5648	1282.1	0	1	1	1	0	1	1	0	0	1.23152	1.2937	1124	322.8	30.59	0.287188612	0.027215302	30
309	2213	m36	3	13.9	2	Y	4	82.3	1	14	0	C	EMCI	MCI	2013/12/9	23.514	NA	NA	NA	NA	NA	NA	NA	28	24	0.126	-0.436	-0.274	-0.104	5.41013	19.6973	1283.88	0	1	1	1	0	1	1	0	0	1.23152	1.2937	1124	322.8	30.59	0.287188612	0.027215302	30
310	2213	m48	4	13.9	2	Y	4	82.3	1	14	0	C	EMCI	MCI	2014/12/12	23.94	NA	1.5156	NA	NA	NA	NA	NA	28	22	-0.198	-0.436	-0.213	-0.104	5.38754	23.0105	1301.9	NA	NA	NA	NA	NA	NA	NA	NA	NA	1.23152	1.2937	1124	322.8	30.59	0.287188612	0.027215302	30
311	2216	bl	0	17.062	2	Y	4	68.1	0	14	1	C	EMCI	MCI	2011/3/10	17.062	1.06086	1.332	530	234	23.14	0.441509434	0.043660377	27	22	0.057	-0.425	-0.5	-0.104	7.46848	12.7969	1656.64	0	1	0	0	0	0	1	0	0	1.06086	1.332	530	234	23.14	0.441509434	0.043660377	27
312	2216	m12	1	17.062	2	Y	4	68.1	0	14	1	C	EMCI	MCI	2012/3/8	20.444	NA	NA	NA	NA	NA	NA	NA	26	23	0.108	-0.403	-0.84	-1.781	7.38431	13.7376	1691.08	0	1	0	0	0	0	1	0	0	1.06086	1.332	530	234	23.14	0.441509434	0.043660377	27
313	2216	m24	2	17.062	5	Y	4	68.1	0	14	1	C	EMCI	Dementia	2013/3/7	27.118	0.934205	1.3717	531.3	325.5	32.65	0.612648221	0.06145304	25	16	-0.472	-1.043	-1.491	-1.8	7.28405	16.8084	1684.92	NA	1	0	0	0	0	1	0	0	1.06086	1.332	530	234	23.14	0.441509434	0.043660377	27
314	2216	m36	3	17.062	3	Y	4	68.1	0	14	1	C	EMCI	Dementia	2014/3/19	23.916	NA	NA	NA	NA	NA	NA	NA	20	NA	-1.468	NA	-3.54	-1.993	7.36451	20.201	1683.91	NA	1	0	0	0	0	1	0	0	1.06086	1.332	530	234	23.14	0.441509434	0.043660377	27
315	2216	m48	4	17.062	3	Y	4	68.1	0	14	1	C	EMCI	Dementia	2015/3/10	29.811	NA	1.4488	NA	NA	NA	NA	NA	11	NA	-2.408	NA	-2.934	-2.459	6.92511	20.1119	1684.83	NA	1	0	0	0	0	1	0	0	1.06086	1.332	530	234	23.14	0.441509434	0.043660377	27
326	2225	bl	0	30.336	2	Y	4	70.4	0	20	0	C	EMCI	MCI	2011/3/18	30.336	1.33724	1.246	1100	289	27.75	0.262727273	0.025227273	30	28	0.489	0.614	1.389	0.706	7.656	2.4432	1493.71	0	1	0	0	0	0	0	0	0	1.33724	1.246	1100	289	27.75	0.262727273	0.025227273	30
327	2225	m12	1	30.336	2	Y	4	70.4	0	20	0	C	EMCI	MCI	2012/3/12	13.489	NA	NA	NA	NA	NA	NA	NA	29	26	1.614	1.204	0.988	0.706	7.4892	2.5236	1540.32	0	1	0	0	0	0	0	0	0	1.33724	1.246	1100	289	27.75	0.262727273	0.025227273	30
328	2225	m24	2	30.336	2	Y	4	70.4	0	20	0	C	EMCI	MCI	2013/4/29	19.385	1.29161	1.2119	1098	300.4	30.69	0.273588342	0.02795082	30	30	1.256	0.832	1.464	-0.104	7.6932	2.5764	1543.35	NA	1	0	0	0	0	0	0	0	1.33724	1.246	1100	289	27.75	0.262727273	0.025227273	30
329	2225	m36	3	30.336	2	Y	4	70.4	0	20	0	C	EMCI	MCI	2014/4/10	19.852	NA	NA	NA	NA	NA	NA	NA	29	25	0.715	0.614	1.498	0.706	7.3764	2.9244	1537.21	0	1	0	0	0	0	0	0	0	1.33724	1.246	1100	289	27.75	0.262727273	0.025227273	30
330	2225	m48	4	30.336	2	Y	4	70.4	0	20	0	C	EMCI	MCI	2015/4/8	17.189	NA	1.3129	NA	NA	NA	NA	NA	30	27	0.779	1.331	1.224	0.706	7.6212	3.9036	1543.18	NA	1	0	0	0	0	0	0	0	1.33724	1.246	1100	289	27.75	0.262727273	0.025227273	30
352	2240	bl	0	17.453	2	Y	4	78	0	12	1	C	EMCI	MCI	2011/1/5	17.453	1.1384	1.5454	1146	489.1	42.76	0.426788831	0.037312391	27	23	0.224	0.444	0.355	-1.232	7.212	10.1124	1460.44	1	1	0	0	0	1	1	0	0	1.1384	1.5454	1146	489.1	42.76	0.426788831	0.037312391	27
353	2240	m12	1	17.453	2	Y	4	78	0	12	1	C	EMCI	MCI	2012/3/1	16.13	NA	NA	NA	NA	NA	NA	NA	29	27	0.204	-0.425	-0.224	-0.253	6.7764	11.1084	1536.08	0	1	0	0	0	1	1	0	0	1.1384	1.5454	1146	489.1	42.76	0.426788831	0.037312391	27
354	2245	bl	0	14.072	2	Y	4	57	1	20	2	C	EMCI	MCI	2012/1/12	14.072	NA	NA	NA	NA	NA	NA	NA	30	28	1.002	0.12	1.275	0.706	6.9313	22.3089	1292.28	0	0	0	1	0	0	0	0	0	NA	NA	NA	NA	NA	NA	NA	30
356	2245	m24	2	14.072	2	Y	4	57	1	20	2	C	EMCI	MCI	2013/1/21	17.874	1.39398	1.0632	1037	236.3	20.58	0.227868852	0.019845709	29	28	1.065	0.872	0.87	0.706	6.95358	16.2824	1295.64	0	0	0	1	0	0	0	0	0	NA	NA	NA	NA	NA	NA	NA	30
357	2245	m36	3	14.072	2	Y	4	57	1	20	2	C	EMCI	MCI	2014/1/13	15.816	NA	NA	NA	NA	NA	NA	NA	28	24	1.083	0.803	1.504	0.706	7.03651	25.704	1292.92	0	0	0	1	0	0	0	0	0	NA	NA	NA	NA	NA	NA	NA	30
358	2245	m48	4	14.072	2	Y	4	57	1	20	2	C	EMCI	MCI	2015/1/15	15.185	NA	1.1064	886.2	234.6	20.61	0.264725796	0.023256601	30	28	1.009	1.596	1.161	0.706	6.79049	27.0485	1282.33	NA	0	0	1	0	0	0	0	0	NA	NA	NA	NA	NA	NA	NA	30
359	2247	bl	0	13.604	2	Y	4	65.1	0	19	0	C	EMCI	MCI	2011/2/7	13.604	1.42085	1.0624	858.9	166.8	14.24	0.194201886	0.016579346	28	28	0.467	1.06	0.261	0.706	7.1772	3.39	1487.5	0	0	1	0	0	0	1	0	0	1.42085	1.0624	858.9	166.8	14.24	0.194201886	0.016579346	28
360	2247	m12	1	13.604	2	Y	4	65.1	0	19	0	C	EMCI	MCI	2012/4/26	27.681	NA	NA	NA	NA	NA	NA	NA	30	24	0.337	0.553	0.589	0.706	7.224	4.0092	1549.83	0	0	1	0	0	0	1	0	0	1.42085	1.0624	858.9	166.8	14.24	0.194201886	0.016579346	28
361	2247	m24	2	13.604	2	Y	4	65.1	0	19	0	C	EMCI	MCI	2013/10/30	15.622	1.5003	1.0211	1275	179.3	15.3	0.140627451	0.012	27	25	0.6	0.565	1.568	0.706	6.96118	4.38228	1561.3	NA	0	1	0	0	0	1	0	0	1.42085	1.0624	858.9	166.8	14.24	0.194201886	0.016579346	28
362	2248	bl	0	23.231	2	Y	4	76.1	0	12	1	C	EMCI	MCI	2011/1/11	23.231	1.0978	1.5464	646.9	557.5	66.72	0.861802442	0.103138043	26	21	0.115	-0.78	0.264	-0.756	6.0456	6.7836	1190.78	0	1	1	1	0	1	1	0	0	1.0978	1.5464	646.9	557.5	66.72	0.861802442	0.103138043	26
363	2248	m12	1	23.231	2	Y	4	76.1	0	12	1	C	EMCI	MCI	2012/3/20	14.203	NA	NA	NA	NA	NA	NA	NA	28	23	-0.34	-0.638	-0.242	0.706	5.9376	6.2064	1263.06	0	1	1	1	0	1	1	0	0	1.0978	1.5464	646.9	557.5	66.72	0.861802442	0.103138043	26
364	2248	m24	2	23.231	5	Y	4	76.1	0	12	1	C	EMCI	Dementia	2013/2/5	20.894	NA	NA	NA	NA	NA	NA	NA	27	21	-0.611	-0.957	-0.619	0.706	5.7912	6.192	1179.24	0	1	1	1	0	1	1	0	0	1.0978	1.5464	646.9	557.5	66.72	0.861802442	0.103138043	26
370	2263	bl	0	11.82	2	Y	4	62	0	16	1	C	EMCI	MCI	2011/2/7	11.82	1.21453	0.9914	776.9	193.2	13.19	0.248680654	0.016977732	29	28	0.438	1.024	0.837	0.706	6.8124	6.864	1451.14	0	0	0	0	1	0	0	0	0	1.21453	0.9914	776.9	193.2	13.19	0.248680654	0.016977732	29
371	2263	m12	1	11.82	2	Y	4	62	0	16	1	C	EMCI	MCI	2012/2/24	7.633	NA	NA	NA	NA	NA	NA	NA	30	27	0.36	0.872	0.782	-0.564	6.6408	6.2628	1474.9	0	0	0	0	1	0	0	0	0	1.21453	0.9914	776.9	193.2	13.19	0.248680654	0.016977732	29
372	2263	m24	2	11.82	7	Y	4	62	0	16	1	C	EMCI	CN	2013/3/1	17.413	1.35424	1.038	1057	178.4	14.73	0.168779565	0.013935667	28	28	0.745	1.605	1.03	0.706	6.6624	5.8632	1476.81	0	0	0	0	1	0	0	0	0	1.21453	0.9914	776.9	193.2	13.19	0.248680654	0.016977732	29
373	2263	m36	3	11.82	7	Y	4	62	0	16	1	C	EMCI	CN	2014/2/7	14.181	NA	NA	NA	NA	NA	NA	NA	30	26	0.683	1.222	0.87	0.706	6.4713	6.79833	1484.62	NA	0	0	0	1	0	0	0	0	1.21453	0.9914	776.9	193.2	13.19	0.248680654	0.016977732	29
374	2263	m48	4	11.82	7	Y	4	62	0	16	1	C	EMCI	CN	2015/1/30	9.122	NA	1.0228	1159	175.4	14.46	0.15133736	0.012476273	29	28	0.755	1.828	1.627	0.706	6.58209	9.30116	1493.88	NA	0	0	0	1	0	0	0	0	1.21453	0.9914	776.9	193.2	13.19	0.248680654	0.016977732	29
380	2274	bl	0	20.994	2	Y	4	64	0	18	1	C	EMCI	MCI	2011/2/9	20.994	1.09955	1.2296	476.5	256.4	25.43	0.538090241	0.053368311	30	22	-0.037	1.01	-0.377	0.706	6.606	6.6684	1839.62	0	NA	NA	NA	NA	NA	NA	NA	NA	1.09955	1.2296	476.5	256.4	25.43	0.538090241	0.053368311	30
381	2274	m12	1	20.994	5	Y	4	64	0	18	1	C	EMCI	Dementia	2012/2/15	30.875	NA	NA	NA	NA	NA	NA	NA	27	28	-0.195	1.222	0.254	0.706	6.43392	7.27754	1884.71	0	NA	NA	NA	NA	NA	NA	NA	NA	1.09955	1.2296	476.5	256.4	25.43	0.538090241	0.053368311	30
382	2274	m24	2	20.994	2	Y	4	64	0	18	1	C	EMCI	MCI	2013/2/6	13.147	1.07321	1.211	633.4	258.8	25.91	0.40858857	0.04090622	25	22	-0.365	1.793	-0.246	0.706	6.3828	5.9076	1861.82	0	NA	NA	NA	NA	NA	NA	NA	NA	1.09955	1.2296	476.5	256.4	25.43	0.538090241	0.053368311	30
383	2274	m36	3	20.994	2	Y	4	64	0	18	1	C	EMCI	MCI	2014/2/19	17.087	NA	NA	NA	NA	NA	NA	NA	24	20	-0.644	2.229	-1.075	0.706	6.0336	8.0904	1861.52	NA	NA	NA	NA	NA	NA	NA	NA	NA	1.09955	1.2296	476.5	256.4	25.43	0.538090241	0.053368311	30
384	2274	m48	4	20.994	3	Y	4	64	0	18	1	C	EMCI	Dementia	2015/2/3	28.916	NA	1.3555	691.2	280.1	28.43	0.405237269	0.041131366	25	17	-1.581	NA	-2.191	-1.628	6.02146	6.44327	1874.43	NA	NA	NA	NA	NA	NA	NA	NA	NA	1.09955	1.2296	476.5	256.4	25.43	0.538090241	0.053368311	30
388	2301	bl	0	4.359	2	Y	4	65.7	0	19	0	C	EMCI	MCI	2011/3/2	4.359	1.37919	1.1288	2345	286	23.48	0.12196162	0.010012793	30	25	0.937	1.147	1.557	0.706	7.8312	0.186	1392.09	0	NA	NA	NA	NA	NA	NA	NA	NA	1.37919	1.1288	2345	286	23.48	0.12196162	0.010012793	30
389	2301	m12	1	4.359	2	Y	4	65.7	0	19	0	C	EMCI	MCI	2012/3/2	14.868	NA	NA	NA	NA	NA	NA	NA	30	24	0.861	1.713	1.804	0.706	7.9068	0.2124	1493.52	0	NA	NA	NA	NA	NA	NA	NA	NA	1.37919	1.1288	2345	286	23.48	0.12196162	0.010012793	30
390	2301	m24	2	4.359	2	Y	4	65.7	0	19	0	C	EMCI	MCI	2013/3/8	15.707	1.37119	1.0094	1955	244.7	21.78	0.12516624	0.011140665	30	25	0.731	1.378	2.247	-0.104	8.0676	0.1956	1495.76	NA	NA	NA	NA	NA	NA	NA	NA	NA	1.37919	1.1288	2345	286	23.48	0.12196162	0.010012793	30
391	2301	m36	3	4.359	7	Y	4	65.7	0	19	0	C	EMCI	CN	2014/2/26	6.93	NA	NA	NA	NA	NA	NA	NA	30	25	1.002	1.574	2.007	-0.896	7.9836	0.216	1492.02	NA	NA	NA	NA	NA	NA	NA	NA	NA	1.37919	1.1288	2345	286	23.48	0.12196162	0.010012793	30
392	2301	m48	4	4.359	4	Y	4	65.7	0	19	0	C	EMCI	MCI	2015/2/25	11.687	NA	0.983	NA	NA	NA	NA	NA	27	24	0.433	1.916	2.232	-0.104	7.57121	0.368415	1477.64	NA	NA	NA	NA	NA	NA	NA	NA	NA	1.37919	1.1288	2345	286	23.48	0.12196162	0.010012793	30
398	2307	bl	0	14.909	2	Y	4	78.6	1	18	0	C	EMCI	MCI	2011/3/10	14.909	1.3184	1.0968	741.3	362.6	32.58	0.489140699	0.043949818	30	24	0.417	-0.607	0.016	-0.104	5.6376	22.5216	1381.28	0	1	1	1	0	0	1	0	0	1.3184	1.0968	741.3	362.6	32.58	0.489140699	0.043949818	30
399	2307	m12	1	14.909	2	Y	4	78.6	1	18	0	C	EMCI	MCI	2012/4/3	14.793	NA	NA	NA	NA	NA	NA	NA	27	24	0.534	-1.09	-0.136	-1.33	5.7324	28.812	1446.81	0	1	1	1	0	0	1	0	0	1.3184	1.0968	741.3	362.6	32.58	0.489140699	0.043949818	30
400	2307	m24	2	14.909	2	Y	4	78.6	1	18	0	C	EMCI	MCI	2013/3/28	8.306	1.27112	1.0808	621.6	364	33.77	0.585585586	0.054327542	30	24	0.401	-0.901	-0.136	-0.104	5.53424	31.071	1449.9	NA	1	1	1	0	0	1	0	0	1.3184	1.0968	741.3	362.6	32.58	0.489140699	0.043949818	30
401	2307	m36	3	14.909	2	Y	4	78.6	1	18	0	C	EMCI	MCI	2014/3/24	15.138	NA	NA	NA	NA	NA	NA	NA	28	22	0.333	-0.4	-0.004	-0.104	NA	NA	NA	NA	NA	NA	NA	NA	NA	NA	NA	NA	1.3184	1.0968	741.3	362.6	32.58	0.489140699	0.043949818	30
410	2316	bl	0	44.192	2	Y	4	74.3	1	12	1	C	EMCI	MCI	2011/3/21	44.192	1.01473	1.4642	589.6	634	69.57	1.075305292	0.117995251	28	18	-0.623	-0.803	-0.796	-0.104	6.2964	14.3016	1384.04	0	1	0	1	0	1	0	0	0	1.01473	1.4642	589.6	634	69.57	1.075305292	0.117995251	28
411	2316	m12	1	44.192	5	Y	4	74.3	1	12	1	C	EMCI	Dementia	2012/6/4	50.526	NA	NA	NA	NA	NA	NA	NA	25	20	-0.889	-1.532	-0.624	-0.104	5.8284	18.192	1480.44	NA	NA	NA	NA	NA	NA	NA	NA	NA	1.01473	1.4642	589.6	634	69.57	1.075305292	0.117995251	28
413	2324	bl	0	3.484	2	Y	4	56.3	1	13	1	C	EMCI	MCI	2011/4/4	3.484	1.31525	0.9821	832.9	112.8	9.8	0.135430424	0.011766118	29	21	1.186	1.233	0.506	-0.104	6.558	2.5644	1210.87	1	NA	NA	NA	NA	NA	NA	NA	NA	1.31525	0.9821	832.9	112.8	9.8	0.135430424	0.011766118	29
414	2324	m12	1	3.484	2	Y	4	56.3	1	13	1	C	EMCI	MCI	2012/4/17	3.692	NA	NA	NA	NA	NA	NA	NA	30	22	1.014	0.586	0.657	-0.104	6.4896	2.1984	1221.1	0	NA	NA	NA	NA	NA	NA	NA	NA	1.31525	0.9821	832.9	112.8	9.8	0.135430424	0.011766118	29
424	2336	bl	0	24.42	2	Y	4	72.9	1	12	1	C	EMCI	MCI	2011/4/7	24.42	1.18487	1.4105	909.4	302.5	33.64	0.332636903	0.036991423	30	24	0.989	0.099	0.384	0.706	5.98691	1.17213	1119.18	0	1	0	0	0	1	0	0	0	1.18487	1.4105	909.4	302.5	33.64	0.332636903	0.036991423	30
426	2336	m24	2	24.42	2	Y	4	72.9	1	12	1	C	EMCI	MCI	2013/4/16	32.033	1.12931	1.5318	857.8	337.8	37.42	0.393798088	0.043623222	28	25	0.847	-0.105	0.175	0.706	5.75545	1.26125	1196.15	0	1	0	0	0	1	0	0	0	1.18487	1.4105	909.4	302.5	33.64	0.332636903	0.036991423	30
427	2336	m36	3	24.42	2	Y	4	72.9	1	12	1	C	EMCI	MCI	2014/4/21	26.417	NA	NA	NA	NA	NA	NA	NA	26	24	0.029	-0.883	-0.507	-1.161	5.5896	2.09919	1192.72	0	1	0	0	0	1	0	0	0	1.18487	1.4105	909.4	302.5	33.64	0.332636903	0.036991423	30
428	2336	m48	4	24.42	2	Y	4	72.9	1	12	1	C	EMCI	MCI	2015/4/9	21.03	NA	1.5355	787.9	350.4	35.78	0.444726488	0.045411854	26	21	-0.957	0.027	-0.553	-1.204	5.45716	2.68217	1205.3	NA	1	0	0	0	1	0	0	0	1.18487	1.4105	909.4	302.5	33.64	0.332636903	0.036991423	30
448	2367	bl	0	21.262	2	Y	4	74.7	0	20	1	C	EMCI	MCI	2011/5/11	21.262	1.21869	1.1096	1086	220.7	18.85	0.203222836	0.017357274	25	23	0.146	0.35	-0.475	-0.104	7.34223	11.3636	1697.25	0	1	1	1	0	1	1	0	0	1.21869	1.1096	1086	220.7	18.85	0.203222836	0.017357274	25
449	2367	m12	1	21.262	2	Y	4	74.7	0	20	1	C	EMCI	MCI	2012/5/16	27.704	NA	NA	NA	NA	NA	NA	NA	27	22	0.237	1.358	0.264	0.706	7.45115	13.8626	1720.03	NA	1	1	1	0	1	1	0	0	1.21869	1.1096	1086	220.7	18.85	0.203222836	0.017357274	25
450	2367	m24	2	21.262	2	Y	4	74.7	0	20	1	C	EMCI	MCI	2013/5/13	33.324	1.13874	1.2769	NA	NA	NA	NA	NA	27	23	0.432	1.825	-0.049	-0.104	6.98452	13.7995	1710.74	NA	1	1	1	0	1	1	0	0	1.21869	1.1096	1086	220.7	18.85	0.203222836	0.017357274	25
451	2367	m36	3	21.262	2	Y	4	74.7	0	20	1	C	EMCI	MCI	2014/5/21	42.19	NA	NA	NA	NA	NA	NA	NA	24	23	0.098	0.295	-0.487	-1.03	NA	NA	NA	NA	NA	NA	NA	NA	NA	NA	NA	NA	1.21869	1.1096	1086	220.7	18.85	0.203222836	0.017357274	25
452	2367	m48	4	21.262	5	Y	4	74.7	0	20	1	C	EMCI	Dementia	2015/5/7	57.54	NA	1.3056	NA	NA	NA	NA	NA	26	21	-0.357	0.295	-0.422	-0.104	6.85085	11.3772	1703.33	NA	1	1	1	0	1	1	0	0	1.21869	1.1096	1086	220.7	18.85	0.203222836	0.017357274	25
453	2373	bl	0	16.204	2	Y	4	79	1	13	1	C	EMCI	MCI	2011/5/11	16.204	1.33956	1.2637	779.8	642.7	68.61	0.824185689	0.087984098	29	22	0.03	0.008	0.422	-0.104	4.1016	0.8208	1158.55	NA	0	0	1	0	0	0	0	0	1.33956	1.2637	779.8	642.7	68.61	0.824185689	0.087984098	29
454	2373	m12	1	16.204	2	Y	4	79	1	13	1	C	EMCI	MCI	2012/5/8	17.357	NA	NA	NA	NA	NA	NA	NA	27	22	-0.044	0.482	-0.332	-0.674	3.80162	1.13728	1113.28	0	0	0	1	0	0	0	0	0	1.33956	1.2637	779.8	642.7	68.61	0.824185689	0.087984098	29
455	2373	m24	2	16.204	2	Y	4	79	1	13	1	C	EMCI	MCI	2013/5/14	14.244	1.22618	1.2542	572.3	431.8	44.26	0.754499388	0.077337061	25	19	-0.027	0.342	0.247	-0.896	3.9096	1.4484	1158.91	0	0	0	1	0	0	0	0	0	1.33956	1.2637	779.8	642.7	68.61	0.824185689	0.087984098	29
456	2373	m36	3	16.204	2	Y	4	79	1	13	1	C	EMCI	MCI	2014/5/12	14.533	NA	NA	NA	NA	NA	NA	NA	26	19	-0.199	0.341	0.208	-0.104	3.648	1.3008	1153.13	0	0	0	1	0	0	0	0	0	1.33956	1.2637	779.8	642.7	68.61	0.824185689	0.087984098	29
457	2373	m48	4	16.204	2	Y	4	79	1	13	1	C	EMCI	MCI	2015/5/28	14.119	NA	1.1814	732	419.2	42.99	0.572677596	0.058729508	25	20	-0.568	-0.29	0.016	-0.756	3.456	1.7148	1159.44	NA	0	0	1	0	0	0	0	0	1.33956	1.2637	779.8	642.7	68.61	0.824185689	0.087984098	29
463	2376	bl	0	37.945	2	Y	4	81.9	0	17	1	C	EMCI	MCI	2011/7/19	37.945	1.0402	1.3477	NA	NA	NA	NA	NA	28	25	0.329	-0.033	0.669	-0.104	5.65272	13.0209	1715.95	0	0	0	1	0	1	1	0	0	1.0402	1.3477	NA	NA	NA	NA	NA	28
464	2376	m12	1	37.945	2	Y	4	81.9	0	17	1	C	EMCI	MCI	2012/7/19	28.801	NA	NA	NA	NA	NA	NA	NA	30	23	-0.022	0.338	0.26	0.706	5.69357	20.7828	1769.43	0	0	0	1	0	1	1	0	0	1.0402	1.3477	NA	NA	NA	NA	NA	28
465	2376	m24	2	37.945	2	Y	4	81.9	0	17	1	C	EMCI	MCI	2013/7/17	32.508	1.04038	1.2501	NA	NA	NA	NA	NA	29	24	0.2	-0.067	1.037	-0.104	5.45221	22.2458	1717.53	1	0	0	1	0	1	1	0	0	1.0402	1.3477	NA	NA	NA	NA	NA	28
466	2376	m48	4	37.945	2	Y	4	81.9	0	17	1	C	EMCI	MCI	2015/7/15	37.164	NA	NA	NA	NA	NA	NA	NA	26	22	-0.532	-0.05	-0.19	-0.756	NA	NA	NA	NA	NA	NA	NA	NA	NA	NA	NA	NA	1.0402	1.3477	NA	NA	NA	NA	NA	28
472	2379	bl	0	8.787	2	Y	4	66	0	18	0	C	EMCI	MCI	2011/6/3	8.787	1.21908	1.0652	804.8	122.4	10.58	0.152087475	0.013146123	30	25	0.57	0.155	0.192	-1.139	8.0388	2.3112	1489.44	0	1	0	0	0	1	1	0	0	1.21908	1.0652	804.8	122.4	10.58	0.152087475	0.013146123	30
473	2379	m12	1	8.787	2	Y	4	66	0	18	0	C	EMCI	MCI	2012/6/5	3.875	NA	NA	NA	NA	NA	NA	NA	30	26	0.92	0.832	0.74	-0.104	7.7928	2.6904	1564.53	0	1	0	0	0	1	1	0	0	1.21908	1.0652	804.8	122.4	10.58	0.152087475	0.013146123	30
475	2379	m36	3	8.787	2	Y	4	66	0	18	0	C	EMCI	MCI	2014/6/16	4.784	NA	NA	NA	NA	NA	NA	NA	28	24	0.502	0.872	-0.046	-0.104	NA	NA	NA	NA	NA	NA	NA	NA	NA	NA	NA	NA	1.21908	1.0652	804.8	122.4	10.58	0.152087475	0.013146123	30
476	2379	m48	4	8.787	2	Y	4	66	0	18	0	C	EMCI	MCI	2015/8/6	8.792	NA	1.0588	NA	NA	NA	NA	NA	29	24	0.804	0.6	0.27	-0.984	7.614	2.8656	1595.7	NA	NA	NA	NA	NA	NA	NA	NA	NA	1.21908	1.0652	804.8	122.4	10.58	0.152087475	0.013146123	30
477	2380	bl	0	13.616	2	Y	4	67.8	0	16	2	C	EMCI	MCI	2011/8/9	13.616	1.38832	1.334	696.5	227	21.81	0.325915291	0.031313711	28	23	0.059	0.589	0.567	0.706	6.91847	6.53804	1558.03	0	1	0	0	0	1	0	0	0	1.38832	1.334	696.5	227	21.81	0.325915291	0.031313711	28
478	2380	m12	1	13.616	2	Y	4	67.8	0	16	2	C	EMCI	MCI	2012/7/31	8.446	NA	NA	NA	NA	NA	NA	NA	28	25	-0.212	1.542	0.334	-0.674	6.9576	5.8188	1568.9	0	1	0	0	0	1	0	0	0	1.38832	1.334	696.5	227	21.81	0.325915291	0.031313711	28
479	2380	m24	2	13.616	2	Y	4	67.8	0	16	2	C	EMCI	MCI	2013/8/13	9.981	1.33745	1.2161	NA	NA	NA	NA	NA	30	24	-0.114	1.024	0.189	0.706	6.69689	8.00102	1630.79	NA	NA	NA	NA	NA	NA	NA	NA	NA	1.38832	1.334	696.5	227	21.81	0.325915291	0.031313711	28
480	2380	m36	3	13.616	2	Y	4	67.8	0	16	2	C	EMCI	MCI	2014/10/2	15.842	NA	NA	NA	NA	NA	NA	NA	28	26	-0.055	-0.185	0.4	0.706	NA	NA	NA	NA	NA	NA	NA	NA	NA	NA	NA	NA	1.38832	1.334	696.5	227	21.81	0.325915291	0.031313711	28
481	2380	m48	4	13.616	2	Y	4	67.8	0	16	2	C	EMCI	MCI	2015/8/18	9.922	NA	NA	NA	NA	NA	NA	NA	26	24	-0.496	0.312	0.091	-0.104	6.6708	9.1572	1588.73	NA	1	0	0	0	1	0	0	0	1.38832	1.334	696.5	227	21.81	0.325915291	0.031313711	28
482	2381	bl	0	21.803	2	Y	4	69.1	0	16	2	C	EMCI	MCI	2011/5/31	21.803	1.27214	1.3355	684.7	576.9	57.7	0.842558785	0.084270483	28	23	0.462	1.06	0.462	0.706	5.7024	2.8212	1546.9	0	0	0	0	0	0	1	0	0	1.27214	1.3355	684.7	576.9	57.7	0.842558785	0.084270483	28
483	2381	m12	1	21.803	2	Y	4	69.1	0	16	2	C	EMCI	MCI	2012/6/5	26.37	NA	NA	NA	NA	NA	NA	NA	28	25	0.438	1.659	0.837	-0.564	5.43	3.7644	1608.88	1	0	0	0	0	0	1	0	0	1.27214	1.3355	684.7	576.9	57.7	0.842558785	0.084270483	28
484	2381	m24	2	21.803	5	Y	4	69.1	0	16	2	C	EMCI	Dementia	2013/6/12	31.07	1.22695	1.501	769.1	635.5	65.15	0.826290469	0.084709401	28	25	0.252	2.123	1.093	-0.104	5.12178	3.93644	1612.02	NA	0	0	0	0	0	1	0	0	1.27214	1.3355	684.7	576.9	57.7	0.842558785	0.084270483	28
485	2381	m36	3	21.803	3	Y	4	69.1	0	16	2	C	EMCI	Dementia	2014/5/22	22.554	NA	NA	NA	NA	NA	NA	NA	29	22	-0.082	0.872	0.986	-0.104	NA	NA	NA	NA	NA	NA	NA	NA	NA	NA	NA	NA	1.27214	1.3355	684.7	576.9	57.7	0.842558785	0.084270483	28
486	2381	m48	4	21.803	3	Y	4	69.1	0	16	2	C	EMCI	Dementia	2015/6/11	23.044	NA	1.4202	NA	NA	NA	NA	NA	26	24	-0.299	2.123	1.16	0.706	4.7088	5.7792	1612.06	NA	0	0	0	0	0	1	0	0	1.27214	1.3355	684.7	576.9	57.7	0.842558785	0.084270483	28
491	2390	bl	0	15.182	2	Y	4	87.8	1	12	0	C	EMCI	MCI	2011/7/8	15.182	1.24268	1.3794	892.1	415.1	38.61	0.46530658	0.043279901	25	27	0.778	-0.105	-0.204	0.706	5.40146	4.85934	1230.56	0	1	0	0	0	0	1	0	0	1.24268	1.3794	892.1	415.1	38.61	0.46530658	0.043279901	25
492	2390	m12	1	15.182	2	Y	4	87.8	1	12	0	C	EMCI	MCI	2012/7/17	7.893	NA	NA	NA	NA	NA	NA	NA	26	24	0.483	0.223	-0.362	-0.674	5.35072	4.43974	1286.52	0	1	0	0	0	0	1	0	0	1.24268	1.3794	892.1	415.1	38.61	0.46530658	0.043279901	25
493	2390	m24	2	15.182	2	Y	4	87.8	1	12	0	C	EMCI	MCI	2013/7/10	16.043	1.16583	1.4302	822.3	446.6	43.25	0.543110787	0.052596376	26	23	0.224	-0.216	-0.754	-0.104	5.27398	5.16753	1285.76	0	1	0	0	0	0	1	0	0	1.24268	1.3794	892.1	415.1	38.61	0.46530658	0.043279901	25
494	2390	m36	3	15.182	2	Y	4	87.8	1	12	0	C	EMCI	MCI	2014/7/17	9.851	NA	NA	NA	NA	NA	NA	NA	26	23	0.644	-0.216	-0.437	-0.104	NA	NA	NA	NA	NA	NA	NA	NA	NA	NA	NA	NA	1.24268	1.3794	892.1	415.1	38.61	0.46530658	0.043279901	25
495	2390	m48	4	15.182	2	Y	4	87.8	1	12	0	C	EMCI	MCI	2015/7/20	8.513	NA	1.3987	764.5	484	45.7	0.633093525	0.059777632	24	19	-0.397	-0.715	-1.518	-0.674	4.92567	6.88927	1273.1	NA	1	0	0	0	0	1	0	0	1.24268	1.3794	892.1	415.1	38.61	0.46530658	0.043279901	25
496	2391	bl	0	19.327	2	Y	4	71.7	1	12	1	C	EMCI	MCI	2011/6/23	19.327	1.23807	1.7156	412.7	193.7	19.78	0.469348195	0.047928277	26	24	0.745	0.725	0.341	0.706	5.90266	1.82739	1151.54	NA	1	1	1	0	1	1	0	0	1.23807	1.7156	412.7	193.7	19.78	0.469348195	0.047928277	26
497	2391	m12	1	19.327	2	Y	4	71.7	1	12	1	C	EMCI	MCI	2012/7/12	29.32	NA	NA	NA	NA	NA	NA	NA	26	24	0.339	0.644	1.389	0.706	5.9904	2.3652	1236.79	0	1	1	1	0	1	1	0	0	1.23807	1.7156	412.7	193.7	19.78	0.469348195	0.047928277	26
498	2391	m24	2	19.327	2	Y	4	71.7	1	12	1	C	EMCI	MCI	2013/8/5	24.816	1.16328	1.8388	506.9	226.6	22.76	0.447030973	0.044900375	27	23	0.074	0.678	0.118	0.706	5.9196	2.472	1236.38	0	1	1	1	0	1	1	0	0	1.23807	1.7156	412.7	193.7	19.78	0.469348195	0.047928277	26
499	2391	m36	3	19.327	2	Y	4	71.7	1	12	1	C	EMCI	MCI	2014/6/27	27.605	NA	NA	NA	NA	NA	NA	NA	25	21	-0.321	0.394	0.028	0.706	NA	NA	NA	NA	NA	NA	NA	NA	NA	NA	NA	NA	1.23807	1.7156	412.7	193.7	19.78	0.469348195	0.047928277	26
500	2391	m48	4	19.327	2	Y	4	71.7	1	12	1	C	EMCI	MCI	2015/7/8	24.02	NA	1.6772	340.5	218.8	22.37	0.642584435	0.065697504	22	22	-0.873	0.431	0.25	0.706	NA	NA	NA	NA	NA	NA	NA	NA	NA	NA	NA	NA	1.23807	1.7156	412.7	193.7	19.78	0.469348195	0.047928277	26
506	2394	bl	0	12.511	2	Y	4	67.4	0	20	2	C	EMCI	MCI	2011/7/19	12.511	1.43047	1.1026	360.4	197.8	17.5	0.548834628	0.048557159	30	29	0.754	0.955	0.676	0.706	5.80249	7.7841	1677.19	1	NA	NA	NA	NA	NA	NA	NA	NA	1.43047	1.1026	360.4	197.8	17.5	0.548834628	0.048557159	30
507	2394	m12	1	12.511	2	Y	4	67.4	0	20	2	C	EMCI	MCI	2012/7/12	15.542	NA	NA	NA	NA	NA	NA	NA	30	28	0.62	1.887	1.079	0.706	5.69852	10.4737	1675.2	1	NA	NA	NA	NA	NA	NA	NA	NA	1.43047	1.1026	360.4	197.8	17.5	0.548834628	0.048557159	30
508	2394	m24	2	12.511	2	Y	4	67.4	0	20	2	C	EMCI	MCI	2013/7/15	16.478	1.48885	1.1622	406.6	208	18.86	0.511559272	0.046384653	30	27	1.068	1.359	0.782	0.706	5.64901	11.699	1622.67	NA	NA	NA	NA	NA	NA	NA	NA	NA	1.43047	1.1026	360.4	197.8	17.5	0.548834628	0.048557159	30
509	2394	m36	3	12.511	2	Y	4	67.4	0	20	2	C	EMCI	MCI	2014/7/14	17.631	NA	NA	NA	NA	NA	NA	NA	29	27	0.778	1.753	0.817	-0.104	NA	NA	NA	NA	NA	NA	NA	NA	NA	NA	NA	NA	1.43047	1.1026	360.4	197.8	17.5	0.548834628	0.048557159	30
510	2394	m48	4	12.511	2	Y	4	67.4	0	20	2	C	EMCI	MCI	2015/7/13	19.264	NA	1.1014	413.2	212.2	18.78	0.513552759	0.045450145	29	27	0.772	1.713	1.787	0.706	5.06316	23.3656	1683.99	NA	NA	NA	NA	NA	NA	NA	NA	NA	1.43047	1.1026	360.4	197.8	17.5	0.548834628	0.048557159	30
514	2396	bl	0	8.002	2	Y	4	70.2	1	14	0	C	EMCI	MCI	2011/8/3	8.002	1.40977	1.1203	2232	218.7	17.42	0.097983871	0.007804659	28	24	-0.014	0.763	-0.214	0.706	7.2192	16.0704	1296.82	1	NA	NA	NA	NA	NA	NA	NA	NA	1.40977	1.1203	2232	218.7	17.42	0.097983871	0.007804659	28
515	2396	m12	1	8.002	2	Y	4	70.2	1	14	0	C	EMCI	MCI	2012/7/27	13.263	NA	NA	NA	NA	NA	NA	NA	27	24	0.094	0.394	0.362	0.706	7.1064	16.5168	1325.66	0	NA	NA	NA	NA	NA	NA	NA	NA	1.40977	1.1203	2232	218.7	17.42	0.097983871	0.007804659	28
516	2396	m24	2	8.002	2	Y	4	70.2	1	14	0	C	EMCI	MCI	2013/7/26	14.009	NA	NA	2089	214.2	19.61	0.102537099	0.009387267	28	23	-0.092	0.872	0.362	0.706	7.0872	13.6032	1320.92	0	NA	NA	NA	NA	NA	NA	NA	NA	1.40977	1.1203	2232	218.7	17.42	0.097983871	0.007804659	28
518	2398	bl	0	14.873	2	Y	4	71.5	0	13	2	C	EMCI	MCI	2011/7/14	14.873	1.01357	1.0931	549.7	163.3	12.16	0.29707113	0.022121157	29	23	0.584	-0.858	0.241	-0.104	6.96519	0.819591	1478.65	0	0	0	0	0	0	1	0	0	1.01357	1.0931	549.7	163.3	12.16	0.29707113	0.022121157	29
519	2398	m12	1	14.873	5	Y	4	71.5	0	13	2	C	EMCI	Dementia	2012/7/24	11.236	NA	NA	NA	NA	NA	NA	NA	26	25	-0.026	-1.291	-0.312	-1.543	6.93254	2.42595	1587.07	NA	0	0	0	0	0	1	0	0	1.01357	1.0931	549.7	163.3	12.16	0.29707113	0.022121157	29
520	2398	m24	2	14.873	3	Y	4	71.5	0	13	2	C	EMCI	Dementia	2013/7/23	17.881	0.911674	1.1655	367.2	150.7	11.47	0.41040305	0.031236383	24	15	-0.131	-2.12	-1.546	-2.07	6.85208	1.21793	1596.04	0	0	0	0	0	0	1	0	0	1.01357	1.0931	549.7	163.3	12.16	0.29707113	0.022121157	29
521	2398	m36	3	14.873	3	Y	4	71.5	0	13	2	C	EMCI	Dementia	2014/7/9	6.772	NA	NA	NA	NA	NA	NA	NA	25	18	-0.049	-2.724	-1.667	-3.224	NA	NA	NA	NA	NA	NA	NA	NA	NA	NA	NA	NA	1.01357	1.0931	549.7	163.3	12.16	0.29707113	0.022121157	29
522	2398	m48	4	14.873	3	Y	4	71.5	0	13	2	C	EMCI	Dementia	2015/7/9	18.88	NA	NA	NA	NA	NA	NA	NA	22	NA	-0.894	NA	-2.706	-2.459	6.32233	3.31836	1602.15	NA	NA	NA	NA	NA	NA	NA	NA	NA	1.01357	1.0931	549.7	163.3	12.16	0.29707113	0.022121157	29
523	2403	bl	0	37.002	2	Y	4	79.1	1	15	0	C	EMCI	MCI	2011/10/12	37.002	1.29839	1.5221	572.4	259.2	24.66	0.452830189	0.043081761	29	24	-0.13	0.565	0.995	0.706	5.8236	4.9284	1412.17	0	1	0	0	0	1	1	0	0	1.29839	1.5221	572.4	259.2	24.66	0.452830189	0.043081761	29
524	2403	m12	1	37.002	2	Y	4	79.1	1	15	0	C	EMCI	MCI	2012/10/18	7.766	NA	NA	NA	NA	NA	NA	NA	26	21	-0.546	-0.334	1.037	0.706	5.4312	5.2224	1399.96	0	1	0	0	0	1	1	0	0	1.29839	1.5221	572.4	259.2	24.66	0.452830189	0.043081761	29
525	2403	m24	2	37.002	2	Y	4	79.1	1	15	0	C	EMCI	MCI	2013/10/15	5.116	1.29573	1.4807	407.1	259.2	23.84	0.6366986	0.05856055	26	19	-0.803	-0.638	-0.237	0.706	5.05904	5.16716	1394.58	0	1	0	0	0	1	1	0	0	1.29839	1.5221	572.4	259.2	24.66	0.452830189	0.043081761	29
526	2403	m36	3	37.002	5	Y	4	79.1	1	15	0	C	EMCI	Dementia	2014/10/17	44.566	NA	NA	NA	NA	NA	NA	NA	21	16	-0.548	-0.61	-0.483	0.706	NA	NA	NA	NA	NA	NA	NA	NA	NA	NA	NA	NA	1.29839	1.5221	572.4	259.2	24.66	0.452830189	0.043081761	29
550	4005	bl	0	27.134	2	Y	4	70.5	0	16	1	C	EMCI	MCI	2011/4/18	27.134	1.24859	1.3957	853.5	338.9	36.63	0.397070885	0.042917399	29	28	0.389	1.18	1.511	-1.402	6.168	2.2656	1541.97	1	1	0	0	0	1	1	0	0	1.24859	1.3957	853.5	338.9	36.63	0.397070885	0.042917399	29
551	4005	m12	1	27.134	5	Y	4	70.5	0	16	1	C	EMCI	Dementia	2012/4/12	38.233	NA	NA	NA	NA	NA	NA	NA	30	28	0.239	1.419	0.724	-0.104	6.05483	2.41739	1575.68	0	1	0	0	0	1	1	0	0	1.24859	1.3957	853.5	338.9	36.63	0.397070885	0.042917399	29
552	4005	m24	2	27.134	3	Y	4	70.5	0	16	1	C	EMCI	Dementia	2013/4/15	41.019	1.2526	1.428	NA	NA	NA	NA	NA	29	28	0.663	1.01	0.729	-0.674	6.0588	2.6028	1570.59	0	1	0	0	0	1	1	0	0	1.24859	1.3957	853.5	338.9	36.63	0.397070885	0.042917399	29
553	4005	m36	3	27.134	8	Y	4	70.5	0	16	1	C	EMCI	MCI	2014/4/28	40.696	NA	NA	NA	NA	NA	NA	NA	30	29	0.348	0.725	0.743	-0.104	5.9112	2.7912	1559.28	NA	1	0	0	0	1	1	0	0	1.24859	1.3957	853.5	338.9	36.63	0.397070885	0.042917399	29
554	4005	m48	4	27.134	2	Y	4	70.5	0	16	1	C	EMCI	MCI	2015/5/14	32.773	NA	NA	NA	NA	NA	NA	NA	30	26	0.213	0.935	0.312	-0.104	NA	NA	NA	NA	NA	NA	NA	NA	NA	NA	NA	NA	1.24859	1.3957	853.5	338.9	36.63	0.397070885	0.042917399	29
555	4007	bl	0	11.169	2	Y	4	78.1	0	20	1	C	EMCI	MCI	2011/3/22	11.169	1.33754	1.6536	662.5	217.6	23.42	0.32845283	0.035350943	29	24	0.63	1.101	1.693	-0.104	6.4512	2.5884	1382.55	0	0	1	0	0	0	0	0	0	1.33754	1.6536	662.5	217.6	23.42	0.32845283	0.035350943	29
556	4007	m12	1	11.169	2	Y	4	78.1	0	20	1	C	EMCI	MCI	2012/3/27	13.872	NA	NA	NA	NA	NA	NA	NA	30	24	0.606	1.216	2.005	-0.104	6.486	2.7804	1400.34	0	0	1	0	0	0	0	0	0	1.33754	1.6536	662.5	217.6	23.42	0.32845283	0.035350943	29
557	4007	m24	2	11.169	2	Y	4	78.1	0	20	1	C	EMCI	MCI	2013/4/1	12.644	1.42241	1.7257	NA	NA	NA	NA	NA	30	23	0.305	1.539	1.504	-0.104	6.4224	2.5416	1381.63	NA	0	1	0	0	0	0	0	0	1.33754	1.6536	662.5	217.6	23.42	0.32845283	0.035350943	29
574	4015	bl	0	34.17	2	Y	4	73.6	1	20	1	C	LMCI	MCI	2011/4/13	34.17	1.15832	1.2931	384.6	420.7	39.81	1.093863755	0.10351014	30	24	0.109	-0.53	0.49	0.706	5.0808	3.6876	1326.41	0	0	1	1	0	0	0	0	0	1.15832	1.2931	384.6	420.7	39.81	1.093863755	0.10351014	30
575	4015	m12	1	34.17	2	Y	4	73.6	1	20	1	C	LMCI	MCI	2012/4/11	26.308	NA	NA	NA	NA	NA	NA	NA	25	22	-0.315	-0.741	-0.016	0.706	4.6428	4.098	1356	0	0	1	1	0	0	0	0	0	1.15832	1.2931	384.6	420.7	39.81	1.093863755	0.10351014	30
576	4015	m24	2	34.17	5	Y	4	73.6	1	20	1	C	LMCI	Dementia	2013/4/19	19.875	1.01885	1.5214	436.3	430.9	36.95	0.987623195	0.084689434	24	16	-0.57	-1.344	-0.955	0.706	4.6164	7.1328	1356.25	NA	0	1	1	0	0	0	0	0	1.15832	1.2931	384.6	420.7	39.81	1.093863755	0.10351014	30
577	4015	m36	3	34.17	3	Y	4	73.6	1	20	1	C	LMCI	Dementia	2014/5/28	25.379	NA	NA	NA	NA	NA	NA	NA	19	10	-1.523	-1.939	-1.488	-2.235	NA	NA	NA	NA	NA	NA	NA	NA	NA	NA	NA	NA	1.15832	1.2931	384.6	420.7	39.81	1.093863755	0.10351014	30
578	4015	m48	4	34.17	3	Y	4	73.6	1	20	1	C	LMCI	Dementia	2015/4/8	17.806	NA	1.6176	318.6	406.7	35.05	1.276522285	0.110012555	12	NA	-2.448	NA	-3.184	-1.312	4.27282	14.4563	1372.68	NA	0	1	1	0	0	0	0	0	1.15832	1.2931	384.6	420.7	39.81	1.093863755	0.10351014	30
592	4022	bl	0	24.682	2	Y	4	86.4	0	16	1	C	EMCI	MCI	2011/4/28	24.682	1.23586	1.3078	427.9	450.4	47.72	1.052582379	0.111521384	25	17	-0.782	-1.972	-1.62	-1.694	6.1932	8.646	1144.52	0	1	0	1	0	1	0	0	0	1.23586	1.3078	427.9	450.4	47.72	1.052582379	0.111521384	25
593	4022	m12	1	24.682	2	Y	4	86.4	0	16	1	C	EMCI	MCI	2012/4/26	33.297	NA	NA	NA	NA	NA	NA	NA	23	19	-0.685	-1.965	-1.459	-1.967	6.2784	8.7828	1190.57	0	1	0	1	0	1	0	0	0	1.23586	1.3078	427.9	450.4	47.72	1.052582379	0.111521384	25
609	4030	bl	0	42.601	2	Y	4	68.3	1	12	1	C	LMCI	MCI	2011/5/25	42.601	1.03332	1.502	NA	NA	NA	NA	NA	25	21	-0.011	0.888	0.763	0.706	5.9772	7.8888	1384.15	0	1	1	1	0	0	1	0	0	1.03332	1.502	NA	NA	NA	NA	NA	25
610	4030	m12	1	42.601	2	Y	4	68.3	1	12	1	C	LMCI	MCI	2012/5/17	39.898	NA	NA	NA	NA	NA	NA	NA	25	22	-0.161	0.298	0.237	-1.381	5.748	10.464	1418.98	0	1	1	1	0	0	1	0	0	1.03332	1.502	NA	NA	NA	NA	NA	25
611	4030	m24	2	42.601	2	Y	4	68.3	1	12	1	C	LMCI	MCI	2013/5/15	44.811	NA	1.4996	767.3	294.4	32.41	0.383683044	0.04223902	24	18	-0.606	0.008	0.504	0.706	5.4792	11.4636	1425.9	NA	1	1	1	0	0	1	0	0	1.03332	1.502	NA	NA	NA	NA	NA	25
612	4030	m36	3	42.601	5	Y	4	68.3	1	12	1	C	LMCI	Dementia	2014/5/13	38.671	NA	NA	NA	NA	NA	NA	NA	24	NA	-1.139	NA	0.241	0.167	NA	NA	NA	NA	NA	NA	NA	NA	NA	NA	NA	NA	1.03332	1.502	NA	NA	NA	NA	NA	25
613	4030	m48	4	42.601	3	Y	4	68.3	1	12	1	C	LMCI	Dementia	2015/5/27	40.581	NA	1.3157	544.5	279.7	30.72	0.513682277	0.056418733	18	13	-1.893	-1.438	-0.679	-1.8	5.2476	12.9768	1452.57	NA	1	1	1	0	0	1	0	0	1.03332	1.502	NA	NA	NA	NA	NA	25
617	4034	bl	0	27.435	2	Y	4	72.1	1	19	2	C	LMCI	MCI	2011/7/13	27.435	0.987843	1.7252	486.2	470	46.46	0.966680378	0.095557384	24	19	-0.294	-0.729	0.091	-1.402	4.63056	6.89978	1212.68	0	1	0	0	0	1	1	0	0	0.987843	1.7252	486.2	470	46.46	0.966680378	0.095557384	24
618	4034	m12	1	27.435	2	Y	4	72.1	1	19	2	C	LMCI	MCI	2012/7/26	24.956	NA	NA	NA	NA	NA	NA	NA	24	20	-0.55	-1.665	-0.561	-2.471	4.4292	8.8152	1261.67	0	1	0	0	0	1	1	0	0	0.987843	1.7252	486.2	470	46.46	0.966680378	0.095557384	24
619	4035	bl	0	27.146	2	Y	4	72.6	1	16	1	C	LMCI	MCI	2011/9/21	27.146	1.09718	1.5102	623.4	454.5	44.09	0.72906641	0.070725056	26	19	0.62	-0.61	-0.486	-0.104	6.8124	18.1464	1333.54	0	0	0	0	1	0	1	0	0	1.09718	1.5102	623.4	454.5	44.09	0.72906641	0.070725056	26
620	4035	m12	1	27.146	5	Y	4	72.6	1	16	1	C	LMCI	Dementia	2012/10/9	20.635	NA	NA	NA	NA	NA	NA	NA	26	20	0.103	-0.976	0.087	-0.104	6.63	20.0088	1353.96	0	0	0	0	1	0	1	0	0	1.09718	1.5102	623.4	454.5	44.09	0.72906641	0.070725056	26
621	4035	m24	2	27.146	3	Y	4	72.6	1	16	1	C	LMCI	Dementia	2013/9/5	18.462	NA	1.5281	606.1	480.8	42.29	0.793268438	0.069773965	22	15	0.348	-0.724	-0.986	-1.269	6.4332	24.0468	1362.21	NA	0	0	0	1	0	1	0	0	1.09718	1.5102	623.4	454.5	44.09	0.72906641	0.070725056	26
622	4035	m36	3	27.146	3	Y	4	72.6	1	16	1	C	LMCI	Dementia	2014/9/25	20.407	NA	NA	NA	NA	NA	NA	NA	17	9	-0.823	-1.816	-2.378	-2.383	NA	NA	NA	NA	NA	NA	NA	NA	NA	NA	NA	NA	1.09718	1.5102	623.4	454.5	44.09	0.72906641	0.070725056	26
623	4035	m48	4	27.146	3	Y	4	72.6	1	16	1	C	LMCI	Dementia	2015/10/26	20.46	NA	1.5238	599	437.2	40.87	0.729883139	0.068230384	11	7	-1.42	-1.467	-2.801	-2.772	6.3888	32.9352	1364.32	NA	0	0	0	1	0	1	0	0	1.09718	1.5102	623.4	454.5	44.09	0.72906641	0.070725056	26
641	4042	bl	0	18.392	2	Y	4	57.2	0	18	0	C	LMCI	MCI	2011/5/20	18.392	1.2529	1.2925	633.1	322.1	32.93	0.508766388	0.0520139	26	22	0.042	1.329	0.829	0.706	7.1256	0.5676	1265.67	0	NA	NA	NA	NA	NA	NA	NA	NA	1.2529	1.2925	633.1	322.1	32.93	0.508766388	0.0520139	26
642	4042	m12	1	18.392	2	Y	4	57.2	0	18	0	C	LMCI	MCI	2012/5/14	26.608	NA	NA	NA	NA	NA	NA	NA	25	25	-0.16	0.872	0.059	0.706	7.0608	0.4368	1293.1	NA	NA	NA	NA	NA	NA	NA	NA	NA	1.2529	1.2925	633.1	322.1	32.93	0.508766388	0.0520139	26
643	4042	m24	2	18.392	5	Y	4	57.2	0	18	0	C	LMCI	Dementia	2013/2/14	24.088	1.20174	1.3683	NA	NA	NA	NA	NA	26	20	-0.867	0.872	-0.131	0.706	7.2744	0.6336	1293.95	NA	NA	NA	NA	NA	NA	NA	NA	NA	1.2529	1.2925	633.1	322.1	32.93	0.508766388	0.0520139	26
657	4053	bl	0	37.612	2	Y	4	75.3	0	17	2	C	LMCI	MCI	2011/6/9	37.612	1.09373	1.4715	879	549.7	50.45	0.625369738	0.057394767	29	21	-0.496	-0.373	0.15	-0.104	6.3756	5.4264	1397.65	0	1	0	0	0	1	1	0	0	1.09373	1.4715	879	549.7	50.45	0.625369738	0.057394767	29
658	4053	m12	1	37.612	2	Y	4	75.3	0	17	2	C	LMCI	MCI	2012/5/29	46.828	NA	NA	NA	NA	NA	NA	NA	27	19	-0.741	-0.759	-0.136	-0.896	6.288	5.4396	1525.62	0	1	0	0	0	1	1	0	0	1.09373	1.4715	879	549.7	50.45	0.625369738	0.057394767	29
659	4054	bl	0	9.908	2	Y	4	68.3	1	19	0	C	EMCI	MCI	2011/6/15	9.908	1.36719	1.1873	NA	NA	NA	NA	NA	29	27	1.351	0.801	0.859	0.706	7.0284	11.0124	1258.86	1	0	0	1	0	0	0	0	0	1.36719	1.1873	NA	NA	NA	NA	NA	29
660	4054	m12	1	9.908	7	Y	4	68.3	1	19	0	C	EMCI	CN	2012/6/13	13.133	NA	NA	NA	NA	NA	NA	NA	30	26	2.058	0.766	1.314	0.706	6.69422	6.38053	1326.05	1	0	0	1	0	0	0	0	0	1.36719	1.1873	NA	NA	NA	NA	NA	29
661	4054	m24	2	9.908	1	Y	4	68.3	1	19	0	C	EMCI	CN	2013/6/25	11.047	NA	NA	NA	NA	NA	NA	NA	30	27	2.318	1.316	0.986	0.706	7.1436	10.6884	1327.65	NA	0	0	1	0	0	0	0	0	1.36719	1.1873	NA	NA	NA	NA	NA	29
662	4054	m36	3	9.908	1	Y	4	68.3	1	19	0	C	EMCI	CN	2014/6/3	6.734	NA	NA	NA	NA	NA	NA	NA	29	27	1.897	1.329	1.014	-0.104	NA	NA	NA	NA	NA	NA	NA	NA	NA	NA	NA	NA	1.36719	1.1873	NA	NA	NA	NA	NA	29
663	4054	m48	4	9.908	1	Y	4	68.3	1	19	0	C	EMCI	CN	2015/7/9	12.562	NA	NA	NA	NA	NA	NA	NA	29	24	1.8	1.04	1.314	-0.253	NA	NA	NA	NA	NA	NA	NA	NA	NA	NA	NA	NA	1.36719	1.1873	NA	NA	NA	NA	NA	29
664	4057	bl	0	38.914	2	Y	4	81.1	0	16	1	C	LMCI	MCI	2011/6/13	38.914	1.10319	1.6287	950.8	533	56.96	0.560580564	0.059907446	26	22	-0.917	-1.233	-1.277	-0.104	6.624	3.2964	1437.3	0	1	0	0	0	1	1	0	0	1.10319	1.6287	950.8	533	56.96	0.560580564	0.059907446	26
665	4057	m12	1	38.914	3	Y	4	81.1	0	16	1	C	LMCI	Dementia	2012/6/11	27.041	NA	NA	NA	NA	NA	NA	NA	26	19	-1.283	-1.621	-1.77	0.706	6.4368	3.0564	1491.92	0	1	0	0	0	1	1	0	0	1.10319	1.6287	950.8	533	56.96	0.560580564	0.059907446	26
666	4057	m24	2	38.914	3	Y	4	81.1	0	16	1	C	LMCI	Dementia	2013/6/11	34.487	1.04765	1.5889	NA	NA	NA	NA	NA	19	15	-2.09	-1.666	-2.327	-0.448	6.09754	2.70038	1509.31	NA	1	0	0	0	1	1	0	0	1.10319	1.6287	950.8	533	56.96	0.560580564	0.059907446	26
667	4058	bl	0	19.105	2	Y	4	84.6	1	16	1	C	LMCI	MCI	2011/6/13	19.105	1.1677	1.3377	434.5	283.7	28.03	0.652934407	0.064510932	29	20	-0.741	-0.997	-0.764	0.706	5.6364	4.6848	1202.22	1	1	0	0	0	1	0	0	0	1.1677	1.3377	434.5	283.7	28.03	0.652934407	0.064510932	29
668	4058	m12	1	19.105	2	Y	4	84.6	1	16	1	C	LMCI	MCI	2012/6/13	15.392	NA	NA	NA	NA	NA	NA	NA	25	24	-1.44	-0.759	0.019	0.706	5.31666	5.25526	1277.84	1	1	0	0	0	1	0	0	0	1.1677	1.3377	434.5	283.7	28.03	0.652934407	0.064510932	29
669	4058	m24	2	19.105	5	Y	4	84.6	1	16	1	C	LMCI	Dementia	2013/7/9	19.597	NA	NA	NA	NA	NA	NA	NA	24	20	-1.719	-1.723	-0.757	0.706	5.2788	10.116	1259.28	NA	1	0	0	0	1	0	0	0	1.1677	1.3377	434.5	283.7	28.03	0.652934407	0.064510932	29
670	4059	bl	0	26.863	2	Y	4	71.9	0	18	2	C	EMCI	MCI	2011/6/14	26.863	1.05352	1.3358	374.4	184.4	20.2	0.492521368	0.053952991	29	21	-0.005	-0.81	-0.153	-0.104	6.03147	5.01034	1367.49	0	0	0	1	0	0	0	0	0	1.05352	1.3358	374.4	184.4	20.2	0.492521368	0.053952991	29
671	4059	m12	1	26.863	2	Y	4	71.9	0	18	2	C	EMCI	MCI	2012/8/8	29.763	NA	NA	NA	NA	NA	NA	NA	25	19	-0.833	-1.165	0.135	-0.104	6.06117	6.12058	1470.96	0	0	0	1	0	0	0	0	0	1.05352	1.3358	374.4	184.4	20.2	0.492521368	0.053952991	29
676	4061	bl	0	14.064	2	Y	4	64.1	1	16	1	C	LMCI	MCI	2011/6/21	14.064	1.43714	1.1254	1369	188.1	16.73	0.137399562	0.012220599	29	26	1.102	1.707	0.92	-0.104	5.0232	1.0836	1250.32	0	1	0	1	0	0	1	0	0	1.43714	1.1254	1369	188.1	16.73	0.137399562	0.012220599	29
677	4061	m12	1	14.064	2	Y	4	64.1	1	16	1	C	LMCI	MCI	2012/6/12	9.182	NA	NA	NA	NA	NA	NA	NA	28	27	1.539	1.788	0.651	-0.104	5.1528	1.44	1291.54	NA	NA	NA	NA	NA	NA	NA	NA	NA	1.43714	1.1254	1369	188.1	16.73	0.137399562	0.012220599	29
678	4061	m24	2	14.064	2	Y	4	64.1	1	16	1	C	LMCI	MCI	2013/6/25	10.264	1.39727	1.2	NA	NA	NA	NA	NA	27	28	1.098	2.008	0.958	-0.104	5.0928	1.236	1283.73	NA	1	0	1	0	0	1	0	0	1.43714	1.1254	1369	188.1	16.73	0.137399562	0.012220599	29
679	4061	m36	3	14.064	7	Y	4	64.1	1	16	1	C	LMCI	CN	2014/7/30	13.351	NA	NA	NA	NA	NA	NA	NA	30	28	1.222	2.729	1.504	-0.674	NA	NA	NA	NA	NA	NA	NA	NA	NA	NA	NA	NA	1.43714	1.1254	1369	188.1	16.73	0.137399562	0.012220599	29
680	4061	m48	4	14.064	2	Y	4	64.1	1	16	1	C	LMCI	MCI	2015/8/13	3.14	NA	NA	NA	NA	NA	NA	NA	30	26	2.054	0.663	0.669	0.706	NA	NA	NA	NA	NA	NA	NA	NA	NA	NA	NA	NA	1.43714	1.1254	1369	188.1	16.73	0.137399562	0.012220599	29
687	4067	bl	0	12.242	2	Y	4	65	0	16	0	C	EMCI	MCI	2011/6/22	12.242	1.31092	1.4534	396.6	163.2	15.53	0.411497731	0.039157842	29	25	0.381	-0.269	0.384	0.706	7.9884	57.9912	1350.15	NA	NA	NA	NA	NA	NA	NA	NA	NA	1.31092	1.4534	396.6	163.2	15.53	0.411497731	0.039157842	29
688	4067	m12	1	12.242	2	Y	4	65	0	16	0	C	EMCI	MCI	2012/11/8	8.788	NA	NA	NA	NA	NA	NA	NA	27	24	0.302	0.149	0.782	-0.104	8.1072	39.504	1397.25	NA	NA	NA	NA	NA	NA	NA	NA	NA	1.31092	1.4534	396.6	163.2	15.53	0.411497731	0.039157842	29
689	4067	m36	3	12.242	2	Y	4	65	0	16	0	C	EMCI	MCI	2014/8/11	11.011	NA	NA	NA	NA	NA	NA	NA	29	22	0.636	-0.054	1.054	-0.674	7.69535	60.5336	1396.16	NA	NA	NA	NA	NA	NA	NA	NA	NA	1.31092	1.4534	396.6	163.2	15.53	0.411497731	0.039157842	29
701	4073	bl	0	16.015	2	Y	4	76.2	0	11	0	C	EMCI	MCI	2011/6/29	16.015	1.28857	1.3565	836.7	164.8	15.34	0.196964264	0.018333931	28	23	-0.116	0.021	0.355	-0.896	6.43808	4.86827	1296.31	0	1	0	0	0	0	0	0	0	1.28857	1.3565	836.7	164.8	15.34	0.196964264	0.018333931	28
702	4073	m12	1	16.015	2	Y	4	76.2	0	11	0	C	EMCI	MCI	2012/7/23	18.009	NA	NA	NA	NA	NA	NA	NA	27	22	-0.179	0.123	0.589	-0.104	6.204	4.6116	1358.15	NA	NA	NA	NA	NA	NA	NA	NA	NA	1.28857	1.3565	836.7	164.8	15.34	0.196964264	0.018333931	28
703	4073	m24	2	16.015	2	Y	4	76.2	0	11	0	C	EMCI	MCI	2013/7/16	15.019	NA	NA	NA	NA	NA	NA	NA	30	21	-0.055	1.452	0.589	-0.104	NA	NA	NA	NA	NA	NA	NA	NA	NA	NA	NA	NA	1.28857	1.3565	836.7	164.8	15.34	0.196964264	0.018333931	28
704	4073	m36	3	16.015	2	Y	4	76.2	0	11	0	C	EMCI	MCI	2014/1/24	15.959	NA	NA	NA	NA	NA	NA	NA	29	23	0.073	0.394	-0.095	-0.104	NA	NA	NA	NA	NA	NA	NA	NA	NA	NA	NA	NA	1.28857	1.3565	836.7	164.8	15.34	0.196964264	0.018333931	28
716	4079	bl	0	30.248	2	Y	4	64.5	1	20	1	C	LMCI	MCI	2011/7/6	30.248	1.10246	1.4759	704.5	532.5	50.27	0.755855216	0.071355571	25	21	-1.039	-0.48	-0.821	-0.564	5.412	2.7444	1347.72	0	0	0	0	0	0	1	0	0	1.10246	1.4759	704.5	532.5	50.27	0.755855216	0.071355571	25
717	4079	m12	1	30.248	2	Y	4	64.5	1	20	1	C	LMCI	MCI	2012/7/10	23.721	NA	NA	NA	NA	NA	NA	NA	24	19	-1.771	-1.094	-1.19	0.706	5.05236	5.25259	1391.86	0	0	0	0	0	0	1	0	0	1.10246	1.4759	704.5	532.5	50.27	0.755855216	0.071355571	25
718	4079	m24	2	30.248	5	Y	4	64.5	1	20	1	C	LMCI	Dementia	2013/7/10	24.259	NA	NA	NA	NA	NA	NA	NA	22	18	-1.937	-1.936	-2.202	-0.756	5.00565	4.33823	1368.79	NA	0	0	0	0	0	1	0	0	1.10246	1.4759	704.5	532.5	50.27	0.755855216	0.071355571	25
778	4114	bl	0	13.714	2	Y	4	55	1	14	1	C	LMCI	MCI	2011/7/27	13.714	1.46141	1.2258	916.1	525.1	47.82	0.5731907	0.052199542	28	24	0.164	0.725	0.495	-2.483	6.5088	0.2184	1352.89	0	NA	NA	NA	NA	NA	NA	NA	NA	1.46141	1.2258	916.1	525.1	47.82	0.5731907	0.052199542	28
779	4114	m12	1	13.714	5	Y	4	55	1	14	1	C	LMCI	Dementia	2012/7/31	9.943	NA	NA	NA	NA	NA	NA	NA	27	23	-0.493	-0.22	0.504	0.706	6.4713	0.49656	1364.44	0	NA	NA	NA	NA	NA	NA	NA	NA	1.46141	1.2258	916.1	525.1	47.82	0.5731907	0.052199542	28
780	4114	m24	2	13.714	3	Y	4	55	1	14	1	C	LMCI	Dementia	2013/7/5	16.031	1.45901	1.2031	NA	NA	NA	NA	NA	27	24	-0.967	1.024	0.504	0.706	6.23236	0.539275	1377.81	NA	NA	NA	NA	NA	NA	NA	NA	NA	1.46141	1.2258	916.1	525.1	47.82	0.5731907	0.052199542	28
781	4114	m36	3	13.714	3	Y	4	55	1	14	1	C	LMCI	Dementia	2014/7/8	14.284	NA	NA	NA	NA	NA	NA	NA	27	23	-0.756	0.412	0.445	0.706	6.0922	0.636718	1372.13	NA	NA	NA	NA	NA	NA	NA	NA	NA	1.46141	1.2258	916.1	525.1	47.82	0.5731907	0.052199542	28
808	4127	bl	0	12.865	2	Y	4	63.1	1	16	0	C	EMCI	MCI	2011/8/11	12.865	1.41694	1.0424	744.5	99.79	8.21	0.134036266	0.011027535	30	26	1.438	1.189	0.247	0.706	6.90112	0.222918	1233.14	0	0	0	1	0	0	0	0	0	1.41694	1.0424	744.5	99.79	8.21	0.134036266	0.011027535	30
809	4127	m12	1	12.865	2	Y	4	63.1	1	16	0	C	EMCI	MCI	2012/8/3	19.246	NA	NA	NA	NA	NA	NA	NA	30	28	1.709	1.967	0.245	-0.104	7.1388	0.3948	1272.79	0	0	0	1	0	0	0	0	0	1.41694	1.0424	744.5	99.79	8.21	0.134036266	0.011027535	30
810	4127	m24	2	12.865	2	Y	4	63.1	1	16	0	C	EMCI	MCI	2013/9/11	9.968	1.37558	1.0786	740.4	112.6	9.32	0.152079957	0.01258779	28	29	2.144	1.133	0.726	-0.104	7.07465	1.05586	1271.44	NA	0	0	1	0	0	0	0	0	1.41694	1.0424	744.5	99.79	8.21	0.134036266	0.011027535	30
811	4127	m36	3	12.865	2	Y	4	63.1	1	16	0	C	EMCI	MCI	2014/9/11	12.947	NA	NA	NA	NA	NA	NA	NA	29	28	1.902	1.364	0.33	-0.104	NA	NA	NA	NA	NA	NA	NA	NA	NA	NA	NA	NA	1.41694	1.0424	744.5	99.79	8.21	0.134036266	0.011027535	30
813	4128	bl	0	6.097	2	Y	4	72.8	1	12	1	C	EMCI	MCI	2011/8/19	6.097	1.21044	1.26	879.1	237.6	22.98	0.270276419	0.026140371	24	21	0.265	-0.677	-0.172	-0.104	5.613	1.57644	1290.44	0	1	1	1	1	1	0	0	0	1.21044	1.26	879.1	237.6	22.98	0.270276419	0.026140371	24
814	4128	m12	1	6.097	2	Y	4	72.8	1	12	1	C	EMCI	MCI	2012/8/29	7.256	NA	NA	NA	NA	NA	NA	NA	26	20	0.059	-0.918	-0.44	-0.674	5.56494	2.25988	1359.78	NA	1	1	1	1	1	0	0	0	1.21044	1.26	879.1	237.6	22.98	0.270276419	0.026140371	24
815	4128	m24	2	6.097	2	Y	4	72.8	1	12	1	C	EMCI	MCI	2013/8/5	10.613	1.11831	1.225	903	242.8	23.77	0.268881506	0.026323367	24	25	0.092	0.341	0.094	-0.253	5.4372	3.4524	1359.84	NA	1	1	1	1	1	0	0	0	1.21044	1.26	879.1	237.6	22.98	0.270276419	0.026140371	24
816	4128	m36	3	6.097	2	Y	4	72.8	1	12	1	C	EMCI	MCI	2014/8/13	16.669	NA	NA	NA	NA	NA	NA	NA	24	23	-0.213	-0.105	0.186	-1.521	NA	NA	NA	NA	NA	NA	NA	NA	NA	NA	NA	NA	1.21044	1.26	879.1	237.6	22.98	0.270276419	0.026140371	24
817	4128	m48	4	6.097	2	Y	4	72.8	1	12	1	C	EMCI	MCI	2015/9/17	22.854	NA	1.3628	NA	NA	NA	NA	NA	24	17	-0.773	-0.05	0.246	-0.104	5.2788	3.486	1362.44	NA	1	1	1	1	1	0	0	0	1.21044	1.26	879.1	237.6	22.98	0.270276419	0.026140371	24
818	4131	bl	0	35.878	2	Y	4	82.4	0	18	1	C	LMCI	MCI	2011/8/5	35.878	1.06337	1.4709	589.1	308.6	28.22	0.523849941	0.047903582	24	18	-0.67	-0.581	-0.844	-0.896	5.0388	79.878	1315.72	NA	NA	NA	NA	NA	NA	NA	NA	NA	1.06337	1.4709	589.1	308.6	28.22	0.523849941	0.047903582	24
819	4131	m12	1	35.878	5	Y	4	82.4	0	18	1	C	LMCI	Dementia	2012/8/13	32.439	NA	NA	NA	NA	NA	NA	NA	25	17	-1.128	-1.112	-0.813	-0.104	4.9716	81.7836	1390.27	NA	NA	NA	NA	NA	NA	NA	NA	NA	1.06337	1.4709	589.1	308.6	28.22	0.523849941	0.047903582	24
823	4134	bl	0	20.717	2	Y	4	68.8	1	16	1	C	EMCI	MCI	2011/8/16	20.717	1.10464	1.5934	836.8	278.5	31.45	0.332815488	0.037583652	30	26	1.336	0.338	0.575	-0.104	6.9972	4.3704	1347.53	0	NA	NA	NA	NA	NA	NA	NA	NA	1.10464	1.5934	836.8	278.5	31.45	0.332815488	0.037583652	30
824	4134	m12	1	20.717	2	Y	4	68.8	1	16	1	C	EMCI	MCI	2012/10/9	20.598	NA	NA	NA	NA	NA	NA	NA	30	26	1.241	0.144	1.16	0.706	6.8616	4.7052	1361.92	0	NA	NA	NA	NA	NA	NA	NA	NA	1.10464	1.5934	836.8	278.5	31.45	0.332815488	0.037583652	30
825	4134	m24	2	20.717	2	Y	4	68.8	1	16	1	C	EMCI	MCI	2014/1/16	29.728	NA	NA	NA	NA	NA	NA	NA	28	22	1.404	-0.29	0.249	0.706	NA	NA	NA	NA	NA	NA	NA	NA	NA	NA	NA	NA	1.10464	1.5934	836.8	278.5	31.45	0.332815488	0.037583652	30
840	4146	bl	0	21.347	2	Y	4	61.8	0	14	2	C	EMCI	MCI	2011/9/14	21.347	1.34388	1.362	519.9	197.3	19.83	0.379496057	0.03814195	28	21	0.585	1.793	0.87	-0.984	7.0272	1.5576	1500.36	0	1	0	1	0	0	1	0	0	1.34388	1.362	519.9	197.3	19.83	0.379496057	0.03814195	28
841	4146	m12	1	21.347	2	Y	4	61.8	0	14	2	C	EMCI	MCI	2012/9/19	19.496	NA	NA	NA	NA	NA	NA	NA	28	22	0.879	2.229	0.188	0.706	6.996	1.6104	1537.46	0	1	0	1	0	0	1	0	0	1.34388	1.362	519.9	197.3	19.83	0.379496057	0.03814195	28
842	4146	m24	2	21.347	2	Y	4	61.8	0	14	2	C	EMCI	MCI	2013/9/9	19.712	1.3276	1.4117	647	232.7	24.03	0.359659969	0.037140649	30	24	0.905	1.492	0.782	0.706	6.8136	1.6884	1517.76	NA	1	0	1	0	0	1	0	0	1.34388	1.362	519.9	197.3	19.83	0.379496057	0.03814195	28
843	4146	m36	3	21.347	2	Y	4	61.8	0	14	2	C	EMCI	MCI	2014/9/8	20.429	NA	NA	NA	NA	NA	NA	NA	29	22	0.507	1.583	0.146	0.706	NA	NA	NA	NA	NA	NA	NA	NA	NA	NA	NA	NA	1.34388	1.362	519.9	197.3	19.83	0.379496057	0.03814195	28
850	4149	bl	0	16.131	2	Y	4	73.3	0	14	1	C	EMCI	MCI	2011/8/19	16.131	1.31762	1.1807	958.3	202.9	18.54	0.211729104	0.01934676	24	21	-0.199	0.872	-0.347	-0.104	6.93849	15.3213	1467.61	0	1	0	0	0	1	1	0	1	1.31762	1.1807	958.3	202.9	18.54	0.211729104	0.01934676	24
851	4149	m12	1	16.131	2	Y	4	73.3	0	14	1	C	EMCI	MCI	2012/8/31	19.596	NA	NA	NA	NA	NA	NA	NA	28	21	-0.114	0.088	-0.365	-0.984	6.81	14.664	1501.63	0	1	0	0	0	1	1	0	1	1.31762	1.1807	958.3	202.9	18.54	0.211729104	0.01934676	24
852	4149	m24	2	16.131	2	Y	4	73.3	0	14	1	C	EMCI	MCI	2013/8/19	20.411	1.37275	1.2731	732.2	221.6	20.3	0.302649549	0.027724665	28	21	-0.119	-0.751	-0.882	0.706	6.8112	13.4796	1495.79	0	1	0	0	0	1	1	0	1	1.31762	1.1807	958.3	202.9	18.54	0.211729104	0.01934676	24
853	4149	m36	3	16.131	2	Y	4	73.3	0	14	1	C	EMCI	MCI	2015/4/2	25.804	NA	NA	NA	NA	NA	NA	NA	27	19	-0.437	-0.006	-0.616	-1.342	NA	NA	NA	NA	NA	NA	NA	NA	NA	NA	NA	NA	1.31762	1.1807	958.3	202.9	18.54	0.211729104	0.01934676	24
869	4157	bl	0	34.389	2	Y	4	81.1	1	19	0	C	EMCI	MCI	2011/9/23	34.389	1.29899	1.4027	1079	297.8	29.16	0.275996293	0.027025023	29	23	0.137	1.359	-0.562	-1.204	5.05236	14.2828	1237.16	0	1	0	0	0	1	0	0	0	1.29899	1.4027	1079	297.8	29.16	0.275996293	0.027025023	29
870	4157	m12	1	34.389	2	Y	4	81.1	1	19	0	C	EMCI	MCI	2012/9/25	32.278	NA	NA	NA	NA	NA	NA	NA	27	24	0.308	0.898	-0.452	-0.104	4.8828	13.7712	1276.03	0	1	0	0	0	1	0	0	0	1.29899	1.4027	1079	297.8	29.16	0.275996293	0.027025023	29
871	4157	m24	2	34.389	2	Y	4	81.1	1	19	0	C	EMCI	MCI	2013/10/10	40.148	NA	NA	NA	NA	NA	NA	NA	26	22	-0.014	1.193	-0.713	0.706	4.82592	24.6309	1286.81	0	1	0	0	0	1	0	0	0	1.29899	1.4027	1079	297.8	29.16	0.275996293	0.027025023	29
872	4157	m36	3	34.389	5	Y	4	81.1	1	19	0	C	EMCI	Dementia	2014/10/1	41.82	NA	NA	NA	NA	NA	NA	NA	25	18	-0.824	0.295	-0.74	-0.104	NA	NA	NA	NA	NA	NA	NA	NA	NA	NA	NA	NA	1.29899	1.4027	1079	297.8	29.16	0.275996293	0.027025023	29
886	4162	bl	0	29.859	2	Y	4	71.3	1	16	2	C	LMCI	MCI	2011/9/8	29.859	1.14715	1.4662	778.8	340.7	35.37	0.437467899	0.045416025	26	23	-0.647	0.791	0.228	-0.104	6.15029	2.98046	1375.61	0	0	1	0	0	0	0	0	0	1.14715	1.4662	778.8	340.7	35.37	0.437467899	0.045416025	26
887	4162	m12	1	29.859	2	Y	4	71.3	1	16	2	C	LMCI	MCI	2012/8/23	19.122	NA	NA	NA	NA	NA	NA	NA	26	21	-0.806	0.579	0.254	-0.104	5.49677	1.6239	1391.07	0	0	1	0	0	0	0	0	0	1.14715	1.4662	778.8	340.7	35.37	0.437467899	0.045416025	26
888	4162	m24	2	29.859	5	Y	4	71.3	1	16	2	C	LMCI	Dementia	2013/9/27	19.513	1.16005	1.4849	NA	NA	NA	NA	NA	22	21	-1.146	0.716	0.001	-0.448	5.56113	1.17832	1414.37	NA	0	1	0	0	0	0	0	0	1.14715	1.4662	778.8	340.7	35.37	0.437467899	0.045416025	26
889	4162	m36	3	29.859	3	Y	4	71.3	1	16	2	C	LMCI	Dementia	2014/9/25	18.131	NA	NA	NA	NA	NA	NA	NA	25	20	-1.102	0.205	-0.043	-0.674	NA	NA	NA	NA	NA	NA	NA	NA	NA	NA	NA	NA	1.14715	1.4662	778.8	340.7	35.37	0.437467899	0.045416025	26
896	4167	bl	0	44.125	2	Y	4	69.5	1	16	1	C	LMCI	MCI	2011/8/25	44.125	0.931003	1.5395	645.3	301.7	29.43	0.46753448	0.045606695	28	16	-0.719	-2.011	-0.644	-1.33	5.67306	0.208235	1343.5	0	0	0	1	0	0	1	0	0	0.931003	1.5395	645.3	301.7	29.43	0.46753448	0.045606695	28
897	4167	m12	1	44.125	5	Y	4	69.5	1	16	1	C	LMCI	Dementia	2012/8/21	18.97	NA	NA	NA	NA	NA	NA	NA	23	16	-0.96	-1.912	-0.609	-2.235	5.622	0.378	1390.17	0	0	0	1	0	0	1	0	0	0.931003	1.5395	645.3	301.7	29.43	0.46753448	0.045606695	28
898	4167	m24	2	44.125	3	Y	4	69.5	1	16	1	C	LMCI	Dementia	2013/8/22	51.277	0.840262	1.3544	519.3	281.7	27.42	0.542461005	0.052801849	21	14	-1.106	-2.011	-0.813	-1.33	5.55	0.6024	1404.34	0	0	0	1	0	0	1	0	0	0.931003	1.5395	645.3	301.7	29.43	0.46753448	0.045606695	28
899	4167	m36	3	44.125	3	Y	4	69.5	1	16	1	C	LMCI	Dementia	2014/8/27	64.958	NA	NA	NA	NA	NA	NA	NA	18	10	-1.172	-2.441	-0.616	-2.772	NA	NA	NA	NA	NA	NA	NA	NA	NA	NA	NA	NA	0.931003	1.5395	645.3	301.7	29.43	0.46753448	0.045606695	28
900	4167	m48	4	44.125	3	Y	4	69.5	1	16	1	C	LMCI	Dementia	2015/9/3	61.861	NA	1.5014	NA	NA	NA	NA	NA	15	7	-2.034	-3.011	-1.382	-3.01	5.04	0.4644	1399.5	NA	0	0	1	0	0	1	0	0	0.931003	1.5395	645.3	301.7	29.43	0.46753448	0.045606695	28
901	4168	bl	0	4.111	2	Y	4	82.2	0	17	1	C	EMCI	MCI	2011/9/8	4.111	1.36302	1.0775	723.4	240.5	21.1	0.332457838	0.029167819	29	24	0.434	0.658	1.19	0.706	7.14289	13.027	1430.36	0	1	0	0	0	1	1	0	0	1.36302	1.0775	723.4	240.5	21.1	0.332457838	0.029167819	29
902	4168	m12	1	4.111	2	Y	4	82.2	0	17	1	C	EMCI	MCI	2012/9/6	3.329	NA	NA	NA	NA	NA	NA	NA	28	28	0.818	1.197	1.504	0.706	7.26425	14.5384	1454.59	0	1	0	0	0	1	1	0	0	1.36302	1.0775	723.4	240.5	21.1	0.332457838	0.029167819	29
903	4168	m24	2	4.111	2	Y	4	82.2	0	17	1	C	EMCI	MCI	2013/9/12	6.019	1.29571	1.0874	769.7	243.7	22.62	0.316616864	0.029388073	27	27	0.926	0.899	1.282	0.706	7.19246	12.615	1446.87	0	1	0	0	0	1	1	0	0	1.36302	1.0775	723.4	240.5	21.1	0.332457838	0.029167819	29
904	4168	m36	3	4.111	2	Y	4	82.2	0	17	1	C	EMCI	MCI	2014/9/17	15.946	NA	NA	NA	NA	NA	NA	NA	28	25	0.748	1.359	0.87	0.706	NA	NA	NA	NA	NA	NA	NA	NA	NA	NA	NA	NA	1.36302	1.0775	723.4	240.5	21.1	0.332457838	0.029167819	29
906	4169	bl	0	43.541	2	Y	4	62	1	13	0	C	LMCI	MCI	2011/8/29	43.541	1.31584	1.1183	1558	228.8	21.86	0.146854942	0.014030809	28	25	0.794	0.253	0.485	-0.564	6.51	2.1216	1418.57	0	1	0	1	0	1	1	0	0	1.31584	1.1183	1558	228.8	21.86	0.146854942	0.014030809	28
907	4169	m12	1	43.541	2	Y	4	62	1	13	0	C	LMCI	MCI	2012/8/29	32.671	NA	NA	NA	NA	NA	NA	NA	27	24	0.476	0.312	0.422	-0.104	6.4344	2.3136	1438.59	0	1	0	1	0	1	1	0	0	1.31584	1.1183	1558	228.8	21.86	0.146854942	0.014030809	28
908	4169	m24	2	43.541	2	Y	4	62	1	13	0	C	LMCI	MCI	2013/9/13	42.226	1.2643	1.043	1236	205.1	18.33	0.165938511	0.014830097	26	26	0.456	0.253	0.575	-0.104	6.0615	2.03963	1434.26	NA	1	0	1	0	1	1	0	0	1.31584	1.1183	1558	228.8	21.86	0.146854942	0.014030809	28
909	4169	m36	3	43.541	2	Y	4	62	1	13	0	C	LMCI	MCI	2014/9/18	42.652	NA	NA	NA	NA	NA	NA	NA	27	22	0.69	0.45	0.101	-0.104	NA	NA	NA	NA	NA	NA	NA	NA	NA	NA	NA	NA	1.31584	1.1183	1558	228.8	21.86	0.146854942	0.014030809	28
910	4169	m48	4	43.541	2	Y	4	62	1	13	0	C	LMCI	MCI	2015/8/20	36.467	NA	1.0667	1816	286.5	24.6	0.157764317	0.013546256	27	24	0.468	1.119	0.928	-1.03	6.16696	2.46812	1484.28	NA	1	0	1	0	1	1	0	0	1.31584	1.1183	1558	228.8	21.86	0.146854942	0.014030809	28
911	4170	bl	0	13.846	2	Y	4	65.6	1	18	1	C	LMCI	MCI	2011/9/8	13.846	1.52977	1.1868	1073	168.9	17.37	0.157409133	0.016188257	30	28	1.497	1.558	1.141	0.706	7.5768	0.8592	1308.19	0	1	0	0	0	1	1	0	0	1.52977	1.1868	1073	168.9	17.37	0.157409133	0.016188257	30
912	4170	m12	1	13.846	2	Y	4	65.6	1	18	1	C	LMCI	MCI	2012/9/14	20.877	NA	NA	NA	NA	NA	NA	NA	30	27	1.877	1.558	1.719	0.706	7.896	0.996	1350.69	0	1	0	0	0	1	1	0	0	1.52977	1.1868	1073	168.9	17.37	0.157409133	0.016188257	30
913	4170	m24	2	13.846	2	Y	4	65.6	1	18	1	C	LMCI	MCI	2013/9/27	17.805	1.50149	1.3205	829.3	157.2	16.73	0.189557458	0.02017364	30	27	2.319	1.783	1.314	-0.104	7.53383	0.95174	1345.01	NA	1	0	0	0	1	1	0	0	1.52977	1.1868	1073	168.9	17.37	0.157409133	0.016188257	30
914	4170	m36	3	13.846	2	Y	4	65.6	1	18	1	C	LMCI	MCI	2014/9/17	13.017	NA	NA	NA	NA	NA	NA	NA	29	26	1.88	1.918	1.141	0.706	NA	NA	NA	NA	NA	NA	NA	NA	NA	NA	NA	NA	1.52977	1.1868	1073	168.9	17.37	0.157409133	0.016188257	30
915	4170	m48	4	13.846	2	Y	4	65.6	1	18	1	C	LMCI	MCI	2015/9/25	22.004	NA	NA	NA	NA	NA	NA	NA	30	30	1.954	1.015	1.76	0.706	7.9224	1.4076	1349.27	NA	1	0	0	0	1	1	0	0	1.52977	1.1868	1073	168.9	17.37	0.157409133	0.016188257	30
928	4175	bl	0	20.289	2	Y	4	75.5	0	20	1	C	EMCI	MCI	2011/8/30	20.289	1.17903	1.2101	1133	310	29.16	0.273609885	0.025736981	27	19	0.322	0.479	0.74	-0.896	7.5624	0.7248	1393.01	0	1	0	0	1	0	1	0	0	1.17903	1.2101	1133	310	29.16	0.273609885	0.025736981	27
929	4175	m12	1	20.289	2	Y	4	75.5	0	20	1	C	EMCI	MCI	2012/8/3	20.313	NA	NA	NA	NA	NA	NA	NA	27	23	0.376	0.253	0.782	-0.253	7.812	0.654	1466.01	0	1	0	0	1	0	1	0	0	1.17903	1.2101	1133	310	29.16	0.273609885	0.025736981	27
930	4175	m24	2	20.289	2	Y	4	75.5	0	20	1	C	EMCI	MCI	2013/8/12	28.538	NA	NA	857.7	304.3	29.2	0.354786056	0.034044538	30	23	0.507	-0.495	1.037	-0.448	7.7172	0.702	1462.64	0	1	0	0	1	0	1	0	0	1.17903	1.2101	1133	310	29.16	0.273609885	0.025736981	27
931	4175	m36	3	20.289	2	Y	4	75.5	0	20	1	C	EMCI	MCI	2014/8/25	26.143	NA	NA	NA	NA	NA	NA	NA	27	25	0.712	-0.639	0.561	-0.104	NA	NA	NA	NA	NA	NA	NA	NA	NA	NA	NA	NA	1.17903	1.2101	1133	310	29.16	0.273609885	0.025736981	27
932	4175	m48	4	20.289	2	Y	4	75.5	0	20	1	C	EMCI	MCI	2015/9/10	27.54	NA	1.3401	NA	NA	NA	NA	NA	25	22	0.454	0.171	0.733	-0.104	7.41637	0.624705	1469.12	NA	1	0	0	1	0	1	0	0	1.17903	1.2101	1133	310	29.16	0.273609885	0.025736981	27
951	4185	bl	0	5.682	2	Y	4	80.4	0	20	0	C	EMCI	MCI	2011/9/29	5.682	1.14603	1.0066	723.1	101.9	9.55	0.140921034	0.013207025	28	26	0.638	0.272	-0.223	-0.104	5.55618	8.17151	1339.42	0	1	0	0	0	0	0	0	0	1.14603	1.0066	723.1	101.9	9.55	0.140921034	0.013207025	28
952	4185	m12	1	5.682	2	Y	4	80.4	0	20	0	C	EMCI	MCI	2012/9/27	9.203	NA	NA	NA	NA	NA	NA	NA	27	25	0.847	0.537	0.224	-0.104	5.57846	5.65644	1388.34	0	1	0	0	0	0	0	0	0	1.14603	1.0066	723.1	101.9	9.55	0.140921034	0.013207025	28
953	4185	m24	2	5.682	2	Y	4	80.4	0	20	0	C	EMCI	MCI	2013/9/26	2.757	1.11068	1.0593	NA	NA	NA	NA	NA	28	26	0.665	-0.105	0.066	0.706	5.45345	6.25921	1377.05	0	1	0	0	0	0	0	0	0	1.14603	1.0066	723.1	101.9	9.55	0.140921034	0.013207025	28
954	4185	m36	3	5.682	2	Y	4	80.4	0	20	0	C	EMCI	MCI	2014/9/23	2.197	NA	NA	NA	NA	NA	NA	NA	27	27	0.818	0.338	0.878	0.706	NA	NA	NA	NA	NA	NA	NA	NA	NA	NA	NA	NA	1.14603	1.0066	723.1	101.9	9.55	0.140921034	0.013207025	28
955	4185	m48	4	5.682	2	Y	4	80.4	0	20	0	C	EMCI	MCI	2015/9/24	9.356	NA	1.1101	NA	NA	NA	NA	NA	28	23	0.486	0.214	0.504	0.706	5.28883	7.73211	1392.03	NA	1	0	0	0	0	0	0	0	1.14603	1.0066	723.1	101.9	9.55	0.140921034	0.013207025	28
962	4188	bl	0	44.248	2	Y	4	77.2	0	14	1	C	EMCI	MCI	2011/10/4	44.248	1.25155	1.4719	485.5	281.7	27.59	0.580226571	0.056828012	28	27	-0.526	0.832	0.737	-0.104	6.72759	4.42766	1479.2	0	1	0	0	0	0	1	0	0	1.25155	1.4719	485.5	281.7	27.59	0.580226571	0.056828012	28
964	4188	m24	2	44.248	2	Y	4	77.2	0	14	1	C	EMCI	MCI	2013/9/23	28.196	1.22594	1.2009	447.8	293.9	27.81	0.656319786	0.062103618	28	21	-0.952	-0.53	-0.153	0.706	6.16696	5.12311	1548.33	NA	1	0	0	0	0	1	0	0	1.25155	1.4719	485.5	281.7	27.59	0.580226571	0.056828012	28
965	4188	m36	3	44.248	5	Y	4	77.2	0	14	1	C	EMCI	Dementia	2014/9/24	46.659	NA	NA	NA	NA	NA	NA	NA	24	20	-1.063	-0.529	-0.338	0.706	NA	NA	NA	NA	NA	NA	NA	NA	NA	NA	NA	NA	1.25155	1.4719	485.5	281.7	27.59	0.580226571	0.056828012	28
966	4188	m48	4	44.248	3	Y	4	77.2	0	14	1	C	EMCI	Dementia	2015/10/8	32.701	NA	1.4087	567.5	341.9	32.42	0.60246696	0.057127753	21	12	-0.987	-0.294	-1.038	-0.104	5.934	6.0504	1553.72	NA	1	0	0	0	0	1	0	0	1.25155	1.4719	485.5	281.7	27.59	0.580226571	0.056828012	28
967	4189	bl	0	9.85	2	Y	4	73.1	1	15	1	C	LMCI	MCI	2011/11/15	9.85	1.25789	1.3077	545.2	462.1	33.9	0.84757887	0.062179017	28	21	-0.348	0.012	-0.543	0.706	5.50488	4.84813	1331.01	0	0	1	0	0	0	0	0	0	1.25789	1.3077	545.2	462.1	33.9	0.84757887	0.062179017	28
968	4189	m12	1	9.85	3	Y	4	73.1	1	15	1	C	LMCI	Dementia	2013/5/1	23.169	NA	NA	NA	NA	NA	NA	NA	24	22	-1.154	-0.301	-1.317	-0.104	NA	NA	NA	NA	NA	NA	NA	NA	NA	NA	NA	NA	1.25789	1.3077	545.2	462.1	33.9	0.84757887	0.062179017	28
969	4189	m24	2	9.85	3	Y	4	73.1	1	15	1	C	LMCI	Dementia	2013/11/6	20.749	1.18007	1.2505	695.1	474.6	31.65	0.682779456	0.045533017	24	16	-0.57	-0.811	-2.218	-0.104	5.0616	5.9556	1391.44	0	0	1	0	0	0	0	0	0	1.25789	1.3077	545.2	462.1	33.9	0.84757887	0.062179017	28
982	4197	bl	0	29.603	2	Y	4	79.3	0	20	1	C	LMCI	MCI	2011/8/26	29.603	1.23151	1.5371	555.4	201.1	17.74	0.362081383	0.031940943	30	25	0.398	1.232	2.223	0.706	5.57976	11.9618	1536.34	0	1	1	0	0	1	0	0	0	1.23151	1.5371	555.4	201.1	17.74	0.362081383	0.031940943	30
983	4197	m12	1	29.603	2	Y	4	79.3	0	20	1	C	LMCI	MCI	2012/8/14	34.162	NA	NA	NA	NA	NA	NA	NA	28	27	0.07	0.565	1.492	0.706	5.71832	12.8365	1609.35	0	1	1	0	0	1	0	0	0	1.23151	1.5371	555.4	201.1	17.74	0.362081383	0.031940943	30
984	4197	m24	2	29.603	2	Y	4	79.3	0	20	1	C	LMCI	MCI	2013/8/29	30.063	1.28526	1.6299	567.3	220.3	19.58	0.388330689	0.034514366	29	24	-0.151	0.729	1.902	0.706	5.23403	12.7347	1628.65	0	1	1	0	0	1	0	0	0	1.23151	1.5371	555.4	201.1	17.74	0.362081383	0.031940943	30
985	4197	m36	3	29.603	2	Y	4	79.3	0	20	1	C	LMCI	MCI	2014/8/13	25.866	NA	NA	NA	NA	NA	NA	NA	27	21	-0.566	0.671	2.049	0.706	NA	NA	NA	NA	NA	NA	NA	NA	NA	NA	NA	NA	1.23151	1.5371	555.4	201.1	17.74	0.362081383	0.031940943	30
986	4197	m48	4	29.603	2	Y	4	79.3	0	20	1	C	LMCI	MCI	2015/9/1	25.18	NA	1.5883	600.1	207.3	17.78	0.345442426	0.029628395	26	21	-0.441	1.29	1.15	0.706	4.85626	11.1021	1615.79	NA	1	1	0	0	1	0	0	0	1.23151	1.5371	555.4	201.1	17.74	0.362081383	0.031940943	30
1005	4203	bl	0	11.348	2	Y	4	74.4	1	17	1	C	LMCI	MCI	2011/9/15	11.348	1.18368	1.3012	949	241.6	22.56	0.254583772	0.023772392	30	25	0.383	0.15	1.188	-0.104	4.3956	0.2088	1297.66	0	1	0	0	0	1	1	0	0	1.18368	1.3012	949	241.6	22.56	0.254583772	0.023772392	30
1006	4203	m12	1	11.348	5	Y	4	74.4	1	17	1	C	LMCI	Dementia	2012/9/26	8.054	NA	NA	NA	NA	NA	NA	NA	26	24	0.027	0.711	0.913	0.706	4.1724	0.1476	1355.31	0	1	0	0	0	1	1	0	0	1.18368	1.3012	949	241.6	22.56	0.254583772	0.023772392	30
1007	4203	m24	2	11.348	5	Y	4	74.4	1	17	1	C	LMCI	Dementia	2013/9/23	7.692	NA	1.3836	NA	NA	NA	NA	NA	26	24	-0.059	0.444	0.378	-0.104	4.0284	0.1488	1344.37	0	1	0	0	0	1	1	0	0	1.18368	1.3012	949	241.6	22.56	0.254583772	0.023772392	30
1008	4205	bl	0	15.489	2	Y	4	81.4	1	18	0	C	EMCI	MCI	2011/11/4	15.489	1.24726	1.3374	992.5	281.8	27.46	0.283929471	0.027667506	29	25	1.299	1.131	0.831	0.706	6.3528	15.6708	1323.58	0	1	0	0	0	0	0	0	0	1.24726	1.3374	992.5	281.8	27.46	0.283929471	0.027667506	29
1009	4205	m12	1	15.489	2	Y	4	81.4	1	18	0	C	EMCI	MCI	2012/10/24	14.078	NA	NA	NA	NA	NA	NA	NA	30	24	1.478	1.226	0.621	0.706	6.3492	14.874	1386.99	0	1	0	0	0	0	0	0	0	1.24726	1.3374	992.5	281.8	27.46	0.283929471	0.027667506	29
1010	4205	m24	2	15.489	2	Y	4	81.4	1	18	0	C	EMCI	MCI	2013/12/4	16.095	NA	NA	NA	NA	NA	NA	NA	30	26	1.313	1.216	1.461	-0.104	6.26416	14.8813	1403.73	0	1	0	0	0	0	0	0	0	1.24726	1.3374	992.5	281.8	27.46	0.283929471	0.027667506	29
1011	4205	m36	3	15.489	2	Y	4	81.4	1	18	0	C	EMCI	MCI	2014/10/27	15.158	NA	NA	NA	NA	NA	NA	NA	30	26	1.229	0.995	0.936	0.706	NA	NA	NA	NA	NA	NA	NA	NA	NA	NA	NA	NA	1.24726	1.3374	992.5	281.8	27.46	0.283929471	0.027667506	29
1081	4226	bl	0	8.965	2	Y	4	62.9	1	17	0	C	EMCI	MCI	2011/10/7	8.965	1.36199	1.129	2219	253.1	22.84	0.114060388	0.010292925	29	22	1.535	1.979	1.447	-0.104	6.81569	1.92884	1161.58	0	NA	NA	NA	NA	NA	NA	NA	NA	1.36199	1.129	2219	253.1	22.84	0.114060388	0.010292925	29
1082	4226	m12	1	8.965	2	Y	4	62.9	1	17	0	C	EMCI	MCI	2012/10/15	9.101	NA	NA	NA	NA	NA	NA	NA	29	25	1.634	0.644	0.624	-0.756	6.7476	1.3128	1152.46	0	NA	NA	NA	NA	NA	NA	NA	NA	1.36199	1.129	2219	253.1	22.84	0.114060388	0.010292925	29
1083	4226	m24	2	8.965	2	Y	4	62.9	1	17	0	C	EMCI	MCI	2013/10/16	9.143	1.37533	1.1513	NA	NA	NA	NA	NA	30	28	1.802	1.167	1.063	-0.104	6.4584	3.5988	1156.27	NA	NA	NA	NA	NA	NA	NA	NA	NA	1.36199	1.129	2219	253.1	22.84	0.114060388	0.010292925	29
1084	4226	m36	3	8.965	2	Y	4	62.9	1	17	0	C	EMCI	MCI	2014/10/15	7.725	NA	NA	NA	NA	NA	NA	NA	30	23	2.048	1.29	1.167	0.706	6.8868	2.2236	1183.76	NA	NA	NA	NA	NA	NA	NA	NA	NA	1.36199	1.129	2219	253.1	22.84	0.114060388	0.010292925	29
1098	4235	bl	0	14.029	2	Y	4	63.8	0	16	0	C	EMCI	MCI	2011/10/7	14.029	1.24678	1.4663	697.2	298.8	32.64	0.428571429	0.046815835	27	25	0.314	2.123	0.272	-0.564	6.1608	4.2924	1548.58	0	1	0	0	1	0	0	0	0	1.24678	1.4663	697.2	298.8	32.64	0.428571429	0.046815835	27
1099	4235	m12	1	14.029	2	Y	4	63.8	0	16	0	C	EMCI	MCI	2012/10/2	18.935	NA	NA	NA	NA	NA	NA	NA	27	24	0.159	1.361	-0.353	0.706	6.1896	4.104	1634.54	0	1	0	0	1	0	0	0	0	1.24678	1.4663	697.2	298.8	32.64	0.428571429	0.046815835	27
1100	4235	m24	2	14.029	2	Y	4	63.8	0	16	0	C	EMCI	MCI	2013/10/3	25.67	1.08122	1.5371	641	304.3	31.95	0.474726989	0.049843994	25	25	-0.059	1.232	-0.033	0.706	5.86128	3.59739	1622.48	NA	1	0	0	1	0	0	0	0	1.24678	1.4663	697.2	298.8	32.64	0.428571429	0.046815835	27
1101	4235	m36	3	14.029	2	Y	4	63.8	0	16	0	C	EMCI	MCI	2014/10/8	13.694	NA	NA	NA	NA	NA	NA	NA	25	23	-0.268	1.35	0.016	0.706	NA	NA	NA	NA	NA	NA	NA	NA	NA	NA	NA	NA	1.24678	1.4663	697.2	298.8	32.64	0.428571429	0.046815835	27
1102	4235	m48	4	14.029	2	Y	4	63.8	0	16	0	C	EMCI	MCI	2015/9/24	21.477	NA	1.5194	570.9	291.6	29.61	0.510772465	0.051865476	29	22	0.11	1.35	-0.204	0.706	5.67173	6.09354	1616.29	NA	1	0	0	1	0	0	0	0	1.24678	1.4663	697.2	298.8	32.64	0.428571429	0.046815835	27
1106	4240	bl	0	14.642	2	Y	4	70.8	0	20	2	C	LMCI	MCI	2011/10/5	14.642	1.17478	1.5041	337.5	270.9	27.73	0.802666667	0.082162963	28	23	-0.889	0.088	-0.3	0.706	4.73928	10.1024	1360.63	0	NA	NA	NA	NA	NA	NA	NA	NA	1.17478	1.5041	337.5	270.9	27.73	0.802666667	0.082162963	28
1107	4240	m12	1	14.642	3	Y	4	70.8	0	20	2	C	LMCI	Dementia	2012/9/25	18.105	NA	NA	NA	NA	NA	NA	NA	27	22	-1.175	-1.103	-0.893	-0.104	4.6811	10.7472	1446.18	0	NA	NA	NA	NA	NA	NA	NA	NA	1.17478	1.5041	337.5	270.9	27.73	0.802666667	0.082162963	28
1108	4240	m24	2	14.642	3	Y	4	70.8	0	20	2	C	LMCI	Dementia	2013/9/26	29.068	1.0162	1.3631	NA	NA	NA	NA	NA	25	12	-1.982	-1.487	-1.695	-2.326	4.42777	10.7003	1381.91	NA	NA	NA	NA	NA	NA	NA	NA	NA	1.17478	1.5041	337.5	270.9	27.73	0.802666667	0.082162963	28
1109	4240	m36	3	14.642	3	Y	4	70.8	0	20	2	C	LMCI	Dementia	2014/9/24	16.15	NA	NA	NA	NA	NA	NA	NA	6	8	-2.295	-2.181	-3.845	-1.161	NA	NA	NA	NA	NA	NA	NA	NA	NA	NA	NA	NA	1.17478	1.5041	337.5	270.9	27.73	0.802666667	0.082162963	28
1110	4241	bl	0	22.637	2	Y	4	69.8	1	18	0	C	EMCI	MCI	2012/3/20	22.637	1.28667	1.3178	731.9	301.2	32.12	0.41153163	0.043885777	30	25	0.429	2.087	1.464	0.706	6.5952	7.758	1424.53	0	1	0	0	0	0	1	0	0	1.28667	1.3178	731.9	301.2	32.12	0.41153163	0.043885777	30
1111	4241	m12	1	22.637	2	Y	4	69.8	1	18	0	C	EMCI	MCI	2013/3/25	13.569	NA	NA	NA	NA	NA	NA	NA	27	21	-0.07	0.884	-0.207	0.706	6.4104	5.6052	1449.1	NA	1	0	0	0	0	1	0	0	1.28667	1.3178	731.9	301.2	32.12	0.41153163	0.043885777	30
1112	4243	bl	0	12.501	2	Y	4	79.3	0	18	0	C	LMCI	MCI	2012/2/23	12.501	1.1089	1.505	1069	357.9	36.35	0.334798877	0.034003742	27	24	-0.535	-1.287	-0.705	0.706	5.48485	25.4634	1583.62	0	1	0	0	0	1	0	0	0	1.1089	1.505	1069	357.9	36.35	0.334798877	0.034003742	27
1113	4243	m12	1	12.501	2	Y	4	79.3	0	18	0	C	LMCI	MCI	2013/2/22	34.858	NA	NA	NA	NA	NA	NA	NA	23	24	-0.769	-0.949	-1.262	-0.896	5.4372	34.614	1695.43	1	1	0	0	0	1	0	0	0	1.1089	1.505	1069	357.9	36.35	0.334798877	0.034003742	27
1114	4243	m24	2	12.501	5	Y	4	79.3	0	18	0	C	LMCI	Dementia	2014/2/26	17.705	NA	1.5382	977.7	422.2	39.16	0.431829805	0.040053186	19	19	-1.122	-0.657	-1.108	-0.253	5.1936	33.0864	1702.97	NA	1	0	0	0	1	0	0	0	1.1089	1.505	1069	357.9	36.35	0.334798877	0.034003742	27
1115	4244	bl	0	20.82	2	Y	4	91.4	0	20	0	C	LMCI	MCI	2011/11/22	20.82	1.18166	0.8685	654.3	145.4	12.16	0.222222222	0.018584747	27	24	-0.009	0.144	0.605	-0.104	6.00677	13.1975	1461.16	0	1	0	1	0	0	1	0	0	1.18166	0.8685	654.3	145.4	12.16	0.222222222	0.018584747	27
1116	4244	m12	1	20.82	2	Y	4	91.4	0	20	0	C	LMCI	MCI	2012/11/15	18.563	NA	NA	NA	NA	NA	NA	NA	26	22	0.023	-0.27	1.627	0.706	6.0876	16.6452	1546.7	0	1	0	1	0	0	1	0	0	1.18166	0.8685	654.3	145.4	12.16	0.222222222	0.018584747	27
1117	4244	m24	2	20.82	2	Y	4	91.4	0	20	0	C	LMCI	MCI	2013/11/14	33.044	1.10606	0.8604	NA	NA	NA	NA	NA	25	23	-0.245	0.565	1.76	0.706	5.89465	16.9298	1554.92	NA	1	0	1	0	0	1	0	0	1.18166	0.8685	654.3	145.4	12.16	0.222222222	0.018584747	27
1123	4250	bl	0	13.334	2	Y	4	78.5	0	20	1	C	LMCI	MCI	2011/10/17	13.334	1.1001	1.3128	757.1	406.9	43.93	0.537445516	0.058024039	29	22	-0.292	0.272	0.11	0.706	7.236	1.4916	1643.32	NA	NA	NA	NA	NA	NA	NA	NA	NA	1.1001	1.3128	757.1	406.9	43.93	0.537445516	0.058024039	29
1125	4250	m24	2	13.334	5	Y	4	78.5	0	20	1	C	LMCI	Dementia	2013/10/29	26.411	0.991679	1.2202	584.6	364.9	38.18	0.624187479	0.065309613	21	12	-1.137	-1.963	-1.078	0.706	6.79967	2.0997	1635.54	0	NA	NA	NA	NA	NA	NA	NA	NA	1.1001	1.3128	757.1	406.9	43.93	0.537445516	0.058024039	29
1126	4250	m36	3	13.334	3	Y	4	78.5	0	20	1	C	LMCI	Dementia	2014/10/17	28.571	NA	NA	NA	NA	NA	NA	NA	19	15	-1.13	-1.025	-0.646	-0.756	NA	NA	NA	NA	NA	NA	NA	NA	NA	NA	NA	NA	1.1001	1.3128	757.1	406.9	43.93	0.537445516	0.058024039	29
1139	4256	bl	0	12.745	2	Y	4	62.8	1	20	1	C	EMCI	MCI	2011/12/21	12.745	1.38247	1.1995	1389	210.9	17.51	0.151835853	0.012606192	29	26	1.118	2.232	1.515	0.706	5.838	0.57	1381.46	0	0	0	1	0	0	0	0	0	1.38247	1.1995	1389	210.9	17.51	0.151835853	0.012606192	29
1140	4256	m12	1	12.745	2	Y	4	62.8	1	20	1	C	EMCI	MCI	2013/1/14	7.439	NA	NA	NA	NA	NA	NA	NA	29	23	1.217	1.589	1.76	0.706	5.7996	0.4752	1395.3	0	0	0	1	0	0	0	0	0	1.38247	1.1995	1389	210.9	17.51	0.151835853	0.012606192	29
1146	4259	bl	0	21.552	2	Y	4	63	1	20	1	C	EMCI	MCI	2011/11/7	21.552	1.20089	1.2679	NA	NA	NA	NA	NA	29	28	1.087	0.832	1.081	0.706	5.96806	4.73734	1276.28	1	0	0	0	0	0	1	0	0	1.20089	1.2679	NA	NA	NA	NA	NA	29
1147	4259	m12	1	21.552	2	Y	4	63	1	20	1	C	EMCI	MCI	2012/11/19	23.707	NA	NA	NA	NA	NA	NA	NA	28	27	2.418	1.842	2.63	0.706	5.6352	5.3472	1312.92	0	0	0	0	0	0	1	0	0	1.20089	1.2679	NA	NA	NA	NA	NA	29
1148	4259	m24	2	21.552	2	Y	4	63	1	20	1	C	EMCI	MCI	2013/11/4	20.901	1.02686	1.26	469.5	171.4	17.37	0.365069223	0.036996805	29	30	2.006	1.906	1.389	0.706	5.6196	5.4432	1298.05	0	0	0	0	0	0	1	0	0	1.20089	1.2679	NA	NA	NA	NA	NA	29
1155	4263	bl	0	25.333	2	Y	4	74.3	0	20	1	C	LMCI	MCI	2011/10/18	25.333	1.21722	1.857	669.3	404.3	41.11	0.604063947	0.061422382	27	21	0.057	-0.041	0.915	-0.984	6.4179	0.795564	1548.96	0	1	0	1	0	1	1	0	0	1.21722	1.857	669.3	404.3	41.11	0.604063947	0.061422382	27
1156	4263	m12	1	25.333	2	Y	4	74.3	0	20	1	C	LMCI	MCI	2012/10/16	21.935	NA	NA	NA	NA	NA	NA	NA	28	20	-0.008	-0.3	0.32	-0.896	6.25105	1.03984	1645.01	0	1	0	1	0	1	1	0	0	1.21722	1.857	669.3	404.3	41.11	0.604063947	0.061422382	27
1157	4263	m24	2	25.333	5	Y	4	74.3	0	20	1	C	LMCI	Dementia	2013/11/5	21.958	1.08339	1.7997	613.3	422.9	41.42	0.689548345	0.067536279	25	20	0.042	0.431	0.019	-0.984	6.29643	1.27744	1650.71	NA	1	0	1	0	1	1	0	0	1.21722	1.857	669.3	404.3	41.11	0.604063947	0.061422382	27
1158	4263	m36	3	25.333	3	Y	4	74.3	0	20	1	C	LMCI	Dementia	2015/2/10	19.585	NA	NA	NA	NA	NA	NA	NA	25	20	-0.306	-0.139	0.9	-1.161	NA	NA	NA	NA	NA	NA	NA	NA	NA	NA	NA	NA	1.21722	1.857	669.3	404.3	41.11	0.604063947	0.061422382	27
1179	4272	bl	0	8.125	2	Y	4	70.9	0	12	0	C	EMCI	MCI	2011/10/31	8.125	1.37819	1.1452	601.8	222.3	20.08	0.369391825	0.033366567	28	20	-0.034	0.088	-0.92	-0.104	6.14781	13.6893	1315.13	0	1	1	1	1	1	1	0	0	1.37819	1.1452	601.8	222.3	20.08	0.369391825	0.033366567	28
1180	4272	m12	1	8.125	2	Y	4	70.9	0	12	0	C	EMCI	MCI	2012/10/22	7.598	NA	NA	NA	NA	NA	NA	NA	25	20	0.019	-0.65	-0.333	-0.448	6.00424	14.3664	1356.04	0	1	1	1	1	1	1	0	0	1.37819	1.1452	601.8	222.3	20.08	0.369391825	0.033366567	28
1181	4272	m24	2	8.125	2	Y	4	70.9	0	12	0	C	EMCI	MCI	2013/10/28	7.93	1.36429	1.1642	637.5	219	20.28	0.343529412	0.031811765	25	20	-0.265	-0.087	-0.712	-0.984	5.97453	14.9654	1327.07	NA	1	1	1	1	1	1	0	0	1.37819	1.1452	601.8	222.3	20.08	0.369391825	0.033366567	28
1182	4272	m36	3	8.125	2	Y	4	70.9	0	12	0	C	EMCI	MCI	2015/1/20	9.24	NA	NA	NA	NA	NA	NA	NA	28	19	0.462	-0.068	-0.357	-1.33	NA	NA	NA	NA	NA	NA	NA	NA	NA	NA	NA	NA	1.37819	1.1452	601.8	222.3	20.08	0.369391825	0.033366567	28
1217	4287	bl	0	24.706	2	Y	4	70.9	1	17	1	C	LMCI	MCI	2011/10/28	24.706	1.35833	1.5264	737.1	400.4	46.13	0.543209877	0.062583096	29	26	-0.192	0.112	0.224	-0.104	6.40204	6.71707	1199.87	0	1	0	0	0	1	1	0	0	1.35833	1.5264	737.1	400.4	46.13	0.543209877	0.062583096	29
1218	4287	m12	1	24.706	2	Y	4	70.9	1	17	1	C	LMCI	MCI	2012/10/30	31.187	NA	NA	NA	NA	NA	NA	NA	28	24	-0.063	0.412	-0.181	-0.253	6.4512	3.6912	1257.31	0	1	0	0	0	1	1	0	0	1.35833	1.5264	737.1	400.4	46.13	0.543209877	0.062583096	29
1219	4287	m24	2	24.706	2	Y	4	70.9	1	17	1	C	LMCI	MCI	2013/10/22	26.879	1.36506	1.4935	698.4	418.6	47.4	0.599369989	0.067869416	28	26	0.175	0.498	0.589	0.706	6.26292	7.5316	1265.54	NA	NA	NA	NA	NA	NA	NA	NA	NA	1.35833	1.5264	737.1	400.4	46.13	0.543209877	0.062583096	29
1220	4287	m36	3	24.706	2	Y	4	70.9	1	17	1	C	LMCI	MCI	2014/11/5	26.112	NA	NA	NA	NA	NA	NA	NA	28	22	-0.176	0.412	-0.097	-0.104	NA	NA	NA	NA	NA	NA	NA	NA	NA	NA	NA	NA	1.35833	1.5264	737.1	400.4	46.13	0.543209877	0.062583096	29
1244	4294	bl	0	17.634	2	Y	4	75.2	1	16	1	C	LMCI	MCI	2011/12/15	17.634	1.33271	1.2546	535	316.5	30.02	0.591588785	0.05611215	28	20	-0.207	-0.236	-0.669	-0.896	4.8468	1.2432	1233.59	0	1	1	1	0	1	1	0	0	1.33271	1.2546	535	316.5	30.02	0.591588785	0.05611215	28
1245	4294	m12	1	17.634	2	Y	4	75.2	1	16	1	C	LMCI	MCI	2012/11/27	18.053	NA	NA	NA	NA	NA	NA	NA	29	21	0.092	-0.922	-0.764	-0.104	4.70931	0.915699	1227.16	0	1	1	1	0	1	1	0	0	1.33271	1.2546	535	316.5	30.02	0.591588785	0.05611215	28
1246	4294	m24	2	17.634	2	Y	4	75.2	1	16	1	C	LMCI	MCI	2013/11/15	21.613	1.23034	1.434	377.3	300.5	28.45	0.79644845	0.075404188	26	20	-0.216	-0.216	-0.944	-0.104	4.5432	1.3284	1226.87	0	1	1	1	0	1	1	0	0	1.33271	1.2546	535	316.5	30.02	0.591588785	0.05611215	28
1247	4294	m36	3	17.634	2	Y	4	75.2	1	16	1	C	LMCI	MCI	2014/12/16	17.577	NA	NA	NA	NA	NA	NA	NA	24	22	-0.458	-0.607	-0.543	0.706	NA	NA	NA	NA	NA	NA	NA	NA	NA	NA	NA	NA	1.33271	1.2546	535	316.5	30.02	0.591588785	0.05611215	28
1255	4300	bl	0	8.791	2	Y	4	80.6	1	16	0	C	LMCI	MCI	2011/11/16	8.791	1.10904	0.9899	633	166.1	14.1	0.262401264	0.022274882	26	23	0.118	-0.534	0.088	-0.253	5.5464	14.1684	1292.99	0	1	0	0	0	0	1	0	0	1.10904	0.9899	633	166.1	14.1	0.262401264	0.022274882	26
1256	4300	m12	1	8.791	2	Y	4	80.6	1	16	0	C	LMCI	MCI	2012/10/17	9.937	NA	NA	NA	NA	NA	NA	NA	24	22	0.598	-0.068	0.566	0.706	5.6964	14.2572	1354.47	0	1	0	0	0	0	1	0	0	1.10904	0.9899	633	166.1	14.1	0.262401264	0.022274882	26
1257	4300	m24	2	8.791	2	Y	4	80.6	1	16	0	C	LMCI	MCI	2014/1/7	9.413	1.08918	1.1815	499.1	136.5	12.37	0.273492286	0.024784612	26	24	0.168	-0.373	0.07	-0.104	5.5908	14.9652	1342.33	0	1	0	0	0	0	1	0	0	1.10904	0.9899	633	166.1	14.1	0.262401264	0.022274882	26
1258	4300	m36	3	8.791	2	Y	4	80.6	1	16	0	C	LMCI	MCI	2014/11/12	12.462	NA	NA	NA	NA	NA	NA	NA	27	22	0.02	-0.256	0.495	0.706	NA	NA	NA	NA	NA	NA	NA	NA	NA	NA	NA	NA	1.10904	0.9899	633	166.1	14.1	0.262401264	0.022274882	26
1264	4302	bl	0	14.46	2	Y	4	76.1	0	20	0	C	LMCI	MCI	2011/11/18	14.46	1.14392	1.2259	948.3	321.1	31.98	0.338605926	0.033723505	25	20	-0.507	-1.136	-0.467	-1.761	6.7884	10.5312	1410.05	0	1	1	0	1	1	0	0	0	1.14392	1.2259	948.3	321.1	31.98	0.338605926	0.033723505	25
1265	4302	m12	1	14.46	2	Y	4	76.1	0	20	0	C	LMCI	MCI	2012/11/7	20.354	NA	NA	NA	NA	NA	NA	NA	25	19	-0.609	-0.912	-0.065	-1.678	6.7008	6.8712	1444.93	0	1	1	0	1	1	0	0	0	1.14392	1.2259	948.3	321.1	31.98	0.338605926	0.033723505	25
1266	4302	m24	2	14.46	2	Y	4	76.1	0	20	0	C	LMCI	MCI	2013/12/11	42.382	1.09803	NA	945.9	371.9	38.95	0.393170525	0.041177714	24	19	-0.906	-1.506	-0.64	-2.401	6.588	10.4436	1471.44	NA	1	1	0	1	1	0	0	0	1.14392	1.2259	948.3	321.1	31.98	0.338605926	0.033723505	25
1267	4302	m48	4	14.46	2	Y	4	76.1	0	20	0	C	LMCI	MCI	2015/12/2	28.017	NA	1.3793	946.1	417	46.18	0.440756791	0.048810908	26	20	-0.744	-1.723	-0.308	-1.161	6.30444	8.90738	1463.52	NA	1	1	0	1	1	0	0	0	1.14392	1.2259	948.3	321.1	31.98	0.338605926	0.033723505	25
1268	4303	bl	0	32.155	2	Y	4	80.2	1	20	1	C	LMCI	MCI	2011/11/8	32.155	1.22627	1.846	668.7	258.6	24.99	0.386720502	0.037371018	30	22	-0.053	-0.691	0.185	-0.104	5.18718	10.7441	1331.26	0	1	0	0	0	1	0	0	0	1.22627	1.846	668.7	258.6	24.99	0.386720502	0.037371018	30
1269	4303	m12	1	32.155	2	Y	4	80.2	1	20	1	C	LMCI	MCI	2012/11/8	30.611	NA	NA	NA	NA	NA	NA	NA	29	23	-0.4	-0.025	-0.489	0.706	5.0268	9.2868	1355.78	0	1	0	0	0	1	0	0	0	1.22627	1.846	668.7	258.6	24.99	0.386720502	0.037371018	30
1278	4309	bl	0	26.59	2	Y	4	68.2	0	16	1	C	EMCI	MCI	2011/11/14	26.59	1.42656	1.2112	NA	NA	NA	NA	NA	27	28	0.946	0.672	0.286	-0.896	7.5468	5.5572	1362.72	0	0	0	0	0	1	0	0	0	1.42656	1.2112	NA	NA	NA	NA	NA	27
1280	4309	m24	2	26.59	2	Y	4	68.2	0	16	1	C	EMCI	MCI	2013/11/13	26.314	1.38893	1.3161	NA	NA	NA	NA	NA	30	23	1.326	1.419	1.389	-0.104	7.39634	6.18297	1427.07	NA	0	0	0	0	1	0	0	0	1.42656	1.2112	NA	NA	NA	NA	NA	27
1281	4309	m36	3	26.59	2	Y	4	68.2	0	16	1	C	EMCI	MCI	2014/11/17	27.646	NA	NA	NA	NA	NA	NA	NA	30	28	1.567	1.788	0.782	-0.104	NA	NA	NA	NA	NA	NA	NA	NA	NA	NA	NA	NA	1.42656	1.2112	NA	NA	NA	NA	NA	27
1282	4309	m48	4	26.59	2	Y	4	68.2	0	16	1	C	EMCI	MCI	2015/11/10	26.216	NA	1.1947	NA	NA	NA	NA	NA	29	27	1.1	1.576	1.079	-0.104	7.4652	7.29	1418.25	NA	0	0	0	0	1	0	0	0	1.42656	1.2112	NA	NA	NA	NA	NA	27
1288	4311	bl	0	9.766	2	Y	4	72.5	1	18	0	C	LMCI	MCI	2011/12/5	9.766	1.25229	1.1182	1244	314.2	27.56	0.252572347	0.022154341	28	21	0.508	0.725	0.87	0.706	5.1828	5.5224	1363.07	0	0	0	1	0	0	0	0	0	1.25229	1.1182	1244	314.2	27.56	0.252572347	0.022154341	28
1290	4311	m24	2	9.766	2	Y	4	72.5	1	18	0	C	LMCI	MCI	2013/12/10	13.568	1.16301	1.059	1082	338.8	30.28	0.313123845	0.027985213	30	22	1.1	0.444	1.389	0.706	5.1744	5.004	1453.26	0	0	0	1	0	0	0	0	0	1.25229	1.1182	1244	314.2	27.56	0.252572347	0.022154341	28
1291	4311	m36	3	9.766	2	Y	4	72.5	1	18	0	C	LMCI	MCI	2015/1/13	12.735	NA	NA	NA	NA	NA	NA	NA	29	22	0.511	0.537	0.489	0.706	NA	NA	NA	NA	NA	NA	NA	NA	NA	NA	NA	NA	1.25229	1.1182	1244	314.2	27.56	0.252572347	0.022154341	28
1293	4312	bl	0	8.439	2	Y	4	69.3	0	17	1	C	EMCI	MCI	2011/12/5	8.439	1.24149	1.0849	666.2	248.8	20.75	0.373461423	0.031146803	26	24	-0.109	2.046	1.109	0.706	6.4956	0.618	1313.2	0	1	0	0	0	0	1	0	0	1.24149	1.0849	666.2	248.8	20.75	0.373461423	0.031146803	26
1295	4312	m24	2	8.439	2	Y	4	69.3	0	17	1	C	EMCI	MCI	2013/12/10	13.307	1.2128	1.0387	578.9	228.6	20.89	0.394886854	0.03608568	27	24	0.698	0.716	0.079	0.706	6.3744	0.5568	1367.41	0	1	0	0	0	0	1	0	0	1.24149	1.0849	666.2	248.8	20.75	0.373461423	0.031146803	26
1296	4312	m36	3	8.439	2	Y	4	69.3	0	17	1	C	EMCI	MCI	2015/1/13	8.187	NA	NA	NA	NA	NA	NA	NA	29	27	0.443	1.982	0.495	0.706	NA	NA	NA	NA	NA	NA	NA	NA	NA	NA	NA	NA	1.24149	1.0849	666.2	248.8	20.75	0.373461423	0.031146803	26
1306	4324	bl	0	20.59	2	Y	4	62.8	1	14	1	C	LMCI	MCI	2011/11/15	20.59	1.11241	1.4911	342.6	140.7	15.05	0.410683012	0.04392878	27	21	-0.565	0.338	0.781	0.706	5.5752	4.668	1169.08	0	0	0	0	0	0	1	0	0	1.11241	1.4911	342.6	140.7	15.05	0.410683012	0.04392878	27
1307	4324	m12	1	20.59	2	Y	4	62.8	1	14	1	C	LMCI	MCI	2012/11/14	26.278	NA	NA	NA	NA	NA	NA	NA	24	20	-0.624	0.12	0.741	0.706	5.268	4.404	1227.55	0	0	0	0	0	0	1	0	0	1.11241	1.4911	342.6	140.7	15.05	0.410683012	0.04392878	27
1308	4324	m24	2	20.59	5	Y	4	62.8	1	14	1	C	LMCI	Dementia	2013/12/16	22.947	NA	NA	NA	NA	NA	NA	NA	24	15	-0.874	-1.588	-0.405	-0.104	5.0472	5.3052	1231.89	NA	0	0	0	0	0	1	0	0	1.11241	1.4911	342.6	140.7	15.05	0.410683012	0.04392878	27
1309	4324	m36	3	20.59	3	Y	4	62.8	1	14	1	C	LMCI	Dementia	2014/11/20	32.341	NA	NA	NA	NA	NA	NA	NA	21	17	-0.926	-1.86	-0.8	-0.674	NA	NA	NA	NA	NA	NA	NA	NA	NA	NA	NA	NA	1.11241	1.4911	342.6	140.7	15.05	0.410683012	0.04392878	27
1322	4332	bl	0	12.255	2	Y	4	69	0	14	0	C	EMCI	MCI	2011/11/28	12.255	1.36302	1.1695	1531	233.7	21.19	0.15264533	0.013840627	28	25	1.284	1.906	1.054	-0.104	6.33	3.8688	1697.48	1	1	0	1	0	1	1	0	0	1.36302	1.1695	1531	233.7	21.19	0.15264533	0.013840627	28
1323	4332	m36	3	12.255	2	Y	4	69	0	14	0	C	EMCI	MCI	2015/7/14	12.33	NA	1.1936	NA	NA	NA	NA	NA	29	24	1.47	1.783	1.422	-0.104	6.15	1.9536	1750.33	NA	1	0	1	0	1	1	0	0	1.36302	1.1695	1531	233.7	21.19	0.15264533	0.013840627	28
1348	4346	bl	0	14.495	2	Y	4	71.3	0	18	2	C	LMCI	MCI	2011/11/28	14.495	1.23038	1.2601	664.5	288	26.35	0.433408578	0.039653875	29	27	0.239	1.788	1.093	0.706	5.79587	3.59739	1583.97	0	1	0	0	0	0	1	0	0	1.23038	1.2601	664.5	288	26.35	0.433408578	0.039653875	29
1349	4346	m12	1	14.495	2	Y	4	71.3	0	18	2	C	LMCI	MCI	2012/11/30	18.201	NA	NA	NA	NA	NA	NA	NA	29	25	-0.075	1.364	1.093	0.706	5.6496	3.0876	1592.47	0	1	0	0	0	0	1	0	0	1.23038	1.2601	664.5	288	26.35	0.433408578	0.039653875	29
1350	4346	m24	2	14.495	2	Y	4	71.3	0	18	2	C	LMCI	MCI	2013/11/21	19.696	1.23147	1.2078	624.8	293.8	26.84	0.470230474	0.042957746	27	23	-0.121	2.247	1.263	0.706	NA	NA	NA	NA	NA	NA	NA	NA	NA	NA	NA	NA	1.23038	1.2601	664.5	288	26.35	0.433408578	0.039653875	29
1351	4346	m36	3	14.495	5	Y	4	71.3	0	18	2	C	LMCI	Dementia	2014/12/18	17.437	NA	NA	NA	NA	NA	NA	NA	28	23	-0.188	0.968	0.743	0.706	NA	NA	NA	NA	NA	NA	NA	NA	NA	NA	NA	NA	1.23038	1.2601	664.5	288	26.35	0.433408578	0.039653875	29
1352	4346	m48	4	14.495	3	Y	4	71.3	0	18	2	C	LMCI	Dementia	2015/11/12	24.442	NA	1.2491	588.6	296.1	27.01	0.503058104	0.045888549	26	22	-0.639	1.492	0.293	0.706	NA	NA	NA	NA	NA	NA	NA	NA	NA	NA	NA	NA	1.23038	1.2601	664.5	288	26.35	0.433408578	0.039653875	29
1362	4351	bl	0	12.068	2	Y	4	67.8	1	16	1	C	EMCI	MCI	2011/12/13	12.068	1.43161	1.3597	703.7	233.7	24.86	0.332101748	0.035327554	29	24	0.289	0.362	0.669	-0.104	6.2256	0.7116	1354.92	0	1	0	1	0	0	0	0	0	1.43161	1.3597	703.7	233.7	24.86	0.332101748	0.035327554	29
1363	4351	m12	1	12.068	7	Y	4	67.8	1	16	1	C	EMCI	CN	2012/12/11	7.479	NA	NA	NA	NA	NA	NA	NA	28	24	0.777	2.091	0.975	-0.756	6.1632	0.882	1350.07	0	1	0	1	0	0	0	0	0	1.43161	1.3597	703.7	233.7	24.86	0.332101748	0.035327554	29
1364	4351	m24	2	12.068	1	Y	4	67.8	1	16	1	C	EMCI	CN	2013/12/9	6.091	1.31537	1.2893	654.8	250.8	27.92	0.383017715	0.042638974	30	25	1.283	2.152	1.871	-0.104	6.0648	0.4992	1357.63	NA	1	0	1	0	0	0	0	0	1.43161	1.3597	703.7	233.7	24.86	0.332101748	0.035327554	29
1365	4351	m36	3	12.068	1	Y	4	67.8	1	16	1	C	EMCI	CN	2014/12/8	11.053	NA	NA	NA	NA	NA	NA	NA	29	24	0.714	1.746	1.088	-0.104	NA	NA	NA	NA	NA	NA	NA	NA	NA	NA	NA	NA	1.43161	1.3597	703.7	233.7	24.86	0.332101748	0.035327554	29
1386	4359	bl	0	16.064	2	Y	4	76.7	0	16	1	C	LMCI	MCI	2012/1/9	16.064	1.30458	1.3343	871.9	429.7	46.74	0.492831747	0.053607065	30	27	0.36	-0.147	0.027	0.706	6.6564	5.6028	1323.46	0	0	1	1	0	0	1	0	0	1.30458	1.3343	871.9	429.7	46.74	0.492831747	0.053607065	30
1387	4359	m12	1	16.064	2	Y	4	76.7	0	16	1	C	LMCI	MCI	2013/2/6	5.299	NA	NA	NA	NA	NA	NA	NA	30	22	0.128	-0.05	0.837	0.706	6.6024	6.5988	1398.7	1	0	1	1	0	0	1	0	0	1.30458	1.3343	871.9	429.7	46.74	0.492831747	0.053607065	30
1388	4359	m24	2	16.064	2	Y	4	76.7	0	16	1	C	LMCI	MCI	2014/1/15	11.991	NA	NA	NA	NA	NA	NA	NA	30	22	0.196	1.074	0.264	-0.104	6.506	5.8546	1400.67	NA	0	1	1	0	0	1	0	0	1.30458	1.3343	871.9	429.7	46.74	0.492831747	0.053607065	30
1389	4359	m36	3	16.064	7	Y	4	76.7	0	16	1	C	LMCI	CN	2015/1/26	5.041	NA	NA	NA	NA	NA	NA	NA	30	22	0.189	0.872	0.782	-0.104	NA	NA	NA	NA	NA	NA	NA	NA	NA	NA	NA	NA	1.30458	1.3343	871.9	429.7	46.74	0.492831747	0.053607065	30
1397	4363	bl	0	27.002	2	Y	4	73.5	1	13	0	C	LMCI	MCI	2011/12/12	27.002	1.28348	1.6166	682.1	325.5	36.15	0.477202756	0.052998094	26	19	-0.234	0.144	0.271	-0.104	5.8824	2.1624	1359.46	0	0	0	0	0	1	0	0	0	1.28348	1.6166	682.1	325.5	36.15	0.477202756	0.052998094	26
1398	4363	m12	1	27.002	2	Y	4	73.5	1	13	0	C	LMCI	MCI	2012/12/7	22.729	NA	NA	NA	NA	NA	NA	NA	26	23	-0.99	0.214	-0.148	-0.896	5.8668	2.2236	1346.52	0	0	0	0	0	1	0	0	0	1.28348	1.6166	682.1	325.5	36.15	0.477202756	0.052998094	26
1399	4363	m24	2	27.002	2	Y	4	73.5	1	13	0	C	LMCI	MCI	2014/1/10	23.135	1.09278	1.6297	641.7	383.3	41.76	0.59731962	0.065077139	26	22	-1.112	0.209	0.078	-1.689	5.6076	2.142	1344.27	0	0	0	0	0	1	0	0	0	1.28348	1.6166	682.1	325.5	36.15	0.477202756	0.052998094	26
1400	4363	m36	3	27.002	5	Y	4	73.5	1	13	0	C	LMCI	Dementia	2014/12/18	29.009	NA	NA	NA	NA	NA	NA	NA	23	17	-1.074	-0.529	-0.614	-0.253	NA	NA	NA	NA	NA	NA	NA	NA	NA	NA	NA	NA	1.28348	1.6166	682.1	325.5	36.15	0.477202756	0.052998094	26
1405	4366	bl	0	28.479	2	Y	4	73.6	0	16	1	C	LMCI	MCI	2011/11/21	28.479	0.97713	1.5306	729.9	449.9	46.64	0.616385806	0.063899164	26	16	-1.532	-0.505	-1.712	-0.896	5.72646	8.27066	1526.41	0	1	0	0	0	1	1	0	0	0.97713	1.5306	729.9	449.9	46.64	0.616385806	0.063899164	26
1406	4366	m12	1	28.479	5	Y	4	73.6	0	16	1	C	LMCI	Dementia	2012/11/7	36.877	NA	NA	NA	NA	NA	NA	NA	15	12	-2.616	-0.639	-1.655	-1.543	5.796	9.4452	1618.5	0	1	0	0	0	1	1	0	0	0.97713	1.5306	729.9	449.9	46.64	0.616385806	0.063899164	26
1428	4377	bl	0	10.21	2	Y	4	69.3	1	12	1	C	LMCI	MCI	2012/2/14	10.21	1.49934	1.1261	1349	312.6	26.47	0.231727205	0.019621942	29	27	1.043	-0.216	0.225	-0.253	6.1056	0.846	1223.94	0	1	0	0	0	1	1	0	1	1.49934	1.1261	1349	312.6	26.47	0.231727205	0.019621942	29
1429	4377	m12	1	10.21	2	Y	4	69.3	1	12	1	C	LMCI	MCI	2013/2/26	15.959	NA	NA	NA	NA	NA	NA	NA	28	26	1.186	-0.171	0.782	0.706	6.2232	0.75	1231.1	0	1	0	0	0	1	1	0	1	1.49934	1.1261	1349	312.6	26.47	0.231727205	0.019621942	29
1484	4392	bl	0	26.68	2	Y	4	82.4	0	12	0	C	EMCI	MCI	2012/1/6	26.68	1.24453	1.6395	976.6	372.2	37.26	0.381118165	0.038152775	29	23	-0.307	-0.216	-0.67	0.706	5.8032	33.7884	1449.14	0	1	0	0	0	1	1	0	0	1.24453	1.6395	976.6	372.2	37.26	0.381118165	0.038152775	29
1485	4392	m12	1	26.68	2	Y	4	82.4	0	12	0	C	EMCI	MCI	2013/1/7	21.521	NA	NA	NA	NA	NA	NA	NA	28	24	-0.333	-0.48	-0.238	0.706	5.8632	26.9604	1456.01	0	1	0	0	0	1	1	0	0	1.24453	1.6395	976.6	372.2	37.26	0.381118165	0.038152775	29
1486	4392	m24	2	26.68	2	Y	4	82.4	0	12	0	C	EMCI	MCI	2014/1/9	22.264	1.11504	1.4646	1099	342	35.32	0.311191993	0.032138308	25	24	-0.711	-0.373	-0.379	0.706	5.74515	37.2006	1476.1	NA	1	0	0	0	1	1	0	0	1.24453	1.6395	976.6	372.2	37.26	0.381118165	0.038152775	29
1517	4402	bl	0	17.185	2	Y	4	72.9	1	12	1	C	LMCI	MCI	2011/12/19	17.185	1.12663	1.6262	456.8	479.5	46.42	1.04969352	0.101619965	25	21	-0.737	-0.64	-0.772	-0.896	5.49677	25.4886	1390.38	0	1	0	1	0	1	1	0	0	1.12663	1.6262	456.8	479.5	46.42	1.04969352	0.101619965	25
1518	4402	m12	1	17.185	5	Y	4	72.9	1	12	1	C	LMCI	Dementia	2013/2/4	15.45	NA	NA	NA	NA	NA	NA	NA	23	15	-0.857	-1.686	-0.762	-1.501	5.19398	35.3674	1396.2	NA	1	0	1	0	1	1	0	0	1.12663	1.6262	456.8	479.5	46.42	1.04969352	0.101619965	25
1520	4402	m36	3	17.185	3	Y	4	72.9	1	12	1	C	LMCI	Dementia	2014/12/8	17.118	NA	NA	NA	NA	NA	NA	NA	18	NA	-1.782	-2.451	-1.295	-1.982	NA	NA	NA	NA	NA	NA	NA	NA	NA	NA	NA	NA	1.12663	1.6262	456.8	479.5	46.42	1.04969352	0.101619965	25
1522	4404	bl	0	30.357	2	Y	4	82.5	1	12	0	C	EMCI	MCI	2012/1/26	30.357	1.28657	1.5057	652	212	21.19	0.325153374	0.0325	29	20	0.071	-0.185	0.504	0.706	6.1836	0.9648	1244.87	0	NA	NA	NA	NA	NA	NA	NA	NA	1.28657	1.5057	652	212	21.19	0.325153374	0.0325	29
1523	4404	m12	1	30.357	2	Y	4	82.5	1	12	0	C	EMCI	MCI	2013/1/21	32.85	NA	NA	NA	NA	NA	NA	NA	27	24	-0.139	-0.025	-0.05	-0.253	6.1836	1.0368	1255.98	NA	NA	NA	NA	NA	NA	NA	NA	NA	1.28657	1.5057	652	212	21.19	0.325153374	0.0325	29
1524	4404	m24	2	30.357	2	Y	4	82.5	1	12	0	C	EMCI	MCI	2014/1/20	14.571	1.24051	1.5281	711.3	209.8	20.54	0.294952903	0.028876705	25	21	-0.334	-0.167	-0.37	0.706	6.1824	1.1232	1262.46	NA	NA	NA	NA	NA	NA	NA	NA	NA	1.28657	1.5057	652	212	21.19	0.325153374	0.0325	29
1525	4404	m36	3	30.357	2	Y	4	82.5	1	12	0	C	EMCI	MCI	2015/1/19	27.662	NA	NA	NA	NA	NA	NA	NA	25	22	-0.382	-0.607	-0.149	0.706	NA	NA	NA	NA	NA	NA	NA	NA	NA	NA	NA	NA	1.28657	1.5057	652	212	21.19	0.325153374	0.0325	29
1527	4405	bl	0	15.397	2	Y	4	71.4	0	18	1	C	EMCI	MCI	2012/1/25	15.397	1.29486	1.339	633.8	482.5	44.5	0.761281161	0.070211423	29	28	0.914	0.272	0.605	-0.104	7.398	1.146	1541.83	0	1	0	0	0	0	1	0	0	1.29486	1.339	633.8	482.5	44.5	0.761281161	0.070211423	29
1528	4405	m12	1	15.397	2	Y	4	71.4	0	18	1	C	EMCI	MCI	2013/2/13	12.564	NA	NA	NA	NA	NA	NA	NA	30	28	1.047	0.498	1.161	0.706	7.3788	1.7748	1535.97	0	1	0	0	0	0	1	0	0	1.29486	1.339	633.8	482.5	44.5	0.761281161	0.070211423	29
1529	4405	m24	2	15.397	2	Y	4	71.4	0	18	1	C	EMCI	MCI	2014/1/27	6.592	1.2611	1.4113	456.2	476.9	45.26	1.045374836	0.099210872	30	26	1.007	0.38	1.627	0.706	7.4892	2.0292	1549.62	0	1	0	0	0	0	1	0	0	1.29486	1.339	633.8	482.5	44.5	0.761281161	0.070211423	29
1540	4414	bl	0	30.037	2	Y	4	60.8	1	18	1	C	LMCI	MCI	2012/4/6	30.037	1.25123	1.2405	969.7	402.6	43.22	0.415179953	0.044570486	28	20	0.292	1.368	-0.837	-0.756	5.7072	1.716	1209.99	0	0	0	1	0	0	0	0	0	1.25123	1.2405	969.7	402.6	43.22	0.415179953	0.044570486	28
1541	4414	m12	1	30.037	3	Y	4	60.8	1	18	1	C	LMCI	Dementia	2013/3/14	9.55	NA	NA	NA	NA	NA	NA	NA	26	22	-0.407	0.207	-0.615	-0.104	5.5632	1.7076	1274.88	NA	0	0	1	0	0	0	0	0	1.25123	1.2405	969.7	402.6	43.22	0.415179953	0.044570486	28
1542	4414	m24	2	30.037	5	Y	4	60.8	1	18	1	C	LMCI	Dementia	2014/3/24	42.597	1.1628	1.3598	811.5	495.9	47.34	0.611090573	0.058336414	25	20	-0.465	0.167	-1.611	-0.674	5.1288	2.0316	1267.76	NA	0	0	1	0	0	0	0	0	1.25123	1.2405	969.7	402.6	43.22	0.415179953	0.044570486	28
1543	4414	m36	3	30.037	5	Y	4	60.8	1	18	1	C	LMCI	Dementia	2015/4/8	49.173	NA	NA	NA	NA	NA	NA	NA	21	14	-1.174	-0.998	-2.36	0.706	5.00698	2.37601	1291.16	NA	0	0	1	0	0	0	0	0	1.25123	1.2405	969.7	402.6	43.22	0.415179953	0.044570486	28
1545	4415	bl	0	17.539	2	Y	4	75.1	1	13	2	C	EMCI	MCI	2012/1/25	17.539	1.16856	1.7361	389	816.9	92.08	2.1	0.236709512	28	26	0.024	0.209	0.337	0.706	4.6176	5.6796	1181.3	0	1	0	1	0	0	1	0	0	1.16856	1.7361	389	816.9	92.08	2.1	0.236709512	28
1547	4415	m24	2	17.539	5	Y	4	75.1	1	13	2	C	EMCI	Dementia	2014/1/28	35.944	1.07699	1.8091	351.6	805.7	90.01	2.29152446	0.256001138	26	19	0.047	-0.09	-0.853	0.706	4.3464	5.8776	1146.12	0	1	0	1	0	0	1	0	0	1.16856	1.7361	389	816.9	92.08	2.1	0.236709512	28
1548	4415	m36	3	17.539	5	Y	4	75.1	1	13	2	C	EMCI	Dementia	2015/2/6	56.749	NA	NA	NA	NA	NA	NA	NA	28	21	-0.38	0.338	-0.326	0.706	NA	NA	NA	NA	NA	NA	NA	NA	NA	NA	NA	NA	1.16856	1.7361	389	816.9	92.08	2.1	0.236709512	28
1555	4419	bl	0	14.479	2	Y	4	63.8	1	18	1	C	EMCI	MCI	2011/12/22	14.479	1.25159	1.2546	555.6	152.6	15.24	0.274658027	0.027429806	30	28	1.156	-0.171	0.986	0.706	6.73945	0.909733	1272.96	0	1	0	0	0	1	0	0	0	1.25159	1.2546	555.6	152.6	15.24	0.274658027	0.027429806	30
1556	4419	m12	1	14.479	7	Y	4	63.8	1	18	1	C	EMCI	CN	2012/12/17	11.855	NA	NA	NA	NA	NA	NA	NA	30	29	1.617	0.25	1.389	-0.104	6.29263	1.45805	1312.14	0	1	0	0	0	1	0	0	0	1.25159	1.2546	555.6	152.6	15.24	0.274658027	0.027429806	30
1557	4419	m24	2	14.479	7	Y	4	63.8	1	18	1	C	EMCI	CN	2013/12/17	13.621	NA	1.4001	NA	NA	NA	NA	NA	29	29	1.605	0.872	0.837	0.706	6.96224	1.05826	1252.45	NA	1	0	0	0	1	0	0	0	1.25159	1.2546	555.6	152.6	15.24	0.274658027	0.027429806	30
1558	4419	m36	3	14.479	1	Y	4	63.8	1	18	1	C	EMCI	CN	2015/1/6	12.968	NA	NA	NA	NA	NA	NA	NA	30	27	1.601	0.872	1.093	0.706	NA	NA	NA	NA	NA	NA	NA	NA	NA	NA	NA	NA	1.25159	1.2546	555.6	152.6	15.24	0.274658027	0.027429806	30
1559	4419	m48	4	14.479	1	Y	4	63.8	1	18	1	C	EMCI	CN	2015/12/17	11.062	NA	NA	NA	NA	NA	NA	NA	30	30	1.987	0.872	1.16	0.706	NA	NA	NA	NA	NA	NA	NA	NA	NA	NA	NA	NA	1.25159	1.2546	555.6	152.6	15.24	0.274658027	0.027429806	30
1560	4420	bl	0	17.905	2	Y	4	81.4	0	18	0	C	EMCI	MCI	2012/4/3	17.905	1.25884	1.3621	795	339.4	32.22	0.426918239	0.040528302	27	21	0.844	0.433	0.944	-0.104	7.3608	4.95	1474.23	0	1	0	0	0	0	0	0	0	1.25884	1.3621	795	339.4	32.22	0.426918239	0.040528302	27
1561	4420	m12	1	17.905	2	Y	4	81.4	0	18	0	C	EMCI	MCI	2013/3/25	3.904	NA	NA	NA	NA	NA	NA	NA	27	16	0.333	0.238	1.541	0.706	7.2696	4.704	1509.74	0	1	0	0	0	0	0	0	0	1.25884	1.3621	795	339.4	32.22	0.426918239	0.040528302	27
1574	4426	bl	0	10.463	2	Y	4	77.2	0	16	0	C	LMCI	MCI	2012/1/30	10.463	1.36676	0.9204	819.6	188	17.89	0.229380185	0.021827721	28	21	-0.679	-0.116	-0.487	0.706	5.68764	9.79186	1587.67	0	0	1	1	0	0	0	0	0	1.36676	0.9204	819.6	188	17.89	0.229380185	0.021827721	28
1575	4426	m12	1	10.463	2	Y	4	77.2	0	16	0	C	LMCI	MCI	2013/2/4	14.981	NA	NA	NA	NA	NA	NA	NA	29	21	0.068	0.214	-0.528	-0.104	5.71978	5.74248	1628.42	0	0	1	1	0	0	0	0	0	1.36676	0.9204	819.6	188	17.89	0.229380185	0.021827721	28
1576	4426	m24	2	10.463	5	Y	4	77.2	0	16	0	C	LMCI	Dementia	2014/4/7	13.272	1.30532	0.8913	840.4	207.5	17.71	0.246906235	0.021073298	26	20	-0.585	-0.216	-0.423	-0.104	NA	NA	NA	NA	NA	NA	NA	NA	NA	NA	NA	NA	1.36676	0.9204	819.6	188	17.89	0.229380185	0.021827721	28
1577	4426	m36	3	10.463	2	Y	4	77.2	0	16	0	C	LMCI	MCI	2015/3/9	14.152	NA	NA	NA	NA	NA	NA	NA	29	22	-0.51	-0.216	-0.696	0.706	NA	NA	NA	NA	NA	NA	NA	NA	NA	NA	NA	NA	1.36676	0.9204	819.6	188	17.89	0.229380185	0.021827721	28
1591	4430	bl	0	29.379	2	Y	4	80	0	15	0	C	LMCI	MCI	2012/2/15	29.379	1.06673	1.3406	590.5	542.7	54.28	0.919051651	0.0919221	24	17	-1.138	-0.204	-1.198	-1.694	4.428	4.9644	1412.67	0	0	1	0	0	0	0	0	0	1.06673	1.3406	590.5	542.7	54.28	0.919051651	0.0919221	24
1592	4430	m12	1	29.379	2	Y	4	80	0	15	0	C	LMCI	MCI	2013/2/15	44.131	NA	NA	NA	NA	NA	NA	NA	20	16	-1.47	-0.31	-1.263	-1.342	4.2936	6.546	1391.86	NA	0	1	0	0	0	0	0	0	1.06673	1.3406	590.5	542.7	54.28	0.919051651	0.0919221	24
1593	4430	m24	2	29.379	3	Y	4	80	0	15	0	C	LMCI	Dementia	2014/2/5	26.136	0.943185	1.2663	630.9	576.2	55.26	0.913298463	0.087589158	18	16	-1.544	-0.571	-0.942	-0.104	4.06191	7.65397	1402.31	NA	0	1	0	0	0	0	0	0	1.06673	1.3406	590.5	542.7	54.28	0.919051651	0.0919221	24
1594	4430	m36	3	29.379	5	Y	4	80	0	15	0	C	LMCI	Dementia	2015/2/20	35.336	NA	NA	NA	NA	NA	NA	NA	19	10	-2.149	-1.02	-2.214	-0.674	NA	NA	NA	NA	NA	NA	NA	NA	NA	NA	NA	NA	1.06673	1.3406	590.5	542.7	54.28	0.919051651	0.0919221	24
1595	4430	m48	4	29.379	3	Y	4	80	0	15	0	C	LMCI	Dementia	2016/2/10	32.638	NA	1.2331	674.6	610.6	58.64	0.905128965	0.086925586	17	10	-2.306	-1.366	-2.365	-0.104	4.1088	6.726	1487.94	NA	0	1	0	0	0	0	0	0	1.06673	1.3406	590.5	542.7	54.28	0.919051651	0.0919221	24
1596	4431	bl	0	23.863	2	Y	4	74.1	0	16	0	C	EMCI	MCI	2012/2/29	23.863	1.32054	1.8417	618.5	158.2	14.89	0.255780113	0.024074373	28	27	0.77	0.016	0.174	0.706	6.6804	0.4608	1429.46	0	1	0	0	0	1	1	0	1	1.32054	1.8417	618.5	158.2	14.89	0.255780113	0.024074373	28
1597	4431	m24	2	23.863	2	Y	4	74.1	0	16	0	C	EMCI	MCI	2014/5/1	26.474	NA	NA	NA	NA	NA	NA	NA	26	25	0.694	0.394	0.176	0.706	NA	NA	NA	NA	NA	NA	NA	NA	NA	NA	NA	NA	1.32054	1.8417	618.5	158.2	14.89	0.255780113	0.024074373	28
1598	4431	m36	3	23.863	2	Y	4	74.1	0	16	0	C	EMCI	MCI	2015/7/1	36.331	NA	NA	NA	NA	NA	NA	NA	26	26	0.432	0.214	0.927	-1.204	6.81969	0.420474	1533.69	NA	1	0	0	0	1	1	0	1	1.32054	1.8417	618.5	158.2	14.89	0.255780113	0.024074373	28
1611	4438	bl	0	11.091	2	Y	4	76.8	0	18	0	C	EMCI	MCI	2012/2/6	11.091	1.15628	1.1045	627.4	190.2	17.4	0.303155881	0.027733503	29	21	0.437	0.725	0.105	-0.104	8.2308	9.4992	1625.76	0	1	1	0	0	1	1	0	1	1.15628	1.1045	627.4	190.2	17.4	0.303155881	0.027733503	29
1612	4438	m12	1	11.091	2	Y	4	76.8	0	18	0	C	EMCI	MCI	2013/1/28	11.026	NA	NA	NA	NA	NA	NA	NA	29	26	0.401	0.725	0.495	-0.896	8.1552	8.0592	1626.14	0	1	1	0	0	1	1	0	1	1.15628	1.1045	627.4	190.2	17.4	0.303155881	0.027733503	29
1624	4444	bl	0	16.552	2	Y	4	77.5	0	18	0	C	LMCI	MCI	2012/2/21	16.552	1.35575	1.1301	971.6	278.9	25.37	0.287052285	0.026111569	29	25	0.138	0.677	0.49	-0.104	5.4384	4.6332	1328.05	0	1	0	0	0	0	1	0	0	1.35575	1.1301	971.6	278.9	25.37	0.287052285	0.026111569	29
1625	4444	m12	1	16.552	2	Y	4	77.5	0	18	0	C	LMCI	MCI	2013/2/22	15.905	NA	NA	NA	NA	NA	NA	NA	29	26	0.667	1.365	1.093	0.706	5.37406	4.40096	1322.13	0	1	0	0	0	0	1	0	0	1.35575	1.1301	971.6	278.9	25.37	0.287052285	0.026111569	29
1626	4444	m24	2	16.552	2	Y	4	77.5	0	18	0	C	LMCI	MCI	2014/3/18	15.91	1.32836	1.2572	870.4	275.2	26.82	0.316176471	0.030813419	29	25	0.498	1.393	1.389	-0.564	5.22055	5.12445	1318.4	NA	1	0	0	0	0	1	0	0	1.35575	1.1301	971.6	278.9	25.37	0.287052285	0.026111569	29
1627	4444	m36	3	16.552	2	Y	4	77.5	0	18	0	C	LMCI	MCI	2015/3/4	16.883	NA	NA	NA	NA	NA	NA	NA	29	25	0.65	1.66	1.76	0.706	NA	NA	NA	NA	NA	NA	NA	NA	NA	NA	NA	NA	1.35575	1.1301	971.6	278.9	25.37	0.287052285	0.026111569	29
1628	4444	m48	4	16.552	1	Y	4	77.5	0	18	0	C	LMCI	CN	2016/2/23	18.608	NA	1.1597	811.2	295	28.07	0.363658777	0.034603057	29	22	0.293	1.887	0.933	-0.564	4.9704	5.7984	1336.45	NA	NA	NA	NA	NA	NA	NA	NA	NA	1.35575	1.1301	971.6	278.9	25.37	0.287052285	0.026111569	29
1637	4447	bl	0	24.128	2	Y	4	67.5	1	19	1	C	EMCI	MCI	2012/1/31	24.128	1.44322	1.4314	871	453.1	45.51	0.520206659	0.052250287	27	26	0.888	0.617	1.011	-0.104	5.4504	1.782	1278.02	0	0	0	0	0	0	0	0	1	1.44322	1.4314	871	453.1	45.51	0.520206659	0.052250287	27
1638	4447	m12	1	24.128	2	Y	4	67.5	1	19	1	C	EMCI	MCI	2013/2/12	23.63	NA	NA	NA	NA	NA	NA	NA	30	24	1.426	0.035	1.076	-0.104	5.394	2.1708	1280.6	0	0	0	0	0	0	0	0	1	1.44322	1.4314	871	453.1	45.51	0.520206659	0.052250287	27
1639	4447	m24	2	24.128	2	Y	4	67.5	1	19	1	C	EMCI	MCI	2014/2/18	15.628	1.41624	1.4772	911.8	479.7	49.26	0.526102215	0.054025005	30	26	1.139	-0.089	1.627	-0.104	5.2848	2.1636	1264.3	NA	0	0	0	0	0	0	0	1	1.44322	1.4314	871	453.1	45.51	0.520206659	0.052250287	27
1640	4447	m36	3	24.128	2	Y	4	67.5	1	19	1	C	EMCI	MCI	2015/2/3	12.52	NA	NA	NA	NA	NA	NA	NA	30	26	1.205	-0.415	0.743	-0.104	5.0472	1.8468	1285.89	NA	0	0	0	0	0	0	0	1	1.44322	1.4314	871	453.1	45.51	0.520206659	0.052250287	27
1657	4458	bl	0	28.637	2	Y	4	76.1	1	16	1	C	LMCI	MCI	2012/1/31	28.637	1.0274	1.432	651.3	457.3	51.53	0.702134193	0.079118686	27	17	-0.782	-1.218	-0.634	-1.139	5.58836	5.58341	1402.98	1	1	0	0	0	0	0	0	0	1.0274	1.432	651.3	457.3	51.53	0.702134193	0.079118686	27
1658	4458	m12	1	28.637	5	Y	4	76.1	1	16	1	C	LMCI	Dementia	2013/2/5	35.445	NA	NA	NA	NA	NA	NA	NA	27	17	-0.596	-1.256	-0.43	-0.896	5.64282	3.98178	1400.23	0	1	0	0	0	0	0	0	0	1.0274	1.432	651.3	457.3	51.53	0.702134193	0.079118686	27
1659	4458	m24	2	28.637	3	Y	4	76.1	1	16	1	C	LMCI	Dementia	2014/2/3	37.054	0.892212	1.3328	NA	NA	NA	NA	NA	25	14	-0.766	-1.532	-0.766	-0.896	5.46087	8.16656	1391.93	0	1	0	0	0	0	0	0	0	1.0274	1.432	651.3	457.3	51.53	0.702134193	0.079118686	27
1660	4458	m36	3	28.637	3	Y	4	76.1	1	16	1	C	LMCI	Dementia	2015/2/3	29.807	NA	NA	NA	NA	NA	NA	NA	22	14	-1.514	-2.363	-0.455	-2.326	NA	NA	NA	NA	NA	NA	NA	NA	NA	NA	NA	NA	1.0274	1.432	651.3	457.3	51.53	0.702134193	0.079118686	27
1661	4458	m48	4	28.637	3	Y	4	76.1	1	16	1	C	LMCI	Dementia	2016/2/16	30.305	NA	NA	NA	NA	NA	NA	NA	22	9	-1.707	-2.441	-0.981	-1.694	5.32596	8.61461	1408.71	NA	1	0	0	0	0	0	0	0	1.0274	1.432	651.3	457.3	51.53	0.702134193	0.079118686	27
1663	4462	bl	0	25.021	2	Y	4	71.3	0	18	0	C	LMCI	MCI	2012/2/14	25.021	1.11123	1.381	721.6	219.1	21.12	0.30363082	0.029268293	30	22	-0.033	-0.415	0.032	0.706	6.7932	5.496	1624.01	0	1	0	0	0	0	1	0	0	1.11123	1.381	721.6	219.1	21.12	0.30363082	0.029268293	30
1664	4462	m12	1	25.021	2	Y	4	71.3	0	18	0	C	LMCI	MCI	2013/2/20	30.416	NA	NA	NA	NA	NA	NA	NA	28	23	-0.128	0.067	0.177	-0.104	6.64349	7.21213	1609	0	1	0	0	0	0	1	0	0	1.11123	1.381	721.6	219.1	21.12	0.30363082	0.029268293	30
1665	4462	m12	1	25.021	2	Y	4	71.3	0	18	0	C	LMCI	MCI	2013/2/20	24.102	NA	NA	NA	NA	NA	NA	NA	28	23	-0.128	0.067	0.177	-0.104	6.64349	7.21213	1609	0	1	0	0	0	0	1	0	0	1.11123	1.381	721.6	219.1	21.12	0.30363082	0.029268293	30
1666	4462	m24	2	25.021	2	Y	4	71.3	0	18	0	C	LMCI	MCI	2014/2/4	26.941	1.047	1.3665	NA	NA	NA	NA	NA	25	21	-0.344	-0.881	0.129	-0.104	6.31112	8.64975	1592.8	NA	NA	NA	NA	NA	NA	NA	NA	NA	1.11123	1.381	721.6	219.1	21.12	0.30363082	0.029268293	30
1667	4462	m36	3	25.021	5	Y	4	71.3	0	18	0	C	LMCI	Dementia	2014/12/3	27.437	NA	NA	NA	NA	NA	NA	NA	19	17	-0.475	-1.287	-0.35	-0.756	NA	NA	NA	NA	NA	NA	NA	NA	NA	NA	NA	NA	1.11123	1.381	721.6	219.1	21.12	0.30363082	0.029268293	30
1687	4467	bl	0	6.778	2	Y	4	61.9	1	12	2	C	EMCI	MCI	2012/2/8	6.778	1.28906	1.4099	705.2	675.6	76.51	0.958026092	0.108494044	27	24	0.103	-0.399	0.112	-0.104	6.03889	1.12757	1307.2	0	1	0	1	0	1	1	0	0	1.28906	1.4099	705.2	675.6	76.51	0.958026092	0.108494044	27
1688	4467	m12	1	6.778	2	Y	4	61.9	1	12	2	C	EMCI	MCI	2013/2/18	7.504	NA	NA	NA	NA	NA	NA	NA	26	23	-0.022	0.406	0.535	0.706	5.70347	1.0496	1308.72	NA	1	0	1	0	1	1	0	0	1.28906	1.4099	705.2	675.6	76.51	0.958026092	0.108494044	27
1689	4467	m24	2	6.778	2	Y	4	61.9	1	12	2	C	EMCI	MCI	2014/2/3	22.574	1.20361	1.4867	737.7	716.7	86.74	0.971533144	0.117581673	27	21	0.16	1.021	-0.076	-0.984	5.42127	0.781009	1304.82	NA	1	0	1	0	1	1	0	0	1.28906	1.4099	705.2	675.6	76.51	0.958026092	0.108494044	27
1690	4467	m36	3	6.778	2	Y	4	61.9	1	12	2	C	EMCI	MCI	2015/3/2	18.629	NA	NA	NA	NA	NA	NA	NA	25	17	-0.46	0.447	-0.877	0.706	NA	NA	NA	NA	NA	NA	NA	NA	NA	NA	NA	NA	1.28906	1.4099	705.2	675.6	76.51	0.958026092	0.108494044	27
1698	4473	bl	0	11.588	2	Y	4	74.8	0	16	1	C	EMCI	MCI	2012/2/16	11.588	1.27564	1.4185	998.8	380.4	40.95	0.380857028	0.040999199	27	22	0.827	1.233	0.04	-0.253	7.0992	0.4572	1603.73	0	NA	NA	NA	NA	NA	NA	NA	NA	1.27564	1.4185	998.8	380.4	40.95	0.380857028	0.040999199	27
1699	4473	m12	1	11.588	2	Y	4	74.8	0	16	1	C	EMCI	MCI	2013/2/5	11.781	NA	NA	NA	NA	NA	NA	NA	29	23	1.071	0.872	0.8	0.706	7.056	0.5556	1637.87	0	NA	NA	NA	NA	NA	NA	NA	NA	1.27564	1.4185	998.8	380.4	40.95	0.380857028	0.040999199	27
1700	4473	m24	2	11.588	2	Y	4	74.8	0	16	1	C	EMCI	MCI	2014/2/20	30.66	1.28758	1.5014	818.8	392.2	40.39	0.478993649	0.049328285	29	27	1.095	1.101	1.627	-0.104	6.966	0.54	1632.44	0	NA	NA	NA	NA	NA	NA	NA	NA	1.27564	1.4185	998.8	380.4	40.95	0.380857028	0.040999199	27
1701	4473	m36	3	11.588	2	Y	4	74.8	0	16	1	C	EMCI	MCI	2015/2/12	19.452	NA	NA	NA	NA	NA	NA	NA	30	26	1.196	0.888	0.421	0.706	6.83704	0.388438	1640.28	NA	NA	NA	NA	NA	NA	NA	NA	NA	1.27564	1.4185	998.8	380.4	40.95	0.380857028	0.040999199	27
1702	4473	m48	4	11.588	2	Y	4	74.8	0	16	1	C	EMCI	MCI	2016/3/1	47.395	NA	1.6322	778.6	409.2	43.43	0.525558695	0.055779604	29	29	1.38	1.06	0.87	0.706	NA	NA	NA	NA	NA	NA	NA	NA	NA	NA	NA	NA	1.27564	1.4185	998.8	380.4	40.95	0.380857028	0.040999199	27
1713	4480	bl	0	21.438	2	Y	4	63.8	1	12	1	C	EMCI	MCI	2012/3/5	21.438	1.44329	1.2354	682.1	253.6	23.17	0.371792992	0.033968626	29	24	0.565	1.317	-0.16	-0.104	6.0156	1.1976	1168.5	0	1	0	0	0	1	0	0	0	1.44329	1.2354	682.1	253.6	23.17	0.371792992	0.033968626	29
1714	4480	m12	1	21.438	2	Y	4	63.8	1	12	1	C	EMCI	MCI	2013/2/26	17.399	NA	NA	NA	NA	NA	NA	NA	29	23	0.497	1.649	0.063	0.706	5.9664	1.104	1146.51	0	1	0	0	0	1	0	0	0	1.44329	1.2354	682.1	253.6	23.17	0.371792992	0.033968626	29
1715	4480	m24	2	21.438	2	Y	4	63.8	1	12	1	C	EMCI	MCI	2014/3/6	18.563	NA	NA	NA	NA	NA	NA	NA	28	23	0.703	1.825	-0.137	0.706	5.52647	2.55839	1175.91	0	1	0	0	0	1	0	0	0	1.44329	1.2354	682.1	253.6	23.17	0.371792992	0.033968626	29
1734	4489	bl	0	11.009	2	Y	4	74.2	0	20	0	C	LMCI	MCI	2012/2/13	11.009	1.31274	1.1574	1336	210.4	17.67	0.15748503	0.013226048	30	27	0.633	0.881	1.062	-0.104	7.0296	5.3172	1479.03	0	NA	NA	NA	NA	NA	NA	NA	NA	1.31274	1.1574	1336	210.4	17.67	0.15748503	0.013226048	30
1735	4489	m12	1	11.009	2	Y	4	74.2	0	20	0	C	LMCI	MCI	2013/2/13	10.765	NA	NA	NA	NA	NA	NA	NA	30	29	0.859	1.213	1.627	-0.104	6.77164	5.52089	1501.87	0	NA	NA	NA	NA	NA	NA	NA	NA	1.31274	1.1574	1336	210.4	17.67	0.15748503	0.013226048	30
1736	4489	m24	2	11.009	2	Y	4	74.2	0	20	0	C	LMCI	MCI	2014/2/4	13.612	1.2919	1.1904	1146	229.6	19.76	0.20034904	0.017242583	29	29	1.374	1.432	1.76	-0.104	6.9264	4.5492	1490.73	NA	NA	NA	NA	NA	NA	NA	NA	NA	1.31274	1.1574	1336	210.4	17.67	0.15748503	0.013226048	30
1737	4489	m36	3	11.009	2	Y	4	74.2	0	20	0	C	LMCI	MCI	2015/2/3	4.568	NA	NA	NA	NA	NA	NA	NA	28	27	1.26	0.617	1.76	0.706	NA	NA	NA	NA	NA	NA	NA	NA	NA	NA	NA	NA	1.31274	1.1574	1336	210.4	17.67	0.15748503	0.013226048	30
1738	4489	m48	4	11.009	2	Y	4	74.2	0	20	0	C	LMCI	MCI	2016/2/22	2.869	NA	1.2484	NA	NA	NA	NA	NA	30	28	1.188	1.316	1.093	0.706	6.8172	7.0308	1495.96	NA	NA	NA	NA	NA	NA	NA	NA	NA	1.31274	1.1574	1336	210.4	17.67	0.15748503	0.013226048	30
1750	4498	bl	0	18.686	2	Y	4	77.5	1	14	0	C	EMCI	MCI	2012/4/10	18.686	1.14577	1.4801	876.6	370.5	35.75	0.422655715	0.040782569	28	21	0.298	-0.809	-0.472	-0.564	4.7196	25.5492	1231.54	1	1	0	0	1	1	1	0	0	1.14577	1.4801	876.6	370.5	35.75	0.422655715	0.040782569	28
1751	4498	m12	1	18.686	2	Y	4	77.5	1	14	0	C	EMCI	MCI	2013/2/21	20.748	NA	NA	NA	NA	NA	NA	NA	27	21	-0.209	-0.552	-0.187	0.706	4.7736	20.5056	1307.57	1	1	0	0	1	1	1	0	0	1.14577	1.4801	876.6	370.5	35.75	0.422655715	0.040782569	28
1752	4498	m24	2	18.686	2	Y	4	77.5	1	14	0	C	EMCI	MCI	2014/4/10	21.452	NA	NA	NA	NA	NA	NA	NA	22	17	-0.228	-0.738	-1.108	-0.104	4.62912	30.0942	1301.22	0	1	0	0	1	1	1	0	0	1.14577	1.4801	876.6	370.5	35.75	0.422655715	0.040782569	28
1754	4498	m48	4	18.686	2	Y	4	77.5	1	14	0	C	EMCI	MCI	2016/4/19	25.299	NA	NA	NA	NA	NA	NA	NA	25	19	-0.382	-0.495	-0.044	0.706	4.41041	33.5707	1327.7	NA	1	0	0	1	1	1	0	0	1.14577	1.4801	876.6	370.5	35.75	0.422655715	0.040782569	28
1765	4502	bl	0	27.145	2	Y	4	58.5	1	20	2	C	LMCI	MCI	2012/4/12	27.145	0.914992	1.5	799.3	555.2	60.23	0.694607782	0.075353434	24	18	-0.671	0.269	0.358	-0.564	5.1528	2.574	1269.86	0	0	0	1	0	0	0	0	0	0.914992	1.5	799.3	555.2	60.23	0.694607782	0.075353434	24
1766	4502	m12	1	27.145	5	Y	4	58.5	1	20	2	C	LMCI	Dementia	2013/3/28	26.487	NA	NA	NA	NA	NA	NA	NA	21	18	-1.106	-0.576	-0.327	-0.104	5.016	2.97	1268.07	NA	0	0	1	0	0	0	0	0	0.914992	1.5	799.3	555.2	60.23	0.694607782	0.075353434	24
1767	4502	m24	2	27.145	3	Y	4	58.5	1	20	2	C	LMCI	Dementia	2014/4/14	30.467	0.772809	1.5336	742.7	598.1	58.57	0.805304968	0.078860913	18	NA	-1.631	-1.719	-1.247	-0.756	4.7952	3.3852	1260.16	NA	0	0	1	0	0	0	0	0	0.914992	1.5	799.3	555.2	60.23	0.694607782	0.075353434	24
1768	4502	m36	3	27.145	3	Y	4	58.5	1	20	2	C	LMCI	Dementia	2015/4/6	22.521	NA	NA	NA	NA	NA	NA	NA	13	6	-2.299	-2.803	-2.607	-2.772	NA	NA	NA	NA	NA	NA	NA	NA	NA	NA	NA	NA	0.914992	1.5	799.3	555.2	60.23	0.694607782	0.075353434	24
1769	4502	m48	4	27.145	3	Y	4	58.5	1	20	2	C	LMCI	Dementia	2016/4/12	21.83	NA	NA	609.7	525.7	46.73	0.862227325	0.076644251	4	1	-2.705	-3.057	-4.576	-3.517	4.41	4.788	1257.31	NA	0	0	1	0	0	0	0	0	0.914992	1.5	799.3	555.2	60.23	0.694607782	0.075353434	24
1783	4507	bl	0	14.583	2	Y	4	78.2	0	16	1	C	LMCI	MCI	2012/2/14	14.583	1.39931	1.6117	697.3	281.8	30.48	0.404130217	0.043711458	29	22	-0.209	-0.697	0.173	-0.984	5.93616	16.8443	1520.77	0	1	1	0	0	0	1	0	0	1.39931	1.6117	697.3	281.8	30.48	0.404130217	0.043711458	29
1784	4507	m12	1	14.583	2	Y	4	78.2	0	16	1	C	LMCI	MCI	2013/3/25	34.114	NA	NA	NA	NA	NA	NA	NA	26	27	-0.506	-0.847	0.743	-1.678	5.66015	8.11333	1514.09	0	1	1	0	0	0	1	0	0	1.39931	1.6117	697.3	281.8	30.48	0.404130217	0.043711458	29
1785	4507	m24	2	14.583	5	Y	4	78.2	0	16	1	C	LMCI	Dementia	2014/1/14	11.438	NA	NA	608.4	300.5	31.76	0.493918475	0.052202498	25	27	-0.787	-0.605	0.33	0.706	5.36928	14.6708	1553.57	NA	NA	NA	NA	NA	NA	NA	NA	NA	1.39931	1.6117	697.3	281.8	30.48	0.404130217	0.043711458	29
1786	4507	m36	3	14.583	3	Y	4	78.2	0	16	1	C	LMCI	Dementia	2015/2/12	16.795	NA	NA	NA	NA	NA	NA	NA	24	24	-0.451	-0.658	-0.003	0.706	NA	NA	NA	NA	NA	NA	NA	NA	NA	NA	NA	NA	1.39931	1.6117	697.3	281.8	30.48	0.404130217	0.043711458	29
1787	4507	m48	4	14.583	3	Y	4	78.2	0	16	1	C	LMCI	Dementia	2016/2/1	17.319	NA	NA	NA	NA	NA	NA	NA	26	20	-0.843	-0.638	-0.367	-1.204	NA	NA	NA	NA	NA	NA	NA	NA	NA	NA	NA	NA	1.39931	1.6117	697.3	281.8	30.48	0.404130217	0.043711458	29
1792	4510	bl	0	20.981	2	Y	4	66.4	1	12	1	C	LMCI	MCI	2012/2/27	20.981	1.29178	1.4331	733	475.9	47.52	0.649249659	0.064829468	30	28	0.392	0.537	0.34	-0.104	7.0524	1.992	1349.48	0	1	0	0	0	1	1	0	0	1.29178	1.4331	733	475.9	47.52	0.649249659	0.064829468	30
1793	4510	m12	1	20.981	2	Y	4	66.4	1	12	1	C	LMCI	MCI	2013/3/11	50.723	NA	NA	NA	NA	NA	NA	NA	29	24	0.159	0.747	-0.172	-0.756	6.85707	1.85676	1431.31	0	1	0	0	0	1	1	0	0	1.29178	1.4331	733	475.9	47.52	0.649249659	0.064829468	30
1794	4510	m24	2	20.981	2	Y	4	66.4	1	12	1	C	LMCI	MCI	2014/3/4	22.697	1.19323	1.4701	756.6	602	61.66	0.795664816	0.081496167	30	25	0.225	0.295	-0.26	-0.104	6.7956	2.274	1430.82	NA	1	0	0	0	1	1	0	0	1.29178	1.4331	733	475.9	47.52	0.649249659	0.064829468	30
1795	4510	m36	3	20.981	2	Y	4	66.4	1	12	1	C	LMCI	MCI	2015/2/13	18.619	NA	NA	NA	NA	NA	NA	NA	29	24	-0.271	0.628	-0.233	-0.104	NA	NA	NA	NA	NA	NA	NA	NA	NA	NA	NA	NA	1.29178	1.4331	733	475.9	47.52	0.649249659	0.064829468	30
1796	4510	m48	4	20.981	2	Y	4	66.4	1	12	1	C	LMCI	MCI	2016/3/15	39.777	NA	1.5373	802.6	672.4	68.07	0.837777224	0.084811861	30	24	-0.117	0.214	-0.284	0.706	6.4296	2.8992	1424.64	NA	1	0	0	0	1	1	0	0	1.29178	1.4331	733	475.9	47.52	0.649249659	0.064829468	30
1812	4515	bl	0	30.995	2	Y	4	74.6	0	19	1	C	LMCI	MCI	2012/2/23	30.995	1.10547	1.439	520.3	350.2	32.49	0.673073227	0.062444743	26	21	-0.641	-0.434	-0.47	0.706	5.9088	4.0548	1700.1	0	NA	NA	NA	NA	NA	NA	NA	NA	1.10547	1.439	520.3	350.2	32.49	0.673073227	0.062444743	26
1813	4515	m12	1	30.995	3	Y	4	74.6	0	19	1	C	LMCI	Dementia	2013/3/14	14.323	NA	NA	NA	NA	NA	NA	NA	24	21	-1.131	-1.022	-1.288	0.706	5.68107	2.78314	1700.93	0	NA	NA	NA	NA	NA	NA	NA	NA	1.10547	1.439	520.3	350.2	32.49	0.673073227	0.062444743	26
1814	4515	m24	2	30.995	3	Y	4	74.6	0	19	1	C	LMCI	Dementia	2014/3/10	28.318	1.03999	1.522	529.9	402.9	33.49	0.760332138	0.063200604	15	13	-1.434	-1.732	-2.516	-0.448	5.65571	3.22764	1728.01	NA	NA	NA	NA	NA	NA	NA	NA	NA	1.10547	1.439	520.3	350.2	32.49	0.673073227	0.062444743	26
1824	4521	bl	0	23.308	2	Y	4	70	0	18	1	C	LMCI	MCI	2012/2/23	23.308	1.14591	1.5847	918.5	488.4	50.4	0.531736527	0.054872074	27	23	-0.263	-0.006	0.067	0.706	6.3516	2.2416	1489.53	0	1	0	0	0	1	0	0	0	1.14591	1.5847	918.5	488.4	50.4	0.531736527	0.054872074	27
1825	4521	m12	1	23.308	2	Y	4	70	0	18	1	C	LMCI	MCI	2013/3/14	13.201	NA	NA	NA	NA	NA	NA	NA	26	21	-0.487	-0.373	0.043	0.706	6.1716	2.3796	1493.12	0	1	0	0	0	1	0	0	0	1.14591	1.5847	918.5	488.4	50.4	0.531736527	0.054872074	27
1826	4521	m24	2	23.308	2	Y	4	70	0	18	1	C	LMCI	MCI	2014/2/27	24.231	1.11231	1.6374	944.8	568.3	57.08	0.601502964	0.060414903	25	18	-1.209	0.438	-0.446	0.706	5.8224	3.144	1478.77	0	1	0	0	0	1	0	0	0	1.14591	1.5847	918.5	488.4	50.4	0.531736527	0.054872074	27
1827	4521	m36	3	23.308	5	Y	4	70	0	18	1	C	LMCI	Dementia	2015/2/10	17.872	NA	NA	NA	NA	NA	NA	NA	20	15	-1.542	0.309	-0.986	-0.104	5.44748	3.06079	1496.9	NA	1	0	0	0	1	0	0	0	1.14591	1.5847	918.5	488.4	50.4	0.531736527	0.054872074	27
1828	4521	m48	4	23.308	3	Y	4	70	0	18	1	C	LMCI	Dementia	2016/3/24	10.534	NA	1.6118	915.2	444.6	39.87	0.485795455	0.043564248	14	8	-2.387	-0.506	-2.09	0.706	5.42746	6.75562	1478.43	NA	1	0	0	0	1	0	0	0	1.14591	1.5847	918.5	488.4	50.4	0.531736527	0.054872074	27
1839	4530	bl	0	21.417	2	Y	4	75.9	0	18	1	C	EMCI	MCI	2012/2/22	21.417	0.987222	1.2784	592.3	205.3	19.88	0.346614891	0.033564072	30	23	0.254	-1.155	-0.519	0.706	6.5652	8.8956	1543.02	0	0	1	0	0	0	1	0	0	0.987222	1.2784	592.3	205.3	19.88	0.346614891	0.033564072	30
1840	4530	m12	1	21.417	5	Y	4	75.9	0	18	1	C	EMCI	Dementia	2013/4/1	20.957	NA	NA	NA	NA	NA	NA	NA	27	21	-0.423	-1.21	-0.816	-0.104	6.384	11.3472	1523.41	NA	0	1	0	0	0	1	0	0	0.987222	1.2784	592.3	205.3	19.88	0.346614891	0.033564072	30
1841	4531	bl	0	24.88	2	Y	4	73.7	0	20	1	C	LMCI	MCI	2012/3/22	24.88	1.12591	1.3172	464.8	185.2	19.32	0.398450947	0.041566265	24	21	-0.739	-0.657	-0.739	0.706	6.16762	27.4677	1449.08	0	1	0	0	0	1	1	0	0	1.12591	1.3172	464.8	185.2	19.32	0.398450947	0.041566265	24
1842	4531	m12	1	24.88	2	Y	4	73.7	0	20	1	C	LMCI	MCI	2013/3/25	18.655	NA	NA	NA	NA	NA	NA	NA	26	22	-0.636	-1.023	-0.328	0.706	5.85942	20.7543	1520.68	NA	NA	NA	NA	NA	NA	NA	NA	NA	1.12591	1.3172	464.8	185.2	19.32	0.398450947	0.041566265	24
1843	4531	m24	2	24.88	2	Y	4	73.7	0	20	1	C	LMCI	MCI	2014/3/18	20.049	1.13902	1.2565	NA	NA	NA	NA	NA	23	17	-1.149	-0.657	-1.673	-0.104	5.84705	19.4695	1509.7	NA	NA	NA	NA	NA	NA	NA	NA	NA	1.12591	1.3172	464.8	185.2	19.32	0.398450947	0.041566265	24
1845	4531	m48	4	24.88	2	Y	4	73.7	0	20	1	C	LMCI	MCI	2016/3/21	16.948	NA	1.2311	NA	NA	NA	NA	NA	19	16	-1.292	-1.176	-2.071	-0.104	5.47573	24.4452	1506.78	NA	NA	NA	NA	NA	NA	NA	NA	NA	1.12591	1.3172	464.8	185.2	19.32	0.398450947	0.041566265	24
1851	4538	bl	0	20.665	2	Y	4	78.8	1	15	1	C	LMCI	MCI	2012/5/17	20.665	1.33729	1.2004	761	317.1	28.11	0.416688568	0.036938239	27	21	-0.592	-0.81	0.986	-0.104	5.484	1.0896	1251.04	0	NA	NA	NA	NA	NA	NA	NA	NA	1.33729	1.2004	761	317.1	28.11	0.416688568	0.036938239	27
1852	4538	m12	1	20.665	2	Y	4	78.8	1	15	1	C	LMCI	MCI	2013/5/30	21.376	NA	NA	NA	NA	NA	NA	NA	26	20	-0.831	-0.382	0.53	-0.984	5.29931	0.806243	1269.79	NA	NA	NA	NA	NA	NA	NA	NA	NA	1.33729	1.2004	761	317.1	28.11	0.416688568	0.036938239	27
1853	4538	m24	2	20.665	2	Y	4	78.8	1	15	1	C	LMCI	MCI	2014/6/5	20.025	NA	1.2587	631.9	334.6	30.59	0.529514164	0.048409558	25	19	-0.96	-0.068	0.583	-0.104	5.1552	0.8256	1261.36	NA	NA	NA	NA	NA	NA	NA	NA	NA	1.33729	1.2004	761	317.1	28.11	0.416688568	0.036938239	27
1854	4538	m36	3	20.665	2	Y	4	78.8	1	15	1	C	LMCI	MCI	2015/5/7	24.04	NA	NA	NA	NA	NA	NA	NA	25	20	-0.928	-0.373	0.151	-0.896	NA	NA	NA	NA	NA	NA	NA	NA	NA	NA	NA	NA	1.33729	1.2004	761	317.1	28.11	0.416688568	0.036938239	27
1862	4542	bl	0	25.292	2	Y	4	79.3	1	16	2	C	LMCI	MCI	2012/3/23	25.292	1.14577	1.2441	479.4	380.2	36.12	0.793074677	0.07534418	25	21	-0.924	-0.052	0.505	-0.448	5.12311	8.13851	1176.36	0	1	0	0	0	1	1	0	0	1.14577	1.2441	479.4	380.2	36.12	0.793074677	0.07534418	25
1863	4542	m12	1	25.292	3	Y	4	79.3	1	16	2	C	LMCI	Dementia	2013/3/6	8.105	NA	NA	NA	NA	NA	NA	NA	21	20	-1.287	-0.552	0.419	-0.253	4.7472	9.7548	1161.65	0	1	0	0	0	1	1	0	0	1.14577	1.2441	479.4	380.2	36.12	0.793074677	0.07534418	25
1864	4542	m24	2	25.292	5	Y	4	79.3	1	16	2	C	LMCI	Dementia	2014/3/24	27.903	0.994674	1.3322	256.2	409.9	36.34	1.599921936	0.141842311	20	18	-1.505	-0.185	-0.479	-0.756	4.6872	12.7776	1173.06	NA	NA	NA	NA	NA	NA	NA	NA	NA	1.14577	1.2441	479.4	380.2	36.12	0.793074677	0.07534418	25
1865	4542	m36	3	25.292	3	Y	4	79.3	1	16	2	C	LMCI	Dementia	2015/3/23	33.379	NA	NA	NA	NA	NA	NA	NA	19	17	-2.054	-1.177	-0.372	-0.104	NA	NA	NA	NA	NA	NA	NA	NA	NA	NA	NA	NA	1.14577	1.2441	479.4	380.2	36.12	0.793074677	0.07534418	25
1877	4547	bl	0	44.907	2	Y	4	77.3	0	18	0	C	EMCI	MCI	2012/3/14	44.907	1.24674	1.2281	695.1	241	23.21	0.346712703	0.033390879	30	22	0.409	0.828	0.344	0.706	7.0224	5.4036	1510.76	0	1	1	0	0	1	1	0	0	1.24674	1.2281	695.1	241	23.21	0.346712703	0.033390879	30
1878	4547	m12	1	44.907	2	Y	4	77.3	0	18	0	C	EMCI	MCI	2013/3/12	31.532	NA	NA	NA	NA	NA	NA	NA	28	23	0.379	0.872	0.892	0.706	7.0668	5.5572	1512.92	0	1	1	0	0	1	1	0	0	1.24674	1.2281	695.1	241	23.21	0.346712703	0.033390879	30
1879	4547	m24	2	44.907	2	Y	4	77.3	0	18	0	C	EMCI	MCI	2014/2/26	40.584	1.24998	1.4214	NA	NA	NA	NA	NA	30	24	0.243	0.536	0.031	0.706	6.6672	6.3708	1522.88	NA	1	1	0	0	1	1	0	0	1.24674	1.2281	695.1	241	23.21	0.346712703	0.033390879	30
1881	4547	m48	4	44.907	2	Y	4	77.3	0	18	0	C	EMCI	MCI	2016/3/1	24.719	NA	1.3956	430.4	229.4	22.32	0.532992565	0.051858736	27	23	-0.002	0.747	-0.025	0.706	6.64616	11.6878	1536.29	NA	1	1	0	0	1	1	0	0	1.24674	1.2281	695.1	241	23.21	0.346712703	0.033390879	30
1893	4553	bl	0	9.458	2	Y	4	68.5	1	17	0	C	EMCI	MCI	2012/3/6	9.458	1.66176	1.1381	1221	273.4	23.2	0.223914824	0.019000819	30	30	2.156	2.994	2.63	0.706	6.5664	3.642	1398.2	0	1	0	0	0	0	0	0	0	1.66176	1.1381	1221	273.4	23.2	0.223914824	0.019000819	30
1894	4553	m12	1	9.458	2	Y	4	68.5	1	17	0	C	EMCI	MCI	2013/3/20	12.796	NA	NA	NA	NA	NA	NA	NA	29	29	2.609	1.875	1.627	0.706	6.5064	4.524	1445.39	NA	NA	NA	NA	NA	NA	NA	NA	NA	1.66176	1.1381	1221	273.4	23.2	0.223914824	0.019000819	30
1895	4553	m24	2	9.458	2	Y	4	68.5	1	17	0	C	EMCI	MCI	2014/3/18	3.537	NA	NA	1250	325.5	26.06	0.2604	0.020848	30	28	2.313	2.994	2.005	0.706	6.25105	3.91108	1411.8	NA	NA	NA	NA	NA	NA	NA	NA	NA	1.66176	1.1381	1221	273.4	23.2	0.223914824	0.019000819	30
1896	4553	m36	3	9.458	2	Y	4	68.5	1	17	0	C	EMCI	MCI	2015/3/17	11.103	NA	NA	NA	NA	NA	NA	NA	30	30	2.762	2.091	1.275	0.706	NA	NA	NA	NA	NA	NA	NA	NA	NA	NA	NA	NA	1.66176	1.1381	1221	273.4	23.2	0.223914824	0.019000819	30
1897	4553	m48	4	9.458	2	Y	4	68.5	1	17	0	C	EMCI	MCI	2016/3/15	6.307	NA	NA	NA	NA	NA	NA	NA	30	29	3.139	1.465	1.275	0.706	NA	NA	NA	NA	NA	NA	NA	NA	NA	NA	NA	NA	1.66176	1.1381	1221	273.4	23.2	0.223914824	0.019000819	30
1908	4557	bl	0	19.789	2	Y	4	83.3	1	12	0	C	EMCI	MCI	2012/3/15	19.789	1.19866	1.334	1129	285.2	26.26	0.252612932	0.023259522	27	23	0.392	-0.56	-0.139	0.706	6.738	34.0248	1268.88	0	1	0	0	0	1	0	1	0	1.19866	1.334	1129	285.2	26.26	0.252612932	0.023259522	27
1909	4557	m12	1	19.789	2	Y	4	83.3	1	12	0	C	EMCI	MCI	2013/3/5	12.531	NA	NA	NA	NA	NA	NA	NA	30	23	0.518	-0.058	0.22	-1.381	6.54238	23.6747	1320.1	NA	NA	NA	NA	NA	NA	NA	NA	NA	1.19866	1.334	1129	285.2	26.26	0.252612932	0.023259522	27
1910	4557	m24	2	19.789	2	Y	4	83.3	1	12	0	C	EMCI	MCI	2014/3/6	27.338	1.18933	1.2576	1074	331.3	31.58	0.308472998	0.029404097	28	26	0.57	-0.174	0.246	-0.104	6.3936	21.0768	1271.95	0	1	0	0	0	1	0	1	0	1.19866	1.334	1129	285.2	26.26	0.252612932	0.023259522	27
1911	4557	m36	3	19.789	2	Y	4	83.3	1	12	0	C	EMCI	MCI	2015/3/16	33.505	NA	NA	NA	NA	NA	NA	NA	27	19	-0.342	-0.883	-0.285	-0.104	NA	NA	NA	NA	NA	NA	NA	NA	NA	NA	NA	NA	1.19866	1.334	1129	285.2	26.26	0.252612932	0.023259522	27
1912	4557	m48	4	19.789	2	Y	4	83.3	1	12	0	C	EMCI	MCI	2016/3/15	34.686	NA	1.2459	NA	NA	NA	NA	NA	26	24	-0.409	-0.791	-0.236	-0.104	NA	NA	NA	NA	NA	NA	NA	NA	NA	NA	NA	NA	1.19866	1.334	1129	285.2	26.26	0.252612932	0.023259522	27
1922	4562	bl	0	19.148	2	Y	4	63.6	0	18	2	C	LMCI	MCI	2012/4/12	19.148	1.26523	1.3024	312.4	231.6	23.97	0.741357234	0.076728553	24	22	-0.318	0.123	0.575	-1.33	5.28463	2.81784	1412.5	0	1	0	0	0	1	1	0	0	1.26523	1.3024	312.4	231.6	23.97	0.741357234	0.076728553	24
1923	4562	m12	1	19.148	2	Y	4	63.6	0	18	2	C	LMCI	MCI	2013/4/4	15.273	NA	NA	NA	NA	NA	NA	NA	26	24	-1.018	1.967	0.87	-0.896	5.082	2.8896	1449.85	NA	1	0	0	0	1	1	0	0	1.26523	1.3024	312.4	231.6	23.97	0.741357234	0.076728553	24
1924	4562	m24	2	19.148	2	Y	4	63.6	0	18	2	C	LMCI	MCI	2014/4/7	14.922	1.02058	1.4374	306.3	251.1	26.06	0.819784525	0.085079987	25	20	-0.772	0.527	1.169	-1.761	4.8288	4.9236	1445.78	NA	1	0	0	0	1	1	0	0	1.26523	1.3024	312.4	231.6	23.97	0.741357234	0.076728553	24
1926	4565	bl	0	15.289	2	Y	4	82.4	0	12	0	C	EMCI	MCI	2012/4/11	15.289	1.23947	1.2462	495.8	172	16.72	0.346914078	0.033723276	28	25	-0.176	-0.269	0.268	0.706	6.4404	3.1044	1323.23	0	1	0	1	0	1	1	0	0	1.23947	1.2462	495.8	172	16.72	0.346914078	0.033723276	28
1927	4565	m12	1	15.289	2	Y	4	82.4	0	12	0	C	EMCI	MCI	2013/2/28	24.228	NA	NA	NA	NA	NA	NA	NA	29	26	-0.021	-0.523	-0.253	0.706	6.4728	4.3752	1316.84	0	1	0	1	0	1	1	0	0	1.23947	1.2462	495.8	172	16.72	0.346914078	0.033723276	28
1928	4565	m24	2	15.289	2	Y	4	82.4	0	12	0	C	EMCI	MCI	2014/4/15	15.725	1.28211	NA	NA	NA	NA	NA	NA	28	24	0.203	-0.543	-0.116	-0.104	6.23569	5.66757	1327.82	0	1	0	1	0	1	1	0	0	1.23947	1.2462	495.8	172	16.72	0.346914078	0.033723276	28
1958	4582	bl	0	14.013	2	Y	4	66.6	1	16	1	C	LMCI	MCI	2012/3/26	14.013	1.02713	1.5151	786.9	321.5	33.56	0.408565256	0.042648367	27	20	-0.518	0.412	0.27	0.706	5.5692	2.6988	1277.33	0	0	0	1	0	0	0	0	0	1.02713	1.5151	786.9	321.5	33.56	0.408565256	0.042648367	27
1959	4582	m12	1	14.013	2	Y	4	66.6	1	16	1	C	LMCI	MCI	2013/3/25	15.174	NA	NA	NA	NA	NA	NA	NA	25	21	-0.915	-0.025	-0.135	-0.104	5.3916	1.2948	1337.21	NA	0	0	1	0	0	0	0	0	1.02713	1.5151	786.9	321.5	33.56	0.408565256	0.042648367	27
1960	4582	m24	2	14.013	2	Y	4	66.6	1	16	1	C	LMCI	MCI	2014/3/26	13.774	0.94617	1.5069	NA	NA	NA	NA	NA	27	23	-0.621	0.088	0.33	0.706	5.26327	2.72174	1338.49	NA	0	0	1	0	0	0	0	0	1.02713	1.5151	786.9	321.5	33.56	0.408565256	0.042648367	27
1961	4582	m36	3	14.013	2	Y	4	66.6	1	16	1	C	LMCI	MCI	2015/3/25	15.336	NA	NA	NA	NA	NA	NA	NA	25	14	-0.846	-0.294	-1.167	-0.104	5.10309	2.07701	1371.61	NA	0	0	1	0	0	0	0	0	1.02713	1.5151	786.9	321.5	33.56	0.408565256	0.042648367	27
1964	4584	bl	0	24.901	2	Y	4	78.3	1	16	1	C	LMCI	MCI	2012/4/12	24.901	1.29893	1.3979	806	359	32.75	0.445409429	0.040632754	27	22	0.221	-0.204	0.183	-0.104	5.29378	3.13518	1268.21	0	0	0	0	0	0	1	0	0	1.29893	1.3979	806	359	32.75	0.445409429	0.040632754	27
1965	4584	m12	1	24.901	2	Y	4	78.3	1	16	1	C	LMCI	MCI	2013/4/11	28.392	NA	NA	NA	NA	NA	NA	NA	26	22	-0.174	0.293	0.172	-0.104	5.1106	2.06206	1264.85	NA	0	0	0	0	0	1	0	0	1.29893	1.3979	806	359	32.75	0.445409429	0.040632754	27
1966	4584	m24	2	24.901	5	Y	4	78.3	1	16	1	C	LMCI	Dementia	2014/3/31	18.866	1.2026	1.3451	NA	NA	NA	NA	NA	26	19	-0.708	-1.566	0.355	-1.342	4.90761	2.98912	1251.15	NA	0	0	0	0	0	1	0	0	1.29893	1.3979	806	359	32.75	0.445409429	0.040632754	27
1980	4590	bl	0	10.592	2	Y	4	60.2	1	16	0	C	LMCI	MCI	2012/3/26	10.592	1.30287	1.2637	1197	256.5	24.6	0.214285714	0.020551378	28	29	1.22	2.397	1.2	0.706	8.202	1.2636	1396.5	0	NA	NA	NA	NA	NA	NA	NA	NA	1.30287	1.2637	1197	256.5	24.6	0.214285714	0.020551378	28
1981	4590	m12	1	10.592	2	Y	4	60.2	1	16	0	C	LMCI	MCI	2013/3/25	9.332	NA	NA	NA	NA	NA	NA	NA	29	30	2.285	2.397	1.504	0.706	7.9296	1.3836	1394.04	0	NA	NA	NA	NA	NA	NA	NA	NA	1.30287	1.2637	1197	256.5	24.6	0.214285714	0.020551378	28
1982	4590	m24	2	10.592	2	Y	4	60.2	1	16	0	C	LMCI	MCI	2014/3/10	9.414	1.33262	1.3375	884.4	242.4	23.59	0.274084125	0.026673451	29	30	1.637	2.397	1.504	0.706	NA	NA	NA	NA	NA	NA	NA	NA	NA	NA	NA	NA	1.30287	1.2637	1197	256.5	24.6	0.214285714	0.020551378	28
1983	4590	m36	3	10.592	2	Y	4	60.2	1	16	0	C	LMCI	MCI	2015/3/16	13.683	NA	NA	NA	NA	NA	NA	NA	29	29	1.667	1.979	2.005	0.706	NA	NA	NA	NA	NA	NA	NA	NA	NA	NA	NA	NA	1.30287	1.2637	1197	256.5	24.6	0.214285714	0.020551378	28
1991	4595	bl	0	28.984	2	Y	4	76.6	0	16	0	C	LMCI	MCI	2012/4/27	28.984	0.936565	1.6953	957.2	480.8	53	0.50229837	0.055369829	26	20	-0.392	-1.652	-0.162	-2.372	7.266	0.9336	1555.18	0	NA	NA	NA	NA	NA	NA	NA	NA	0.936565	1.6953	957.2	480.8	53	0.50229837	0.055369829	26
1992	4595	m12	1	28.984	5	Y	4	76.6	0	16	0	C	LMCI	Dementia	2013/4/16	30.946	NA	NA	NA	NA	NA	NA	NA	24	17	-0.104	-1.652	-0.059	-0.949	7.2852	0.8844	1586.41	0	NA	NA	NA	NA	NA	NA	NA	NA	0.936565	1.6953	957.2	480.8	53	0.50229837	0.055369829	26
1993	4595	m24	2	28.984	3	Y	4	76.6	0	16	0	C	LMCI	Dementia	2014/4/29	51.26	0.787287	1.5881	781.2	621.8	66.47	0.795954941	0.085087046	20	11	-1.138	NA	-1.964	-0.533	7.0524	2.7	1557.63	0	NA	NA	NA	NA	NA	NA	NA	NA	0.936565	1.6953	957.2	480.8	53	0.50229837	0.055369829	26
1994	4595	m36	3	28.984	3	Y	4	76.6	0	16	0	C	LMCI	Dementia	2015/4/28	33.391	NA	NA	NA	NA	NA	NA	NA	3	4	-2.466	-2.719	-3.299	-3.01	NA	NA	NA	NA	NA	NA	NA	NA	NA	NA	NA	NA	0.936565	1.6953	957.2	480.8	53	0.50229837	0.055369829	26
1995	4596	bl	0	21.522	2	Y	4	65.7	0	20	0	C	LMCI	MCI	2012/4/16	21.522	1.07846	1.5117	473.8	238.4	23.72	0.503165893	0.050063318	29	22	-0.327	-0.436	0.49	-0.104	5.7036	1.4592	1430.45	0	0	0	0	0	0	1	0	0	1.07846	1.5117	473.8	238.4	23.72	0.503165893	0.050063318	29
1996	4596	m12	1	21.522	2	Y	4	65.7	0	20	0	C	LMCI	MCI	2013/4/12	21.454	NA	NA	NA	NA	NA	NA	NA	27	21	-0.513	-1.011	-0.332	-0.253	5.4996	1.0104	1407.56	NA	0	0	0	0	0	1	0	0	1.07846	1.5117	473.8	238.4	23.72	0.503165893	0.050063318	29
1997	4596	m24	2	21.522	5	Y	4	65.7	0	20	0	C	LMCI	Dementia	2014/4/8	33.932	1.15137	1.4687	477.8	267.5	26.01	0.559857681	0.054437003	27	23	-0.421	-0.88	-0.244	0.706	5.24592	1.36421	1424.12	NA	0	0	0	0	0	1	0	0	1.07846	1.5117	473.8	238.4	23.72	0.503165893	0.050063318	29
1998	4596	m36	3	21.522	3	Y	4	65.7	0	20	0	C	LMCI	Dementia	2015/4/21	23.782	NA	NA	NA	NA	NA	NA	NA	21	17	-0.949	-1.006	-0.543	-0.756	NA	NA	NA	NA	NA	NA	NA	NA	NA	NA	NA	NA	1.07846	1.5117	473.8	238.4	23.72	0.503165893	0.050063318	29
1999	4597	bl	0	23.361	2	Y	4	68.5	1	18	0	C	EMCI	MCI	2012/3/19	23.361	1.19654	1.4319	715.5	277.5	27.88	0.387840671	0.038965758	29	25	1.108	-0.105	-0.223	0.706	6.30044	7.57121	1288.74	0	0	0	1	0	0	0	0	0	1.19654	1.4319	715.5	277.5	27.88	0.387840671	0.038965758	29
2000	4597	m12	1	23.361	2	Y	4	68.5	1	18	0	C	EMCI	MCI	2013/3/11	14.987	NA	NA	NA	NA	NA	NA	NA	30	24	1.371	-0.48	-1.036	0.706	6.3264	9.1704	1355.23	0	0	0	1	0	0	0	0	0	1.19654	1.4319	715.5	277.5	27.88	0.387840671	0.038965758	29
2001	4597	m24	2	23.361	2	Y	4	68.5	1	18	0	C	EMCI	MCI	2014/4/8	26.197	1.11735	1.3122	NA	NA	NA	NA	NA	26	15	0.073	-1.915	-2.266	-0.984	NA	NA	NA	NA	NA	NA	NA	NA	NA	NA	NA	NA	1.19654	1.4319	715.5	277.5	27.88	0.387840671	0.038965758	29
2017	4605	bl	0	15.111	2	Y	4	84.7	1	17	0	C	LMCI	MCI	2012/4/19	15.111	1.31258	1.0211	817.7	317.9	28.01	0.388773389	0.034254617	29	22	1.129	-0.959	0.926	0.706	5.2356	18.9432	1411.5	0	1	1	1	0	0	0	0	0	1.31258	1.0211	817.7	317.9	28.01	0.388773389	0.034254617	29
2018	4605	m12	1	15.111	2	Y	4	84.7	1	17	0	C	LMCI	MCI	2013/3/27	24.145	NA	NA	NA	NA	NA	NA	NA	29	24	0.855	-0.171	0.471	-0.104	5.2332	21.3456	1419.39	0	1	1	1	0	0	0	0	0	1.31258	1.0211	817.7	317.9	28.01	0.388773389	0.034254617	29
2027	4611	bl	0	12.208	2	Y	4	66.9	0	18	1	C	LMCI	MCI	2012/4/9	12.208	1.20269	1.2123	574.2	190.5	20.44	0.331765935	0.035597353	25	26	0.1	1.482	-0.06	0.706	6.66766	1.65485	1530.86	0	1	0	0	0	1	0	0	0	1.20269	1.2123	574.2	190.5	20.44	0.331765935	0.035597353	25
2028	4611	m12	1	12.208	2	Y	4	66.9	0	18	1	C	LMCI	MCI	2013/4/1	16.747	NA	NA	NA	NA	NA	NA	NA	26	25	0.172	0.935	0.002	0.706	6.42135	3.87163	1538.77	NA	1	0	0	0	1	0	0	0	1.20269	1.2123	574.2	190.5	20.44	0.331765935	0.035597353	25
2029	4611	m24	2	12.208	2	Y	4	66.9	0	18	1	C	LMCI	MCI	2014/5/19	14.074	NA	1.3714	512.2	205.4	21.3	0.401015228	0.041585318	24	23	0.222	0.898	-0.127	0.706	6.23817	2.20069	1514.81	NA	1	0	0	0	1	0	0	0	1.20269	1.2123	574.2	190.5	20.44	0.331765935	0.035597353	25
2030	4611	m36	3	12.208	2	Y	4	66.9	0	18	1	C	LMCI	MCI	2015/3/23	21.853	NA	NA	NA	NA	NA	NA	NA	27	21	-0.036	1.096	-0.415	-0.104	NA	NA	NA	NA	NA	NA	NA	NA	NA	NA	NA	NA	1.20269	1.2123	574.2	190.5	20.44	0.331765935	0.035597353	25
2031	4611	m48	4	12.208	2	Y	4	66.9	0	18	1	C	LMCI	MCI	2016/4/26	20.242	NA	1.3088	455.4	227.6	23.1	0.499780413	0.050724638	25	22	-0.241	0.482	-0.087	-0.104	6.03629	6.97737	1515.8	NA	1	0	0	0	1	0	0	0	1.20269	1.2123	574.2	190.5	20.44	0.331765935	0.035597353	25
2040	4614	bl	0	13.931	2	Y	4	67.7	1	20	1	C	EMCI	MCI	2012/4/24	13.931	1.14604	1.1666	NA	NA	NA	NA	NA	28	28	1.202	1.492	0.521	-0.104	5.9556	1.2216	1256.46	0	0	0	1	0	1	1	0	0	1.14604	1.1666	NA	NA	NA	NA	NA	28
2041	4614	m12	1	13.931	2	Y	4	67.7	1	20	1	C	EMCI	MCI	2013/3/12	71.836	NA	NA	NA	NA	NA	NA	NA	30	29	1.891	1.06	0.575	-0.104	6.084	1.0368	1257.76	0	0	0	1	0	1	1	0	0	1.14604	1.1666	NA	NA	NA	NA	NA	28
2042	4614	m24	2	13.931	2	Y	4	67.7	1	20	1	C	EMCI	MCI	2014/4/15	19.409	1.08725	1.1194	1396	340.9	33.53	0.244197708	0.024018625	23	26	1.242	0.314	0.823	-0.756	5.8824	1.0368	1255.41	0	0	0	1	0	1	1	0	0	1.14604	1.1666	NA	NA	NA	NA	NA	28
2043	4614	m36	3	13.931	2	Y	4	67.7	1	20	1	C	EMCI	MCI	2015/4/15	15.811	NA	NA	NA	NA	NA	NA	NA	28	24	1.218	0.725	0.781	-0.104	NA	NA	NA	NA	NA	NA	NA	NA	NA	NA	NA	NA	1.14604	1.1666	NA	NA	NA	NA	NA	28
2054	4621	bl	0	10.422	2	Y	4	69.9	0	20	0	C	EMCI	MCI	2012/4/17	10.422	1.34031	1.1595	853.3	169.3	14.55	0.198406188	0.017051447	28	25	0.22	2.636	1.856	0.706	7.3296	7.062	1471.58	0	1	0	0	0	1	0	0	0	1.34031	1.1595	853.3	169.3	14.55	0.198406188	0.017051447	28
2055	4621	m12	1	10.422	2	Y	4	69.9	0	20	0	C	EMCI	MCI	2013/6/25	14.713	NA	NA	NA	NA	NA	NA	NA	26	26	0.133	2.397	1.902	-0.104	7.2756	6.6468	1468.22	NA	1	0	0	0	1	0	0	0	1.34031	1.1595	853.3	169.3	14.55	0.198406188	0.017051447	28
2056	4621	m24	2	10.422	2	Y	4	69.9	0	20	0	C	EMCI	MCI	2014/4/29	20.862	1.34163	1.1253	NA	NA	NA	NA	NA	29	27	0.343	1.967	1.16	0.706	7.1494	7.69401	1474.63	NA	1	0	0	0	1	0	0	0	1.34031	1.1595	853.3	169.3	14.55	0.198406188	0.017051447	28
2057	4621	m36	3	10.422	2	Y	4	69.9	0	20	0	C	EMCI	MCI	2015/4/23	5.745	NA	NA	NA	NA	NA	NA	NA	30	27	0.546	2.162	1.856	0.706	NA	NA	NA	NA	NA	NA	NA	NA	NA	NA	NA	NA	1.34031	1.1595	853.3	169.3	14.55	0.198406188	0.017051447	28
2058	4621	m48	4	10.422	NA	Y	4	69.9	0	20	0	C	EMCI		2016/4/25	12.078	NA	NA	NA	NA	NA	NA	NA	30	29	0.591	1.107	0.585	0.706	NA	NA	NA	NA	NA	NA	NA	NA	NA	NA	NA	NA	1.34031	1.1595	853.3	169.3	14.55	0.198406188	0.017051447	28
2059	4623	bl	0	11.32	2	Y	4	61.1	1	13	1	C	EMCI	MCI	2012/5/4	11.32	1.20359	1.1633	635.2	240.1	20.08	0.377991184	0.031612091	30	23	0.202	0.975	0.175	0.706	7.2324	1.1376	1425.85	0	1	0	1	1	1	1	0	0	1.20359	1.1633	635.2	240.1	20.08	0.377991184	0.031612091	30
2060	4623	m12	1	11.32	2	Y	4	61.1	1	13	1	C	EMCI	MCI	2013/5/13	10.361	NA	NA	NA	NA	NA	NA	NA	29	21	0.148	0.428	0.26	0.706	6.84	0.8664	1411.98	0	1	0	1	1	1	1	0	0	1.20359	1.1633	635.2	240.1	20.08	0.377991184	0.031612091	30
2061	4623	m24	2	11.32	2	Y	4	61.1	1	13	1	C	EMCI	MCI	2014/5/8	13.252	1.22124	1.1563	691.6	289.3	25.84	0.418305379	0.037362637	26	22	0.466	0.372	0.213	-0.564	6.8904	1.4376	1425.35	NA	1	0	1	1	1	1	0	0	1.20359	1.1633	635.2	240.1	20.08	0.377991184	0.031612091	30
2062	4623	m36	3	11.32	5	Y	4	61.1	1	13	1	C	EMCI	Dementia	2015/5/14	7.924	NA	NA	NA	NA	NA	NA	NA	29	24	0.052	0.898	0.264	0.706	NA	NA	NA	NA	NA	NA	NA	NA	NA	NA	NA	NA	1.20359	1.1633	635.2	240.1	20.08	0.377991184	0.031612091	30
2063	4623	m48	4	11.32	3	Y	4	61.1	1	13	1	C	EMCI	Dementia	2016/4/27	17.333	NA	NA	737.6	306.8	30.55	0.415943601	0.041418113	29	29	0.64	1.542	0.504	0.706	6.56207	1.52038	1418.48	NA	1	0	1	1	1	1	0	0	1.20359	1.1633	635.2	240.1	20.08	0.377991184	0.031612091	30
2064	4624	bl	0	25.874	2	Y	4	77.6	1	13	1	C	EMCI	MCI	2012/6/13	25.874	1.41634	1.6907	608.9	417.2	37.45	0.685169979	0.061504352	30	23	0.696	0.711	-0.06	-0.871	6.62434	13.6113	1311.46	0	1	0	0	0	1	1	0	0	1.41634	1.6907	608.9	417.2	37.45	0.685169979	0.061504352	30
2065	4624	m12	1	25.874	1	Y	4	77.6	1	13	1	C	EMCI	CN	2013/7/8	26.798	NA	NA	NA	NA	NA	NA	NA	29	22	0.244	0.872	0.125	0.706	6.3409	9.45503	1380.85	0	1	0	0	0	1	1	0	0	1.41634	1.6907	608.9	417.2	37.45	0.685169979	0.061504352	30
2066	4624	m24	2	25.874	1	Y	4	77.6	1	13	1	C	EMCI	CN	2014/8/15	25.49	NA	1.6161	NA	NA	NA	NA	NA	28	20	0.197	0.088	0.014	0.706	6.05994	13.0704	1377.02	0	1	0	0	0	1	1	0	0	1.41634	1.6907	608.9	417.2	37.45	0.685169979	0.061504352	30
2067	4624	m36	3	25.874	4	Y	4	77.6	1	13	1	C	EMCI	MCI	2015/8/28	27.829	NA	NA	NA	NA	NA	NA	NA	29	24	0.006	-0.05	0.032	-0.104	NA	NA	NA	NA	NA	NA	NA	NA	NA	NA	NA	NA	1.41634	1.6907	608.9	417.2	37.45	0.685169979	0.061504352	30
2077	4629	bl	0	20.993	2	Y	4	70.7	0	18	0	C	LMCI	MCI	2012/4/23	20.993	1.22546	1.1017	1088	114.8	10.33	0.105514706	0.009494485	29	28	1.606	0.016	0.87	0.706	6.8184	1.2336	1297.02	0	1	0	0	0	1	0	0	0	1.22546	1.1017	1088	114.8	10.33	0.105514706	0.009494485	29
2078	4629	m12	1	20.993	NA	Y	4	70.7	0	18	0	C	LMCI		2013/4/22	34.51	NA	NA	NA	NA	NA	NA	NA	NA	NA	NA	NA	NA	NA	6.7848	0.876	1356.46	NA	1	0	0	0	1	0	0	0	1.22546	1.1017	1088	114.8	10.33	0.105514706	0.009494485	29
2084	4631	bl	0	13.454	2	Y	4	69.5	0	20	0	C	LMCI	MCI	2012/6/11	13.454	1.4081	1.4387	725.4	282.4	30.41	0.389302454	0.041921698	28	26	0.912	0.016	0.277	-0.104	7.7484	0.408	1593.02	0	1	0	0	0	1	0	0	0	1.4081	1.4387	725.4	282.4	30.41	0.389302454	0.041921698	28
2085	4631	m12	1	13.454	2	Y	4	69.5	0	20	0	C	LMCI	MCI	2013/6/17	8.843	NA	NA	NA	NA	NA	NA	NA	28	25	1.02	1.233	1.26	0.706	7.632	0.4164	1590.25	0	1	0	0	0	1	0	0	0	1.4081	1.4387	725.4	282.4	30.41	0.389302454	0.041921698	28
2086	4631	m24	2	13.454	2	Y	4	69.5	0	20	0	C	LMCI	MCI	2014/6/9	14.642	NA	1.4707	612.4	325.3	35.85	0.531188766	0.05854017	29	27	1.596	0.832	0.719	-0.984	7.8336	0.6444	1608.87	NA	1	0	0	0	1	0	0	0	1.4081	1.4387	725.4	282.4	30.41	0.389302454	0.041921698	28
2087	4631	m36	3	13.454	2	Y	4	69.5	0	20	0	C	LMCI	MCI	2015/6/23	19.401	NA	NA	NA	NA	NA	NA	NA	28	23	0.966	0.844	0.754	-0.104	NA	NA	NA	NA	NA	NA	NA	NA	NA	NA	NA	NA	1.4081	1.4387	725.4	282.4	30.41	0.389302454	0.041921698	28
2094	4635	bl	0	12.901	2	Y	4	72.7	1	12	1	C	EMCI	MCI	2012/4/18	12.901	1.34878	1.3045	359.3	206.3	20.45	0.574172001	0.056916226	30	22	1.093	0.048	0.76	-0.104	7.0668	10.9584	1434.7	0	1	0	1	0	1	1	0	0	1.34878	1.3045	359.3	206.3	20.45	0.574172001	0.056916226	30
2095	4635	m12	1	12.901	2	Y	4	72.7	1	12	1	C	EMCI	MCI	2013/4/25	16.921	NA	NA	NA	NA	NA	NA	NA	29	24	1.31	0.394	0.102	-0.104	6.9432	13.7064	1449.79	NA	1	0	1	0	1	1	0	0	1.34878	1.3045	359.3	206.3	20.45	0.574172001	0.056916226	30
2096	4635	m24	2	12.901	2	Y	4	72.7	1	12	1	C	EMCI	MCI	2014/4/21	24.34	1.33705	1.3198	324.9	214	21.94	0.658664204	0.06752847	28	22	1.144	1.045	0.92	-0.104	6.56874	9.86312	1446.93	NA	1	0	1	0	1	1	0	0	1.34878	1.3045	359.3	206.3	20.45	0.574172001	0.056916226	30
2097	4635	m36	3	12.901	2	Y	4	72.7	1	12	1	C	EMCI	MCI	2015/4/15	20.24	NA	NA	NA	NA	NA	NA	NA	29	25	1.29	-0.052	0.29	-0.896	NA	NA	NA	NA	NA	NA	NA	NA	NA	NA	NA	NA	1.34878	1.3045	359.3	206.3	20.45	0.574172001	0.056916226	30
2099	4636	bl	0	17.733	2	Y	4	77.1	1	16	1	C	LMCI	MCI	2012/4/17	17.733	1.247	1.4026	744.4	407.1	30.4	0.546883396	0.040838259	28	24	1.121	0.016	-0.736	0.706	5.2164	6.5712	1243.36	0	1	0	0	0	1	1	0	0	1.247	1.4026	744.4	407.1	30.4	0.546883396	0.040838259	28
2100	4636	m12	1	17.733	2	Y	4	77.1	1	16	1	C	LMCI	MCI	2013/4/17	22.018	NA	NA	NA	NA	NA	NA	NA	25	25	0.565	-0.087	-0.475	-0.871	4.65	11.2872	1283.36	NA	NA	NA	NA	NA	NA	NA	NA	NA	1.247	1.4026	744.4	407.1	30.4	0.546883396	0.040838259	28
2101	4636	m24	2	17.733	2	Y	4	77.1	1	16	1	C	LMCI	MCI	2014/4/30	26.128	1.21108	1.4192	729.1	333.7	28.89	0.45768756	0.039624194	29	26	0.234	-0.025	-1.005	-0.253	5.04436	10.923	1265.31	NA	1	0	0	0	1	1	0	0	1.247	1.4026	744.4	407.1	30.4	0.546883396	0.040838259	28
2102	4636	m36	3	17.733	2	Y	4	77.1	1	16	1	C	LMCI	MCI	2015/4/15	21.916	NA	NA	NA	NA	NA	NA	NA	27	23	0.455	0.272	-0.438	0.706	NA	NA	NA	NA	NA	NA	NA	NA	NA	NA	NA	NA	1.247	1.4026	744.4	407.1	30.4	0.546883396	0.040838259	28
2103	4636	m48	4	17.733	2	Y	4	77.1	1	16	1	C	LMCI	MCI	2016/4/19	13.87	NA	1.3878	NA	405.1		NA	NA	26	22	0.089	-0.711	-0.808	0.706	4.732	14.5431	1259.79	NA	1	0	0	0	1	1	0	0	1.247	1.4026	744.4	407.1	30.4	0.546883396	0.040838259	28
2125	4646	bl	0	26.1	2	Y	4	60.8	1	16	1	C	LMCI	MCI	2012/5/24	26.1	1.27389	1.1968	1105	484.7	39.17	0.438642534	0.035447964	30	23	0.268	0.591	1.076	-0.674	4.96578	0.956767	1362.3	0	NA	NA	NA	NA	NA	NA	NA	NA	1.27389	1.1968	1105	484.7	39.17	0.438642534	0.035447964	30
2126	4646	m12	1	26.1	2	Y	4	60.8	1	16	1	C	LMCI	MCI	2013/5/14	9.715	NA	NA	NA	NA	NA	NA	NA	27	21	0.526	0.872	1.093	-0.104	5.14154	0.969144	1391.8	NA	NA	NA	NA	NA	NA	NA	NA	NA	1.27389	1.1968	1105	484.7	39.17	0.438642534	0.035447964	30
2127	4646	m24	2	26.1	2	Y	4	60.8	1	16	1	C	LMCI	MCI	2014/6/10	10.793	NA	NA	NA	NA	NA	NA	NA	27	24	0.394	0.872	0.594	-0.104	4.94845	0.887454	1392.31	NA	NA	NA	NA	NA	NA	NA	NA	NA	1.27389	1.1968	1105	484.7	39.17	0.438642534	0.035447964	30
2148	4659	bl	0	36.618	2	Y	4	85.9	0	17	2	C	EMCI	MCI	2012/4/30	36.618	1.18592	1.3837	667.9	261.8	27.55	0.391974847	0.04124869	28	23	0.481	-0.575	-0.007	-0.104	6.46715	19.7975	1589.8	1	1	0	0	0	1	1	0	1	1.18592	1.3837	667.9	261.8	27.55	0.391974847	0.04124869	28
2149	4659	m12	1	36.618	2	Y	4	85.9	0	17	2	C	EMCI	MCI	2013/5/9	38.736	NA	NA	NA	NA	NA	NA	NA	25	22	-0.022	-0.704	0.047	-0.984	6.34865	19.9109	1665.09	NA	1	0	0	0	1	1	0	1	1.18592	1.3837	667.9	261.8	27.55	0.391974847	0.04124869	28
2150	4659	m24	2	36.618	2	Y	4	85.9	0	17	2	C	EMCI	MCI	2014/4/17	43.663	NA	NA	NA	NA	NA	NA	NA	27	21	0.063	-0.684	-0.231	0.706	6.48572	23.5912	1758.72	1	1	0	0	0	1	1	0	1	1.18592	1.3837	667.9	261.8	27.55	0.391974847	0.04124869	28
2151	4659	m36	3	36.618	5	Y	4	85.9	0	17	2	C	EMCI	Dementia	2015/4/21	41.627	NA	NA	NA	NA	NA	NA	NA	25	21	0.079	-1.291	-0.367	-1.689	NA	NA	NA	NA	NA	NA	NA	NA	NA	NA	NA	NA	1.18592	1.3837	667.9	261.8	27.55	0.391974847	0.04124869	28
2152	4659	m48	4	36.618	3	Y	4	85.9	0	17	2	C	EMCI	Dementia	2016/5/4	42.281	NA	NA	NA	NA	NA	NA	NA	23	23	-0.522	-0.684	0.429	-0.253	5.92626	23.1394	1714.55	NA	1	0	0	0	1	1	0	1	1.18592	1.3837	667.9	261.8	27.55	0.391974847	0.04124869	28
2156	4661	bl	0	11.688	2	Y	4	73.6	0	18	1	C	EMCI	MCI	2012/6/12	11.688	1.14011	1.671	604	330.4	33.6	0.547019868	0.055629139	28	20	0.06	-0.425	0.16	-0.448	6.1572	1.3332	1521.84	0	1	1	0	0	1	0	0	0	1.14011	1.671	604	330.4	33.6	0.547019868	0.055629139	28
2157	4661	m12	1	11.688	3	Y	4	73.6	0	18	1	C	EMCI	Dementia	2013/6/12	22.141	NA	NA	NA	NA	NA	NA	NA	27	20	-0.607	-1.374	-0.303	-0.104	5.7625	0.624705	1573.06	0	1	1	0	0	1	0	0	0	1.14011	1.671	604	330.4	33.6	0.547019868	0.055629139	28
2158	4661	m24	2	11.688	3	Y	4	73.6	0	18	1	C	EMCI	Dementia	2014/6/4	16.546	NA	1.5195	550.1	299.1	29.3	0.543719324	0.053263043	25	19	-0.67	-1.62	-0.689	-1.402	6.0036	1.4736	1564.13	0	1	1	0	0	1	0	0	0	1.14011	1.671	604	330.4	33.6	0.547019868	0.055629139	28
2159	4661	m36	3	11.688	3	Y	4	73.6	0	18	1	C	EMCI	Dementia	2015/6/2	17.115	NA	NA	NA	NA	NA	NA	NA	23	13	-1.23	-1.915	-0.839	-1.967	NA	NA	NA	NA	NA	NA	NA	NA	NA	NA	NA	NA	1.14011	1.671	604	330.4	33.6	0.547019868	0.055629139	28
2160	4668	bl	0	46.404	2	Y	4	70.8	0	20	1	C	LMCI	MCI	2012/5/3	46.404	1.04322	1.5979	698.1	297.2	33.14	0.425726973	0.047471709	26	21	-1.032	-0.708	0.094	-0.104	7.54184	12.3005	1737.71	0	1	1	0	0	1	1	0	0	1.04322	1.5979	698.1	297.2	33.14	0.425726973	0.047471709	26
2161	4668	m12	1	46.404	5	Y	4	70.8	0	20	1	C	LMCI	Dementia	2013/5/23	32.292	NA	NA	NA	NA	NA	NA	NA	26	17	-1.745	-2.021	-1.41	-0.104	7.38166	13.8049	1737.13	0	1	1	0	0	1	1	0	0	1.04322	1.5979	698.1	297.2	33.14	0.425726973	0.047471709	26
2167	4674	bl	0	6.197	2	Y	4	77.9	0	20	1	C	EMCI	MCI	2012/5/14	6.197	1.45232	1.2695	843.1	329.1	31.89	0.390345155	0.037824695	24	26	-0.024	-0.154	0.268	-0.104	7.5912	7.476	1452.06	0	1	0	0	0	0	1	0	0	1.45232	1.2695	843.1	329.1	31.89	0.390345155	0.037824695	24
2168	4674	m12	1	6.197	2	Y	4	77.9	0	20	1	C	EMCI	MCI	2013/5/17	4.037	NA	NA	NA	NA	NA	NA	NA	28	24	0.283	0.875	2.085	0.706	7.608	6.9564	1521.96	NA	1	0	0	0	0	1	0	0	1.45232	1.2695	843.1	329.1	31.89	0.390345155	0.037824695	24
2169	4674	m24	2	6.197	2	Y	4	77.9	0	20	1	C	EMCI	MCI	2014/5/23	6.469	NA	1.303	NA	NA	NA	NA	NA	30	24	0.585	0.899	1.662	-0.104	7.6548	8.7684	1519.58	NA	1	0	0	0	0	1	0	0	1.45232	1.2695	843.1	329.1	31.89	0.390345155	0.037824695	24
2170	4674	m36	3	6.197	2	Y	4	77.9	0	20	1	C	EMCI	MCI	2015/5/22	6.997	NA	NA	NA	NA	NA	NA	NA	30	24	0.437	0.12	1.19	-0.104	NA	NA	NA	NA	NA	NA	NA	NA	NA	NA	NA	NA	1.45232	1.2695	843.1	329.1	31.89	0.390345155	0.037824695	24
2171	4674	m48	4	6.197	2	Y	4	77.9	0	20	1	C	EMCI	MCI	2016/5/24	10.336	NA	1.3128	NA	NA	NA	NA	NA	27	24	0.335	0.844	1.462	-0.871	7.49245	8.90471	1569.46	NA	1	0	0	0	0	1	0	0	1.45232	1.2695	843.1	329.1	31.89	0.390345155	0.037824695	24
2172	4675	bl	0	34.723	2	Y	4	79.8	0	12	1	C	LMCI	MCI	2012/5/3	34.723	1.18435	1.6106	733.7	514.2	52.77	0.700831402	0.071923129	25	20	-0.18	-1.238	-0.55	-0.104	6.14286	25.6161	1378.9	0	1	1	0	1	1	1	0	1	1.18435	1.6106	733.7	514.2	52.77	0.700831402	0.071923129	25
2173	4675	m12	1	34.723	2	Y	4	79.8	0	12	1	C	LMCI	MCI	2013/4/23	28.8	NA	NA	NA	NA	NA	NA	NA	25	20	-0.046	-0.872	-0.438	-0.104	5.96216	23.0404	1441.66	0	1	1	0	1	1	1	0	1	1.18435	1.6106	733.7	514.2	52.77	0.700831402	0.071923129	25
2174	4675	m24	2	34.723	5	Y	4	79.8	0	12	1	C	LMCI	Dementia	2014/4/28	42.893	1.13815	1.6115	NA	NA	NA	NA	NA	21	19	-0.336	-0.423	-0.378	-1.501	5.61683	27.8069	1413.59	0	1	1	0	1	1	1	0	1	1.18435	1.6106	733.7	514.2	52.77	0.700831402	0.071923129	25
2175	4675	m36	3	34.723	3	Y	4	79.8	0	12	1	C	LMCI	Dementia	2015/5/4	37.512	NA	NA	NA	NA	NA	NA	NA	18	11	-0.973	-1.5	-1.868	-2	NA	NA	NA	NA	NA	NA	NA	NA	NA	NA	NA	NA	1.18435	1.6106	733.7	514.2	52.77	0.700831402	0.071923129	25
2176	4675	m48	4	34.723	3	Y	4	79.8	0	12	1	C	LMCI	Dementia	2016/5/11	17.199	NA	NA	NA	NA	NA	NA	NA	16	7	-1.509	-1.384	-2.7	-0.564	NA	NA	NA	NA	NA	NA	NA	NA	NA	NA	NA	NA	1.18435	1.6106	733.7	514.2	52.77	0.700831402	0.071923129	25
2184	4679	bl	0	6.662	2	Y	4	69.1	0	17	1	C	EMCI	MCI	2012/6/20	6.662	1.0967	1.1633	1046	339.3	31.59	0.324378585	0.030200765	28	26	0.603	2.398	0.669	0.706	6.7176	4.9992	1512.03	0	0	0	1	1	0	1	0	0	1.0967	1.1633	1046	339.3	31.59	0.324378585	0.030200765	28
2185	4679	m12	1	6.662	2	Y	4	69.1	0	17	1	C	EMCI	MCI	2013/7/11	22.164	NA	NA	NA	NA	NA	NA	NA	27	24	0.163	1.984	0.781	-1.204	6.2796	3.5832	1507.26	0	0	0	1	1	0	1	0	0	1.0967	1.1633	1046	339.3	31.59	0.324378585	0.030200765	28
2186	4679	m24	2	6.662	2	Y	4	69.1	0	17	1	C	EMCI	MCI	2014/6/26	23.364	NA	1.1839	1041	394.1	37.76	0.37857829	0.036272815	29	25	0.505	2.027	0.782	0.706	6.4116	6.1224	1503.29	0	0	0	1	1	0	1	0	0	1.0967	1.1633	1046	339.3	31.59	0.324378585	0.030200765	28
2187	4680	bl	0	13.169	2	Y	4	63.4	1	19	2	C	EMCI	MCI	2012/5/14	13.169	1.16632	1.3681	487.9	246.2	24.13	0.504611601	0.049456856	29	24	0.227	0.209	0.782	-0.104	5.8116	2.6916	1121.82	0	1	0	1	1	0	1	0	0	1.16632	1.3681	487.9	246.2	24.13	0.504611601	0.049456856	29
2189	4680	m24	2	13.169	3	Y	4	63.4	1	19	2	C	EMCI	Dementia	2014/4/16	18.368	0.974168	1.4258	NA	NA	NA	NA	NA	27	19	-0.875	-1.437	-0.489	-1.342	5.592	5.5452	1152.31	0	1	0	1	1	0	1	0	0	1.16632	1.3681	487.9	246.2	24.13	0.504611601	0.049456856	29
2193	4689	bl	0	17.448	2	Y	4	69.6	0	16	2	C	LMCI	MCI	2012/5/14	17.448	1.23445	1.5256	747.3	384.7	32.4	0.514786565	0.043356082	29	24	-0.991	-0.236	0.274	-0.104	5.2704	2.4612	1351.23	0	1	0	0	1	1	1	0	0	1.23445	1.5256	747.3	384.7	32.4	0.514786565	0.043356082	29
2194	4689	m12	1	17.448	3	Y	4	69.6	0	16	2	C	LMCI	Dementia	2013/5/17	18.032	NA	NA	NA	NA	NA	NA	NA	29	20	-1.513	-0.167	-0.213	-0.104	4.908	3.1992	1334.52	NA	1	0	0	1	1	1	0	0	1.23445	1.5256	747.3	384.7	32.4	0.514786565	0.043356082	29
2195	4689	m24	2	17.448	3	Y	4	69.6	0	16	2	C	LMCI	Dementia	2014/5/28	13.395	NA	1.4582	NA	NA	NA	NA	NA	24	16	-2.3	-0.861	-0.824	-0.104	4.4676	4.2252	1333.15	NA	1	0	0	1	1	1	0	0	1.23445	1.5256	747.3	384.7	32.4	0.514786565	0.043356082	29
2196	4689	m36	3	17.448	3	Y	4	69.6	0	16	2	C	LMCI	Dementia	2015/5/21	14.285	NA	NA	NA	NA	NA	NA	NA	14	6	-2.859	-2.25	-2.054	-2.457	NA	NA	NA	NA	NA	NA	NA	NA	NA	NA	NA	NA	1.23445	1.5256	747.3	384.7	32.4	0.514786565	0.043356082	29
2212	4712	bl	0	20.189	2	Y	4	74.3	0	17	1	C	LMCI	MCI	2012/5/15	20.189	1.28572	1.2957	1127	513.7	51.87	0.45581189	0.046024845	24	22	-0.747	0.31	0.419	0.706	4.96702	3.94341	1399.35	0	1	1	0	0	1	1	0	0	1.28572	1.2957	1127	513.7	51.87	0.45581189	0.046024845	24
2213	4712	m12	1	20.189	5	Y	4	74.3	0	17	1	C	LMCI	Dementia	2013/4/30	17.037	NA	NA	NA	NA	NA	NA	NA	25	20	-0.73	0.45	0.129	0.706	4.69719	5.10317	1431.9	0	1	1	0	0	1	1	0	0	1.28572	1.2957	1127	513.7	51.87	0.45581189	0.046024845	24
2214	4712	m24	2	20.189	3	Y	4	74.3	0	17	1	C	LMCI	Dementia	2014/7/29	30.237	NA	1.3219	NA	NA	NA	NA	NA	24	19	-0.805	1.007	0.255	-0.104	4.43851	4.6811	1425.4	0	1	1	0	0	1	1	0	0	1.28572	1.2957	1127	513.7	51.87	0.45581189	0.046024845	24
2215	4712	m36	3	20.189	3	Y	4	74.3	0	17	1	C	LMCI	Dementia	2015/5/26	23.561	NA	NA	NA	NA	NA	NA	NA	22	18	-0.456	0.027	-0.811	0.706	NA	NA	NA	NA	NA	NA	NA	NA	NA	NA	NA	NA	1.28572	1.2957	1127	513.7	51.87	0.45581189	0.046024845	24
2216	4712	m48	4	20.189	3	Y	4	74.3	0	17	1	C	LMCI	Dementia	2016/5/17	14.265	NA	NA	NA	NA	NA	NA	NA	21	22	-1.166	-0.294	-0.98	0.706	NA	NA	NA	NA	NA	NA	NA	NA	NA	NA	NA	NA	1.28572	1.2957	1127	513.7	51.87	0.45581189	0.046024845	24
2217	4713	bl	0	21.176	2	Y	4	70.5	0	20	1	C	LMCI	MCI	2012/5/31	21.176	1.35232	1.2031	954.8	303.7	26.7	0.318077084	0.027963972	30	25	0.533	1.906	1.464	0.706	8.9328	5.4492	1561.9	1	1	1	0	0	0	1	0	0	1.35232	1.2031	954.8	303.7	26.7	0.318077084	0.027963972	30
2218	4713	m12	1	21.176	2	Y	4	70.5	0	20	1	C	LMCI	MCI	2013/6/12	19.034	NA	NA	NA	NA	NA	NA	NA	30	26	0.935	1.596	1.389	0.706	8.6664	5.2788	1548.36	1	1	1	0	0	0	1	0	0	1.35232	1.2031	954.8	303.7	26.7	0.318077084	0.027963972	30
2219	4713	m24	2	21.176	7	Y	4	70.5	0	20	1	C	LMCI	CN	2014/6/2	16.342	NA	1.2623	800.5	365.1	34.36	0.456089944	0.042923173	30	26	0.974	2.123	0.916	0.706	8.7528	5.0496	1553.06	1	1	1	0	0	0	1	0	0	1.35232	1.2031	954.8	303.7	26.7	0.318077084	0.027963972	30
2220	4713	m36	3	21.176	1	Y	4	70.5	0	20	1	C	LMCI	CN	2015/8/5	16.754	NA	NA	NA	NA	NA	NA	NA	30	27	1.4	1.906	1.389	0.706	NA	NA	NA	NA	NA	NA	NA	NA	NA	NA	NA	NA	1.35232	1.2031	954.8	303.7	26.7	0.318077084	0.027963972	30
2222	4714	bl	0	10.471	2	Y	4	64.5	1	18	2	C	LMCI	MCI	2012/6/5	10.471	1.16649	1.3362	915.7	378.1	36.67	0.412908158	0.040045867	28	20	-0.338	0.338	0.246	-0.756	6.52069	1.2107	1314.06	0	0	0	1	0	0	0	0	0	1.16649	1.3362	915.7	378.1	36.67	0.412908158	0.040045867	28
2223	4714	m12	1	10.471	2	Y	4	64.5	1	18	2	C	LMCI	MCI	2013/5/29	9.779	NA	NA	NA	NA	NA	NA	NA	24	21	-0.163	0.072	-0.349	0.706	6.4272	1.41	1336.85	NA	0	0	1	0	0	0	0	0	1.16649	1.3362	915.7	378.1	36.67	0.412908158	0.040045867	28
2224	4714	m24	2	10.471	2	Y	4	64.5	1	18	2	C	LMCI	MCI	2014/6/9	8.159	NA	1.3665	993.6	416.8	40.96	0.419484702	0.041223833	26	24	-0.29	0.935	-0.019	0.706	6.342	2.1564	1325.2	NA	0	0	1	0	0	0	0	0	1.16649	1.3362	915.7	378.1	36.67	0.412908158	0.040045867	28
2225	4714	m36	3	10.471	2	Y	4	64.5	1	18	2	C	LMCI	MCI	2015/6/8	11.069	NA	NA	NA	NA	NA	NA	NA	26	21	-0.285	0.563	0.214	0.706	NA	NA	NA	NA	NA	NA	NA	NA	NA	NA	NA	NA	1.16649	1.3362	915.7	378.1	36.67	0.412908158	0.040045867	28
2227	4715	bl	0	17.733	2	Y	4	56.7	1	18	0	C	LMCI	MCI	2012/6/6	17.733	1.06725	1.2101	1009	614.8	64.5	0.609316155	0.063924678	25	22	-0.408	0.412	0.304	-0.253	5.0928	0.9216	1281.36	0	0	1	0	0	0	1	0	0	1.06725	1.2101	1009	614.8	64.5	0.609316155	0.063924678	25
2228	4715	m12	1	17.733	2	Y	4	56.7	1	18	0	C	LMCI	MCI	2013/6/6	25.501	NA	NA	NA	NA	NA	NA	NA	26	22	-0.724	-0.185	0.605	-0.104	5.05103	1.16932	1326.13	NA	0	1	0	0	0	1	0	0	1.06725	1.2101	1009	614.8	64.5	0.609316155	0.063924678	25
2229	4715	m24	2	17.733	5	Y	4	56.7	1	18	0	C	LMCI	Dementia	2014/6/2	19.821	NA	1.2899	920	772.7	82.74	0.839891304	0.089934783	25	17	-0.497	-1.169	-0.051	-1.8	4.962	1.2792	1310.66	NA	0	1	0	0	0	1	0	0	1.06725	1.2101	1009	614.8	64.5	0.609316155	0.063924678	25
2230	4715	m36	3	17.733	5	Y	4	56.7	1	18	0	C	LMCI	Dementia	2015/6/1	29.528	NA	NA	NA	NA	NA	NA	NA	23	19	-0.66	-1.544	0.175	-2.307	NA	NA	NA	NA	NA	NA	NA	NA	NA	NA	NA	NA	1.06725	1.2101	1009	614.8	64.5	0.609316155	0.063924678	25
2231	4715	m48	4	17.733	3	Y	4	56.7	1	18	0	C	LMCI	Dementia	2016/6/6	22.9	NA	NA	NA	NA	NA	NA	NA	14	13	-1.866	-2.724	-1.007	-3.01	4.35424	1.30414	1328.01	NA	0	1	0	0	0	1	0	0	1.06725	1.2101	1009	614.8	64.5	0.609316155	0.063924678	25
2235	4720	bl	0	25.087	2	Y	4	77.4	0	16	2	C	LMCI	MCI	2012/5/21	25.087	1.45045	1.3392	483.9	322	31.28	0.665426741	0.064641455	28	26	-0.374	-0.216	-0.284	-0.104	5.84659	14.2894	1459.76	0	1	0	0	0	0	1	0	0	1.45045	1.3392	483.9	322	31.28	0.665426741	0.064641455	28
2236	4720	m12	1	25.087	2	Y	4	77.4	0	16	2	C	LMCI	MCI	2013/5/17	21.595	NA	NA	NA	NA	NA	NA	NA	25	23	-0.491	-0.375	0.11	-1.161	5.6484	12.8112	1533.44	NA	1	0	0	0	0	1	0	0	1.45045	1.3392	483.9	322	31.28	0.665426741	0.064641455	28
2237	4720	m24	2	25.087	2	Y	4	77.4	0	16	2	C	LMCI	MCI	2014/5/12	25.171	1.33368	NA	535.6	359.6	35.48	0.671396565	0.066243465	27	20	-0.547	-0.463	-0.16	-0.984	5.48218	23.9297	1547.59	NA	1	0	0	0	0	1	0	0	1.45045	1.3392	483.9	322	31.28	0.665426741	0.064641455	28
2238	4720	m36	3	25.087	5	Y	4	77.4	0	16	2	C	LMCI	Dementia	2015/6/25	24.232	NA	NA	NA	NA	NA	NA	NA	25	24	-0.41	-0.105	0.15	-0.104	NA	NA	NA	NA	NA	NA	NA	NA	NA	NA	NA	NA	1.45045	1.3392	483.9	322	31.28	0.665426741	0.064641455	28
2239	4721	bl	0	14.327	2	Y	4	85.4	0	15	0	C	LMCI	MCI	2012/5/22	14.327	1.18409	1.1455	746.4	157.3	15.52	0.210744909	0.02079314	28	24	-0.037	-0.163	-0.22	-0.984	6.73026	13.9798	1403.14	0	1	0	0	0	1	1	0	1	1.18409	1.1455	746.4	157.3	15.52	0.210744909	0.02079314	28
2240	4721	m12	1	14.327	2	Y	4	85.4	0	15	0	C	LMCI	MCI	2013/5/23	16.57	NA	NA	NA	NA	NA	NA	NA	25	23	-0.179	0.482	-0.753	-0.984	6.7536	15.7056	1447.96	1	1	0	0	0	1	1	0	1	1.18409	1.1455	746.4	157.3	15.52	0.210744909	0.02079314	28
2242	4721	m36	3	14.327	2	Y	4	85.4	0	15	0	C	LMCI	MCI	2015/4/7	12.623	NA	NA	NA	NA	NA	NA	NA	27	27	-0.38	0.279	-0.132	0.706	NA	NA	NA	NA	NA	NA	NA	NA	NA	NA	NA	NA	1.18409	1.1455	746.4	157.3	15.52	0.210744909	0.02079314	28
2255	4729	bl	0	19.371	2	Y	4	77.8	1	19	0	C	LMCI	MCI	2012/6/4	19.371	1.06562	1.6618	748.8	760	74.27	1.014957265	0.099185363	27	20	-0.287	-1.384	0.524	-0.871	4.97444	5.04376	1329.13	0	1	1	0	0	1	0	0	0	1.06562	1.6618	748.8	760	74.27	1.014957265	0.099185363	27
2256	4729	m12	1	19.371	2	Y	4	77.8	1	19	0	C	LMCI	MCI	2013/5/20	24.58	NA	NA	NA	NA	NA	NA	NA	26	19	-0.494	-1.604	-0.527	-0.871	4.94721	4.88038	1334.1	0	1	1	0	0	1	0	0	0	1.06562	1.6618	748.8	760	74.27	1.014957265	0.099185363	27
2257	4729	m24	2	19.371	5	Y	4	77.8	1	19	0	C	LMCI	Dementia	2014/6/16	17.412	NA	1.4687	914.9	827.6	75.09	0.904579735	0.082074544	24	15	-0.932	-2.267	-1.124	-1.501	4.74546	5.34205	1309.46	0	1	1	0	0	1	0	0	0	1.06562	1.6618	748.8	760	74.27	1.014957265	0.099185363	27
2258	4729	m36	3	19.371	5	Y	4	77.8	1	19	0	C	LMCI	Dementia	2015/6/18	33.321	NA	NA	NA	NA	NA	NA	NA	18	11	-1.594	-2.591	-1.58	-1.8	NA	NA	NA	NA	NA	NA	NA	NA	NA	NA	NA	NA	1.06562	1.6618	748.8	760	74.27	1.014957265	0.099185363	27
2264	4736	bl	0	17.146	2	Y	4	71.8	0	20	2	C	LMCI	MCI	2012/6/19	17.146	1.15474	1.3944	440.3	298.9	28.48	0.678855326	0.064683171	26	23	-0.487	-0.116	-0.011	-0.871	6.1152	9.2616	1718.36	0	1	1	0	0	1	1	0	0	1.15474	1.3944	440.3	298.9	28.48	0.678855326	0.064683171	26
2265	4736	m12	1	17.146	2	Y	4	71.8	0	20	2	C	LMCI	MCI	2013/6/12	23.053	NA	NA	NA	NA	NA	NA	NA	27	24	-0.179	-0.48	-0.718	0.706	6.13091	9.69093	1840.67	NA	1	1	0	0	1	1	0	0	1.15474	1.3944	440.3	298.9	28.48	0.678855326	0.064683171	26
2266	4736	m24	2	17.146	2	Y	4	71.8	0	20	2	C	LMCI	MCI	2014/6/30	23.447	NA	1.4385	487.4	291	27.85	0.597045548	0.057139926	26	21	-0.676	-0.55	-0.815	-0.871	6.23236	11.1539	1786.83	NA	1	1	0	0	1	1	0	0	1.15474	1.3944	440.3	298.9	28.48	0.678855326	0.064683171	26
2267	4736	m36	3	17.146	2	Y	4	71.8	0	20	2	C	LMCI	MCI	2015/6/16	22.747	NA	NA	NA	NA	NA	NA	NA	23	20	-1.266	-0.962	-0.961	0.706	NA	NA	NA	NA	NA	NA	NA	NA	NA	NA	NA	NA	1.15474	1.3944	440.3	298.9	28.48	0.678855326	0.064683171	26
2273	4741	bl	0	6.912	2	Y	4	61.6	0	16	0	C	LMCI	MCI	2012/6/27	6.912	0.976205	1.0514	537.6	101.2	8.72	0.188244048	0.016220238	29	24	0.198	0.182	0.87	-1.752	4.0296	12.9288	1391.55	0	0	1	1	0	0	0	0	0	0.976205	1.0514	537.6	101.2	8.72	0.188244048	0.016220238	29
2274	4741	m12	1	6.912	2	Y	4	61.6	0	16	0	C	LMCI	MCI	2013/7/22	12.38	NA	NA	NA	NA	NA	NA	NA	30	22	0.003	0.893	-0.414	-0.104	3.9516	5.466	1503.98	NA	0	1	1	0	0	0	0	0	0.976205	1.0514	537.6	101.2	8.72	0.188244048	0.016220238	29
2275	4741	m24	2	6.912	5	Y	4	61.6	0	16	0	C	LMCI	Dementia	2014/7/14	25.842	NA	1.0454	NA	NA	NA	NA	NA	29	25	-0.377	0.747	0.729	-0.984	3.8064	5.6436	1483.09	NA	0	1	1	0	0	0	0	0	0.976205	1.0514	537.6	101.2	8.72	0.188244048	0.016220238	29
2276	4741	m36	3	6.912	3	Y	4	61.6	0	16	0	C	LMCI	Dementia	2015/6/2	6.371	NA	NA	NA	NA	NA	NA	NA	27	23	-0.246	0.644	1.275	-0.104	NA	NA	NA	NA	NA	NA	NA	NA	NA	NA	NA	NA	0.976205	1.0514	537.6	101.2	8.72	0.188244048	0.016220238	29
2278	4742	bl	0	11.473	2	Y	4	70.6	1	14	0	C	EMCI	MCI	2012/6/14	11.473	1.1392	1.0894	852.7	97.89	8.94	0.114800047	0.010484344	30	27	1.289	0.955	1.2	-0.104	7.5144	23.0988	1405.96	0	1	0	0	0	0	0	0	0	1.1392	1.0894	852.7	97.89	8.94	0.114800047	0.010484344	30
2279	4742	m12	1	11.473	2	Y	4	70.6	1	14	0	C	EMCI	MCI	2013/6/27	8.812	NA	NA	NA	NA	NA	NA	NA	30	29	1.904	0.883	2.282	0.706	7.4028	24.3168	1473	NA	1	0	0	0	0	0	0	0	1.1392	1.0894	852.7	97.89	8.94	0.114800047	0.010484344	30
2280	4742	m24	2	11.473	2	Y	4	70.6	1	14	0	C	EMCI	MCI	2014/6/11	9.789	NA	1.0647	886.3	100.2	8.74	0.113054271	0.009861221	28	23	0.797	1.395	1.627	0.706	7.3764	31.1388	1476.9	NA	NA	NA	NA	NA	NA	NA	NA	NA	1.1392	1.0894	852.7	97.89	8.94	0.114800047	0.010484344	30
2281	4742	m36	3	11.473	2	Y	4	70.6	1	14	0	C	EMCI	MCI	2015/6/24	12.237	NA	NA	NA	NA	NA	NA	NA	30	27	1.249	0.955	1.504	0.706	NA	NA	NA	NA	NA	NA	NA	NA	NA	NA	NA	NA	1.1392	1.0894	852.7	97.89	8.94	0.114800047	0.010484344	30
2283	4743	bl	0	27.149	2	Y	4	70.1	0	12	1	C	LMCI	MCI	2012/5/29	27.149	1.35716	1.3849	844.8	242.9	22.83	0.287523674	0.027024148	28	18	-0.85	-0.382	-1.018	-0.448	6.17876	7.04517	1463.56	0	1	0	0	1	1	0	0	0	1.35716	1.3849	844.8	242.9	22.83	0.287523674	0.027024148	28
2284	4743	m12	1	27.149	2	Y	4	70.1	0	12	1	C	LMCI	MCI	2013/5/21	18.414	NA	NA	NA	NA	NA	NA	NA	22	18	-1.567	-0.887	-0.854	-0.674	5.78145	8.29899	1512.79	0	1	0	0	1	1	0	0	0	1.35716	1.3849	844.8	242.9	22.83	0.287523674	0.027024148	28
2291	4746	bl	0	11.513	2	Y	4	71.2	1	16	0	C	LMCI	MCI	2012/6/14	11.513	1.17918	1.4652	880.2	210.4	20.32	0.239036583	0.023085662	28	25	-0.017	0.644	1.161	-0.104	6.5148	11.9748	1421.54	0	1	0	1	0	0	0	0	0	1.17918	1.4652	880.2	210.4	20.32	0.239036583	0.023085662	28
2292	4746	m12	1	11.513	2	Y	4	71.2	1	16	0	C	LMCI	MCI	2013/6/6	13.877	NA	NA	NA	NA	NA	NA	NA	26	21	0.314	0.527	1.161	-0.104	6.4896	16.5324	1471.46	0	1	0	1	0	0	0	0	0	1.17918	1.4652	880.2	210.4	20.32	0.239036583	0.023085662	28
2293	4746	m24	2	11.513	2	Y	4	71.2	1	16	0	C	LMCI	MCI	2014/6/26	17.935	NA	1.5988	866	232.8	22.06	0.268822171	0.025473441	29	25	-0.102	0.12	1.161	0.706	NA	NA	NA	NA	NA	NA	NA	NA	NA	NA	NA	NA	1.17918	1.4652	880.2	210.4	20.32	0.239036583	0.023085662	28
2294	4746	m36	3	11.513	5	Y	4	71.2	1	16	0	C	LMCI	Dementia	2015/8/27	12.843	NA	NA	NA	NA	NA	NA	NA	26	22	-0.015	0.209	0.87	0.706	NA	NA	NA	NA	NA	NA	NA	NA	NA	NA	NA	NA	1.17918	1.4652	880.2	210.4	20.32	0.239036583	0.023085662	28
2304	4757	bl	0	20.082	2	Y	4	63.1	1	14	2	C	LMCI	MCI	2012/6/14	20.082	1.35395	1.1886	701.5	561.5	59.81	0.800427655	0.085260157	27	20	-1.166	0.312	-0.165	-0.448	5.01405	2.46061	1282.34	0	0	1	1	0	0	1	0	0	1.35395	1.1886	701.5	561.5	59.81	0.800427655	0.085260157	27
2305	4757	m12	1	20.082	2	Y	4	63.1	1	14	2	C	LMCI	MCI	2013/6/3	25.315	NA	NA	NA	NA	NA	NA	NA	25	19	-0.97	-0.338	0.04	0.706	4.83706	1.59296	1322.38	0	0	1	1	0	0	1	0	0	1.35395	1.1886	701.5	561.5	59.81	0.800427655	0.085260157	27
2306	4757	m24	2	20.082	5	Y	4	63.1	1	14	2	C	LMCI	Dementia	2014/6/25	27.376	NA	1.3032	499.2	563.1	60.62	1.128004808	0.121434295	21	19	-1.5	0.158	0.02	-0.104	4.6706	1.35753	1323.18	NA	0	1	1	0	0	1	0	0	1.35395	1.1886	701.5	561.5	59.81	0.800427655	0.085260157	27
2310	4764	bl	0	20.866	2	Y	4	82.7	1	20	0	C	EMCI	MCI	2012/6/11	20.866	1.36562	1.2212	912.4	295.5	27.57	0.323871109	0.03021701	30	24	0.697	0.338	-0.176	0.706	6.4116	11.298	1421.66	1	0	1	1	0	0	0	0	0	1.36562	1.2212	912.4	295.5	27.57	0.323871109	0.03021701	30
2311	4764	m12	1	20.866	2	Y	4	82.7	1	20	0	C	EMCI	MCI	2013/6/10	17.697	NA	NA	NA	NA	NA	NA	NA	30	29	0.901	0.342	0.743	-0.104	6.26173	13.8129	1424.77	NA	0	1	1	0	0	0	0	0	1.36562	1.2212	912.4	295.5	27.57	0.323871109	0.03021701	30
2313	4764	m36	3	20.866	2	Y	4	82.7	1	20	0	C	EMCI	MCI	2015/6/18	16.945	NA	NA	NA	NA	NA	NA	NA	28	27	1.163	0.25	0.831	0.706	NA	NA	NA	NA	NA	NA	NA	NA	NA	NA	NA	NA	1.36562	1.2212	912.4	295.5	27.57	0.323871109	0.03021701	30
2314	4765	bl	0	23.351	2	Y	4	76	0	16	1	C	EMCI	MCI	2012/6/20	23.351	1.22418	1.3653	845.8	564.2	50.75	0.667060771	0.060002365	26	20	-0.722	-0.657	-0.214	-0.896	6.20047	6.86257	1369.84	0	1	1	1	1	1	1	0	1	1.22418	1.3653	845.8	564.2	50.75	0.667060771	0.060002365	26
2315	4765	m12	1	23.351	2	Y	4	76	0	16	1	C	EMCI	MCI	2013/6/19	24.255	NA	NA	NA	NA	NA	NA	NA	28	24	-0.594	-0.861	-0.019	-0.448	5.9275	9.85482	1464.94	0	1	1	1	1	1	1	0	1	1.22418	1.3653	845.8	564.2	50.75	0.667060771	0.060002365	26
2316	4765	m24	2	23.351	2	Y	4	76	0	16	1	C	EMCI	MCI	2014/6/12	18.082	NA	1.3165	NA	NA	NA	NA	NA	29	18	-0.555	-1.481	0.237	-0.896	5.73994	5.71058	1449.37	NA	1	1	1	1	1	1	0	1	1.22418	1.3653	845.8	564.2	50.75	0.667060771	0.060002365	26
2317	4765	m36	3	23.351	5	Y	4	76	0	16	1	C	EMCI	Dementia	2015/6/17	20.02	NA	NA	NA	NA	NA	NA	NA	23	NA	-1.57	NA	-0.548	-0.363	NA	NA	NA	NA	NA	NA	NA	NA	NA	NA	NA	NA	1.22418	1.3653	845.8	564.2	50.75	0.667060771	0.060002365	26
2319	4767	bl	0	16.306	2	Y	4	66.4	1	18	1	C	LMCI	MCI	2012/6/15	16.306	1.47443	1.0507	822.1	171.5	17.02	0.208612091	0.020703077	30	26	1.359	1.103	1.164	0.706	5.7192	0.2916	1250.92	0	1	0	1	0	0	1	0	0	1.47443	1.0507	822.1	171.5	17.02	0.208612091	0.020703077	30
2320	4767	m12	1	16.306	7	Y	4	66.4	1	18	1	C	LMCI	CN	2013/6/19	15.753	NA	NA	NA	NA	NA	NA	NA	29	27	1.553	1.659	0.729	0.706	5.7444	0.354	1338.36	NA	1	0	1	0	0	1	0	0	1.47443	1.0507	822.1	171.5	17.02	0.208612091	0.020703077	30
2321	4767	m24	2	16.306	1	Y	4	66.4	1	18	1	C	LMCI	CN	2014/6/9	15.098	NA	1.1481	674.2	162.7	16.37	0.24132305	0.024280629	26	28	1.365	1.542	0.986	0.706	5.6544	0.276	1331.03	NA	1	0	1	0	0	1	0	0	1.47443	1.0507	822.1	171.5	17.02	0.208612091	0.020703077	30
2322	4767	m36	3	16.306	1	Y	4	66.4	1	18	1	C	LMCI	CN	2015/6/8	17.7	NA	NA	NA	NA	NA	NA	NA	29	28	1.536	1.721	1.504	0.706	NA	NA	NA	NA	NA	NA	NA	NA	NA	NA	NA	NA	1.47443	1.0507	822.1	171.5	17.02	0.208612091	0.020703077	30
2342	4782	bl	0	20.941	2	Y	4	71.9	0	16	2	C	LMCI	MCI	2012/7/30	20.941	1.20268	1.0811	312.3	216	20.02	0.691642651	0.064105027	28	23	0.17	-0.026	0.926	-0.104	5.9796	4.77	1466.92	0	0	0	0	0	0	1	0	0	1.20268	1.0811	312.3	216	20.02	0.691642651	0.064105027	28
2343	4782	m12	1	20.941	2	Y	4	71.9	0	16	2	C	LMCI	MCI	2013/8/8	22.941	NA	NA	NA	NA	NA	NA	NA	30	25	0.765	-0.086	1.389	0.706	5.8452	4.5048	1486.26	NA	0	0	0	0	0	1	0	0	1.20268	1.0811	312.3	216	20.02	0.691642651	0.064105027	28
2344	4782	m24	2	20.941	2	Y	4	71.9	0	16	2	C	LMCI	MCI	2014/7/22	25.032	NA	1.1142	257.4	221.5	21.46	0.860528361	0.083372183	26	23	0.703	0.445	1.328	-0.104	5.50221	5.71044	1470.93	NA	0	0	0	0	0	1	0	0	1.20268	1.0811	312.3	216	20.02	0.691642651	0.064105027	28
2345	4782	m36	3	20.941	2	Y	4	71.9	0	16	2	C	LMCI	MCI	2015/7/23	19.246	NA	NA	NA	NA	NA	NA	NA	27	22	0.319	0.213	1.014	0.706	NA	NA	NA	NA	NA	NA	NA	NA	NA	NA	NA	NA	1.20268	1.0811	312.3	216	20.02	0.691642651	0.064105027	28
2364	4796	bl	0	19.045	2	Y	4	72.6	1	16	0	C	LMCI	MCI	2012/10/3	19.045	1.10853	1.5132	755.2	670.1	74.45	0.887314619	0.098583157	25	17	-1.066	-0.933	-0.539	-0.104	6.372	24.09	1314.73	0	0	0	1	0	0	0	0	0	1.10853	1.5132	755.2	670.1	74.45	0.887314619	0.098583157	25
2365	4796	m12	1	19.045	3	Y	4	72.6	1	16	0	C	LMCI	Dementia	2013/10/18	25.223	NA	NA	NA	NA	NA	NA	NA	19	19	-1.284	-1.432	-0.519	-0.104	6.09621	27.3682	1313.8	NA	0	0	1	0	0	0	0	0	1.10853	1.5132	755.2	670.1	74.45	0.887314619	0.098583157	25
2366	4796	m24	2	19.045	3	Y	4	72.6	1	16	0	C	LMCI	Dementia	2014/11/4	16.49	NA	1.6324	727.2	589.2	61.68	0.810231023	0.084818482	20	15	-1.322	-0.858	-0.768	-0.104	6.0216	26.0412	1305.52	NA	0	0	1	0	0	0	0	0	1.10853	1.5132	755.2	670.1	74.45	0.887314619	0.098583157	25
2367	4796	m36	3	19.045	3	Y	4	72.6	1	16	0	C	LMCI	Dementia	2015/10/9	23.558	NA	NA	NA	NA	NA	NA	NA	15	13	-1.116	-1.126	-1.081	-1.33	NA	NA	NA	NA	NA	NA	NA	NA	NA	NA	NA	NA	1.10853	1.5132	755.2	670.1	74.45	0.887314619	0.098583157	25
2369	4799	bl	0	6.584	2	Y	4	68	0	14	0	C	EMCI	MCI	2012/7/3	6.584	1.44134	1.1762	779.1	234.1	21.53	0.300474907	0.02763445	29	26	0.143	0.13	1.104	0.706	6.582	0.684	1499.85	0	0	0	0	0	0	1	0	0	1.44134	1.1762	779.1	234.1	21.53	0.300474907	0.02763445	29
2370	4799	m12	1	6.584	7	Y	4	68	0	14	0	C	EMCI	CN	2013/6/25	9.202	NA	NA	NA	NA	NA	NA	NA	30	27	0.536	0.725	0.782	0.706	6.4836	0.618	1533.07	0	0	0	0	0	0	1	0	0	1.44134	1.1762	779.1	234.1	21.53	0.300474907	0.02763445	29
2371	4799	m24	2	6.584	1	Y	4	68	0	14	0	C	EMCI	CN	2014/7/1	14.635	NA	1.3621	716.7	243.7	23.19	0.340030696	0.032356635	30	27	0.929	0.935	0.523	0.706	6.4692	0.6516	1520.64	0	0	0	0	0	0	1	0	0	1.44134	1.1762	779.1	234.1	21.53	0.300474907	0.02763445	29
2372	4799	m36	3	6.584	2	Y	4	68	0	14	0	C	EMCI	MCI	2015/7/14	20.787	NA	NA	NA	NA	NA	NA	NA	30	27	0.657	1.222	0.33	0.706	NA	NA	NA	NA	NA	NA	NA	NA	NA	NA	NA	NA	1.44134	1.1762	779.1	234.1	21.53	0.300474907	0.02763445	29
2379	4804	bl	0	17.183	2	Y	4	79.4	0	16	1	C	LMCI	MCI	2012/7/24	17.183	1.47059	1.4288	432.8	168.5	14.99	0.389325323	0.034634935	29	22	0.504	-0.453	-0.213	-0.564	6.02528	39.0777	1586.72	NA	NA	NA	NA	NA	NA	NA	NA	NA	1.47059	1.4288	432.8	168.5	14.99	0.389325323	0.034634935	29
2380	4804	m12	1	17.183	2	Y	4	79.4	0	16	1	C	LMCI	MCI	2013/7/22	21.331	NA	NA	NA	NA	NA	NA	NA	29	24	0.345	-0.274	-0.273	-0.564	5.8916	39.0641	1572.84	NA	NA	NA	NA	NA	NA	NA	NA	NA	1.47059	1.4288	432.8	168.5	14.99	0.389325323	0.034634935	29
2381	4804	m24	2	17.183	2	Y	4	79.4	0	16	1	C	LMCI	MCI	2014/8/11	20.184	NA	NA	NA	NA	NA	NA	NA	27	24	-0.075	-0.453	-0.25	-1.501	NA	NA	NA	NA	NA	NA	NA	NA	NA	NA	NA	NA	1.47059	1.4288	432.8	168.5	14.99	0.389325323	0.034634935	29
2382	4804	m36	3	17.183	2	Y	4	79.4	0	16	1	C	LMCI	MCI	2015/12/14	24.694	NA	NA	NA	NA	NA	NA	NA	27	22	-0.011	-0.677	-0.182	-1.501	NA	NA	NA	NA	NA	NA	NA	NA	NA	NA	NA	NA	1.47059	1.4288	432.8	168.5	14.99	0.389325323	0.034634935	29
2384	4805	bl	0	5.919	2	Y	4	71.9	1	20	1	C	EMCI	MCI	2012/7/19	5.919	1.09809	1.3812	925	416.5	46	0.45027027	0.04972973	28	25	-0.189	0.394	0.694	0.706	5.62101	3.3371	1369.44	0	1	1	1	0	1	1	0	0	1.09809	1.3812	925	416.5	46	0.45027027	0.04972973	28
2385	4805	m12	1	5.919	2	Y	4	71.9	1	20	1	C	EMCI	MCI	2013/7/23	10.463	NA	NA	NA	NA	NA	NA	NA	28	25	-0.186	0.338	0.542	0.706	5.1948	5.664	1449.55	NA	NA	NA	NA	NA	NA	NA	NA	NA	1.09809	1.3812	925	416.5	46	0.45027027	0.04972973	28
2386	4805	m24	2	5.919	2	Y	4	71.9	1	20	1	C	EMCI	MCI	2014/7/11	15.403	NA	1.4201	1023	392.5	42.39	0.383675464	0.04143695	26	24	-0.451	0.412	0.322	0.706	5.55827	5.28062	1426.49	NA	1	1	1	0	1	1	0	0	1.09809	1.3812	925	416.5	46	0.45027027	0.04972973	28
2391	4807	bl	0	36.741	2	Y	4	72	1	16	1	C	LMCI	MCI	2012/8/8	36.741	1.16103	1.365	991.8	713.9	86.51	0.71980238	0.087225247	29	25	-0.519	0.981	0.782	0.706	6.91521	6.46591	1534.66	0	1	1	0	0	0	1	0	0	1.16103	1.365	991.8	713.9	86.51	0.71980238	0.087225247	29
2392	4807	m12	1	36.741	2	Y	4	72	1	16	1	C	LMCI	MCI	2013/8/6	33.96	NA	NA	NA	NA	NA	NA	NA	27	24	-0.648	0.579	0.341	-0.104	6.84837	11.4243	1566.09	NA	1	1	0	0	0	1	0	0	1.16103	1.365	991.8	713.9	86.51	0.71980238	0.087225247	29
2393	4807	m24	2	36.741	2	Y	4	72	1	16	1	C	LMCI	MCI	2014/8/6	27.4	NA	1.2476	776.2	686.3	78.12	0.884179335	0.100644164	28	22	-0.577	0.158	0.523	-0.448	6.49562	13.0804	1570.04	NA	1	1	0	0	0	1	0	0	1.16103	1.365	991.8	713.9	86.51	0.71980238	0.087225247	29
2394	4807	m36	3	36.741	5	Y	4	72	1	16	1	C	LMCI	Dementia	2015/8/4	36.065	NA	NA	NA	NA	NA	NA	NA	25	19	-1.088	-0.41	-0.658	-0.448	6.20723	9.62832	1552.45	NA	1	1	0	0	0	1	0	0	1.16103	1.365	991.8	713.9	86.51	0.71980238	0.087225247	29
2395	4809	bl	0	15.269	2	Y	4	78.3	0	12	1	C	EMCI	MCI	2012/6/29	15.269	1.2682	1.3106	782.6	274.7	26.79	0.351009456	0.034232047	24	21	-0.674	-0.159	0.018	-1.501	7.6164	25.662	1562.23	0	1	0	0	0	1	0	0	0	1.2682	1.3106	782.6	274.7	26.79	0.351009456	0.034232047	24
2396	4809	m12	1	15.269	2	Y	4	78.3	0	12	1	C	EMCI	MCI	2013/6/25	22.196	NA	NA	NA	NA	NA	NA	NA	25	19	-0.638	0.685	0.099	-0.104	7.3992	16.7268	1560.57	0	1	0	0	0	1	0	0	0	1.2682	1.3106	782.6	274.7	26.79	0.351009456	0.034232047	24
2397	4809	m24	2	15.269	2	Y	4	78.3	0	12	1	C	EMCI	MCI	2014/6/16	19.707	NA	1.6362	1136	293	27.42	0.257922535	0.024137324	27	19	-0.577	-0.019	0.156	-0.104	7.3116	18.0204	1563.74	0	1	0	0	0	1	0	0	0	1.2682	1.3106	782.6	274.7	26.79	0.351009456	0.034232047	24
2398	4809	m36	3	15.269	2	Y	4	78.3	0	12	1	C	EMCI	MCI	2015/6/22	16.343	NA	NA	NA	NA	NA	NA	NA	25	20	-0.936	0.215	-0.066	-0.674	NA	NA	NA	NA	NA	NA	NA	NA	NA	NA	NA	NA	1.2682	1.3106	782.6	274.7	26.79	0.351009456	0.034232047	24
2400	4813	bl	0	6.767	2	Y	4	67.6	0	16	0	C	EMCI	MCI	2012/7/20	6.767	1.27727	1.2214	2198	220.3	19.89	0.10022748	0.009049136	29	26	1.674	1.365	0.393	-0.564	6.6888	3.1824	1278.41	1	0	0	0	1	0	1	0	0	1.27727	1.2214	2198	220.3	19.89	0.10022748	0.009049136	29
2401	4813	m12	1	6.767	2	Y	4	67.6	0	16	0	C	EMCI	MCI	2013/7/31	6.834	NA	NA	NA	NA	NA	NA	NA	27	21	1.198	-0.019	-0.636	-1.03	6.678	3.0888	1281.85	1	0	0	0	1	0	1	0	0	1.27727	1.2214	2198	220.3	19.89	0.10022748	0.009049136	29
2402	4813	m24	2	6.767	1	Y	4	67.6	0	16	0	C	EMCI	CN	2014/7/30	6.766	NA	1.1981	2330	214.4	19.7	0.092017167	0.008454936	27	23	1.094	1.359	0.251	0.706	6.7476	3.7416	1279.62	1	0	0	0	1	0	1	0	0	1.27727	1.2214	2198	220.3	19.89	0.10022748	0.009049136	29
2403	4813	m36	3	6.767	2	Y	4	67.6	0	16	0	C	EMCI	MCI	2015/7/28	8.476	NA	NA	NA	NA	NA	NA	NA	28	24	1.845	0.737	0.079	-0.253	NA	NA	NA	NA	NA	NA	NA	NA	NA	NA	NA	NA	1.27727	1.2214	2198	220.3	19.89	0.10022748	0.009049136	29
2407	4815	bl	0	27.376	2	Y	4	69.8	1	12	2	C	LMCI	MCI	2012/9/4	27.376	1.12619	1.5851	781.3	549.2	60.12	0.702931012	0.076948675	24	17	-0.79	0.048	-0.31	0.706	4.6572	11.2488	1245.07	1	1	0	0	0	1	1	0	0	1.12619	1.5851	781.3	549.2	60.12	0.702931012	0.076948675	24
2408	4815	m12	1	27.376	2	Y	4	69.8	1	12	2	C	LMCI	MCI	2013/8/23	25.634	NA	NA	NA	NA	NA	NA	NA	25	18	-1.008	-0.052	0.602	-0.984	4.62121	14.9689	1258.2	0	1	0	0	0	1	1	0	0	1.12619	1.5851	781.3	549.2	60.12	0.702931012	0.076948675	24
2409	4815	m24	2	27.376	5	Y	4	69.8	1	12	2	C	LMCI	Dementia	2014/8/29	25.844	NA	1.6061	661.1	506.5	55.44	0.76614733	0.083860233	24	20	-1.124	-0.105	-0.069	0.706	4.6644	16.734	1237.21	NA	1	0	0	0	1	1	0	0	1.12619	1.5851	781.3	549.2	60.12	0.702931012	0.076948675	24
2410	4815	m36	3	27.376	3	Y	4	69.8	1	12	2	C	LMCI	Dementia	2015/8/31	23.355	NA	NA	NA	NA	NA	NA	NA	20	18	-1.441	-0.399	-0.372	-1.269	NA	NA	NA	NA	NA	NA	NA	NA	NA	NA	NA	NA	1.12619	1.5851	781.3	549.2	60.12	0.702931012	0.076948675	24
2412	4816	bl	0	22.467	2	Y	4	74.2	0	16	2	C	EMCI	MCI	2012/9/7	22.467	1.0762	1.2916	511.3	480.1	52.08	0.938979073	0.101858009	29	20	0.43	0.295	0.12	-0.564	6.9048	33.018	1610.27	0	1	0	1	0	1	0	0	0	1.0762	1.2916	511.3	480.1	52.08	0.938979073	0.101858009	29
2413	4816	m12	1	22.467	2	Y	4	74.2	0	16	2	C	EMCI	MCI	2013/8/30	15.903	NA	NA	NA	NA	NA	NA	NA	28	18	0.127	0.016	0.336	-0.104	6.7032	28.0788	1608.08	0	1	0	1	0	1	0	0	0	1.0762	1.2916	511.3	480.1	52.08	0.938979073	0.101858009	29
2414	4816	m24	2	22.467	5	Y	4	74.2	0	16	2	C	EMCI	Dementia	2014/9/17	23.034	NA	1.4375	474.9	540.7	56.21	1.138555485	0.11836176	25	22	-0.38	-0.607	-0.228	-0.984	6.86908	31.8906	1625.55	NA	1	0	1	0	1	0	0	0	1.0762	1.2916	511.3	480.1	52.08	0.938979073	0.101858009	29
2415	4816	m36	3	22.467	3	Y	4	74.2	0	16	2	C	EMCI	Dementia	2015/9/16	19.404	NA	NA	NA	NA	NA	NA	NA	25	20	-0.776	-0.349	-0.072	-0.984	NA	NA	NA	NA	NA	NA	NA	NA	NA	NA	NA	NA	1.0762	1.2916	511.3	480.1	52.08	0.938979073	0.101858009	29
2417	4817	bl	0	13.631	2	Y	4	60.7	0	20	2	C	LMCI	MCI	2012/7/17	13.631	1.20152	1.0481	600.2	126.3	11.94	0.210429857	0.019893369	30	23	0.493	0.672	0.322	-0.104	5.97874	1.15864	1403.41	0	1	0	1	1	1	1	0	0	1.20152	1.0481	600.2	126.3	11.94	0.210429857	0.019893369	30
2418	4817	m12	1	13.631	2	Y	4	60.7	0	20	2	C	LMCI	MCI	2013/7/26	12.486	NA	NA	NA	NA	NA	NA	NA	27	23	0.259	1.308	0.602	0.706	6.2712	1.0392	1406.89	NA	1	0	1	1	1	1	0	0	1.20152	1.0481	600.2	126.3	11.94	0.210429857	0.019893369	30
2419	4817	m24	2	13.631	2	Y	4	60.7	0	20	2	C	LMCI	MCI	2014/7/16	16.851	NA	1.1283	NA	NA	NA	NA	NA	27	24	-0.021	1.167	1.275	-0.104	6.18164	0.82493	1409.07	NA	1	0	1	1	1	1	0	0	1.20152	1.0481	600.2	126.3	11.94	0.210429857	0.019893369	30
2420	4817	m36	3	13.631	2	Y	4	60.7	0	20	2	C	LMCI	MCI	2015/7/17	15.222	NA	NA	NA	NA	NA	NA	NA	30	25	0.319	0.872	0.782	0.706	NA	NA	NA	NA	NA	NA	NA	NA	NA	NA	NA	NA	1.20152	1.0481	600.2	126.3	11.94	0.210429857	0.019893369	30
2424	4823	bl	0	6.495	2	Y	4	82.2	0	18	0	C	EMCI	MCI	2012/7/16	6.495	1.32918	1.6094	1187	356	34.01	0.299915754	0.028652064	28	27	0.298	-1.158	-0.277	-1.33	5.6016	3.8268	1453.9	0	0	0	0	0	0	1	0	0	1.32918	1.6094	1187	356	34.01	0.299915754	0.028652064	28
2425	4823	m12	1	6.495	2	Y	4	82.2	0	18	0	C	EMCI	MCI	2013/7/22	11.331	NA	NA	NA	NA	NA	NA	NA	29	20	0.67	-1.513	-0.432	-0.104	5.56761	2.954	1440.57	NA	0	0	0	0	0	1	0	0	1.32918	1.6094	1187	356	34.01	0.299915754	0.028652064	28
2426	4823	m36	3	6.495	5	Y	4	82.2	0	18	0	C	EMCI	Dementia	2015/7/2	13.797	NA	1.5545	1146	373	35.8	0.32547993	0.031239092	26	21	-0.254	-1.72	-0.778	-0.756	5.15782	3.81897	1433.95	NA	0	0	0	0	0	1	0	0	1.32918	1.6094	1187	356	34.01	0.299915754	0.028652064	28
2439	4838	bl	0	9.483	2	Y	4	75.6	0	14	0	C	EMCI	MCI	2012/8/15	9.483	1.324	1.1169	NA	NA	NA	NA	NA	26	20	-0.272	-0.236	0.602	-0.104	6.5352	4.5672	1512.58	1	NA	NA	NA	NA	NA	NA	NA	NA	1.324	1.1169	NA	NA	NA	NA	NA	26
2440	4838	m12	1	9.483	2	Y	4	75.6	0	14	0	C	EMCI	MCI	2013/9/12	5.414	NA	NA	NA	NA	NA	NA	NA	28	20	-0.505	0.28	1.051	-0.896	6.26974	5.74381	1507.28	NA	NA	NA	NA	NA	NA	NA	NA	NA	1.324	1.1169	NA	NA	NA	NA	NA	26
2441	4838	m24	2	9.483	2	Y	4	75.6	0	14	0	C	EMCI	MCI	2014/8/25	5.845	NA	NA	NA	NA	NA	NA	NA	27	19	0.266	0.445	0.887	-0.984	6.4572	5.586	1530.7	NA	NA	NA	NA	NA	NA	NA	NA	NA	1.324	1.1169	NA	NA	NA	NA	NA	26
2442	4838	m36	3	9.483	2	Y	4	75.6	0	14	0	C	EMCI	MCI	2015/9/2	9.267	NA	NA	NA	NA	NA	NA	NA	28	20	-0.11	0.008	-0.262	-1.501	NA	NA	NA	NA	NA	NA	NA	NA	NA	NA	NA	NA	1.324	1.1169	NA	NA	NA	NA	NA	26
2452	4844	bl	0	16.327	2	Y	4	85.3	0	12	1	C	EMCI	MCI	2012/8/6	16.327	1.35874	1.294	NA	NA	NA	NA	NA	26	16	0.575	-1.404	-0.583	-0.104	6.66395	10.7113	1432.85	0	0	0	0	1	1	1	0	1	1.35874	1.294	NA	NA	NA	NA	NA	26
2454	4844	m24	2	16.327	2	Y	4	85.3	0	12	1	C	EMCI	MCI	2014/8/7	23.308	NA	1.2246	NA	NA	NA	NA	NA	28	NA	0.119	-0.593	-0.59	-0.104	6.79182	7.74625	1380.02	NA	0	0	0	1	1	1	0	1	1.35874	1.294	NA	NA	NA	NA	NA	26
2455	4844	m36	3	16.327	5	Y	4	85.3	0	12	1	C	EMCI	Dementia	2015/11/19	25.219	NA	NA	NA	NA	NA	NA	NA	NA	NA	0.267	-1.21	-1.049	-1.269	NA	NA	NA	NA	NA	NA	NA	NA	NA	NA	NA	NA	1.35874	1.294	NA	NA	NA	NA	NA	26
2458	4849	bl	0	11.231	2	Y	4	65.9	1	18	2	C	EMCI	MCI	2012/8/22	11.231	1.36659	1.4561	691.3	277.3	26.9	0.401128309	0.038912194	29	28	0.911	1.29	1.749	0.706	5.53424	0.595338	1225.7	NA	1	0	0	0	1	1	0	0	1.36659	1.4561	691.3	277.3	26.9	0.401128309	0.038912194	29
2459	4849	m12	1	11.231	2	Y	4	65.9	1	18	2	C	EMCI	MCI	2013/8/26	11.267	NA	NA	NA	NA	NA	NA	NA	29	24	0.971	0.548	0.524	-0.253	5.5344	0.8688	1224.33	NA	1	0	0	0	1	1	0	0	1.36659	1.4561	691.3	277.3	26.9	0.401128309	0.038912194	29
2460	4849	m24	2	11.231	2	Y	4	65.9	1	18	2	C	EMCI	MCI	2014/10/14	15.786	NA	1.5874	513.1	216.6	21.77	0.422139934	0.042428377	29	23	0.613	0.314	1.511	0.706	NA	NA	NA	NA	NA	NA	NA	NA	NA	NA	NA	NA	1.36659	1.4561	691.3	277.3	26.9	0.401128309	0.038912194	29
2461	4849	m36	3	11.231	2	Y	4	65.9	1	18	2	C	EMCI	MCI	2015/10/15	15.248	NA	NA	NA	NA	NA	NA	NA	28	22	-0.469	-0.068	0.796	0.706	NA	NA	NA	NA	NA	NA	NA	NA	NA	NA	NA	NA	1.36659	1.4561	691.3	277.3	26.9	0.401128309	0.038912194	29
2462	4852	bl	0	31.127	2	Y	4	64.1	1	20	2	C	LMCI	MCI	2012/9/13	31.127	1.27091	1.3923	685.7	538	58.19	0.784599679	0.084862185	26	22	0.511	-0.648	0.782	0.706	6.5148	1.1808	1346.25	0	1	0	1	0	0	0	0	0	1.27091	1.3923	685.7	538	58.19	0.784599679	0.084862185	26
2463	4852	m12	1	31.127	2	Y	4	64.1	1	20	2	C	LMCI	MCI	2013/9/25	44.256	NA	NA	NA	NA	NA	NA	NA	23	20	0.105	-0.717	0.285	0.706	6.4968	1.398	1359.08	NA	1	0	1	0	0	0	0	0	1.27091	1.3923	685.7	538	58.19	0.784599679	0.084862185	26
2474	4857	bl	0	47.573	2	Y	4	68.3	0	16	1	C	LMCI	MCI	2012/8/2	47.573	1.1077	1.5857	888.5	330.9	36.33	0.372425436	0.040889139	27	19	-0.203	0.145	0.287	-0.674	6.24188	23.7496	1380.45	0	1	0	1	1	1	1	0	0	1.1077	1.5857	888.5	330.9	36.33	0.372425436	0.040889139	27
2475	4857	m12	1	47.573	3	Y	4	68.3	0	16	1	C	LMCI	Dementia	2013/10/1	86.961	NA	NA	NA	NA	NA	NA	NA	22	19	-0.332	-0.552	-0.013	-0.104	6.02427	25.0715	1405.85	NA	1	0	1	1	1	1	0	0	1.1077	1.5857	888.5	330.9	36.33	0.372425436	0.040889139	27
2476	4857	m24	2	47.573	3	Y	4	68.3	0	16	1	C	LMCI	Dementia	2014/7/23	46.627	NA	1.6255	NA	NA	NA	NA	NA	26	19	-0.743	-0.915	0.175	-0.896	5.74431	24.3437	1388.87	0	1	0	1	1	1	1	0	0	1.1077	1.5857	888.5	330.9	36.33	0.372425436	0.040889139	27
2477	4857	m36	3	47.573	3	Y	4	68.3	0	16	1	C	LMCI	Dementia	2015/8/6	49.016	NA	NA	NA	NA	NA	NA	NA	21	16	-0.797	-0.883	-0.64	-1.269	NA	NA	NA	NA	NA	NA	NA	NA	NA	NA	NA	NA	1.1077	1.5857	888.5	330.9	36.33	0.372425436	0.040889139	27
2479	4858	bl	0	19.15	2	Y	4	55	0	16	2	C	EMCI	MCI	2012/10/10	19.15	1.29577	1.2054	662.4	426.4	42.25	0.643719807	0.063783213	30	24	1.091	1.465	0.823	-0.104	6.99814	2.22297	1621.35	NA	0	0	0	0	0	1	0	0	1.29577	1.2054	662.4	426.4	42.25	0.643719807	0.063783213	30
2480	4858	m12	1	19.15	2	Y	4	55	0	16	2	C	EMCI	MCI	2013/10/16	20.529	NA	NA	NA	NA	NA	NA	NA	29	24	0.815	1.477	0.74	0.706	6.96596	1.07683	1602.03	0	0	0	0	0	0	1	0	0	1.29577	1.2054	662.4	426.4	42.25	0.643719807	0.063783213	30
2481	4858	m24	2	19.15	2	Y	4	55	0	16	2	C	EMCI	MCI	2014/10/15	20.795	NA	1.289	NA	NA	NA	NA	NA	28	25	1.065	1.875	1.438	0.706	7.289	1.29467	1603.02	NA	0	0	0	0	0	1	0	0	1.29577	1.2054	662.4	426.4	42.25	0.643719807	0.063783213	30
2482	4858	m36	3	19.15	2	Y	4	55	0	16	2	C	EMCI	MCI	2015/10/20	17.93	NA	NA	NA	NA	NA	NA	NA	29	26	1.037	1.233	1.254	0.706	NA	NA	NA	NA	NA	NA	NA	NA	NA	NA	NA	NA	1.29577	1.2054	662.4	426.4	42.25	0.643719807	0.063783213	30
2485	4862	bl	0	17.802	4	Y	4	77.3	0	18	0	C	LMCI	MCI	2013/8/26	17.802	1.32099	1.527	751	398.9	39.6	0.531158455	0.052729694	29	23	0.139	1.472	1.871	0.706	6.7212	9.3864	1476.22	0	0	1	0	0	0	0	0	0	1.32099	1.527	751	398.9	39.6	0.531158455	0.052729694	29
2486	4862	m12	1	17.802	2	Y	4	77.3	0	18	0	C	LMCI	MCI	2014/8/15	21.954	NA	NA	NA	NA	NA	NA	NA	27	24	0.266	1.419	0.887	0.706	NA	NA	NA	NA	NA	NA	NA	NA	NA	NA	NA	NA	1.32099	1.527	751	398.9	39.6	0.531158455	0.052729694	29
2487	4862	m24	2	17.802	2	Y	4	77.3	0	18	0	C	LMCI	MCI	2015/8/28	18.958	NA	1.4874	NA	NA	NA	NA	NA	24	21	-0.061	1.101	1.051	0.706	6.51134	11.3822	1504.38	NA	0	1	0	0	0	0	0	0	1.32099	1.527	751	398.9	39.6	0.531158455	0.052729694	29
2493	4868	bl	0	23.43	2	Y	4	77.1	0	12	2	C	EMCI	MCI	2012/8/9	23.43	1.30869	1.3745	519.7	304.8	30.84	0.586492207	0.059341928	27	14	-0.181	-0.216	-0.941	-0.984	5.8248	6.4044	1380.27	0	1	1	0	1	1	0	0	0	1.30869	1.3745	519.7	304.8	30.84	0.586492207	0.059341928	27
2494	4868	m12	1	23.43	2	Y	4	77.1	0	12	2	C	EMCI	MCI	2013/8/22	28.942	NA	NA	NA	NA	NA	NA	NA	25	18	-0.517	0.223	-1.018	-0.104	5.6808	4.4364	1433.15	0	1	1	0	1	1	0	0	0	1.30869	1.3745	519.7	304.8	30.84	0.586492207	0.059341928	27
2495	4868	m24	2	23.43	2	Y	4	77.1	0	12	2	C	EMCI	MCI	2014/7/31	11.286	NA	1.4215	NA	NA	NA	NA	NA	26	16	-0.395	-0.463	-0.941	-0.104	5.6232	5.9736	1432.72	0	1	1	0	1	1	0	0	0	1.30869	1.3745	519.7	304.8	30.84	0.586492207	0.059341928	27
2496	4868	m36	3	23.43	2	Y	4	77.1	0	12	2	C	EMCI	MCI	2015/8/17	15.705	NA	NA	NA	NA	NA	NA	NA	24	16	-0.761	-0.562	-0.983	-1.161	NA	NA	NA	NA	NA	NA	NA	NA	NA	NA	NA	NA	1.30869	1.3745	519.7	304.8	30.84	0.586492207	0.059341928	27
2536	4885	bl	0	24.379	2	Y	4	75	0	20	1	C	LMCI	MCI	2012/8/24	24.379	1.20077	1.4581	408.4	557.4	56.81	1.364838394	0.13910382	29	22	0.022	1.583	0.112	0.706	5.84581	5.11802	1443.45	0	0	0	1	0	0	0	0	1	1.20077	1.4581	408.4	557.4	56.81	1.364838394	0.13910382	29
2537	4885	m12	1	24.379	2	Y	4	75	0	20	1	C	LMCI	MCI	2013/8/13	16.3	NA	NA	NA	NA	NA	NA	NA	30	24	-0.173	2.229	-0.686	-0.104	5.67748	5.66139	1454.19	NA	0	0	1	0	0	0	0	1	1.20077	1.4581	408.4	557.4	56.81	1.364838394	0.13910382	29
2538	4885	m24	2	24.379	2	Y	4	75	0	20	1	C	LMCI	MCI	2014/8/22	21.193	NA	NA	371.5	631.4	64.1	1.699596231	0.172543742	27	22	-0.779	1.977	-0.578	-0.104	5.36084	6.24319	1432.74	NA	0	0	1	0	0	0	0	1	1.20077	1.4581	408.4	557.4	56.81	1.364838394	0.13910382	29
2539	4885	m36	3	24.379	2	Y	4	75	0	20	1	C	LMCI	MCI	2015/8/31	26.8	NA	NA	NA	NA	NA	NA	NA	27	21	-0.406	1.836	-0.729	-0.674	NA	NA	NA	NA	NA	NA	NA	NA	NA	NA	NA	NA	1.20077	1.4581	408.4	557.4	56.81	1.364838394	0.13910382	29
2543	4888	bl	0	24.039	2	Y	4	74.8	0	12	2	C	LMCI	MCI	2012/8/22	24.039	1.25367	1.2309	876.8	311.5	31	0.355269161	0.035355839	25	21	-0.792	-0.269	-0.286	0.706	5.66881	13.3291	1647.85	0	1	0	0	0	1	0	0	0	1.25367	1.2309	876.8	311.5	31	0.355269161	0.035355839	25
2544	4888	m12	1	24.039	3	Y	4	74.8	0	12	2	C	LMCI	Dementia	2013/8/20	25.309	NA	NA	NA	NA	NA	NA	NA	22	19	-0.757	0.016	-0.167	-0.253	5.57722	8.92157	1640.72	0	1	0	0	0	1	0	0	0	1.25367	1.2309	876.8	311.5	31	0.355269161	0.035355839	25
2545	4888	m24	2	24.039	3	Y	4	74.8	0	12	2	C	LMCI	Dementia	2014/8/12	16.808	NA	1.1991	NA	NA	NA	NA	NA	19	23	-0.916	-0.523	-0.182	-1.204	5.43364	18.7739	1632.81	NA	1	0	0	0	1	0	0	0	1.25367	1.2309	876.8	311.5	31	0.355269161	0.035355839	25
2546	4888	m36	3	24.039	3	Y	4	74.8	0	12	2	C	LMCI	Dementia	2015/9/2	21.12	NA	NA	NA	NA	NA	NA	NA	22	20	-0.895	-0.373	-0.05	-1.543	NA	NA	NA	NA	NA	NA	NA	NA	NA	NA	NA	NA	1.25367	1.2309	876.8	311.5	31	0.355269161	0.035355839	25
2553	4891	bl	0	23.185	2	Y	4	59.7	0	15	2	C	EMCI	MCI	2012/8/23	23.185	1.22714	1.627	533.5	234	25.35	0.438612933	0.047516401	29	26	0.431	0.872	0.87	0.706	6.72212	3.0473	1567.81	0	1	0	0	0	0	0	0	0	1.22714	1.627	533.5	234	25.35	0.438612933	0.047516401	29
2554	4891	m12	1	23.185	2	Y	4	59.7	0	15	2	C	EMCI	MCI	2013/8/27	26.608	NA	NA	NA	NA	NA	NA	NA	30	23	0.707	0.872	0.624	0.706	6.53027	3.03987	1564.76	0	1	0	0	0	0	0	0	0	1.22714	1.627	533.5	234	25.35	0.438612933	0.047516401	29
2555	4891	m24	2	23.185	2	Y	4	59.7	0	15	2	C	EMCI	MCI	2014/8/11	23.612	NA	1.5602	NA	NA	NA	NA	NA	28	24	0.189	0.338	0.87	0.706	6.54265	3.13022	1572.44	0	1	0	0	0	0	0	0	0	1.22714	1.627	533.5	234	25.35	0.438612933	0.047516401	29
2556	4891	m36	3	23.185	2	Y	4	59.7	0	15	2	C	EMCI	MCI	2015/8/10	60.836	NA	NA	NA	NA	NA	NA	NA	28	23	-0.042	1.06	0.852	0.706	NA	NA	NA	NA	NA	NA	NA	NA	NA	NA	NA	NA	1.22714	1.627	533.5	234	25.35	0.438612933	0.047516401	29
2560	4893	bl	0	25.155	2	Y	4	68.1	1	12	1	C	EMCI	MCI	2012/9/25	25.155	1.31491	1.2476	784.3	430.6	39.87	0.549024608	0.05083514	28	22	0.311	0.935	-0.05	-0.896	6.3936	4.974	1315.55	0	1	0	1	0	0	1	0	0	1.31491	1.2476	784.3	430.6	39.87	0.549024608	0.05083514	28
2561	4893	m12	1	25.155	2	Y	4	68.1	1	12	1	C	EMCI	MCI	2013/9/26	11.803	NA	NA	NA	NA	NA	NA	NA	27	24	-0.054	0.763	0.246	-0.104	5.98408	3.47459	1327.16	NA	1	0	1	0	0	1	0	0	1.31491	1.2476	784.3	430.6	39.87	0.549024608	0.05083514	28
2562	4893	m24	2	25.155	2	Y	4	68.1	1	12	1	C	EMCI	MCI	2014/8/26	22.368	NA	1.4285	744.7	438.1	42.06	0.588290587	0.056479119	24	25	-0.108	0.747	-0.148	0.706	5.74782	4.9616	1317.82	NA	1	0	1	0	0	1	0	0	1.31491	1.2476	784.3	430.6	39.87	0.549024608	0.05083514	28
2563	4893	m36	3	25.155	2	Y	4	68.1	1	12	1	C	EMCI	MCI	2015/9/14	23.007	NA	NA	NA	NA	NA	NA	NA	25	22	-0.827	0.482	0.016	-0.104	NA	NA	NA	NA	NA	NA	NA	NA	NA	NA	NA	NA	1.31491	1.2476	784.3	430.6	39.87	0.549024608	0.05083514	28
2572	4897	bl	0	22.815	2	Y	4	75.8	1	11	0	C	EMCI	MCI	2012/8/20	22.815	1.31479	1.2644	837.7	186.6	18.42	0.222752775	0.021988779	29	26	0.321	0.088	-0.067	0.706	6.25055	5.33462	1400.03	0	1	1	1	0	0	1	0	0	1.31479	1.2644	837.7	186.6	18.42	0.222752775	0.021988779	29
2573	4897	m12	1	22.815	2	Y	4	75.8	1	11	0	C	EMCI	MCI	2013/8/28	19.802	NA	NA	NA	NA	NA	NA	NA	27	23	0.445	0.214	-0.225	0.706	6.1899	4.59694	1397.23	0	1	1	1	0	0	1	0	0	1.31479	1.2644	837.7	186.6	18.42	0.222752775	0.021988779	29
2574	4898	bl	0	24.392	2	Y	4	75.2	0	20	1	C	EMCI	MCI	2012/8/28	24.392	1.26713	1.1292	711.2	161.7	16.42	0.227362205	0.023087739	30	29	0.652	1.147	1.461	0.706	5.8644	3.8148	1505.22	0	1	1	0	0	1	1	0	0	1.26713	1.1292	711.2	161.7	16.42	0.227362205	0.023087739	30
2575	4898	m12	1	24.392	2	Y	4	75.2	0	20	1	C	EMCI	MCI	2013/9/5	26.632	NA	NA	NA	NA	NA	NA	NA	29	25	0.643	1.06	0.427	0.706	5.7348	5.3124	1524.7	0	1	1	0	0	1	1	0	0	1.26713	1.1292	711.2	161.7	16.42	0.227362205	0.023087739	30
2576	4898	m24	2	24.392	2	Y	4	75.2	0	20	1	C	EMCI	MCI	2014/8/19	23.914	NA	1.1864	704.9	177.9	17.44	0.252376224	0.024741098	29	30	0.884	1.101	1.627	0.706	5.6328	5.1984	1521.42	NA	1	1	0	0	1	1	0	0	1.26713	1.1292	711.2	161.7	16.42	0.227362205	0.023087739	30
2577	4898	m36	3	24.392	2	Y	4	75.2	0	20	1	C	EMCI	MCI	2015/10/13	16.648	NA	NA	NA	NA	NA	NA	NA	28	22	0.328	0.828	0.87	0.706	NA	NA	NA	NA	NA	NA	NA	NA	NA	NA	NA	NA	1.26713	1.1292	711.2	161.7	16.42	0.227362205	0.023087739	30
2578	4899	bl	0	12.652	2	Y	4	81.9	0	16	1	C	LMCI	MCI	2012/11/6	12.652	1.15095	1.411	702.4	364.1	37.24	0.518365604	0.053018223	29	22	-0.509	-0.352	-0.377	-0.104	4.65992	5.32734	1467.06	0	0	1	0	0	0	0	0	0	1.15095	1.411	702.4	364.1	37.24	0.518365604	0.053018223	29
2579	4899	m12	1	12.652	2	Y	4	81.9	0	16	1	C	LMCI	MCI	2013/10/31	10.667	NA	NA	NA	NA	NA	NA	NA	28	19	-0.763	-0.929	-0.659	-0.104	4.5228	7.4424	1495.02	NA	0	1	0	0	0	0	0	0	1.15095	1.411	702.4	364.1	37.24	0.518365604	0.053018223	29
2583	4902	bl	0	23.971	2	Y	4	75.3	1	15	1	C	LMCI	MCI	2012/9/11	23.971	1.17726	1.2733	818.6	333.4	29.74	0.407280723	0.03633032	25	21	-1.057	-0.53	0.041	-0.756	5.93616	2.6277	1409.17	0	1	0	0	0	1	0	0	0	1.17726	1.2733	818.6	333.4	29.74	0.407280723	0.03633032	25
2584	4902	m12	1	23.971	2	Y	4	75.3	1	15	1	C	LMCI	MCI	2013/9/10	14.687	NA	NA	NA	NA	NA	NA	NA	25	21	-1.233	-0.382	-0.503	-0.104	5.78266	2.94472	1386.97	NA	1	0	0	0	1	0	0	0	1.17726	1.2733	818.6	333.4	29.74	0.407280723	0.03633032	25
2585	4902	m24	2	23.971	5	Y	4	75.3	1	15	1	C	LMCI	Dementia	2014/9/15	22.145	NA	1.2675	NA	NA	NA	NA	NA	23	18	-1.269	-0.167	-0.7	-0.756	5.77897	4.43356	1390.47	NA	1	0	0	0	1	0	0	0	1.17726	1.2733	818.6	333.4	29.74	0.407280723	0.03633032	25
2586	4902	m36	3	23.971	3	Y	4	75.3	1	15	1	C	LMCI	Dementia	2015/12/16	25.011	NA	1.3317	NA	NA	NA	NA	NA	23	15	-1.848	-0.883	-0.972	-0.564	5.12669	5.16877	1400.19	NA	NA	NA	NA	NA	NA	NA	NA	NA	1.17726	1.2733	818.6	333.4	29.74	0.407280723	0.03633032	25
2589	4904	bl	0	20.547	2	Y	4	65.7	1	12	2	C	LMCI	MCI	2012/9/20	20.547	1.10935	1.534	646.7	253.4	24.16	0.391835472	0.037358899	28	28	-0.103	1.465	1.204	-0.104	4.872	4.8576	1183.7	0	1	0	0	0	1	1	0	0	1.10935	1.534	646.7	253.4	24.16	0.391835472	0.037358899	28
2590	4904	m12	1	20.547	2	Y	4	65.7	1	12	2	C	LMCI	MCI	2013/10/10	22.605	NA	NA	NA	NA	NA	NA	NA	27	28	-0.065	0.314	1.498	-0.756	4.66126	2.96334	1195.27	NA	1	0	0	0	1	1	0	0	1.10935	1.534	646.7	253.4	24.16	0.391835472	0.037358899	28
2596	4909	bl	0	26.769	2	Y	4	78.2	1	11	1	C	LMCI	MCI	2012/8/30	26.769	1.19744	1.6379	781	355.8	34.88	0.455569782	0.044660691	25	22	-0.368	0.16	-0.883	0.706	5.57846	3.83944	1294.82	0	NA	NA	NA	NA	NA	NA	NA	NA	1.19744	1.6379	781	355.8	34.88	0.455569782	0.044660691	25
2597	4909	m12	1	26.769	2	Y	4	78.2	1	11	1	C	LMCI	MCI	2013/8/22	31.504	NA	NA	NA	NA	NA	NA	NA	26	23	-0.897	-0.881	-0.84	0.706	5.44107	3.56219	1284.67	0	NA	NA	NA	NA	NA	NA	NA	NA	1.19744	1.6379	781	355.8	34.88	0.455569782	0.044660691	25
2607	4918	bl	0	43.452	2	Y	4	69	1	18	1	C	LMCI	MCI	2012/10/10	43.452	1.24205	1.9951	584.2	402.4	44.3	0.688805204	0.075830195	26	21	-0.791	0.66	-0.213	-0.104	5.43012	2.0076	1364.7	0	0	0	1	0	0	0	0	0	1.24205	1.9951	584.2	402.4	44.3	0.688805204	0.075830195	26
2608	4918	m12	1	43.452	3	Y	4	69	1	18	1	C	LMCI	Dementia	2013/10/30	33.896	NA	NA	NA	NA	NA	NA	NA	27	23	-0.41	0.652	0.595	-0.756	5.41811	2.05699	1375.3	NA	0	0	1	0	0	0	0	0	1.24205	1.9951	584.2	402.4	44.3	0.688805204	0.075830195	26
2614	4920	bl	0	29.011	2	Y	4	61.9	0	18	2	C	LMCI	MCI	2012/10/25	29.011	0.734814	1.3537	597.7	207.3	19.81	0.346829513	0.033143718	28	25	0.144	1.696	1.76	-1.312	6.0708	7.0164	1426.61	0	0	0	1	0	1	1	0	0	0.734814	1.3537	597.7	207.3	19.81	0.346829513	0.033143718	28
2615	4920	m12	1	29.011	2	Y	4	61.9	0	18	2	C	LMCI	MCI	2013/10/24	5.895	NA	NA	NA	NA	NA	NA	NA	28	24	0.23	1.753	1.132	-0.756	6.0084	7.8024	1439.96	NA	0	0	1	0	1	1	0	0	0.734814	1.3537	597.7	207.3	19.81	0.346829513	0.033143718	28
2618	4922	bl	0	10.029	2	Y	4	76.2	0	20	2	C	LMCI	MCI	2012/10/3	10.029	1.32361	1.5307	537.8	328.4	29.47	0.610635924	0.054797322	26	24	-0.351	-0.105	-0.214	-0.253	4.3142	3.85101	1567.58	0	0	1	1	0	0	0	0	0	1.32361	1.5307	537.8	328.4	29.47	0.610635924	0.054797322	26
2619	4922	m12	1	10.029	2	Y	4	76.2	0	20	2	C	LMCI	MCI	2013/10/9	20.037	NA	NA	NA	NA	NA	NA	NA	24	24	-0.202	0.22	-0.049	0.706	4.1652	4.3176	1558.83	NA	0	1	1	0	0	0	0	0	1.32361	1.5307	537.8	328.4	29.47	0.610635924	0.054797322	26
2622	4925	bl	0	19.537	2	Y	4	75	0	12	0	C	LMCI	MCI	2012/10/2	19.537	1.21117	1.7759	694	250.7	27.16	0.361239193	0.039135447	27	18	-0.772	-0.711	-0.564	-0.104	6.94917	19.4953	1480.72	0	1	0	1	1	0	1	0	0	1.21117	1.7759	694	250.7	27.16	0.361239193	0.039135447	27
2623	4925	m12	1	19.537	2	Y	4	75	0	12	0	C	LMCI	MCI	2013/10/14	22.891	NA	NA	NA	NA	NA	NA	NA	23	20	-0.981	-0.81	-1.049	-0.104	6.8988	21.6924	1493.5	NA	1	0	1	1	0	1	0	0	1.21117	1.7759	694	250.7	27.16	0.361239193	0.039135447	27
2624	4925	m24	2	19.537	2	Y	4	75	0	12	0	C	LMCI	MCI	2014/10/10	20.557	NA	1.7568	551	281.8	30.82	0.511433757	0.055934664	16	13	-1.603	-1.7	-2.03	-0.104	6.78766	29.2089	1490.3	NA	NA	NA	NA	NA	NA	NA	NA	NA	1.21117	1.7759	694	250.7	27.16	0.361239193	0.039135447	27
2625	4926	bl	0	20.954	2	Y	4	62.5	0	18	1	C	EMCI	MCI	2012/9/25	20.954	1.36077	0.9489	799.5	115.4	10.46	0.144340213	0.013083177	29	25	-0.296	-1.169	-0.86	-0.564	6.97069	2.10643	1497.19	0	0	0	1	0	0	1	0	0	1.36077	0.9489	799.5	115.4	10.46	0.144340213	0.013083177	29
2626	4926	m12	1	20.954	2	Y	4	62.5	0	18	1	C	EMCI	MCI	2013/9/24	16.328	NA	NA	NA	NA	NA	NA	NA	29	24	0.332	-0.301	-0.354	0.706	6.78248	2.19186	1481.84	0	0	0	1	0	0	1	0	0	1.36077	0.9489	799.5	115.4	10.46	0.144340213	0.013083177	29
2627	4926	m24	2	20.954	2	Y	4	62.5	0	18	1	C	EMCI	MCI	2014/10/7	13.08	NA	0.9871	NA	NA	NA	NA	NA	29	25	0.138	-0.657	-0.48	-0.253	6.81451	2.67775	1494.98	NA	0	0	1	0	0	1	0	0	1.36077	0.9489	799.5	115.4	10.46	0.144340213	0.013083177	29
2628	4926	m36	3	20.954	2	Y	4	62.5	0	18	1	C	EMCI	MCI	2015/10/6	10.776	NA	NA	NA	NA	NA	NA	NA	30	25	0.115	-0.369	-0.757	-0.104	6.40279	4.48183	1509.85	NA	NA	NA	NA	NA	NA	NA	NA	NA	1.36077	0.9489	799.5	115.4	10.46	0.144340213	0.013083177	29
2630	4928	bl	0	20.035	2	Y	4	77.8	0	16	1	C	LMCI	MCI	2012/9/14	20.035	1.24447	1.6844	883.9	326.9	33.02	0.369838217	0.037357167	27	21	0.138	1.777	0.569	-0.104	4.75289	6.78648	1552.85	1	1	1	1	0	1	1	0	0	1.24447	1.6844	883.9	326.9	33.02	0.369838217	0.037357167	27
2631	4928	m12	1	20.035	3	Y	4	77.8	0	16	1	C	LMCI	Dementia	2013/11/20	29.979	NA	NA	NA	NA	NA	NA	NA	26	24	0.356	1.64	0.963	0.706	4.44965	8.44628	1550.8	0	1	1	1	0	1	1	0	0	1.24447	1.6844	883.9	326.9	33.02	0.369838217	0.037357167	27
2632	4928	m24	2	20.035	3	Y	4	77.8	0	16	1	C	LMCI	Dementia	2014/9/11	23.553	NA	1.5736	690.7	289.6	28.79	0.419284784	0.041682351	23	18	0.3	1.504	0.599	-0.104	4.52254	5.91348	1543.41	NA	1	1	1	0	1	1	0	0	1.24447	1.6844	883.9	326.9	33.02	0.369838217	0.037357167	27
2633	4928	m36	3	20.035	3	Y	4	77.8	0	16	1	C	LMCI	Dementia	2015/12/4	23.141	NA	NA	NA	NA	NA	NA	NA	23	20	-0.085	1.589	0.656	-0.871	NA	NA	NA	NA	NA	NA	NA	NA	NA	NA	NA	NA	1.24447	1.6844	883.9	326.9	33.02	0.369838217	0.037357167	27
2635	4929	bl	0	22.985	2	Y	4	75.7	1	15	1	C	LMCI	MCI	2012/9/25	22.985	0.992791	1.3666	563.2	415.8	45.24	0.73828125	0.080326705	25	17	-0.449	-1.227	-1.041	-0.756	4.596	0.8292	1249.32	0	NA	NA	NA	NA	NA	NA	NA	NA	0.992791	1.3666	563.2	415.8	45.24	0.73828125	0.080326705	25
2636	4929	m12	1	22.985	2	Y	4	75.7	1	15	1	C	LMCI	MCI	2013/10/2	25.146	NA	NA	NA	NA	NA	NA	NA	26	18	-0.857	-1.719	-1.216	-1.694	4.33422	0.54061	1234.64	NA	NA	NA	NA	NA	NA	NA	NA	NA	0.992791	1.3666	563.2	415.8	45.24	0.73828125	0.080326705	25
2637	4929	m24	2	22.985	5	Y	4	75.7	1	15	1	C	LMCI	Dementia	2014/10/6	30.586	NA	1.326	592	433.5	45.05	0.732263514	0.076097973	23	16	-1.119	-1.441	-1.732	-2.342	4.2144	0.7716	1231.75	NA	NA	NA	NA	NA	NA	NA	NA	NA	0.992791	1.3666	563.2	415.8	45.24	0.73828125	0.080326705	25
2638	4936	bl	0	6.341	2	Y	4	78.1	0	19	0	C	LMCI	MCI	2012/10/1	6.341	1.01381	1.4332	518.3	191.6	18.52	0.369670075	0.035732201	27	17	-0.593	-1.414	-0.075	-0.984	7.37193	21.82	1531.7	0	1	0	1	0	1	0	0	0	1.01381	1.4332	518.3	191.6	18.52	0.369670075	0.035732201	27
2639	4936	m12	1	6.341	2	Y	4	78.1	0	19	0	C	LMCI	MCI	2013/9/17	10.425	NA	NA	NA	NA	NA	NA	NA	26	11	-0.702	-2.238	-0.682	-1.402	7.17626	13.3767	1500.17	0	1	0	1	0	1	0	0	0	1.01381	1.4332	518.3	191.6	18.52	0.369670075	0.035732201	27
2640	4936	m24	2	6.341	5	Y	4	78.1	0	19	0	C	LMCI	Dementia	2014/9/24	15.305	NA	1.3524	472.3	195.4	18.76	0.413720093	0.039720517	22	13	-1.514	-2.451	-1.302	-1.8	7.11486	20.7826	1498.54	NA	1	0	1	0	1	0	0	0	1.01381	1.4332	518.3	191.6	18.52	0.369670075	0.035732201	27
2641	4936	m36	3	6.341	3	Y	4	78.1	0	19	0	C	LMCI	Dementia	2015/10/7	12.759	NA	NA	NA	NA	NA	NA	NA	23	12	-1.711	-2.724	-1.051	-2.471	NA	NA	NA	NA	NA	NA	NA	NA	NA	NA	NA	NA	1.01381	1.4332	518.3	191.6	18.52	0.369670075	0.035732201	27
2651	4944	bl	0	9.404	2	Y	4	68	0	14	1	C	EMCI	MCI	2013/1/9	9.404	1.38029	1.2713	664.8	212.3	19.22	0.319344164	0.028910951	29	23	0.232	1.06	0.651	-0.104	7.14048	2.28238	1407.4	1	0	0	1	0	0	0	0	0	1.38029	1.2713	664.8	212.3	19.22	0.319344164	0.028910951	29
2652	4944	m12	1	9.404	2	Y	4	68	0	14	1	C	EMCI	MCI	2014/1/31	17.018	NA	NA	NA	NA	NA	NA	NA	25	23	0.517	0.6	0.048	0.706	7.06126	2.47299	1398.77	1	0	0	1	0	0	0	0	0	1.38029	1.2713	664.8	212.3	19.22	0.319344164	0.028910951	29
2653	4944	m24	2	9.404	2	Y	4	68	0	14	1	C	EMCI	MCI	2015/1/6	18.352	NA	1.2861	665.4	232.6	21.46	0.349564172	0.032251277	27	22	0.777	1.06	0.227	-0.104	6.9214	2.41977	1396.94	NA	0	0	1	0	0	0	0	0	1.38029	1.2713	664.8	212.3	19.22	0.319344164	0.028910951	29
2654	4944	m36	3	9.404	2	Y	4	68	0	14	1	C	EMCI	MCI	2016/2/5	32.27	NA	NA	NA	NA	NA	NA	NA	30	25	0.773	NA	0.288	0.706	6.55288	1.97294	1414.22	NA	0	0	1	0	0	0	0	0	1.38029	1.2713	664.8	212.3	19.22	0.319344164	0.028910951	29
2659	4947	bl	0	16.666	2	Y	4	74.5	0	14	1	C	EMCI	MCI	2012/10/12	16.666	1.2233	1.4808	574.7	294.6	31.48	0.512615278	0.054776405	24	24	0.348	0.917	0.328	-1.678	5.61567	0.997125	1442.61	0	1	0	0	0	1	1	0	0	1.2233	1.4808	574.7	294.6	31.48	0.512615278	0.054776405	24
2660	4947	m12	1	16.666	2	Y	4	74.5	0	14	1	C	EMCI	MCI	2013/10/17	18.042	NA	NA	581.3	297.9	33.13	0.512472045	0.056992947	26	22	0.095	1.781	0.657	0.706	5.652	1.3428	1445.48	NA	1	0	0	0	1	1	0	0	1.2233	1.4808	574.7	294.6	31.48	0.512615278	0.054776405	24
2661	4947	m24	2	16.666	5	Y	4	74.5	0	14	1	C	EMCI	Dementia	2014/10/20	12.926	NA	1.5856	525	308.8	33.15	0.588190476	0.063142857	29	27	0.185	1.887	0.646	-0.104	5.5296	1.1136	1435.48	NA	1	0	0	0	1	1	0	0	1.2233	1.4808	574.7	294.6	31.48	0.512615278	0.054776405	24
2674	4955	bl	0	21.581	2	Y	4	71.4	0	16	1	C	LMCI	MCI	2012/10/10	21.581	1.08358	1.338	395	131.2	13.28	0.332151899	0.033620253	25	19	0.54	-0.163	1.15	-1.678	6.96402	8.33627	1617.65	0	1	0	0	0	1	1	0	0	1.08358	1.338	395	131.2	13.28	0.332151899	0.033620253	25
2675	4955	m12	1	21.581	2	Y	4	71.4	0	16	1	C	LMCI	MCI	2013/10/21	17.899	NA	NA	NA	NA	NA	NA	NA	22	19	-0.192	-0.585	0.263	-1.678	6.68503	8.23615	1609.27	0	1	0	0	0	1	1	0	0	1.08358	1.338	395	131.2	13.28	0.332151899	0.033620253	25
2676	4958	bl	0	18.359	2	Y	4	69.5	0	20	1	C	EMCI	MCI	2012/10/11	18.359	1.0666	1.1817	764.8	122.2	10.22	0.159780335	0.013362971	28	25	-0.26	-0.64	-1.037	-0.984	6.6492	2.3292	1397.77	0	1	0	0	0	1	1	0	0	1.0666	1.1817	764.8	122.2	10.22	0.159780335	0.013362971	28
2677	4958	m12	1	18.359	3	Y	4	69.5	0	20	1	C	EMCI	Dementia	2013/10/21	120.674	NA	NA	NA	NA	NA	NA	NA	30	26	-0.704	-0.628	-0.164	-1.561	6.6588	2.7756	1417.05	NA	1	0	0	0	1	1	0	0	1.0666	1.1817	764.8	122.2	10.22	0.159780335	0.013362971	28
2698	4974	bl	0	18.777	2	Y	4	73.4	0	19	0	C	EMCI	MCI	2012/11/5	18.777	1.14463	1.2898	677.4	630.1	69.87	0.930174195	0.103144376	29	25	0.973	-0.266	0.466	-2.201	7.4124	13.6632	1636.69	0	0	0	1	0	0	0	0	0	1.14463	1.2898	677.4	630.1	69.87	0.930174195	0.103144376	29
2699	4974	m12	1	18.777	2	Y	4	73.4	0	19	0	C	EMCI	MCI	2013/10/30	18.4	NA	NA	NA	NA	NA	NA	NA	29	28	1.405	0.016	1.199	-0.756	7.21347	16.5734	1641.09	NA	0	0	1	0	0	0	0	0	1.14463	1.2898	677.4	630.1	69.87	0.930174195	0.103144376	29
2700	4974	m24	2	18.777	2	Y	4	73.4	0	19	0	C	EMCI	MCI	2014/10/30	16.399	NA	1.3443	710.1	788.3	92.67	1.110125334	0.130502746	28	24	0.858	0.314	1.162	-0.104	7.146	13.4448	1641.45	NA	0	0	1	0	0	0	0	0	1.14463	1.2898	677.4	630.1	69.87	0.930174195	0.103144376	29
2701	4974	m36	3	18.777	2	Y	4	73.4	0	19	0	C	EMCI	MCI	2015/11/6	14.922	NA	NA	NA	NA	NA	NA	NA	29	24	0.148	-0.256	0.27	-1.624	NA	NA	NA	NA	NA	NA	NA	NA	NA	NA	NA	NA	1.14463	1.2898	677.4	630.1	69.87	0.930174195	0.103144376	29
2709	4985	bl	0	31.516	2	Y	4	78.7	1	13	1	C	LMCI	MCI	2012/10/23	31.516	1.19043	1.452	NA	NA	NA	NA	NA	26	14	-0.417	-1.528	-1.352	-1.33	5.36605	4.00719	1364.57	0	0	0	0	0	1	1	0	0	1.19043	1.452	NA	NA	NA	NA	NA	26
2710	4985	m12	1	31.516	2	Y	4	78.7	1	13	1	C	LMCI	MCI	2013/10/29	28.01	NA	NA	NA	NA	NA	NA	NA	25	NA	-0.578	-0.754	-0.974	-1.161	4.84146	4.87216	1327.48	NA	NA	NA	NA	NA	NA	NA	NA	NA	1.19043	1.452	NA	NA	NA	NA	NA	26
2711	4985	m24	2	31.516	2	Y	4	78.7	1	13	1	C	LMCI	MCI	2014/10/29	33.877	NA	NA	NA	NA	NA	NA	NA	24	13	-0.606	-1.601	-1.625	-1.922	4.90286	8.39614	1341.54	NA	NA	NA	NA	NA	NA	NA	NA	NA	1.19043	1.452	NA	NA	NA	NA	NA	26
2712	4986	bl	0	23.392	2	Y	4	85.3	0	20	1	C	EMCI	MCI	2012/11/26	23.392	1.14906	1.1251	780.5	142.9	11.27	0.183087764	0.014439462	28	23	0.196	0.033	-0.372	-0.564	6.3252	10.6788	1435.8	NA	NA	NA	NA	NA	NA	NA	NA	NA	1.14906	1.1251	780.5	142.9	11.27	0.183087764	0.014439462	28
2713	4986	m12	1	23.392	2	Y	4	85.3	0	20	1	C	EMCI	MCI	2013/11/19	22.843	NA	NA	NA	NA	NA	NA	NA	27	25	0.144	0.338	0.627	-0.649	5.5608	13.9896	1441.54	NA	NA	NA	NA	NA	NA	NA	NA	NA	1.14906	1.1251	780.5	142.9	11.27	0.183087764	0.014439462	28
2714	4986	m24	2	23.392	2	Y	4	85.3	0	20	1	C	EMCI	MCI	2014/12/1	34.189	NA	1.1485	NA	NA	NA	NA	NA	25	20	-0.031	-0.196	-0.188	-0.564	5.99343	16.7189	1449.1	NA	NA	NA	NA	NA	NA	NA	NA	NA	1.14906	1.1251	780.5	142.9	11.27	0.183087764	0.014439462	28
2731	5000	bl	0	21.033	2	Y	4	76.6	0	18	1	C	EMCI	MCI	2012/11/19	21.033	0.964887	1.5286	395.8	319.7	35.28	0.807731177	0.089135927	26	19	-0.31	-1.644	-0.655	-0.674	5.7108	20.5428	1388.24	0	1	0	0	0	1	1	0	0	0.964887	1.5286	395.8	319.7	35.28	0.807731177	0.089135927	26
2732	5000	m12	1	21.033	2	Y	4	76.6	0	18	1	C	EMCI	MCI	2013/11/20	25.88	NA	NA	NA	NA	NA	NA	NA	25	22	-0.333	-2.109	-0.004	-0.674	5.7048	20.7108	1402.76	NA	1	0	0	0	1	1	0	0	0.964887	1.5286	395.8	319.7	35.28	0.807731177	0.089135927	26
2733	5000	m24	2	21.033	2	Y	4	76.6	0	18	1	C	EMCI	MCI	2014/12/3	21.267	NA	1.6289	NA	NA	NA	NA	NA	25	24	0.059	-1.504	0.188	-0.104	5.8068	23.7048	1408.27	NA	NA	NA	NA	NA	NA	NA	NA	NA	0.964887	1.5286	395.8	319.7	35.28	0.807731177	0.089135927	26
2734	5000	m36	3	21.033	2	Y	4	76.6	0	18	1	C	EMCI	MCI	2016/2/8	4.476	NA	NA	NA	NA	NA	NA	NA	23	16	0.185	-1.862	-1.014	-1.8	NA	NA	NA	NA	NA	NA	NA	NA	NA	NA	NA	NA	0.964887	1.5286	395.8	319.7	35.28	0.807731177	0.089135927	26
2744	5007	bl	0	17.446	2	Y	4	71.5	0	14	0	C	EMCI	MCI	2013/1/31	17.446	1.15605	1.2714	622	147.1	14.7	0.236495177	0.023633441	27	20	0.292	-0.274	-0.714	-1.161	7.12067	12.688	1508.87	0	1	0	0	0	1	0	1	0	1.15605	1.2714	622	147.1	14.7	0.236495177	0.023633441	27
2745	5007	m12	1	17.446	2	Y	4	71.5	0	14	0	C	EMCI	MCI	2014/2/3	20.882	NA	NA	NA	NA	NA	NA	NA	28	21	0.426	-0.309	-0.676	-1.402	6.68128	10.7485	1465.13	NA	1	0	0	0	1	0	1	0	1.15605	1.2714	622	147.1	14.7	0.236495177	0.023633441	27
2746	5007	m24	2	17.446	2	Y	4	71.5	0	14	0	C	EMCI	MCI	2015/2/11	17.053	NA	1.2911	NA	NA	NA	NA	NA	29	19	0.062	-0.32	-0.689	-0.756	6.74811	15.5806	1477.12	NA	1	0	0	0	1	0	1	0	1.15605	1.2714	622	147.1	14.7	0.236495177	0.023633441	27
2751	5014	bl	0	11.898	2	Y	4	76.5	0	16	0	C	EMCI	MCI	2012/11/29	11.898	1.24599	1.3794	585.6	153.1	13.24	0.261441257	0.02260929	30	23	0.236	-1.097	-0.284	-0.104	6.8796	8.2488	1481.35	0	1	1	1	0	1	1	0	0	1.24599	1.3794	585.6	153.1	13.24	0.261441257	0.02260929	30
2752	5014	m12	1	11.898	2	Y	4	76.5	0	16	0	C	EMCI	MCI	2013/11/21	19.494	NA	NA	NA	NA	NA	NA	NA	29	24	0.236	0.412	-0.011	-0.253	6.7596	8.406	1465.52	NA	1	1	1	0	1	1	0	0	1.24599	1.3794	585.6	153.1	13.24	0.261441257	0.02260929	30
2765	5026	bl	0	25.975	2	Y	4	70.5	1	18	1	C	EMCI	MCI	2012/11/30	25.975	1.08217	1.4356	557.2	527.5	53.77	0.946697775	0.096500359	30	24	0.982	-0.105	0.078	0.706	7.2588	5.364	1367.3	0	1	0	0	0	1	1	0	0	1.08217	1.4356	557.2	527.5	53.77	0.946697775	0.096500359	30
2766	5026	m12	1	25.975	5	Y	4	70.5	1	18	1	C	EMCI	Dementia	2013/12/6	27.185	NA	NA	NA	NA	NA	NA	NA	28	19	0.105	-1.059	-0.354	-0.756	7.3116	6.8988	1364.93	0	1	0	0	0	1	1	0	0	1.08217	1.4356	557.2	527.5	53.77	0.946697775	0.096500359	30
2773	5031	bl	0	18.77	2	Y	4	80.2	1	14	0	C	EMCI	MCI	2013/4/10	18.77	1.14496	1.523	635.6	191.1	16.82	0.300660793	0.026463184	25	20	-0.408	-0.414	-1.684	-0.949	5.08955	2.64503	1307.36	0	0	0	1	0	0	0	0	0	1.14496	1.523	635.6	191.1	16.82	0.300660793	0.026463184	25
2774	5031	m12	1	18.77	2	Y	4	80.2	1	14	0	C	EMCI	MCI	2014/4/17	17.438	NA	NA	NA	NA	NA	NA	NA	26	19	-0.781	-0.537	-1.916	0.706	4.9336	3.52877	1305.67	NA	0	0	1	0	0	0	0	0	1.14496	1.523	635.6	191.1	16.82	0.300660793	0.026463184	25
2775	5031	m24	2	18.77	5	Y	4	80.2	1	14	0	C	EMCI	Dementia	2015/4/29	19.98	NA	1.6071	NA	NA	NA	NA	NA	23	17	-1.036	-0.345	-1.985	-0.984	4.70709	2.37026	1311.67	NA	0	0	1	0	0	0	0	0	1.14496	1.523	635.6	191.1	16.82	0.300660793	0.026463184	25
2786	5047	bl	0	28.574	2	Y	4	68.8	1	16	2	C	LMCI	MCI	2013/1/2	28.574	1.70113	1.4807	1001	380.6	36.08	0.38021978	0.036043956	30	24	-0.101	0.935	-0.06	0.706	6.942	3.0444	1417.47	0	1	0	0	0	1	1	0	0	1.70113	1.4807	1001	380.6	36.08	0.38021978	0.036043956	30
2788	5047	m24	2	28.574	2	Y	4	68.8	1	16	2	C	LMCI	MCI	2015/1/7	27.952	NA	1.5241	862	403.5	38.18	0.468097448	0.044292343	26	23	-0.279	0.935	0.208	0.706	6.6696	4.0944	1425.75	NA	NA	NA	NA	NA	NA	NA	NA	NA	1.70113	1.4807	1001	380.6	36.08	0.38021978	0.036043956	30
2789	5047	m36	3	28.574	2	Y	4	68.8	1	16	2	C	LMCI	MCI	2016/1/7	30.915	NA	NA	NA	NA	NA	NA	NA	25	24	-0.893	-0.294	0.276	-0.253	6.462	4.3848	1443.56	NA	1	0	0	0	1	1	0	0	1.70113	1.4807	1001	380.6	36.08	0.38021978	0.036043956	30
2803	5066	bl	0	23.012	2	Y	4	79.7	0	17	1	C	EMCI	MCI	2013/2/8	23.012	1.16133	1.2347	NA	NA	NA	NA	NA	27	27	0.771	-0.153	0.563	-0.104	8.3976	14.916	1548.82	0	NA	NA	NA	NA	NA	NA	NA	NA	1.16133	1.2347	NA	NA	NA	NA	NA	27
2804	5066	m12	1	23.012	2	Y	4	79.7	0	17	1	C	EMCI	MCI	2014/3/6	12.036	NA	NA	NA	NA	NA	NA	NA	24	25	0.237	-0.628	-0.741	-0.674	8.2632	14.4828	1543.78	NA	NA	NA	NA	NA	NA	NA	NA	NA	1.16133	1.2347	NA	NA	NA	NA	NA	27
2805	5066	m24	2	23.012	2	Y	4	79.7	0	17	1	C	EMCI	MCI	2015/2/18	11.722	NA	1.3199	NA	NA	NA	NA	NA	25	26	0.402	-0.738	-0.692	-0.104	8.21059	15.4	1554.16	NA	NA	NA	NA	NA	NA	NA	NA	NA	1.16133	1.2347	NA	NA	NA	NA	NA	27
2806	5066	m36	3	23.012	2	Y	4	79.7	0	17	1	C	EMCI	MCI	2016/2/17	14.103	NA	NA	NA	NA	NA	NA	NA	29	25	0.659	-0.369	-0.797	0.706	NA	NA	NA	NA	NA	NA	NA	NA	NA	NA	NA	NA	1.16133	1.2347	NA	NA	NA	NA	NA	27
2907	5135	bl	0	28.112	2	Y	4	77	0	16	1	C	EMCI	MCI	2013/5/15	28.112	1.26256	1.1861	746.8	174.8	16.13	0.234065345	0.021598822	28	25	-0.093	0.881	0.583	-0.448	5.4225	2.45318	1341.13	NA	1	0	1	0	1	1	0	0	1.26256	1.1861	746.8	174.8	16.13	0.234065345	0.021598822	28
2908	5135	m12	1	28.112	2	Y	4	77	0	16	1	C	EMCI	MCI	2014/5/22	31.102	NA	NA	NA	NA	NA	NA	NA	30	27	0.117	0.788	1.2	-0.104	NA	NA	NA	NA	NA	NA	NA	NA	NA	NA	NA	NA	1.26256	1.1861	746.8	174.8	16.13	0.234065345	0.021598822	28
2909	5135	m24	2	28.112	1	Y	4	77	0	16	1	C	EMCI	CN	2015/5/15	33.85	NA	1.2292	NA	NA	NA	NA	NA	28	28	0.505	1.576	0.926	-0.104	4.84077	4.69967	1364.03	NA	NA	NA	NA	NA	NA	NA	NA	NA	1.26256	1.1861	746.8	174.8	16.13	0.234065345	0.021598822	28
[truncated: 8 more columns]
