# Supplementary material for: Plasma p-tau181 Level Predicts Neurodegeneration and Progression to Alzheimer's Dementia: A Longitudinal Study
Source: Front Neurol. 2021 Sep 7;12:695696. doi: 10.3389/fneur.2021.695696 (PMC8452983; doi:10.3389/fneur.2021.695696)
Supplement: Supplementary file 4 [file Data_Sheet_1.ZIP › DATA/individual data points/table1&2/DF.csv]

	RID	VISCODE	time	BLPLASMA	DXCHANGE	GROUP_abeta	DX	AGE	PTGENDER	PTEDUCAT	APOE4	GROUP	DX_bl	DXX	EXAMDATE.key	PLASMAPTAU181	FDG	AV45	ABETA42	TAU	PTAU	TAUAB	PTAUAB	MMSE	MOCA	ADNI_MEM	ADNI_EF	ADNI_LAN	ADNI_VS	TOTAL_HIPPO	TOTAL_WMH	TOTAL_BRAIN	INFARCT	CVD	Cancer	Current.Depression	DM2	Hypertension	lipid	smoking	stroke	BLFDG	BLAV45	BLABETA42	BLTAU	BLPTAU	BLTAUAB	BLPTAUAB	BLMMSE
537	4001	bl	0	15.485	3	Y	6	88.5	1	9	0	D	AD	Dementia	2011/3/2	15.485	1.11475	1.5072	294.7	321.8	26.31	1.091957923	0.089277231	20	NA	-0.708	-1.697	-0.675	-0.984	5.3964	15.3744	1215.37	0	0	0	1	0	0	0	0	0	1.11475	1.5072	294.7	321.8	26.31	1.091957923	0.089277231	20
538	4001	m12	1	15.485	3	Y	6	88.5	1	9	0	D	AD	Dementia	2012/3/7	18.542	NA	NA	NA	NA	NA	NA	NA	14	NA	-1.168	NA	-0.539	-1.312	NA	NA	NA	NA	NA	NA	NA	NA	NA	NA	NA	NA	1.11475	1.5072	294.7	321.8	26.31	1.091957923	0.089277231	20
539	4001	m24	2	15.485	3	Y	6	88.5	1	9	0	D	AD	Dementia	2013/3/4	29.268	1.11675	NA	406.8	586.1	26.41	1.440757129	0.064921337	16	NA	-1.458	NA	-0.916	-1.312	NA	NA	NA	NA	NA	NA	NA	NA	NA	NA	NA	NA	1.11475	1.5072	294.7	321.8	26.31	1.091957923	0.089277231	20
594	4024	bl	0	17.515	3	Y	6	55.9	1	16	1	D	AD	Dementia	2011/4/29	17.515	1.13657	1.6764	934.2	616.4	67.97	0.659815885	0.07275744	25	25	-0.785	-0.423	-0.418	-0.104	5.0508	0.9216	1268.45	0	NA	NA	NA	NA	NA	NA	NA	NA	1.13657	1.6764	934.2	616.4	67.97	0.659815885	0.07275744	25
595	4024	m12	1	17.515	3	Y	6	55.9	1	16	1	D	AD	Dementia	2012/4/16	31.387	NA	NA	NA	NA	NA	NA	NA	22	19	-0.549	-1.529	-0.84	-0.896	4.9824	0.8904	1308.44	0	NA	NA	NA	NA	NA	NA	NA	NA	1.13657	1.6764	934.2	616.4	67.97	0.659815885	0.07275744	25
596	4024	m24	2	17.515	3	Y	6	55.9	1	16	1	D	AD	Dementia	2012/10/9	22.985	NA	NA	NA	NA	NA	NA	NA	22	12	-0.621	-1.508	-0.777	-2.07	NA	NA	NA	NA	NA	NA	NA	NA	NA	NA	NA	NA	1.13657	1.6764	934.2	616.4	67.97	0.659815885	0.07275744	25
633	4039	bl	0	34.352	3	Y	6	55.9	0	19	1	D	AD	Dementia	2011/6/14	34.352	0.759368	1.6386	593.6	542.7	57.04	0.914252022	0.096091644	21	17	-0.904	-2.113	-0.806	-2.108	6.14159	0.428483	1317.59	0	NA	NA	NA	NA	NA	NA	NA	NA	0.759368	1.6386	593.6	542.7	57.04	0.914252022	0.096091644	21
634	4039	m12	1	34.352	3	Y	6	55.9	0	19	1	D	AD	Dementia	2012/6/12	44.1	NA	NA	NA	NA	NA	NA	NA	21	13	-1.673	-2.616	-1.444	-2.772	6.15094	0.519252	1400.72	0	NA	NA	NA	NA	NA	NA	NA	NA	0.759368	1.6386	593.6	542.7	57.04	0.914252022	0.096091644	21
635	4039	m24	2	34.352	3	Y	6	55.9	0	19	1	D	AD	Dementia	2013/6/25	31.249	NA	NA	NA	NA	NA	NA	NA	13	NA	-1.737	-1.99	-3.271	-2.459	6.1308	0.5916	1386.51	NA	NA	NA	NA	NA	NA	NA	NA	NA	0.759368	1.6386	593.6	542.7	57.04	0.914252022	0.096091644	21
740	4089	bl	0	19.632	3	Y	6	73.7	0	18	1	D	AD	Dementia	2011/8/10	19.632	1.14074	1.5029	751.8	564.1	57.63	0.750332535	0.076656026	24	16	-1.463	0.311	-1.288	0.706	5.8062	15.5781	1504.94	0	1	0	0	0	1	1	0	0	1.14074	1.5029	751.8	564.1	57.63	0.750332535	0.076656026	24
742	4089	m24	2	19.632	3	Y	6	73.7	0	18	1	D	AD	Dementia	2013/7/24	12.879	1.04258	1.4672	633.5	429.2	43.16	0.677505919	0.06812944	18	12	-2.184	-1.915	-2.598	-0.674	5.71337	21.2283	1461.48	0	1	0	0	0	1	1	0	0	1.14074	1.5029	751.8	564.1	57.63	0.750332535	0.076656026	24
826	4136	bl	0	30.664	3	Y	6	66.7	0	20	1	D	AD	Dementia	2011/8/23	30.664	0.69827	1.5091	NA	NA	NA	NA	NA	24	19	-0.304	-2.014	-0.735	-0.984	6.96719	6.99814	1748.61	0	NA	NA	NA	NA	NA	NA	NA	NA	0.69827	1.5091	NA	NA	NA	NA	NA	24
827	4136	m12	1	30.664	3	Y	6	66.7	0	20	1	D	AD	Dementia	2012/8/27	35.898	NA	NA	NA	NA	NA	NA	NA	23	12	-1.326	-2.741	-1.595	-2.457	6.59711	4.05976	1752.84	0	NA	NA	NA	NA	NA	NA	NA	NA	0.69827	1.5091	NA	NA	NA	NA	NA	24
828	4136	m24	2	30.664	3	Y	6	66.7	0	20	1	D	AD	Dementia	2013/8/28	20.68	0.636743	1.4165	NA	NA	NA	NA	NA	17	10	-2.753	-2.719	-2.431	-2.772	NA	NA	NA	NA	NA	NA	NA	NA	NA	NA	NA	NA	0.69827	1.5091	NA	NA	NA	NA	NA	24
829	4136	m36	3	30.664	NA	Y	6	66.7	0	20	1	D	AD		2014/8/27	27.34	NA	NA	NA	NA	NA	NA	NA	NA	NA	NA	NA	NA	NA	NA	NA	NA	NA	NA	NA	NA	NA	NA	NA	NA	NA	0.69827	1.5091	NA	NA	NA	NA	NA	24
862	4152	bl	0	19.231	3	Y	6	60.7	0	18	0	D	AD	Dementia	2011/9/27	19.231	0.787513	1.3765	585.9	457.5	43.73	0.780849974	0.07463731	20	4	-1.913	-2.115	-2.351	-1.913	6.49933	1.58925	1374.59	0	0	0	1	0	0	0	0	0	0.787513	1.3765	585.9	457.5	43.73	0.780849974	0.07463731	20
863	4152	m12	1	19.231	3	Y	6	60.7	0	18	0	D	AD	Dementia	2012/10/9	21.387	NA	NA	NA	NA	NA	NA	NA	4	NA	-2.155	-2.719	-3.569	-3.224	NA	NA	NA	NA	NA	NA	NA	NA	NA	NA	NA	NA	0.787513	1.3765	585.9	457.5	43.73	0.780849974	0.07463731	20
864	4153	bl	0	24.346	3	Y	6	79.3	0	20	1	D	AD	Dementia	2011/9/9	24.346	1.11946	1.2749	519.2	405.9	42.01	0.781779661	0.080912943	22	23	-0.97	-0.991	0.394	-0.756	4.87617	2.27857	1522.33	NA	0	1	0	0	0	0	0	0	1.11946	1.2749	519.2	405.9	42.01	0.781779661	0.080912943	22
865	4153	m12	1	24.346	3	Y	6	79.3	0	20	1	D	AD	Dementia	2012/9/18	25.241	NA	NA	NA	NA	NA	NA	NA	22	20	-1.184	-0.457	-0.606	-0.104	4.8168	2.4012	1492.25	0	0	1	0	0	0	0	0	0	1.11946	1.2749	519.2	405.9	42.01	0.781779661	0.080912943	22
866	4153	m24	2	24.346	3	Y	6	79.3	0	20	1	D	AD	Dementia	2013/9/4	28.572	0.994828	1.5391	448.2	424	43.51	0.946006247	0.097077198	19	16	-1.322	-0.992	-0.781	-0.104	4.692	2.3616	1503.33	0	0	1	0	0	0	0	0	0	1.11946	1.2749	519.2	405.9	42.01	0.781779661	0.080912943	22
919	4172	bl	0	23.934	3	Y	6	75.8	0	16	0	D	AD	Dementia	2011/9/1	23.934	1.12559	1.0032	651.4	382	47.67	0.586429229	0.073180841	23	10	-0.893	-0.855	-2.48	-0.448	6.45795	4.30886	1527.47	0	NA	NA	NA	NA	NA	NA	NA	NA	1.12559	1.0032	651.4	382	47.67	0.586429229	0.073180841	23
920	4172	m12	1	23.934	3	Y	6	75.8	0	16	0	D	AD	Dementia	2012/8/16	27.61	NA	NA	NA	NA	NA	NA	NA	15	9	-1.212	-1.8	-2.629	-0.448	6.35116	3.82164	1566.26	0	NA	NA	NA	NA	NA	NA	NA	NA	1.12559	1.0032	651.4	382	47.67	0.586429229	0.073180841	23
921	4172	m24	2	23.934	3	Y	6	75.8	0	16	0	D	AD	Dementia	2013/9/11	25.056	1.01019	1.0093	NA	NA	NA	NA	NA	11	3	-1.996	-3.017	-3.922	-0.896	6.29243	4.89085	1578.16	NA	NA	NA	NA	NA	NA	NA	NA	NA	1.12559	1.0032	651.4	382	47.67	0.586429229	0.073180841	23
970	4192	bl	0	24.971	3	Y	6	82.2	0	12	1	D	AD	Dementia	2011/10/6	24.971	1.08677	1.5455	564.5	224.6	21.54	0.397874225	0.038157662	19	19	-0.475	0.338	0.398	0.706	5.16983	2.53619	1375.03	0	0	0	0	1	0	1	0	0	1.08677	1.5455	564.5	224.6	21.54	0.397874225	0.038157662	19
971	4192	m12	1	24.971	3	Y	6	82.2	0	12	1	D	AD	Dementia	2012/10/17	22.996	NA	NA	NA	NA	NA	NA	NA	24	19	-1.1	-1.112	-0.504	0.706	5.0688	2.4972	1388.11	0	0	0	0	1	0	1	0	0	1.08677	1.5455	564.5	224.6	21.54	0.397874225	0.038157662	19
972	4192	m24	2	24.971	3	Y	6	82.2	0	12	1	D	AD	Dementia	2013/10/3	30.028	1.03335	1.4522	668.9	275.4	26.03	0.411720736	0.038914636	17	18	-1.546	-1.366	-1.166	-0.104	4.7928	2.9748	1393.72	NA	0	0	0	1	0	1	0	0	1.08677	1.5455	564.5	224.6	21.54	0.397874225	0.038157662	19
976	4195	bl	0	27.633	3	Y	6	62.2	0	16	2	D	AD	Dementia	2011/9/8	27.633	0.907822	1.3832	433.9	533.3	55.81	1.229085043	0.128624107	21	11	-0.919	-1.093	-1.055	-2.293	5.2812	0.3648	1249.66	0	NA	NA	NA	NA	NA	NA	NA	NA	0.907822	1.3832	433.9	533.3	55.81	1.229085043	0.128624107	21
977	4195	m12	1	27.633	3	Y	6	62.2	0	16	2	D	AD	Dementia	2012/9/6	17.798	NA	NA	NA	NA	NA	NA	NA	18	11	-1.239	-2.011	-1.587	-2.293	5.028	0.2508	1333	0	NA	NA	NA	NA	NA	NA	NA	NA	0.907822	1.3832	433.9	533.3	55.81	1.229085043	0.128624107	21
978	4195	m24	2	27.633	3	Y	6	62.2	0	16	2	D	AD	Dementia	2013/8/29	28.104	0.753321	1.3785	NA	NA	NA	NA	NA	15	9	-1.337	-2.705	-1.703	-2.649	4.9572	0.3516	1331.73	0	NA	NA	NA	NA	NA	NA	NA	NA	0.907822	1.3832	433.9	533.3	55.81	1.229085043	0.128624107	21
1027	4211	bl	0	20.083	3	Y	6	80.9	1	15	0	D	AD	Dementia	2011/10/3	20.083	1.14126	1.3954	456	211.6	20.36	0.464035088	0.044649123	22	15	-0.438	-1.472	-0.868	-1.678	4.698	2.1984	1136.51	0	0	0	0	0	0	1	0	0	1.14126	1.3954	456	211.6	20.36	0.464035088	0.044649123	22
1028	4211	m12	1	20.083	3	Y	6	80.9	1	15	0	D	AD	Dementia	2012/10/10	12.01	NA	NA	NA	NA	NA	NA	NA	18	10	-0.429	-1.435	-0.619	-0.756	4.4568	2.5968	1218.36	0	0	0	0	0	0	1	0	0	1.14126	1.3954	456	211.6	20.36	0.464035088	0.044649123	22
1029	4211	m24	2	20.083	3	Y	6	80.9	1	15	0	D	AD	Dementia	2013/10/11	17.689	1.01854	1.2632	465.7	215.2	19.9	0.462100064	0.042731372	16	11	-0.614	-2.803	-1.769	-1.875	4.2852	2.6592	1211.94	NA	0	0	0	0	0	1	0	0	1.14126	1.3954	456	211.6	20.36	0.464035088	0.044649123	22
1045	4215	bl	0	29	3	Y	6	81.6	0	20	1	D	AD	Dementia	2011/10/3	29	1.14265	1.6748	576.4	257.9	27.32	0.447432339	0.047397641	26	25	-0.283	0.537	0.514	0.706	5.54751	29.2092	1470.57	0	1	1	0	0	1	0	0	0	1.14265	1.6748	576.4	257.9	27.32	0.447432339	0.047397641	26
1046	4215	m12	1	29	3	Y	6	81.6	0	20	1	D	AD	Dementia	2012/10/17	28.245	NA	NA	NA	NA	NA	NA	NA	24	24	-0.362	0.537	0.468	0.706	5.53019	33.0413	1561.03	0	1	1	0	0	1	0	0	0	1.14265	1.6748	576.4	257.9	27.32	0.447432339	0.047397641	26
1047	4215	m24	2	29	3	Y	6	81.6	0	20	1	D	AD	Dementia	2013/10/16	26.048	1.08499	1.5181	548.8	273.9	28.67	0.499088921	0.052241254	21	18	-0.102	0.537	0.037	0.706	5.20095	37.7149	1546.68	0	1	1	0	0	1	0	0	0	1.14265	1.6748	576.4	257.9	27.32	0.447432339	0.047397641	26
1072	4223	bl	0	16.112	3	Y	6	75.8	0	16	0	D	AD	Dementia	2011/9/19	16.112	0.873489	1.1176	834.6	286.5	23.49	0.343278217	0.028145219	23	9	-1.346	-2.54	-1.579	-0.564	6.1788	14.3352	1539.86	0	1	0	0	0	0	1	0	0	0.873489	1.1176	834.6	286.5	23.49	0.343278217	0.028145219	23
1073	4223	m12	1	16.112	3	Y	6	75.8	0	16	0	D	AD	Dementia	2012/9/17	15.485	NA	NA	NA	NA	NA	NA	NA	9	NA	-1.682	NA	-2.888	-1.993	6.0288	16.3824	1590.85	0	1	0	0	0	0	1	0	0	0.873489	1.1176	834.6	286.5	23.49	0.343278217	0.028145219	23
1128	4252	bl	0	35.478	3	Y	6	86.5	1	16	1	D	AD	Dementia	2011/10/11	35.478	1.06924	1.4832	556.4	303.7	32.08	0.545830338	0.057656362	22	16	-0.874	-1.42	-0.524	-0.104	4.734	6.732	1290.5	0	1	0	0	0	1	1	0	0	1.06924	1.4832	556.4	303.7	32.08	0.545830338	0.057656362	22
1130	4252	m24	2	35.478	3	Y	6	86.5	1	16	1	D	AD	Dementia	2013/10/17	29.863	1.06254	1.4719	NA	NA	NA	NA	NA	15	9	-1.041	-1.376	-1.48	-0.104	4.506	8.2008	1297.76	0	1	0	0	0	1	1	0	0	1.06924	1.4832	556.4	303.7	32.08	0.545830338	0.057656362	22
1143	4258	bl	0	36.725	3	Y	6	75.8	0	14	1	D	AD	Dementia	2011/10/17	36.725	1.15702	1.2658	641.6	322.5	34.52	0.502649626	0.053802993	24	18	-0.989	-0.373	-0.402	0.706	6.0348	0.9444	1624.41	0	1	1	0	0	0	1	0	0	1.15702	1.2658	641.6	322.5	34.52	0.502649626	0.053802993	24
1144	4258	m12	1	36.725	3	Y	6	75.8	0	14	1	D	AD	Dementia	2012/10/15	25.396	NA	NA	NA	NA	NA	NA	NA	29	19	-0.315	0.209	-1.085	-0.104	5.7672	0.6828	1665.54	0	1	1	0	0	0	1	0	0	1.15702	1.2658	641.6	322.5	34.52	0.502649626	0.053802993	24
1145	4258	m24	2	36.725	3	Y	6	75.8	0	14	1	D	AD	Dementia	2013/10/18	25.836	1.21502	1.3992	NA	NA	NA	NA	NA	24	17	-1.049	0.03	-0.358	-1.139	6.3684	0.5904	1660.19	0	1	1	0	0	0	1	0	0	1.15702	1.2658	641.6	322.5	34.52	0.502649626	0.053802993	24
1204	4280	bl	0	22.571	3	Y	6	79.7	0	16	1	D	AD	Dementia	2011/10/28	22.571	1.16629	1.1216	1694	450.7	40.61	0.266056671	0.023972845	24	19	-0.865	-0.087	-0.13	-0.104	4.34757	2.03296	1365.47	0	1	0	0	1	0	1	0	0	1.16629	1.1216	1694	450.7	40.61	0.266056671	0.023972845	24
1205	4280	m12	1	22.571	3	Y	6	79.7	0	16	1	D	AD	Dementia	2012/11/5	50.962	NA	NA	NA	NA	NA	NA	NA	24	21	-0.907	-0.185	-0.458	-0.104	4.2432	2.2176	1477.89	0	1	0	0	1	0	1	0	0	1.16629	1.1216	1694	450.7	40.61	0.266056671	0.023972845	24
1206	4280	m24	2	22.571	3	Y	6	79.7	0	16	1	D	AD	Dementia	2013/11/1	51.972	NA	NA	NA	NA	NA	NA	NA	22	18	-0.752	-0.345	-0.538	-0.984	NA	NA	NA	NA	NA	NA	NA	NA	NA	NA	NA	NA	1.16629	1.1216	1694	450.7	40.61	0.266056671	0.023972845	24
1212	4282	bl	0	29.407	3	Y	6	89.6	0	12	1	D	AD	Dementia	2011/10/26	29.407	0.948231	1.3144	543.1	313.8	31.76	0.577794145	0.058479101	23	17	-0.921	-1.787	-2.34	-0.104	6.40774	16.624	1651.49	NA	NA	NA	NA	NA	NA	NA	NA	NA	0.948231	1.3144	543.1	313.8	31.76	0.577794145	0.058479101	23
1213	4282	m24	2	29.407	3	Y	6	89.6	0	12	1	D	AD	Dementia	2013/11/21	33.263	NA	NA	NA	NA	NA	NA	NA	21	NA	-1.523	NA	-1.195	-1.8	NA	NA	NA	NA	NA	NA	NA	NA	NA	NA	NA	NA	0.948231	1.3144	543.1	313.8	31.76	0.577794145	0.058479101	23
1271	4307	bl	0	16.85	3	Y	6	78.5	0	16	1	D	AD	Dementia	2012/2/15	16.85	0.991085	1.3737	NA	NA	NA	NA	NA	22	17	-0.994	-1.329	-2.003	-0.756	5.54875	8.14304	1454.24	0	0	0	1	0	0	1	0	0	0.991085	1.3737	NA	NA	NA	NA	NA	22
1272	4307	m12	1	16.85	3	Y	6	78.5	0	16	1	D	AD	Dementia	2013/2/14	22.877	NA	NA	NA	NA	NA	NA	NA	18	14	-1.833	-1.662	-2.369	-2.372	5.31977	4.63531	1539.47	NA	0	0	1	0	0	1	0	0	0.991085	1.3737	NA	NA	NA	NA	NA	22
1330	4338	bl	0	10.075	3	N	5	80.5	0	14	0	F	AD	Dementia	2011/11/16	10.075	1.02551	0.9399	1452	321	27.62	0.22107438	0.019022039	21	11	-0.803	-1.481	-1.007	-0.104	5.0688	2.0256	1283.24	0	1	0	0	0	1	1	0	0	1.02551	0.9399	1452	321	27.62	0.22107438	0.019022039	21
1331	4338	m12	1	10.075	3	N	5	80.5	0	14	0	F	AD	Dementia	2012/11/14	13.672	NA	NA	NA	NA	NA	NA	NA	24	16	-0.931	-1.318	-1.096	0.706	5.2416	1.9932	1358.79	0	1	0	0	0	1	1	0	0	1.02551	0.9399	1452	321	27.62	0.22107438	0.019022039	21
1332	4338	m24	2	10.075	3	N	5	80.5	0	14	0	F	AD	Dementia	2013/11/14	11.776	0.896815	0.9502	1366	311.6	27.29	0.228111274	0.019978038	18	12	-0.872	-1.588	-1.803	-0.871	NA	NA	NA	NA	NA	NA	NA	NA	NA	NA	NA	NA	1.02551	0.9399	1452	321	27.62	0.22107438	0.019022039	21
1430	4379	bl	0	16.103	3	N	5	87.8	1	12	0	F	AD	Dementia	2012/1/23	16.103	1.30609	0.9818	1381	195	15.01	0.141202028	0.010868936	25	19	-0.887	-0.216	-0.996	-0.104	4.4928	6.1248	1249.09	0	1	1	0	1	1	0	0	1	1.30609	0.9818	1381	195	15.01	0.141202028	0.010868936	25
1431	4379	m12	1	16.103	3	N	5	87.8	1	12	0	F	AD	Dementia	2013/4/24	17.406	NA	NA	NA	NA	NA	NA	NA	28	20	-0.807	-0.373	-0.467	-0.756	4.2768	8.844	1250.68	NA	1	1	0	1	1	0	0	1	1.30609	0.9818	1381	195	15.01	0.141202028	0.010868936	25
1710	4477	bl	0	25.036	3	Y	6	82.1	1	14	1	D	AD	Dementia	2012/2/2	25.036	1.13186	1.3449	651.4	371.2	33.6	0.569849555	0.05158121	21	13	-1.082	-1.164	-0.341	-0.896	3.564	2.5872	1128.29	0	1	0	0	0	1	1	0	0	1.13186	1.3449	651.4	371.2	33.6	0.569849555	0.05158121	21
1711	4477	m12	1	25.036	3	Y	6	82.1	1	14	1	D	AD	Dementia	2013/2/13	11.714	NA	NA	NA	NA	NA	NA	NA	19	NA	-0.762	-1.532	-0.788	-1.501	3.3324	1.8948	1120.21	0	1	0	0	0	1	1	0	0	1.13186	1.3449	651.4	371.2	33.6	0.569849555	0.05158121	21
1712	4477	m24	2	25.036	3	Y	6	82.1	1	14	1	D	AD	Dementia	2014/2/6	30.773	1.11222	1.6286	NA	NA	NA	NA	NA	18	NA	-1.066	-2.569	-0.995	-0.896	3.354	3.5196	1124.65	NA	1	0	0	0	1	1	0	0	1.13186	1.3449	651.4	371.2	33.6	0.569849555	0.05158121	21
1744	4494	bl	0	30.043	3	Y	6	71.1	0	12	2	D	AD	Dementia	2012/2/15	30.043	1.17744	1.2713	308.5	440	46.73	1.426256078	0.151474878	25	21	-0.538	-0.717	-0.1	-0.104	5.01405	28.9283	1468.09	1	1	0	1	0	0	1	0	0	1.17744	1.2713	308.5	440	46.73	1.426256078	0.151474878	25
1745	4494	m12	1	30.043	3	Y	6	71.1	0	12	2	D	AD	Dementia	2013/2/7	17.176	NA	NA	NA	NA	NA	NA	NA	24	22	-1.046	0.537	-0.478	-1.204	4.81725	21.8992	1440.67	0	1	0	1	0	0	1	0	0	1.17744	1.2713	308.5	440	46.73	1.426256078	0.151474878	25
1746	4494	m24	2	30.043	3	Y	6	71.1	0	12	2	D	AD	Dementia	2014/2/10	34.789	1.05921	1.4082	300.8	510.2	50.2	1.696143617	0.166888298	21	15	-1.548	0.008	-1.793	-1.374	4.6613	37.6308	1450.68	0	1	0	1	0	0	1	0	0	1.17744	1.2713	308.5	440	46.73	1.426256078	0.151474878	25
1759	4500	bl	0	25.72	3	Y	6	90.3	1	13	0	D	AD	Dementia	2012/2/24	25.72	1.15959	1.5778	510.7	353.7	37.41	0.692578813	0.073252399	22	12	-1.017	-1.374	-0.952	-0.949	6.89045	25.4329	1251.29	0	1	0	0	0	1	0	0	0	1.15959	1.5778	510.7	353.7	37.41	0.692578813	0.073252399	22
1760	4500	m12	1	25.72	3	Y	6	90.3	1	13	0	D	AD	Dementia	2013/4/11	23.351	NA	NA	NA	NA	NA	NA	NA	19	12	-1.061	-1.544	-1.519	-0.104	6.53275	19.0103	1293.95	NA	1	0	0	0	1	0	0	0	1.15959	1.5778	510.7	353.7	37.41	0.692578813	0.073252399	22
1761	4500	m24	2	25.72	3	Y	6	90.3	1	13	0	D	AD	Dementia	2014/2/4	32.046	1.00203	1.6156	449.9	428.8	38.63	0.953100689	0.085863525	15	6	-1.419	-2.485	-2.356	-2.326	6.26664	33.3643	1292.54	0	1	0	0	0	1	0	0	0	1.15959	1.5778	510.7	353.7	37.41	0.692578813	0.073252399	22
1762	4501	bl	0	31.98	3	Y	6	79	0	18	1	D	AD	Dementia	2012/5/2	31.98	1.10106	1.3132	741.5	331.5	31.57	0.447066757	0.04257586	22	18	-1.107	-0.454	-0.646	0.706	3.7704	4.9716	1305.78	0	0	0	0	0	0	1	0	0	1.10106	1.3132	741.5	331.5	31.57	0.447066757	0.04257586	22
1763	4501	m12	1	31.98	3	Y	6	79	0	18	1	D	AD	Dementia	2013/5/9	29.03	NA	NA	NA	NA	NA	NA	NA	20	21	-1.038	-0.025	-0.774	-0.253	3.7908	5.5152	1391.86	NA	0	0	0	0	0	1	0	0	1.10106	1.3132	741.5	331.5	31.57	0.447066757	0.04257586	22
1764	4501	m24	2	31.98	3	Y	6	79	0	18	1	D	AD	Dementia	2014/5/7	21.613	1.08672	1.2732	567.7	331.4	31.24	0.583759028	0.055029065	22	14	-1.205	-0.283	-1.513	0.706	3.3432	5.6112	1380.08	NA	0	0	0	0	0	1	0	0	1.10106	1.3132	741.5	331.5	31.57	0.447066757	0.04257586	22
1836	4526	bl	0	26.933	3	Y	6	79.4	0	16	2	D	AD	Dementia	2012/2/14	26.933	1.16616	1.4623	366	466.6	49.71	1.274863388	0.135819672	22	19	-0.914	-0.568	-0.29	-1.204	5.1204	4.4208	1334.2	0	1	0	1	0	1	1	0	0	1.16616	1.4623	366	466.6	49.71	1.274863388	0.135819672	22
1837	4526	m12	1	26.933	3	Y	6	79.4	0	16	2	D	AD	Dementia	2013/2/13	29.088	NA	NA	NA	NA	NA	NA	NA	21	16	-1.38	-0.723	-0.829	-0.104	4.86949	4.52911	1406.77	0	1	0	1	0	1	1	0	0	1.16616	1.4623	366	466.6	49.71	1.274863388	0.135819672	22
1838	4526	m24	2	26.933	3	Y	6	79.4	0	16	2	D	AD	Dementia	2014/2/18	30.034	1.03858	1.3883	319.5	451.7	46.29	1.413771518	0.144882629	19	12	-1.891	-1.424	-2.009	-1.32	4.728	3.9925	1406.19	NA	NA	NA	NA	NA	NA	NA	NA	NA	1.16616	1.4623	366	466.6	49.71	1.274863388	0.135819672	22
1887	4549	bl	0	30.107	3	Y	6	79	0	16	0	D	AD	Dementia	2012/5/8	30.107	1.07799	1.2184	531.8	315.3	32.02	0.592892065	0.060210605	21	20	-0.922	-1.33	-0.645	-0.756	6.66	11.3232	1701.82	0	1	1	0	0	0	1	0	0	1.07799	1.2184	531.8	315.3	32.02	0.592892065	0.060210605	21
1888	4549	m12	1	30.107	3	Y	6	79	0	16	0	D	AD	Dementia	2013/3/13	28.048	NA	NA	NA	NA	NA	NA	NA	19	NA	-1.018	-1.726	-1.108	-1.678	6.3348	14.052	1732.26	0	1	1	0	0	0	1	0	0	1.07799	1.2184	531.8	315.3	32.02	0.592892065	0.060210605	21
1933	4568	bl	0	14.488	3	Y	6	70.7	1	16	1	D	AD	Dementia	2012/3/19	14.488	1.14639	1.356	590.9	536.3	54.7	0.907598578	0.092570655	23	20	-0.516	0.796	1.133	0.706	5.63539	28.9444	1489.55	NA	NA	NA	NA	NA	NA	NA	NA	NA	1.14639	1.356	590.9	536.3	54.7	0.907598578	0.092570655	23
1934	4568	m12	1	14.488	3	Y	6	70.7	1	16	1	D	AD	Dementia	2013/5/13	25.202	NA	NA	NA	NA	NA	NA	NA	21	21	-1.088	0.323	0.173	-0.564	4.9237	29.6734	1375.51	NA	NA	NA	NA	NA	NA	NA	NA	NA	1.14639	1.356	590.9	536.3	54.7	0.907598578	0.092570655	23
1935	4568	m24	2	14.488	3	Y	6	70.7	1	16	1	D	AD	Dementia	2014/3/27	23.214	1.12274	1.4504	652.7	621.1	60.87	0.951585721	0.093258771	19	17	-0.755	-0.17	-0.359	-0.104	5.17001	38.6284	1481.46	NA	NA	NA	NA	NA	NA	NA	NA	NA	1.14639	1.356	590.9	536.3	54.7	0.907598578	0.092570655	23
1984	4591	bl	0	17.095	3	Y	6	65.9	1	13	1	D	AD	Dementia	2012/4/5	17.095	1.23136	1.6496	651	305.3	28.67	0.468970814	0.044039939	23	21	-0.555	-0.971	-0.972	-1.33	5.18981	5.65767	1178.9	0	0	0	1	0	0	1	0	0	1.23136	1.6496	651	305.3	28.67	0.468970814	0.044039939	23
1985	4591	m12	1	17.095	3	Y	6	65.9	1	13	1	D	AD	Dementia	2013/4/1	24.837	NA	NA	NA	NA	NA	NA	NA	28	19	-0.558	-1.777	-1.239	-1.501	4.95217	7.12315	1227.52	NA	0	0	1	0	0	1	0	0	1.23136	1.6496	651	305.3	28.67	0.468970814	0.044039939	23
1986	4591	m24	2	17.095	3	Y	6	65.9	1	13	1	D	AD	Dementia	2014/4/15	26.124	0.940245	1.5496	NA	NA	NA	NA	NA	21	8	-1.472	-2.72	-2.322	-0.896	4.7925	7.55635	1192.5	NA	0	0	1	0	0	1	0	0	1.23136	1.6496	651	305.3	28.67	0.468970814	0.044039939	23
2045	4615	bl	0	23.097	3	Y	6	86.5	0	17	0	D	AD	Dementia	2012/4/12	23.097	1.07204	1.2331	864.5	303.5	30.62	0.351069983	0.035419318	26	14	-0.748	-1.84	-1.263	-0.756	4.6032	7.608	1404.53	0	1	0	0	0	0	1	0	0	1.07204	1.2331	864.5	303.5	30.62	0.351069983	0.035419318	26
2046	4615	m12	1	23.097	3	Y	6	86.5	0	17	0	D	AD	Dementia	2013/4/22	16.938	NA	NA	NA	NA	NA	NA	NA	21	16	-0.952	-1.628	-1.72	-0.896	4.5384	8.73	1501.3	NA	1	0	0	0	0	1	0	0	1.07204	1.2331	864.5	303.5	30.62	0.351069983	0.035419318	26
2069	4625	bl	0	11.707	3	Y	6	63.8	0	16	2	D	AD	Dementia	2012/4/17	11.707	1.04725	1.6042	366.3	342.4	36.69	0.934752935	0.1001638	22	21	-1.217	-0.5	0.594	-0.104	7.2768	1.6596	1527.83	0	1	1	1	1	1	0	0	0	1.04725	1.6042	366.3	342.4	36.69	0.934752935	0.1001638	22
2070	4625	m12	1	11.707	3	Y	6	63.8	0	16	2	D	AD	Dementia	2013/4/4	19.542	NA	NA	NA	NA	NA	NA	NA	19	13	-1.36	0.394	0.249	0.706	7.4664	1.3884	1503.89	NA	1	1	1	1	1	0	0	0	1.04725	1.6042	366.3	342.4	36.69	0.934752935	0.1001638	22
2071	4625	m24	2	11.707	3	Y	6	63.8	0	16	2	D	AD	Dementia	2014/4/15	25.682	0.942929	NA	339.7	332.1	33.76	0.977627318	0.099381807	20	14	-1.449	-0.529	-1.006	-0.104	7.0848	1.6032	1490.97	NA	1	1	1	1	1	0	0	0	1.04725	1.6042	366.3	342.4	36.69	0.934752935	0.1001638	22
2111	4641	bl	0	15.349	3	Y	6	73.6	1	20	2	D	AD	Dementia	2012/4/25	15.349	1.32196	1.5404	660.7	228.3	21.43	0.345542606	0.032435296	26	23	0.077	0.209	0.245	0.706	5.8464	7.3764	1420.27	0	1	0	1	0	0	1	0	0	1.32196	1.5404	660.7	228.3	21.43	0.345542606	0.032435296	26
2112	4641	m12	1	15.349	3	Y	6	73.6	1	20	2	D	AD	Dementia	2013/4/12	16.32	NA	NA	NA	NA	NA	NA	NA	27	24	-0.125	0.979	0.74	0.706	5.544	10.602	1460.92	0	1	0	1	0	0	1	0	0	1.32196	1.5404	660.7	228.3	21.43	0.345542606	0.032435296	26
2113	4641	m24	2	15.349	8	Y	6	73.6	1	20	2	D	AD	MCI	2014/4/22	14.942	1.22076	1.3882	461.2	247.1	23.02	0.535776236	0.04991327	28	24	-0.028	0.766	0.844	-0.104	5.4636	11.5368	1444.09	0	1	0	1	0	0	1	0	0	1.32196	1.5404	660.7	228.3	21.43	0.345542606	0.032435296	26
2145	4657	bl	0	37.52	3	Y	6	71.5	1	12	1	D	AD	Dementia	2012/4/30	37.52	1.06423	1.4215	883.8	648.4	59.14	0.733650147	0.066915592	21	14	-1.195	-1.109	-1.535	-0.896	4.596	3.0948	1254.04	0	1	0	1	0	1	1	0	0	1.06423	1.4215	883.8	648.4	59.14	0.733650147	0.066915592	21
2146	4657	m12	1	37.52	3	Y	6	71.5	1	12	1	D	AD	Dementia	2013/4/29	38.654	NA	NA	NA	NA	NA	NA	NA	14	8	-1.928	-2.435	-3.126	-0.756	4.422	3.8688	1269.14	NA	1	0	1	0	1	1	0	0	1.06423	1.4215	883.8	648.4	59.14	0.733650147	0.066915592	21
2147	4657	m24	2	37.52	3	Y	6	71.5	1	12	1	D	AD	Dementia	2014/4/28	25.528	0.939192	1.4848	NA	NA	NA	NA	NA	11	4	-2.455	-2.25	-3.28	-3.01	4.2564	3.1452	1273.51	NA	1	0	1	0	1	1	0	0	1.06423	1.4215	883.8	648.4	59.14	0.733650147	0.066915592	21
2153	4660	bl	0	12.903	3	Y	6	77.2	1	16	1	D	AD	Dementia	2012/4/30	12.903	1.24205	1.5577	767.6	587.4	62.39	0.765242314	0.081279312	24	17	-0.391	-1.025	-1.159	0.706	4.25146	5.83191	1171.71	0	1	0	1	1	1	1	0	1	1.24205	1.5577	767.6	587.4	62.39	0.765242314	0.081279312	24
2154	4660	m12	1	12.903	3	Y	6	77.2	1	16	1	D	AD	Dementia	2013/5/2	16.949	NA	NA	NA	NA	NA	NA	NA	19	18	-0.583	-0.691	-0.836	0.706	4.0896	6.0996	1228.46	0	1	0	1	1	1	1	0	1	1.24205	1.5577	767.6	587.4	62.39	0.765242314	0.081279312	24
2155	4660	m24	2	12.903	3	Y	6	77.2	1	16	1	D	AD	Dementia	2014/5/1	19.271	1.2096	1.5956	760	606.6	63.4	0.798157895	0.083421053	21	18	-0.459	-0.957	-1.152	0.706	3.9792	6.9048	1233.19	NA	NA	NA	NA	NA	NA	NA	NA	NA	1.24205	1.5577	767.6	587.4	62.39	0.765242314	0.081279312	24
2164	4672	bl	0	25.937	3	Y	6	66.8	0	12	2	D	AD	Dementia	2012/4/30	25.937	0.995301	1.5376	447.8	337.5	33.17	0.753684681	0.074073247	21	17	-0.976	-2.086	-0.832	-1.819	5.7276	0.3996	1434.1	0	0	1	1	0	0	0	0	0	0.995301	1.5376	447.8	337.5	33.17	0.753684681	0.074073247	21
2165	4672	m12	1	25.937	3	Y	6	66.8	0	12	2	D	AD	Dementia	2013/5/1	21.482	NA	NA	NA	NA	NA	NA	NA	21	13	-1.295	-1.847	-1.154	-2.07	5.5692	0.9168	1442.67	0	0	1	1	0	0	0	0	0	0.995301	1.5376	447.8	337.5	33.17	0.753684681	0.074073247	21
2166	4672	m24	2	25.937	3	Y	6	66.8	0	12	2	D	AD	Dementia	2014/4/16	24.851	0.89007	1.6802	497	367.2	36.27	0.738832998	0.072977867	16	13	-1.04	-2.231	-1.247	-2.07	5.3736	0.864	1460.58	NA	0	1	1	0	0	0	0	0	0.995301	1.5376	447.8	337.5	33.17	0.753684681	0.074073247	21
2177	4676	bl	0	29.629	3	N	5	78.8	0	19	1	F	AD	Dementia	2012/5/7	29.629	1.19446	0.9377	3114	450.9	39.14	0.144797688	0.012569043	25	24	0.065	0.12	1.161	-0.104	5.256	5.4372	1500.27	0	1	0	1	0	0	1	0	0	1.19446	0.9377	3114	450.9	39.14	0.144797688	0.012569043	25
2178	4676	m12	1	29.629	3	N	5	78.8	0	19	1	F	AD	Dementia	2013/5/6	49.264	NA	NA	NA	NA	NA	NA	NA	28	25	0.322	0.023	0.387	-0.104	4.9152	5.3928	1492.04	NA	1	0	1	0	0	1	0	0	1.19446	0.9377	3114	450.9	39.14	0.144797688	0.012569043	25
2179	4676	m24	2	29.629	3	N	5	78.8	0	19	1	F	AD	Dementia	2014/5/12	54.432	NA	0.9768	NA	NA	NA	NA	NA	25	20	0.074	0.725	0.504	-0.104	4.58517	6.11223	1495.28	NA	1	0	1	0	0	1	0	0	1.19446	0.9377	3114	450.9	39.14	0.144797688	0.012569043	25
2190	4686	bl	0	25.412	3	Y	6	71.7	0	12	1	D	AD	Dementia	2012/5/9	25.412	1.1975	1.3215	769.7	383.8	36.78	0.498635832	0.047784851	25	23	-0.227	0.214	0.208	-0.564	4.99425	2.33312	1404	0	0	1	1	0	0	0	0	0	1.1975	1.3215	769.7	383.8	36.78	0.498635832	0.047784851	25
2191	4686	m12	1	25.412	3	Y	6	71.7	0	12	1	D	AD	Dementia	2013/5/7	18.374	NA	NA	NA	NA	NA	NA	NA	24	21	-0.154	-0.216	0.084	-0.674	4.8482	1.13871	1477.45	0	0	1	1	0	0	0	0	0	1.1975	1.3215	769.7	383.8	36.78	0.498635832	0.047784851	25
2199	4696	bl	0	21.904	3	Y	6	73	1	16	1	D	AD	Dementia	2012/5/9	21.904	0.859895	1.7616	541.8	479.7	46.11	0.88538206	0.085105205	20	9	-2.753	-2.203	-2.656	0.706	3.8988	4.4148	1198.72	0	1	0	0	0	0	0	0	0	0.859895	1.7616	541.8	479.7	46.11	0.88538206	0.085105205	20
2200	4696	m24	2	21.904	3	Y	6	73	1	16	1	D	AD	Dementia	2014/4/29	44.314	0.770938	1.8645	NA	NA	NA	NA	NA	9	0	-2.859	-3.017	-3.902	-2.59	3.59873	2.09837	1226	0	1	0	0	0	0	0	0	0	0.859895	1.7616	541.8	479.7	46.11	0.88538206	0.085105205	20
2206	4707	bl	0	22.338	3	Y	6	68	0	14	1	D	AD	Dementia	2012/6/5	22.338	0.933306	1.1297	451.7	183.6	17.93	0.406464468	0.039694487	21	17	-1.167	-1.015	-1.308	-0.104	5.62797	16.7502	1414.46	0	1	0	0	0	1	1	0	0	0.933306	1.1297	451.7	183.6	17.93	0.406464468	0.039694487	21
2207	4707	m12	1	22.338	3	Y	6	68	0	14	1	D	AD	Dementia	2013/6/18	29.799	NA	NA	NA	NA	NA	NA	NA	18	12	-1.633	-1.588	-2.063	-0.104	5.27274	18.0771	1480.55	0	1	0	0	0	1	1	0	0	0.933306	1.1297	451.7	183.6	17.93	0.406464468	0.039694487	21
2232	4718	bl	0	35.723	3	Y	6	78.5	0	12	1	D	AD	Dementia	2012/5/24	35.723	0.910783	1.5299	411.7	329.9	29.81	0.801311635	0.072407093	20	14	-1.025	-1.625	-1.019	-1.402	5.60198	48.1144	1376.35	NA	NA	NA	NA	NA	NA	NA	NA	NA	0.910783	1.5299	411.7	329.9	29.81	0.801311635	0.072407093	20
2233	4718	m12	1	35.723	3	Y	6	78.5	0	12	1	D	AD	Dementia	2013/5/21	33.969	NA	NA	NA	NA	NA	NA	NA	16	9	-1.244	-2.452	-1.976	-3.517	5.39899	34.7766	1451.19	NA	NA	NA	NA	NA	NA	NA	NA	NA	0.910783	1.5299	411.7	329.9	29.81	0.801311635	0.072407093	20
2253	4728	bl	0	18.849	3	Y	6	81.9	0	16	1	D	AD	Dementia	2012/6/7	18.849	0.94243	1.5526	507	328.2	31.27	0.647337278	0.061676529	22	15	-1.524	-1.617	-1.215	-1.967	5.6664	14.1804	1287.22	0	1	0	0	0	1	1	0	0	0.94243	1.5526	507	328.2	31.27	0.647337278	0.061676529	22
2254	4728	m12	1	18.849	3	Y	6	81.9	0	16	1	D	AD	Dementia	2013/5/31	28.038	NA	NA	NA	NA	NA	NA	NA	13	9	-1.904	-2.026	-1.567	-3.517	5.63702	15.9887	1375.52	NA	1	0	0	0	1	1	0	0	0.94243	1.5526	507	328.2	31.27	0.647337278	0.061676529	22
2261	4732	bl	0	19.672	3	Y	6	77.2	0	20	0	D	AD	Dementia	2012/6/7	19.672	1.14197	0.98	402.4	361.2	38.42	0.897614314	0.095477137	21	19	-0.913	-0.495	-1.029	0.706	6.4008	9.6192	1610.02	0	1	1	1	0	1	1	0	0	1.14197	0.98	402.4	361.2	38.42	0.897614314	0.095477137	21
2262	4732	m12	1	19.672	3	Y	6	77.2	0	20	0	D	AD	Dementia	2013/6/20	22.454	NA	NA	NA	NA	NA	NA	NA	18	15	-1.236	-0.949	-1.626	0.706	6.09087	8.03573	1711.89	NA	1	1	1	0	1	1	0	0	1.14197	0.98	402.4	361.2	38.42	0.897614314	0.095477137	21
2300	4755	bl	0	10.334	3	N	5	71.7	0	18	0	F	AD	Dementia	2012/7/9	10.334	1.56143	1.097	2162	273.2	25.27	0.126364477	0.011688252	21	23	-1.008	0.723	-0.132	-0.896	4.506	1.2972	1572.77	0	NA	NA	NA	NA	NA	NA	NA	NA	1.56143	1.097	2162	273.2	25.27	0.126364477	0.011688252	21
2301	4755	m12	1	10.334	3	N	5	71.7	0	18	0	F	AD	Dementia	2013/7/25	6.468	NA	NA	NA	NA	NA	NA	NA	21	16	-0.648	-0.534	-0.92	-0.104	4.35157	0.202895	1672.44	NA	NA	NA	NA	NA	NA	NA	NA	NA	1.56143	1.097	2162	273.2	25.27	0.126364477	0.011688252	21
2302	4756	bl	0	22.611	3	Y	6	84.2	0	16	1	D	AD	Dementia	2012/6/18	22.611	1.26804	1.4552	675.3	266.8	27.12	0.395083667	0.040159929	24	19	-0.587	-0.939	-1.478	-0.253	5.094	11.8248	1362.82	0	0	0	1	0	0	1	0	0	1.26804	1.4552	675.3	266.8	27.12	0.395083667	0.040159929	24
2303	4756	m12	1	22.611	3	Y	6	84.2	0	16	1	D	AD	Dementia	2013/6/24	22.377	NA	NA	NA	NA	NA	NA	NA	25	17	-0.674	-1.289	-1.953	-0.564	5.0052	12.3936	1340.4	0	0	0	1	0	0	1	0	0	1.26804	1.4552	675.3	266.8	27.12	0.395083667	0.040159929	24
2329	4772	bl	0	17.43	3	Y	6	78.7	1	16	0	D	AD	Dementia	2012/7/11	17.43	0.995162	1.1311	NA	NA	NA	NA	NA	20	17	-0.118	-0.373	-0.21	-0.104	5.6316	11.4864	1267.93	0	0	0	1	0	0	0	0	0	0.995162	1.1311	NA	NA	NA	NA	NA	20
2330	4772	m12	1	17.43	3	Y	6	78.7	1	16	0	D	AD	Dementia	2013/7/17	26.805	NA	NA	NA	NA	NA	NA	NA	23	18	-0.687	-1.532	-0.965	-0.104	5.47417	9.96591	1298.39	NA	0	0	1	0	0	0	0	0	0.995162	1.1311	NA	NA	NA	NA	NA	20
2347	4783	bl	0	17.795	3	Y	6	83.2	0	20	1	D	AD	Dementia	2012/9/7	17.795	1.20471	1.4879	596.3	221.7	22.07	0.371792722	0.037011571	24	22	-0.453	-1.029	-0.172	0.706	4.91087	5.09508	1370.22	0	1	0	0	0	1	1	0	0	1.20471	1.4879	596.3	221.7	22.07	0.371792722	0.037011571	24
2348	4783	m12	1	17.795	3	Y	6	83.2	0	20	1	D	AD	Dementia	2013/9/18	30.354	NA	NA	NA	NA	NA	NA	NA	19	17	-1.217	-1.621	-0.511	-0.871	4.71065	4.77205	1480.93	NA	1	0	0	0	1	1	0	0	1.20471	1.4879	596.3	221.7	22.07	0.371792722	0.037011571	24
2374	4801	bl	0	39.641	3	Y	6	77.7	0	16	2	D	AD	Dementia	2012/7/16	39.641	1.26506	1.4992	375.7	268.7	26.96	0.715198297	0.071759382	22	15	-1.435	-0.121	-1.868	-0.448	5.22447	15.7959	1506.53	0	0	0	1	0	0	0	0	0	1.26506	1.4992	375.7	268.7	26.96	0.715198297	0.071759382	22
2375	4801	m12	1	39.641	3	Y	6	77.7	0	16	2	D	AD	Dementia	2013/7/25	32.831	NA	NA	NA	NA	NA	NA	NA	17	12	-1.958	-1.915	-1.889	0.706	5.11183	19.3841	1503.89	0	0	0	1	0	0	0	0	0	1.26506	1.4992	375.7	268.7	26.96	0.715198297	0.071759382	22
2376	4802	bl	0	23.247	3	Y	6	83.2	0	19	1	D	AD	Dementia	2012/7/26	23.247	1.18791	1.5365	687.3	403.4	39.39	0.586934381	0.057311218	26	20	-1.004	-0.81	-0.957	0.706	5.73861	14.9652	1558.31	0	1	1	0	0	0	1	0	0	1.18791	1.5365	687.3	403.4	39.39	0.586934381	0.057311218	26
2377	4802	m12	1	23.247	3	Y	6	83.2	0	19	1	D	AD	Dementia	2013/7/16	21.349	NA	NA	NA	NA	NA	NA	NA	22	15	-1.346	-0.562	-1.135	-0.104	5.48315	14.453	1567.5	0	1	1	0	0	0	1	0	0	1.18791	1.5365	687.3	403.4	39.39	0.586934381	0.057311218	26
2422	4820	bl	0	31.56	3	Y	6	85.6	1	14	0	D	AD	Dementia	2012/8/9	31.56	1.2264	1.4317	384.4	658.9	64.84	1.714099896	0.16867846	20	14	-0.471	-2.803	-1.618	-1.761	5.2032	10.3944	1366.88	0	1	0	0	0	1	1	0	0	1.2264	1.4317	384.4	658.9	64.84	1.714099896	0.16867846	20
2423	4820	m12	1	31.56	3	Y	6	85.6	1	14	0	D	AD	Dementia	2013/8/20	54.978	NA	NA	NA	NA	NA	NA	NA	22	NA	-0.739	-3.057	-1.652	-2.939	5.0328	12.0012	1372.66	NA	1	0	0	0	1	1	0	0	1.2264	1.4317	384.4	658.9	64.84	1.714099896	0.16867846	20
2429	4827	bl	0	13.577	3	Y	6	71	0	18	1	D	AD	Dementia	2012/7/19	13.577	1.19458	1.3443	NA	NA	NA	NA	NA	26	22	-0.818	-0.567	0.657	0.706	6.2256	4.3296	1270.3	0	0	0	0	0	0	1	0	0	1.19458	1.3443	NA	NA	NA	NA	NA	26
2430	4827	m12	1	13.577	3	Y	6	71	0	18	1	D	AD	Dementia	2013/7/11	15.69	NA	NA	NA	NA	NA	NA	NA	27	25	-0.325	0.016	0.33	-0.104	5.98809	2.85922	1389.02	NA	0	0	0	0	0	1	0	0	1.19458	1.3443	NA	NA	NA	NA	NA	26
2456	4845	bl	0	23.041	3	Y	6	68	1	20	1	D	AD	Dementia	2012/7/17	23.041	0.813263	1.2962	652.1	390.6	38.18	0.598987885	0.058549302	22	11	-1.481	-1.495	-1.223	-0.756	4.7268	2.4108	1225.2	0	1	0	0	0	0	1	0	0	0.813263	1.2962	652.1	390.6	38.18	0.598987885	0.058549302	22
2457	4845	m12	1	23.041	3	Y	6	68	1	20	1	D	AD	Dementia	2013/7/8	31.498	NA	NA	NA	NA	NA	NA	NA	16	NA	-1.761	-2.694	-1.944	-1.208	4.6399	1.41626	1274.32	NA	1	0	0	0	0	1	0	0	0.813263	1.2962	652.1	390.6	38.18	0.598987885	0.058549302	22
2464	4853	bl	0	34.728	3	Y	6	70.9	1	16	1	D	AD	Dementia	2012/8/21	34.728	1.1876	1.3785	691.9	741.6	83.3	1.071831189	0.12039312	26	23	0.369	0.647	0.49	0.706	6.6852	21.6372	1562.66	1	1	0	0	0	1	1	0	0	1.1876	1.3785	691.9	741.6	83.3	1.071831189	0.12039312	26
2465	4853	m12	1	34.728	3	Y	6	70.9	1	16	1	D	AD	Dementia	2013/8/30	34.694	NA	NA	NA	NA	NA	NA	NA	25	15	-0.543	-1.201	0.16	-0.104	6.5616	33.0192	1560.51	1	1	0	0	0	1	1	0	0	1.1876	1.3785	691.9	741.6	83.3	1.071831189	0.12039312	26
2489	4863	bl	0	19.046	3	Y	6	70	0	18	2	D	AD	Dementia	2012/8/20	19.046	1.04309	1.387	449.4	367.2	32.73	0.817089453	0.072830441	26	22	-0.398	-0.105	0.605	-0.104	6.798	2.2884	1635.14	0	0	0	1	0	0	0	0	0	1.04309	1.387	449.4	367.2	32.73	0.817089453	0.072830441	26
2490	4863	m12	1	19.046	3	Y	6	70	0	18	2	D	AD	Dementia	2013/8/21	20.484	NA	NA	NA	NA	NA	NA	NA	25	22	-0.562	-0.48	-0.273	-0.104	6.5004	2.7456	1630.85	NA	0	0	1	0	0	0	0	0	1.04309	1.387	449.4	367.2	32.73	0.817089453	0.072830441	26
2491	4867	bl	0	11.049	3	Y	6	74.4	0	12	2	D	AD	Dementia	2012/8/21	11.049	1.02372	1.4545	624.1	365.8	37.72	0.586124019	0.060439032	23	22	-1.221	-0.821	0.018	-0.756	4.8864	3.9192	1188.65	0	0	0	0	0	0	1	0	0	1.02372	1.4545	624.1	365.8	37.72	0.586124019	0.060439032	23
2492	4867	m12	1	11.049	3	Y	6	74.4	0	12	2	D	AD	Dementia	2013/9/12	18.346	NA	NA	NA	NA	NA	NA	NA	24	14	-1.179	-1.287	-0.372	-0.984	4.8684	3.8364	1202.45	NA	NA	NA	NA	NA	NA	NA	NA	NA	1.02372	1.4545	624.1	365.8	37.72	0.586124019	0.060439032	23
2541	4887	bl	0	23.922	3	Y	6	73.8	0	12	1	D	AD	Dementia	2012/9/10	23.922	1.38193	1.6391	818.3	216.5	21.33	0.264572895	0.026066235	26	20	-0.981	-1.09	-0.476	-0.104	4.65882	0.983997	1377.68	0	1	0	0	0	1	1	0	0	1.38193	1.6391	818.3	216.5	21.33	0.264572895	0.026066235	26
2542	4887	m12	1	23.922	3	Y	6	73.8	0	12	1	D	AD	Dementia	2013/10/1	28.861	NA	NA	NA	NA	NA	NA	NA	24	19	-1.108	-1.256	-0.968	-0.104	4.61427	0.945627	1382.44	NA	1	0	0	0	1	1	0	0	1.38193	1.6391	818.3	216.5	21.33	0.264572895	0.026066235	26
2558	4892	bl	0	25.479	3	Y	6	75.1	1	11	1	D	AD	Dementia	2012/9/11	25.479	1.24717	1.3965	NA	NA	NA	NA	NA	24	16	-0.129	-1.26	-1.617	-0.104	6.55503	8.56139	1264.77	0	0	0	0	0	1	1	0	0	1.24717	1.3965	NA	NA	NA	NA	NA	24
2559	4892	m12	1	25.479	3	Y	6	75.1	1	11	1	D	AD	Dementia	2013/9/19	23.85	NA	NA	NA	NA	NA	NA	NA	26	NA	-0.305	-0.369	-1.372	0.706	6.28025	7.64176	1265.37	NA	0	0	0	0	1	1	0	0	1.24717	1.3965	NA	NA	NA	NA	NA	24
2565	4894	bl	0	23.224	3	Y	6	60.7	1	14	1	D	AD	Dementia	2012/9/7	23.224	0.973652	1.6739	423.6	463.6	47.59	1.094428706	0.112346553	22	18	-1.353	-0.102	-0.38	0.706	5.0124	0.9132	1350.85	0	0	1	0	0	0	0	0	0	0.973652	1.6739	423.6	463.6	47.59	1.094428706	0.112346553	22
2566	4894	m12	1	23.224	3	Y	6	60.7	1	14	1	D	AD	Dementia	2013/8/26	30.873	NA	NA	NA	NA	NA	NA	NA	18	NA	-1.99	-1.609	-1.505	-0.104	4.644	0.6252	1335.8	NA	0	1	0	0	0	0	0	0	0.973652	1.6739	423.6	463.6	47.59	1.094428706	0.112346553	22
2591	4905	bl	0	27.326	3	Y	6	72.7	1	12	1	D	AD	Dementia	2012/9/7	27.326	1.26072	1.6594	568.8	430.1	46.04	0.756153305	0.080942335	26	19	-0.044	0.935	-0.112	-0.104	5.7276	9.5004	1301.2	0	1	0	0	0	1	1	0	0	1.26072	1.6594	568.8	430.1	46.04	0.756153305	0.080942335	26
2592	4905	m12	1	27.326	3	Y	6	72.7	1	12	1	D	AD	Dementia	2013/8/26	25.782	NA	NA	NA	NA	NA	NA	NA	25	21	-0.049	0.412	0.729	-0.984	5.42212	10.7708	1307.31	NA	1	0	0	0	1	1	0	0	1.26072	1.6594	568.8	430.1	46.04	0.756153305	0.080942335	26
2593	4906	bl	0	7.716	3	Y	6	75.7	1	18	0	D	AD	Dementia	2012/9/5	7.716	0.98405	1.6239	761.3	416.8	37.37	0.547484566	0.049087088	24	20	-0.697	0.136	-0.093	-0.896	5.6256	5.568	1434.19	0	1	1	0	0	1	1	0	0	0.98405	1.6239	761.3	416.8	37.37	0.547484566	0.049087088	24
2594	4906	m12	1	7.716	3	Y	6	75.7	1	18	0	D	AD	Dementia	2013/8/29	18.593	NA	NA	NA	NA	NA	NA	NA	19	15	-1.284	0.214	-0.388	-0.104	NA	NA	NA	NA	NA	NA	NA	NA	NA	NA	NA	NA	0.98405	1.6239	761.3	416.8	37.37	0.547484566	0.049087088	24
2598	4910	bl	0	30.838	3	Y	6	81.4	1	15	0	D	AD	Dementia	2012/10/9	30.838	0.918909	1.453	749.9	320.4	29.25	0.427256968	0.039005201	25	13	-1.373	-2.392	-2.388	-0.104	4.81106	7.20731	1181.95	0	NA	NA	NA	NA	NA	NA	NA	NA	0.918909	1.453	749.9	320.4	29.25	0.427256968	0.039005201	25
2599	4910	m12	1	30.838	3	Y	6	81.4	1	15	0	D	AD	Dementia	2013/10/3	26.131	NA	NA	NA	NA	NA	NA	NA	11	2	-2.863	-2.579	-3.083	-1.33	4.33701	4.39395	1173.48	NA	NA	NA	NA	NA	NA	NA	NA	NA	0.918909	1.453	749.9	320.4	29.25	0.427256968	0.039005201	25
2600	4911	bl	0	6.26	3	Y	6	74.5	0	20	0	D	AD	Dementia	2012/9/10	6.26	0.721546	1.3736	330.9	168.3	17.17	0.508612874	0.051888788	21	14	-0.261	-1.6	-0.66	-2.009	6.87436	26.0741	1570.12	0	1	0	0	0	0	1	0	0	0.721546	1.3736	330.9	168.3	17.17	0.508612874	0.051888788	21
2601	4911	m12	1	6.26	3	Y	6	74.5	0	20	0	D	AD	Dementia	2013/10/7	11.241	NA	NA	NA	NA	NA	NA	NA	22	15	-0.151	-0.951	-0.579	-2.333	6.68103	17.7925	1542.8	NA	1	0	0	0	0	1	0	0	0.721546	1.3736	330.9	168.3	17.17	0.508612874	0.051888788	21
2642	4938	bl	0	21.504	3	Y	6	70.9	0	16	1	D	AD	Dementia	2012/10/2	21.504	NA	1.7495	664.4	246.4	25.04	0.370860927	0.03768814	24	19	-1.05	-1.561	-1.738	-0.104	6.22984	5.51835	1469.89	0	1	1	0	1	1	1	0	0	NA	1.7495	664.4	246.4	25.04	0.370860927	0.03768814	24
2643	4938	m12	1	21.504	3	Y	6	70.9	0	16	1	D	AD	Dementia	2013/10/14	41.628	NA	NA	NA	NA	NA	NA	NA	23	16	-1.283	-1.941	-1.543	-2.07	5.84406	5.43826	1444.04	NA	1	1	0	1	1	1	0	0	NA	1.7495	664.4	246.4	25.04	0.370860927	0.03768814	24
2644	4940	bl	0	20.506	3	Y	6	89.3	0	16	0	D	AD	Dementia	2012/9/27	20.506	1.13319	1.6745	652	301.4	30.36	0.462269939	0.046564417	24	NA	-1.427	0.366	-0.345	0.706	4.92494	6.83971	1451.82	0	1	1	0	0	0	1	0	0	1.13319	1.6745	652	301.4	30.36	0.462269939	0.046564417	24
2645	4940	m12	1	20.506	3	Y	6	89.3	0	16	0	D	AD	Dementia	2013/10/3	20.45	NA	NA	NA	NA	NA	NA	NA	20	16	-1.3	-1.196	-1.367	0.706	4.56392	7.45125	1421.26	NA	1	1	0	0	0	1	0	0	1.13319	1.6745	652	301.4	30.36	0.462269939	0.046564417	24
2662	4949	bl	0	23.353	3	Y	6	78.1	1	18	2	D	AD	Dementia	2012/10/10	23.353	1.25381	1.3398	506.1	382.6	36.03	0.75597708	0.071191464	25	20	-0.225	0.393	-0.675	0.706	5.7012	8.448	1340.72	0	1	1	1	0	1	0	0	0	1.25381	1.3398	506.1	382.6	36.03	0.75597708	0.071191464	25
2663	4949	m12	1	23.353	3	Y	6	78.1	1	18	2	D	AD	Dementia	2013/10/16	25.567	NA	NA	NA	NA	NA	NA	NA	26	21	-0.13	1.01	-0.029	0.706	5.36205	7.2989	1335.66	NA	1	1	1	0	1	0	0	0	1.25381	1.3398	506.1	382.6	36.03	0.75597708	0.071191464	25
2672	4954	bl	0	26.621	3	Y	6	61.1	0	18	2	D	AD	Dementia	2012/10/15	26.621	1.40405	1.2784	816.4	234.6	24.52	0.287359138	0.030034297	25	23	-0.229	0.955	1.627	0.706	5.7696	1.1196	1468.47	0	1	0	0	0	1	0	0	0	1.40405	1.2784	816.4	234.6	24.52	0.287359138	0.030034297	25
2673	4954	m12	1	26.621	3	Y	6	61.1	0	18	2	D	AD	Dementia	2013/10/15	26.682	NA	NA	NA	NA	NA	NA	NA	26	23	0.039	0.672	0.87	0.706	5.7372	1.518	1471.23	NA	1	0	0	0	1	0	0	0	1.40405	1.2784	816.4	234.6	24.52	0.287359138	0.030034297	25
2678	4959	bl	0	15.699	3	Y	6	77.5	0	20	1	D	AD	Dementia	2013/3/11	15.699	1.13687	1.5085	349.8	178.9	19.02	0.511435106	0.054373928	25	23	-0.686	0.23	-0.228	-0.104	6.94739	7.57987	1583.64	0	1	0	0	0	1	1	0	0	1.13687	1.5085	349.8	178.9	19.02	0.511435106	0.054373928	25
2679	4959	m12	1	15.699	3	Y	6	77.5	0	20	1	D	AD	Dementia	2014/3/18	52.872	NA	NA	NA	NA	NA	NA	NA	26	23	-0.454	-0.636	-0.497	0.706	6.58358	7.27238	1571.49	NA	1	0	0	0	1	1	0	0	1.13687	1.5085	349.8	178.9	19.02	0.511435106	0.054373928	25
2688	4964	bl	0	35.013	3	Y	6	80.9	0	16	0	D	AD	Dementia	2012/10/17	35.013	1.18391	1.8026	549.7	391.2	39.35	0.711660906	0.071584501	23	19	-1.125	-0.78	-0.619	-0.104	4.82839	4.48059	1366.69	0	1	0	0	0	0	1	0	0	1.18391	1.8026	549.7	391.2	39.35	0.711660906	0.071584501	23
2689	4964	m12	1	35.013	3	Y	6	80.9	0	16	0	D	AD	Dementia	2013/10/7	37.779	NA	NA	NA	NA	NA	NA	NA	22	13	-1.881	-0.48	-1.233	-0.448	4.30496	3.0969	1347.12	0	1	0	0	0	0	1	0	0	1.18391	1.8026	549.7	391.2	39.35	0.711660906	0.071584501	23
2696	4971	bl	0	37.821	3	Y	6	76.4	0	18	1	D	AD	Dementia	2012/11/7	37.821	1.10941	1.5004	471.3	286.7	28.66	0.60831742	0.060810524	21	17	-1.458	-0.854	-0.724	-0.984	6.5472	19.4904	1749.27	0	1	0	0	0	0	0	0	0	1.10941	1.5004	471.3	286.7	28.66	0.60831742	0.060810524	21
2697	4971	m12	1	37.821	3	Y	6	76.4	0	18	1	D	AD	Dementia	2013/10/29	42.061	NA	NA	NA	NA	NA	NA	NA	16	11	-2.029	-1.939	-1.583	-1.501	NA	NA	NA	NA	NA	NA	NA	NA	NA	NA	NA	NA	1.10941	1.5004	471.3	286.7	28.66	0.60831742	0.060810524	21
2705	4982	bl	0	23.382	3	Y	6	58.2	1	13	2	D	AD	Dementia	2012/10/30	23.382	0.849217	1.6084	692	489.8	40.66	0.707803468	0.058757225	21	6	-1.716	-1.374	-1.37	-2.009	5.3928	1.5228	1249.43	0	0	1	1	0	0	0	0	0	0.849217	1.6084	692	489.8	40.66	0.707803468	0.058757225	21
2706	4982	m12	1	23.382	3	Y	6	58.2	1	13	2	D	AD	Dementia	2013/10/25	24.45	NA	NA	NA	NA	NA	NA	NA	12	6	-2.39	-2.724	-2.294	-2.293	5.3196	2.5608	1245.71	0	0	1	1	0	0	0	0	0	0.849217	1.6084	692	489.8	40.66	0.707803468	0.058757225	21
2707	4984	bl	0	31.047	3	Y	6	73.1	1	12	1	D	AD	Dementia	2012/11/7	31.047	0.783636	1.462	750.3	371.6	38.54	0.495268559	0.05136612	20	8	-1.414	-2.186	-2.482	-3.517	5.37273	6.76363	1335.65	0	1	0	0	0	1	1	0	0	0.783636	1.462	750.3	371.6	38.54	0.495268559	0.05136612	20
2708	4984	m12	1	31.047	3	Y	6	73.1	1	12	1	D	AD	Dementia	2013/9/27	33.332	NA	NA	NA	NA	NA	NA	NA	12	9	-2.141	-3.017	-2.59	-3.01	5.316	4.9548	1300.12	NA	1	0	0	0	1	1	0	0	0.783636	1.462	750.3	371.6	38.54	0.495268559	0.05136612	20
2724	4990	bl	0	24.011	3	Y	6	75.1	1	14	1	D	AD	Dementia	2013/1/18	24.011	0.925772	1.4146	593.9	418.5	42	0.704664085	0.070718976	25	10	-0.997	-1.7	-1.662	-0.104	5.4982	2.4561	1293.07	0	1	0	1	0	1	1	0	1	0.925772	1.4146	593.9	418.5	42	0.704664085	0.070718976	25
2725	4990	m12	1	24.011	3	Y	6	75.1	1	14	1	D	AD	Dementia	2013/11/1	30.419	NA	NA	NA	NA	NA	NA	NA	21	10	-0.947	-2.02	-0.782	-1.402	NA	NA	NA	NA	NA	NA	NA	NA	NA	NA	NA	NA	0.925772	1.4146	593.9	418.5	42	0.704664085	0.070718976	25
2726	4992	bl	0	12.787	3	Y	6	63.7	1	16	1	D	AD	Dementia	2012/11/8	12.787	0.854544	1.4098	418	202.6	18.42	0.484688995	0.044066986	22	11	-1.475	-1.795	-0.537	-1.999	5.01511	13.1378	1281.54	0	1	0	1	1	1	1	0	0	0.854544	1.4098	418	202.6	18.42	0.484688995	0.044066986	22
2727	4992	m12	1	12.787	3	Y	6	63.7	1	16	1	D	AD	Dementia	2013/11/11	19.814	NA	NA	NA	NA	NA	NA	NA	18	9	-1.674	-2.044	-1.046	-3.517	5.18857	14.9171	1276.05	0	1	0	1	1	1	1	0	0	0.854544	1.4098	418	202.6	18.42	0.484688995	0.044066986	22
2740	5005	bl	0	26.564	3	Y	6	78.1	0	14	2	D	AD	Dementia	2012/11/21	26.564	0.860741	1.2952	318.1	247.4	25.69	0.777742848	0.080760767	21	13	-1.542	-3.017	-1.898	-0.104	5.8032	44.2932	1405.25	NA	NA	NA	NA	NA	NA	NA	NA	NA	0.860741	1.2952	318.1	247.4	25.69	0.777742848	0.080760767	21
2741	5005	m12	1	26.564	3	Y	6	78.1	0	14	2	D	AD	Dementia	2013/12/11	40.086	NA	NA	NA	NA	NA	NA	NA	19	8	-2.169	-2.448	-2.672	-2.626	5.6744	51.1337	1417.89	NA	NA	NA	NA	NA	NA	NA	NA	NA	0.860741	1.2952	318.1	247.4	25.69	0.777742848	0.080760767	21
2742	5006	bl	0	11.024	3	Y	6	68.2	1	14	1	D	AD	Dementia	2012/11/30	11.024	1.07166	1.5995	653.9	721.2	66.53	1.102920936	0.101743386	21	14	-1.731	-0.607	-0.308	-1.402	4.3644	2.28	1173.66	0	1	0	0	0	0	1	0	0	1.07166	1.5995	653.9	721.2	66.53	1.102920936	0.101743386	21
2743	5006	m12	1	11.024	3	Y	6	68.2	1	14	1	D	AD	Dementia	2013/11/19	10.489	NA	NA	NA	NA	NA	NA	NA	16	8	-1.707	-1.816	-1.389	-1.694	4.2012	2.5392	1165.46	0	1	0	0	0	0	1	0	0	1.07166	1.5995	653.9	721.2	66.53	1.102920936	0.101743386	21
2747	5012	bl	0	25.42	3	Y	6	76.3	0	16	2	D	AD	Dementia	2012/11/16	25.42	0.981894	1.454	458.3	311.7	33.95	0.680122191	0.074078115	25	22	-0.629	-0.144	-0.292	-1.33	6.2904	1.4964	1486.23	0	1	0	0	1	1	1	0	0	0.981894	1.454	458.3	311.7	33.95	0.680122191	0.074078115	25
2748	5012	m12	1	25.42	3	Y	6	76.3	0	16	2	D	AD	Dementia	2013/12/5	29.134	NA	NA	NA	NA	NA	NA	NA	25	20	-0.574	-0.052	-0.029	-0.756	6.1728	1.5708	1498.02	0	1	0	0	1	1	1	0	0	0.981894	1.454	458.3	311.7	33.95	0.680122191	0.074078115	25
2749	5013	bl	0	15.439	3	Y	6	68.3	1	18	0	D	AD	Dementia	2012/11/15	15.439	1.18395	1.6049	454.5	238.9	22.72	0.525632563	0.049988999	25	22	-0.897	-0.025	-0.234	-0.448	6.1248	3.8436	1346.76	0	1	0	1	0	1	1	0	0	1.18395	1.6049	454.5	238.9	22.72	0.525632563	0.049988999	25
2750	5013	m12	1	15.439	3	Y	6	68.3	1	18	0	D	AD	Dementia	2013/11/26	29.116	NA	NA	NA	NA	NA	NA	NA	23	20	-0.81	0.6	0.195	0.706	5.83592	3.52798	1377.83	NA	1	0	1	0	1	1	0	0	1.18395	1.6049	454.5	238.9	22.72	0.525632563	0.049988999	25
2753	5015	bl	0	19.122	3	Y	6	77.8	1	14	1	D	AD	Dementia	2012/11/26	19.122	1.15802	1.6537	783.5	284.3	28.64	0.362858966	0.036553925	23	15	-1.086	-0.994	-0.542	-0.104	5.3868	2.4288	1286.46	0	1	0	0	1	1	1	0	0	1.15802	1.6537	783.5	284.3	28.64	0.362858966	0.036553925	23
2754	5015	m12	1	19.122	3	Y	6	77.8	1	14	1	D	AD	Dementia	2013/11/25	17.614	NA	NA	NA	NA	NA	NA	NA	18	10	-1.419	-1.366	-0.869	-0.756	5.16316	1.74597	1298.12	NA	1	0	0	1	1	1	0	0	1.15802	1.6537	783.5	284.3	28.64	0.362858966	0.036553925	23
2756	5017	bl	0	25.68	3	Y	6	84.3	0	18	1	D	AD	Dementia	2012/11/15	25.68	1.09631	1.4537	622.5	515.3	54.78	0.827791165	0.088	20	22	-1.2	-0.881	-0.288	-1.678	4.2372	14.772	1515.15	0	NA	NA	NA	NA	NA	NA	NA	NA	1.09631	1.4537	622.5	515.3	54.78	0.827791165	0.088	20
2757	5017	m12	1	25.68	3	Y	6	84.3	0	18	1	D	AD	Dementia	2013/11/22	36.906	NA	NA	NA	NA	NA	NA	NA	18	16	-1.634	-1.588	-1.766	-0.896	4.0452	14.9148	1546.86	NA	NA	NA	NA	NA	NA	NA	NA	NA	1.09631	1.4537	622.5	515.3	54.78	0.827791165	0.088	20
2758	5018	bl	0	29.96	3	Y	6	73.3	0	17	2	D	AD	Dementia	2012/11/15	29.96	1.01341	1.5782	489.4	793.4	76.16	1.621168778	0.155619125	23	NA	-1.331	-0.26	-1.208	0.706	6.4008	5.7948	1459.92	0	NA	NA	NA	NA	NA	NA	NA	NA	1.01341	1.5782	489.4	793.4	76.16	1.621168778	0.155619125	23
2759	5018	m12	1	29.96	3	Y	6	73.3	0	17	2	D	AD	Dementia	2013/11/19	22.796	NA	NA	NA	NA	NA	NA	NA	22	16	-1.66	-0.528	-0.866	0.706	6.186	6.5052	1478.33	0	NA	NA	NA	NA	NA	NA	NA	NA	1.01341	1.5782	489.4	793.4	76.16	1.621168778	0.155619125	23
2760	5019	bl	0	25.797	3	Y	6	62.9	1	12	2	D	AD	Dementia	2012/11/16	25.797	0.925442	1.5179	587.9	363.4	36.63	0.618132335	0.062306515	21	17	-0.871	-1.497	-0.397	-3.01	5.5464	0.144	1275.59	0	NA	NA	NA	NA	NA	NA	NA	NA	0.925442	1.5179	587.9	363.4	36.63	0.618132335	0.062306515	21
2761	5019	m12	1	25.797	3	Y	6	62.9	1	12	2	D	AD	Dementia	2013/11/14	31.353	NA	NA	NA	NA	NA	NA	NA	18	NA	-1.519	-2.616	-1.136	-3.01	5.5548	0.3456	1277.47	0	NA	NA	NA	NA	NA	NA	NA	NA	0.925442	1.5179	587.9	363.4	36.63	0.618132335	0.062306515	21
2767	5027	bl	0	22.955	3	Y	6	75.5	0	18	0	D	AD	Dementia	2013/1/10	22.955	1.05777	1.4386	493.4	328.7	32.67	0.666193758	0.066214025	22	19	-1.428	-1.508	-2.231	0.706	6.3396	11.6076	1342.62	0	1	0	0	0	1	0	0	0	1.05777	1.4386	493.4	328.7	32.67	0.666193758	0.066214025	22
2768	5027	m12	1	22.955	3	Y	6	75.5	0	18	0	D	AD	Dementia	2014/1/22	24.378	NA	NA	NA	NA	NA	NA	NA	21	13	-1.378	-1.337	-3.211	-0.104	6.18564	11.8333	1366.06	NA	1	0	0	0	1	0	0	0	1.05777	1.4386	493.4	328.7	32.67	0.666193758	0.066214025	22
2769	5028	bl	0	23.838	3	Y	6	61.9	0	16	2	D	AD	Dementia	2012/11/28	23.838	1.13129	1.3751	437.6	453.4	49.99	1.036106033	0.114236746	23	19	-0.537	0.658	0.66	-0.253	6.3867	1.6895	1498.99	0	1	0	0	0	1	1	1	0	1.13129	1.3751	437.6	453.4	49.99	1.036106033	0.114236746	23
2770	5028	m12	1	23.838	3	Y	6	61.9	0	16	2	D	AD	Dementia	2013/12/12	20.854	NA	NA	NA	NA	NA	NA	NA	25	16	-0.714	-0.3	0.3	0.706	6.32481	2.97056	1498.51	0	1	0	0	0	1	1	1	0	1.13129	1.3751	437.6	453.4	49.99	1.036106033	0.114236746	23
2771	5029	bl	0	21.977	3	Y	6	79.6	0	16	2	D	AD	Dementia	2012/12/12	21.977	0.83051	1.5261	277.5	666.2	68.07	2.400720721	0.245297297	23	11	-1.478	-2.591	-1.52	-1.501	5.4696	14.1588	1668.08	0	1	0	1	0	1	1	0	0	0.83051	1.5261	277.5	666.2	68.07	2.400720721	0.245297297	23
2772	5029	m12	1	21.977	3	Y	6	79.6	0	16	2	D	AD	Dementia	2014/3/24	17.046	NA	NA	NA	NA	NA	NA	NA	17	NA	-1.923	-2.461	-1.774	-2.476	NA	NA	NA	NA	NA	NA	NA	NA	NA	NA	NA	NA	0.83051	1.5261	277.5	666.2	68.07	2.400720721	0.245297297	23
2777	5032	bl	0	25.826	3	Y	6	77.5	1	11	0	D	AD	Dementia	2013/1/10	25.826	1.18945	1.3773	NA	NA	NA	NA	NA	23	21	-0.863	-1.155	-0.822	-0.104	5.17001	17.0151	1225.82	0	0	0	1	1	1	0	0	0	1.18945	1.3773	NA	NA	NA	NA	NA	23
2778	5032	m12	1	25.826	3	Y	6	77.5	1	11	0	D	AD	Dementia	2014/1/20	18.344	NA	NA	NA	NA	NA	NA	NA	20	20	-1.403	-0.926	-1.406	-0.104	4.73433	14.2141	1204.06	NA	0	0	1	1	1	0	0	0	1.18945	1.3773	NA	NA	NA	NA	NA	23
2779	5037	bl	0	22.871	3	Y	6	67.3	0	16	1	D	AD	Dementia	2013/1/31	22.871	0.984505	1.2054	700.9	288.5	25.91	0.41161364	0.036966757	24	17	-0.937	-0.48	-0.81	-0.104	5.8404	7.3764	1729.77	0	1	0	0	0	1	1	0	0	0.984505	1.2054	700.9	288.5	25.91	0.41161364	0.036966757	24
2780	5037	m12	1	22.871	3	Y	6	67.3	0	16	1	D	AD	Dementia	2014/2/11	33.053	NA	NA	NA	NA	NA	NA	NA	23	18	-1.154	-0.606	-0.716	-0.104	5.36338	7.85286	1733.43	NA	NA	NA	NA	NA	NA	NA	NA	NA	0.984505	1.2054	700.9	288.5	25.91	0.41161364	0.036966757	24
2781	5038	bl	0	10.409	3	Y	6	81.5	0	18	0	D	AD	Dementia	2012/12/27	10.409	1.15014	0.8839	553	138.6	12.57	0.250632911	0.022730561	25	18	-0.699	-1.029	0.058	-1.501	5.63044	5.30616	1477.91	0	0	1	1	0	0	0	0	0	1.15014	0.8839	553	138.6	12.57	0.250632911	0.022730561	25
2782	5038	m12	1	10.409	3	Y	6	81.5	0	18	0	D	AD	Dementia	2014/1/9	8.883	NA	NA	NA	NA	NA	NA	NA	24	19	-1.096	-0.742	0.102	-0.984	5.59826	5.40889	1461.57	0	0	1	1	0	0	0	0	0	1.15014	0.8839	553	138.6	12.57	0.250632911	0.022730561	25
2790	5054	bl	0	29.453	3	Y	6	74	1	18	1	D	AD	Dementia	2013/1/4	29.453	1.11882	1.4306	785.8	358.9	38.22	0.456731993	0.04863833	26	21	-0.419	0.589	1.284	-0.756	6.498	5.526	1502.75	0	0	1	0	0	0	0	0	0	1.11882	1.4306	785.8	358.9	38.22	0.456731993	0.04863833	26
2791	5054	m12	1	29.453	3	Y	6	74	1	18	1	D	AD	Dementia	2014/1/13	32.186	NA	NA	NA	NA	NA	NA	NA	25	24	-0.369	-0.607	0.51	-0.984	6.1572	5.64	1519.13	NA	0	1	0	0	0	0	0	0	1.11882	1.4306	785.8	358.9	38.22	0.456731993	0.04863833	26
2792	5056	bl	0	20.452	3	Y	6	85.3	0	20	1	D	AD	Dementia	2013/1/8	20.452	1.24265	1.5412	NA	NA	NA	NA	NA	20	13	-1.637	-1.239	-4.247	0.706	5.85571	2.05835	1402.03	0	NA	NA	NA	NA	NA	NA	NA	NA	1.24265	1.5412	NA	NA	NA	NA	NA	20
2793	5056	m12	1	20.452	3	Y	6	85.3	0	20	1	D	AD	Dementia	2014/2/6	22.026	NA	NA	NA	NA	NA	NA	NA	NA	NA	-1.455	NA	-3.041	-2.063	5.38785	3.15127	1408.98	NA	NA	NA	NA	NA	NA	NA	NA	NA	1.24265	1.5412	NA	NA	NA	NA	NA	20
2794	5057	bl	0	12.287	3	N	5	75.2	0	16	0	F	AD	Dementia	2013/4/3	12.287	1.34512	1.0738	1283	133.3	10.77	0.103897116	0.008394388	26	23	-0.487	0.314	0.673	-0.104	6.55255	1.59791	1463.17	0	1	0	0	0	1	0	0	0	1.34512	1.0738	1283	133.3	10.77	0.103897116	0.008394388	26
2795	5057	m12	1	12.287	3	N	5	75.2	0	16	0	F	AD	Dementia	2014/4/22	10.902	NA	NA	NA	NA	NA	NA	NA	28	22	-0.437	0.338	0.53	-0.104	6.44116	3.2082	1467.64	NA	1	0	0	0	1	0	0	0	1.34512	1.0738	1283	133.3	10.77	0.103897116	0.008394388	26
2796	5058	bl	0	19.116	3	Y	6	61.8	0	20	0	D	AD	Dementia	2013/1/17	19.116	0.965763	1.5388	255.5	145.9	14.76	0.571037182	0.05776908	26	21	-0.387	-0.256	-0.021	-0.756	7.39385	12.0365	1608.07	0	NA	NA	NA	NA	NA	NA	NA	NA	0.965763	1.5388	255.5	145.9	14.76	0.571037182	0.05776908	26
2797	5058	m12	1	19.116	3	Y	6	61.8	0	20	0	D	AD	Dementia	2014/1/13	17.359	NA	NA	NA	NA	NA	NA	NA	25	21	-0.609	-0.61	-0.064	-1.204	7.50064	12.4931	1589.26	0	NA	NA	NA	NA	NA	NA	NA	NA	0.965763	1.5388	255.5	145.9	14.76	0.571037182	0.05776908	26
2799	5062	bl	0	17.006	3	Y	6	71	1	14	1	D	AD	Dementia	2013/3/18	17.006	1.14178	1.281	542.4	739.3	74.14	1.363016224	0.136688791	26	20	-0.956	-0.926	-1.052	-0.949	5.43859	5.69604	1230.26	0	1	0	0	0	0	1	0	0	1.14178	1.281	542.4	739.3	74.14	1.363016224	0.136688791	26
2800	5062	m12	1	17.006	3	Y	6	71	1	14	1	D	AD	Dementia	2014/4/22	34.142	NA	NA	NA	NA	NA	NA	NA	22	8	-1.988	-1.481	-1.485	-1.402	5.2715	6.83104	1222.52	0	1	0	0	0	0	1	0	0	1.14178	1.281	542.4	739.3	74.14	1.363016224	0.136688791	26
2801	5063	bl	0	20.085	3	Y	6	71.5	1	14	1	D	AD	Dementia	2013/2/11	20.085	0.915219	1.6082	551.8	445.4	40.94	0.807176513	0.074193548	25	16	-1.895	-2.185	-1.429	-0.104	5.3496	1.5276	1222.87	0	1	0	0	0	1	1	0	0	0.915219	1.6082	551.8	445.4	40.94	0.807176513	0.074193548	25
2802	5063	m12	1	20.085	3	Y	6	71.5	1	14	1	D	AD	Dementia	2014/2/24	41.98	NA	NA	NA	NA	NA	NA	NA	20	10	-1.662	-2.239	-1.823	-0.896	5.20053	1.78735	1233.11	NA	1	0	0	0	1	1	0	0	0.915219	1.6082	551.8	445.4	40.94	0.807176513	0.074193548	25
2807	5067	bl	0	18.707	3	N	5	80.6	0	13	0	F	AD	Dementia	2013/2/7	18.707	1.15897	0.9534	3139	851.6	77.85	0.271296591	0.024800892	23	18	-1.285	0.545	-0.658	-0.104	4.55362	2.80594	1404.42	0	0	1	0	0	0	1	0	0	1.15897	0.9534	3139	851.6	77.85	0.271296591	0.024800892	23
2808	5067	m12	1	18.707	3	N	5	80.6	0	13	0	F	AD	Dementia	2014/1/28	29.495	NA	NA	NA	NA	NA	NA	NA	26	16	-0.92	0.209	-0.725	-0.104	4.60808	3.22182	1458.57	0	0	1	0	0	0	1	0	0	1.15897	0.9534	3139	851.6	77.85	0.271296591	0.024800892	23
2809	5070	bl	0	19.811	3	Y	6	71.2	0	15	0	D	AD	Dementia	2013/2/21	19.811	1.03857	1.637	489.7	203.8	19.45	0.416173167	0.039718195	26	18	-0.973	-1.667	-1.14	-0.756	6.948	5.3232	1569.44	0	1	1	0	0	0	1	0	0	1.03857	1.637	489.7	203.8	19.45	0.416173167	0.039718195	26
2810	5070	m12	1	19.811	3	Y	6	71.2	0	15	0	D	AD	Dementia	2014/2/21	32.256	NA	NA	NA	NA	NA	NA	NA	16	9	-1.129	-3.011	-1.55	-1.8	6.7584	4.164	1576.42	NA	1	1	0	0	0	1	0	0	1.03857	1.637	489.7	203.8	19.45	0.416173167	0.039718195	26
2811	5071	bl	0	8.613	3	Y	6	76	0	14	2	D	AD	Dementia	2013/2/19	8.613	1.1002	1.1538	NA	NA	NA	NA	NA	19	13	-0.997	-1.195	0.023	-2.009	6.0444	8.4372	1581.55	0	0	0	1	0	1	0	1	0	1.1002	1.1538	NA	NA	NA	NA	NA	19
2812	5071	m12	1	8.613	3	Y	6	76	0	14	2	D	AD	Dementia	2014/2/11	13.514	NA	NA	NA	NA	NA	NA	NA	17	14	-1.403	-0.94	-0.486	-0.104	5.9364	4.8864	1524.2	0	0	0	1	0	1	0	1	0	1.1002	1.1538	NA	NA	NA	NA	NA	19
2830	5087	bl	0	26.349	3	Y	6	64.6	1	17	0	D	AD	Dementia	2013/3/8	26.349	1.014	1.487	639.1	424.6	41.32	0.664371773	0.064653419	25	14	-1.099	-0.607	-1.278	-0.104	6.1452	2.118	1378.88	0	1	0	0	0	1	1	0	0	1.014	1.487	639.1	424.6	41.32	0.664371773	0.064653419	25
2831	5087	m12	1	26.349	3	Y	6	64.6	1	17	0	D	AD	Dementia	2014/3/14	23.047	NA	NA	NA	NA	NA	NA	NA	22	11	-1.298	-0.482	-1.013	-0.104	6.06551	2.05966	1405.16	NA	1	0	0	0	1	1	0	0	1.014	1.487	639.1	424.6	41.32	0.664371773	0.064653419	25
2839	5095	bl	0	24.146	3	Y	6	65.9	0	16	2	D	AD	Dementia	2013/3/15	24.146	1.00161	1.4274	382.5	319.1	34.29	0.834248366	0.089647059	24	21	-0.742	0.283	0.33	0.706	6.99071	20.5043	1762.45	0	0	0	0	0	0	1	0	0	1.00161	1.4274	382.5	319.1	34.29	0.834248366	0.089647059	24
2840	5095	m12	1	24.146	3	Y	6	65.9	0	16	2	D	AD	Dementia	2014/3/17	39.754	NA	NA	NA	NA	NA	NA	NA	22	15	-1.314	-0.568	-0.351	0.706	7.17513	20.7432	1744.55	0	0	0	0	0	0	1	0	0	1.00161	1.4274	382.5	319.1	34.29	0.834248366	0.089647059	24
2874	5119	bl	0	44.771	3	Y	6	77	1	12	0	D	AD	Dementia	2013/4/17	44.771	0.943359	1.4331	910.3	752.7	74.52	0.826870263	0.081863122	23	16	-0.493	-1.374	-1.142	-0.896	4.73556	6.44363	1196.87	NA	NA	NA	NA	NA	NA	NA	NA	NA	0.943359	1.4331	910.3	752.7	74.52	0.826870263	0.081863122	23
2875	5119	m12	1	44.771	3	Y	6	77	1	12	0	D	AD	Dementia	2014/4/22	61.594	NA	NA	NA	NA	NA	NA	NA	18	15	-1.178	-2.377	-1.424	-1.33	4.50534	7.96976	1206.15	NA	NA	NA	NA	NA	NA	NA	NA	NA	0.943359	1.4331	910.3	752.7	74.52	0.826870263	0.081863122	23
2881	5123	bl	0	14.769	3	Y	6	73.5	1	14	1	D	AD	Dementia	2013/5/8	14.769	1.11208	1.4245	1300	512.3	53.32	0.394076923	0.041015385	26	23	-0.335	-0.236	0.055	-0.104	3.9264	2.748	1198.15	NA	NA	NA	NA	NA	NA	NA	NA	NA	1.11208	1.4245	1300	512.3	53.32	0.394076923	0.041015385	26
2882	5123	m12	1	14.769	3	Y	6	73.5	1	14	1	D	AD	Dementia	2014/5/8	13.793	NA	NA	NA	NA	NA	NA	NA	26	23	-0.196	0.412	0.322	0.706	3.8856	4.7076	1199.38	NA	NA	NA	NA	NA	NA	NA	NA	NA	1.11208	1.4245	1300	512.3	53.32	0.394076923	0.041015385	26
[truncated: 8 more columns]
