# Supplementary material for: Plasma p-tau181 Level Predicts Neurodegeneration and Progression to Alzheimer's Dementia: A Longitudinal Study
Source: Front Neurol. 2021 Sep 7;12:695696. doi: 10.3389/fneur.2021.695696 (PMC8452983; doi:10.3389/fneur.2021.695696)
Supplement: Supplementary file 4 [file Data_Sheet_1.ZIP › DATA/individual data points/table1&2/E.csv]

	RID	VISCODE	time	BLPLASMA	DXCHANGE	GROUP_abeta	DX	AGE	PTGENDER	PTEDUCAT	APOE4	GROUP	DX_bl	DXX	EXAMDATE.key	PLASMAPTAU181	FDG	AV45	ABETA42	TAU	PTAU	TAUAB	PTAUAB	MMSE	MOCA	ADNI_MEM	ADNI_EF	ADNI_LAN	ADNI_VS	TOTAL_HIPPO	TOTAL_WMH	TOTAL_BRAIN	INFARCT	CVD	Cancer	Current.Depression	DM2	Hypertension	lipid	smoking	stroke	BLFDG	BLAV45	BLABETA42	BLTAU	BLPTAU	BLTAUAB	BLPTAUAB	BLMMSE
1	2002	bl	0	6.777	2	N	3	64.8	0	16	0	E	EMCI	MCI	2010/6/16	6.777	1.20619	0.9784	1504	170.1	14.73	0.113098404	0.009793883	28	28	1.558	1.452	1.922	0.706	6.9168	3.3276	1397.85	1	1	1	0	0	0	0	1	0	1.20619	0.9784	1504	170.1	14.73	0.113098404	0.009793883	28
2	2002	m12	1	6.777	2	N	3	64.8	0	16	0	E	EMCI	MCI	2011/3/14	3.993	NA	NA	NA	NA	NA	NA	NA	30	28	2.288	2.232	1.76	0.706	6.8928	3.0312	1436.54	1	1	1	0	0	0	0	1	0	1.20619	0.9784	1504	170.1	14.73	0.113098404	0.009793883	28
3	2002	m24	2	6.777	2	N	3	64.8	0	16	0	E	EMCI	MCI	2012/6/13	2.773	1.12038	0.9675	1883	140.7	15.78	0.07472119	0.008380244	30	30	2.322	2.397	1.902	0.706	6.7872	3.6864	1403.8	0	1	1	0	0	0	0	1	0	1.20619	0.9784	1504	170.1	14.73	0.113098404	0.009793883	28
4	2002	m36	3	6.777	2	N	3	64.8	0	16	0	E	EMCI	MCI	2013/6/25	7.273	NA	NA	NA	NA	NA	NA	NA	30	30	2.422	1.875	1.856	0.706	6.7644	3.6372	1413	NA	1	1	0	0	0	0	1	0	1.20619	0.9784	1504	170.1	14.73	0.113098404	0.009793883	28
5	2002	m48	4	6.777	2	N	3	64.8	0	16	0	E	EMCI	MCI	2014/6/10	4.011	NA	0.9734	NA	NA	NA	NA	NA	30	29	1.575	2.008	1.367	0.706	6.7236	3.3972	1440.85	NA	NA	NA	NA	NA	NA	NA	NA	NA	1.20619	0.9784	1504	170.1	14.73	0.113098404	0.009793883	28
17	2018	bl	0	10.252	2	N	3	76.4	1	18	0	E	EMCI	MCI	2010/7/19	10.252	1.31485	1.0526	2074	223.1	17.92	0.107569913	0.008640309	29	26	1.296	0.412	-0.706	0.706	7.4496	10.572	1320.95	0	1	1	0	0	1	0	0	0	1.31485	1.0526	2074	223.1	17.92	0.107569913	0.008640309	29
18	2018	m12	1	10.252	2	N	3	76.4	1	18	0	E	EMCI	MCI	2011/6/27	12.988	NA	NA	NA	NA	NA	NA	NA	29	28	1.341	-0.068	0.521	0.706	7.4664	10.9608	1384.01	0	1	1	0	0	1	0	0	0	1.31485	1.0526	2074	223.1	17.92	0.107569913	0.008640309	29
19	2018	m24	2	10.252	2	N	3	76.4	1	18	0	E	EMCI	MCI	2012/6/13	10.785	1.39081	1.063	1925	223.2	17.99	0.115948052	0.009345455	30	26	1.327	0.209	0.04	0.706	7.5048	11.2188	1393.01	0	1	1	0	0	1	0	0	0	1.31485	1.0526	2074	223.1	17.92	0.107569913	0.008640309	29
20	2018	m36	3	10.252	7	N	3	76.4	1	18	0	E	EMCI	CN	2013/7/3	14.32	NA	NA	NA	NA	NA	NA	NA	30	27	1.592	-0.068	-0.427	0.706	7.26	10.2756	1390.85	0	1	1	0	0	1	0	0	0	1.31485	1.0526	2074	223.1	17.92	0.107569913	0.008640309	29
26	2026	bl	0	7.726	2	N	3	82.5	1	14	0	E	EMCI	MCI	2010/8/12	7.726	1.30829	1.0094	1079	113	9.42	0.104726599	0.008730306	28	27	1.068	0.018	0.87	0.706	5.7348	15.702	1250.47	0	1	0	1	0	1	1	0	0	1.30829	1.0094	1079	113	9.42	0.104726599	0.008730306	28
27	2026	m12	1	7.726	2	N	3	82.5	1	14	0	E	EMCI	MCI	2011/8/4	13.545	NA	NA	NA	NA	NA	NA	NA	29	29	0.852	0.644	1.275	0.706	5.63168	17.9082	1290.23	0	1	0	1	0	1	1	0	0	1.30829	1.0094	1079	113	9.42	0.104726599	0.008730306	28
29	2027	bl	0	6.691	2	N	3	61.9	1	14	0	E	EMCI	MCI	2010/8/26	6.691	1.40806	1.03	1763	167.2	14.41	0.094838344	0.008173568	30	24	1.427	0.995	0.823	0.706	6.1548	1.3344	1214.42	0	1	0	0	0	0	0	0	0	1.40806	1.03	1763	167.2	14.41	0.094838344	0.008173568	30
30	2027	m12	1	6.691	2	N	3	61.9	1	14	0	E	EMCI	MCI	2011/8/19	5.858	NA	NA	NA	NA	NA	NA	NA	29	27	1.448	0.537	0.495	0.706	6.3036	1.5132	1216.61	0	1	0	0	0	0	0	0	0	1.40806	1.03	1763	167.2	14.41	0.094838344	0.008173568	30
31	2027	m24	2	6.691	2	N	3	61.9	1	14	0	E	EMCI	MCI	2012/8/9	1.151	1.39474	1.0336	NA	NA	NA	NA	NA	30	25	1.509	1.419	1.161	-0.104	6.078	1.308	1268.78	0	1	0	0	0	0	0	0	0	1.40806	1.03	1763	167.2	14.41	0.094838344	0.008173568	30
32	2031	bl	0	16.754	2	N	3	72.5	0	16	0	E	EMCI	MCI	2010/9/1	16.754	1.34044	0.994	1287	162.8	12.73	0.126495726	0.00989122	27	24	0.469	1.233	0.916	-0.564	6.42507	6.93625	1428.06	0	1	1	1	0	1	1	0	0	1.34044	0.994	1287	162.8	12.73	0.126495726	0.00989122	27
33	2031	m12	1	16.754	2	N	3	72.5	0	16	0	E	EMCI	MCI	2011/7/19	20.083	NA	NA	NA	NA	NA	NA	NA	27	24	1.003	0.579	0.705	-0.104	6.40403	8.92776	1412.63	0	1	1	1	0	1	1	0	0	1.34044	0.994	1287	162.8	12.73	0.126495726	0.00989122	27
34	2031	m24	2	16.754	2	N	3	72.5	0	16	0	E	EMCI	MCI	2012/7/23	22.474	1.3478	1.0387	NA	NA	NA	NA	NA	29	24	0.68	0.872	0.986	0.706	6.71593	7.94129	1517.06	0	1	1	1	0	1	1	0	0	1.34044	0.994	1287	162.8	12.73	0.126495726	0.00989122	27
35	2031	m36	3	16.754	2	N	3	72.5	0	16	0	E	EMCI	MCI	2013/7/22	23.195	NA	NA	NA	NA	NA	NA	NA	28	24	0.678	0.644	1.161	-0.104	6.69737	11.0232	1505.32	NA	1	1	1	0	1	1	0	0	1.34044	0.994	1287	162.8	12.73	0.126495726	0.00989122	27
36	2031	m48	4	16.754	2	N	3	72.5	0	16	0	E	EMCI	MCI	2014/8/18	24.305	NA	NA	NA	NA	NA	NA	NA	27	23	0.422	1.06	0.422	-0.104	NA	NA	NA	NA	NA	NA	NA	NA	NA	NA	NA	NA	1.34044	0.994	1287	162.8	12.73	0.126495726	0.00989122	27
37	2036	bl	0	10.646	2	N	3	66.7	1	14	0	E	EMCI	MCI	2010/9/30	10.646	1.28929	1.0301	1993	158.5	14.65	0.079528349	0.007350728	28	30	1.991	0.535	1.684	0.706	7.11	1.3524	1265.02	0	0	1	0	0	0	0	0	0	1.28929	1.0301	1993	158.5	14.65	0.079528349	0.007350728	28
38	2036	m12	1	10.646	2	N	3	66.7	1	14	0	E	EMCI	MCI	2011/10/27	9.594	NA	NA	NA	NA	NA	NA	NA	30	28	2.746	1.254	1.856	0.706	6.9888	1.896	1303.9	0	0	1	0	0	0	0	0	0	1.28929	1.0301	1993	158.5	14.65	0.079528349	0.007350728	28
39	2036	m24	2	10.646	2	N	3	66.7	1	14	0	E	EMCI	MCI	2012/9/19	3.111	1.29078	NA	NA	NA	NA	NA	NA	29	30	2.327	1.408	2.974	0.706	7.1496	1.5984	1308.36	0	0	1	0	0	0	0	0	0	1.28929	1.0301	1993	158.5	14.65	0.079528349	0.007350728	28
40	2036	m36	3	10.646	2	N	3	66.7	1	14	0	E	EMCI	MCI	2013/10/1	12.375	NA	NA	NA	NA	NA	NA	NA	29	29	2.041	0.314	0.636	0.706	6.81969	3.17291	1308.67	NA	0	1	0	0	0	0	0	0	1.28929	1.0301	1993	158.5	14.65	0.079528349	0.007350728	28
41	2036	m48	4	10.646	2	N	3	66.7	1	14	0	E	EMCI	MCI	2014/10/23	10.018	NA	1.0318	NA	NA	NA	NA	NA	28	30	2.198	1.371	2.005	0.706	6.8856	3.3276	1304.92	NA	NA	NA	NA	NA	NA	NA	NA	NA	1.28929	1.0301	1993	158.5	14.65	0.079528349	0.007350728	28
61	2052	bl	0	17.91	2	N	3	73.1	0	20	0	E	EMCI	MCI	2010/9/20	17.91	1.36876	1.0208	1181	213.9	17.63	0.181117697	0.014928027	29	26	0.833	0.875	1.871	0.706	6.78277	2.11281	1674.31	0	1	1	0	0	1	1	0	0	1.36876	1.0208	1181	213.9	17.63	0.181117697	0.014928027	29
62	2052	m12	1	17.91	2	N	3	73.1	0	20	0	E	EMCI	MCI	2011/8/29	17.842	NA	NA	NA	NA	NA	NA	NA	30	27	1.035	1.659	2.16	0.706	6.74316	2.74776	1649.35	0	1	1	0	0	1	1	0	0	1.36876	1.0208	1181	213.9	17.63	0.181117697	0.014928027	29
63	2052	m24	2	17.91	NA	N	3	73.1	0	20	0	E	EMCI		2012/9/10	18.682	NA	0.9973	NA	NA	NA	NA	NA	NA	NA	NA	NA	NA	NA	NA	NA	NA	NA	NA	NA	NA	NA	NA	NA	NA	NA	1.36876	1.0208	1181	213.9	17.63	0.181117697	0.014928027	29
64	2052	m36	3	17.91	2	N	3	73.1	0	20	0	E	EMCI	MCI	2013/9/24	18.744	NA	NA	NA	NA	NA	NA	NA	30	22	0.455	0.875	2.005	-0.104	6.53523	2.48413	1712.8	0	1	1	0	0	1	1	0	0	1.36876	1.0208	1181	213.9	17.63	0.181117697	0.014928027	29
72	2058	bl	0	23.144	2	N	3	83.9	1	12	1	E	EMCI	MCI	2010/9/20	23.144	1.07459	0.8771	1552	422.2	37.61	0.272036082	0.024233247	27	24	-0.007	-1.029	-0.941	-0.104	5.2616	5.61311	1366.71	0	1	0	0	0	1	1	0	0	1.07459	0.8771	1552	422.2	37.61	0.272036082	0.024233247	27
73	2058	m12	1	23.144	2	N	3	83.9	1	12	1	E	EMCI	MCI	2011/10/24	19.611	NA	NA	NA	NA	NA	NA	NA	28	17	-0.402	-1.816	-0.67	-0.984	5.14401	5.67005	1404.73	1	1	0	0	0	1	1	0	0	1.07459	0.8771	1552	422.2	37.61	0.272036082	0.024233247	27
79	2061	bl	0	4.468	2	N	3	66	1	16	0	E	EMCI	MCI	2010/9/17	4.468	1.39316	1.0409	2870	204.3	17.63	0.071184669	0.006142857	28	25	0.131	0.725	0.964	0.706	6.2328	0.3084	1305.13	0	0	0	1	0	0	0	0	0	1.39316	1.0409	2870	204.3	17.63	0.071184669	0.006142857	28
80	2061	m12	1	4.468	2	N	3	66	1	16	0	E	EMCI	MCI	2011/10/25	8.394	NA	NA	NA	NA	NA	NA	NA	30	23	0.377	0.412	0.618	-0.104	5.88397	0.580655	1351.51	0	0	0	1	0	0	0	0	0	1.39316	1.0409	2870	204.3	17.63	0.071184669	0.006142857	28
81	2061	m24	2	4.468	2	N	3	66	1	16	0	E	EMCI	MCI	2012/10/22	6.404	1.42244	1.0771	3045	209.1	17.71	0.068669951	0.005816092	28	24	0.594	0.725	0.986	-0.896	6.00944	0.41113	1349.17	0	0	0	1	0	0	0	0	0	1.39316	1.0409	2870	204.3	17.63	0.071184669	0.006142857	28
82	2061	m36	3	4.468	2	N	3	66	1	16	0	E	EMCI	MCI	2013/9/19	9.426	NA	NA	NA	NA	NA	NA	NA	28	28	0.338	0.588	0.837	-0.896	6.2484	0.3708	1367.57	NA	0	0	1	0	0	0	0	0	1.39316	1.0409	2870	204.3	17.63	0.071184669	0.006142857	28
96	2072	bl	0	37.363	2	N	3	72.8	0	16	0	E	EMCI	MCI	2010/9/21	37.363	1.19014	1.0626	1440	171.3	15.13	0.118958333	0.010506944	30	23	0.786	-0.251	1.504	-0.448	5.7396	5.1168	1324.62	0	1	0	0	1	1	1	0	0	1.19014	1.0626	1440	171.3	15.13	0.118958333	0.010506944	30
97	2072	m12	1	37.363	2	N	3	72.8	0	16	0	E	EMCI	MCI	2011/9/21	27.814	NA	NA	NA	NA	NA	NA	NA	28	24	0.554	0.444	1.079	0.706	5.5956	6.0816	1340.42	0	1	0	0	1	1	1	0	0	1.19014	1.0626	1440	171.3	15.13	0.118958333	0.010506944	30
98	2072	m24	2	37.363	2	N	3	72.8	0	16	0	E	EMCI	MCI	2012/9/18	24.116	1.17244	0.9161	NA	NA	NA	NA	NA	30	22	0.955	0.444	0.692	-0.104	5.7324	7.6524	1419.8	0	1	0	0	1	1	1	0	0	1.19014	1.0626	1440	171.3	15.13	0.118958333	0.010506944	30
99	2072	m36	3	37.363	2	N	3	72.8	0	16	0	E	EMCI	MCI	2013/9/17	40.459	NA	NA	NA	NA	NA	NA	NA	29	23	0.918	0.016	0.733	-0.104	5.6556	9.9324	1420.2	NA	NA	NA	NA	NA	NA	NA	NA	NA	1.19014	1.0626	1440	171.3	15.13	0.118958333	0.010506944	30
106	2074	bl	0	11.007	2	N	3	62	0	16	1	E	EMCI	MCI	2010/11/29	11.007	1.20811	1.0058	1641	186.5	15.39	0.113650213	0.009378428	28	26	0.348	1.236	1.213	-0.104	6.516	0.4428	1321.71	0	1	1	1	0	1	1	0	0	1.20811	1.0058	1641	186.5	15.39	0.113650213	0.009378428	28
107	2074	m12	1	11.007	2	N	3	62	0	16	1	E	EMCI	MCI	2011/11/22	15.569	NA	NA	NA	NA	NA	NA	NA	27	26	0.694	0.338	0.565	0.706	6.6072	0.4188	1445.88	0	1	1	1	0	1	1	0	0	1.20811	1.0058	1641	186.5	15.39	0.113650213	0.009378428	28
108	2074	m24	2	11.007	2	N	3	62	0	16	1	E	EMCI	MCI	2012/11/27	10.522	1.28517	1.0371	1440	184.1	15.85	0.127847222	0.011006944	29	28	0.609	1.109	1.188	0.706	6.3648	0.4296	1411.55	0	1	1	1	0	1	1	0	0	1.20811	1.0058	1641	186.5	15.39	0.113650213	0.009378428	28
109	2074	m36	3	11.007	2	N	3	62	0	16	1	E	EMCI	MCI	2013/12/3	14.576	NA	NA	NA	NA	NA	NA	NA	30	24	0.422	0.537	1.093	0.706	6.13358	0.377759	1406.43	NA	1	1	1	0	1	1	0	0	1.20811	1.0058	1641	186.5	15.39	0.113650213	0.009378428	28
121	2083	bl	0	13.939	2	N	3	88.3	1	12	0	E	EMCI	MCI	2010/9/27	13.939	1.19803	1.0811	1033	165.5	13.69	0.160212972	0.013252662	25	23	0.352	-0.216	-0.545	-0.104	4.0956	34.6068	1178.91	0	1	1	0	0	1	0	0	0	1.19803	1.0811	1033	165.5	13.69	0.160212972	0.013252662	25
122	2083	m12	1	13.939	2	N	3	88.3	1	12	0	E	EMCI	MCI	2011/9/27	15.366	NA	NA	NA	NA	NA	NA	NA	26	20	0.051	0.099	-0.466	-0.104	4.01786	36.2395	1191.15	0	1	1	0	0	1	0	0	0	1.19803	1.0811	1033	165.5	13.69	0.160212972	0.013252662	25
123	2083	m24	2	13.939	2	N	3	88.3	1	12	0	E	EMCI	MCI	2012/9/11	13.678	1.1936	1.0365	1209	163	13.75	0.134822167	0.011373036	27	21	0.239	0.077	-0.783	-0.104	3.7692	34.596	1236.91	0	1	1	0	0	1	0	0	0	1.19803	1.0811	1033	165.5	13.69	0.160212972	0.013252662	25
124	2083	m36	3	13.939	2	N	3	88.3	1	12	0	E	EMCI	MCI	2013/9/16	18.868	NA	NA	NA	NA	NA	NA	NA	26	22	0.167	0.431	-0.466	-0.104	3.6108	39.3276	1256.98	NA	NA	NA	NA	NA	NA	NA	NA	NA	1.19803	1.0811	1033	165.5	13.69	0.160212972	0.013252662	25
125	2083	m36	3	13.939	2	N	3	88.3	1	12	0	E	EMCI	MCI	2013/9/16	14.022	NA	NA	NA	NA	NA	NA	NA	26	22	0.167	0.431	-0.466	-0.104	3.6108	39.3276	1256.98	NA	NA	NA	NA	NA	NA	NA	NA	NA	1.19803	1.0811	1033	165.5	13.69	0.160212972	0.013252662	25
131	2093	bl	0	10.229	2	N	3	59.5	1	16	1	E	EMCI	MCI	2010/10/22	10.229	1.31076	1.02	2126	354.6	30.84	0.166792098	0.014506115	28	24	1.511	1.465	0.74	-0.104	6.50482	0.383377	1315.04	0	0	0	0	0	0	1	0	0	1.31076	1.02	2126	354.6	30.84	0.166792098	0.014506115	28
132	2093	m12	1	10.229	2	N	3	59.5	1	16	1	E	EMCI	MCI	2011/10/21	9.993	NA	NA	NA	NA	NA	NA	NA	30	24	1.741	2.123	0.692	0.706	6.6036	0.3996	1342.24	0	0	0	0	0	0	1	0	0	1.31076	1.02	2126	354.6	30.84	0.166792098	0.014506115	28
133	2093	m24	2	10.229	2	N	3	59.5	1	16	1	E	EMCI	MCI	2012/10/11	8.382	1.28321	1.0307	NA	NA	NA	NA	NA	30	27	1.628	2	0.982	-0.104	6.4956	0.6252	1349.61	0	0	0	0	0	0	1	0	0	1.31076	1.02	2126	354.6	30.84	0.166792098	0.014506115	28
134	2093	m36	3	10.229	2	N	3	59.5	1	16	1	E	EMCI	MCI	2013/10/22	12.083	NA	NA	NA	NA	NA	NA	NA	29	25	1.949	2.543	0.975	-0.104	6.1104	0.9228	1382.53	NA	NA	NA	NA	NA	NA	NA	NA	NA	1.31076	1.02	2126	354.6	30.84	0.166792098	0.014506115	28
136	2099	bl	0	11.842	2	N	3	83.7	1	18	0	E	EMCI	MCI	2010/10/19	11.842	1.22899	1.0056	1638	428.9	42.53	0.261843712	0.025964591	30	30	0.973	-0.171	0.986	0.706	6.0564	7.5096	1204.06	0	1	0	0	0	1	1	0	0	1.22899	1.0056	1638	428.9	42.53	0.261843712	0.025964591	30
137	2099	m12	1	11.842	2	N	3	83.7	1	18	0	E	EMCI	MCI	2011/10/31	9.68	NA	NA	NA	NA	NA	NA	NA	30	27	1.545	-0.256	0.521	0.706	6.13759	10.2756	1312.19	0	1	0	0	0	1	1	0	0	1.22899	1.0056	1638	428.9	42.53	0.261843712	0.025964591	30
138	2099	m24	2	11.842	2	N	3	83.7	1	18	0	E	EMCI	MCI	2012/12/3	14.515	1.07514	NA	1500	363.5	34.33	0.242333333	0.022886667	30	28	0.551	-0.216	-0.34	0.706	5.9532	11.3796	1329.94	0	1	0	0	0	1	1	0	0	1.22899	1.0056	1638	428.9	42.53	0.261843712	0.025964591	30
152	2116	bl	0	10.006	2	N	3	61.6	0	17	0	E	EMCI	MCI	2010/10/29	10.006	1.41712	1.024	1676	123.7	10.09	0.073806683	0.006020286	30	24	0.562	0.935	0.264	0.706	6.3108	0.4764	1377.8	0	1	0	0	0	0	0	0	0	1.41712	1.024	1676	123.7	10.09	0.073806683	0.006020286	30
153	2116	m12	1	10.006	2	N	3	61.6	0	17	0	E	EMCI	MCI	2011/11/16	8.103	NA	NA	NA	NA	NA	NA	NA	30	24	0.871	2.123	0.33	0.706	6.6072	0.4872	1438.48	0	1	0	0	0	0	0	0	0	1.41712	1.024	1676	123.7	10.09	0.073806683	0.006020286	30
154	2116	m24	2	10.006	2	N	3	61.6	0	17	0	E	EMCI	MCI	2012/11/26	8.394	1.44424	0.9849	1534	121.8	10.61	0.079400261	0.006916558	30	23	1.36	0.685	0.495	-0.896	6.474	0.7284	1427.65	0	1	0	0	0	0	0	0	0	1.41712	1.024	1676	123.7	10.09	0.073806683	0.006020286	30
155	2116	m36	3	10.006	2	N	3	61.6	0	17	0	E	EMCI	MCI	2013/11/6	9.152	NA	NA	NA	NA	NA	NA	NA	29	26	0.949	1.419	1.037	-0.104	6.5664	0.6108	1433.47	NA	1	0	0	0	0	0	0	0	1.41712	1.024	1676	123.7	10.09	0.073806683	0.006020286	30
157	2119	bl	0	6.264	2	N	3	71.7	0	12	0	E	EMCI	MCI	2010/10/25	6.264	1.50802	1.098	2639	315.7	23.45	0.119628647	0.008885942	29	20	0.662	1.212	0.887	-0.896	6.8952	12.2892	1426.22	1	1	0	0	0	0	1	0	0	1.50802	1.098	2639	315.7	23.45	0.119628647	0.008885942	29
158	2119	m12	1	6.264	2	N	3	71.7	0	12	0	E	EMCI	MCI	2011/10/24	4.072	NA	NA	NA	NA	NA	NA	NA	29	25	0.287	0.725	0.333	-0.104	6.9876	12.924	1539.17	1	1	0	0	0	0	1	0	0	1.50802	1.098	2639	315.7	23.45	0.119628647	0.008885942	29
159	2119	m24	2	6.264	2	N	3	71.7	0	12	0	E	EMCI	MCI	2012/10/22	2.068	1.59691	1.1179	2616	307	23.66	0.11735474	0.009044343	28	22	0.189	0.537	-0.211	-0.104	6.852	12.5892	1483.55	0	1	0	0	0	0	1	0	0	1.50802	1.098	2639	315.7	23.45	0.119628647	0.008885942	29
160	2119	m36	3	6.264	2	N	3	71.7	0	12	0	E	EMCI	MCI	2013/10/24	2.845	NA	NA	NA	NA	NA	NA	NA	29	21	0.76	0.287	0.602	-0.896	6.6432	15.9744	1499.6	NA	1	0	0	0	0	1	0	0	1.50802	1.098	2639	315.7	23.45	0.119628647	0.008885942	29
166	2123	bl	0	1.564	2	N	3	63.9	1	18	0	E	EMCI	MCI	2010/11/9	1.564	1.33202	1.0303	1212	143.3	11.79	0.118234323	0.009727723	30	30	2.055	1.574	1.461	0.706	6.6384	2.7204	1431.41	0	NA	NA	NA	NA	NA	NA	NA	NA	1.33202	1.0303	1212	143.3	11.79	0.118234323	0.009727723	30
167	2123	m12	1	1.564	7	N	3	63.9	1	18	0	E	EMCI	CN	2011/11/1	2.174	NA	NA	NA	NA	NA	NA	NA	30	30	2.726	1.918	2.63	0.706	6.38186	2.30126	1454.31	0	NA	NA	NA	NA	NA	NA	NA	NA	1.33202	1.0303	1212	143.3	11.79	0.118234323	0.009727723	30
168	2123	m24	2	1.564	2	N	3	63.9	1	18	0	E	EMCI	MCI	2012/11/6	5.419	1.24952	1.0199	1722	155.9	12.71	0.090534262	0.007380952	30	30	3.021	1.574	3.065	0.706	6.44861	1.52305	1454.87	0	NA	NA	NA	NA	NA	NA	NA	NA	1.33202	1.0303	1212	143.3	11.79	0.118234323	0.009727723	30
169	2123	m36	3	1.564	2	N	3	63.9	1	18	0	E	EMCI	MCI	2013/11/20	6.942	NA	NA	NA	NA	NA	NA	NA	30	29	1.859	0.644	1.049	0.706	6.63	1.9884	1448.45	NA	NA	NA	NA	NA	NA	NA	NA	NA	1.33202	1.0303	1212	143.3	11.79	0.118234323	0.009727723	30
170	2123	m48	4	1.564	2	N	3	63.9	1	18	0	E	EMCI	MCI	2014/10/29	11.487	NA	1.0444	2322	NA		NA	0	30	28	1.854	1.216	1.692	0.706	6.4896	2.6928	1480.42	NA	NA	NA	NA	NA	NA	NA	NA	NA	1.33202	1.0303	1212	143.3	11.79	0.118234323	0.009727723	30
171	2124	bl	0	19.138	2	N	3	82.3	1	15	0	E	EMCI	MCI	2010/11/11	19.138	1.35407	1.0646	2529	295.8	26.81	0.116963227	0.010601028	29	23	0.434	-0.158	-0.414	0.706	5.87551	4.17982	1439.47	0	1	1	1	0	0	1	0	0	1.35407	1.0646	2529	295.8	26.81	0.116963227	0.010601028	29
172	2124	m12	1	19.138	2	N	3	82.3	1	15	0	E	EMCI	MCI	2011/11/7	16.661	NA	NA	NA	NA	NA	NA	NA	24	22	0.384	-0.552	-0.339	-0.253	NA	NA	NA	NA	NA	NA	NA	NA	NA	NA	NA	NA	1.35407	1.0646	2529	295.8	26.81	0.116963227	0.010601028	29
174	2124	m36	3	19.138	2	N	3	82.3	1	15	0	E	EMCI	MCI	2013/11/12	20.556	NA	NA	NA	NA	NA	NA	NA	26	25	0.046	-0.686	-0.256	-0.984	5.96821	4.53055	1510.24	NA	1	1	1	0	0	1	0	0	1.35407	1.0646	2529	295.8	26.81	0.116963227	0.010601028	29
195	2146	bl	0	32.874	2	N	3	66.3	0	18	0	E	EMCI	MCI	2010/11/17	32.874	1.44864	0.9761	2426	257	20.09	0.105935697	0.008281121	29	23	0.822	0.444	1.275	-0.564	7.068	1.0164	1434.79	0	1	0	0	0	1	0	0	0	1.44864	0.9761	2426	257	20.09	0.105935697	0.008281121	29
196	2146	m12	1	32.874	2	N	3	66.3	0	18	0	E	EMCI	MCI	2011/11/16	69.362	NA	NA	NA	NA	NA	NA	NA	27	28	0.889	0.832	1.275	0.706	7.416	0.8892	1535.85	0	1	0	0	0	1	0	0	0	1.44864	0.9761	2426	257	20.09	0.105935697	0.008281121	29
197	2146	m24	2	32.874	7	N	3	66.3	0	18	0	E	EMCI	CN	2012/11/2	28.348	1.41428	1.0228	2169	249.5	20.87	0.115029968	0.009621946	30	28	1.763	0.832	1.161	-0.448	7.06621	1.20431	1563.26	0	1	0	0	0	1	0	0	0	1.44864	0.9761	2426	257	20.09	0.105935697	0.008281121	29
198	2146	m36	3	32.874	1	N	3	66.3	0	18	0	E	EMCI	CN	2013/11/4	23.202	NA	NA	NA	NA	NA	NA	NA	30	28	1.338	0.579	0.87	-0.448	7.07364	1.4828	1557.23	0	1	0	0	0	1	0	0	0	1.44864	0.9761	2426	257	20.09	0.105935697	0.008281121	29
199	2146	m48	4	32.874	1	N	3	66.3	0	18	0	E	EMCI	CN	2014/10/3	30.873	NA	0.9651	NA	NA	NA	NA	NA	30	29	1.394	1.783	1.093	0.706	7.09592	0.808239	1578	NA	1	0	0	0	1	0	0	0	1.44864	0.9761	2426	257	20.09	0.105935697	0.008281121	29
200	2148	bl	0	13.299	2	N	3	67.8	1	14	0	E	EMCI	MCI	2010/11/11	13.299	1.31247	1.0401	1331	173.3	15.92	0.130202855	0.011960932	30	27	1.27	0.536	0.428	-0.448	6.6168	11.8032	1384.53	0	1	0	1	0	1	0	0	0	1.31247	1.0401	1331	173.3	15.92	0.130202855	0.011960932	30
202	2148	m24	2	13.299	2	N	3	67.8	1	14	0	E	EMCI	MCI	2013/1/29	12.304	NA	NA	NA	NA	NA	NA	NA	30	25	1.763	0.588	0.638	-0.564	6.44994	12.5475	1418.38	0	1	0	1	0	1	0	0	0	1.31247	1.0401	1331	173.3	15.92	0.130202855	0.011960932	30
203	2148	m36	3	13.299	2	N	3	67.8	1	14	0	E	EMCI	MCI	2013/12/16	5.067	1.1394	1.0705	NA	NA	NA	NA	NA	30	28	1.816	1.828	1.16	-0.448	6.45795	14.523	1429.41	NA	1	0	1	0	1	0	0	0	1.31247	1.0401	1331	173.3	15.92	0.130202855	0.011960932	30
209	2151	bl	0	6.894	2	N	3	70.6	0	16	0	E	EMCI	MCI	2011/1/20	6.894	1.12544	1.0093	1130	185.7	15.97	0.164336283	0.014132743	28	30	2.041	1.788	0.481	-0.104	6.6156	3.21	1483.52	0	1	0	0	0	1	0	0	0	1.12544	1.0093	1130	185.7	15.97	0.164336283	0.014132743	28
210	2151	m12	1	6.894	2	N	3	70.6	0	16	0	E	EMCI	MCI	2012/1/11	7.843	NA	NA	NA	NA	NA	NA	NA	30	30	2.552	2.162	1.627	0.706	6.4908	4.7112	1533.2	0	1	0	0	0	1	0	0	0	1.12544	1.0093	1130	185.7	15.97	0.164336283	0.014132743	28
211	2151	m24	2	6.894	2	N	3	70.6	0	16	0	E	EMCI	MCI	2013/2/12	17.875	1.00878	1.0346	1202	173.5	14.81	0.144342762	0.012321131	28	26	2.094	1.128	0.743	-0.104	6.3216	4.4604	1536.48	0	1	0	0	0	1	0	0	0	1.12544	1.0093	1130	185.7	15.97	0.164336283	0.014132743	28
212	2153	bl	0	15.034	2	N	3	76.6	0	14	0	E	EMCI	MCI	2011/2/18	15.034	1.25804	1.0047	980.4	116.8	10.4	0.119135047	0.010607915	30	25	0.516	-0.054	0.208	0.706	7.42079	0.678731	1241.74	0	NA	NA	NA	NA	NA	NA	NA	NA	1.25804	1.0047	980.4	116.8	10.4	0.119135047	0.010607915	30
213	2153	m12	1	15.034	2	N	3	76.6	0	14	0	E	EMCI	MCI	2012/2/22	19.601	NA	NA	NA	NA	NA	NA	NA	30	25	0.409	0.412	0.141	0.706	7.512	0.5124	1323.09	0	NA	NA	NA	NA	NA	NA	NA	NA	1.25804	1.0047	980.4	116.8	10.4	0.119135047	0.010607915	30
214	2153	m24	2	15.034	2	N	3	76.6	0	14	0	E	EMCI	MCI	2013/4/1	15.596	1.22933	0.9635	NA	NA	NA	NA	NA	28	28	0.425	0.144	0.427	0.706	7.644	0.7608	1316.71	NA	NA	NA	NA	NA	NA	NA	NA	NA	1.25804	1.0047	980.4	116.8	10.4	0.119135047	0.010607915	30
215	2153	m36	3	15.034	2	N	3	76.6	0	14	0	E	EMCI	MCI	2014/3/3	15.542	NA	NA	NA	NA	NA	NA	NA	28	26	0.733	0.033	0.334	0.706	7.482	0.6468	1315.76	0	NA	NA	NA	NA	NA	NA	NA	NA	1.25804	1.0047	980.4	116.8	10.4	0.119135047	0.010607915	30
231	2168	bl	0	7.278	2	N	3	71.3	0	16	0	E	EMCI	MCI	2010/11/16	7.278	1.14979	0.9139	2184	266.8	24.02	0.122161172	0.010998168	29	25	0.697	1.496	1.627	0.706	7.1748	5.79	1508.77	0	1	0	0	0	1	1	0	1	1.14979	0.9139	2184	266.8	24.02	0.122161172	0.010998168	29
232	2168	m12	1	7.278	2	N	3	71.3	0	16	0	E	EMCI	MCI	2011/12/15	6.202	NA	NA	NA	NA	NA	NA	NA	30	26	0.908	1.299	2.16	0.706	7.2972	7.206	1584.54	0	1	0	0	0	1	1	0	1	1.14979	0.9139	2184	266.8	24.02	0.122161172	0.010998168	29
233	2168	m36	3	7.278	2	N	3	71.3	0	16	0	E	EMCI	MCI	2013/10/1	4.666	NA	NA	NA	NA	NA	NA	NA	30	24	0.436	1.719	1.504	0.706	6.7704	9.6888	1618.15	NA	NA	NA	NA	NA	NA	NA	NA	NA	1.14979	0.9139	2184	266.8	24.02	0.122161172	0.010998168	29
241	2182	bl	0	8.658	2	N	3	65.5	0	20	0	E	EMCI	MCI	2011/2/16	8.658	1.27843	1.0501	2180	207.2	19.22	0.095045872	0.008816514	30	24	1.694	1.605	0.112	0.706	6.414	0.372	1423.5	0	1	1	1	0	1	1	0	0	1.27843	1.0501	2180	207.2	19.22	0.095045872	0.008816514	30
242	2182	m12	1	8.658	2	N	3	65.5	0	20	0	E	EMCI	MCI	2012/8/6	3.792	NA	NA	NA	NA	NA	NA	NA	29	30	2.316	2.002	2.282	0.706	6.3984	0.2244	1476.96	0	1	1	1	0	1	1	0	0	1.27843	1.0501	2180	207.2	19.22	0.095045872	0.008816514	30
243	2182	m24	2	8.658	2	N	3	65.5	0	20	0	E	EMCI	MCI	2013/12/4	9.82	NA	NA	NA	NA	NA	NA	NA	30	23	1.376	1.967	0.8	0.706	6.3432	0.3228	1478.29	0	1	1	1	0	1	1	0	0	1.27843	1.0501	2180	207.2	19.22	0.095045872	0.008816514	30
244	2182	m48	4	8.658	2	N	3	65.5	0	20	0	E	EMCI	MCI	2015/3/2	9.306	NA	NA	NA	NA	NA	NA	NA	30	28	1.814	1.482	0.384	0.706	NA	NA	NA	NA	NA	NA	NA	NA	NA	NA	NA	NA	1.27843	1.0501	2180	207.2	19.22	0.095045872	0.008816514	30
245	2183	bl	0	2.515	2	N	3	83	0	18	0	E	EMCI	MCI	2010/12/3	2.515	1.29645	0.9601	1283	166.7	14.24	0.129929852	0.011098987	28	21	0.302	-0.136	0.427	0.706	6.56741	33.4732	1377.56	1	1	0	0	0	1	1	0	0	1.29645	0.9601	1283	166.7	14.24	0.129929852	0.011098987	28
247	2183	m24	2	2.515	2	N	3	83	0	18	0	E	EMCI	MCI	2012/12/14	7.017	1.22734	0.9589	1193	172.7	15.58	0.144761106	0.013059514	25	20	0.357	-0.148	-0.401	-0.104	6.56493	40.6347	1453.21	1	1	0	0	0	1	1	0	0	1.29645	0.9601	1283	166.7	14.24	0.129929852	0.011098987	28
248	2183	m36	3	2.515	2	N	3	83	0	18	0	E	EMCI	MCI	2013/12/11	4.285	NA	NA	NA	NA	NA	NA	NA	27	18	0.608	-0.373	-0.448	-0.756	6.58597	38.7794	1461.79	1	1	0	0	0	1	1	0	0	1.29645	0.9601	1283	166.7	14.24	0.129929852	0.011098987	28
249	2183	m48	4	2.515	2	N	3	83	0	18	0	E	EMCI	MCI	2014/12/8	12.204	NA	0.9685	1365	186.5	16.72	0.136630037	0.012249084	30	20	0.436	0.559	-0.567	-0.104	6.5729	29.0361	1438.7	NA	1	0	0	0	1	1	0	0	1.29645	0.9601	1283	166.7	14.24	0.129929852	0.011098987	28
253	2185	bl	0	11.515	2	N	3	73	0	17	0	E	EMCI	MCI	2011/1/4	11.515	1.239	1.0331	1760	308.7	28.58	0.175397727	0.016238636	29	24	0.813	0.208	0.986	-0.564	7.7148	6.3708	1566.68	0	1	1	0	0	0	0	0	0	1.239	1.0331	1760	308.7	28.58	0.175397727	0.016238636	29
254	2185	m12	1	11.515	2	N	3	73	0	17	0	E	EMCI	MCI	2012/1/9	14.208	NA	NA	NA	NA	NA	NA	NA	30	25	0.489	0.088	0.703	0.706	7.5024	6.288	1634.99	0	1	1	0	0	0	0	0	0	1.239	1.0331	1760	308.7	28.58	0.175397727	0.016238636	29
255	2185	m24	2	11.515	2	N	3	73	0	17	0	E	EMCI	MCI	2013/2/4	11.292	NA	NA	NA	NA	NA	NA	NA	30	27	0.459	0.209	0.986	0.706	7.46308	5.36205	1641.13	0	1	1	0	0	0	0	0	0	1.239	1.0331	1760	308.7	28.58	0.175397727	0.016238636	29
256	2185	m36	3	11.515	2	N	3	73	0	17	0	E	EMCI	MCI	2014/1/29	14.708	NA	NA	NA	NA	NA	NA	NA	29	25	0.32	-0.237	0.986	0.706	NA	NA	NA	NA	NA	NA	NA	NA	NA	NA	NA	NA	1.239	1.0331	1760	308.7	28.58	0.175397727	0.016238636	29
257	2185	m48	4	11.515	2	N	3	73	0	17	0	E	EMCI	MCI	2015/2/23	13.003	NA	NA	NA	NA	NA	NA	NA	30	25	-0.256	-0.068	0.837	0.706	NA	NA	NA	NA	NA	NA	NA	NA	NA	NA	NA	NA	1.239	1.0331	1760	308.7	28.58	0.175397727	0.016238636	29
258	2187	bl	0	18.172	2	N	3	57.7	1	13	1	E	EMCI	MCI	2010/11/29	18.172	1.39469	1.0539	2234	242.3	21.21	0.108460161	0.009494181	29	24	1.11	0.644	1.079	-0.104	6.9768	0.234	1516.21	0	1	0	0	0	1	1	0	0	1.39469	1.0539	2234	242.3	21.21	0.108460161	0.009494181	29
259	2187	m12	1	18.172	2	N	3	57.7	1	13	1	E	EMCI	MCI	2011/12/13	22.407	NA	NA	NA	NA	NA	NA	NA	27	22	1.638	1.045	1.076	-0.104	6.8904	0.3132	1510.81	0	1	0	0	0	1	1	0	0	1.39469	1.0539	2234	242.3	21.21	0.108460161	0.009494181	29
260	2187	m24	2	18.172	2	N	3	57.7	1	13	1	E	EMCI	MCI	2012/12/12	40.879	1.34274	1.0262	NA	NA	NA	NA	NA	25	24	1.063	0.678	0.975	-0.756	6.984	0.4332	1509.58	0	1	0	0	0	1	1	0	0	1.39469	1.0539	2234	242.3	21.21	0.108460161	0.009494181	29
261	2187	m48	4	18.172	2	N	3	57.7	1	13	1	E	EMCI	MCI	2015/1/15	24.154	NA	1.0158	NA	NA	NA	NA	NA	29	23	1.315	1.906	0.823	-0.756	6.546	0.6828	1526.38	NA	1	0	0	0	1	1	0	0	1.39469	1.0539	2234	242.3	21.21	0.108460161	0.009494181	29
265	2191	bl	0	14.38	2	N	3	66.7	1	18	0	E	EMCI	MCI	2011/3/11	14.38	1.27436	1.0435	NA	NA	NA	NA	NA	30	29	1.26	1.199	1.496	0.706	7.134	1.5864	1466.59	0	0	0	0	0	0	1	0	0	1.27436	1.0435	NA	NA	NA	NA	NA	30
266	2191	m12	1	14.38	2	N	3	66.7	1	18	0	E	EMCI	MCI	2012/3/9	8.43	NA	NA	NA	NA	NA	NA	NA	30	25	1.46	0.766	1.384	-0.104	7.3656	1.614	1531.05	0	0	0	0	0	0	1	0	0	1.27436	1.0435	NA	NA	NA	NA	NA	30
267	2191	m24	2	14.38	2	N	3	66.7	1	18	0	E	EMCI	MCI	2013/3/22	11.709	1.29738	1.023	3058	359	34.19	0.117396991	0.01118051	30	28	1.713	0.986	2.16	0.706	6.9048	1.5036	1558.55	NA	NA	NA	NA	NA	NA	NA	NA	NA	1.27436	1.0435	NA	NA	NA	NA	NA	30
268	2191	m36	3	14.38	2	N	3	66.7	1	18	0	E	EMCI	MCI	2014/4/21	10.247	NA	NA	NA	NA	NA	NA	NA	30	29	2.113	1.29	1.76	0.706	7.0044	1.7628	1514.95	0	0	0	0	0	0	1	0	0	1.27436	1.0435	NA	NA	NA	NA	NA	30
284	2200	bl	0	19.126	2	N	3	76	1	14	0	E	EMCI	MCI	2010/12/15	19.126	1.32333	0.9682	1257	151.6	13.35	0.120604614	0.010620525	26	27	0.107	-0.216	-0.06	-0.104	6.04261	7.05383	1285.33	1	1	1	0	1	1	0	0	0	1.32333	0.9682	1257	151.6	13.35	0.120604614	0.010620525	26
285	2200	m12	1	19.126	2	N	3	76	1	14	0	E	EMCI	MCI	2011/12/14	15.39	1.43683	0.9701	NA	NA	NA	NA	NA	28	25	-0.235	-0.657	-0.337	0.706	6.18742	10.0256	1316.48	0	1	1	0	1	1	0	0	0	1.32333	0.9682	1257	151.6	13.35	0.120604614	0.010620525	26
286	2200	m24	2	19.126	2	N	3	76	1	14	0	E	EMCI	MCI	2013/3/7	13.463	NA	NA	NA	NA	NA	NA	NA	28	26	-0.202	-0.738	0.171	-0.104	6.21465	11.8203	1310.5	NA	1	1	0	1	1	0	0	0	1.32333	0.9682	1257	151.6	13.35	0.120604614	0.010620525	26
287	2200	m36	3	19.126	2	N	3	76	1	14	0	E	EMCI	MCI	2014/1/31	16.604	NA	NA	NA	NA	NA	NA	NA	30	29	0.374	0.548	0.208	0.706	6.18446	9.24264	1294	NA	1	1	0	1	1	0	0	0	1.32333	0.9682	1257	151.6	13.35	0.120604614	0.010620525	26
288	2200	m48	4	19.126	2	N	3	76	1	14	0	E	EMCI	MCI	2014/12/9	68.341	NA	NA	NA	NA	NA	NA	NA	29	26	0.568	-0.29	0.04	0.706	5.91265	12.2127	1315.22	NA	NA	NA	NA	NA	NA	NA	NA	NA	1.32333	0.9682	1257	151.6	13.35	0.120604614	0.010620525	26
289	2201	bl	0	6.386	7	N	3	63.7	1	18	0	E	EMCI	CN	2011/1/24	6.386	1.41525	0.9906	2282	218.6	18.14	0.095793164	0.007949167	30	27	2.015	1.167	1.079	0.706	6.48448	3.09062	1317.34	0	1	0	0	0	0	1	0	0	1.41525	0.9906	2282	218.6	18.14	0.095793164	0.007949167	30
290	2201	m12	1	6.386	7	N	3	63.7	1	18	0	E	EMCI	CN	2012/1/19	9.579	NA	NA	1827	196.2	16.99	0.107389163	0.009299398	29	26	2.46	1.277	1.504	-0.104	6.48448	3.39262	1357.65	0	1	0	0	0	0	1	0	0	1.41525	0.9906	2282	218.6	18.14	0.095793164	0.007949167	30
291	2201	m24	2	6.386	1	N	3	63.7	1	18	0	E	EMCI	CN	2013/1/15	6.519	1.39587	1.0036	NA	NA	NA	NA	NA	30	29	2.694	1.167	1.161	0.706	6.14905	2.82822	1347.01	0	1	0	0	0	0	1	0	0	1.41525	0.9906	2282	218.6	18.14	0.095793164	0.007949167	30
292	2201	m36	3	6.386	1	N	3	63.7	1	18	0	E	EMCI	CN	2014/2/3	22.309	NA	NA	1449	222.8	19.43	0.153761215	0.013409248	30	26	2.542	1.533	1.422	-0.104	6.39412	2.80346	1345.95	NA	1	0	0	0	0	1	0	0	1.41525	0.9906	2282	218.6	18.14	0.095793164	0.007949167	30
293	2201	m48	4	6.386	1	N	3	63.7	1	18	0	E	EMCI	CN	2015/2/3	9.774	NA	0.9904	NA	NA	NA	NA	NA	29	29	2.695	1.713	1.871	-0.104	6.13296	3.30227	1331.14	NA	1	0	0	0	0	1	0	0	1.41525	0.9906	2282	218.6	18.14	0.095793164	0.007949167	30
297	2208	bl	0	5.668	2	N	3	68.8	0	16	1	E	EMCI	MCI	2010/12/8	5.668	1.2456	0.9906	1541	155.7	14.73	0.101038287	0.009558728	27	25	0.585	-0.171	0.129	0.706	7.7316	4.26	1311.95	0	0	0	0	0	0	1	0	0	1.2456	0.9906	1541	155.7	14.73	0.101038287	0.009558728	27
298	2208	m12	1	5.668	2	N	3	68.8	0	16	1	E	EMCI	MCI	2012/1/4	10.502	NA	NA	NA	NA	NA	NA	NA	30	26	0.498	-0.153	0.292	0.706	7.7604	4.6452	1382.31	0	0	0	0	0	0	1	0	0	1.2456	0.9906	1541	155.7	14.73	0.101038287	0.009558728	27
299	2208	m24	2	5.668	2	N	3	68.8	0	16	1	E	EMCI	MCI	2013/1/9	4.23	1.22121	0.9803	NA	NA	NA	NA	NA	30	28	0.512	0.747	0.188	0.706	7.5144	3.498	1374.23	0	0	0	0	0	0	1	0	0	1.2456	0.9906	1541	155.7	14.73	0.101038287	0.009558728	27
300	2208	m36	3	5.668	2	N	3	68.8	0	16	1	E	EMCI	MCI	2013/12/18	9.565	NA	NA	NA	NA	NA	NA	NA	30	26	0.493	0.016	0.445	0.706	7.6032	4.806	1398.51	NA	0	0	0	0	0	1	0	0	1.2456	0.9906	1541	155.7	14.73	0.101038287	0.009558728	27
301	2208	m48	4	5.668	2	N	3	68.8	0	16	1	E	EMCI	MCI	2014/12/1	13.223	NA	0.9955	NA	NA	NA	NA	NA	30	26	0.537	1.167	1.079	-0.104	7.5288	4.4532	1397.45	NA	NA	NA	NA	NA	NA	NA	NA	NA	1.2456	0.9906	1541	155.7	14.73	0.101038287	0.009558728	27
316	2219	bl	0	38.236	2	N	3	74.3	0	18	0	E	EMCI	MCI	2010/12/20	38.236	1.42034	1.0997	2306	313.8	29.38	0.136079792	0.012740676	29	22	0.054	0.935	-0.138	-0.448	6.83228	4.56723	1516.69	0	0	1	0	1	0	1	0	0	1.42034	1.0997	2306	313.8	29.38	0.136079792	0.012740676	29
318	2219	m24	2	38.236	2	N	3	74.3	0	18	0	E	EMCI	MCI	2012/12/7	16.82	1.36107	1.1601	NA	NA	NA	NA	NA	29	23	0.185	0.381	0.495	0.706	6.73976	9.76591	1587.9	0	0	1	0	1	0	1	0	0	1.42034	1.0997	2306	313.8	29.38	0.136079792	0.012740676	29
319	2219	m36	3	38.236	2	N	3	74.3	0	18	0	E	EMCI	MCI	2013/12/9	20.838	NA	NA	NA	NA	NA	NA	NA	29	23	-0.286	0.088	-0.415	0.706	6.64662	13.5074	1569.72	0	0	1	0	1	0	1	0	0	1.42034	1.0997	2306	313.8	29.38	0.136079792	0.012740676	29
320	2219	m48	4	38.236	2	N	3	74.3	0	18	0	E	EMCI	MCI	2015/1/7	19.138	NA	1.1653	NA	NA	NA	NA	NA	28	22	-0.802	0.514	-0.397	-0.896	6.45353	10.168	1595.68	NA	0	1	0	1	0	1	0	0	1.42034	1.0997	2306	313.8	29.38	0.136079792	0.012740676	29
321	2220	bl	0	8.012	2	N	3	82	0	20	0	E	EMCI	MCI	2011/1/26	8.012	1.21103	0.9405	1646	195.8	17.01	0.118955043	0.010334143	29	21	1.088	0.527	1.021	0.706	6.2628	7.1292	1400.22	0	0	1	0	0	0	0	0	0	1.21103	0.9405	1646	195.8	17.01	0.118955043	0.010334143	29
322	2220	m12	1	8.012	2	N	3	82	0	20	0	E	EMCI	MCI	2012/1/19	13.33	NA	NA	NA	NA	NA	NA	NA	28	28	1.104	0.514	0.87	-0.253	6.342	10.1088	1472.89	0	0	1	0	0	0	0	0	0	1.21103	0.9405	1646	195.8	17.01	0.118955043	0.010334143	29
323	2220	m24	2	8.012	2	N	3	82	0	20	0	E	EMCI	MCI	2013/2/7	17.694	1.22768	0.9393	NA	NA	NA	NA	NA	29	29	0.59	0.832	1.168	0.706	6.2436	8.9436	1473.47	0	0	1	0	0	0	0	0	0	1.21103	0.9405	1646	195.8	17.01	0.118955043	0.010334143	29
324	2220	m36	3	8.012	2	N	3	82	0	20	0	E	EMCI	MCI	2014/1/29	4.132	NA	NA	NA	NA	NA	NA	NA	29	24	0.794	-0.62	0.838	0.706	6.29376	13.1081	1489.79	NA	NA	NA	NA	NA	NA	NA	NA	NA	1.21103	0.9405	1646	195.8	17.01	0.118955043	0.010334143	29
325	2220	m48	4	8.012	2	N	3	82	0	20	0	E	EMCI	MCI	2015/1/27	16.052	NA	0.9441	1642	202.2	17.03	0.123142509	0.010371498	29	28	0.801	0.412	0.224	0.706	5.97474	15.643	1481.1	NA	0	1	0	0	0	0	0	0	1.21103	0.9405	1646	195.8	17.01	0.118955043	0.010334143	29
331	2233	bl	0	7.19	2	N	3	55.5	1	19	1	E	EMCI	MCI	2010/12/28	7.19	1.36386	1.0593	1195	194	16.84	0.162343096	0.01409205	30	28	1.499	1.304	1.014	0.706	6.354	1.8552	1283.44	0	NA	NA	NA	NA	NA	NA	NA	NA	1.36386	1.0593	1195	194	16.84	0.162343096	0.01409205	30
332	2233	m12	1	7.19	2	N	3	55.5	1	19	1	E	EMCI	MCI	2012/1/5	7.525	NA	NA	NA	NA	NA	NA	NA	29	29	1.51	1.576	0.876	0.706	6.3624	2.1276	1321.25	0	NA	NA	NA	NA	NA	NA	NA	NA	1.36386	1.0593	1195	194	16.84	0.162343096	0.01409205	30
333	2233	m24	2	7.19	2	N	3	55.5	1	19	1	E	EMCI	MCI	2013/1/10	11.363	1.4215	1.1654	1044	198.6	17.12	0.190229885	0.016398467	30	30	1.507	1.696	1.856	0.706	6.4176	1.5108	1317.8	0	NA	NA	NA	NA	NA	NA	NA	NA	1.36386	1.0593	1195	194	16.84	0.162343096	0.01409205	30
334	2233	m36	3	7.19	2	N	3	55.5	1	19	1	E	EMCI	MCI	2014/3/5	9.168	1.38811	1.1477	841.3	210.8	17.25	0.250564602	0.020503982	30	30	2.076	0.254	1.389	0.706	6.4944	1.5408	1319.55	0	NA	NA	NA	NA	NA	NA	NA	NA	1.36386	1.0593	1195	194	16.84	0.162343096	0.01409205	30
335	2233	m48	4	7.19	7	N	3	55.5	1	19	1	E	EMCI	CN	2015/2/17	18.515	NA	NA	NA	NA	NA	NA	NA	30	30	2.665	0.955	1.76	-0.564	NA	NA	NA	NA	NA	NA	NA	NA	NA	NA	NA	NA	1.36386	1.0593	1195	194	16.84	0.162343096	0.01409205	30
336	2234	bl	0	7.371	2	N	3	63.6	1	16	0	E	EMCI	MCI	2010/12/10	7.371	1.33419	0.9472	1804	221.6	18.29	0.122838137	0.010138581	29	29	1.331	0.894	0.33	-0.896	6.49438	2.32322	1235.01	0	1	0	1	1	1	1	0	0	1.33419	0.9472	1804	221.6	18.29	0.122838137	0.010138581	29
337	2234	m12	1	7.371	7	N	3	63.6	1	16	0	E	EMCI	CN	2011/12/19	8.847	NA	NA	NA	NA	NA	NA	NA	30	26	1.248	0.832	0.926	0.706	6.26787	2.26752	1257.58	0	1	0	1	1	1	1	0	0	1.33419	0.9472	1804	221.6	18.29	0.122838137	0.010138581	29
338	2234	m24	2	7.371	1	N	3	63.6	1	16	0	E	EMCI	CN	2012/11/27	11.377	1.45298	0.9439	1857	218.6	18.2	0.117716747	0.009800754	28	28	1.478	1.539	1.314	-0.104	6.09335	1.20431	1226.66	0	1	0	1	1	1	1	0	0	1.33419	0.9472	1804	221.6	18.29	0.122838137	0.010138581	29
339	2234	m36	3	7.371	1	N	3	63.6	1	16	0	E	EMCI	CN	2013/12/18	11.033	NA	NA	NA	NA	NA	NA	NA	28	30	1.545	1.329	1.275	0.706	6.2196	1.3974	1233.82	0	1	0	1	1	1	1	0	0	1.33419	0.9472	1804	221.6	18.29	0.122838137	0.010138581	29
340	2234	m48	4	7.371	1	N	3	63.6	1	16	0	E	EMCI	CN	2014/12/4	11.929	NA	0.9524	2018	234.1	19.95	0.116005946	0.009886026	30	29	1.768	1.103	1.389	-0.104	6.2097	1.67465	1239.03	NA	NA	NA	NA	NA	NA	NA	NA	NA	1.33419	0.9472	1804	221.6	18.29	0.122838137	0.010138581	29
342	2238	bl	0	14.512	2	N	3	68.5	0	18	0	E	EMCI	MCI	2011/1/19	14.512	1.61786	0.9794	1788	208.4	16.13	0.11655481	0.009021253	29	22	0.68	1.659	-0.25	0.706	7.30138	5.00786	1444.09	0	1	0	0	0	1	1	0	0	1.61786	0.9794	1788	208.4	16.13	0.11655481	0.009021253	29
343	2238	m12	1	14.512	2	N	3	68.5	0	18	0	E	EMCI	MCI	2012/1/18	22.713	NA	NA	NA	NA	NA	NA	NA	30	24	0.347	1.394	-0.332	-0.871	7.39421	4.56599	1500.78	0	1	0	0	0	1	1	0	0	1.61786	0.9794	1788	208.4	16.13	0.11655481	0.009021253	29
344	2238	m24	2	14.512	2	N	3	68.5	0	18	0	E	EMCI	MCI	2013/1/24	12.904	1.75121	1.0374	1779	206.7	16.13	0.11618887	0.009066892	30	24	0.231	1.119	-0.183	0.706	7.30014	6.11563	1521.72	NA	1	0	0	0	1	1	0	0	1.61786	0.9794	1788	208.4	16.13	0.11655481	0.009021253	29
345	2238	m36	3	14.512	2	N	3	68.5	0	18	0	E	EMCI	MCI	2014/1/29	14.082	NA	NA	NA	NA	NA	NA	NA	29	23	0.422	1.096	-0.105	0.706	7.31623	3.61789	1490.57	NA	1	0	0	0	1	1	0	0	1.61786	0.9794	1788	208.4	16.13	0.11655481	0.009021253	29
346	2238	m48	4	14.512	2	N	3	68.5	0	18	0	E	EMCI	MCI	2015/1/13	20.173	NA	1.0538	NA	NA	NA	NA	NA	30	24	0.565	1.836	0.006	0.706	7.13305	5.42127	1490.01	NA	1	0	0	0	1	1	0	0	1.61786	0.9794	1788	208.4	16.13	0.11655481	0.009021253	29
347	2239	bl	0	6.87	2	N	3	73.5	1	15	1	E	EMCI	MCI	2010/12/9	6.87	1.40705	1.0388	1689	280.4	23.03	0.166015394	0.013635287	28	22	0.466	0.872	0.41	-0.104	6.6408	2.2488	1257.75	0	NA	NA	NA	NA	NA	NA	NA	NA	1.40705	1.0388	1689	280.4	23.03	0.166015394	0.013635287	28
348	2239	m12	1	6.87	2	N	3	73.5	1	15	1	E	EMCI	MCI	2011/12/6	8.714	NA	NA	NA	NA	NA	NA	NA	27	23	0.896	1.06	0.87	-0.253	6.5724	2.5104	1337.91	0	NA	NA	NA	NA	NA	NA	NA	NA	1.40705	1.0388	1689	280.4	23.03	0.166015394	0.013635287	28
349	2239	m24	2	6.87	2	N	3	73.5	1	15	1	E	EMCI	MCI	2012/11/15	10.203	1.36242	1.1337	1734	315	25.77	0.1816609	0.014861592	27	27	0.766	1.452	1.2	-0.104	6.6348	2.4852	1341.42	0	NA	NA	NA	NA	NA	NA	NA	NA	1.40705	1.0388	1689	280.4	23.03	0.166015394	0.013635287	28
350	2239	m36	3	6.87	2	N	3	73.5	1	15	1	E	EMCI	MCI	2013/11/25	13.311	NA	NA	NA	NA	NA	NA	NA	28	25	0.46	1.316	0.49	-0.756	6.588	2.4636	1348.01	NA	NA	NA	NA	NA	NA	NA	NA	NA	1.40705	1.0388	1689	280.4	23.03	0.166015394	0.013635287	28
351	2239	m48	4	6.87	2	N	3	73.5	1	15	1	E	EMCI	MCI	2014/11/18	6.988	NA	1.136	1447	323.2	26.09	0.223358673	0.018030408	25	24	0.799	1.967	0.243	-0.104	6.35116	3.07947	1352.59	NA	NA	NA	NA	NA	NA	NA	NA	NA	1.40705	1.0388	1689	280.4	23.03	0.166015394	0.013635287	28
365	2249	bl	0	10.222	2	N	3	75.8	0	15	0	E	EMCI	MCI	2011/1/4	10.222	1.30076	0.9954	1870	271.4	23.17	0.14513369	0.012390374	28	23	0.529	-0.185	-0.111	-0.253	7.3348	13.3626	1645.36	0	1	0	0	0	1	0	0	0	1.30076	0.9954	1870	271.4	23.17	0.14513369	0.012390374	28
366	2249	m12	1	10.222	2	N	3	75.8	0	15	0	E	EMCI	MCI	2011/12/30	11.378	NA	NA	NA	NA	NA	NA	NA	29	22	0.462	-0.105	-0.104	-0.104	7.63062	18.4199	1705.64	0	1	0	0	0	1	0	0	0	1.30076	0.9954	1870	271.4	23.17	0.14513369	0.012390374	28
367	2249	m24	2	10.222	2	N	3	75.8	0	15	0	E	EMCI	MCI	2013/1/7	18.448	NA	NA	NA	NA	NA	NA	NA	30	23	0.246	0.008	-0.021	-0.104	7.57863	13.0704	1697.02	0	1	0	0	0	1	0	0	0	1.30076	0.9954	1870	271.4	23.17	0.14513369	0.012390374	28
368	2249	m36	3	10.222	2	N	3	75.8	0	15	0	E	EMCI	MCI	2014/1/3	3.563	NA	NA	NA	NA	NA	NA	NA	29	25	0.183	0.537	0.036	-0.984	NA	NA	NA	NA	NA	NA	NA	NA	NA	NA	NA	NA	1.30076	0.9954	1870	271.4	23.17	0.14513369	0.012390374	28
369	2249	m48	4	10.222	2	N	3	75.8	0	15	0	E	EMCI	MCI	2015/1/12	7.909	NA	1.1578	1103	275.9	23.93	0.250135993	0.021695376	30	22	0.474	0.088	-0.578	-0.871	7.20731	18.139	1710.14	NA	1	0	0	0	1	0	0	0	1.30076	0.9954	1870	271.4	23.17	0.14513369	0.012390374	28
393	2304	bl	0	7.558	2	N	3	61.3	0	17	0	E	EMCI	MCI	2011/3/10	7.558	1.49884	1.004	1563	151.9	12.75	0.097184901	0.00815739	30	24	0.533	0.465	0.422	-1.204	7.7028	3.7956	1517.92	0	NA	NA	NA	NA	NA	NA	NA	NA	1.49884	1.004	1563	151.9	12.75	0.097184901	0.00815739	30
394	2304	m12	1	7.558	2	N	3	61.3	0	17	0	E	EMCI	MCI	2012/2/29	7.308	NA	NA	NA	NA	NA	NA	NA	27	23	1.755	0.778	1.161	-0.253	7.6092	4.5468	1570.63	0	NA	NA	NA	NA	NA	NA	NA	NA	1.49884	1.004	1563	151.9	12.75	0.097184901	0.00815739	30
395	2304	m24	2	7.558	2	N	3	61.3	0	17	0	E	EMCI	MCI	2013/3/7	5.585	1.50693	1.0335	1416	163.7	13.4	0.115607345	0.009463277	28	23	1.208	0.979	1.161	-0.104	7.7856	4.9776	1576.44	NA	NA	NA	NA	NA	NA	NA	NA	NA	1.49884	1.004	1563	151.9	12.75	0.097184901	0.00815739	30
396	2304	m36	3	7.558	2	N	3	61.3	0	17	0	E	EMCI	MCI	2014/3/19	10.835	NA	NA	NA	NA	NA	NA	NA	26	24	1.353	0.899	0.87	-1.374	7.56	4.0656	1577.97	NA	NA	NA	NA	NA	NA	NA	NA	NA	1.49884	1.004	1563	151.9	12.75	0.097184901	0.00815739	30
397	2304	m48	4	7.558	7	N	3	61.3	0	17	0	E	EMCI	CN	2015/2/27	8.106	NA	1.0123	1416	149.1	12.32	0.10529661	0.008700565	29	24	1.346	0.537	0.504	-0.104	7.60858	4.44368	1570.55	NA	NA	NA	NA	NA	NA	NA	NA	NA	1.49884	1.004	1563	151.9	12.75	0.097184901	0.00815739	30
402	2308	bl	0	21.94	2	N	3	74.8	0	15	0	E	EMCI	MCI	2011/3/15	21.94	1.19939	0.9814	982.6	142	11.78	0.144514553	0.011988602	29	24	1.001	0.498	0.671	0.706	5.2824	1.62	1214.06	0	1	0	0	0	1	1	0	0	1.19939	0.9814	982.6	142	11.78	0.144514553	0.011988602	29
403	2308	m12	1	21.94	2	N	3	74.8	0	15	0	E	EMCI	MCI	2012/3/13	26.326	NA	NA	NA	NA	NA	NA	NA	29	26	1.14	1.133	0.986	0.706	5.2644	1.7256	1286.08	0	1	0	0	0	1	1	0	0	1.19939	0.9814	982.6	142	11.78	0.144514553	0.011988602	29
404	2308	m24	2	21.94	2	N	3	74.8	0	15	0	E	EMCI	MCI	2013/4/15	27.849	NA	NA	NA	NA	NA	NA	NA	30	26	1.603	1.717	1.142	-0.104	5.3892	1.518	1290.33	NA	1	0	0	0	1	1	0	0	1.19939	0.9814	982.6	142	11.78	0.144514553	0.011988602	29
405	2308	m36	3	21.94	2	N	3	74.8	0	15	0	E	EMCI	MCI	2014/3/20	27.294	NA	NA	NA	NA	NA	NA	NA	30	25	1.289	1.133	0.566	-0.104	5.2044	1.1184	1282.73	NA	1	0	0	0	1	1	0	0	1.19939	0.9814	982.6	142	11.78	0.144514553	0.011988602	29
407	2315	bl	0	13.032	2	N	3	68.2	1	13	0	E	EMCI	MCI	2011/3/21	13.032	1.27792	1.0418	1357	129.7	11.38	0.095578482	0.008386146	29	20	1.018	1.304	-0.172	0.706	6.8916	3.0012	1187.64	0	0	0	1	0	0	1	0	0	1.27792	1.0418	1357	129.7	11.38	0.095578482	0.008386146	29
408	2315	m12	1	13.032	2	N	3	68.2	1	13	0	E	EMCI	MCI	2012/4/12	12.377	NA	NA	NA	NA	NA	NA	NA	28	26	1.331	1.131	0.702	-0.253	7.0824	2.8596	1263.31	0	0	0	1	0	0	1	0	0	1.27792	1.0418	1357	129.7	11.38	0.095578482	0.008386146	29
409	2315	m48	4	13.032	2	N	3	68.2	1	13	0	E	EMCI	MCI	2015/7/20	13.523	NA	0.9977	NA	NA	NA	NA	NA	29	24	0.895	0.537	0.19	0.706	NA	NA	NA	NA	NA	NA	NA	NA	NA	NA	NA	NA	1.27792	1.0418	1357	129.7	11.38	0.095578482	0.008386146	29
415	2332	bl	0	25.467	2	N	3	70.5	1	16	0	E	EMCI	MCI	2011/3/17	25.467	1.48514	1.0123	1767	302.8	26.3	0.171363894	0.014883984	28	29	0.922	1.233	0.905	0.706	6.08593	1.11643	1159.35	0	NA	NA	NA	NA	NA	NA	NA	NA	1.48514	1.0123	1767	302.8	26.3	0.171363894	0.014883984	28
416	2332	m12	1	25.467	2	N	3	70.5	1	16	0	E	EMCI	MCI	2012/2/17	12.916	NA	NA	NA	NA	NA	NA	NA	27	29	0.539	1.29	1.413	-0.104	5.94978	1.02979	1228.31	0	NA	NA	NA	NA	NA	NA	NA	NA	1.48514	1.0123	1767	302.8	26.3	0.171363894	0.014883984	28
417	2332	m24	2	25.467	2	N	3	70.5	1	16	0	E	EMCI	MCI	2013/3/18	17.333	1.35712	0.9928	NA	NA	NA	NA	NA	29	28	0.746	2.002	1.596	0.706	6.12058	0.325523	1229.45	0	NA	NA	NA	NA	NA	NA	NA	NA	1.48514	1.0123	1767	302.8	26.3	0.171363894	0.014883984	28
418	2332	m36	3	25.467	2	N	3	70.5	1	16	0	E	EMCI	MCI	2014/2/25	16.055	NA	NA	NA	NA	NA	NA	NA	30	28	1.09	1.233	1.284	-0.104	6.04756	0.347803	1227.95	0	NA	NA	NA	NA	NA	NA	NA	NA	1.48514	1.0123	1767	302.8	26.3	0.171363894	0.014883984	28
419	2332	m48	4	25.467	2	N	3	70.5	1	16	0	E	EMCI	MCI	2015/3/30	20.391	NA	0.9705	NA	NA	NA	NA	NA	30	29	0.837	1.696	1.284	0.706	5.95225	0.613915	1221.17	NA	NA	NA	NA	NA	NA	NA	NA	NA	1.48514	1.0123	1767	302.8	26.3	0.171363894	0.014883984	28
429	2347	bl	0	22.415	2	N	3	71	0	18	1	E	EMCI	MCI	2011/4/25	22.415	1.3221	1.0429	1010	294.4	24.18	0.291485149	0.023940594	30	25	0.897	0.672	0.892	0.706	6.77039	3.93227	1576.87	0	1	1	0	1	0	0	0	0	1.3221	1.0429	1010	294.4	24.18	0.291485149	0.023940594	30
430	2347	m12	1	22.415	2	N	3	71	0	18	1	E	EMCI	MCI	2012/3/28	20.285	NA	NA	NA	NA	NA	NA	NA	30	26	0.845	0.444	1.049	-0.104	6.64538	3.38396	1586.68	0	1	1	0	1	0	0	0	0	1.3221	1.0429	1010	294.4	24.18	0.291485149	0.023940594	30
431	2347	m24	2	22.415	2	N	3	71	0	18	1	E	EMCI	MCI	2013/3/27	27.628	1.421	0.9599	1081	300.4	25.62	0.277890842	0.023700278	30	27	0.79	1.236	1.088	0.706	6.74564	2.31332	1591.71	0	1	1	0	1	0	0	0	0	1.3221	1.0429	1010	294.4	24.18	0.291485149	0.023940594	30
432	2347	m36	3	22.415	2	N	3	71	0	18	1	E	EMCI	MCI	2014/4/7	53.395	NA	NA	NA	NA	NA	NA	NA	30	26	0.495	1.133	0.692	0.706	6.62558	2.41481	1586.54	0	1	1	0	1	0	0	0	0	1.3221	1.0429	1010	294.4	24.18	0.291485149	0.023940594	30
434	2357	bl	0	11.911	2	N	3	71.6	0	12	0	E	EMCI	MCI	2011/5/3	11.911	1.27939	1.0372	2476	241.5	19.37	0.097536349	0.007823102	29	27	0.851	0.033	-0.172	-0.756	7.0092	34.7172	1636.4	0	NA	NA	NA	NA	NA	NA	NA	NA	1.27939	1.0372	2476	241.5	19.37	0.097536349	0.007823102	29
435	2357	m12	1	11.911	2	N	3	71.6	0	12	0	E	EMCI	MCI	2012/5/17	6.31	NA	NA	NA	NA	NA	NA	NA	30	29	1.466	0.995	0.524	-0.896	6.8277	35.7977	1658.61	0	NA	NA	NA	NA	NA	NA	NA	NA	1.27939	1.0372	2476	241.5	19.37	0.097536349	0.007823102	29
436	2357	m24	2	11.911	2	N	3	71.6	0	12	0	E	EMCI	MCI	2013/5/29	4.392	1.21801	1.0473	2155	221.5	17.59	0.102784223	0.008162413	30	26	0.838	0.723	0.276	-0.104	6.846	30.9192	1659.33	0	NA	NA	NA	NA	NA	NA	NA	NA	1.27939	1.0372	2476	241.5	19.37	0.097536349	0.007823102	29
437	2357	m48	4	11.911	2	N	3	71.6	0	12	0	E	EMCI	MCI	2015/5/12	10.773	NA	1.0533	2174	224.1	17.67	0.103081877	0.008127875	27	23	0.619	0.996	0.074	-0.756	6.6288	43.524	1659.63	NA	NA	NA	NA	NA	NA	NA	NA	NA	1.27939	1.0372	2476	241.5	19.37	0.097536349	0.007823102	29
438	2360	bl	0	6.182	2	N	3	63	0	15	1	E	EMCI	MCI	2011/5/25	6.182	1.31172	1.0656	1694	352.3	27.66	0.207969303	0.016328217	30	20	0.44	-0.019	1.161	-1.501	NA	NA	NA	0	1	0	0	0	1	1	0	0	1.31172	1.0656	1694	352.3	27.66	0.207969303	0.016328217	30
439	2360	m12	1	6.182	2	N	3	63	0	15	1	E	EMCI	MCI	2012/5/14	10.391	NA	NA	NA	NA	NA	NA	NA	27	26	0.348	0.909	1.76	0.706	6.65405	4.10679	1392.29	0	1	0	0	0	1	1	0	0	1.31172	1.0656	1694	352.3	27.66	0.207969303	0.016328217	30
440	2360	m24	2	6.182	2	N	3	63	0	15	1	E	EMCI	MCI	2013/5/28	4.629	1.29885	1.0819	NA	NA	NA	NA	NA	29	26	0.59	0.807	0.8	0.706	6.54636	2.53116	1398.56	0	1	0	0	0	1	1	0	0	1.31172	1.0656	1694	352.3	27.66	0.207969303	0.016328217	30
441	2360	m36	3	6.182	2	N	3	63	0	15	1	E	EMCI	MCI	2014/5/26	10.71	NA	NA	NA	NA	NA	NA	NA	29	27	0.569	0.778	1.161	0.706	NA	NA	NA	NA	NA	NA	NA	NA	NA	NA	NA	NA	1.31172	1.0656	1694	352.3	27.66	0.207969303	0.016328217	30
442	2360	m48	4	6.182	2	N	3	63	0	15	1	E	EMCI	MCI	2015/6/15	8.753	NA	1.1795	NA	NA	NA	NA	NA	29	26	0.457	2.053	1.76	0.706	6.62805	3.04358	1401.9	NA	1	0	0	0	1	1	0	0	1.31172	1.0656	1694	352.3	27.66	0.207969303	0.016328217	30
443	2363	bl	0	11.823	2	N	3	58.8	0	13	0	E	EMCI	MCI	2011/5/2	11.823	1.22452	0.9533	2256	281.2	25.74	0.12464539	0.011409574	28	25	0.05	1.649	0.33	0.706	8.8056	2.0196	1525.17	0	1	0	0	0	0	1	0	0	1.22452	0.9533	2256	281.2	25.74	0.12464539	0.011409574	28
444	2363	m12	1	11.823	2	N	3	58.8	0	13	0	E	EMCI	MCI	2012/5/4	11.87	NA	NA	NA	NA	NA	NA	NA	28	24	0.232	1.698	1.079	0.706	9.0216	2.3736	1536.78	0	1	0	0	0	0	1	0	0	1.22452	0.9533	2256	281.2	25.74	0.12464539	0.011409574	28
445	2363	m24	2	11.823	2	N	3	58.8	0	13	0	E	EMCI	MCI	2013/5/2	12.475	1.35108	0.9773	NA	NA	NA	NA	NA	27	21	-0.107	1.967	0.53	-0.448	8.62706	1.83674	1541.25	NA	1	0	0	0	0	1	0	0	1.22452	0.9533	2256	281.2	25.74	0.12464539	0.011409574	28
446	2363	m36	3	11.823	2	N	3	58.8	0	13	0	E	EMCI	MCI	2014/5/1	15.201	NA	NA	NA	NA	NA	NA	NA	27	20	-0.441	-0.044	-0.514	0.706	8.71917	2.54287	1543.97	NA	1	0	0	0	0	1	0	0	1.22452	0.9533	2256	281.2	25.74	0.12464539	0.011409574	28
447	2363	m48	4	11.823	2	N	3	58.8	0	13	0	E	EMCI	MCI	2015/5/19	14.288	NA	0.982	NA	NA	NA	NA	NA	30	25	0.038	1.825	0.605	0.706	NA	NA	NA	NA	NA	NA	NA	NA	NA	NA	NA	NA	1.22452	0.9533	2256	281.2	25.74	0.12464539	0.011409574	28
458	2374	bl	0	8.374	2	N	3	81.3	1	18	0	E	EMCI	MCI	2011/6/13	8.374	1.29831	1.0383	2272	267.1	21.32	0.11756162	0.009383803	26	25	0.282	1.193	0.23	0.706	5.80001	13.0519	1527.16	0	NA	NA	NA	NA	NA	NA	NA	NA	1.29831	1.0383	2272	267.1	21.32	0.11756162	0.009383803	26
459	2374	m12	1	8.374	2	N	3	81.3	1	18	0	E	EMCI	MCI	2012/5/17	15.119	NA	NA	NA	NA	NA	NA	NA	29	24	0.469	0.548	0.322	0.706	5.7208	15.1734	1518.47	0	NA	NA	NA	NA	NA	NA	NA	NA	1.29831	1.0383	2272	267.1	21.32	0.11756162	0.009383803	26
460	2374	m24	2	8.374	2	N	3	81.3	1	18	0	E	EMCI	MCI	2013/7/26	19.054	1.31405	0.9575	2240	313.9	25.98	0.140133929	0.011598214	28	24	0.383	1.788	-0.034	0.706	5.40765	13.4851	1546.11	NA	NA	NA	NA	NA	NA	NA	NA	NA	1.29831	1.0383	2272	267.1	21.32	0.11756162	0.009383803	26
461	2374	m36	3	8.374	2	N	3	81.3	1	18	0	E	EMCI	MCI	2014/6/13	9.097	NA	NA	NA	NA	NA	NA	NA	24	23	0.632	0.214	-0.35	0.706	NA	NA	NA	NA	NA	NA	NA	NA	NA	NA	NA	NA	1.29831	1.0383	2272	267.1	21.32	0.11756162	0.009383803	26
467	2378	bl	0	6.189	2	N	3	59.9	0	19	1	E	EMCI	MCI	2011/7/6	6.189	1.4443	1.0598	1327	198.7	18.65	0.149736247	0.014054258	30	26	0.807	0.428	1.093	0.706	7.6188	1.6056	1570.57	0	0	1	0	0	0	0	0	0	1.4443	1.0598	1327	198.7	18.65	0.149736247	0.014054258	30
468	2378	m12	1	6.189	2	N	3	59.9	0	19	1	E	EMCI	MCI	2012/6/26	14.929	NA	NA	NA	NA	NA	NA	NA	30	25	1.15	1.412	1.275	-0.104	7.7616	1.716	1579.83	0	0	1	0	0	0	0	0	0	1.4443	1.0598	1327	198.7	18.65	0.149736247	0.014054258	30
469	2378	m24	2	6.189	2	N	3	59.9	0	19	1	E	EMCI	MCI	2013/7/17	1.926	1.44617	1.0445	NA	NA	NA	NA	NA	29	25	0.699	1.06	0.986	0.706	7.70335	2.55889	1602.5	NA	0	1	0	0	0	0	0	0	1.4443	1.0598	1327	198.7	18.65	0.149736247	0.014054258	30
470	2378	m36	3	6.189	2	N	3	59.9	0	19	1	E	EMCI	MCI	2014/7/9	13.216	NA	NA	NA	NA	NA	NA	NA	30	25	0.75	1.526	0.605	-0.104	NA	NA	NA	NA	NA	NA	NA	NA	NA	NA	NA	NA	1.4443	1.0598	1327	198.7	18.65	0.149736247	0.014054258	30
471	2378	m48	4	6.189	1	N	3	59.9	0	19	1	E	EMCI	CN	2015/7/8	13.506	NA	NA	NA	NA	NA	NA	NA	30	27	1.125	1.526	0.729	0.706	7.67399	1.87278	1612.26	NA	0	1	0	0	0	0	0	0	1.4443	1.0598	1327	198.7	18.65	0.149736247	0.014054258	30
487	2389	bl	0	9.676	2	N	3	57.8	1	15	0	E	EMCI	MCI	2011/7/15	9.676	1.55346	0.9384	881	128.9	11.73	0.14631101	0.013314415	29	23	0.812	0.872	0.032	-0.104	6.42591	1.2107	1342.72	0	0	1	0	0	0	0	0	0	1.55346	0.9384	881	128.9	11.73	0.14631101	0.013314415	29
488	2389	m12	1	9.676	2	N	3	57.8	1	15	0	E	EMCI	MCI	2012/10/10	16.461	NA	NA	NA	NA	NA	NA	NA	28	20	0.821	0.444	0.602	-0.104	6.5016	0.6624	1337.06	0	0	1	0	0	0	0	0	0	1.55346	0.9384	881	128.9	11.73	0.14631101	0.013314415	29
489	2389	m24	2	9.676	2	N	3	57.8	1	15	0	E	EMCI	MCI	2013/7/25	13.053	1.44328	0.9134	NA	NA	NA	NA	NA	29	25	0.715	-0.655	0.729	-0.104	NA	NA	NA	NA	NA	NA	NA	NA	NA	NA	NA	NA	1.55346	0.9384	881	128.9	11.73	0.14631101	0.013314415	29
490	2389	m36	3	9.676	2	N	3	57.8	1	15	0	E	EMCI	MCI	2014/7/9	16.427	NA	NA	NA	NA	NA	NA	NA	29	23	0.808	0.099	-0.088	-0.104	NA	NA	NA	NA	NA	NA	NA	NA	NA	NA	NA	NA	1.55346	0.9384	881	128.9	11.73	0.14631101	0.013314415	29
501	2392	bl	0	15.317	2	N	3	64.4	1	18	0	E	EMCI	MCI	2011/7/12	15.317	NA	NA	1167	174.7	15.51	0.149700086	0.013290488	27	22	0.141	0.872	0.445	-0.104	6.3492	1.6848	1360.27	0	1	1	1	1	1	1	0	0	1.39838	0.9996	1167	174.7	15.51	0.149700086	0.013290488	27
502	2392	m12	1	15.317	2	N	3	64.4	1	18	0	E	EMCI	MCI	2012/7/24	16.213	NA	NA	NA	NA	NA	NA	NA	26	25	-0.011	0.766	1.29	-0.104	6.25239	1.89013	1433.91	0	1	1	1	1	1	1	0	0	1.39838	0.9996	1167	174.7	15.51	0.149700086	0.013290488	27
503	2392	m24	2	15.317	2	N	3	64.4	1	18	0	E	EMCI	MCI	2013/8/6	26.102	1.39838	0.9996	681.7	144.6	11.88	0.212116767	0.017427021	29	26	0.463	0.644	1.275	-0.253	6.366	1.3128	1429.59	NA	1	1	1	1	1	1	0	0	1.39838	0.9996	1167	174.7	15.51	0.149700086	0.013290488	27
504	2392	m36	3	15.317	2	N	3	64.4	1	18	0	E	EMCI	MCI	2014/7/17	21.599	NA	NA	NA	NA	NA	NA	NA	27	23	0.026	0.209	0.582	-0.756	NA	NA	NA	NA	NA	NA	NA	NA	NA	NA	NA	NA	1.39838	0.9996	1167	174.7	15.51	0.149700086	0.013290488	27
505	2392	m48	4	15.317	2	N	3	64.4	1	18	0	E	EMCI	MCI	2015/7/2	21.87	NA	1.0552	769	153.8	13.63	0.2	0.017724317	28	24	0.434	0.394	0.582	-0.104	6.3468	2.5452	1443.97	NA	1	1	1	1	1	1	0	0	1.39838	0.9996	1167	174.7	15.51	0.149700086	0.013290488	27
511	2395	bl	0	6.233	2	N	3	72.6	0	19	1	E	EMCI	MCI	2011/9/1	6.233	1.16668	0.9081	NA	NA	NA	NA	NA	30	27	0.634	0.935	0.304	-0.104	6.93996	7.16771	1513.82	0	0	0	0	0	0	0	0	1	1.16668	0.9081	NA	NA	NA	NA	NA	30
512	2395	m12	1	6.233	2	N	3	72.6	0	19	1	E	EMCI	MCI	2012/8/22	8.897	NA	NA	NA	NA	NA	NA	NA	29	28	0.75	0.725	0.584	-0.104	6.98824	9.70382	1576.91	0	0	0	0	0	0	0	0	1	1.16668	0.9081	NA	NA	NA	NA	NA	30
513	2395	m24	2	6.233	2	N	3	72.6	0	19	1	E	EMCI	MCI	2013/8/15	11.949	1.27458	0.9128	NA	NA	NA	NA	NA	30	28	0.714	1.316	0.673	-0.104	6.60578	11.0839	1572.33	NA	NA	NA	NA	NA	NA	NA	NA	NA	1.16668	0.9081	NA	NA	NA	NA	NA	30
527	2405	bl	0	12.568	2	N	3	71.6	1	13	0	E	EMCI	MCI	2011/10/11	12.568	1.45899	1.0216	2158	259.9	23.02	0.120435589	0.010667285	27	22	-0.19	-0.4	-0.796	0.706	6.01043	4.73928	1242.96	0	1	0	0	0	1	0	0	0	1.45899	1.0216	2158	259.9	23.02	0.120435589	0.010667285	27
528	2405	m12	1	12.568	2	N	3	71.6	1	13	0	E	EMCI	MCI	2012/10/9	13.099	NA	NA	NA	NA	NA	NA	NA	25	22	0.678	-0.4	-0.416	0.706	6.07231	4.57218	1301.18	0	1	0	0	0	1	0	0	0	1.45899	1.0216	2158	259.9	23.02	0.120435589	0.010667285	27
529	2405	m24	2	12.568	2	N	3	71.6	1	13	0	E	EMCI	MCI	2013/10/15	19.894	1.45193	1.0212	1689	259.6	22.85	0.153700414	0.013528715	28	20	0.315	0.412	-0.533	-0.104	5.93245	6.66766	1298.31	NA	1	0	0	0	1	0	0	0	1.45899	1.0216	2158	259.9	23.02	0.120435589	0.010667285	27
530	2405	m36	3	12.568	2	N	3	71.6	1	13	0	E	EMCI	MCI	2014/12/9	16.299	NA	NA	NA	NA	NA	NA	NA	25	24	0.36	0.295	-0.412	-0.756	NA	NA	NA	NA	NA	NA	NA	NA	NA	NA	NA	NA	1.45899	1.0216	2158	259.9	23.02	0.120435589	0.010667285	27
532	2407	bl	0	3.251	2	N	3	68	1	16	0	E	EMCI	MCI	2011/12/6	3.251	1.50141	1.0051	1824	242.4	17.79	0.132894737	0.009753289	26	20	0.033	0.482	-0.441	0.706	3.35054	1.40235	1250.63	0	0	0	1	0	0	0	0	0	1.50141	1.0051	1824	242.4	17.79	0.132894737	0.009753289	26
533	2407	m12	1	3.251	2	N	3	68	1	16	0	E	EMCI	MCI	2012/12/10	10.548	NA	NA	NA	NA	NA	NA	NA	28	25	-0.164	0.312	0.11	-0.448	3.29237	1.49518	1252.07	0	0	0	1	0	0	0	0	0	1.50141	1.0051	1824	242.4	17.79	0.132894737	0.009753289	26
534	2407	m24	2	3.251	2	N	3	68	1	16	0	E	EMCI	MCI	2013/11/26	6.72	1.4036	0.9636	1955	257.5	18.78	0.131713555	0.009606138	29	25	-0.3	0.935	0.016	0.706	3.09928	1.67218	1252.9	0	0	0	1	0	0	0	0	0	1.50141	1.0051	1824	242.4	17.79	0.132894737	0.009753289	26
535	2407	m36	3	3.251	2	N	3	68	1	16	0	E	EMCI	MCI	2014/12/1	6.753	NA	NA	NA	NA	NA	NA	NA	29	25	-0.223	0.6	-0.073	-0.104	NA	NA	NA	NA	NA	NA	NA	NA	NA	NA	NA	NA	1.50141	1.0051	1824	242.4	17.79	0.132894737	0.009753289	26
536	2407	m48	4	3.251	2	N	3	68	1	16	0	E	EMCI	MCI	2015/12/1	10.256	NA	0.9229	2080	234.3	18.68	0.112644231	0.008980769	30	27	0.048	0.158	-0.37	-0.104	3.14496	2.21989	1247.72	NA	0	0	1	0	0	0	0	0	1.50141	1.0051	1824	242.4	17.79	0.132894737	0.009753289	26
545	4004	bl	0	23.038	2	N	3	66.8	1	14	0	E	EMCI	MCI	2011/5/11	23.038	1.25554	0.9737	2525	273.7	25.75	0.10839604	0.01019802	30	27	1.296	1.257	1.161	0.706	6.9888	3.0636	1292.97	0	1	0	1	1	1	1	0	0	1.25554	0.9737	2525	273.7	25.75	0.10839604	0.01019802	30
546	4004	m12	1	23.038	2	N	3	66.8	1	14	0	E	EMCI	MCI	2012/4/30	19.89	NA	NA	NA	NA	NA	NA	NA	30	28	1.33	1.233	1.541	0.706	6.6456	2.442	1328.37	0	1	0	1	1	1	1	0	0	1.25554	0.9737	2525	273.7	25.75	0.10839604	0.01019802	30
547	4004	m24	2	23.038	2	N	3	66.8	1	14	0	E	EMCI	MCI	2013/5/20	21.136	1.16217	1.025	2405	285.6	26.45	0.118752599	0.010997921	30	28	1.352	0.338	0.8	0.706	6.61146	2.35599	1315.64	NA	1	0	1	1	1	1	0	0	1.25554	0.9737	2525	273.7	25.75	0.10839604	0.01019802	30
548	4004	m36	3	23.038	2	N	3	66.8	1	14	0	E	EMCI	MCI	2014/4/28	23.281	NA	NA	NA	NA	NA	NA	NA	30	28	1.362	1.118	1.504	0.706	6.7212	2.628	1321.2	NA	1	0	1	1	1	1	0	0	1.25554	0.9737	2525	273.7	25.75	0.10839604	0.01019802	30
549	4004	m48	4	23.038	2	N	3	66.8	1	14	0	E	EMCI	MCI	2015/4/30	20.087	NA	0.9511	NA	NA	NA	NA	NA	30	29	1.403	1.067	2.005	0.706	6.49132	4.11531	1316.98	NA	1	0	1	1	1	1	0	0	1.25554	0.9737	2525	273.7	25.75	0.10839604	0.01019802	30
565	4012	bl	0	1.879	2	N	3	68.9	1	16	0	E	EMCI	MCI	2011/5/2	1.879	1.30966	1.0973	1009	333.1	28.5	0.33012884	0.028245788	29	26	1.128	1.394	0.173	0.706	5.7612	0.852	1258.23	0	1	0	1	0	1	1	0	0	1.30966	1.0973	1009	333.1	28.5	0.33012884	0.028245788	29
566	4012	m12	1	1.879	2	N	3	68.9	1	16	0	E	EMCI	MCI	2012/5/21	14.31	NA	NA	NA	NA	NA	NA	NA	30	30	0.844	2.002	1.307	0.706	5.6292	0.744	1321.86	NA	1	0	1	0	1	1	0	0	1.30966	1.0973	1009	333.1	28.5	0.33012884	0.028245788	29
567	4012	m24	2	1.879	2	N	3	68.9	1	16	0	E	EMCI	MCI	2013/4/29	8.45	1.31215	1.127	1081	520	44.77	0.481036078	0.041415356	30	29	0.72	0.777	0.829	0.706	5.4564	0.7092	1328.64	NA	1	0	1	0	1	1	0	0	1.30966	1.0973	1009	333.1	28.5	0.33012884	0.028245788	29
568	4012	m36	3	1.879	2	N	3	68.9	1	16	0	E	EMCI	MCI	2014/5/14	19.561	NA	NA	NA	NA	NA	NA	NA	30	27	0.671	0.394	0.344	0.706	NA	NA	NA	NA	NA	NA	NA	NA	NA	NA	NA	NA	1.30966	1.0973	1009	333.1	28.5	0.33012884	0.028245788	29
569	4012	m48	4	1.879	2	N	3	68.9	1	16	0	E	EMCI	MCI	2015/5/7	12.297	NA	1.1142	805.9	454.7	39.26	0.564213922	0.048715722	30	27	0.581	1.887	0.452	-0.104	5.14447	0.527261	1320.02	NA	1	0	1	0	1	1	0	0	1.30966	1.0973	1009	333.1	28.5	0.33012884	0.028245788	29
605	4029	bl	0	17.974	2	N	3	61.1	0	20	2	E	LMCI	MCI	2011/5/9	17.974	1.37591	1.0829	1063	268.1	25.32	0.252210724	0.023819379	27	28	0.801	1.067	0.681	-0.104	7.4436	1.8312	1556.54	1	1	0	0	0	0	1	0	0	1.37591	1.0829	1063	268.1	25.32	0.252210724	0.023819379	27
606	4029	m12	1	17.974	2	N	3	61.1	0	20	2	E	LMCI	MCI	2012/5/17	20.033	NA	NA	NA	NA	NA	NA	NA	29	25	0.876	1.771	1.2	0.706	7.5144	1.9128	1604.59	0	1	0	0	0	0	1	0	0	1.37591	1.0829	1063	268.1	25.32	0.252210724	0.023819379	27
607	4029	m24	2	17.974	2	N	3	61.1	0	20	2	E	LMCI	MCI	2013/4/22	12.589	1.38658	NA	835.9	272	25.58	0.325397775	0.030601747	26	25	1.001	1.391	0.375	-0.448	7.3656	1.884	1614.41	0	1	0	0	0	0	1	0	0	1.37591	1.0829	1063	268.1	25.32	0.252210724	0.023819379	27
608	4029	m36	3	17.974	2	N	3	61.1	0	20	2	E	LMCI	MCI	2014/10/8	22.692	NA	NA	NA	NA	NA	NA	NA	29	30	1.094	2.636	1.627	-0.984	NA	NA	NA	NA	NA	NA	NA	NA	NA	NA	NA	NA	1.37591	1.0829	1063	268.1	25.32	0.252210724	0.023819379	27
624	4036	bl	0	21.781	2	N	3	74	0	20	0	E	EMCI	MCI	2011/7/6	21.781	1.61563	1.008	2355	245	19.84	0.10403397	0.008424628	29	26	1.015	1.968	1.422	-0.104	6.9048	0.7392	1298.01	0	1	0	0	0	0	1	0	0	1.61563	1.008	2355	245	19.84	0.10403397	0.008424628	29
625	4036	m12	1	21.781	2	N	3	74	0	20	0	E	EMCI	MCI	2012/8/17	17.633	NA	NA	NA	NA	NA	NA	NA	28	26	0.682	1.184	0.445	0.706	6.81702	0.83027	1393.22	1	1	0	0	0	0	1	0	0	1.61563	1.008	2355	245	19.84	0.10403397	0.008424628	29
626	4036	m24	2	21.781	2	N	3	74	0	20	0	E	EMCI	MCI	2013/8/21	18.208	NA	0.9611	2397	269.8	21.42	0.112557363	0.00893617	29	24	-0.089	1.664	0.334	0.706	6.8472	0.5232	1395.78	NA	1	0	0	0	0	1	0	0	1.61563	1.008	2355	245	19.84	0.10403397	0.008424628	29
627	4036	m36	3	21.781	2	N	3	74	0	20	0	E	EMCI	MCI	2014/7/18	18.118	NA	NA	NA	NA	NA	NA	NA	30	25	0.72	1.675	0.504	0.706	NA	NA	NA	NA	NA	NA	NA	NA	NA	NA	NA	NA	1.61563	1.008	2355	245	19.84	0.10403397	0.008424628	29
628	4036	m48	4	21.781	2	N	3	74	0	20	0	E	EMCI	MCI	2015/6/26	20.446	NA	0.9379	1842	226.7	18.58	0.123072747	0.010086862	29	26	0.894	2.543	1.079	0.706	6.49666	1.70592	1437.07	NA	NA	NA	NA	NA	NA	NA	NA	NA	1.61563	1.008	2355	245	19.84	0.10403397	0.008424628	29
652	4051	bl	0	10.92	2	N	3	70.6	0	16	0	E	EMCI	MCI	2011/7/13	10.92	1.24728	1.0636	NA	NA	NA	NA	NA	29	21	0.219	0.093	0.276	-0.253	7.662	7.5252	1620.36	0	0	0	0	0	1	1	0	0	1.24728	1.0636	NA	NA	NA	NA	NA	29
653	4051	m12	1	10.92	2	N	3	70.6	0	16	0	E	EMCI	MCI	2012/7/12	11.199	NA	NA	NA	NA	NA	NA	NA	29	25	0.28	0.553	0.676	0.706	7.6644	8.6376	1661.06	0	0	0	0	0	1	1	0	0	1.24728	1.0636	NA	NA	NA	NA	NA	29
654	4051	m24	2	10.92	2	N	3	70.6	0	16	0	E	EMCI	MCI	2013/7/5	11.106	1.28667	NA	NA	NA	NA	NA	NA	26	23	0.269	0.394	0.256	0.706	7.6584	7.524	1656.42	NA	0	0	0	0	1	1	0	0	1.24728	1.0636	NA	NA	NA	NA	NA	29
655	4051	m36	3	10.92	2	N	3	70.6	0	16	0	E	EMCI	MCI	2014/8/13	8.688	NA	NA	NA	NA	NA	NA	NA	28	23	0.386	0.123	0.837	-0.448	NA	NA	NA	NA	NA	NA	NA	NA	NA	NA	NA	NA	1.24728	1.0636	NA	NA	NA	NA	NA	29
656	4051	m48	4	10.92	2	N	3	70.6	0	16	0	E	EMCI	MCI	2015/7/9	13.782	NA	1.049	NA	NA	NA	NA	NA	29	25	0.435	0.94	0.879	-0.104	7.40302	11.1312	1658.22	NA	0	0	0	0	1	1	0	0	1.24728	1.0636	NA	NA	NA	NA	NA	29
681	4063	bl	0	10.597	2	N	3	59.2	1	13	0	E	EMCI	MCI	2011/6/29	10.597	1.25838	0.9935	1905	201.9	19.23	0.105984252	0.010094488	30	25	1.607	1.045	1.627	0.706	5.71845	0.504569	1165.87	0	0	0	1	0	0	0	0	0	1.25838	0.9935	1905	201.9	19.23	0.105984252	0.010094488	30
682	4063	m12	1	10.597	2	N	3	59.2	1	13	0	E	EMCI	MCI	2012/6/27	8.896	NA	NA	NA	NA	NA	NA	NA	29	26	2.062	0.872	1.093	0.706	5.724	0.342	1198.98	0	0	0	1	0	0	0	0	0	1.25838	0.9935	1905	201.9	19.23	0.105984252	0.010094488	30
683	4063	m24	2	10.597	2	N	3	59.2	1	13	0	E	EMCI	MCI	2013/7/10	10.172	1.31919	1.01	NA	NA	NA	NA	NA	30	29	2.382	1.576	1.161	0.706	5.68775	0.447171	1197.1	NA	0	0	1	0	0	0	0	0	1.25838	0.9935	1905	201.9	19.23	0.105984252	0.010094488	30
685	4063	m48	4	10.597	2	N	3	59.2	1	13	0	E	EMCI	MCI	2015/7/8	8.911	NA	1.0386	NA	NA	NA	NA	NA	30	29	2.741	1.818	1.748	0.706	NA	NA	NA	NA	NA	NA	NA	NA	NA	NA	NA	NA	1.25838	0.9935	1905	201.9	19.23	0.105984252	0.010094488	30
696	4072	bl	0	4.382	2	N	3	62.3	1	16	0	E	EMCI	MCI	2011/7/13	4.382	1.384	0.9407	1434	164.7	14.95	0.114853556	0.010425384	29	26	1.209	2.636	1.383	0.706	8.7984	1.5012	1546.19	0	0	0	1	0	0	0	0	0	1.384	0.9407	1434	164.7	14.95	0.114853556	0.010425384	29
697	4072	m12	1	4.382	2	N	3	62.3	1	16	0	E	EMCI	MCI	2012/7/13	5.749	NA	NA	NA	NA	NA	NA	NA	30	26	1.969	2.324	1.76	-0.104	8.64	1.4688	1545.71	0	0	0	1	0	0	0	0	0	1.384	0.9407	1434	164.7	14.95	0.114853556	0.010425384	29
698	4072	m24	2	4.382	2	N	3	62.3	1	16	0	E	EMCI	MCI	2013/7/10	12.079	1.36858	0.9401	NA	NA	NA	NA	NA	28	27	1.418	1.967	1.093	-0.253	8.62306	2.17445	1581.15	NA	0	0	1	0	0	0	0	0	1.384	0.9407	1434	164.7	14.95	0.114853556	0.010425384	29
699	4072	m36	3	4.382	7	N	3	62.3	1	16	0	E	EMCI	CN	2014/7/29	19.996	NA	NA	NA	NA	NA	NA	NA	30	27	1.429	2.543	1.389	-0.104	NA	NA	NA	NA	NA	NA	NA	NA	NA	NA	NA	NA	1.384	0.9407	1434	164.7	14.95	0.114853556	0.010425384	29
700	4072	m48	4	4.382	1	N	3	62.3	1	16	0	E	EMCI	CN	2015/7/24	11.557	NA	0.9156	NA	NA	NA	NA	NA	25	23	1.107	1.633	1.275	-0.104	8.25865	2.32662	1565.84	NA	0	0	1	0	0	0	0	0	1.384	0.9407	1434	164.7	14.95	0.114853556	0.010425384	29
712	4077	bl	0	9.927	2	N	3	75.4	0	18	0	E	LMCI	MCI	2011/7/5	9.927	1.29211	0.9709	1395	141.8	11.16	0.101648746	0.008	28	25	-0.25	1.29	1.627	-0.104	6.7992	4.1028	1660.73	0	1	0	1	1	0	1	0	0	1.29211	0.9709	1395	141.8	11.16	0.101648746	0.008	28
713	4077	m12	1	9.927	2	N	3	75.4	0	18	0	E	LMCI	MCI	2012/7/2	1.376	NA	NA	NA	NA	NA	NA	NA	29	24	0.195	0.444	0.926	-0.104	6.8352	2.5284	1657.31	0	1	0	1	1	0	1	0	0	1.29211	0.9709	1395	141.8	11.16	0.101648746	0.008	28
714	4077	m24	2	9.927	2	N	3	75.4	0	18	0	E	LMCI	MCI	2013/7/23	1.572	NA	NA	NA	NA	NA	NA	NA	29	27	-0.333	0.955	1.076	-0.104	6.65684	4.2301	1672.92	NA	1	0	1	1	0	1	0	0	1.29211	0.9709	1395	141.8	11.16	0.101648746	0.008	28
715	4077	m48	4	9.927	2	N	3	75.4	0	18	0	E	LMCI	MCI	2015/7/14	11.106	NA	0.9812	NA	NA	NA	NA	NA	28	24	-0.418	0.771	0.11	-0.448	6.6732	5.3856	1669.42	NA	1	0	1	1	0	1	0	0	1.29211	0.9709	1395	141.8	11.16	0.101648746	0.008	28
753	4094	bl	0	19.65	2	N	3	60	1	12	0	E	LMCI	MCI	2011/7/25	19.65	1.31685	1.0604	1754	159.4	12.99	0.090877993	0.007405929	26	15	-0.155	-0.778	-1.916	-1.402	5.8104	0.2304	1094.36	0	1	0	1	0	1	0	0	0	1.31685	1.0604	1754	159.4	12.99	0.090877993	0.007405929	26
754	4094	m12	1	19.65	3	N	3	60	1	12	0	E	LMCI	Dementia	2012/7/23	9.079	NA	NA	NA	NA	NA	NA	NA	27	22	0.621	-0.687	-0.657	-0.756	5.748	0.2844	1103.64	NA	1	0	1	0	1	0	0	0	1.31685	1.0604	1754	159.4	12.99	0.090877993	0.007405929	26
755	4094	m24	2	19.65	3	N	3	60	1	12	0	E	LMCI	Dementia	2013/7/15	11.015	1.23361	1.0397	1533	145.1	11.27	0.094651011	0.007351598	26	15	0.209	-0.625	-1.252	-0.104	5.7912	0.3456	1105.43	NA	1	0	1	0	1	0	0	0	1.31685	1.0604	1754	159.4	12.99	0.090877993	0.007405929	26
756	4094	m36	3	19.65	3	N	3	60	1	12	0	E	LMCI	Dementia	2014/8/4	10.881	NA	NA	NA	NA	NA	NA	NA	23	17	0.398	-0.708	-0.981	-1.402	NA	NA	NA	NA	NA	NA	NA	NA	NA	NA	NA	NA	1.31685	1.0604	1754	159.4	12.99	0.090877993	0.007405929	26
757	4094	m48	4	19.65	3	N	3	60	1	12	0	E	LMCI	Dementia	2015/8/27	12.679	NA	1.0093	1252	143.7	11.87	0.114776358	0.009480831	20	11	0.047	-1.532	-0.868	-2.009	5.76917	0.397782	1102.87	NA	1	0	1	0	1	0	0	0	1.31685	1.0604	1754	159.4	12.99	0.090877993	0.007405929	26
766	4102	bl	0	12.91	2	N	3	66.9	1	14	0	E	EMCI	MCI	2011/8/2	12.91	1.24032	0.974	1101	176.7	11.53	0.160490463	0.010472298	30	18	-0.098	0.088	-0.771	-0.104	5.34069	4.37827	1366.65	0	0	0	1	0	0	0	0	0	1.24032	0.974	1101	176.7	11.53	0.160490463	0.010472298	30
767	4102	m12	1	12.91	5	N	3	66.9	1	14	0	E	EMCI	Dementia	2012/7/10	8.08	NA	NA	NA	NA	NA	NA	NA	19	21	-1.026	-0.4	-1.509	-0.756	5.3256	4.8588	1406.38	0	0	0	1	0	0	0	0	0	1.24032	0.974	1101	176.7	11.53	0.160490463	0.010472298	30
783	4115	bl	0	13.076	2	N	3	67.4	0	18	0	E	LMCI	MCI	2011/10/5	13.076	1.28966	0.9837	1968	231.9	20.59	0.117835366	0.010462398	29	25	0.419	1.222	0.986	0.706	8.316	2.9292	1440.56	0	1	0	0	0	1	0	0	0	1.28966	0.9837	1968	231.9	20.59	0.117835366	0.010462398	29
784	4115	m12	1	13.076	2	N	3	67.4	0	18	0	E	LMCI	MCI	2012/10/2	13.335	NA	NA	NA	NA	NA	NA	NA	30	27	-0.03	1.473	0.782	0.706	8.4744	3.03	1467.81	0	1	0	0	0	1	0	0	0	1.28966	0.9837	1968	231.9	20.59	0.117835366	0.010462398	29
785	4115	m24	2	13.076	2	N	3	67.4	0	18	0	E	LMCI	MCI	2013/9/30	11.854	1.36268	0.9921	2004	264.8	23.37	0.132135729	0.011661677	29	25	0.203	1.419	1.079	0.706	8.27333	2.20515	1475.76	NA	1	0	0	0	1	0	0	0	1.28966	0.9837	1968	231.9	20.59	0.117835366	0.010462398	29
786	4115	m36	3	13.076	2	N	3	67.4	0	18	0	E	LMCI	MCI	2014/10/2	15.984	NA	NA	NA	NA	NA	NA	NA	30	27	-0.019	1.316	0.782	0.706	NA	NA	NA	NA	NA	NA	NA	NA	NA	NA	NA	NA	1.28966	0.9837	1968	231.9	20.59	0.117835366	0.010462398	29
801	4122	bl	0	19.259	2	N	3	66.9	0	17	0	E	LMCI	MCI	2011/10/26	19.259	1.4369	0.9973	1002	343.4	36.58	0.342714571	0.036506986	30	25	0.11	1.133	0.33	-0.104	6.59143	2.40805	1608.65	0	1	1	0	0	0	0	0	0	1.4369	0.9973	1002	343.4	36.58	0.342714571	0.036506986	30
802	4122	m12	1	19.259	2	N	3	66.9	0	17	0	E	LMCI	MCI	2013/3/5	24.662	NA	NA	NA	NA	NA	NA	NA	26	23	-0.244	0.412	0.341	-0.104	6.2328	3.24	1643.22	0	1	1	0	0	0	0	0	0	1.4369	0.9973	1002	343.4	36.58	0.342714571	0.036506986	30
803	4122	m36	3	19.259	2	N	3	66.9	0	17	0	E	LMCI	MCI	2014/11/6	38.118	NA	0.956	NA	NA	NA	NA	NA	27	22	-0.444	0.412	-0.034	0.706	5.8824	4.2516	1641.6	NA	NA	NA	NA	NA	NA	NA	NA	NA	1.4369	0.9973	1002	343.4	36.58	0.342714571	0.036506986	30
820	4133	bl	0	2.953	2	N	3	79.7	0	18	1	E	EMCI	MCI	2011/8/1	2.953	1.0927	1.0689	1174	248.7	22.74	0.211839864	0.019369676	27	24	0.283	0.672	0.198	0.706	7.26	8.2548	1433.72	0	1	1	0	0	1	1	0	0	1.0927	1.0689	1174	248.7	22.74	0.211839864	0.019369676	27
821	4133	m12	1	2.953	2	N	3	79.7	0	18	1	E	EMCI	MCI	2012/8/7	11.941	NA	NA	NA	NA	NA	NA	NA	29	23	0.165	1.06	0.743	0.706	7.5684	8.6832	1444.28	0	1	1	0	0	1	1	0	0	1.0927	1.0689	1174	248.7	22.74	0.211839864	0.019369676	27
822	4133	m24	2	2.953	2	N	3	79.7	0	18	1	E	EMCI	MCI	2013/8/1	15.793	NA	1.0911	NA	NA	NA	NA	NA	29	21	0.601	0.644	0.928	0.706	7.42838	14.3415	1435.8	0	1	1	0	0	1	1	0	0	1.0927	1.0689	1174	248.7	22.74	0.211839864	0.019369676	27
830	4138	bl	0	8.306	2	N	3	88.4	1	14	0	E	LMCI	MCI	2011/8/16	8.306	1.21587	0.9977	2477	359.5	33.03	0.145135244	0.013334679	26	20	-1.029	-0.509	0.04	-0.104	4.7652	27.5052	1275.44	1	1	0	1	0	1	0	0	0	1.21587	0.9977	2477	359.5	33.03	0.145135244	0.013334679	26
831	4138	m12	1	8.306	2	N	3	88.4	1	14	0	E	LMCI	MCI	2012/10/10	7.656	NA	NA	NA	NA	NA	NA	NA	24	21	-0.969	-0.5	0.344	-0.104	4.6896	27.5616	1346.62	1	1	0	1	0	1	0	0	0	1.21587	0.9977	2477	359.5	33.03	0.145135244	0.013334679	26
833	4138	m48	4	8.306	2	N	3	88.4	1	14	0	E	LMCI	MCI	2015/8/20	2.231	NA	1.0018	NA	NA	NA	NA	NA	21	16	-0.813	-0.552	-0.299	-1.921	4.35825	25.3753	1355.26	NA	1	0	1	0	1	0	0	0	1.21587	0.9977	2477	359.5	33.03	0.145135244	0.013334679	26
835	4143	bl	0	4.653	2	N	3	63.6	1	19	0	E	EMCI	MCI	2011/8/25	4.653	1.2444	1.0105	2208	243.1	20.79	0.110099638	0.009415761	29	23	0.214	0.747	0.101	-0.104	4.9524	4.4232	1248.31	0	1	0	0	0	1	1	0	0	1.2444	1.0105	2208	243.1	20.79	0.110099638	0.009415761	29
836	4143	m12	1	4.653	2	N	3	63.6	1	19	0	E	EMCI	MCI	2012/8/24	8.73	NA	NA	NA	NA	NA	NA	NA	29	23	0.052	0.6	-0.155	-0.104	4.75737	4.61988	1281.5	0	1	0	0	0	1	1	0	0	1.2444	1.0105	2208	243.1	20.79	0.110099638	0.009415761	29
837	4143	m24	2	4.653	2	N	3	63.6	1	19	0	E	EMCI	MCI	2013/8/28	1.663	1.23416	1.0205	2180	271.8	22.06	0.124678899	0.010119266	29	23	-0.051	1.01	-0.564	-0.104	4.73334	2.64432	1291.24	NA	1	0	0	0	1	1	0	0	1.2444	1.0105	2208	243.1	20.79	0.110099638	0.009415761	29
838	4143	m36	3	4.653	2	N	3	63.6	1	19	0	E	EMCI	MCI	2014/8/27	5.296	NA	NA	NA	NA	NA	NA	NA	27	22	-0.034	1.072	0.442	-0.104	NA	NA	NA	NA	NA	NA	NA	NA	NA	NA	NA	NA	1.2444	1.0105	2208	243.1	20.79	0.110099638	0.009415761	29
839	4143	m48	4	4.653	2	N	3	63.6	1	19	0	E	EMCI	MCI	2015/7/14	7.302	NA	0.9968	1950	273.9	20.95	0.140461538	0.01074359	27	22	-0.586	0.628	-0.592	0.706	4.41031	5.54092	1291.27	NA	1	0	0	0	1	1	0	0	1.2444	1.0105	2208	243.1	20.79	0.110099638	0.009415761	29
877	4159	bl	0	8.035	2	N	3	71	1	19	0	E	EMCI	MCI	2011/8/30	8.035	1.33852	1.0592	1380	194.9	17.89	0.141231884	0.012963768	30	25	0.995	1.048	1.389	-0.104	6.506	2.06233	1378.37	0	0	1	0	0	0	0	0	0	1.33852	1.0592	1380	194.9	17.89	0.141231884	0.012963768	30
878	4159	m12	1	8.035	2	N	3	71	1	19	0	E	EMCI	MCI	2012/8/28	10.804	NA	NA	NA	NA	NA	NA	NA	30	26	1.082	0.394	0.631	-0.104	6.3972	1.4604	1416.89	0	0	1	0	0	0	0	0	0	1.33852	1.0592	1380	194.9	17.89	0.141231884	0.012963768	30
879	4159	m24	2	8.035	2	N	3	71	1	19	0	E	EMCI	MCI	2013/9/17	11.259	1.28979	1.0579	NA	NA	NA	NA	NA	30	27	1.111	0.817	0.426	-0.984	6.3648	1.4616	1419.36	NA	0	1	0	0	0	0	0	0	1.33852	1.0592	1380	194.9	17.89	0.141231884	0.012963768	30
881	4160	bl	0	13.566	2	N	3	74.1	0	12	0	E	EMCI	MCI	2011/10/7	13.566	1.30678	0.9502	1035	126.3	10.84	0.122028986	0.01047343	25	21	-0.291	0.16	0.091	-0.104	6.51802	2.01961	1452.45	0	1	1	1	0	1	0	0	0	1.30678	0.9502	1035	126.3	10.84	0.122028986	0.01047343	25
883	4160	m24	2	13.566	2	N	3	74.1	0	12	0	E	EMCI	MCI	2013/11/7	12.355	1.34241	0.9399	1219	131.8	11.4	0.108121411	0.009351928	29	21	0.543	-0.369	0.259	-0.896	6.498	1.8576	1494.32	NA	1	1	1	0	1	0	0	0	1.30678	0.9502	1035	126.3	10.84	0.122028986	0.01047343	25
946	4184	bl	0	4.236	2	N	3	62.3	1	20	0	E	EMCI	MCI	2011/9/22	4.236	1.34095	0.977	1275	108.4	9.42	0.085019608	0.007388235	30	26	1.812	0.672	0.093	0.706	6.48064	0.569976	1286.04	0	1	1	0	0	0	0	0	0	1.34095	0.977	1275	108.4	9.42	0.085019608	0.007388235	30
947	4184	m12	1	4.236	2	N	3	62.3	1	20	0	E	EMCI	MCI	2012/9/19	3.657	NA	NA	NA	NA	NA	NA	NA	29	26	1.705	1.906	0.926	0.706	6.39521	0.45518	1294.67	0	1	1	0	0	0	0	0	0	1.34095	0.977	1275	108.4	9.42	0.085019608	0.007388235	30
948	4184	m24	2	4.236	2	N	3	62.3	1	20	0	E	EMCI	MCI	2013/9/12	8.169	1.42915	1.0441	NA	NA	NA	NA	NA	29	29	2.058	1.236	1.389	0.706	6.5448	0.4104	1296.04	NA	1	1	0	0	0	0	0	0	1.34095	0.977	1275	108.4	9.42	0.085019608	0.007388235	30
949	4184	m36	3	4.236	7	N	3	62.3	1	20	0	E	EMCI	CN	2014/9/18	7.853	NA	NA	NA	NA	NA	NA	NA	30	27	1.843	1.167	1.389	-0.104	NA	NA	NA	NA	NA	NA	NA	NA	NA	NA	NA	NA	1.34095	0.977	1275	108.4	9.42	0.085019608	0.007388235	30
950	4184	m48	4	4.236	1	N	3	62.3	1	20	0	E	EMCI	CN	2015/10/5	11.604	NA	NA	NA	NA	NA	NA	NA	29	29	1.93	1.492	1.03	0.706	6.26573	0.943731	1290.05	NA	1	1	0	0	0	0	0	0	1.34095	0.977	1275	108.4	9.42	0.085019608	0.007388235	30
957	4187	bl	0	5.664	2	N	3	62	0	16	0	E	LMCI	MCI	2011/8/25	5.664	1.47438	1.0185	963.7	212	18.85	0.219985473	0.019560029	29	22	0.121	0.444	0.973	0.706	7.6116	1.3368	1612.78	0	1	0	1	0	1	0	0	0	1.47438	1.0185	963.7	212	18.85	0.219985473	0.019560029	29
958	4187	m12	1	5.664	2	N	3	62	0	16	0	E	LMCI	MCI	2012/8/30	6.544	NA	NA	NA	NA	NA	NA	NA	25	24	0.551	0.058	1.635	0.706	7.3956	1.4532	1613	0	1	0	1	0	1	0	0	0	1.47438	1.0185	963.7	212	18.85	0.219985473	0.019560029	29
959	4187	m24	2	5.664	2	N	3	62	0	16	0	E	LMCI	MCI	2013/9/4	16.66	1.55516	1.0106	1056	221.6	19.23	0.209848485	0.018210227	26	26	0.415	0.369	1.505	-1.32	7.28021	1.37488	1641.01	NA	1	0	1	0	1	0	0	0	1.47438	1.0185	963.7	212	18.85	0.219985473	0.019560029	29
960	4187	m36	3	5.664	2	N	3	62	0	16	0	E	LMCI	MCI	2014/8/20	9.667	NA	NA	NA	NA	NA	NA	NA	28	27	0.418	0.338	0.986	0.706	NA	NA	NA	NA	NA	NA	NA	NA	NA	NA	NA	NA	1.47438	1.0185	963.7	212	18.85	0.219985473	0.019560029	29
961	4187	m48	4	5.664	2	N	3	62	0	16	0	E	LMCI	MCI	2015/8/21	6.238	NA	1.0231	898.5	225.5	19.94	0.250973845	0.022192543	27	26	0.41	0.023	0.49	0.706	7.29756	1.91149	1639.97	NA	1	0	1	0	1	0	0	0	1.47438	1.0185	963.7	212	18.85	0.219985473	0.019560029	29
973	4194	bl	0	20.368	2	N	3	62	0	16	0	E	LMCI	MCI	2011/9/9	20.368	1.23801	1.015	1770	236.1	21.76	0.133389831	0.012293785	30	25	0.584	1.887	1.161	-0.104	7.2612	1.7808	1366.85	0	NA	NA	NA	NA	NA	NA	NA	NA	1.23801	1.015	1770	236.1	21.76	0.133389831	0.012293785	30
974	4194	m12	1	20.368	2	N	3	62	0	16	0	E	LMCI	MCI	2012/9/24	12.45	NA	NA	NA	NA	NA	NA	NA	30	27	0.934	2.543	1.275	0.706	7.254	1.6752	1400.42	0	NA	NA	NA	NA	NA	NA	NA	NA	1.23801	1.015	1770	236.1	21.76	0.133389831	0.012293785	30
975	4194	m24	2	20.368	2	N	3	62	0	16	0	E	LMCI	MCI	2013/8/27	11.704	NA	NA	NA	NA	NA	NA	NA	27	27	0.744	2.581	1.469	-0.104	7.2	1.728	1396.85	0	NA	NA	NA	NA	NA	NA	NA	NA	1.23801	1.015	1770	236.1	21.76	0.133389831	0.012293785	30
991	4199	bl	0	4.534	2	N	3	59	0	16	0	E	EMCI	MCI	2011/9/14	4.534	1.3875	0.9821	1535	142.5	12.62	0.092833876	0.008221498	29	24	0.734	1.717	1.627	0.706	7.5228	0.9156	1400.05	0	1	0	0	0	1	1	0	0	1.3875	0.9821	1535	142.5	12.62	0.092833876	0.008221498	29
992	4199	m12	1	4.534	2	N	3	59	0	16	0	E	EMCI	MCI	2012/9/24	5.753	NA	NA	NA	NA	NA	NA	NA	27	25	0.663	1.492	0.87	-0.448	7.584	0.6444	1435.55	0	1	0	0	0	1	1	0	0	1.3875	0.9821	1535	142.5	12.62	0.092833876	0.008221498	29
993	4199	m24	2	4.534	2	N	3	59	0	16	0	E	EMCI	MCI	2013/10/10	9.002	1.35938	0.9677	1559	153.6	13.5	0.098524695	0.008659397	NA	NA	NA	NA	NA	NA	7.7472	0.5808	1428.69	0	1	0	0	0	1	1	0	0	1.3875	0.9821	1535	142.5	12.62	0.092833876	0.008221498	29
994	4199	m36	3	4.534	2	N	3	59	0	16	0	E	EMCI	MCI	2014/10/13	7.87	NA	NA	NA	NA	NA	NA	NA	28	25	0.884	2.053	1.504	-0.756	NA	NA	NA	NA	NA	NA	NA	NA	NA	NA	NA	NA	1.3875	0.9821	1535	142.5	12.62	0.092833876	0.008221498	29
1001	4202	bl	0	11.603	2	N	3	70.5	0	18	0	E	EMCI	MCI	2011/10/10	11.603	1.39174	1.0342	1670	239.5	20.73	0.143413174	0.012413174	28	26	0.174	0.766	1.379	0.706	6.1596	1.77	1468.51	0	1	0	0	0	1	0	0	0	1.39174	1.0342	1670	239.5	20.73	0.143413174	0.012413174	28
1002	4202	m12	1	11.603	2	N	3	70.5	0	18	0	E	EMCI	MCI	2012/10/22	10.579	NA	NA	NA	NA	NA	NA	NA	28	25	0.355	0.535	1.462	0.706	6.2652	1.7988	1564.88	0	1	0	0	0	1	0	0	0	1.39174	1.0342	1670	239.5	20.73	0.143413174	0.012413174	28
1003	4202	m24	2	11.603	2	N	3	70.5	0	18	0	E	EMCI	MCI	2013/10/22	12.561	NA	NA	NA	NA	NA	NA	NA	26	24	0.032	1.045	1.413	0.706	NA	NA	NA	NA	NA	NA	NA	NA	NA	NA	NA	NA	1.39174	1.0342	1670	239.5	20.73	0.143413174	0.012413174	28
1004	4202	m36	3	11.603	2	N	3	70.5	0	18	0	E	EMCI	MCI	2014/10/15	13.985	NA	NA	NA	NA	NA	NA	NA	29	23	0.542	0.37	1.627	0.706	NA	NA	NA	NA	NA	NA	NA	NA	NA	NA	NA	NA	1.39174	1.0342	1670	239.5	20.73	0.143413174	0.012413174	28
1013	4206	bl	0	8.774	2	N	3	68.6	0	17	0	E	EMCI	MCI	2011/9/26	8.774	1.17019	1.0231	1784	253.9	24.56	0.142320628	0.013766816	26	22	0.287	-0.142	-0.123	0.706	6.22168	0.485881	1411.66	0	1	0	1	0	1	1	0	0	1.17019	1.0231	1784	253.9	24.56	0.142320628	0.013766816	26
1014	4206	m12	1	8.774	2	N	3	68.6	0	17	0	E	EMCI	MCI	2012/10/1	7.123	NA	NA	NA	NA	NA	NA	NA	26	26	0.686	0.548	0.107	0.706	6.4644	0.5424	1479.12	0	1	0	1	0	1	1	0	0	1.17019	1.0231	1784	253.9	24.56	0.142320628	0.013766816	26
1015	4206	m24	2	8.774	2	N	3	68.6	0	17	0	E	EMCI	MCI	2013/9/12	5.892	1.26549	1.0252	NA	NA	NA	NA	NA	26	23	0.733	0.537	0.13	0.706	5.7492	0.9192	1396.85	NA	NA	NA	NA	NA	NA	NA	NA	NA	1.17019	1.0231	1784	253.9	24.56	0.142320628	0.013766816	26
1016	4206	m36	3	8.774	2	N	3	68.6	0	17	0	E	EMCI	MCI	2014/9/22	7.893	NA	NA	NA	NA	NA	NA	NA	28	28	0.81	0.537	0.449	-0.448	6.33648	0.399117	1499.94	NA	NA	NA	NA	NA	NA	NA	NA	NA	1.17019	1.0231	1784	253.9	24.56	0.142320628	0.013766816	26
1022	4210	bl	0	10.376	2	N	3	63.9	0	18	1	E	LMCI	MCI	2011/9/27	10.376	1.39053	1.0208	2042	309.3	30.06	0.151469148	0.014720862	29	22	0.072	1.419	1.19	-0.253	7.27771	1.37759	1513.83	0	1	0	0	0	0	1	0	0	1.39053	1.0208	2042	309.3	30.06	0.151469148	0.014720862	29
1023	4210	m12	1	10.376	2	N	3	63.9	0	18	1	E	LMCI	MCI	2012/10/1	7.429	NA	NA	NA	NA	NA	NA	NA	28	28	0.254	1.492	0.878	0.706	7.58111	1.7155	1525.73	0	1	0	0	0	0	1	0	0	1.39053	1.0208	2042	309.3	30.06	0.151469148	0.014720862	29
1024	4210	m24	2	10.376	2	N	3	63.9	0	18	1	E	LMCI	MCI	2013/9/25	8.478	1.42639	0.9974	1901	331.6	30.59	0.174434508	0.016091531	29	28	0.225	1.906	1.054	0.706	7.59596	1.81328	1540.56	NA	1	0	0	0	0	1	0	0	1.39053	1.0208	2042	309.3	30.06	0.151469148	0.014720862	29
1025	4210	m36	3	10.376	2	N	3	63.9	0	18	1	E	LMCI	MCI	2014/10/2	9.539	NA	NA	NA	NA	NA	NA	NA	27	26	0.249	1.982	0.663	0.706	NA	NA	NA	NA	NA	NA	NA	NA	NA	NA	NA	NA	1.39053	1.0208	2042	309.3	30.06	0.151469148	0.014720862	29
1026	4210	m48	4	10.376	2	N	3	63.9	0	18	1	E	LMCI	MCI	2015/9/15	7.702	NA	0.9984	1564	360.7	35.86	0.230626598	0.022928389	29	26	0.229	1.65	0.767	0.706	7.33109	1.2464	1538.72	NA	1	0	0	0	0	1	0	0	1.39053	1.0208	2042	309.3	30.06	0.151469148	0.014720862	29
1030	4212	bl	0	18.382	2	N	3	64.7	0	20	0	E	EMCI	MCI	2011/9/22	18.382	1.24851	1.0398	NA	NA	NA	NA	NA	29	27	1.022	1.659	2.41	0.706	8.0928	1.9236	1587.19	0	0	0	0	0	1	0	0	0	1.24851	1.0398	NA	NA	NA	NA	NA	29
1031	4212	m12	1	18.382	2	N	3	64.7	0	20	0	E	EMCI	MCI	2012/9/19	4.68	NA	NA	NA	NA	NA	NA	NA	30	26	1.578	1.659	2.832	0.706	7.51381	3.08481	1615.36	0	0	0	0	0	1	0	0	0	1.24851	1.0398	NA	NA	NA	NA	NA	29
1032	4212	m24	2	18.382	7	N	3	64.7	0	20	0	E	EMCI	CN	2013/9/12	4.212	1.26577	1.0561	NA	NA	NA	NA	NA	30	28	1.51	2.204	2.63	0.706	7.3008	2.178	1631.3	NA	0	0	0	0	1	0	0	0	1.24851	1.0398	NA	NA	NA	NA	NA	29
1033	4212	m36	3	18.382	1	N	3	64.7	0	20	0	E	EMCI	CN	2014/9/18	8.632	NA	NA	NA	NA	NA	NA	NA	29	28	1.523	2.204	2.832	-0.104	NA	NA	NA	NA	NA	NA	NA	NA	NA	NA	NA	NA	1.24851	1.0398	NA	NA	NA	NA	NA	29
1034	4212	m48	4	18.382	1	N	3	64.7	0	20	0	E	EMCI	CN	2015/9/17	12.393	NA	1.034	NA	NA	NA	NA	NA	30	28	1.537	2.198	2.63	-0.104	7.392	3.4716	1616.86	NA	0	0	0	0	1	0	0	0	1.24851	1.0398	NA	NA	NA	NA	NA	29
1040	4214	bl	0	14.997	2	N	3	74.2	0	20	0	E	LMCI	MCI	2011/10/3	14.997	1.12568	0.9916	879.9	115.8	9.39	0.131605864	0.010671667	30	20	-0.075	0.856	0.185	-0.896	6.66	1.9476	1326.83	0	1	0	0	0	1	1	0	0	1.12568	0.9916	879.9	115.8	9.39	0.131605864	0.010671667	30
1041	4214	m12	1	14.997	4	N	3	74.2	0	20	0	E	LMCI	MCI	2012/10/1	13.891	NA	NA	NA	NA	NA	NA	NA	30	24	0.127	0.644	0.657	0.706	6.7692	2.3976	1370.9	0	1	0	0	0	1	1	0	0	1.12568	0.9916	879.9	115.8	9.39	0.131605864	0.010671667	30
1042	4214	m24	2	14.997	2	N	3	74.2	0	20	0	E	LMCI	MCI	2013/10/16	16.634	1.14352	1.0515	NA	NA	NA	NA	NA	30	23	0.253	0.725	0.192	-0.104	6.7752	1.6392	1380.42	NA	1	0	0	0	1	1	0	0	1.12568	0.9916	879.9	115.8	9.39	0.131605864	0.010671667	30
1043	4214	m36	3	14.997	2	N	3	74.2	0	20	0	E	LMCI	MCI	2014/10/20	13.388	NA	NA	NA	NA	NA	NA	NA	29	22	0.077	0.406	-0.187	-0.104	NA	NA	NA	NA	NA	NA	NA	NA	NA	NA	NA	NA	1.12568	0.9916	879.9	115.8	9.39	0.131605864	0.010671667	30
1044	4214	m48	4	14.997	7	N	3	74.2	0	20	0	E	LMCI	CN	2015/10/16	17.75	NA	1.0344	NA	NA	NA	NA	NA	29	21	-0.241	1.234	0.503	-0.104	6.97987	2.66701	1407.75	NA	1	0	0	0	1	1	0	0	1.12568	0.9916	879.9	115.8	9.39	0.131605864	0.010671667	30
1048	4216	bl	0	13.581	2	N	3	56.4	0	14	0	E	EMCI	MCI	2011/9/19	13.581	1.2573	0.9885	NA	NA	NA	NA	NA	29	22	-0.076	0.872	-0.071	-0.104	7.1952	0.6516	1589.72	0	NA	NA	NA	NA	NA	NA	NA	NA	1.2573	0.9885	NA	NA	NA	NA	NA	29
1049	4216	m12	1	13.581	2	N	3	56.4	0	14	0	E	EMCI	MCI	2012/9/17	15.2	NA	NA	NA	NA	NA	NA	NA	23	16	-0.758	-0.336	0.066	-0.756	7.0164	0.4248	1614.96	0	NA	NA	NA	NA	NA	NA	NA	NA	1.2573	0.9885	NA	NA	NA	NA	NA	29
1050	4216	m24	2	13.581	2	N	3	56.4	0	14	0	E	EMCI	MCI	2013/10/14	10.444	1.26413	0.9982	NA	NA	NA	NA	NA	27	19	-0.24	-0.251	-0.754	-1.848	7.2492	0.3336	1615.89	0	NA	NA	NA	NA	NA	NA	NA	NA	1.2573	0.9885	NA	NA	NA	NA	NA	29
1051	4216	m36	3	13.581	2	N	3	56.4	0	14	0	E	EMCI	MCI	2014/9/17	10.261	NA	NA	NA	NA	NA	NA	NA	25	20	-0.086	-0.822	-0.43	-0.984	NA	NA	NA	NA	NA	NA	NA	NA	NA	NA	NA	NA	1.2573	0.9885	NA	NA	NA	NA	NA	29
1052	4216	m48	4	13.581	2	N	3	56.4	0	14	0	E	EMCI	MCI	2015/10/8	11.581	NA	1.0019	NA	NA	NA	NA	NA	29	18	-0.523	0	0.163	-1.501	7.1124	0.3792	1622.1	NA	NA	NA	NA	NA	NA	NA	NA	NA	1.2573	0.9885	NA	NA	NA	NA	NA	29
1053	4217	bl	0	28.995	2	N	3	76.4	0	16	0	E	EMCI	MCI	2011/9/30	28.995	1.26943	0.9039	1684	186.2	17.43	0.110570071	0.010350356	30	24	0.818	0.936	0.101	0.706	7.1892	3.048	1418.56	0	1	0	0	0	1	1	0	0	1.26943	0.9039	1684	186.2	17.43	0.110570071	0.010350356	30
1054	4217	m12	1	28.995	2	N	3	76.4	0	16	0	E	EMCI	MCI	2012/12/5	19.675	NA	NA	NA	NA	NA	NA	NA	29	23	0.391	0.747	0.246	0.706	7.254	3.8988	1513.3	NA	1	0	0	0	1	1	0	0	1.26943	0.9039	1684	186.2	17.43	0.110570071	0.010350356	30
1061	4219	bl	0	9.748	2	N	3	79.4	1	17	0	E	LMCI	MCI	2011/9/27	9.748	1.30433	1.0446	908.7	119.1	10.16	0.131066359	0.011180808	30	22	0.728	-0.311	-0.129	-0.674	5.9736	1.1256	1336.4	0	0	0	0	0	1	0	0	0	1.30433	1.0446	908.7	119.1	10.16	0.131066359	0.011180808	30
1062	4219	m12	1	9.748	2	N	3	79.4	1	17	0	E	LMCI	MCI	2012/10/2	18.193	NA	NA	NA	NA	NA	NA	NA	29	24	1.305	-0.136	0.146	-0.984	5.886	1.4304	1399.41	0	0	0	0	0	1	0	0	0	1.30433	1.0446	908.7	119.1	10.16	0.131066359	0.011180808	30
1063	4220	bl	0	14.229	2	N	3	71.2	1	18	0	E	EMCI	MCI	2011/9/23	14.229	1.26121	1.0227	2006	255.4	21.67	0.127318046	0.010802592	30	22	1.267	1.696	1.504	0.706	5.77198	7.91311	1287.73	0	1	1	0	0	1	1	0	0	1.26121	1.0227	2006	255.4	21.67	0.127318046	0.010802592	30
1064	4220	m12	1	14.229	2	N	3	71.2	1	18	0	E	EMCI	MCI	2012/9/21	13.782	NA	NA	NA	NA	NA	NA	NA	30	27	1.179	1.472	1.871	-0.104	6.2196	8.1456	1373.69	0	1	1	0	0	1	1	0	0	1.26121	1.0227	2006	255.4	21.67	0.127318046	0.010802592	30
1065	4220	m24	2	14.229	2	N	3	71.2	1	18	0	E	EMCI	MCI	2013/9/24	14.318	1.19788	1.0289	2385	272.4	21.78	0.114213836	0.009132075	30	29	1.198	1.717	1.504	0.706	5.93864	8.35469	1376.23	0	1	1	0	0	1	1	0	0	1.26121	1.0227	2006	255.4	21.67	0.127318046	0.010802592	30
1066	4220	m36	3	14.229	2	N	3	71.2	1	18	0	E	EMCI	MCI	2014/10/3	16.478	NA	NA	NA	NA	NA	NA	NA	30	27	1.154	2.046	1.627	0.706	NA	NA	NA	NA	NA	NA	NA	NA	NA	NA	NA	NA	1.26121	1.0227	2006	255.4	21.67	0.127318046	0.010802592	30
1067	4220	m48	4	14.229	2	N	3	71.2	1	18	0	E	EMCI	MCI	2015/9/24	50.513	NA	0.9732	NA	NA	NA	NA	NA	30	24	1.549	1.609	1.627	0.706	NA	NA	NA	NA	NA	NA	NA	NA	NA	NA	NA	NA	1.26121	1.0227	2006	255.4	21.67	0.127318046	0.010802592	30
1086	4229	bl	0	21.076	2	N	3	66.4	0	15	0	E	LMCI	MCI	2011/9/27	21.076	1.38209	1.0006	925	116.3	9.92	0.12572973	0.010724324	29	22	-0.235	0.195	0.903	-0.448	6.18	5.058	1439.01	0	NA	NA	NA	NA	NA	NA	NA	NA	1.38209	1.0006	925	116.3	9.92	0.12572973	0.010724324	29
1087	4229	m12	1	21.076	2	N	3	66.4	0	15	0	E	LMCI	MCI	2012/9/13	11.924	NA	NA	NA	NA	NA	NA	NA	30	22	-0.033	0.537	0.589	-0.104	6.186	3.828	1432.14	0	NA	NA	NA	NA	NA	NA	NA	NA	1.38209	1.0006	925	116.3	9.92	0.12572973	0.010724324	29
1088	4229	m24	2	21.076	2	N	3	66.4	0	15	0	E	LMCI	MCI	2013/9/26	22.216	1.37549	1.0024	857.8	113.2	9.47	0.131965493	0.011039869	30	23	0.055	0.644	0.751	0.706	6.2232	6.0732	1430.07	0	NA	NA	NA	NA	NA	NA	NA	NA	1.38209	1.0006	925	116.3	9.92	0.12572973	0.010724324	29
1089	4229	m36	3	21.076	2	N	3	66.4	0	15	0	E	LMCI	MCI	2014/10/16	20.06	NA	NA	NA	NA	NA	NA	NA	27	21	0.032	1.167	0.663	0.706	NA	NA	NA	NA	NA	NA	NA	NA	NA	NA	NA	NA	1.38209	1.0006	925	116.3	9.92	0.12572973	0.010724324	29
1090	4229	m48	4	21.076	2	N	3	66.4	0	15	0	E	LMCI	MCI	2015/10/1	17.523	NA	1.0261	1028	126.1	10.67	0.12266537	0.010379377	30	22	-0.001	1.596	0.653	-0.104	6.21501	8.58435	1428.16	NA	NA	NA	NA	NA	NA	NA	NA	NA	1.38209	1.0006	925	116.3	9.92	0.12572973	0.010724324	29
1118	4245	bl	0	21.648	2	N	3	73.6	0	19	1	E	EMCI	MCI	2011/10/12	21.648	1.20053	0.933	924.4	125	9.22	0.135222847	0.009974037	26	20	0.236	-0.216	-1.581	-0.104	5.56732	2.39006	1344.57	0	1	0	1	0	1	1	0	0	1.20053	0.933	924.4	125	9.22	0.135222847	0.009974037	26
1119	4245	m12	1	21.648	2	N	3	73.6	0	19	1	E	EMCI	MCI	2012/10/8	20.389	NA	NA	NA	NA	NA	NA	NA	26	20	0.21	0.016	-0.635	0.706	5.56237	5.29378	1407.7	0	1	0	1	0	1	1	0	0	1.20053	0.933	924.4	125	9.22	0.135222847	0.009974037	26
1120	4245	m24	2	21.648	2	N	3	73.6	0	19	1	E	EMCI	MCI	2013/10/9	32.781	NA	NA	NA	NA	NA	NA	NA	25	22	0.33	-0.534	-0.947	0.706	5.22571	4.1365	1406.23	NA	1	0	1	0	1	1	0	0	1.20053	0.933	924.4	125	9.22	0.135222847	0.009974037	26
1121	4245	m36	3	21.648	2	N	3	73.6	0	19	1	E	EMCI	MCI	2014/10/23	26.684	NA	NA	NA	NA	NA	NA	NA	25	21	0.276	-0.373	-0.693	0.706	NA	NA	NA	NA	NA	NA	NA	NA	NA	NA	NA	NA	1.20053	0.933	924.4	125	9.22	0.135222847	0.009974037	26
1164	4268	bl	0	11.555	2	N	3	63.5	1	15	0	E	EMCI	MCI	2011/11/8	11.555	1.25422	0.975	1350	151.6	14.27	0.112296296	0.01057037	29	23	0.763	1.539	1.188	-0.756	6.66352	0.401786	1318.18	0	0	0	1	0	0	0	0	0	1.25422	0.975	1350	151.6	14.27	0.112296296	0.01057037	29
1165	4268	m12	1	11.555	7	N	3	63.5	1	15	0	E	EMCI	CN	2012/11/15	14.336	NA	NA	NA	NA	NA	NA	NA	30	22	0.576	1.452	1.2	-0.104	6.6828	0.6264	1311.74	0	0	0	1	0	0	0	0	0	1.25422	0.975	1350	151.6	14.27	0.112296296	0.01057037	29
1166	4268	m24	2	11.555	1	N	3	63.5	1	15	0	E	EMCI	CN	2013/11/20	11.708	NA	0.9564	NA	NA	NA	NA	NA	30	27	1.39	2.397	1.314	0.706	6.822	0.9204	1320.78	0	0	0	1	0	0	0	0	0	1.25422	0.975	1350	151.6	14.27	0.112296296	0.01057037	29
1167	4268	m36	3	11.555	1	N	3	63.5	1	15	0	E	EMCI	CN	2014/11/10	6.359	NA	NA	NA	NA	NA	NA	NA	30	26	0.617	2.994	1.858	0.706	NA	NA	NA	NA	NA	NA	NA	NA	NA	NA	NA	NA	1.25422	0.975	1350	151.6	14.27	0.112296296	0.01057037	29
1174	4271	bl	0	12.039	2	N	3	61.8	0	20	0	E	EMCI	MCI	2011/10/19	12.039	1.3119	1.0194	1249	162.4	17.31	0.130024019	0.013859087	30	24	0.755	1.316	0.013	0.706	4.422	0.5856	1248.34	0	1	0	0	1	1	0	0	0	1.3119	1.0194	1249	162.4	17.31	0.130024019	0.013859087	30
1175	4271	m12	1	12.039	2	N	3	61.8	0	20	0	E	EMCI	MCI	2012/10/22	10.274	NA	NA	NA	NA	NA	NA	NA	30	25	0.749	1.316	0.097	0.706	4.3092	0.5496	1316.06	0	1	0	0	1	1	0	0	0	1.3119	1.0194	1249	162.4	17.31	0.130024019	0.013859087	30
1176	4271	m24	2	12.039	2	N	3	61.8	0	20	0	E	EMCI	MCI	2013/10/3	19.861	1.2789	1.0221	1168	151.1	16.01	0.129366438	0.013707192	30	25	1.144	1.783	0.424	0.706	4.3056	0.3768	1314.65	NA	1	0	0	1	1	0	0	0	1.3119	1.0194	1249	162.4	17.31	0.130024019	0.013859087	30
1177	4271	m36	3	12.039	2	N	3	61.8	0	20	0	E	EMCI	MCI	2014/10/9	12.506	NA	NA	NA	NA	NA	NA	NA	27	24	0.457	1.465	0.233	0.706	NA	NA	NA	NA	NA	NA	NA	NA	NA	NA	NA	NA	1.3119	1.0194	1249	162.4	17.31	0.130024019	0.013859087	30
1178	4271	m48	4	12.039	2	N	3	61.8	0	20	0	E	EMCI	MCI	2015/10/27	12.273	NA	0.9777	1243	189.8	19.09	0.152695093	0.015358005	27	NA	-0.259	1.649	-0.033	0.706	4.07526	0.846288	1307.58	NA	1	0	0	1	1	0	0	0	1.3119	1.0194	1249	162.4	17.31	0.130024019	0.013859087	30
1184	4274	bl	0	13.825	2	N	3	63	0	14	1	E	EMCI	MCI	2011/10/24	13.825	1.36295	0.9901	893.6	157.3	13.63	0.176029543	0.01525291	30	27	0.85	0.016	0.185	0.706	7.7508	0.3048	1441.45	0	1	1	0	1	1	1	0	0	1.36295	0.9901	893.6	157.3	13.63	0.176029543	0.01525291	30
1185	4274	m12	1	13.825	2	N	3	63	0	14	1	E	EMCI	MCI	2012/12/11	22.497	NA	NA	NA	NA	NA	NA	NA	29	26	0.819	0.12	0.841	0.706	7.7832	0.186	1480.65	NA	1	1	0	1	1	1	0	0	1.36295	0.9901	893.6	157.3	13.63	0.176029543	0.01525291	30
1207	4281	bl	0	8.958	2	N	3	77.5	1	18	0	E	EMCI	MCI	2011/10/31	8.958	1.54143	1.0199	2741	308.1	29.09	0.112404232	0.010612915	27	28	0.773	1.167	0.926	0.706	6.89177	15.6416	1329.32	0	0	0	0	0	0	1	0	0	1.54143	1.0199	2741	308.1	29.09	0.112404232	0.010612915	27
1209	4281	m24	2	8.958	2	N	3	77.5	1	18	0	E	EMCI	MCI	2013/11/4	12.924	1.40963	1.0409	2420	325.7	27.46	0.134586777	0.011347107	26	25	0.335	0.699	0.523	0.706	6.9648	24.7956	1376.53	NA	0	0	0	0	0	1	0	0	1.54143	1.0199	2741	308.1	29.09	0.112404232	0.010612915	27
1210	4281	m36	3	8.958	2	N	3	77.5	1	18	0	E	EMCI	MCI	2014/10/20	14.739	NA	NA	NA	NA	NA	NA	NA	28	25	-0.002	0.412	0.605	0.706	NA	NA	NA	NA	NA	NA	NA	NA	NA	NA	NA	NA	1.54143	1.0199	2741	308.1	29.09	0.112404232	0.010612915	27
1214	4285	bl	0	16.254	2	N	3	74	0	16	0	E	EMCI	MCI	2011/10/25	16.254	1.32024	0.9803	1160	145.3	12.8	0.125258621	0.011034483	29	23	-0.116	-0.373	-0.366	0.706	7.482	15.2484	1638.71	0	1	1	0	0	0	1	0	0	1.32024	0.9803	1160	145.3	12.8	0.125258621	0.011034483	29
1215	4285	m12	1	16.254	2	N	3	74	0	16	0	E	EMCI	MCI	2012/10/22	4.331	NA	NA	NA	NA	NA	NA	NA	27	23	-0.644	0.267	0.549	-0.104	7.4184	17.9076	1629.1	0	1	1	0	0	0	1	0	0	1.32024	0.9803	1160	145.3	12.8	0.125258621	0.011034483	29
1216	4285	m24	2	16.254	2	N	3	74	0	16	0	E	EMCI	MCI	2013/11/7	15.053	1.25016	0.9685	NA	NA	NA	NA	NA	29	23	-0.461	-0.087	-0.014	0.706	7.3224	20.9208	1630.91	0	1	1	0	0	0	1	0	0	1.32024	0.9803	1160	145.3	12.8	0.125258621	0.011034483	29
1239	4293	bl	0	6.948	2	N	3	69.7	0	12	0	E	LMCI	MCI	2011/11/1	6.948	1.18369	0.9839	1795	213.3	18.96	0.118830084	0.010562674	26	20	-0.109	-1.545	-0.681	-0.756	7.338	3.3072	1514.45	0	1	0	0	1	0	1	0	0	1.18369	0.9839	1795	213.3	18.96	0.118830084	0.010562674	26
1240	4293	m12	1	6.948	2	N	3	69.7	0	12	0	E	LMCI	MCI	2012/10/30	8.556	NA	NA	NA	NA	NA	NA	NA	23	19	-0.219	-1.401	-0.385	-1.694	7.4016	3.7284	1515.96	0	1	0	0	1	0	1	0	0	1.18369	0.9839	1795	213.3	18.96	0.118830084	0.010562674	26
1241	4293	m24	2	6.948	5	N	3	69.7	0	12	0	E	LMCI	Dementia	2013/11/6	9.235	1.2426	0.9472	NA	NA	NA	NA	NA	22	20	-0.352	-1.686	-0.16	-1.819	7.1748	4.4808	1510.94	0	1	0	0	1	0	1	0	0	1.18369	0.9839	1795	213.3	18.96	0.118830084	0.010562674	26
1242	4293	m36	3	6.948	2	N	3	69.7	0	12	0	E	LMCI	MCI	2014/11/12	4.87	NA	NA	NA	NA	NA	NA	NA	22	20	-0.22	-1.845	-0.676	-3.01	NA	NA	NA	NA	NA	NA	NA	NA	NA	NA	NA	NA	1.18369	0.9839	1795	213.3	18.96	0.118830084	0.010562674	26
1243	4293	m48	4	6.948	5	N	3	69.7	0	12	0	E	LMCI	Dementia	2015/10/19	8.372	NA	0.9404	NA	NA	NA	NA	NA	21	NA	-0.704	-2.289	-1.303	-1.98	7.1227	4.14601	1519.38	NA	1	0	0	1	0	1	0	0	1.18369	0.9839	1795	213.3	18.96	0.118830084	0.010562674	26
1250	4299	bl	0	10.65	2	N	3	76.8	1	12	0	E	EMCI	MCI	2011/11/14	10.65	1.16366	0.9252	1771	263.8	22.2	0.148955392	0.012535291	25	19	0.561	0.245	-0.015	-1.8	6.1656	3.4248	1363.4	1	1	0	0	0	1	0	0	1	1.16366	0.9252	1771	263.8	22.2	0.148955392	0.012535291	25
1251	4299	m12	1	10.65	2	N	3	76.8	1	12	0	E	EMCI	MCI	2012/11/6	1.484	NA	NA	NA	NA	NA	NA	NA	29	26	0.459	-0.317	0.386	-0.104	6	3.282	1366.36	1	1	0	0	0	1	0	0	1	1.16366	0.9252	1771	263.8	22.2	0.148955392	0.012535291	25
1252	4299	m24	2	10.65	2	N	3	76.8	1	12	0	E	EMCI	MCI	2013/11/4	8.081	1.20386	0.9202	1720	280.5	22.24	0.163081395	0.012930233	28	22	0.486	-0.06	-0.055	-1.501	5.9208	3.3108	1377.34	1	1	0	0	0	1	0	0	1	1.16366	0.9252	1771	263.8	22.2	0.148955392	0.012535291	25
1253	4299	m36	3	10.65	2	N	3	76.8	1	12	0	E	EMCI	MCI	2014/11/17	15.072	NA	NA	NA	NA	NA	NA	NA	27	23	0.661	-0.553	-0.012	-1.8	NA	NA	NA	NA	NA	NA	NA	NA	NA	NA	NA	NA	1.16366	0.9252	1771	263.8	22.2	0.148955392	0.012535291	25
1259	4301	bl	0	22.684	2	N	3	74.6	0	18	0	E	EMCI	MCI	2011/11/8	22.684	1.28301	1.0508	1052	139.4	10.88	0.132509506	0.010342205	28	24	0.309	0.186	1.07	0.706	5.16506	11.5542	1422.14	0	1	1	0	0	0	0	0	0	1.28301	1.0508	1052	139.4	10.88	0.132509506	0.010342205	28
1260	4301	m12	1	22.684	2	N	3	74.6	0	18	0	E	EMCI	MCI	2012/11/8	26.403	NA	NA	NA	NA	NA	NA	NA	28	24	0.509	-0.298	0.184	0.706	5.11307	13.2153	1504.46	0	1	1	0	0	0	0	0	0	1.28301	1.0508	1052	139.4	10.88	0.132509506	0.010342205	28
1261	4301	m24	2	22.684	2	N	3	74.6	0	18	0	E	EMCI	MCI	2013/11/14	27.149	1.20516	1.0506	892.6	130.7	10.19	0.146426171	0.011416088	30	24	0.411	0.444	1.049	0.706	4.88657	8.38687	1521.1	0	1	1	0	0	0	0	0	0	1.28301	1.0508	1052	139.4	10.88	0.132509506	0.010342205	28
1262	4301	m36	3	22.684	2	N	3	74.6	0	18	0	E	EMCI	MCI	2014/11/12	33.317	NA	NA	NA	NA	NA	NA	NA	26	23	-0.203	0.016	0.309	0.706	NA	NA	NA	NA	NA	NA	NA	NA	NA	NA	NA	NA	1.28301	1.0508	1052	139.4	10.88	0.132509506	0.010342205	28
1263	4301	m48	4	22.684	2	N	3	74.6	0	18	0	E	EMCI	MCI	2015/11/10	6.507	NA	1.0359	764.2	126.2	9.85	0.165140016	0.012889296	29	25	0.265	-0.068	0.464	-0.104	4.69967	5.73936	1520.65	NA	1	1	0	0	0	0	0	0	1.28301	1.0508	1052	139.4	10.88	0.132509506	0.010342205	28
1283	4310	bl	0	5.455	2	N	3	62.3	1	17	1	E	EMCI	MCI	2011/11/11	5.455	1.31517	1.0153	659.3	134.9	11.45	0.204610951	0.017366904	30	27	1.203	2.087	1.253	0.706	7.02926	1.18534	1431.9	0	0	1	0	0	0	0	0	0	1.31517	1.0153	659.3	134.9	11.45	0.204610951	0.017366904	30
1284	4310	m12	1	5.455	7	N	3	62.3	1	17	1	E	EMCI	CN	2012/11/16	8.399	NA	NA	NA	NA	NA	NA	NA	30	24	2.045	1.721	1.383	-0.104	7.05195	1.15197	1436.77	0	0	1	0	0	0	0	0	0	1.31517	1.0153	659.3	134.9	11.45	0.204610951	0.017366904	30
1285	4310	m24	2	5.455	1	N	3	62.3	1	17	1	E	EMCI	CN	2013/11/8	6.579	1.29362	1.0484	NA	NA	NA	NA	NA	30	28	2.484	2.729	1.76	0.706	7.0386	1.36287	1452.16	NA	0	1	0	0	0	0	0	0	1.31517	1.0153	659.3	134.9	11.45	0.204610951	0.017366904	30
1286	4310	m36	3	5.455	1	N	3	62.3	1	17	1	E	EMCI	CN	2014/11/14	12.125	NA	NA	NA	NA	NA	NA	NA	30	28	2.428	1.892	1.515	0.706	NA	NA	NA	NA	NA	NA	NA	NA	NA	NA	NA	NA	1.31517	1.0153	659.3	134.9	11.45	0.204610951	0.017366904	30
1287	4310	m48	4	5.455	1	N	3	62.3	1	17	1	E	EMCI	CN	2015/11/23	12.335	NA	NA	NA	NA	NA	NA	NA	30	27	1.864	2.994	2.005	0.706	6.93849	1.92484	1441.85	NA	0	1	0	0	0	0	0	0	1.31517	1.0153	659.3	134.9	11.45	0.204610951	0.017366904	30
1314	4328	bl	0	4.729	2	N	3	67.6	1	14	1	E	EMCI	MCI	2011/11/21	4.729	1.30712	0.9488	1643	183.5	15.99	0.11168594	0.009732197	29	20	0.486	-0.373	-0.488	-0.896	6.08953	1.32149	1084.8	0	1	0	0	0	1	0	0	0	1.30712	0.9488	1643	183.5	15.99	0.11168594	0.009732197	29
1315	4328	m12	1	4.729	2	N	3	67.6	1	14	1	E	EMCI	MCI	2012/11/19	1.256	NA	NA	NA	NA	NA	NA	NA	27	23	0.949	-0.352	-0.286	-0.104	6.0922	1.44029	1147.87	0	1	0	0	0	1	0	0	0	1.30712	0.9488	1643	183.5	15.99	0.11168594	0.009732197	29
1316	4328	m24	2	4.729	2	N	3	67.6	1	14	1	E	EMCI	MCI	2013/11/20	8.229	1.31483	0.9167	1724	194.3	16.69	0.112703016	0.009680974	25	23	1.353	-0.607	-0.427	-0.104	6.17096	1.57778	1151.73	NA	1	0	0	0	1	0	0	0	1.30712	0.9488	1643	183.5	15.99	0.11168594	0.009732197	29
1317	4331	bl	0	7.849	2	N	3	75.3	1	15	1	E	EMCI	MCI	2011/12/5	7.849	1.04005	0.9646	992	150.3	12.78	0.151512097	0.012883065	29	23	1.001	0.209	0.156	0.706	7.4751	31.2779	1465.35	0	1	0	0	0	1	0	0	0	1.04005	0.9646	992	150.3	12.78	0.151512097	0.012883065	29
1318	4331	m12	1	7.849	2	N	3	75.3	1	15	1	E	EMCI	MCI	2012/12/3	7.216	NA	NA	NA	NA	NA	NA	NA	29	22	0.557	0.537	0.87	0.706	7.434	30.5796	1472.47	0	1	0	0	0	1	0	0	0	1.04005	0.9646	992	150.3	12.78	0.151512097	0.012883065	29
1319	4331	m24	2	7.849	2	N	3	75.3	1	15	1	E	EMCI	MCI	2013/12/4	6.088	1.00399	1.0168	NA	NA	NA	NA	NA	29	26	0.907	0.537	0.87	-0.104	7.391	27.2961	1501.69	NA	1	0	0	0	1	0	0	0	1.04005	0.9646	992	150.3	12.78	0.151512097	0.012883065	29
1320	4331	m36	3	7.849	2	N	3	75.3	1	15	1	E	EMCI	MCI	2014/12/9	11.036	NA	NA	NA	NA	NA	NA	NA	28	22	0.504	0.209	0.59	0.706	NA	NA	NA	NA	NA	NA	NA	NA	NA	NA	NA	NA	1.04005	0.9646	992	150.3	12.78	0.151512097	0.012883065	29
1321	4331	m48	4	7.849	5	N	3	75.3	1	15	1	E	EMCI	Dementia	2015/12/9	9.606	NA	1.0102	NA	NA	NA	NA	NA	28	24	0.659	0.445	0.561	-0.564	7.11336	34.1572	1496.33	NA	1	0	0	0	1	0	0	0	1.04005	0.9646	992	150.3	12.78	0.151512097	0.012883065	29
1372	4354	bl	0	16.364	2	N	3	75.7	0	14	0	E	LMCI	MCI	2012/1/17	16.364	1.27703	0.9988	1272	268.9	24.45	0.211399371	0.019221698	29	20	-0.493	-0.472	-0.011	-1.492	6.51171	2.7849	1442.61	0	NA	NA	NA	NA	NA	NA	NA	NA	1.27703	0.9988	1272	268.9	24.45	0.211399371	0.019221698	29
1373	4354	m12	1	16.364	2	N	3	75.7	0	14	0	E	LMCI	MCI	2013/1/17	6.74	NA	NA	NA	NA	NA	NA	NA	29	23	0.109	-0.636	-0.464	-0.896	6.41145	3.24905	1424.55	NA	NA	NA	NA	NA	NA	NA	NA	NA	1.27703	0.9988	1272	268.9	24.45	0.211399371	0.019221698	29
1374	4354	m24	2	16.364	2	N	3	75.7	0	14	0	E	LMCI	MCI	2014/1/14	12.758	1.25305	1.0075	NA	NA	NA	NA	NA	24	20	-0.049	-0.493	-0.223	-0.104	6.10945	2.10786	1419.43	NA	NA	NA	NA	NA	NA	NA	NA	NA	1.27703	0.9988	1272	268.9	24.45	0.211399371	0.019221698	29
1375	4354	m36	3	16.364	2	N	3	75.7	0	14	0	E	LMCI	MCI	2015/1/13	11.817	NA	NA	NA	NA	NA	NA	NA	28	21	0.072	-0.167	-0.315	-0.104	NA	NA	NA	NA	NA	NA	NA	NA	NA	NA	NA	NA	1.27703	0.9988	1272	268.9	24.45	0.211399371	0.019221698	29
1377	4356	bl	0	7.817	2	N	3	68.1	0	20	0	E	EMCI	MCI	2011/11/28	7.817	1.23765	1.0886	3331	553.5	52.3	0.166166316	0.015700991	28	26	1.391	0.737	0.102	-0.448	7.6044	1.0548	1351.38	0	0	1	0	0	0	1	0	0	1.23765	1.0886	3331	553.5	52.3	0.166166316	0.015700991	28
1379	4356	m24	2	7.817	2	N	3	68.1	0	20	0	E	EMCI	MCI	2013/12/9	8.146	1.26955	1.0669	NA	NA	NA	NA	NA	30	28	2.332	0.672	0.59	0.706	7.7208	1.3596	1443.4	NA	0	1	0	0	0	1	0	0	1.23765	1.0886	3331	553.5	52.3	0.166166316	0.015700991	28
1380	4356	m36	3	7.817	2	N	3	68.1	0	20	0	E	EMCI	MCI	2014/11/25	9.492	NA	NA	NA	NA	NA	NA	NA	30	28	1.88	0.936	0.782	0.706	NA	NA	NA	NA	NA	NA	NA	NA	NA	NA	NA	NA	1.23765	1.0886	3331	553.5	52.3	0.166166316	0.015700991	28
1391	4360	bl	0	7.417	2	N	3	59.5	1	20	0	E	EMCI	MCI	2011/12/9	7.417	1.41473	0.9853	1305	146.4	12.34	0.112183908	0.009455939	30	25	1.465	1.316	1.16	0.706	7.75942	3.41852	1357.27	0	1	0	0	0	1	1	0	0	1.41473	0.9853	1305	146.4	12.34	0.112183908	0.009455939	30
1392	4360	m12	1	7.417	2	N	3	59.5	1	20	0	E	EMCI	MCI	2013/2/25	22.655	NA	NA	NA	NA	NA	NA	NA	30	28	2.269	0.844	1.856	0.706	7.8	2.4336	1384.05	0	1	0	0	0	1	1	0	0	1.41473	0.9853	1305	146.4	12.34	0.112183908	0.009455939	30
1393	4360	m24	2	7.417	2	N	3	59.5	1	20	0	E	EMCI	MCI	2014/1/13	10.624	1.4403	0.9732	NA	NA	NA	NA	NA	30	30	2.251	1.708	1.248	0.706	7.7748	3.6588	1381.25	0	1	0	0	0	1	1	0	0	1.41473	0.9853	1305	146.4	12.34	0.112183908	0.009455939	30
1394	4360	m36	3	7.417	2	N	3	59.5	1	20	0	E	EMCI	MCI	2015/3/9	11.487	NA	NA	NA	NA	NA	NA	NA	30	27	1.899	1.101	1.76	0.706	NA	NA	NA	NA	NA	NA	NA	NA	NA	NA	NA	NA	1.41473	0.9853	1305	146.4	12.34	0.112183908	0.009455939	30
1432	4380	bl	0	10.957	2	N	3	71.8	0	17	0	E	EMCI	MCI	2012/1/26	10.957	1.24402	1.0138	NA	NA	NA	NA	NA	29	28	0.935	0.935	0.504	0.706	7.5118	2.74281	1574.3	0	0	0	0	0	0	1	0	0	1.24402	1.0138	NA	NA	NA	NA	NA	29
1433	4380	m12	1	10.957	1	N	3	71.8	0	17	0	E	EMCI	CN	2013/3/14	12.26	NA	NA	NA	NA	NA	NA	NA	30	30	0.591	1.01	0.837	0.706	7.52912	2.56334	1563.37	NA	0	0	0	0	0	1	0	0	1.24402	1.0138	NA	NA	NA	NA	NA	29
1434	4380	m24	2	10.957	2	N	3	71.8	0	17	0	E	EMCI	MCI	2014/2/26	14.572	1.26247	0.9657	NA	NA	NA	NA	NA	30	26	0.97	-0.29	0.384	0.706	7.39174	2.93219	1563.77	NA	0	0	0	0	0	1	0	0	1.24402	1.0138	NA	NA	NA	NA	NA	29
1435	4380	m36	3	10.957	2	N	3	71.8	0	17	0	E	EMCI	MCI	2015/2/9	8.635	NA	NA	NA	NA	NA	NA	NA	30	28	1.208	2.247	1.498	0.706	7.49447	4.5598	1568.03	NA	0	0	0	0	0	1	0	0	1.24402	1.0138	NA	NA	NA	NA	NA	29
1436	4380	m48	4	10.957	2	N	3	71.8	0	17	0	E	EMCI	MCI	2016/2/4	13.113	NA	0.9638	NA	NA	NA	NA	NA	30	NA	1.075	2.046	1.856	0.706	7.37441	4.9336	1604.51	NA	0	0	0	0	0	1	0	0	1.24402	1.0138	NA	NA	NA	NA	NA	29
1437	4381	bl	0	11.157	2	N	3	55	1	17	1	E	LMCI	MCI	2012/2/10	11.157	1.24861	1.0631	1720	178.9	15.25	0.104011628	0.008866279	27	26	0.91	1.06	0.472	-0.104	7.422	0.5412	1296.07	0	1	0	1	1	1	1	0	0	1.24861	1.0631	1720	178.9	15.25	0.104011628	0.008866279	27
1438	4381	m12	1	11.157	7	N	3	55	1	17	1	E	LMCI	CN	2013/1/25	10.073	NA	NA	NA	NA	NA	NA	NA	29	25	1.213	1.419	1.275	-0.104	7.4496	0.5052	1305.31	0	1	0	1	1	1	1	0	0	1.24861	1.0631	1720	178.9	15.25	0.104011628	0.008866279	27
1439	4381	m24	2	11.157	4	N	3	55	1	17	1	E	LMCI	MCI	2014/2/21	13.368	1.19037	1.0436	1853	207.8	17.74	0.112142472	0.009573664	29	29	0.992	1.06	0.231	-0.104	7.13338	0.273642	1320.69	NA	1	0	1	1	1	1	0	0	1.24861	1.0631	1720	178.9	15.25	0.104011628	0.008866279	27
1440	4381	m36	3	11.157	7	N	3	55	1	17	1	E	LMCI	CN	2015/4/3	12.456	NA	NA	NA	NA	NA	NA	NA	30	23	1.39	1.473	0.669	-0.104	NA	NA	NA	NA	NA	NA	NA	NA	NA	NA	NA	NA	1.24861	1.0631	1720	178.9	15.25	0.104011628	0.008866279	27
1441	4381	m48	4	11.157	1	N	3	55	1	17	1	E	LMCI	CN	2016/2/3	13.257	NA	1.0617	1517	206.9	18.49	0.136387607	0.01218853	30	27	1.165	1.394	0.743	-0.896	7.42971	0.28699	1324.92	NA	1	0	1	1	1	1	0	0	1.24861	1.0631	1720	178.9	15.25	0.104011628	0.008866279	27
1475	4390	bl	0	12.859	2	N	3	76.2	1	12	0	E	EMCI	MCI	2011/12/16	12.859	1.45969	1.0634	1595	169.8	15.94	0.10645768	0.00999373	30	22	0.073	1.233	0.369	-0.104	5.8188	2.0652	1167.57	0	1	0	0	0	1	1	0	0	1.45969	1.0634	1595	169.8	15.94	0.10645768	0.00999373	30
1476	4390	m12	1	12.859	2	N	3	76.2	1	12	0	E	EMCI	MCI	2012/12/3	16.462	NA	NA	NA	NA	NA	NA	NA	30	24	0.042	1.359	0.669	-0.104	5.7408	1.8336	1226.75	NA	1	0	0	0	1	1	0	0	1.45969	1.0634	1595	169.8	15.94	0.10645768	0.00999373	30
1477	4390	m24	2	12.859	2	N	3	76.2	1	12	0	E	EMCI	MCI	2013/12/23	12.234	1.46137	1.0822	NA	NA	NA	NA	NA	30	28	0.284	0.842	0.583	-0.104	5.5464	2.0556	1229.86	NA	NA	NA	NA	NA	NA	NA	NA	NA	1.45969	1.0634	1595	169.8	15.94	0.10645768	0.00999373	30
1478	4390	m36	3	12.859	2	N	3	76.2	1	12	0	E	EMCI	MCI	2014/12/9	11.693	NA	NA	NA	NA	NA	NA	NA	29	25	0.641	0.644	0.76	-0.104	5.44748	1.90215	1220.65	NA	NA	NA	NA	NA	NA	NA	NA	NA	1.45969	1.0634	1595	169.8	15.94	0.10645768	0.00999373	30
1479	4390	m48	4	12.859	2	N	3	76.2	1	12	0	E	EMCI	MCI	2015/11/17	12.295	NA	NA	NA	NA	NA	NA	NA	29	27	0.308	1.216	1.307	-0.756	NA	NA	NA	NA	NA	NA	NA	NA	NA	NA	NA	NA	1.45969	1.0634	1595	169.8	15.94	0.10645768	0.00999373	30
1491	4394	bl	0	10.671	2	N	3	75.9	1	18	0	E	LMCI	MCI	2012/1/16	10.671	1.3062	1.0456	1086	165.2	14.77	0.152117864	0.013600368	30	25	1.74	0.133	0.419	0.706	6.4968	10.4484	1399.51	0	1	0	1	0	0	1	0	0	1.3062	1.0456	1086	165.2	14.77	0.152117864	0.013600368	30
1492	4394	m12	1	10.671	2	N	3	75.9	1	18	0	E	LMCI	MCI	2013/1/15	12.13	NA	NA	NA	NA	NA	NA	NA	30	28	1.972	0.842	1.004	-0.649	6.2676	7.974	1374.28	0	1	0	1	0	0	1	0	0	1.3062	1.0456	1086	165.2	14.77	0.152117864	0.013600368	30
1493	4394	m24	2	10.671	2	N	3	75.9	1	18	0	E	LMCI	MCI	2014/1/20	15.36	1.23403	1.0316	NA	NA	NA	NA	NA	30	25	2.162	0.016	0.422	0.706	6.3432	11.7828	1369.55	NA	NA	NA	NA	NA	NA	NA	NA	NA	1.3062	1.0456	1086	165.2	14.77	0.152117864	0.013600368	30
1494	4394	m36	3	10.671	2	N	3	75.9	1	18	0	E	LMCI	MCI	2015/2/16	15.217	NA	NA	NA	NA	NA	NA	NA	30	29	1.921	0.272	0.422	0.706	6.234	12.8544	1387.37	NA	1	0	1	0	0	1	0	0	1.3062	1.0456	1086	165.2	14.77	0.152117864	0.013600368	30
1495	4394	m48	4	10.671	2	N	3	75.9	1	18	0	E	LMCI	MCI	2016/1/18	13.07	NA	NA	NA	NA	NA	NA	NA	30	26	1.58	0.088	-0.06	-0.104	NA	NA	NA	NA	NA	NA	NA	NA	NA	NA	NA	NA	1.3062	1.0456	1086	165.2	14.77	0.152117864	0.013600368	30
1496	4395	bl	0	13.272	2	N	3	72.4	1	16	0	E	LMCI	MCI	2012/1/23	13.272	1.44577	1.0131	982.1	103.8	11.81	0.105691885	0.012025252	26	23	0.283	-0.184	-0.128	-1.204	5.5596	17.3424	1185.88	0	0	1	0	0	1	0	0	0	1.44577	1.0131	982.1	103.8	11.81	0.105691885	0.012025252	26
1497	4395	m12	1	13.272	2	N	3	72.4	1	16	0	E	LMCI	MCI	2013/1/16	13.976	NA	NA	NA	NA	NA	NA	NA	30	22	0.63	0.11	-0.416	-0.104	5.45282	18.0403	1187.72	0	0	1	0	0	1	0	0	0	1.44577	1.0131	982.1	103.8	11.81	0.105691885	0.012025252	26
1498	4395	m24	2	13.272	2	N	3	72.4	1	16	0	E	LMCI	MCI	2014/1/9	17.174	1.46108	1.0397	1062	104.1	11.16	0.098022599	0.010508475	26	25	0.642	-0.185	0.208	0.706	5.5404	20.6088	1172.21	0	0	1	0	0	1	0	0	0	1.44577	1.0131	982.1	103.8	11.81	0.105691885	0.012025252	26
1499	4395	m36	3	13.272	2	N	3	72.4	1	16	0	E	LMCI	MCI	2015/2/2	9.968	NA	NA	NA	NA	NA	NA	NA	27	23	0.52	0.771	-0.279	-1.795	NA	NA	NA	NA	NA	NA	NA	NA	NA	NA	NA	NA	1.44577	1.0131	982.1	103.8	11.81	0.105691885	0.012025252	26
1500	4395	m48	4	13.272	2	N	3	72.4	1	16	0	E	LMCI	MCI	2016/1/19	10.043	NA	1.0366	1147	113.7	12.15	0.09912816	0.010592851	29	25	0.667	0.253	0.411	0.706	5.532	24.0648	1175.53	NA	0	1	0	0	1	0	0	0	1.44577	1.0131	982.1	103.8	11.81	0.105691885	0.012025252	26
1600	4432	bl	0	15.819	2	N	3	61.6	0	14	0	E	LMCI	MCI	2012/2/24	15.819	NA	NA	1454	177.9	14.83	0.122352132	0.01019945	28	15	-0.538	-1.939	-1.291	-0.896	9.354	5.0136	1657.6	0	1	0	1	1	1	1	0	0	NA	NA	1454	177.9	14.83	0.122352132	0.01019945	28
1601	4432	m12	1	15.819	3	N	3	61.6	0	14	0	E	LMCI	Dementia	2013/2/22	16.141	NA	NA	NA	NA	NA	NA	NA	26	17	-0.508	-1.736	-1.285	-1.402	NA	NA	NA	NA	NA	NA	NA	NA	NA	NA	NA	NA	NA	NA	1454	177.9	14.83	0.122352132	0.01019945	28
1602	4432	m24	2	15.819	3	N	3	61.6	0	14	0	E	LMCI	Dementia	2014/3/19	32.709	NA	NA	1253	164.7	13.72	0.131444533	0.010949721	21	12	-1.073	-1.514	-2.092	-0.896	9.5352	6.5712	1685.25	NA	1	0	1	1	1	1	0	0	NA	NA	1454	177.9	14.83	0.122352132	0.01019945	28
1603	4432	m36	3	15.819	3	N	3	61.6	0	14	0	E	LMCI	Dementia	2015/3/9	19.974	NA	NA	NA	NA	NA	NA	NA	24	15	-0.373	-0.899	-1.41	-1.819	NA	NA	NA	NA	NA	NA	NA	NA	NA	NA	NA	NA	NA	NA	1454	177.9	14.83	0.122352132	0.01019945	28
1604	4432	m48	4	15.819	3	N	3	61.6	0	14	0	E	LMCI	Dementia	2016/2/24	22.033	NA	NA	1998	205.2	16.5	0.102702703	0.008258258	22	14	-0.711	-0.658	-0.958	-1.638	NA	NA	NA	NA	NA	NA	NA	NA	NA	NA	NA	NA	NA	NA	1454	177.9	14.83	0.122352132	0.01019945	28
1606	4434	bl	0	15.348	2	N	3	66.5	0	17	0	E	EMCI	MCI	2012/2/1	15.348	1.31253	1.0337	1245	144.6	12.73	0.116144578	0.0102249	30	23	0.196	0.397	0.669	-0.896	6.52285	1.03103	1328.6	0	0	0	0	0	1	0	1	0	1.31253	1.0337	1245	144.6	12.73	0.116144578	0.0102249	30
1607	4434	m12	1	15.348	2	N	3	66.5	0	17	0	E	EMCI	MCI	2013/2/21	15.744	NA	NA	NA	NA	NA	NA	NA	29	25	0.092	0.948	0.99	-1.638	6.29634	0.99885	1316.87	NA	0	0	0	0	1	0	1	0	1.31253	1.0337	1245	144.6	12.73	0.116144578	0.0102249	30
1608	4434	m24	2	15.348	2	N	3	66.5	0	17	0	E	EMCI	MCI	2014/3/11	4.935	1.36315	1.0584	NA	NA	NA	NA	NA	30	23	0.298	0.995	1.464	-0.674	6.38794	1.0793	1331.24	NA	0	0	0	0	1	0	1	0	1.31253	1.0337	1245	144.6	12.73	0.116144578	0.0102249	30
1609	4434	m36	3	15.348	5	N	3	66.5	0	17	0	E	EMCI	Dementia	2015/2/12	10.482	NA	NA	NA	NA	NA	NA	NA	29	24	0.405	1.842	2.16	-1.33	NA	NA	NA	NA	NA	NA	NA	NA	NA	NA	NA	NA	1.31253	1.0337	1245	144.6	12.73	0.116144578	0.0102249	30
1610	4434	m48	4	15.348	8	N	3	66.5	0	17	0	E	EMCI	MCI	2016/1/21	4.103	NA	1.0103	NA	NA	NA	NA	NA	29	22	0.186	1.419	1.359	-0.104	6.30996	1.04836	1318.67	NA	0	0	0	0	1	0	1	0	1.31253	1.0337	1245	144.6	12.73	0.116144578	0.0102249	30
1619	4443	bl	0	12.512	2	N	3	67.9	0	12	0	E	EMCI	MCI	2012/2/21	12.512	1.2905	0.9892	1620	205.7	18.04	0.126975309	0.011135802	29	28	1.357	0.314	1.161	0.706	7.9092	2.9364	1417.93	0	1	0	0	0	0	1	0	0	1.2905	0.9892	1620	205.7	18.04	0.126975309	0.011135802	29
1620	4443	m12	1	12.512	2	N	3	67.9	0	12	0	E	EMCI	MCI	2013/5/23	8.584	NA	NA	NA	NA	NA	NA	NA	30	30	1.941	0.766	1.504	0.706	7.76743	2.87791	1433.68	NA	1	0	0	0	0	1	0	0	1.2905	0.9892	1620	205.7	18.04	0.126975309	0.011135802	29
1621	4443	m24	2	12.512	2	N	3	67.9	0	12	0	E	EMCI	MCI	2014/3/11	8.313	1.31587	0.9901	NA	NA	NA	NA	NA	24	26	1.468	0.356	0.782	-1.381	7.7832	2.8872	1424.19	0	1	0	0	0	0	1	0	0	1.2905	0.9892	1620	205.7	18.04	0.126975309	0.011135802	29
1622	4443	m36	3	12.512	2	N	3	67.9	0	12	0	E	EMCI	MCI	2015/3/26	8.99	NA	NA	NA	NA	NA	NA	NA	30	27	1.637	-0.001	0.605	-0.104	NA	NA	NA	NA	NA	NA	NA	NA	NA	NA	NA	NA	1.2905	0.9892	1620	205.7	18.04	0.126975309	0.011135802	29
1623	4443	m48	4	12.512	2	N	3	67.9	0	12	0	E	EMCI	MCI	2016/4/13	9.352	NA	0.9674	NA	NA	NA	NA	NA	30	26	1.071	0.725	0.733	0.706	7.4292	2.6124	1459.61	NA	NA	NA	NA	NA	NA	NA	NA	NA	1.2905	0.9892	1620	205.7	18.04	0.126975309	0.011135802	29
1629	4445	bl	0	13.534	2	N	3	73.7	0	14	0	E	EMCI	MCI	2012/1/25	13.534	1.30977	0.9644	1809	199.3	16.52	0.110171365	0.009132117	30	25	0.333	0.537	0.274	-0.104	6.6168	1.4976	1457.24	0	1	1	0	0	1	1	0	0	1.30977	0.9644	1809	199.3	16.52	0.110171365	0.009132117	30
1630	4445	m12	1	13.534	2	N	3	73.7	0	14	0	E	EMCI	MCI	2013/2/4	15.74	NA	NA	NA	NA	NA	NA	NA	29	25	1.016	0.266	0.422	0.706	6.3216	0.9264	1423.12	0	1	1	0	0	1	1	0	0	1.30977	0.9644	1809	199.3	16.52	0.110171365	0.009132117	30
1631	4445	m24	2	13.534	2	N	3	73.7	0	14	0	E	EMCI	MCI	2014/1/28	12.877	1.26376	0.9657	NA	NA	NA	NA	NA	29	21	0.282	0.737	-0.289	-0.448	6.5004	1.644	1412.14	NA	NA	NA	NA	NA	NA	NA	NA	NA	1.30977	0.9644	1809	199.3	16.52	0.110171365	0.009132117	30
1651	4455	bl	0	15.67	2	N	3	64.2	0	18	0	E	EMCI	MCI	2012/3/5	15.67	1.28798	0.9564	2340	283.7	29.46	0.121239316	0.012589744	28	24	-0.354	-0.4	-0.05	0.706	6.96967	1.65732	1522.7	0	1	0	1	0	0	1	0	0	1.28798	0.9564	2340	283.7	29.46	0.121239316	0.012589744	28
1652	4455	m12	1	15.67	2	N	3	64.2	0	18	0	E	EMCI	MCI	2013/5/15	20.255	NA	NA	NA	NA	NA	NA	NA	30	25	-0.012	-0.256	0.782	-0.871	6.87931	2.41977	1514.14	NA	1	0	1	0	0	1	0	0	1.28798	0.9564	2340	283.7	29.46	0.121239316	0.012589744	28
1653	4455	m24	2	15.67	2	N	3	64.2	0	18	0	E	EMCI	MCI	2014/2/11	20.702	NA	0.9601	NA	NA	NA	NA	NA	26	24	-0.366	0.214	-0.68	0.706	6.88793	2.17984	1498.69	NA	1	0	1	0	0	1	0	0	1.28798	0.9564	2340	283.7	29.46	0.121239316	0.012589744	28
1655	4455	m48	4	15.67	2	N	3	64.2	0	18	0	E	EMCI	MCI	2016/3/7	24.048	NA	NA	NA	NA	NA	NA	NA	30	26	0.195	0.016	0.504	-0.931	NA	NA	NA	NA	NA	NA	NA	NA	NA	NA	NA	NA	1.28798	0.9564	2340	283.7	29.46	0.121239316	0.012589744	28
1668	4463	bl	0	12.517	2	N	3	66.5	0	13	1	E	EMCI	MCI	2012/2/29	12.517	1.305	0.9759	1404	134.4	12.05	0.095726496	0.008582621	28	23	0.615	0.394	0.679	0.706	5.6544	0.9828	1381.52	0	0	1	0	0	0	0	0	0	1.305	0.9759	1404	134.4	12.05	0.095726496	0.008582621	28
1669	4463	m12	1	12.517	2	N	3	66.5	0	13	1	E	EMCI	MCI	2013/2/18	11.71	NA	NA	NA	NA	NA	NA	NA	28	22	0.278	0.777	0.881	0.706	5.75449	0.90769	1392.81	0	0	1	0	0	0	0	0	0	1.305	0.9759	1404	134.4	12.05	0.095726496	0.008582621	28
1670	4463	m24	2	12.517	2	N	3	66.5	0	13	1	E	EMCI	MCI	2014/2/20	19.504	NA	NA	NA	NA	NA	NA	NA	25	23	0.587	0.553	0.7	-0.104	5.90646	2.13014	1398.8	0	0	1	0	0	0	0	0	0	1.305	0.9759	1404	134.4	12.05	0.095726496	0.008582621	28
1671	4463	m36	3	12.517	2	N	3	66.5	0	13	1	E	EMCI	MCI	2015/2/17	20.123	NA	NA	NA	NA	NA	NA	NA	28	21	0.359	0.498	0.887	-0.104	NA	NA	NA	NA	NA	NA	NA	NA	NA	NA	NA	NA	1.305	0.9759	1404	134.4	12.05	0.095726496	0.008582621	28
1672	4463	m48	4	12.517	2	N	3	66.5	0	13	1	E	EMCI	MCI	2016/3/3	26.547	NA	NA	NA	NA	NA	NA	NA	27	23	0.139	0.431	0.224	-0.564	NA	NA	NA	NA	NA	NA	NA	NA	NA	NA	NA	NA	1.305	0.9759	1404	134.4	12.05	0.095726496	0.008582621	28
1677	4465	bl	0	5.95	2	N	3	61.1	1	16	1	E	EMCI	MCI	2012/2/21	5.95	1.37219	1.0258	1423	235.8	20.98	0.165706254	0.0147435	28	25	1.23	0.711	1.438	0.706	7.29	0.504	1380.42	0	1	0	1	0	0	1	0	0	1.37219	1.0258	1423	235.8	20.98	0.165706254	0.0147435	28
1678	4465	m12	1	5.95	2	N	3	61.1	1	16	1	E	EMCI	MCI	2013/2/27	6.356	NA	NA	NA	NA	NA	NA	NA	27	23	1.46	-0.006	0.605	0.706	7.0068	0.3444	1371.31	0	1	0	1	0	0	1	0	0	1.37219	1.0258	1423	235.8	20.98	0.165706254	0.0147435	28
1679	4465	m12	1	5.95	2	N	3	61.1	1	16	1	E	EMCI	MCI	2013/2/27	13.434	NA	NA	NA	NA	NA	NA	NA	27	23	1.46	-0.006	0.605	0.706	7.0068	0.3444	1371.31	0	1	0	1	0	0	1	0	0	1.37219	1.0258	1423	235.8	20.98	0.165706254	0.0147435	28
1680	4465	m24	2	5.95	2	N	3	61.1	1	16	1	E	EMCI	MCI	2014/3/6	5.944	1.49167	1.036	NA	NA	NA	NA	NA	30	29	2.002	1.06	0.504	0.706	6.8736	0.6168	1392.45	NA	NA	NA	NA	NA	NA	NA	NA	NA	1.37219	1.0258	1423	235.8	20.98	0.165706254	0.0147435	28
1681	4465	m36	3	5.95	2	N	3	61.1	1	16	1	E	EMCI	MCI	2015/4/14	0.643	NA	NA	NA	NA	NA	NA	NA	30	25	1.849	1.222	0.782	0.706	NA	NA	NA	NA	NA	NA	NA	NA	NA	NA	NA	NA	1.37219	1.0258	1423	235.8	20.98	0.165706254	0.0147435	28
1682	4465	m48	4	5.95	2	N	3	61.1	1	16	1	E	EMCI	MCI	2016/2/18	6.854	NA	NA	NA	NA	NA	NA	NA	29	29	1.7	1.167	1.079	0.706	NA	NA	NA	NA	NA	NA	NA	NA	NA	NA	NA	NA	1.37219	1.0258	1423	235.8	20.98	0.165706254	0.0147435	28
1691	4468	bl	0	9.744	2	N	3	62.3	1	16	0	E	EMCI	MCI	2012/2/16	9.744	1.35773	0.9848	2248	200.9	16.25	0.089368327	0.007228648	29	28	0.542	0.979	1.389	-0.104	5.8692	0.3492	1256.6	0	0	0	1	0	0	0	0	0	1.35773	0.9848	2248	200.9	16.25	0.089368327	0.007228648	29
1692	4468	m12	1	9.744	2	N	3	62.3	1	16	0	E	EMCI	MCI	2013/2/22	4.809	NA	NA	NA	NA	NA	NA	NA	29	27	0.493	0.979	1.275	-0.104	5.4372	0.6696	1253.18	0	0	0	1	0	0	0	0	0	1.35773	0.9848	2248	200.9	16.25	0.089368327	0.007228648	29
1693	4468	m24	2	9.744	2	N	3	62.3	1	16	0	E	EMCI	MCI	2014/2/27	33.801	1.37959	1.0173	1874	172.5	13.97	0.092049093	0.007454642	30	26	0.038	0.979	1.161	-0.104	5.3856	0.9252	1258.14	0	0	0	1	0	0	0	0	0	1.35773	0.9848	2248	200.9	16.25	0.089368327	0.007228648	29
1704	4475	bl	0	4.568	2	N	3	83.9	0	14	1	E	EMCI	MCI	2012/3/1	4.568	1.07624	1.0803	1103	430.2	37.85	0.390027199	0.034315503	26	17	-0.736	0.093	-0.579	-0.104	4.6212	5.4492	1484.48	0	1	0	0	0	1	1	0	0	1.07624	1.0803	1103	430.2	37.85	0.390027199	0.034315503	26
1705	4475	m12	1	4.568	2	N	3	83.9	0	14	1	E	EMCI	MCI	2013/3/11	13.956	NA	NA	NA	NA	NA	NA	NA	23	21	-1.083	0.431	-0.387	-0.104	4.5372	5.0304	1480.9	0	1	0	0	0	1	1	0	0	1.07624	1.0803	1103	430.2	37.85	0.390027199	0.034315503	26
1706	4476	bl	0	23.949	2	N	3	88.6	0	11	0	E	EMCI	MCI	2012/2/7	23.949	1.26995	1.0208	2176	258.9	23.75	0.118979779	0.010914522	30	22	0.629	0.03	0.082	-0.984	6.0444	16.4376	1366.33	0	1	1	0	0	1	0	0	0	1.26995	1.0208	2176	258.9	23.75	0.118979779	0.010914522	30
1707	4476	m12	1	23.949	2	N	3	88.6	0	11	0	E	EMCI	MCI	2013/2/1	24.707	NA	NA	NA	NA	NA	NA	NA	29	22	0.691	-0.055	0.631	-0.104	5.88	15.3552	1337.67	NA	1	1	0	0	1	0	0	0	1.26995	1.0208	2176	258.9	23.75	0.118979779	0.010914522	30
1708	4476	m24	2	23.949	2	N	3	88.6	0	11	0	E	EMCI	MCI	2014/3/7	14.675	NA	1.0249	1873	256.8	22.98	0.137106247	0.012269087	26	24	0.534	-0.157	0.15	-0.104	5.886	22.2072	1335.89	0	1	1	0	0	1	0	0	0	1.26995	1.0208	2176	258.9	23.75	0.118979779	0.010914522	30
1709	4476	m36	3	23.949	2	N	3	88.6	0	11	0	E	EMCI	MCI	2015/5/8	14.728	NA	NA	NA	NA	NA	NA	NA	27	26	0.726	0.016	0.244	-0.756	NA	NA	NA	NA	NA	NA	NA	NA	NA	NA	NA	NA	1.26995	1.0208	2176	258.9	23.75	0.118979779	0.010914522	30
1797	4512	bl	0	9.351	7	N	3	68	1	16	0	E	EMCI	CN	2012/5/3	9.351	1.34998	0.999	2123	316	26.64	0.148845973	0.012548281	28	26	1.05	0.979	0.765	0.706	5.778	16.5624	1258.89	1	1	1	0	0	0	1	0	1	1.34998	0.999	2123	316	26.64	0.148845973	0.012548281	28
1798	4512	m12	1	9.351	2	N	3	68	1	16	0	E	EMCI	MCI	2013/6/17	12.822	NA	NA	NA	NA	NA	NA	NA	26	28	1.229	0.725	0.666	0.706	5.39275	16.0114	1306.08	1	1	1	0	0	0	1	0	1	1.34998	0.999	2123	316	26.64	0.148845973	0.012548281	28
1799	4512	m24	2	9.351	2	N	3	68	1	16	0	E	EMCI	MCI	2014/4/28	12.615	1.29851	0.9821	NA	NA	NA	NA	NA	25	24	1.187	0.815	-0.163	0.706	5.6484	15.654	1300.75	1	1	1	0	0	0	1	0	1	1.34998	0.999	2123	316	26.64	0.148845973	0.012548281	28
1800	4512	m36	3	9.351	2	N	3	68	1	16	0	E	EMCI	MCI	2015/5/5	9.105	NA	NA	NA	NA	NA	NA	NA	28	29	1.194	0.412	0.384	0.706	NA	NA	NA	NA	NA	NA	NA	NA	NA	NA	NA	NA	1.34998	0.999	2123	316	26.64	0.148845973	0.012548281	28
1802	4513	bl	0	26.059	2	N	3	60.6	0	19	1	E	EMCI	MCI	2012/3/9	26.059	1.43669	1.0506	1085	188.9	15.28	0.174101382	0.014082949	29	27	1.172	0.872	0.743	-0.104	5.8332	0.3948	1411.26	0	0	0	1	0	0	0	0	0	1.43669	1.0506	1085	188.9	15.28	0.174101382	0.014082949	29
1803	4513	m12	1	26.059	2	N	3	60.6	0	19	1	E	EMCI	MCI	2013/3/1	11.807	NA	NA	NA	NA	NA	NA	NA	30	29	2.014	0.832	1.079	-0.104	5.76784	0.224253	1416.53	0	0	0	1	0	0	0	0	0	1.43669	1.0506	1085	188.9	15.28	0.174101382	0.014082949	29
1804	4513	m24	2	26.059	2	N	3	60.6	0	19	1	E	EMCI	MCI	2014/2/28	17.999	1.41505	1.0836	880.4	201.3	15.79	0.22864607	0.01793503	30	29	2.348	1.236	0.823	0.706	5.7432	0.3972	1411.48	NA	0	0	1	0	0	0	0	0	1.43669	1.0506	1085	188.9	15.28	0.174101382	0.014082949	29
1805	4513	m36	3	26.059	2	N	3	60.6	0	19	1	E	EMCI	MCI	2015/3/20	2.43	NA	NA	NA	NA	NA	NA	NA	27	30	2.017	0.644	0.831	0.706	NA	NA	NA	NA	NA	NA	NA	NA	NA	NA	NA	NA	1.43669	1.0506	1085	188.9	15.28	0.174101382	0.014082949	29
1806	4513	m48	4	26.059	7	N	3	60.6	0	19	1	E	EMCI	CN	2016/3/4	4.595	NA	1.12	987.5	230.2	18.89	0.233113924	0.019129114	30	29	2.101	1.408	2.16	0.706	5.56761	1.15464	1413.99	NA	0	0	1	0	0	0	0	0	1.43669	1.0506	1085	188.9	15.28	0.174101382	0.014082949	29
1807	4514	bl	0	9.416	2	N	3	67.6	1	14	1	E	EMCI	MCI	2012/2/22	9.416	1.22284	0.9309	1479	127.8	11.39	0.086409736	0.007701149	30	24	0.368	-0.105	0.605	-0.104	8.33117	5.50791	1371.33	0	1	0	0	0	0	1	0	0	1.22284	0.9309	1479	127.8	11.39	0.086409736	0.007701149	30
1808	4514	m12	1	9.416	2	N	3	67.6	1	14	1	E	EMCI	MCI	2013/2/21	12.445	NA	NA	NA	NA	NA	NA	NA	29	21	0.393	-0.185	0.504	-0.104	8.273	3.68597	1430.05	0	1	0	0	0	0	1	0	0	1.22284	0.9309	1479	127.8	11.39	0.086409736	0.007701149	30
1809	4514	m24	2	9.416	2	N	3	67.6	1	14	1	E	EMCI	MCI	2014/2/24	35.054	NA	NA	NA	NA	NA	NA	NA	27	25	0.123	1.01	0.384	-0.104	8.0861	6.15029	1421.8	0	1	0	0	0	0	1	0	0	1.22284	0.9309	1479	127.8	11.39	0.086409736	0.007701149	30
1810	4514	m36	3	9.416	2	N	3	67.6	1	14	1	E	EMCI	MCI	2015/2/23	10.902	NA	NA	NA	NA	NA	NA	NA	29	25	0.231	-0.105	0.504	-0.253	NA	NA	NA	NA	NA	NA	NA	NA	NA	NA	NA	NA	1.22284	0.9309	1479	127.8	11.39	0.086409736	0.007701149	30
1811	4514	m48	4	9.416	2	N	3	67.6	1	14	1	E	EMCI	MCI	2016/2/22	26.626	NA	NA	NA	NA	NA	NA	NA	27	29	0.129	0.099	0.237	-0.104	8.09065	8.21212	1424.72	NA	1	0	0	0	0	1	0	0	1.22284	0.9309	1479	127.8	11.39	0.086409736	0.007701149	30
1829	4522	bl	0	20.185	2	N	3	66.8	0	18	0	E	EMCI	MCI	2012/3/1	20.185	1.32645	0.9804	1084	118.1	10.76	0.108948339	0.009926199	27	24	0.846	0.167	1.014	-0.104	7.494	3.8076	1575.9	0	1	0	0	0	0	1	0	0	1.32645	0.9804	1084	118.1	10.76	0.108948339	0.009926199	27
1830	4522	m12	1	20.185	2	N	3	66.8	0	18	0	E	EMCI	MCI	2013/3/5	17.208	NA	NA	NA	NA	NA	NA	NA	30	27	1.247	0.12	1.464	-0.104	7.1796	3.7308	1559.36	0	1	0	0	0	0	1	0	0	1.32645	0.9804	1084	118.1	10.76	0.108948339	0.009926199	27
1831	4522	m12	1	20.185	2	N	3	66.8	0	18	0	E	EMCI	MCI	2013/3/5	19.608	NA	NA	NA	NA	NA	NA	NA	30	27	1.247	0.12	1.464	-0.104	7.1796	3.7308	1559.36	0	1	0	0	0	0	1	0	0	1.32645	0.9804	1084	118.1	10.76	0.108948339	0.009926199	27
1832	4522	m24	2	20.185	2	N	3	66.8	0	18	0	E	EMCI	MCI	2014/3/4	10.867	1.32181	1.0184	NA	NA	NA	NA	NA	29	29	1.028	0.899	1.384	-0.104	7.25752	3.75223	1588	NA	NA	NA	NA	NA	NA	NA	NA	NA	1.32645	0.9804	1084	118.1	10.76	0.108948339	0.009926199	27
1833	4522	m36	3	20.185	2	N	3	66.8	0	18	0	E	EMCI	MCI	2015/2/19	19.777	NA	NA	NA	NA	NA	NA	NA	27	27	1.007	0.38	1.314	-0.104	7.14272	4.59051	1586.58	NA	1	0	0	0	0	1	0	0	1.32645	0.9804	1084	118.1	10.76	0.108948339	0.009926199	27
1834	4522	m48	4	20.185	2	N	3	66.8	0	18	0	E	EMCI	MCI	2015/9/21	16.338	NA	NA	NA	NA	NA	NA	NA	29	26	0.991	0.652	0.986	-1.624	NA	NA	NA	NA	NA	NA	NA	NA	NA	NA	NA	NA	1.32645	0.9804	1084	118.1	10.76	0.108948339	0.009926199	27
1846	4536	bl	0	19.127	2	N	3	77.9	1	17	0	E	EMCI	MCI	2012/3/9	19.127	1.21828	1.0402	1799	281.5	22.73	0.15647582	0.012634797	28	21	-0.015	0.433	1.238	-1.402	5.898	13.9836	1404.7	0	0	0	1	0	0	0	0	0	1.21828	1.0402	1799	281.5	22.73	0.15647582	0.012634797	28
1847	4536	m12	1	19.127	2	N	3	77.9	1	17	0	E	EMCI	MCI	2013/3/19	10.761	NA	NA	NA	NA	NA	NA	NA	26	20	-0.286	-0.068	0.566	-0.104	5.652	15.828	1376.58	NA	0	0	1	0	0	0	0	0	1.21828	1.0402	1799	281.5	22.73	0.15647582	0.012634797	28
1848	4536	m24	2	19.127	2	N	3	77.9	1	17	0	E	EMCI	MCI	2014/3/13	15.304	1.30706	1.0326	1926	302.3	24.47	0.156957425	0.012705088	27	22	-0.419	0.111	0.612	0.706	5.628	16.8792	1403.62	NA	0	0	1	0	0	0	0	0	1.21828	1.0402	1799	281.5	22.73	0.15647582	0.012634797	28
1849	4536	m36	3	19.127	2	N	3	77.9	1	17	0	E	EMCI	MCI	2015/3/10	15.997	NA	NA	NA	NA	NA	NA	NA	29	22	0.294	0.144	0.59	-0.104	NA	NA	NA	NA	NA	NA	NA	NA	NA	NA	NA	NA	1.21828	1.0402	1799	281.5	22.73	0.15647582	0.012634797	28
1850	4536	m48	4	19.127	2	N	3	77.9	1	17	0	E	EMCI	MCI	2016/3/10	14.915	NA	0.9763	1730	301.2	24.42	0.174104046	0.014115607	26	22	0.049	-0.493	0.308	-0.253	5.412	18.402	1377.26	NA	0	0	1	0	0	0	0	0	1.21828	1.0402	1799	281.5	22.73	0.15647582	0.012634797	28
1856	4539	bl	0	9.076	2	N	3	66.4	1	20	0	E	EMCI	MCI	2012/3/13	9.076	1.42106	0.959	1093	122.2	11.13	0.111802379	0.010182983	28	22	1.511	-0.067	0.879	-0.104	5.78653	3.06079	1299.94	0	1	0	0	0	0	1	0	0	1.42106	0.959	1093	122.2	11.13	0.111802379	0.010182983	28
1857	4539	m12	1	9.076	2	N	3	66.4	1	20	0	E	EMCI	MCI	2013/3/21	11.122	NA	NA	NA	NA	NA	NA	NA	29	23	1.568	0.537	0.605	0.706	5.8872	3.4932	1302.87	NA	1	0	0	0	0	1	0	0	1.42106	0.959	1093	122.2	11.13	0.111802379	0.010182983	28
1858	4539	m24	2	9.076	2	N	3	66.4	1	20	0	E	EMCI	MCI	2014/3/3	11.148	NA	NA	NA	NA	NA	NA	NA	29	30	2.071	0.13	0.926	0.706	5.8464	3.4032	1301.53	NA	NA	NA	NA	NA	NA	NA	NA	NA	1.42106	0.959	1093	122.2	11.13	0.111802379	0.010182983	28
1859	4539	m36	3	9.076	2	N	3	66.4	1	20	0	E	EMCI	MCI	2015/3/24	16.259	NA	NA	NA	NA	NA	NA	NA	29	29	2.208	0.433	1.076	0.706	5.59297	2.40938	1305.95	NA	1	0	0	0	0	1	0	0	1.42106	0.959	1093	122.2	11.13	0.111802379	0.010182983	28
1860	4539	m48	4	9.076	2	N	3	66.4	1	20	0	E	EMCI	MCI	2016/3/7	9.425	NA	NA	NA	NA	NA	NA	NA	28	30	2.518	0.537	0.53	0.706	NA	NA	NA	NA	NA	NA	NA	NA	NA	NA	NA	NA	1.42106	0.959	1093	122.2	11.13	0.111802379	0.010182983	28
1867	4543	bl	0	11.986	2	N	3	70.1	1	18	0	E	LMCI	MCI	2012/3/8	11.986	1.55607	0.997	2248	233.1	19.68	0.103692171	0.008754448	29	23	0.556	1.289	0.046	0.706	6.36585	3.5173	1335.28	0	1	0	1	0	1	1	0	0	1.55607	0.997	2248	233.1	19.68	0.103692171	0.008754448	29
1868	4543	m12	1	11.986	2	N	3	70.1	1	18	0	E	LMCI	MCI	2013/3/20	11.552	NA	NA	NA	NA	NA	NA	NA	30	24	0.257	1.157	-0.05	0.706	6.2337	4.63856	1364.96	0	1	0	1	0	1	1	0	0	1.55607	0.997	2248	233.1	19.68	0.103692171	0.008754448	29
1869	4543	m24	2	11.986	7	N	3	70.1	1	18	0	E	LMCI	CN	2014/3/25	5.318	1.43129	1.0151	NA	NA	NA	NA	NA	30	27	0.886	2.068	0.058	0.706	6.2676	5.4216	1359.07	NA	1	0	1	0	1	1	0	0	1.55607	0.997	2248	233.1	19.68	0.103692171	0.008754448	29
1870	4543	m36	3	11.986	1	N	3	70.1	1	18	0	E	LMCI	CN	2015/4/1	8.183	NA	NA	NA	NA	NA	NA	NA	30	28	2.026	1.851	0.837	0.706	NA	NA	NA	NA	NA	NA	NA	NA	NA	NA	NA	NA	1.55607	0.997	2248	233.1	19.68	0.103692171	0.008754448	29
1871	4543	m48	4	11.986	1	N	3	70.1	1	18	0	E	LMCI	CN	2016/3/30	4.459	NA	1.0125	NA	NA	NA	NA	NA	30	24	1.544	1.482	0.11	-0.448	6.2337	6.34315	1382.41	NA	1	0	1	0	1	1	0	0	1.55607	0.997	2248	233.1	19.68	0.103692171	0.008754448	29
1882	4548	bl	0	5.745	2	N	3	84.8	0	19	0	E	LMCI	MCI	2012/3/8	5.745	1.29084	0.8987	1162	193	15.77	0.166092943	0.013571429	26	NA	0.248	0.725	0.202	0.706	5.718	1.1532	1501.66	0	1	1	0	0	0	1	0	0	1.29084	0.8987	1162	193	15.77	0.166092943	0.013571429	26
1883	4548	m12	1	5.745	2	N	3	84.8	0	19	0	E	LMCI	MCI	2013/3/4	16.794	NA	NA	NA	NA	NA	NA	NA	30	24	0.176	0.747	0.53	0.706	5.6244	0.7908	1495.27	0	1	1	0	0	0	1	0	0	1.29084	0.8987	1162	193	15.77	0.166092943	0.013571429	26
1884	4548	m24	2	5.745	2	N	3	84.8	0	19	0	E	LMCI	MCI	2014/3/17	6.66	1.28671	0.8909	NA	NA	NA	NA	NA	30	24	0.452	0.412	0.102	0.706	NA	NA	NA	NA	NA	NA	NA	NA	NA	NA	NA	NA	1.29084	0.8987	1162	193	15.77	0.166092943	0.013571429	26
1885	4548	m36	3	5.745	2	N	3	84.8	0	19	0	E	LMCI	MCI	2015/3/19	5.898	NA	NA	NA	NA	NA	NA	NA	26	25	0.131	0.209	-0.027	0.706	NA	NA	NA	NA	NA	NA	NA	NA	NA	NA	NA	NA	1.29084	0.8987	1162	193	15.77	0.166092943	0.013571429	26
1886	4548	m48	4	5.745	2	N	3	84.8	0	19	0	E	LMCI	MCI	2016/3/7	4.713	NA	0.9096	NA	NA	NA	NA	NA	30	24	0.37	0.514	0.419	-0.104	NA	NA	NA	NA	NA	NA	NA	NA	NA	NA	NA	NA	1.29084	0.8987	1162	193	15.77	0.166092943	0.013571429	26
1903	4556	bl	0	13.625	2	N	3	72.9	0	20	0	E	EMCI	MCI	2012/5/14	13.625	1.46996	0.961	1184	153.5	13.52	0.12964527	0.011418919	29	25	0.16	0.644	-0.022	0.706	7.3944	1.5312	1449.86	0	1	0	0	0	1	1	0	0	1.46996	0.961	1184	153.5	13.52	0.12964527	0.011418919	29
1904	4556	m12	1	13.625	7	N	3	72.9	0	20	0	E	EMCI	CN	2013/6/6	8.984	NA	NA	NA	NA	NA	NA	NA	29	26	0.504	0.927	0.865	-0.871	7.2468	1.3176	1486.58	0	1	0	0	0	1	1	0	0	1.46996	0.961	1184	153.5	13.52	0.12964527	0.011418919	29
1905	4556	m24	2	13.625	1	N	3	72.9	0	20	0	E	EMCI	CN	2014/5/6	19.442	1.51261	0.9662	NA	NA	NA	NA	NA	30	27	0.456	0.25	0.865	0.706	7.16141	1.25742	1493.32	NA	1	0	0	0	1	1	0	0	1.46996	0.961	1184	153.5	13.52	0.12964527	0.011418919	29
1906	4556	m36	3	13.625	1	N	3	72.9	0	20	0	E	EMCI	CN	2015/5/12	18.333	NA	NA	NA	NA	NA	NA	NA	29	25	0.604	1.101	1.76	0.706	NA	NA	NA	NA	NA	NA	NA	NA	NA	NA	NA	NA	1.46996	0.961	1184	153.5	13.52	0.12964527	0.011418919	29
1936	4571	bl	0	20.772	2	N	3	60.5	0	14	1	E	EMCI	MCI	2012/4/9	20.772	1.20029	0.9757	2125	270.9	25.68	0.127482353	0.012084706	29	28	1.19	1.605	0.87	0.706	7.8684	2.0748	1600.6	0	1	0	0	0	1	0	0	0	1.20029	0.9757	2125	270.9	25.68	0.127482353	0.012084706	29
1937	4571	m12	1	20.772	2	N	3	60.5	0	14	1	E	EMCI	MCI	2013/6/19	22.741	NA	NA	NA	NA	NA	NA	NA	30	29	1.733	1.359	0.87	0.706	7.76476	2.09837	1626.37	NA	1	0	0	0	1	0	0	0	1.20029	0.9757	2125	270.9	25.68	0.127482353	0.012084706	29
1938	4571	m24	2	20.772	2	N	3	60.5	0	14	1	E	EMCI	MCI	2014/4/10	21.208	1.2797	0.973	2288	323.5	28.86	0.14138986	0.012613636	30	28	0.408	0.407	0.393	0.706	7.682	1.87945	1637.92	NA	1	0	0	0	1	0	0	0	1.20029	0.9757	2125	270.9	25.68	0.127482353	0.012084706	29
2025	4610	bl	0	10.603	2	N	3	67.3	1	14	0	E	EMCI	MCI	2012/4/11	10.603	1.30513	1.0745	NA	NA	NA	NA	NA	24	16	0.826	-0.628	-1.187	-0.756	6.024	0.6108	1143.06	0	0	0	0	1	1	0	0	0	1.30513	1.0745	NA	NA	NA	NA	NA	24
2026	4610	m12	1	10.603	2	N	3	67.3	1	14	0	E	EMCI	MCI	2013/4/9	14.297	NA	NA	NA	NA	NA	NA	NA	22	19	0.999	-0.4	-0.274	-0.756	5.9532	0.8748	1121.72	NA	0	0	0	1	1	0	0	0	1.30513	1.0745	NA	NA	NA	NA	NA	24
2035	4613	bl	0	16.916	2	N	3	67.8	0	20	0	E	EMCI	MCI	2012/4/12	16.916	1.29042	0.9934	1428	203.9	18.1	0.142787115	0.01267507	27	23	0.385	0.617	0.612	-0.104	6.9456	3.0828	1482.93	0	1	0	0	0	1	1	0	0	1.29042	0.9934	1428	203.9	18.1	0.142787115	0.01267507	27
2036	4613	m12	1	16.916	2	N	3	67.8	0	20	0	E	EMCI	MCI	2013/4/10	10.89	NA	NA	NA	NA	NA	NA	NA	30	22	0.444	0.412	0.837	-0.104	7.0656	3.5112	1496.41	NA	1	0	0	0	1	1	0	0	1.29042	0.9934	1428	203.9	18.1	0.142787115	0.01267507	27
2037	4613	m24	2	16.916	2	N	3	67.8	0	20	0	E	EMCI	MCI	2014/5/19	13.351	NA	0.9617	NA	NA	NA	NA	NA	30	27	0.553	0.267	0.87	0.706	6.95318	4.35558	1497.05	NA	NA	NA	NA	NA	NA	NA	NA	NA	1.29042	0.9934	1428	203.9	18.1	0.142787115	0.01267507	27
2038	4613	m36	3	16.916	2	N	3	67.8	0	20	0	E	EMCI	MCI	2015/4/13	13.422	NA	NA	NA	NA	NA	NA	NA	29	24	0.65	0.314	1.032	0.706	NA	NA	NA	NA	NA	NA	NA	NA	NA	NA	NA	NA	1.29042	0.9934	1428	203.9	18.1	0.142787115	0.01267507	27
2072	4626	bl	0	12.606	2	N	3	69.2	0	18	0	E	LMCI	MCI	2012/4/9	12.606	1.27661	0.937	2231	312.9	27.57	0.140251009	0.012357687	29	19	-0.128	1.06	-0.329	-0.649	4.88285	22.5911	1350.15	0	1	0	0	0	1	1	0	0	1.27661	0.937	2231	312.9	27.57	0.140251009	0.012357687	29
2073	4626	m12	1	12.606	2	N	3	69.2	0	18	0	E	LMCI	MCI	2013/4/29	28.798	NA	NA	NA	NA	NA	NA	NA	29	22	-0.125	0.111	-0.576	-0.984	4.9893	22.5131	1352.06	1	1	0	0	0	1	1	0	0	1.27661	0.937	2231	312.9	27.57	0.140251009	0.012357687	29
2074	4626	m24	2	12.606	2	N	3	69.2	0	18	0	E	LMCI	MCI	2014/5/13	25.367	NA	0.9391	2215	310.6	27.2	0.140225734	0.01227991	27	19	-0.109	0.428	-0.835	-0.448	4.95588	24.0182	1339.6	0	1	0	0	0	1	1	0	0	1.27661	0.937	2231	312.9	27.57	0.140251009	0.012357687	29
2075	4626	m36	3	12.606	2	N	3	69.2	0	18	0	E	LMCI	MCI	2015/4/15	22.213	NA	NA	NA	NA	NA	NA	NA	30	22	0.233	0.101	-0.662	-1.678	5.02395	25.428	1357.71	NA	1	0	0	0	1	1	0	0	1.27661	0.937	2231	312.9	27.57	0.140251009	0.012357687	29
2076	4626	m48	4	12.606	2	N	3	69.2	0	18	0	E	LMCI	MCI	2016/4/21	2.928	NA	1.0127	2025	342.1	28.31	0.168938272	0.013980247	27	24	-0.265	0.15	-1.063	-1.32	NA	NA	NA	NA	NA	NA	NA	NA	NA	NA	NA	NA	1.27661	0.937	2231	312.9	27.57	0.140251009	0.012357687	29
2079	4630	bl	0	1.576	2	N	3	65.4	1	16	0	E	LMCI	MCI	2012/5/22	1.576	1.14745	0.9842	1533	183.3	16.17	0.119569472	0.010547945	30	25	0.155	0.431	-0.16	0.706	5.96339	7.18627	1269.26	NA	0	0	1	1	0	1	0	0	1.14745	0.9842	1533	183.3	16.17	0.119569472	0.010547945	30
2080	4630	m12	1	1.576	2	N	3	65.4	1	16	0	E	LMCI	MCI	2013/6/5	5.665	NA	NA	NA	NA	NA	NA	NA	28	23	-0.153	0.628	-0.242	-0.104	5.88665	9.22605	1224.66	NA	0	0	1	1	0	1	0	0	1.14745	0.9842	1533	183.3	16.17	0.119569472	0.010547945	30
2081	4630	m24	2	1.576	2	N	3	65.4	1	16	0	E	LMCI	MCI	2014/5/27	1.107	NA	0.9737	1200	187.1	17.2	0.155916667	0.014333333	26	24	0.526	0.099	0.094	-0.104	5.96834	7.86331	1227.01	NA	0	0	1	1	0	1	0	0	1.14745	0.9842	1533	183.3	16.17	0.119569472	0.010547945	30
2082	4630	m36	3	1.576	2	N	3	65.4	1	16	0	E	LMCI	MCI	2015/8/19	4.598	NA	NA	NA	NA	NA	NA	NA	27	24	0.379	0.548	0.264	-0.253	NA	NA	NA	NA	NA	NA	NA	NA	NA	NA	NA	NA	1.14745	0.9842	1533	183.3	16.17	0.119569472	0.010547945	30
2083	4630	m48	4	1.576	2	N	3	65.4	1	16	0	E	LMCI	MCI	2016/5/17	3.96	NA	0.9941	1926	204.5	17.96	0.106178609	0.009325026	28	21	0.111	-0.29	-0.082	0.706	5.69109	7.65413	1222.9	NA	NA	NA	NA	NA	NA	NA	NA	NA	1.14745	0.9842	1533	183.3	16.17	0.119569472	0.010547945	30
2135	4653	bl	0	14.131	2	N	3	80.4	1	12	0	E	LMCI	MCI	2012/5/1	14.131	1.1775	0.9892	1108	212.5	18.12	0.191787004	0.016353791	29	30	0.829	1.167	1.014	-0.104	5.928	9.9684	1274.73	0	1	1	0	0	1	0	0	0	1.1775	0.9892	1108	212.5	18.12	0.191787004	0.016353791	29
2136	4653	m12	1	14.131	2	N	3	80.4	1	12	0	E	LMCI	MCI	2013/5/15	14.622	NA	NA	NA	NA	NA	NA	NA	30	28	0.969	1.596	1.275	-0.104	5.9304	10.2852	1379.07	NA	1	1	0	0	1	0	0	0	1.1775	0.9892	1108	212.5	18.12	0.191787004	0.016353791	29
2137	4653	m24	2	14.131	2	N	3	80.4	1	12	0	E	LMCI	MCI	2014/5/1	14.654	1.29156	1.0486	1084	253.5	21.12	0.233856089	0.019483395	30	25	0.623	0.272	0.264	0.706	5.7051	13.6834	1381.64	NA	1	1	0	0	1	0	0	0	1.1775	0.9892	1108	212.5	18.12	0.191787004	0.016353791	29
2138	4653	m36	3	14.131	2	N	3	80.4	1	12	0	E	LMCI	MCI	2015/4/23	18.816	NA	NA	NA	NA	NA	NA	NA	30	25	0.492	-0.058	-0.105	0.706	NA	NA	NA	NA	NA	NA	NA	NA	NA	NA	NA	NA	1.1775	0.9892	1108	212.5	18.12	0.191787004	0.016353791	29
2140	4654	bl	0	19.057	2	N	3	75.4	1	18	0	E	LMCI	MCI	2012/4/26	19.057	1.23439	1.0842	2400	413.1	34.2	0.172125	0.01425	29	23	-0.534	1.222	0.269	0.706	5.6904	2.8932	1478.65	0	NA	NA	NA	NA	NA	NA	NA	NA	1.23439	1.0842	2400	413.1	34.2	0.172125	0.01425	29
2141	4654	m12	1	19.057	2	N	3	75.4	1	18	0	E	LMCI	MCI	2013/4/16	38.006	NA	NA	NA	NA	NA	NA	NA	27	23	-0.05	1.783	0.435	0.706	5.6124	3.1416	1527.01	0	NA	NA	NA	NA	NA	NA	NA	NA	1.23439	1.0842	2400	413.1	34.2	0.172125	0.01425	29
2142	4654	m24	2	19.057	2	N	3	75.4	1	18	0	E	LMCI	MCI	2014/4/29	24.059	1.24738	1.1874	2022	441	36.57	0.21810089	0.018086053	28	25	-0.523	1.605	0.341	0.706	5.39275	4.34223	1538.53	0	NA	NA	NA	NA	NA	NA	NA	NA	1.23439	1.0842	2400	413.1	34.2	0.172125	0.01425	29
2143	4654	m36	3	19.057	2	N	3	75.4	1	18	0	E	LMCI	MCI	2015/4/28	12.368	NA	NA	NA	NA	NA	NA	NA	29	22	-0.051	1.41	-0.485	0.706	NA	NA	NA	NA	NA	NA	NA	NA	NA	NA	NA	NA	1.23439	1.0842	2400	413.1	34.2	0.172125	0.01425	29
2144	4654	m48	4	19.057	2	N	3	75.4	1	18	0	E	LMCI	MCI	2016/4/19	10.396	NA	1.2285	2043	443.5	37.84	0.217082721	0.018521782	28	23	0.052	2.229	-0.03	0.706	5.4984	8.1516	1529.58	NA	NA	NA	NA	NA	NA	NA	NA	NA	1.23439	1.0842	2400	413.1	34.2	0.172125	0.01425	29
2162	4671	bl	0	9.124	2	N	3	81.8	0	15	1	E	LMCI	MCI	2012/5/9	9.124	1.175	1.0721	NA	NA	NA	NA	NA	29	28	0.888	2.002	1.719	-0.104	6.7236	6.2448	1560.51	0	0	0	0	0	1	1	1	0	1.175	1.0721	NA	NA	NA	NA	NA	29
2163	4671	m12	1	9.124	2	N	3	81.8	0	15	1	E	LMCI	MCI	2013/5/10	12.421	NA	NA	NA	NA	NA	NA	NA	29	23	0.237	0.935	0.523	-0.674	6.6515	6.56073	1653.32	NA	0	0	0	0	1	1	1	0	1.175	1.0721	NA	NA	NA	NA	NA	29
2180	4678	bl	0	8.876	2	N	3	72.3	1	12	1	E	EMCI	MCI	2012/5/23	8.876	1.1564	1.0544	1289	196.5	18.18	0.152443755	0.014103957	30	21	0.963	-0.674	-0.05	-0.984	6.4308	4.7052	1142.47	0	0	0	0	1	0	1	0	0	1.1564	1.0544	1289	196.5	18.18	0.152443755	0.014103957	30
2181	4678	m12	1	8.876	2	N	3	72.3	1	12	1	E	EMCI	MCI	2013/5/22	6.205	NA	NA	NA	NA	NA	NA	NA	29	24	1.046	0.214	0.032	-0.756	6.5484	6.5484	1150.21	0	0	0	0	1	0	1	0	0	1.1564	1.0544	1289	196.5	18.18	0.152443755	0.014103957	30
2182	4678	m24	2	8.876	2	N	3	72.3	1	12	1	E	EMCI	MCI	2014/5/20	5.763	NA	1.0111	1223	238.8	20.77	0.195257563	0.016982829	29	20	1.119	0.223	0.015	-0.984	6.5016	6.4404	1162.99	NA	0	0	0	1	0	1	0	0	1.1564	1.0544	1289	196.5	18.18	0.152443755	0.014103957	30
2183	4678	m36	3	8.876	2	N	3	72.3	1	12	1	E	EMCI	MCI	2015/6/2	11.426	NA	NA	NA	NA	NA	NA	NA	28	25	0.927	0.355	0.33	-0.104	NA	NA	NA	NA	NA	NA	NA	NA	NA	NA	NA	NA	1.1564	1.0544	1289	196.5	18.18	0.152443755	0.014103957	30
2201	4706	bl	0	16.998	2	N	3	60.7	0	14	1	E	EMCI	MCI	2012/5/16	16.998	1.28876	0.946	1997	261.3	23.94	0.130846269	0.011987982	30	19	0.314	-0.019	-0.014	-1.501	6.7272	1.0812	1314.72	0	0	0	0	1	0	0	0	0	1.28876	0.946	1997	261.3	23.94	0.130846269	0.011987982	30
2203	4706	m24	2	16.998	8	N	3	60.7	0	14	1	E	EMCI	MCI	2014/5/12	21.85	NA	NA	2069	315.1	28.02	0.152295795	0.013542774	28	17	-0.061	0.45	-0.014	-0.104	6.63148	1.19869	1365.68	NA	0	0	0	1	0	0	0	0	1.28876	0.946	1997	261.3	23.94	0.130846269	0.011987982	30
2205	4706	m48	4	16.998	1	N	3	60.7	0	14	1	E	EMCI	CN	2016/5/18	16.178	NA	0.9739	1829	305.5	27.75	0.167031165	0.015172225	29	23	-0.075	0.354	0.384	0.706	6.6888	0.702	1371.66	NA	0	0	0	1	0	0	0	0	1.28876	0.946	1997	261.3	23.94	0.130846269	0.011987982	30
2209	4711	bl	0	45.148	2	N	3	74.9	1	17	0	E	LMCI	MCI	2012/6/1	45.148	1.40358	1.0118	1417	208.8	18.45	0.147353564	0.013020466	27	22	-0.58	-0.131	1.389	-0.984	6.9336	2.844	1552.36	0	1	0	0	0	1	1	0	0	1.40358	1.0118	1417	208.8	18.45	0.147353564	0.013020466	27
2210	4711	m12	1	45.148	2	N	3	74.9	1	17	0	E	LMCI	MCI	2013/5/31	49.132	NA	NA	NA	NA	NA	NA	NA	28	22	-0.419	-0.028	0.851	-1.761	6.79833	2.28925	1568.66	NA	1	0	0	0	1	1	0	0	1.40358	1.0118	1417	208.8	18.45	0.147353564	0.013020466	27
2211	4711	m24	2	45.148	2	N	3	74.9	1	17	0	E	LMCI	MCI	2014/6/13	72.44	NA	1.0069	1920	208.2	18.58	0.1084375	0.009677083	26	25	-0.276	-0.185	0.083	-0.104	NA	NA	NA	NA	NA	NA	NA	NA	NA	NA	NA	NA	1.40358	1.0118	1417	208.8	18.45	0.147353564	0.013020466	27
2243	4722	bl	0	6.878	2	N	3	68	1	18	0	E	LMCI	MCI	2012/6/4	6.878	1.47358	1.0778	2713	227.6	18.55	0.08389237	0.006837449	28	29	1.34	0.511	0.982	0.706	7.02793	3.05011	1341.83	0	0	0	1	0	0	1	0	0	1.47358	1.0778	2713	227.6	18.55	0.08389237	0.006837449	28
2244	4722	m12	1	6.878	2	N	3	68	1	18	0	E	LMCI	MCI	2013/6/12	6.078	NA	NA	NA	NA	NA	NA	NA	30	29	1.372	0.995	1.275	0.706	7.1472	3.2676	1342.77	NA	0	0	1	0	0	1	0	0	1.47358	1.0778	2713	227.6	18.55	0.08389237	0.006837449	28
2245	4722	m24	2	6.878	2	N	3	68	1	18	0	E	LMCI	MCI	2014/6/16	6.284	NA	1.0511	NA	NA	NA	NA	NA	30	30	2.028	1.653	1.079	0.706	7.04528	3.32108	1339.6	NA	0	0	1	0	0	1	0	0	1.47358	1.0778	2713	227.6	18.55	0.08389237	0.006837449	28
2246	4722	m36	3	6.878	2	N	3	68	1	18	0	E	LMCI	MCI	2015/6/18	2.886	NA	NA	NA	NA	NA	NA	NA	30	30	1.752	1.119	0.87	0.706	NA	NA	NA	NA	NA	NA	NA	NA	NA	NA	NA	NA	1.47358	1.0778	2713	227.6	18.55	0.08389237	0.006837449	28
2247	4722	m48	4	6.878	2	N	3	68	1	18	0	E	LMCI	MCI	2016/5/10	3.037	NA	1.0169	NA	NA	NA	NA	NA	30	30	1.615	1.783	1.627	0.706	6.96252	3.67882	1361.79	NA	0	0	1	0	0	1	0	0	1.47358	1.0778	2713	227.6	18.55	0.08389237	0.006837449	28
2248	4723	bl	0	13.439	2	N	3	69.4	1	18	0	E	LMCI	MCI	2012/6/5	13.439	1.44428	1.0269	2499	252.8	25.18	0.101160464	0.01007603	30	26	1.438	2.159	1.314	0.706	6.8616	2.7312	1283.15	0	0	0	0	0	0	1	0	0	1.44428	1.0269	2499	252.8	25.18	0.101160464	0.01007603	30
2249	4723	m12	1	13.439	2	N	3	69.4	1	18	0	E	LMCI	MCI	2013/6/12	11.795	NA	NA	NA	NA	NA	NA	NA	30	29	1.583	1.793	1.093	0.706	6.62614	2.99805	1292.78	NA	0	0	0	0	0	1	0	0	1.44428	1.0269	2499	252.8	25.18	0.101160464	0.01007603	30
2250	4723	m24	2	13.439	2	N	3	69.4	1	18	0	E	LMCI	MCI	2014/6/16	14.742	NA	1.0494	NA	NA	NA	NA	NA	30	29	1.748	2.247	1.464	0.706	6.72625	3.03275	1296.87	NA	0	0	0	0	0	1	0	0	1.44428	1.0269	2499	252.8	25.18	0.101160464	0.01007603	30
2251	4723	m36	3	13.439	2	N	3	69.4	1	18	0	E	LMCI	MCI	2015/6/18	12.831	NA	NA	NA	NA	NA	NA	NA	30	30	1.69	2.402	1.871	0.706	NA	NA	NA	NA	NA	NA	NA	NA	NA	NA	NA	NA	1.44428	1.0269	2499	252.8	25.18	0.101160464	0.01007603	30
2252	4723	m48	4	13.439	2	N	3	69.4	1	18	0	E	LMCI	MCI	2016/5/10	6.671	NA	1.0059	NA	NA	NA	NA	NA	30	30	1.7	2.994	1.765	0.706	6.6852	3.198	1306.71	NA	0	0	0	0	0	1	0	0	1.44428	1.0269	2499	252.8	25.18	0.101160464	0.01007603	30
2296	4750	bl	0	22.095	2	N	3	83.7	1	18	0	E	LMCI	MCI	2012/8/13	22.095	1.24524	1.0005	1989	176.3	14	0.088637506	0.007038713	29	29	0.086	1.788	0.322	-0.984	6.2184	1.8708	1282.62	0	1	0	0	0	0	1	0	0	1.24524	1.0005	1989	176.3	14	0.088637506	0.007038713	29
2297	4750	m12	1	22.095	7	N	3	83.7	1	18	0	E	LMCI	CN	2013/8/12	15.544	NA	NA	NA	NA	NA	NA	NA	29	25	0.774	0.725	0.53	-0.104	6.0756	2.4012	1313.96	NA	1	0	0	0	0	1	0	0	1.24524	1.0005	1989	176.3	14	0.088637506	0.007038713	29
2298	4750	m24	2	22.095	1	N	3	83.7	1	18	0	E	LMCI	CN	2014/8/11	18.73	NA	0.941	NA	NA	NA	NA	NA	30	24	0.323	0.832	0.464	-0.564	5.9844	3.012	1336.53	NA	NA	NA	NA	NA	NA	NA	NA	NA	1.24524	1.0005	1989	176.3	14	0.088637506	0.007038713	29
2299	4750	m36	3	22.095	1	N	3	83.7	1	18	0	E	LMCI	CN	2015/8/17	19.152	NA	NA	NA	NA	NA	NA	NA	30	26	0.31	0.872	0.18	-0.104	NA	NA	NA	NA	NA	NA	NA	NA	NA	NA	NA	NA	1.24524	1.0005	1989	176.3	14	0.088637506	0.007038713	29
2324	4769	bl	0	11.476	2	N	3	58	1	14	0	E	LMCI	MCI	2012/7/16	11.476	1.3673	1.0281	NA	NA	NA	NA	NA	30	27	1.667	0.412	0.382	0.706	6.534	0.9276	1306.84	0	NA	NA	NA	NA	NA	NA	NA	NA	1.3673	1.0281	NA	NA	NA	NA	NA	30
2325	4769	m12	1	11.476	2	N	3	58	1	14	0	E	LMCI	MCI	2013/7/29	13.811	NA	NA	NA	NA	NA	NA	NA	30	29	2.656	1.06	0.733	0.706	6.26173	0.718143	1327.49	NA	NA	NA	NA	NA	NA	NA	NA	NA	1.3673	1.0281	NA	NA	NA	NA	NA	30
2326	4769	m24	2	11.476	2	N	3	58	1	14	0	E	LMCI	MCI	2014/7/23	10.648	NA	1.051	NA	NA	NA	NA	NA	30	29	2.332	0.186	1.422	0.706	6.30578	0.707465	1331.96	NA	NA	NA	NA	NA	NA	NA	NA	NA	1.3673	1.0281	NA	NA	NA	NA	NA	30
2333	4777	bl	0	19.251	2	N	3	84.7	1	14	0	E	LMCI	MCI	2012/7/31	19.251	1.18115	0.8385	1637	159.5	14.35	0.097434331	0.008766035	28	21	-0.046	0.209	0.558	-0.104	5.3496	22.08	1205.32	0	1	0	0	0	1	1	0	1	1.18115	0.8385	1637	159.5	14.35	0.097434331	0.008766035	28
2334	4777	m12	1	19.251	2	N	3	84.7	1	14	0	E	LMCI	MCI	2013/7/17	19.546	NA	NA	NA	NA	NA	NA	NA	27	22	-0.112	0.537	0.4	0.706	5.142	22.0692	1272.78	NA	1	0	0	0	1	1	0	1	1.18115	0.8385	1637	159.5	14.35	0.097434331	0.008766035	28
2335	4777	m24	2	19.251	2	N	3	84.7	1	14	0	E	LMCI	MCI	2014/7/21	17.855	NA	0.8735	1352	194.9	14.95	0.144156805	0.011057692	30	23	-0.209	-0.081	0.595	0.706	4.7508	24.03	1274.26	0	1	0	0	0	1	1	0	1	1.18115	0.8385	1637	159.5	14.35	0.097434331	0.008766035	28
2336	4777	m36	3	19.251	2	N	3	84.7	1	14	0	E	LMCI	MCI	2015/8/21	17.275	NA	NA	NA	NA	NA	NA	NA	30	21	-0.517	0.763	0.044	-0.104	NA	NA	NA	NA	NA	NA	NA	NA	NA	NA	NA	NA	1.18115	0.8385	1637	159.5	14.35	0.097434331	0.008766035	28
2338	4780	bl	0	21.441	2	N	3	70.2	1	16	0	E	EMCI	MCI	2012/7/25	21.441	1.60852	0.9869	1171	236	20.74	0.201537148	0.017711358	29	23	1.078	1.934	1.275	-0.104	6.8052	1.8264	1307.14	0	0	0	1	0	0	0	0	0	1.60852	0.9869	1171	236	20.74	0.201537148	0.017711358	29
2339	4780	m12	1	21.441	2	N	3	70.2	1	16	0	E	EMCI	MCI	2013/7/31	17.639	NA	NA	NA	NA	NA	NA	NA	30	27	1.141	2.729	1.627	0.706	6.49533	2.16644	1368.31	NA	0	0	1	0	0	0	0	0	1.60852	0.9869	1171	236	20.74	0.201537148	0.017711358	29
2340	4780	m24	2	21.441	2	N	3	70.2	1	16	0	E	EMCI	MCI	2014/7/24	21.507	NA	1.1303	NA	NA	NA	NA	NA	30	29	1.566	1.476	1.76	0.706	6.59811	2.21049	1372.56	NA	0	0	1	0	0	0	0	0	1.60852	0.9869	1171	236	20.74	0.201537148	0.017711358	29
2341	4780	m36	3	21.441	2	N	3	70.2	1	16	0	E	EMCI	MCI	2015/7/28	16.467	NA	NA	NA	NA	NA	NA	NA	29	28	1.565	2.729	1.76	-0.253	NA	NA	NA	NA	NA	NA	NA	NA	NA	NA	NA	NA	1.60852	0.9869	1171	236	20.74	0.201537148	0.017711358	29
2349	4784	bl	0	11.292	2	N	3	81.6	1	16	0	E	LMCI	MCI	2012/8/7	11.292	1.13402	1.0345	1459	250.1	21.35	0.17141878	0.01463331	26	22	-0.256	-0.236	0.031	0.706	4.0764	15.2892	1439.9	0	1	0	0	0	1	0	0	0	1.13402	1.0345	1459	250.1	21.35	0.17141878	0.01463331	26
2350	4784	m12	1	11.292	3	N	3	81.6	1	16	0	E	LMCI	Dementia	2013/7/10	18.689	NA	NA	NA	NA	NA	NA	NA	21	24	-0.22	-0.236	0.274	-0.674	3.92443	15.9513	1541.93	NA	1	0	0	0	1	0	0	0	1.13402	1.0345	1459	250.1	21.35	0.17141878	0.01463331	26
2351	4784	m24	2	11.292	3	N	3	81.6	1	16	0	E	LMCI	Dementia	2014/10/6	13.642	NA	1.0617	NA	NA	NA	NA	NA	20	21	-0.627	-0.216	-0.4	0.706	3.97782	5.80254	1561.67	NA	1	0	0	0	1	0	0	0	1.13402	1.0345	1459	250.1	21.35	0.17141878	0.01463331	26
2352	4784	m36	3	11.292	3	N	3	81.6	1	16	0	E	LMCI	Dementia	2015/8/18	13.502	NA	NA	NA	NA	NA	NA	NA	22	18	-0.802	-0.657	-0.349	-0.104	NA	NA	NA	NA	NA	NA	NA	NA	NA	NA	NA	NA	1.13402	1.0345	1459	250.1	21.35	0.17141878	0.01463331	26
2356	4791	bl	0	5.882	2	N	3	67.6	1	12	1	E	EMCI	MCI	2012/10/8	5.882	1.31747	1.0926	NA	NA	NA	NA	NA	29	22	1.285	-0.911	0.175	-0.104	6.7536	4.7892	1300.89	0	0	0	0	0	1	0	0	0	1.31747	1.0926	NA	NA	NA	NA	NA	29
2357	4791	m12	1	5.882	2	N	3	67.6	1	12	1	E	EMCI	MCI	2013/10/7	5.739	NA	NA	NA	NA	NA	NA	NA	30	NA	1.162	-0.209	0.855	0.706	NA	NA	NA	NA	NA	NA	NA	NA	NA	NA	NA	NA	1.31747	1.0926	NA	NA	NA	NA	NA	29
2358	4791	m24	2	5.882	2	N	3	67.6	1	12	1	E	EMCI	MCI	2014/10/23	16.64	NA	NA	NA	NA	NA	NA	NA	26	23	1.716	-0.605	0.729	-0.104	NA	NA	NA	NA	NA	NA	NA	NA	NA	NA	NA	NA	1.31747	1.0926	NA	NA	NA	NA	NA	29
2387	4806	bl	0	4.234	2	N	3	55.9	0	19	0	E	LMCI	MCI	2012/7/10	4.234	1.01119	1.0116	927.5	106.3	8.87	0.114609164	0.009563342	30	24	0.044	-0.665	0.419	-0.104	7.44	2.9616	1379.25	0	1	0	0	0	1	0	0	0	1.01119	1.0116	927.5	106.3	8.87	0.114609164	0.009563342	30
2388	4806	m12	1	4.234	2	N	3	55.9	0	19	0	E	LMCI	MCI	2013/7/9	7.496	NA	NA	NA	NA	NA	NA	NA	26	24	-0.08	-0.85	0.669	-0.756	NA	NA	NA	NA	NA	NA	NA	NA	NA	NA	NA	NA	1.01119	1.0116	927.5	106.3	8.87	0.114609164	0.009563342	30
2389	4806	m24	2	4.234	2	N	3	55.9	0	19	0	E	LMCI	MCI	2014/8/26	5.302	NA	0.9992	617.8	97.31	NA	0.157510521	NA	28	25	-0.136	-1.652	0.384	-1.161	7.4184	3.1344	1439.25	NA	1	0	0	0	1	0	0	0	1.01119	1.0116	927.5	106.3	8.87	0.114609164	0.009563342	30
2390	4806	m36	3	4.234	2	N	3	55.9	0	19	0	E	LMCI	MCI	2015/8/5	6.18	NA	NA	NA	NA	NA	NA	NA	27	20	-1.077	-1.19	0.406	-0.104	NA	NA	NA	NA	NA	NA	NA	NA	NA	NA	NA	NA	1.01119	1.0116	927.5	106.3	8.87	0.114609164	0.009563342	30
2405	4814	bl	0	14.235	2	N	3	69.3	1	18	0	E	EMCI	MCI	2012/7/26	14.235	1.41672	0.908	1314	118.3	9.99	0.090030441	0.00760274	30	28	1.118	0.518	1.2	-0.984	6.1248	1.5564	1408.55	0	0	0	0	1	0	0	0	0	1.41672	0.908	1314	118.3	9.99	0.090030441	0.00760274	30
2406	4814	m12	1	14.235	2	N	3	69.3	1	18	0	E	EMCI	MCI	2013/8/19	20.435	NA	NA	NA	NA	NA	NA	NA	29	27	0.936	0.514	1.093	-1.678	5.89465	0.930383	1478.08	NA	0	0	0	1	0	0	0	0	1.41672	0.908	1314	118.3	9.99	0.090030441	0.00760274	30
2427	4825	bl	0	13.52	2	N	3	71.9	0	18	0	E	EMCI	MCI	2012/8/28	13.52	1.21706	0.9943	1646	228.6	22.82	0.138882139	0.013863913	29	24	1.059	1.775	0.74	0.706	8.0664	0.2604	1455.66	0	NA	NA	NA	NA	NA	NA	NA	NA	1.21706	0.9943	1646	228.6	22.82	0.138882139	0.013863913	29
2428	4825	m12	1	13.52	2	N	3	71.9	0	18	0	E	EMCI	MCI	2013/9/13	10.965	NA	NA	NA	NA	NA	NA	NA	29	25	0.854	2.729	1.062	-0.253	7.686	0.7488	1495.32	NA	NA	NA	NA	NA	NA	NA	NA	NA	1.21706	0.9943	1646	228.6	22.82	0.138882139	0.013863913	29
2443	4842	bl	0	8.653	2	N	3	73	1	12	0	E	LMCI	MCI	2012/8/1	8.653	1.19719	1.0412	1340	125.1	10.17	0.093358209	0.007589552	28	29	1.524	0.329	1.263	-0.104	6.48465	2.75244	1221.41	1	0	0	0	0	0	1	0	0	1.19719	1.0412	1340	125.1	10.17	0.093358209	0.007589552	28
2444	4842	m12	1	8.653	2	N	3	73	1	12	0	E	LMCI	MCI	2013/8/22	9.139	NA	NA	NA	NA	NA	NA	NA	30	27	2.184	-0.171	0.55	0.706	6.3336	4.9716	1262.57	NA	NA	NA	NA	NA	NA	NA	NA	NA	1.19719	1.0412	1340	125.1	10.17	0.093358209	0.007589552	28
2445	4842	m24	2	8.653	2	N	3	73	1	12	0	E	LMCI	MCI	2014/8/28	7.864	NA	1.0941	1197	119.5	10.02	0.099832916	0.008370927	29	24	1.925	0.979	0.791	0.706	6.558	4.56	1253.27	NA	0	0	0	0	0	1	0	0	1.19719	1.0412	1340	125.1	10.17	0.093358209	0.007589552	28
2446	4842	m36	3	8.653	7	N	3	73	1	12	0	E	LMCI	CN	2015/7/31	8.322	NA	NA	NA	NA	NA	NA	NA	30	30	1.727	0.936	0.072	0.706	NA	NA	NA	NA	NA	NA	NA	NA	NA	NA	NA	NA	1.19719	1.0412	1340	125.1	10.17	0.093358209	0.007589552	28
2498	4869	bl	0	13.887	2	N	3	77.2	0	19	0	E	LMCI	MCI	2012/9/10	13.887	1.42193	1.0692	2188	228.9	17.04	0.104616088	0.007787934	29	23	-0.162	0.832	0.556	-0.896	7.06869	1.47538	1545.8	0	0	0	0	0	0	1	0	0	1.42193	1.0692	2188	228.9	17.04	0.104616088	0.007787934	29
2499	4869	m12	1	13.887	2	N	3	77.2	0	19	0	E	LMCI	MCI	2013/9/16	11.679	NA	NA	NA	NA	NA	NA	NA	30	26	0.12	0.644	0.933	-0.104	6.99195	1.09539	1541.75	0	0	0	0	0	0	1	0	0	1.42193	1.0692	2188	228.9	17.04	0.104616088	0.007787934	29
2500	4869	m24	2	13.887	2	N	3	77.2	0	19	0	E	LMCI	MCI	2014/9/25	12.177	NA	1.0529	1875	225.1	17.17	0.120053333	0.009157333	29	20	-0.47	0.955	0.846	0.706	6.944	2.36806	1517.65	NA	0	0	0	0	0	1	0	0	1.42193	1.0692	2188	228.9	17.04	0.104616088	0.007787934	29
2501	4869	m36	3	13.887	2	N	3	77.2	0	19	0	E	LMCI	MCI	2015/10/15	17.857	NA	NA	NA	NA	NA	NA	NA	29	20	-0.134	0.766	1.074	-0.756	6.38422	2.7391	1538.86	NA	NA	NA	NA	NA	NA	NA	NA	NA	1.42193	1.0692	2188	228.9	17.04	0.104616088	0.007787934	29
2503	4871	bl	0	13.458	2	N	3	66.4	1	14	0	E	EMCI	MCI	2012/8/17	13.458	1.34407	1.0675	1244	162.3	13.86	0.130466238	0.011141479	29	26	1.037	1.419	0.407	0.706	6.4908	1.2912	1330.58	0	1	0	0	0	0	1	0	0	1.34407	1.0675	1244	162.3	13.86	0.130466238	0.011141479	29
2504	4871	m12	1	13.458	2	N	3	66.4	1	14	0	E	EMCI	MCI	2013/8/28	10.153	NA	NA	NA	NA	NA	NA	NA	28	24	1.124	2.247	0.919	0.706	6.2352	2.436	1370.33	NA	NA	NA	NA	NA	NA	NA	NA	NA	1.34407	1.0675	1244	162.3	13.86	0.130466238	0.011141479	29
2505	4871	m24	2	13.458	2	N	3	66.4	1	14	0	E	EMCI	MCI	2014/8/12	9.459	NA	1.006	NA	NA	NA	NA	NA	30	28	1.033	1.589	1.422	0.706	6.2088	2.4972	1369.51	NA	NA	NA	NA	NA	NA	NA	NA	NA	1.34407	1.0675	1244	162.3	13.86	0.130466238	0.011141479	29
2506	4871	m36	3	13.458	2	N	3	66.4	1	14	0	E	EMCI	MCI	2015/11/12	10.379	NA	NA	NA	NA	NA	NA	NA	28	28	1.324	1.131	0.688	-0.104	NA	NA	NA	NA	NA	NA	NA	NA	NA	NA	NA	NA	1.34407	1.0675	1244	162.3	13.86	0.130466238	0.011141479	29
2511	4873	bl	0	5.564	2	N	3	82.6	0	12	0	E	LMCI	MCI	2012/8/15	5.564	1.24545	0.9492	NA	NA	NA	NA	NA	26	21	-0.529	-0.025	-0.259	-0.104	5.69852	15.2006	1531.45	0	0	0	1	0	1	1	0	0	1.24545	0.9492	NA	NA	NA	NA	NA	26
2512	4873	m12	1	5.564	2	N	3	82.6	0	12	0	E	LMCI	MCI	2013/12/5	9.345	NA	NA	NA	NA	NA	NA	NA	21	20	-0.803	-0.025	-0.509	-0.871	5.19724	27.1905	1548.86	0	0	0	1	0	1	1	0	0	1.24545	0.9492	NA	NA	NA	NA	NA	26
2513	4873	m24	2	5.564	2	N	3	82.6	0	12	0	E	LMCI	MCI	2014/8/27	6.376	NA	0.957	NA	NA	NA	NA	NA	22	17	-0.841	-0.196	-0.45	-0.984	5.02767	20.383	1550.51	NA	0	0	1	0	1	1	0	0	1.24545	0.9492	NA	NA	NA	NA	NA	26
2514	4873	m36	3	5.564	2	N	3	82.6	0	12	0	E	LMCI	MCI	2015/10/5	8.159	NA	NA	NA	NA	NA	NA	NA	23	17	-0.823	-0.454	-0.432	-1.682	NA	NA	NA	NA	NA	NA	NA	NA	NA	NA	NA	NA	1.24545	0.9492	NA	NA	NA	NA	NA	26
2516	4874	bl	0	13.171	2	N	3	57.7	1	18	1	E	EMCI	MCI	2012/8/27	13.171	1.37947	1.0154	1650	229.5	19.01	0.139090909	0.011521212	29	29	1.805	1.793	0.986	-0.104	6.7704	1.038	1292.23	0	0	0	1	0	0	1	0	0	1.37947	1.0154	1650	229.5	19.01	0.139090909	0.011521212	29
2517	4874	m12	1	13.171	2	N	3	57.7	1	18	1	E	EMCI	MCI	2013/8/19	13.213	NA	NA	NA	NA	NA	NA	NA	27	27	2.211	2.397	1.12	0.706	6.6264	1.0332	1296.24	NA	0	0	1	0	0	1	0	0	1.37947	1.0154	1650	229.5	19.01	0.139090909	0.011521212	29
2518	4874	m24	2	13.171	2	N	3	57.7	1	18	1	E	EMCI	MCI	2014/8/19	12.664	NA	1.0321	2314	229.9	18.6	0.099351772	0.008038029	30	29	2.155	1.793	0.892	0.706	6.69689	1.17733	1309.27	NA	0	0	1	0	0	1	0	0	1.37947	1.0154	1650	229.5	19.01	0.139090909	0.011521212	29
2519	4874	m36	3	13.171	2	N	3	57.7	1	18	1	E	EMCI	MCI	2015/9/4	2.7	NA	NA	NA	NA	NA	NA	NA	28	27	2.076	1.708	1.19	0.706	NA	NA	NA	NA	NA	NA	NA	NA	NA	NA	NA	NA	1.37947	1.0154	1650	229.5	19.01	0.139090909	0.011521212	29
2520	4876	bl	0	8.046	2	N	3	74.2	0	20	1	E	EMCI	MCI	2012/8/22	8.046	1.26242	0.9674	1432	228.9	19.43	0.159846369	0.013568436	30	25	0.825	0.644	1.389	0.706	5.9952	34.5876	1615.69	1	1	0	0	0	1	0	0	1	1.26242	0.9674	1432	228.9	19.43	0.159846369	0.013568436	30
2521	4876	m12	1	8.046	2	N	3	74.2	0	20	1	E	EMCI	MCI	2013/8/12	11.381	NA	NA	NA	NA	NA	NA	NA	28	29	1.049	1.06	0.776	0.706	5.79053	37.7826	1622.75	NA	1	0	0	0	1	0	0	1	1.26242	0.9674	1432	228.9	19.43	0.159846369	0.013568436	30
2522	4876	m24	2	8.046	2	N	3	74.2	0	20	1	E	EMCI	MCI	2014/8/15	11.345	NA	0.8656	1036	218.3	19.5	0.210714286	0.018822394	30	25	0.638	0.008	0.605	0.706	5.7336	28.3164	1624.67	NA	1	0	0	0	1	0	0	1	1.26242	0.9674	1432	228.9	19.43	0.159846369	0.013568436	30
2523	4876	m36	3	8.046	2	N	3	74.2	0	20	1	E	EMCI	MCI	2015/8/27	11.711	NA	NA	NA	NA	NA	NA	NA	27	27	0.341	0.295	0.393	0.706	NA	NA	NA	NA	NA	NA	NA	NA	NA	NA	NA	NA	1.26242	0.9674	1432	228.9	19.43	0.159846369	0.013568436	30
2532	4883	bl	0	2.088	2	N	3	76.1	1	18	0	E	EMCI	MCI	2012/8/27	2.088	1.40041	1.0506	NA	NA	NA	NA	NA	29	27	0.704	1.167	1.104	0.706	6.4488	1.134	1340.76	0	0	0	1	0	1	1	0	0	1.40041	1.0506	NA	NA	NA	NA	NA	29
2533	4883	m12	1	2.088	2	N	3	76.1	1	18	0	E	EMCI	MCI	2013/10/1	11.017	NA	NA	NA	NA	NA	NA	NA	29	28	1.711	1.419	1.161	0.706	6.08553	1.19068	1331.09	NA	0	0	1	0	1	1	0	0	1.40041	1.0506	NA	NA	NA	NA	NA	29
2534	4883	m24	2	2.088	2	N	3	76.1	1	18	0	E	EMCI	MCI	2014/8/28	28.368	NA	1.0615	NA	NA	NA	NA	NA	30	26	0.929	1.359	0.837	0.706	6.1248	1.4916	1336.56	NA	NA	NA	NA	NA	NA	NA	NA	NA	1.40041	1.0506	NA	NA	NA	NA	NA	29
2535	4883	m36	3	2.088	2	N	3	76.1	1	18	0	E	EMCI	MCI	2015/8/28	14.193	NA	NA	NA	NA	NA	NA	NA	29	29	1.516	0.899	1.627	0.706	NA	NA	NA	NA	NA	NA	NA	NA	NA	NA	NA	NA	1.40041	1.0506	NA	NA	NA	NA	NA	29
2548	4889	bl	0	12.757	2	N	3	75.6	0	18	0	E	LMCI	MCI	2012/8/20	12.757	1.36322	1.0338	956.2	123.6	9.84	0.129261661	0.010290734	28	21	-0.143	-0.105	0.034	0.706	7.1184	2.112	1607.34	0	1	0	1	0	0	0	0	0	1.36322	1.0338	956.2	123.6	9.84	0.129261661	0.010290734	28
2549	4889	m12	1	12.757	2	N	3	75.6	0	18	0	E	LMCI	MCI	2013/8/13	14.479	NA	NA	NA	NA	NA	NA	NA	26	21	1.068	-0.171	0.245	0.706	7.0212	3.5352	1612.33	0	1	0	1	0	0	0	0	0	1.36322	1.0338	956.2	123.6	9.84	0.129261661	0.010290734	28
2550	4889	m24	2	12.757	2	N	3	75.6	0	18	0	E	LMCI	MCI	2014/8/13	15.038	NA	NA	1213	126.3	10.15	0.104122012	0.008367683	27	22	-0.066	0.016	0.398	0.706	6.8604	2.34	1606.03	0	1	0	1	0	0	0	0	0	1.36322	1.0338	956.2	123.6	9.84	0.129261661	0.010290734	28
2551	4889	m36	3	12.757	2	N	3	75.6	0	18	0	E	LMCI	MCI	2015/9/8	16.979	NA	NA	NA	NA	NA	NA	NA	28	22	0.321	0.209	0.309	0.706	NA	NA	NA	NA	NA	NA	NA	NA	NA	NA	NA	NA	1.36322	1.0338	956.2	123.6	9.84	0.129261661	0.010290734	28
2567	4896	bl	0	7.399	2	N	3	68.1	0	12	1	E	LMCI	MCI	2012/8/27	7.399	1.35205	0.9367	2198	239.6	21.23	0.109008189	0.009658781	30	17	0.029	-0.087	-0.274	-1.501	6.74069	1.82442	1613.37	0	1	1	0	0	0	1	0	0	1.35205	0.9367	2198	239.6	21.23	0.109008189	0.009658781	30
2568	4896	m12	1	7.399	2	N	3	68.1	0	12	1	E	LMCI	MCI	2013/8/15	11.463	NA	NA	NA	NA	NA	NA	NA	26	20	0.39	0.984	0.068	-0.871	5.95597	1.614	1649.17	NA	NA	NA	NA	NA	NA	NA	NA	NA	1.35205	0.9367	2198	239.6	21.23	0.109008189	0.009658781	30
2569	4896	m24	2	7.399	2	N	3	68.1	0	12	1	E	LMCI	MCI	2014/9/2	8.042	NA	NA	NA	NA	NA	NA	NA	27	NA	0.579	NA	-0.548	-0.363	6.65157	1.95685	1587.23	NA	NA	NA	NA	NA	NA	NA	NA	NA	1.35205	0.9367	2198	239.6	21.23	0.109008189	0.009658781	30
2570	4896	m36	3	7.399	2	N	3	68.1	0	12	1	E	LMCI	MCI	2015/9/1	14.538	NA	NA	NA	NA	NA	NA	NA	27	22	0.322	0.498	-0.007	-0.756	NA	NA	NA	NA	NA	NA	NA	NA	NA	NA	NA	NA	1.35205	0.9367	2198	239.6	21.23	0.109008189	0.009658781	30
2605	4917	bl	0	15.506	2	N	3	75	0	19	0	E	EMCI	MCI	2012/9/27	15.506	1.11202	1.031	1690	224.1	19.4	0.13260355	0.01147929	24	18	-0.52	-0.992	-0.573	-1.381	6.744	3.3012	1521.9	0	0	0	0	0	1	0	0	0	1.11202	1.031	1690	224.1	19.4	0.13260355	0.01147929	24
2606	4917	m12	1	15.506	2	N	3	75	0	19	0	E	EMCI	MCI	2013/8/6	9.319	1.10686	0.9514	NA	NA	NA	NA	NA	25	NA	-1.346	-1.785	-1.951	-1.656	6.6996	3.4476	1527.48	0	0	0	0	0	1	0	0	0	1.11202	1.031	1690	224.1	19.4	0.13260355	0.01147929	24
2609	4919	bl	0	5.162	2	N	3	74.8	1	19	0	E	EMCI	MCI	2012/9/17	5.162	1.44848	1.0782	989.8	213.1	17.85	0.215296019	0.018033946	29	23	0.379	0.522	0.782	0.706	5.23313	4.83706	1353.73	0	1	0	1	1	1	1	0	0	1.44848	1.0782	989.8	213.1	17.85	0.215296019	0.018033946	29
2610	4919	m12	1	5.162	2	N	3	74.8	1	19	0	E	EMCI	MCI	2013/9/26	4.11	NA	NA	NA	NA	NA	NA	NA	30	22	0.496	0.537	0.602	0.706	5.13925	3.20769	1324.34	0	1	0	1	1	1	1	0	0	1.44848	1.0782	989.8	213.1	17.85	0.215296019	0.018033946	29
2612	4919	m36	3	5.162	2	N	3	74.8	1	19	0	E	EMCI	MCI	2015/11/12	10.205	NA	NA	NA	NA	NA	NA	NA	26	24	0.483	0.537	0.602	-1.161	4.97321	5.08337	1332.05	NA	1	0	1	1	1	1	0	0	1.44848	1.0782	989.8	213.1	17.85	0.215296019	0.018033946	29
2646	4941	bl	0	2.427	2	N	3	60.2	0	14	1	E	EMCI	MCI	2012/10/22	2.427	1.3657	1.0469	1337	139.3	11.5	0.104188482	0.008601346	30	26	1.745	1.578	0.817	0.706	6.3036	1.0464	1481	0	1	0	0	0	0	1	0	0	1.3657	1.0469	1337	139.3	11.5	0.104188482	0.008601346	30
2647	4941	m12	1	2.427	2	N	3	60.2	0	14	1	E	EMCI	MCI	2013/10/24	6.001	NA	NA	NA	NA	NA	NA	NA	30	25	1.784	1.167	1.161	0.706	6.0972	1.7808	1537.58	NA	NA	NA	NA	NA	NA	NA	NA	NA	1.3657	1.0469	1337	139.3	11.5	0.104188482	0.008601346	30
2648	4941	m24	2	2.427	2	N	3	60.2	0	14	1	E	EMCI	MCI	2014/11/6	1.384	NA	1.0487	NA	NA	NA	NA	NA	30	30	2.014	2.232	1.504	0.706	6.33114	1.15864	1507.83	NA	NA	NA	NA	NA	NA	NA	NA	NA	1.3657	1.0469	1337	139.3	11.5	0.104188482	0.008601346	30
2649	4941	m36	3	2.427	2	N	3	60.2	0	14	1	E	EMCI	MCI	2015/10/19	16.103	NA	NA	NA	NA	NA	NA	NA	28	26	2.021	1.635	1.438	-1.204	NA	NA	NA	NA	NA	NA	NA	NA	NA	NA	NA	NA	1.3657	1.0469	1337	139.3	11.5	0.104188482	0.008601346	30
2680	4960	bl	0	7.313	2	N	3	59.6	0	20	1	E	LMCI	MCI	2012/10/24	7.313	1.24978	0.9749	1848	185.4	16.39	0.100324675	0.008869048	25	19	0.434	0.766	0.668	-0.674	7.682	1.32816	1458.92	0	0	0	0	0	1	0	0	0	1.24978	0.9749	1848	185.4	16.39	0.100324675	0.008869048	25
2681	4960	m12	1	7.313	7	N	3	59.6	0	20	1	E	LMCI	CN	2013/10/30	11.807	NA	NA	NA	NA	NA	NA	NA	26	24	0.796	0.444	0.778	-0.104	7.9212	1.1712	1476.92	0	0	0	0	0	1	0	0	0	1.24978	0.9749	1848	185.4	16.39	0.100324675	0.008869048	25
2682	4960	m24	2	7.313	1	N	3	59.6	0	20	1	E	LMCI	CN	2014/10/14	11.149	NA	0.9812	1669	197.9	16.85	0.118573996	0.010095866	29	22	1.04	0.832	0.728	-0.984	7.61526	1.25742	1461.12	NA	0	0	0	0	1	0	0	0	1.24978	0.9749	1848	185.4	16.39	0.100324675	0.008869048	25
2683	4960	m36	3	7.313	1	N	3	59.6	0	20	1	E	LMCI	CN	2015/11/23	11.678	NA	NA	NA	NA	NA	NA	NA	29	22	0.98	0.537	0.041	-0.104	7.6488	2.376	1460.18	NA	0	0	0	0	1	0	0	0	1.24978	0.9749	1848	185.4	16.39	0.100324675	0.008869048	25
2690	4966	bl	0	18.626	2	N	3	61.7	0	16	0	E	EMCI	MCI	2012/10/18	18.626	1.44177	0.9457	1372	125.1	11.31	0.091180758	0.00824344	30	30	2.283	1.167	1.079	0.706	7.77048	3.66121	1582.29	0	1	1	1	0	1	1	0	0	1.44177	0.9457	1372	125.1	11.31	0.091180758	0.00824344	30
2691	4966	m12	1	18.626	2	N	3	61.7	0	16	0	E	EMCI	MCI	2013/10/29	15.479	NA	NA	NA	NA	NA	NA	NA	30	29	1.933	1.65	0.605	-0.104	7.63813	2.08907	1589.97	0	1	1	1	0	1	1	0	0	1.44177	0.9457	1372	125.1	11.31	0.091180758	0.00824344	30
2692	4966	m24	2	18.626	2	N	3	61.7	0	16	0	E	EMCI	MCI	2015/1/5	14.456	NA	1.0038	NA	NA	NA	NA	NA	30	28	1.976	2.398	0.495	0.706	NA	NA	NA	NA	NA	NA	NA	NA	NA	NA	NA	NA	1.44177	0.9457	1372	125.1	11.31	0.091180758	0.00824344	30
2693	4966	m36	3	18.626	2	N	3	61.7	0	16	0	E	EMCI	MCI	2015/10/19	18.461	NA	NA	NA	NA	NA	NA	NA	28	28	1.243	2.147	0.773	-0.984	NA	NA	NA	NA	NA	NA	NA	NA	NA	NA	NA	NA	1.44177	0.9457	1372	125.1	11.31	0.091180758	0.00824344	30
2716	4987	bl	0	13.176	2	N	3	69.3	0	18	0	E	EMCI	MCI	2012/11/20	13.176	1.17136	1.0419	1091	230.2	19.83	0.210999083	0.018175985	25	23	0.708	0.12	0.747	0.706	6.696	12.822	1639.22	NA	1	0	0	0	1	0	0	0	1.17136	1.0419	1091	230.2	19.83	0.210999083	0.018175985	25
2717	4987	m12	1	13.176	2	N	3	69.3	0	18	0	E	EMCI	MCI	2013/11/11	38.415	NA	NA	NA	NA	NA	NA	NA	28	25	0.76	0.725	1.16	-0.104	6.6948	10.092	1630.2	NA	1	0	0	0	1	0	0	0	1.17136	1.0419	1091	230.2	19.83	0.210999083	0.018175985	25
2718	4987	m24	2	13.176	2	N	3	69.3	0	18	0	E	EMCI	MCI	2014/12/2	21.32	NA	0.969	989.7	263.1	26.04	0.265838133	0.026311003	28	24	0.77	0.658	0.771	-0.104	NA	NA	NA	NA	NA	NA	NA	NA	NA	NA	NA	NA	1.17136	1.0419	1091	230.2	19.83	0.210999083	0.018175985	25
2720	4989	bl	0	5.148	2	N	3	60.1	1	19	0	E	LMCI	MCI	2012/11/5	5.148	1.29014	1.0247	1087	113.6	9.02	0.10450782	0.008298068	29	26	1.34	1.419	1.275	-0.104	6.9228	1.7088	1366.2	0	1	0	1	0	0	1	0	0	1.29014	1.0247	1087	113.6	9.02	0.10450782	0.008298068	29
2721	4989	m12	1	5.148	2	N	3	60.1	1	19	0	E	LMCI	MCI	2013/10/25	4.906	NA	NA	NA	NA	NA	NA	NA	29	28	1.194	2.581	2.005	-0.104	6.78899	1.96755	1355.89	NA	1	0	1	0	0	1	0	0	1.29014	1.0247	1087	113.6	9.02	0.10450782	0.008298068	29
2722	4989	m24	2	5.148	2	N	3	60.1	1	19	0	E	LMCI	MCI	2014/10/29	7.054	NA	1.0107	1363	135.1	11.02	0.099119589	0.008085106	30	27	1.379	1.918	1.871	0.706	6.9	2.0808	1362.86	NA	1	0	1	0	0	1	0	0	1.29014	1.0247	1087	113.6	9.02	0.10450782	0.008298068	29
2723	4989	m36	3	5.148	2	N	3	60.1	1	19	0	E	LMCI	MCI	2015/10/30	5.008	NA	NA	NA	NA	NA	NA	NA	30	28	1.125	2.581	2.005	-0.674	NA	NA	NA	NA	NA	NA	NA	NA	NA	NA	NA	NA	1.29014	1.0247	1087	113.6	9.02	0.10450782	0.008298068	29
2735	5004	bl	0	11.162	2	N	3	64.6	0	20	0	E	EMCI	MCI	2012/11/13	11.162	1.25741	0.9659	1923	228.6	19.01	0.118876755	0.009885595	29	23	0.502	1.197	0.958	0.706	7.9068	1.4028	1594.94	0	1	0	0	0	0	1	0	0	1.25741	0.9659	1923	228.6	19.01	0.118876755	0.009885595	29
2736	5004	m12	1	11.162	2	N	3	64.6	0	20	0	E	EMCI	MCI	2013/11/5	13.835	NA	NA	NA	NA	NA	NA	NA	30	24	0.771	1.589	1.254	0.706	7.5936	4.2192	1634.3	NA	NA	NA	NA	NA	NA	NA	NA	NA	1.25741	0.9659	1923	228.6	19.01	0.118876755	0.009885595	29
2737	5004	m24	2	11.162	2	N	3	64.6	0	20	0	E	EMCI	MCI	2014/11/14	7.649	NA	NA	NA	NA	NA	NA	NA	29	25	0.413	1.329	1.389	0.706	7.8192	3.3648	1641.95	NA	NA	NA	NA	NA	NA	NA	NA	NA	1.25741	0.9659	1923	228.6	19.01	0.118876755	0.009885595	29
2847	5099	bl	0	23.504	2	N	3	61.6	1	16	1	E	EMCI	MCI	2013/3/11	23.504	1.30645	0.996	2185	280.2	25.9	0.128237986	0.011853547	28	26	0.533	-0.236	1.161	-0.104	5.30368	1.45929	1213.52	0	1	1	0	0	0	1	0	0	1.30645	0.996	2185	280.2	25.9	0.128237986	0.011853547	28
2848	5099	m12	1	23.504	2	N	3	61.6	1	16	1	E	EMCI	MCI	2014/3/24	2.959	NA	NA	NA	NA	NA	NA	NA	27	24	0.486	-0.415	0.677	-0.104	5.64158	1.42339	1267.81	0	1	1	0	0	0	1	0	0	1.30645	0.996	2185	280.2	25.9	0.128237986	0.011853547	28
2849	5099	m24	2	23.504	2	N	3	61.6	1	16	1	E	EMCI	MCI	2015/3/3	9.919	NA	NA	NA	NA	NA	NA	NA	25	21	0.474	0.12	0.688	-0.104	4.99672	1.23402	1182.66	NA	1	1	0	0	0	1	0	0	1.30645	0.996	2185	280.2	25.9	0.128237986	0.011853547	28
2944	5160	bl	0	17.537	2	N	3	84.1	1	18	0	E	EMCI	MCI	2013/5/30	17.537	1.21658	0.9213	1213	164.1	13.6	0.135284419	0.011211871	28	21	-0.283	-0.105	-0.373	0.706	4.9884	7.0548	1282.76	NA	NA	NA	NA	NA	NA	NA	NA	NA	1.21658	0.9213	1213	164.1	13.6	0.135284419	0.011211871	28
2945	5160	m12	1	17.537	2	N	3	84.1	1	18	0	E	EMCI	MCI	2014/6/11	17.273	NA	NA	NA	NA	NA	NA	NA	26	24	-0.169	-0.014	0.377	0.706	NA	NA	NA	NA	NA	NA	NA	NA	NA	NA	NA	NA	1.21658	0.9213	1213	164.1	13.6	0.135284419	0.011211871	28
[truncated: 8 more columns]
