# Supplementary material for: Plasma p-tau181 Level Predicts Neurodegeneration and Progression to Alzheimer's Dementia: A Longitudinal Study
Source: Front Neurol. 2021 Sep 7;12:695696. doi: 10.3389/fneur.2021.695696 (PMC8452983; doi:10.3389/fneur.2021.695696)
Supplement: Supplementary file 4 [file Data_Sheet_1.ZIP › DATA/original data/DATA20201228.csv]

	RID	VISCODE	time	BLPLASMA	DXCHANGE	GROUP_abeta	DX	AGE	PTGENDER	PTEDUCAT	APOE4	GROUP	DX_bl	DXX	EXAMDATE.key	PLASMAPTAU181	FDG	AV45	ABETA42	TAU	PTAU	TAUAB	PTAUAB	MMSE	MOCA	ADNI_MEM	ADNI_EF	ADNI_LAN	ADNI_VS	TOTAL_HIPPO	TOTAL_WMH	TOTAL_BRAIN	INFARCT	CVD	Cancer	Current.Depression	DM2	Hypertension	lipid	smoking	stroke	BLFDG	BLAV45	BLABETA42	BLTAU	BLPTAU	BLTAUAB	BLPTAUAB	BLMMSE
1	2002	bl	0	6.777	2	N	3	64.8	0	16	0	E	EMCI	MCI	2010/6/16	6.777	1.20619	0.9784	1504	170.1	14.73	0.113098404	0.009793883	28	28	1.558	1.452	1.922	0.706	6.9168	3.3276	1397.85	1	1	1	0	0	0	0	1	0	1.20619	0.9784	1504	170.1	14.73	0.113098404	0.009793883	28
2	2002	m12	1	6.777	2	N	3	64.8	0	16	0	E	EMCI	MCI	2011/3/14	3.993	NA	NA	NA	NA	NA	NA	NA	30	28	2.288	2.232	1.76	0.706	6.8928	3.0312	1436.54	1	1	1	0	0	0	0	1	0	1.20619	0.9784	1504	170.1	14.73	0.113098404	0.009793883	28
3	2002	m24	2	6.777	2	N	3	64.8	0	16	0	E	EMCI	MCI	2012/6/13	2.773	1.12038	0.9675	1883	140.7	15.78	0.07472119	0.008380244	30	30	2.322	2.397	1.902	0.706	6.7872	3.6864	1403.8	0	1	1	0	0	0	0	1	0	1.20619	0.9784	1504	170.1	14.73	0.113098404	0.009793883	28
4	2002	m36	3	6.777	2	N	3	64.8	0	16	0	E	EMCI	MCI	2013/6/25	7.273	NA	NA	NA	NA	NA	NA	NA	30	30	2.422	1.875	1.856	0.706	6.7644	3.6372	1413	NA	1	1	0	0	0	0	1	0	1.20619	0.9784	1504	170.1	14.73	0.113098404	0.009793883	28
5	2002	m48	4	6.777	2	N	3	64.8	0	16	0	E	EMCI	MCI	2014/6/10	4.011	NA	0.9734	NA	NA	NA	NA	NA	30	29	1.575	2.008	1.367	0.706	6.7236	3.3972	1440.85	NA	NA	NA	NA	NA	NA	NA	NA	NA	1.20619	0.9784	1504	170.1	14.73	0.113098404	0.009793883	28
7	2007	bl	0	37.897	2	Y	4	83.4	1	20	0	C	EMCI	MCI	2010/7/6	37.897	1.30582	1.4496	NA	NA	NA	NA	NA	29	23	0.859	0.394	0.273	-0.104	5.16258	14.854	1263.92	0	0	0	0	1	1	1	0	0	1.30582	1.4496	NA	NA	NA	NA	NA	29
8	2007	m12	1	37.897	2	Y	4	83.4	1	20	0	C	EMCI	MCI	2011/3/24	42.41	NA	NA	NA	NA	NA	NA	NA	29	29	0.881	0.314	0.787	-0.756	4.92741	20.7122	1255.56	0	0	0	0	1	1	1	0	0	1.30582	1.4496	NA	NA	NA	NA	NA	29
10	2007	m36	3	37.897	1	Y	4	83.4	1	20	0	C	EMCI	CN	2013/5/9	46.939	1.16115	1.766	NA	NA	NA	NA	NA	29	26	1.248	0.444	0.928	0.706	NA	NA	NA	NA	NA	NA	NA	NA	NA	NA	NA	NA	1.30582	1.4496	NA	NA	NA	NA	NA	29
11	2007	m48	4	37.897	2	Y	4	83.4	1	20	0	C	EMCI	MCI	2014/7/17	38.27	NA	NA	NA	NA	NA	NA	NA	30	27	0.262	0.338	0.521	-0.104	NA	NA	NA	NA	NA	NA	NA	NA	NA	NA	NA	NA	1.30582	1.4496	NA	NA	NA	NA	NA	29
12	2010	bl	0	23.263	2	Y	4	62.9	1	20	1	C	EMCI	MCI	2010/7/8	23.263	1.31212	1.1472	1858	250.9	21.94	0.135037675	0.011808396	30	27	1.22	1.86	1.76	0.706	6.0882	0.54061	1203.71	0	NA	NA	NA	NA	NA	NA	NA	NA	1.31212	1.1472	1858	250.9	21.94	0.135037675	0.011808396	30
13	2010	m12	1	23.263	7	Y	4	62.9	1	20	1	C	EMCI	CN	2011/7/7	13.851	NA	NA	NA	NA	NA	NA	NA	29	23	1.389	1.58	1.274	-0.104	6.0528	0.3828	1219.56	0	NA	NA	NA	NA	NA	NA	NA	NA	1.31212	1.1472	1858	250.9	21.94	0.135037675	0.011808396	30
14	2010	m24	2	23.263	1	Y	4	62.9	1	20	1	C	EMCI	CN	2012/7/12	11.941	1.36889	1.0439	2316	286.1	24.9	0.123531952	0.010751295	29	29	1.104	1.33	1.168	-0.104	6.0396	0.4632	1222.31	0	NA	NA	NA	NA	NA	NA	NA	NA	1.31212	1.1472	1858	250.9	21.94	0.135037675	0.011808396	30
15	2010	m36	3	23.263	1	Y	4	62.9	1	20	1	C	EMCI	CN	2013/7/18	13.839	NA	NA	NA	NA	NA	NA	NA	30	23	1.537	2.636	1.76	0.706	6.0492	0.5184	1224.75	0	NA	NA	NA	NA	NA	NA	NA	NA	1.31212	1.1472	1858	250.9	21.94	0.135037675	0.011808396	30
17	2018	bl	0	10.252	2	N	3	76.4	1	18	0	E	EMCI	MCI	2010/7/19	10.252	1.31485	1.0526	2074	223.1	17.92	0.107569913	0.008640309	29	26	1.296	0.412	-0.706	0.706	7.4496	10.572	1320.95	0	1	1	0	0	1	0	0	0	1.31485	1.0526	2074	223.1	17.92	0.107569913	0.008640309	29
18	2018	m12	1	10.252	2	N	3	76.4	1	18	0	E	EMCI	MCI	2011/6/27	12.988	NA	NA	NA	NA	NA	NA	NA	29	28	1.341	-0.068	0.521	0.706	7.4664	10.9608	1384.01	0	1	1	0	0	1	0	0	0	1.31485	1.0526	2074	223.1	17.92	0.107569913	0.008640309	29
19	2018	m24	2	10.252	2	N	3	76.4	1	18	0	E	EMCI	MCI	2012/6/13	10.785	1.39081	1.063	1925	223.2	17.99	0.115948052	0.009345455	30	26	1.327	0.209	0.04	0.706	7.5048	11.2188	1393.01	0	1	1	0	0	1	0	0	0	1.31485	1.0526	2074	223.1	17.92	0.107569913	0.008640309	29
20	2018	m36	3	10.252	7	N	3	76.4	1	18	0	E	EMCI	CN	2013/7/3	14.32	NA	NA	NA	NA	NA	NA	NA	30	27	1.592	-0.068	-0.427	0.706	7.26	10.2756	1390.85	0	1	1	0	0	1	0	0	0	1.31485	1.0526	2074	223.1	17.92	0.107569913	0.008640309	29
21	2022	bl	0	16.576	2	Y	4	66	0	18	1	C	EMCI	MCI	2010/8/5	16.576	1.20313	1.3136	929.2	245.4	22.11	0.264098149	0.023794662	29	25	1.333	2.247	1.045	0.706	7.6656	1.9272	1478.54	0	1	0	0	0	1	1	0	0	1.20313	1.3136	929.2	245.4	22.11	0.264098149	0.023794662	29
22	2022	m12	1	16.576	2	Y	4	66	0	18	1	C	EMCI	MCI	2011/7/14	17.542	NA	NA	NA	NA	NA	NA	NA	30	25	1.786	1.408	1.871	0.706	7.782	1.8108	1529.97	0	1	0	0	0	1	1	0	0	1.20313	1.3136	929.2	245.4	22.11	0.264098149	0.023794662	29
23	2022	m24	2	16.576	2	Y	4	66	0	18	1	C	EMCI	MCI	2012/7/19	10.899	1.19731	1.3502	878.6	241.9	23.56	0.27532438	0.026815388	29	28	1.819	1.06	0.87	0.706	7.6284	1.6956	1555.79	1	1	0	0	0	1	1	0	0	1.20313	1.3136	929.2	245.4	22.11	0.264098149	0.023794662	29
24	2022	m36	3	16.576	7	Y	4	66	0	18	1	C	EMCI	CN	2013/7/25	10.076	NA	NA	NA	NA	NA	NA	NA	29	29	1.611	1.653	1.104	0.706	7.4592	1.152	1556.28	0	1	0	0	0	1	1	0	0	1.20313	1.3136	929.2	245.4	22.11	0.264098149	0.023794662	29
26	2026	bl	0	7.726	2	N	3	82.5	1	14	0	E	EMCI	MCI	2010/8/12	7.726	1.30829	1.0094	1079	113	9.42	0.104726599	0.008730306	28	27	1.068	0.018	0.87	0.706	5.7348	15.702	1250.47	0	1	0	1	0	1	1	0	0	1.30829	1.0094	1079	113	9.42	0.104726599	0.008730306	28
27	2026	m12	1	7.726	2	N	3	82.5	1	14	0	E	EMCI	MCI	2011/8/4	13.545	NA	NA	NA	NA	NA	NA	NA	29	29	0.852	0.644	1.275	0.706	5.63168	17.9082	1290.23	0	1	0	1	0	1	1	0	0	1.30829	1.0094	1079	113	9.42	0.104726599	0.008730306	28
29	2027	bl	0	6.691	2	N	3	61.9	1	14	0	E	EMCI	MCI	2010/8/26	6.691	1.40806	1.03	1763	167.2	14.41	0.094838344	0.008173568	30	24	1.427	0.995	0.823	0.706	6.1548	1.3344	1214.42	0	1	0	0	0	0	0	0	0	1.40806	1.03	1763	167.2	14.41	0.094838344	0.008173568	30
30	2027	m12	1	6.691	2	N	3	61.9	1	14	0	E	EMCI	MCI	2011/8/19	5.858	NA	NA	NA	NA	NA	NA	NA	29	27	1.448	0.537	0.495	0.706	6.3036	1.5132	1216.61	0	1	0	0	0	0	0	0	0	1.40806	1.03	1763	167.2	14.41	0.094838344	0.008173568	30
31	2027	m24	2	6.691	2	N	3	61.9	1	14	0	E	EMCI	MCI	2012/8/9	1.151	1.39474	1.0336	NA	NA	NA	NA	NA	30	25	1.509	1.419	1.161	-0.104	6.078	1.308	1268.78	0	1	0	0	0	0	0	0	0	1.40806	1.03	1763	167.2	14.41	0.094838344	0.008173568	30
32	2031	bl	0	16.754	2	N	3	72.5	0	16	0	E	EMCI	MCI	2010/9/1	16.754	1.34044	0.994	1287	162.8	12.73	0.126495726	0.00989122	27	24	0.469	1.233	0.916	-0.564	6.42507	6.93625	1428.06	0	1	1	1	0	1	1	0	0	1.34044	0.994	1287	162.8	12.73	0.126495726	0.00989122	27
33	2031	m12	1	16.754	2	N	3	72.5	0	16	0	E	EMCI	MCI	2011/7/19	20.083	NA	NA	NA	NA	NA	NA	NA	27	24	1.003	0.579	0.705	-0.104	6.40403	8.92776	1412.63	0	1	1	1	0	1	1	0	0	1.34044	0.994	1287	162.8	12.73	0.126495726	0.00989122	27
34	2031	m24	2	16.754	2	N	3	72.5	0	16	0	E	EMCI	MCI	2012/7/23	22.474	1.3478	1.0387	NA	NA	NA	NA	NA	29	24	0.68	0.872	0.986	0.706	6.71593	7.94129	1517.06	0	1	1	1	0	1	1	0	0	1.34044	0.994	1287	162.8	12.73	0.126495726	0.00989122	27
35	2031	m36	3	16.754	2	N	3	72.5	0	16	0	E	EMCI	MCI	2013/7/22	23.195	NA	NA	NA	NA	NA	NA	NA	28	24	0.678	0.644	1.161	-0.104	6.69737	11.0232	1505.32	NA	1	1	1	0	1	1	0	0	1.34044	0.994	1287	162.8	12.73	0.126495726	0.00989122	27
36	2031	m48	4	16.754	2	N	3	72.5	0	16	0	E	EMCI	MCI	2014/8/18	24.305	NA	NA	NA	NA	NA	NA	NA	27	23	0.422	1.06	0.422	-0.104	NA	NA	NA	NA	NA	NA	NA	NA	NA	NA	NA	NA	1.34044	0.994	1287	162.8	12.73	0.126495726	0.00989122	27
37	2036	bl	0	10.646	2	N	3	66.7	1	14	0	E	EMCI	MCI	2010/9/30	10.646	1.28929	1.0301	1993	158.5	14.65	0.079528349	0.007350728	28	30	1.991	0.535	1.684	0.706	7.11	1.3524	1265.02	0	0	1	0	0	0	0	0	0	1.28929	1.0301	1993	158.5	14.65	0.079528349	0.007350728	28
38	2036	m12	1	10.646	2	N	3	66.7	1	14	0	E	EMCI	MCI	2011/10/27	9.594	NA	NA	NA	NA	NA	NA	NA	30	28	2.746	1.254	1.856	0.706	6.9888	1.896	1303.9	0	0	1	0	0	0	0	0	0	1.28929	1.0301	1993	158.5	14.65	0.079528349	0.007350728	28
39	2036	m24	2	10.646	2	N	3	66.7	1	14	0	E	EMCI	MCI	2012/9/19	3.111	1.29078	NA	NA	NA	NA	NA	NA	29	30	2.327	1.408	2.974	0.706	7.1496	1.5984	1308.36	0	0	1	0	0	0	0	0	0	1.28929	1.0301	1993	158.5	14.65	0.079528349	0.007350728	28
40	2036	m36	3	10.646	2	N	3	66.7	1	14	0	E	EMCI	MCI	2013/10/1	12.375	NA	NA	NA	NA	NA	NA	NA	29	29	2.041	0.314	0.636	0.706	6.81969	3.17291	1308.67	NA	0	1	0	0	0	0	0	0	1.28929	1.0301	1993	158.5	14.65	0.079528349	0.007350728	28
41	2036	m48	4	10.646	2	N	3	66.7	1	14	0	E	EMCI	MCI	2014/10/23	10.018	NA	1.0318	NA	NA	NA	NA	NA	28	30	2.198	1.371	2.005	0.706	6.8856	3.3276	1304.92	NA	NA	NA	NA	NA	NA	NA	NA	NA	1.28929	1.0301	1993	158.5	14.65	0.079528349	0.007350728	28
42	2037	bl	0	14.537	2	Y	4	75.8	0	16	1	C	EMCI	MCI	2010/8/24	14.537	1.3075	1.439	NA	NA	NA	NA	NA	26	20	0.285	-0.205	0.93	-0.896	6.63797	3.59174	1433.54	0	0	0	0	0	0	1	0	0	1.3075	1.439	NA	NA	NA	NA	NA	26
43	2037	m12	1	14.537	2	Y	4	75.8	0	16	1	C	EMCI	MCI	2011/8/19	20.977	NA	NA	NA	NA	NA	NA	NA	29	22	0.479	0.023	0.185	-0.104	6.44417	3.86306	1403.19	0	0	0	0	0	0	1	0	0	1.3075	1.439	NA	NA	NA	NA	NA	26
44	2037	m24	2	14.537	2	Y	4	75.8	0	16	1	C	EMCI	MCI	2012/8/16	18.149	1.24598	1.3296	NA	NA	NA	NA	NA	28	22	0.394	-0.415	0.396	-0.104	6.5988	3.7116	1477.28	0	0	0	0	0	0	1	0	0	1.3075	1.439	NA	NA	NA	NA	NA	26
46	2037	m48	4	14.537	2	Y	4	75.8	0	16	1	C	EMCI	MCI	2014/9/2	17.296	NA	1.3333	NA	NA	NA	NA	NA	25	21	0.113	-0.646	0.638	-0.756	6.37919	4.28216	1505.95	NA	NA	NA	NA	NA	NA	NA	NA	NA	1.3075	1.439	NA	NA	NA	NA	NA	26
47	2042	bl	0	11.877	2	Y	4	69.5	0	20	0	C	EMCI	MCI	2010/8/25	11.877	1.20831	1.0656	827.6	124.1	10.58	0.149951667	0.012783954	30	23	0.123	1.492	1.093	-0.104	5.19386	4.81209	1520.34	0	1	0	0	0	1	1	0	0	1.20831	1.0656	827.6	124.1	10.58	0.149951667	0.012783954	30
48	2042	m12	1	11.877	2	Y	4	69.5	0	20	0	C	EMCI	MCI	2011/9/7	17.298	NA	NA	NA	NA	NA	NA	NA	27	21	0.108	0.935	-0.136	0.706	4.98829	5.34202	1436.43	0	1	0	0	0	1	1	0	0	1.20831	1.0656	827.6	124.1	10.58	0.149951667	0.012783954	30
49	2042	m24	2	11.877	2	Y	4	69.5	0	20	0	C	EMCI	MCI	2012/8/21	14.886	1.15658	1.0295	884.5	131.8	11.04	0.149010741	0.012481628	24	21	-0.239	1.06	0.521	0.706	4.9704	6.7884	1512.75	0	1	0	0	0	1	1	0	0	1.20831	1.0656	827.6	124.1	10.58	0.149951667	0.012783954	30
50	2043	bl	0	7.391	2	Y	4	72.2	1	20	1	C	EMCI	MCI	2010/9/7	7.391	1.37612	1.2041	NA	NA	NA	NA	NA	30	27	1.391	0.123	0.852	0.706	6.5436	16.476	1262.88	0	NA	NA	NA	NA	NA	NA	NA	NA	1.37612	1.2041	NA	NA	NA	NA	NA	30
51	2043	m12	1	7.391	2	Y	4	72.2	1	20	1	C	EMCI	MCI	2011/9/13	25.987	NA	NA	NA	NA	NA	NA	NA	28	25	1.55	1.452	1.76	0.706	6.5184	17.3436	1230.86	0	NA	NA	NA	NA	NA	NA	NA	NA	1.37612	1.2041	NA	NA	NA	NA	NA	30
52	2045	bl	0	16.382	2	Y	4	72.3	0	16	1	C	EMCI	MCI	2010/10/15	16.382	1.21781	1.5068	725.1	210.8	20.5	0.290718522	0.028271962	27	27	1.14	1.558	1.658	0.706	7.0776	1.296	1603.02	0	0	0	0	0	0	1	0	0	1.21781	1.5068	725.1	210.8	20.5	0.290718522	0.028271962	27
53	2045	m12	1	16.382	2	Y	4	72.3	0	16	1	C	EMCI	MCI	2011/10/21	15.936	NA	NA	NA	NA	NA	NA	NA	30	30	1.789	1.653	1.014	0.706	7.1472	1.2852	1645.43	0	0	0	0	0	0	1	0	0	1.21781	1.5068	725.1	210.8	20.5	0.290718522	0.028271962	27
54	2045	m24	2	16.382	2	Y	4	72.3	0	16	1	C	EMCI	MCI	2012/10/9	21.246	1.16075	1.6119	710.9	234.8	23.38	0.330285554	0.032887889	30	28	1.735	0.955	1.424	0.706	7.2048	0.8028	1653.01	0	0	0	0	0	0	1	0	0	1.21781	1.5068	725.1	210.8	20.5	0.290718522	0.028271962	27
55	2045	m36	3	16.382	2	Y	4	72.3	0	16	1	C	EMCI	MCI	2013/10/29	14.892	NA	NA	NA	NA	NA	NA	NA	28	25	0.848	0.535	1.461	0.706	6.89044	1.10792	1671.64	NA	NA	NA	NA	NA	NA	NA	NA	NA	1.21781	1.5068	725.1	210.8	20.5	0.290718522	0.028271962	27
56	2045	m48	4	16.382	2	Y	4	72.3	0	16	1	C	EMCI	MCI	2014/10/14	30.232	NA	1.5	NA	NA	NA	NA	NA	29	25	0.718	0.766	1.384	0.706	6.88109	1.29212	1657.89	NA	NA	NA	NA	NA	NA	NA	NA	NA	1.21781	1.5068	725.1	210.8	20.5	0.290718522	0.028271962	27
57	2047	bl	0	28.406	2	Y	4	77.4	0	18	1	C	EMCI	MCI	2010/9/7	28.406	1.43606	1.6971	709.2	404.5	40.95	0.57036097	0.057741117	27	23	-0.158	0.314	0.931	0.706	7.07859	15.0434	1543.7	0	1	1	0	0	1	1	0	1	1.43606	1.6971	709.2	404.5	40.95	0.57036097	0.057741117	27
58	2047	m12	1	28.406	2	Y	4	77.4	0	18	1	C	EMCI	MCI	2011/8/30	23.965	NA	NA	NA	NA	NA	NA	NA	26	25	-0.339	0.272	0.299	0.706	6.83847	18.1204	1529.84	0	1	1	0	0	1	1	0	1	1.43606	1.6971	709.2	404.5	40.95	0.57036097	0.057741117	27
59	2047	m24	2	28.406	5	Y	4	77.4	0	18	1	C	EMCI	Dementia	2012/8/28	23.333	1.44895	1.673	723.9	424.3	43.48	0.586130681	0.060063545	28	22	-0.264	0.338	0.101	0.706	6.81619	20.0748	1621.77	0	1	1	0	0	1	1	0	1	1.43606	1.6971	709.2	404.5	40.95	0.57036097	0.057741117	27
60	2047	m36	3	28.406	3	Y	4	77.4	0	18	1	C	EMCI	Dementia	2013/9/3	17.758	NA	NA	NA	NA	NA	NA	NA	22	21	-0.913	-0.29	0.384	0.706	6.40526	20.8385	1591.19	0	1	1	0	0	1	1	0	1	1.43606	1.6971	709.2	404.5	40.95	0.57036097	0.057741117	27
61	2052	bl	0	17.91	2	N	3	73.1	0	20	0	E	EMCI	MCI	2010/9/20	17.91	1.36876	1.0208	1181	213.9	17.63	0.181117697	0.014928027	29	26	0.833	0.875	1.871	0.706	6.78277	2.11281	1674.31	0	1	1	0	0	1	1	0	0	1.36876	1.0208	1181	213.9	17.63	0.181117697	0.014928027	29
62	2052	m12	1	17.91	2	N	3	73.1	0	20	0	E	EMCI	MCI	2011/8/29	17.842	NA	NA	NA	NA	NA	NA	NA	30	27	1.035	1.659	2.16	0.706	6.74316	2.74776	1649.35	0	1	1	0	0	1	1	0	0	1.36876	1.0208	1181	213.9	17.63	0.181117697	0.014928027	29
63	2052	m24	2	17.91	NA	N	3	73.1	0	20	0	E	EMCI		2012/9/10	18.682	NA	0.9973	NA	NA	NA	NA	NA	NA	NA	NA	NA	NA	NA	NA	NA	NA	NA	NA	NA	NA	NA	NA	NA	NA	NA	1.36876	1.0208	1181	213.9	17.63	0.181117697	0.014928027	29
64	2052	m36	3	17.91	2	N	3	73.1	0	20	0	E	EMCI	MCI	2013/9/24	18.744	NA	NA	NA	NA	NA	NA	NA	30	22	0.455	0.875	2.005	-0.104	6.53523	2.48413	1712.8	0	1	1	0	0	1	1	0	0	1.36876	1.0208	1181	213.9	17.63	0.181117697	0.014928027	29
66	2055	bl	0	14.814	2	Y	4	75.2	0	18	1	C	EMCI	MCI	2010/9/8	14.814	1.3804	1.5612	637.1	430.4	45.44	0.675561136	0.071323183	28	29	0.519	-0.002	1.26	0.706	7.134	10.0428	1461.87	1	1	1	0	0	1	1	0	0	1.3804	1.5612	637.1	430.4	45.44	0.675561136	0.071323183	28
68	2055	m24	2	14.814	2	Y	4	75.2	0	18	1	C	EMCI	MCI	2012/9/5	22.491	1.18814	1.3424	548.2	424.1	42.15	0.773622765	0.076887997	25	21	0.262	-0.534	-0.028	-0.756	6.9876	13.6356	1490.01	0	1	1	0	0	1	1	0	0	1.3804	1.5612	637.1	430.4	45.44	0.675561136	0.071323183	28
69	2055	m36	3	14.814	2	Y	4	75.2	0	18	1	C	EMCI	MCI	2013/9/6	21.903	NA	NA	NA	NA	NA	NA	NA	27	22	0.308	-0.42	0.87	-0.104	6.8568	11.5512	1485.94	NA	1	1	0	0	1	1	0	0	1.3804	1.5612	637.1	430.4	45.44	0.675561136	0.071323183	28
70	2055	m48	4	14.814	2	Y	4	75.2	0	18	1	C	EMCI	MCI	2014/10/14	21.521	NA	NA	NA	NA	NA	NA	NA	20	16	-0.95	-1.544	-0.655	-1.846	6.74628	13.7342	1502.42	NA	NA	NA	NA	NA	NA	NA	NA	NA	1.3804	1.5612	637.1	430.4	45.44	0.675561136	0.071323183	28
72	2058	bl	0	23.144	2	N	3	83.9	1	12	1	E	EMCI	MCI	2010/9/20	23.144	1.07459	0.8771	1552	422.2	37.61	0.272036082	0.024233247	27	24	-0.007	-1.029	-0.941	-0.104	5.2616	5.61311	1366.71	0	1	0	0	0	1	1	0	0	1.07459	0.8771	1552	422.2	37.61	0.272036082	0.024233247	27
73	2058	m12	1	23.144	2	N	3	83.9	1	12	1	E	EMCI	MCI	2011/10/24	19.611	NA	NA	NA	NA	NA	NA	NA	28	17	-0.402	-1.816	-0.67	-0.984	5.14401	5.67005	1404.73	1	1	0	0	0	1	1	0	0	1.07459	0.8771	1552	422.2	37.61	0.272036082	0.024233247	27
74	2060	bl	0	25.241	2	Y	4	73.9	1	13	0	C	EMCI	MCI	2010/10/21	25.241	1.34281	1.2465	1131	158.1	12.86	0.139787798	0.011370469	29	23	0.837	0.747	-0.217	0.706	7.7352	48.4548	1414.2	NA	NA	NA	NA	NA	NA	NA	NA	NA	1.34281	1.2465	1131	158.1	12.86	0.139787798	0.011370469	29
75	2060	m12	1	25.241	2	Y	4	73.9	1	13	0	C	EMCI	MCI	2011/10/12	15.76	NA	NA	NA	NA	NA	NA	NA	28	24	1.058	0.537	0.131	-0.104	8.0376	49.4364	1426.73	NA	NA	NA	NA	NA	NA	NA	NA	NA	1.34281	1.2465	1131	158.1	12.86	0.139787798	0.011370469	29
76	2060	m24	2	25.241	2	Y	4	73.9	1	13	0	C	EMCI	MCI	2012/11/20	17.251	NA	NA	NA	NA	NA	NA	NA	27	24	0.804	0.6	0.299	0.706	7.6908	44.6484	1422.21	NA	NA	NA	NA	NA	NA	NA	NA	NA	1.34281	1.2465	1131	158.1	12.86	0.139787798	0.011370469	29
77	2060	m36	3	25.241	2	Y	4	73.9	1	13	0	C	EMCI	MCI	2013/10/9	15.819	NA	NA	NA	NA	NA	NA	NA	29	NA	0.897	0.537	0.782	0.706	7.58722	54.8165	1431.39	NA	NA	NA	NA	NA	NA	NA	NA	NA	1.34281	1.2465	1131	158.1	12.86	0.139787798	0.011370469	29
78	2060	m48	4	25.241	NA	Y	4	73.9	1	13	0	C	EMCI		2014/10/23	15.657	NA	NA	NA	NA	NA	NA	NA	NA	NA	NA	NA	NA	NA	NA	NA	NA	NA	NA	NA	NA	NA	NA	NA	NA	NA	1.34281	1.2465	1131	158.1	12.86	0.139787798	0.011370469	29
79	2061	bl	0	4.468	2	N	3	66	1	16	0	E	EMCI	MCI	2010/9/17	4.468	1.39316	1.0409	2870	204.3	17.63	0.071184669	0.006142857	28	25	0.131	0.725	0.964	0.706	6.2328	0.3084	1305.13	0	0	0	1	0	0	0	0	0	1.39316	1.0409	2870	204.3	17.63	0.071184669	0.006142857	28
80	2061	m12	1	4.468	2	N	3	66	1	16	0	E	EMCI	MCI	2011/10/25	8.394	NA	NA	NA	NA	NA	NA	NA	30	23	0.377	0.412	0.618	-0.104	5.88397	0.580655	1351.51	0	0	0	1	0	0	0	0	0	1.39316	1.0409	2870	204.3	17.63	0.071184669	0.006142857	28
81	2061	m24	2	4.468	2	N	3	66	1	16	0	E	EMCI	MCI	2012/10/22	6.404	1.42244	1.0771	3045	209.1	17.71	0.068669951	0.005816092	28	24	0.594	0.725	0.986	-0.896	6.00944	0.41113	1349.17	0	0	0	1	0	0	0	0	0	1.39316	1.0409	2870	204.3	17.63	0.071184669	0.006142857	28
82	2061	m36	3	4.468	2	N	3	66	1	16	0	E	EMCI	MCI	2013/9/19	9.426	NA	NA	NA	NA	NA	NA	NA	28	28	0.338	0.588	0.837	-0.896	6.2484	0.3708	1367.57	NA	0	0	1	0	0	0	0	0	1.39316	1.0409	2870	204.3	17.63	0.071184669	0.006142857	28
84	2063	bl	0	21.237	2	Y	4	68.3	0	16	1	C	EMCI	MCI	2010/10/22	21.237	1.353	1.2772	564.4	287.8	29.1	0.509922041	0.051559178	30	20	0.176	-0.415	0.308	-0.564	8.208	6.5256	1569.5	0	1	1	1	1	1	1	0	0	1.353	1.2772	564.4	287.8	29.1	0.509922041	0.051559178	30
85	2063	m12	1	21.237	2	Y	4	68.3	0	16	1	C	EMCI	MCI	2011/10/31	18.254	NA	NA	NA	NA	NA	NA	NA	30	25	1.107	-0.415	0.986	0.706	7.95831	6.17096	1551.58	0	1	1	1	1	1	1	0	0	1.353	1.2772	564.4	287.8	29.1	0.509922041	0.051559178	30
86	2063	m24	2	21.237	2	Y	4	68.3	0	16	1	C	EMCI	MCI	2012/10/15	27.108	1.3906	1.3634	NA	NA	NA	NA	NA	30	20	0.936	0.209	0.776	-0.104	7.92494	7.32026	1566.67	0	1	1	1	1	1	1	0	0	1.353	1.2772	564.4	287.8	29.1	0.509922041	0.051559178	30
88	2063	m48	4	21.237	2	Y	4	68.3	0	16	1	C	EMCI	MCI	2014/11/20	33.901	NA	NA	NA	NA	NA	NA	NA	28	26	0.792	-0.274	0.547	-0.564	7.96604	14.6176	1590.82	NA	NA	NA	NA	NA	NA	NA	NA	NA	1.353	1.2772	564.4	287.8	29.1	0.509922041	0.051559178	30
89	2068	bl	0	12.986	2	Y	4	83.1	0	20	1	C	EMCI	MCI	2010/10/4	12.986	1.19095	1.5723	722.8	322.9	32.76	0.44673492	0.045323741	28	21	0.05	0.209	0.122	0.706	6.8832	6.654	1401.47	0	1	0	0	0	1	0	0	0	1.19095	1.5723	722.8	322.9	32.76	0.44673492	0.045323741	28
90	2068	m12	1	12.986	2	Y	4	83.1	0	20	1	C	EMCI	MCI	2011/10/11	17.49	NA	NA	NA	NA	NA	NA	NA	26	20	-0.043	-0.019	0.322	-0.104	6.79433	5.97741	1395.13	0	1	0	0	0	1	0	0	0	1.19095	1.5723	722.8	322.9	32.76	0.44673492	0.045323741	28
91	2068	m24	2	12.986	2	Y	4	83.1	0	20	1	C	EMCI	MCI	2012/10/17	14.531	1.11025	1.461	656	351.4	36.86	0.535670732	0.056189024	27	19	0.018	-0.274	-0.303	0.706	6.5604	6.5124	1473.75	1	1	0	0	0	1	0	0	0	1.19095	1.5723	722.8	322.9	32.76	0.44673492	0.045323741	28
92	2068	m36	3	12.986	2	Y	4	83.1	0	20	1	C	EMCI	MCI	2013/10/24	18.578	NA	NA	NA	NA	NA	NA	NA	26	20	0.136	-0.236	-0.505	0.706	6.678	7.2096	1486.53	NA	1	0	0	0	1	0	0	0	1.19095	1.5723	722.8	322.9	32.76	0.44673492	0.045323741	28
93	2068	m48	4	12.986	2	Y	4	83.1	0	20	1	C	EMCI	MCI	2014/11/5	26.902	NA	1.4661	712.5	348.1	35.8	0.488561404	0.050245614	26	22	-0.067	-0.052	-0.131	0.706	NA	NA	NA	NA	NA	NA	NA	NA	NA	NA	NA	NA	1.19095	1.5723	722.8	322.9	32.76	0.44673492	0.045323741	28
96	2072	bl	0	37.363	2	N	3	72.8	0	16	0	E	EMCI	MCI	2010/9/21	37.363	1.19014	1.0626	1440	171.3	15.13	0.118958333	0.010506944	30	23	0.786	-0.251	1.504	-0.448	5.7396	5.1168	1324.62	0	1	0	0	1	1	1	0	0	1.19014	1.0626	1440	171.3	15.13	0.118958333	0.010506944	30
97	2072	m12	1	37.363	2	N	3	72.8	0	16	0	E	EMCI	MCI	2011/9/21	27.814	NA	NA	NA	NA	NA	NA	NA	28	24	0.554	0.444	1.079	0.706	5.5956	6.0816	1340.42	0	1	0	0	1	1	1	0	0	1.19014	1.0626	1440	171.3	15.13	0.118958333	0.010506944	30
98	2072	m24	2	37.363	2	N	3	72.8	0	16	0	E	EMCI	MCI	2012/9/18	24.116	1.17244	0.9161	NA	NA	NA	NA	NA	30	22	0.955	0.444	0.692	-0.104	5.7324	7.6524	1419.8	0	1	0	0	1	1	1	0	0	1.19014	1.0626	1440	171.3	15.13	0.118958333	0.010506944	30
99	2072	m36	3	37.363	2	N	3	72.8	0	16	0	E	EMCI	MCI	2013/9/17	40.459	NA	NA	NA	NA	NA	NA	NA	29	23	0.918	0.016	0.733	-0.104	5.6556	9.9324	1420.2	NA	NA	NA	NA	NA	NA	NA	NA	NA	1.19014	1.0626	1440	171.3	15.13	0.118958333	0.010506944	30
101	2073	bl	0	2.369	2	Y	4	63.4	1	20	0	C	EMCI	MCI	2010/9/21	2.369	1.50477	1.1812	1094	250.2	24.09	0.228702011	0.02202011	29	26	1.184	1.06	0.427	0.706	6.4392	2.3988	1371.49	0	1	0	0	0	1	0	0	0	1.50477	1.1812	1094	250.2	24.09	0.228702011	0.02202011	29
102	2073	m12	1	2.369	2	Y	4	63.4	1	20	0	C	EMCI	MCI	2011/9/29	15.421	NA	NA	NA	NA	NA	NA	NA	29	26	1.068	0.898	0.419	0.706	6.06818	2.07167	1348.41	0	1	0	0	0	1	0	0	0	1.50477	1.1812	1094	250.2	24.09	0.228702011	0.02202011	29
103	2073	m24	2	2.369	2	Y	4	63.4	1	20	0	C	EMCI	MCI	2012/9/18	12.601	1.4717	1.34	NA	NA	NA	NA	NA	28	25	1.398	1.542	0.8	0.706	6.144	2.3352	1375.74	0	1	0	0	0	1	0	0	0	1.50477	1.1812	1094	250.2	24.09	0.228702011	0.02202011	29
104	2073	m36	3	2.369	2	Y	4	63.4	1	20	0	C	EMCI	MCI	2013/10/1	12.689	NA	NA	NA	NA	NA	NA	NA	30	26	1.852	1.304	0.657	0.706	6.0876	2.5068	1379.89	0	1	0	0	0	1	0	0	0	1.50477	1.1812	1094	250.2	24.09	0.228702011	0.02202011	29
105	2073	m48	4	2.369	7	Y	4	63.4	1	20	0	C	EMCI	CN	2014/10/7	12.35	NA	1.465	NA	NA	NA	NA	NA	30	26	1.588	1.542	0.427	0.706	5.908	2.47212	1379.02	NA	NA	NA	NA	NA	NA	NA	NA	NA	1.50477	1.1812	1094	250.2	24.09	0.228702011	0.02202011	29
106	2074	bl	0	11.007	2	N	3	62	0	16	1	E	EMCI	MCI	2010/11/29	11.007	1.20811	1.0058	1641	186.5	15.39	0.113650213	0.009378428	28	26	0.348	1.236	1.213	-0.104	6.516	0.4428	1321.71	0	1	1	1	0	1	1	0	0	1.20811	1.0058	1641	186.5	15.39	0.113650213	0.009378428	28
107	2074	m12	1	11.007	2	N	3	62	0	16	1	E	EMCI	MCI	2011/11/22	15.569	NA	NA	NA	NA	NA	NA	NA	27	26	0.694	0.338	0.565	0.706	6.6072	0.4188	1445.88	0	1	1	1	0	1	1	0	0	1.20811	1.0058	1641	186.5	15.39	0.113650213	0.009378428	28
108	2074	m24	2	11.007	2	N	3	62	0	16	1	E	EMCI	MCI	2012/11/27	10.522	1.28517	1.0371	1440	184.1	15.85	0.127847222	0.011006944	29	28	0.609	1.109	1.188	0.706	6.3648	0.4296	1411.55	0	1	1	1	0	1	1	0	0	1.20811	1.0058	1641	186.5	15.39	0.113650213	0.009378428	28
109	2074	m36	3	11.007	2	N	3	62	0	16	1	E	EMCI	MCI	2013/12/3	14.576	NA	NA	NA	NA	NA	NA	NA	30	24	0.422	0.537	1.093	0.706	6.13358	0.377759	1406.43	NA	1	1	1	0	1	1	0	0	1.20811	1.0058	1641	186.5	15.39	0.113650213	0.009378428	28
111	2077	bl	0	14.215	2	Y	4	81	0	20	0	C	EMCI	MCI	2010/10/13	14.215	NA	1.2892	859.1	184.7	18.71	0.214992434	0.021778606	28	23	0.739	0.016	0.357	-0.104	7.07735	24.4526	1548.88	0	1	0	0	0	1	1	0	0	NA	1.2892	859.1	184.7	18.71	0.214992434	0.021778606	28
112	2077	m12	1	14.215	2	Y	4	81	0	20	0	C	EMCI	MCI	2011/10/6	20.392	NA	NA	NA	NA	NA	NA	NA	27	21	0.845	0.209	0.602	-0.104	7.49323	30.4309	1591.49	0	1	0	0	0	1	1	0	0	NA	1.2892	859.1	184.7	18.71	0.214992434	0.021778606	28
113	2077	m24	2	14.215	2	Y	4	81	0	20	0	C	EMCI	MCI	2012/10/17	14.19	NA	1.2748	NA	NA	NA	NA	NA	29	26	0.576	1.131	1.079	-0.104	7.44496	26.3637	1653.79	0	1	0	0	0	1	1	0	0	NA	1.2892	859.1	184.7	18.71	0.214992434	0.021778606	28
114	2077	m36	3	14.215	2	Y	4	81	0	20	0	C	EMCI	MCI	2013/10/16	17.279	NA	NA	NA	NA	NA	NA	NA	29	24	0.848	0.209	0.495	-0.104	NA	NA	NA	NA	NA	NA	NA	NA	NA	NA	NA	NA	NA	1.2892	859.1	184.7	18.71	0.214992434	0.021778606	28
115	2077	m48	4	14.215	2	Y	4	81	0	20	0	C	EMCI	MCI	2014/10/21	17.02	NA	NA	NA	NA	NA	NA	NA	28	26	0.825	-0.534	0.246	0.706	7.16276	29.7563	1615.04	NA	NA	NA	NA	NA	NA	NA	NA	NA	NA	1.2892	859.1	184.7	18.71	0.214992434	0.021778606	28
116	2079	bl	0	22.938	2	Y	4	65.5	0	13	0	C	EMCI	MCI	2010/10/1	22.938	1.35173	1.4129	518.6	415.1	48.48	0.800424219	0.093482453	25	25	-0.466	0.763	-0.148	0.706	6.19114	3.78003	1553.06	0	NA	NA	NA	NA	NA	NA	NA	NA	1.35173	1.4129	518.6	415.1	48.48	0.800424219	0.093482453	25
117	2079	m12	1	22.938	2	Y	4	65.5	0	13	0	C	EMCI	MCI	2011/10/11	12.395	NA	NA	NA	NA	NA	NA	NA	22	21	-0.545	0.55	-0.352	-0.104	6.4056	2.6328	1574.95	1	NA	NA	NA	NA	NA	NA	NA	NA	1.35173	1.4129	518.6	415.1	48.48	0.800424219	0.093482453	25
118	2079	m24	2	22.938	2	Y	4	65.5	0	13	0	C	EMCI	MCI	2012/10/2	23.62	1.38919	1.4467	413	354.3	42.15	0.857869249	0.102058111	24	23	-0.633	1.317	-0.781	-0.756	6.2604	2.58	1577.33	0	NA	NA	NA	NA	NA	NA	NA	NA	1.35173	1.4129	518.6	415.1	48.48	0.800424219	0.093482453	25
119	2079	m36	3	22.938	2	Y	4	65.5	0	13	0	C	EMCI	MCI	2013/10/7	31.039	NA	NA	NA	NA	NA	NA	NA	26	23	-0.126	0.945	0.245	-0.104	6.2124	1.9008	1579.73	0	NA	NA	NA	NA	NA	NA	NA	NA	1.35173	1.4129	518.6	415.1	48.48	0.800424219	0.093482453	25
120	2079	m48	4	22.938	2	Y	4	65.5	0	13	0	C	EMCI	MCI	2014/10/2	14.084	NA	1.3391	491.4	323	38.48	0.657305657	0.078306878	26	22	-0.269	1.091	0.101	-0.984	6.16429	2.76045	1600.01	NA	NA	NA	NA	NA	NA	NA	NA	NA	1.35173	1.4129	518.6	415.1	48.48	0.800424219	0.093482453	25
121	2083	bl	0	13.939	2	N	3	88.3	1	12	0	E	EMCI	MCI	2010/9/27	13.939	1.19803	1.0811	1033	165.5	13.69	0.160212972	0.013252662	25	23	0.352	-0.216	-0.545	-0.104	4.0956	34.6068	1178.91	0	1	1	0	0	1	0	0	0	1.19803	1.0811	1033	165.5	13.69	0.160212972	0.013252662	25
122	2083	m12	1	13.939	2	N	3	88.3	1	12	0	E	EMCI	MCI	2011/9/27	15.366	NA	NA	NA	NA	NA	NA	NA	26	20	0.051	0.099	-0.466	-0.104	4.01786	36.2395	1191.15	0	1	1	0	0	1	0	0	0	1.19803	1.0811	1033	165.5	13.69	0.160212972	0.013252662	25
123	2083	m24	2	13.939	2	N	3	88.3	1	12	0	E	EMCI	MCI	2012/9/11	13.678	1.1936	1.0365	1209	163	13.75	0.134822167	0.011373036	27	21	0.239	0.077	-0.783	-0.104	3.7692	34.596	1236.91	0	1	1	0	0	1	0	0	0	1.19803	1.0811	1033	165.5	13.69	0.160212972	0.013252662	25
124	2083	m36	3	13.939	2	N	3	88.3	1	12	0	E	EMCI	MCI	2013/9/16	18.868	NA	NA	NA	NA	NA	NA	NA	26	22	0.167	0.431	-0.466	-0.104	3.6108	39.3276	1256.98	NA	NA	NA	NA	NA	NA	NA	NA	NA	1.19803	1.0811	1033	165.5	13.69	0.160212972	0.013252662	25
125	2083	m36	3	13.939	2	N	3	88.3	1	12	0	E	EMCI	MCI	2013/9/16	14.022	NA	NA	NA	NA	NA	NA	NA	26	22	0.167	0.431	-0.466	-0.104	3.6108	39.3276	1256.98	NA	NA	NA	NA	NA	NA	NA	NA	NA	1.19803	1.0811	1033	165.5	13.69	0.160212972	0.013252662	25
127	2087	bl	0	20.537	2	Y	4	69.5	0	16	1	C	EMCI	MCI	2010/11/4	20.537	0.999507	1.2425	436.7	353.5	37.46	0.809480192	0.085779711	26	NA	0.031	-0.922	0.143	-0.104	7.7388	6.2508	1365.69	0	1	0	1	1	1	1	0	0	0.999507	1.2425	436.7	353.5	37.46	0.809480192	0.085779711	26
128	2087	m12	1	20.537	2	Y	4	69.5	0	16	1	C	EMCI	MCI	2011/11/16	23.223	NA	NA	NA	NA	NA	NA	NA	24	21	-0.274	-0.708	-0.206	-0.253	7.8276	6.9324	1449.97	0	1	0	1	1	1	1	0	0	0.999507	1.2425	436.7	353.5	37.46	0.809480192	0.085779711	26
129	2087	m24	2	20.537	2	Y	4	69.5	0	16	1	C	EMCI	MCI	2012/11/2	22.928	1.12567	1.4603	512.7	452.3	49.17	0.882192315	0.095904037	25	23	0.404	-0.781	0.047	-0.896	7.9296	6.0228	1455.24	0	1	0	1	1	1	1	0	0	0.999507	1.2425	436.7	353.5	37.46	0.809480192	0.085779711	26
130	2087	m48	4	20.537	5	Y	4	69.5	0	16	1	C	EMCI	Dementia	2014/10/21	34.235	NA	NA	414.7	375.9	39.71	0.906438389	0.095755968	21	19	-0.341	-1.31	0.172	-0.756	7.34028	10.0593	1433.55	NA	NA	NA	NA	NA	NA	NA	NA	NA	0.999507	1.2425	436.7	353.5	37.46	0.809480192	0.085779711	26
131	2093	bl	0	10.229	2	N	3	59.5	1	16	1	E	EMCI	MCI	2010/10/22	10.229	1.31076	1.02	2126	354.6	30.84	0.166792098	0.014506115	28	24	1.511	1.465	0.74	-0.104	6.50482	0.383377	1315.04	0	0	0	0	0	0	1	0	0	1.31076	1.02	2126	354.6	30.84	0.166792098	0.014506115	28
132	2093	m12	1	10.229	2	N	3	59.5	1	16	1	E	EMCI	MCI	2011/10/21	9.993	NA	NA	NA	NA	NA	NA	NA	30	24	1.741	2.123	0.692	0.706	6.6036	0.3996	1342.24	0	0	0	0	0	0	1	0	0	1.31076	1.02	2126	354.6	30.84	0.166792098	0.014506115	28
133	2093	m24	2	10.229	2	N	3	59.5	1	16	1	E	EMCI	MCI	2012/10/11	8.382	1.28321	1.0307	NA	NA	NA	NA	NA	30	27	1.628	2	0.982	-0.104	6.4956	0.6252	1349.61	0	0	0	0	0	0	1	0	0	1.31076	1.02	2126	354.6	30.84	0.166792098	0.014506115	28
134	2093	m36	3	10.229	2	N	3	59.5	1	16	1	E	EMCI	MCI	2013/10/22	12.083	NA	NA	NA	NA	NA	NA	NA	29	25	1.949	2.543	0.975	-0.104	6.1104	0.9228	1382.53	NA	NA	NA	NA	NA	NA	NA	NA	NA	1.31076	1.02	2126	354.6	30.84	0.166792098	0.014506115	28
136	2099	bl	0	11.842	2	N	3	83.7	1	18	0	E	EMCI	MCI	2010/10/19	11.842	1.22899	1.0056	1638	428.9	42.53	0.261843712	0.025964591	30	30	0.973	-0.171	0.986	0.706	6.0564	7.5096	1204.06	0	1	0	0	0	1	1	0	0	1.22899	1.0056	1638	428.9	42.53	0.261843712	0.025964591	30
137	2099	m12	1	11.842	2	N	3	83.7	1	18	0	E	EMCI	MCI	2011/10/31	9.68	NA	NA	NA	NA	NA	NA	NA	30	27	1.545	-0.256	0.521	0.706	6.13759	10.2756	1312.19	0	1	0	0	0	1	1	0	0	1.22899	1.0056	1638	428.9	42.53	0.261843712	0.025964591	30
138	2099	m24	2	11.842	2	N	3	83.7	1	18	0	E	EMCI	MCI	2012/12/3	14.515	1.07514	NA	1500	363.5	34.33	0.242333333	0.022886667	30	28	0.551	-0.216	-0.34	0.706	5.9532	11.3796	1329.94	0	1	0	0	0	1	1	0	0	1.22899	1.0056	1638	428.9	42.53	0.261843712	0.025964591	30
139	2100	bl	0	26.93	2	Y	4	87.8	1	13	0	C	EMCI	MCI	2010/10/12	26.93	1.33861	1.5505	673.7	386.5	40.16	0.573697491	0.059611103	25	19	0.119	-0.352	-0.937	-0.896	5.49305	4.22685	1241.69	0	1	0	0	0	1	0	0	0	1.33861	1.5505	673.7	386.5	40.16	0.573697491	0.059611103	25
140	2100	m12	1	26.93	2	Y	4	87.8	1	13	0	C	EMCI	MCI	2011/10/10	23.512	NA	NA	NA	NA	NA	NA	NA	27	19	0.442	-1.285	-0.53	-1.204	5.47564	5.17796	1264.69	0	1	0	0	0	1	0	0	0	1.33861	1.5505	673.7	386.5	40.16	0.573697491	0.059611103	25
141	2100	m24	2	26.93	2	Y	4	87.8	1	13	0	C	EMCI	MCI	2012/10/15	17.775	1.25206	1.4814	NA	NA	NA	NA	NA	27	21	0.043	-0.571	-0.168	-0.984	5.33834	3.01635	1328.74	0	1	0	0	0	1	0	0	0	1.33861	1.5505	673.7	386.5	40.16	0.573697491	0.059611103	25
142	2100	m36	3	26.93	2	Y	4	87.8	1	13	0	C	EMCI	MCI	2013/10/15	25.063	NA	NA	NA	NA	NA	NA	NA	23	22	0.301	-0.532	-0.382	-0.756	5.1486	3.73363	1317.4	NA	1	0	0	0	1	0	0	0	1.33861	1.5505	673.7	386.5	40.16	0.573697491	0.059611103	25
144	2106	bl	0	40.316	2	Y	4	77.5	0	12	0	C	EMCI	MCI	2010/10/13	40.316	1.38465	1.4114	361.3	414.6	48.31	1.147522834	0.133711597	29	NA	-0.09	0.099	-1.127	-0.448	5.87923	6.57731	1422.85	0	1	0	0	0	1	1	0	0	1.38465	1.4114	361.3	414.6	48.31	1.147522834	0.133711597	29
145	2106	m12	1	40.316	2	Y	4	77.5	0	12	0	C	EMCI	MCI	2011/11/1	32.867	NA	NA	NA	NA	NA	NA	NA	26	17	-0.868	-0.158	-1.618	0.706	5.7604	4.31721	1500.66	0	1	0	0	0	1	1	0	0	1.38465	1.4114	361.3	414.6	48.31	1.147522834	0.133711597	29
146	2106	m36	3	40.316	5	Y	4	77.5	0	12	0	C	EMCI	Dementia	2013/10/21	37.109	NA	NA	NA	NA	NA	NA	NA	25	19	-1.055	-0.713	-1.575	-1.91	5.29276	4.52788	1467.78	NA	1	0	0	0	1	1	0	0	1.38465	1.4114	361.3	414.6	48.31	1.147522834	0.133711597	29
147	2109	bl	0	18.035	2	Y	4	75.2	0	14	0	C	EMCI	MCI	2010/10/18	18.035	1.14961	1.4275	532.1	274.7	28.79	0.516256343	0.054106371	25	23	-0.194	0.494	0.823	-0.104	6.6408	13.596	1426.95	0	1	0	0	0	0	0	0	0	1.14961	1.4275	532.1	274.7	28.79	0.516256343	0.054106371	25
148	2109	m12	1	18.035	2	Y	4	75.2	0	14	0	C	EMCI	MCI	2011/10/27	21.632	NA	NA	NA	NA	NA	NA	NA	28	23	-0.164	0.516	0.655	-0.104	6.4944	15.9156	1488.26	0	1	0	0	0	0	0	0	0	1.14961	1.4275	532.1	274.7	28.79	0.516256343	0.054106371	25
149	2109	m24	2	18.035	2	Y	4	75.2	0	14	0	C	EMCI	MCI	2012/11/6	19.548	NA	NA	NA	NA	NA	NA	NA	25	22	0.088	0.979	0.575	-0.871	6.4296	17.8836	1487.37	0	1	0	0	0	0	0	0	0	1.14961	1.4275	532.1	274.7	28.79	0.516256343	0.054106371	25
150	2109	m36	3	18.035	2	Y	4	75.2	0	14	0	C	EMCI	MCI	2013/10/24	23.822	1.04612	1.4088	NA	NA	NA	NA	NA	27	21	-0.709	-0.001	0.014	-0.871	6.1776	21.3372	1479.49	NA	1	0	0	0	0	0	0	0	1.14961	1.4275	532.1	274.7	28.79	0.516256343	0.054106371	25
152	2116	bl	0	10.006	2	N	3	61.6	0	17	0	E	EMCI	MCI	2010/10/29	10.006	1.41712	1.024	1676	123.7	10.09	0.073806683	0.006020286	30	24	0.562	0.935	0.264	0.706	6.3108	0.4764	1377.8	0	1	0	0	0	0	0	0	0	1.41712	1.024	1676	123.7	10.09	0.073806683	0.006020286	30
153	2116	m12	1	10.006	2	N	3	61.6	0	17	0	E	EMCI	MCI	2011/11/16	8.103	NA	NA	NA	NA	NA	NA	NA	30	24	0.871	2.123	0.33	0.706	6.6072	0.4872	1438.48	0	1	0	0	0	0	0	0	0	1.41712	1.024	1676	123.7	10.09	0.073806683	0.006020286	30
154	2116	m24	2	10.006	2	N	3	61.6	0	17	0	E	EMCI	MCI	2012/11/26	8.394	1.44424	0.9849	1534	121.8	10.61	0.079400261	0.006916558	30	23	1.36	0.685	0.495	-0.896	6.474	0.7284	1427.65	0	1	0	0	0	0	0	0	0	1.41712	1.024	1676	123.7	10.09	0.073806683	0.006020286	30
155	2116	m36	3	10.006	2	N	3	61.6	0	17	0	E	EMCI	MCI	2013/11/6	9.152	NA	NA	NA	NA	NA	NA	NA	29	26	0.949	1.419	1.037	-0.104	6.5664	0.6108	1433.47	NA	1	0	0	0	0	0	0	0	1.41712	1.024	1676	123.7	10.09	0.073806683	0.006020286	30
157	2119	bl	0	6.264	2	N	3	71.7	0	12	0	E	EMCI	MCI	2010/10/25	6.264	1.50802	1.098	2639	315.7	23.45	0.119628647	0.008885942	29	20	0.662	1.212	0.887	-0.896	6.8952	12.2892	1426.22	1	1	0	0	0	0	1	0	0	1.50802	1.098	2639	315.7	23.45	0.119628647	0.008885942	29
158	2119	m12	1	6.264	2	N	3	71.7	0	12	0	E	EMCI	MCI	2011/10/24	4.072	NA	NA	NA	NA	NA	NA	NA	29	25	0.287	0.725	0.333	-0.104	6.9876	12.924	1539.17	1	1	0	0	0	0	1	0	0	1.50802	1.098	2639	315.7	23.45	0.119628647	0.008885942	29
159	2119	m24	2	6.264	2	N	3	71.7	0	12	0	E	EMCI	MCI	2012/10/22	2.068	1.59691	1.1179	2616	307	23.66	0.11735474	0.009044343	28	22	0.189	0.537	-0.211	-0.104	6.852	12.5892	1483.55	0	1	0	0	0	0	1	0	0	1.50802	1.098	2639	315.7	23.45	0.119628647	0.008885942	29
160	2119	m36	3	6.264	2	N	3	71.7	0	12	0	E	EMCI	MCI	2013/10/24	2.845	NA	NA	NA	NA	NA	NA	NA	29	21	0.76	0.287	0.602	-0.896	6.6432	15.9744	1499.6	NA	1	0	0	0	0	1	0	0	1.50802	1.098	2639	315.7	23.45	0.119628647	0.008885942	29
161	2121	bl	0	10.255	2	Y	4	67.8	1	14	1	C	EMCI	MCI	2010/11/3	10.255	1.44654	1.1961	1016	247.4	20.87	0.243503937	0.020541339	23	24	0.66	-0.171	0.19	-0.104	5.88	0.6672	1427.52	0	NA	NA	NA	NA	NA	NA	NA	NA	1.44654	1.1961	1016	247.4	20.87	0.243503937	0.020541339	23
162	2121	m12	1	10.255	2	Y	4	67.8	1	14	1	C	EMCI	MCI	2011/11/9	11.52	NA	NA	NA	NA	NA	NA	NA	27	28	0.823	-0.482	0.246	-0.253	6.0564	0.7128	1476.73	0	NA	NA	NA	NA	NA	NA	NA	NA	1.44654	1.1961	1016	247.4	20.87	0.243503937	0.020541339	23
163	2121	m24	2	10.255	2	Y	4	67.8	1	14	1	C	EMCI	MCI	2012/11/8	17.29	1.37709	1.2537	956.3	291	26.31	0.304297814	0.027512287	28	25	0.591	-0.491	0.575	0.706	5.9412	0.5712	1468.55	0	NA	NA	NA	NA	NA	NA	NA	NA	1.44654	1.1961	1016	247.4	20.87	0.243503937	0.020541339	23
164	2121	m36	3	10.255	2	Y	4	67.8	1	14	1	C	EMCI	MCI	2013/11/14	16.613	NA	NA	NA	NA	NA	NA	NA	27	22	0.81	0.832	0.513	0.706	5.61567	0.779546	1476.45	NA	NA	NA	NA	NA	NA	NA	NA	NA	1.44654	1.1961	1016	247.4	20.87	0.243503937	0.020541339	23
166	2123	bl	0	1.564	2	N	3	63.9	1	18	0	E	EMCI	MCI	2010/11/9	1.564	1.33202	1.0303	1212	143.3	11.79	0.118234323	0.009727723	30	30	2.055	1.574	1.461	0.706	6.6384	2.7204	1431.41	0	NA	NA	NA	NA	NA	NA	NA	NA	1.33202	1.0303	1212	143.3	11.79	0.118234323	0.009727723	30
167	2123	m12	1	1.564	7	N	3	63.9	1	18	0	E	EMCI	CN	2011/11/1	2.174	NA	NA	NA	NA	NA	NA	NA	30	30	2.726	1.918	2.63	0.706	6.38186	2.30126	1454.31	0	NA	NA	NA	NA	NA	NA	NA	NA	1.33202	1.0303	1212	143.3	11.79	0.118234323	0.009727723	30
168	2123	m24	2	1.564	2	N	3	63.9	1	18	0	E	EMCI	MCI	2012/11/6	5.419	1.24952	1.0199	1722	155.9	12.71	0.090534262	0.007380952	30	30	3.021	1.574	3.065	0.706	6.44861	1.52305	1454.87	0	NA	NA	NA	NA	NA	NA	NA	NA	1.33202	1.0303	1212	143.3	11.79	0.118234323	0.009727723	30
169	2123	m36	3	1.564	2	N	3	63.9	1	18	0	E	EMCI	MCI	2013/11/20	6.942	NA	NA	NA	NA	NA	NA	NA	30	29	1.859	0.644	1.049	0.706	6.63	1.9884	1448.45	NA	NA	NA	NA	NA	NA	NA	NA	NA	1.33202	1.0303	1212	143.3	11.79	0.118234323	0.009727723	30
170	2123	m48	4	1.564	2	N	3	63.9	1	18	0	E	EMCI	MCI	2014/10/29	11.487	NA	1.0444	2322	NA		NA	0	30	28	1.854	1.216	1.692	0.706	6.4896	2.6928	1480.42	NA	NA	NA	NA	NA	NA	NA	NA	NA	1.33202	1.0303	1212	143.3	11.79	0.118234323	0.009727723	30
171	2124	bl	0	19.138	2	N	3	82.3	1	15	0	E	EMCI	MCI	2010/11/11	19.138	1.35407	1.0646	2529	295.8	26.81	0.116963227	0.010601028	29	23	0.434	-0.158	-0.414	0.706	5.87551	4.17982	1439.47	0	1	1	1	0	0	1	0	0	1.35407	1.0646	2529	295.8	26.81	0.116963227	0.010601028	29
172	2124	m12	1	19.138	2	N	3	82.3	1	15	0	E	EMCI	MCI	2011/11/7	16.661	NA	NA	NA	NA	NA	NA	NA	24	22	0.384	-0.552	-0.339	-0.253	NA	NA	NA	NA	NA	NA	NA	NA	NA	NA	NA	NA	1.35407	1.0646	2529	295.8	26.81	0.116963227	0.010601028	29
174	2124	m36	3	19.138	2	N	3	82.3	1	15	0	E	EMCI	MCI	2013/11/12	20.556	NA	NA	NA	NA	NA	NA	NA	26	25	0.046	-0.686	-0.256	-0.984	5.96821	4.53055	1510.24	NA	1	1	1	0	0	1	0	0	1.35407	1.0646	2529	295.8	26.81	0.116963227	0.010601028	29
176	2125	bl	0	14.192	2	Y	4	78.1	1	17	0	C	EMCI	MCI	2010/10/25	14.192	1.39553	1.1525	638.6	190.9	15.85	0.298935171	0.024819919	28	24	0.224	0.403	0.837	0.706	5.99062	2.86164	1506.2	0	NA	NA	NA	NA	NA	NA	NA	NA	1.39553	1.1525	638.6	190.9	15.85	0.298935171	0.024819919	28
177	2125	m12	1	14.192	2	Y	4	78.1	1	17	0	C	EMCI	MCI	2011/10/24	16.793	NA	NA	NA	NA	NA	NA	NA	28	27	0.809	0.511	1.627	0.706	6.04563	3.02749	1565.74	1	NA	NA	NA	NA	NA	NA	NA	NA	1.39553	1.1525	638.6	190.9	15.85	0.298935171	0.024819919	28
178	2125	m24	2	14.192	2	Y	4	78.1	1	17	0	C	EMCI	MCI	2012/10/24	14.108	NA	NA	NA	NA	NA	NA	NA	29	25	0.956	0.314	1.161	-0.104	5.96958	2.55963	1576.04	0	NA	NA	NA	NA	NA	NA	NA	NA	1.39553	1.1525	638.6	190.9	15.85	0.298935171	0.024819919	28
179	2125	m36	3	14.192	2	Y	4	78.1	1	17	0	C	EMCI	MCI	2013/10/24	19.336	NA	NA	NA	NA	NA	NA	NA	30	27	0.714	0.314	1.014	-0.104	5.9832	2.8901	1569.57	NA	NA	NA	NA	NA	NA	NA	NA	NA	1.39553	1.1525	638.6	190.9	15.85	0.298935171	0.024819919	28
180	2130	bl	0	13.543	2	Y	4	76.4	0	16	0	C	EMCI	MCI	2011/1/19	13.543	1.20515	1.4672	476.6	282.6	30.39	0.592950063	0.063764163	28	29	1.055	1.717	1.138	-0.253	6.2856	9.894	1629.46	0	NA	NA	NA	NA	NA	NA	NA	NA	1.20515	1.4672	476.6	282.6	30.39	0.592950063	0.063764163	28
181	2130	m12	1	13.543	2	Y	4	76.4	0	16	0	C	EMCI	MCI	2012/1/18	8.542	NA	NA	NA	NA	NA	NA	NA	28	25	0.705	0.778	0.831	0.706	6.2736	10.9764	1677.33	0	NA	NA	NA	NA	NA	NA	NA	NA	1.20515	1.4672	476.6	282.6	30.39	0.592950063	0.063764163	28
183	2130	m36	3	13.543	2	Y	4	76.4	0	16	0	C	EMCI	MCI	2014/1/15	10.355	NA	NA	NA	NA	NA	NA	NA	29	24	0.573	0.537	0.089	0.706	6.0984	13.0932	1718.66	NA	NA	NA	NA	NA	NA	NA	NA	NA	1.20515	1.4672	476.6	282.6	30.39	0.592950063	0.063764163	28
184	2130	m48	4	13.543	5	Y	4	76.4	0	16	0	C	EMCI	Dementia	2015/1/29	12.475	NA	1.3997	NA	NA	NA	NA	NA	26	25	0.338	-0.29	-0.228	0.706	5.84392	14.2507	1731.84	NA	NA	NA	NA	NA	NA	NA	NA	NA	1.20515	1.4672	476.6	282.6	30.39	0.592950063	0.063764163	28
185	2133	bl	0	20.773	2	Y	4	62.5	1	18	2	C	EMCI	MCI	2010/12/7	20.773	1.33976	1.5024	413.9	328.3	28.71	0.79318676	0.069364581	30	25	0.718	1.982	1.16	-0.104	6.2892	0.2172	1448.29	0	1	0	0	0	0	0	0	0	1.33976	1.5024	413.9	328.3	28.71	0.79318676	0.069364581	30
186	2133	m12	1	20.773	2	Y	4	62.5	1	18	2	C	EMCI	MCI	2012/1/24	9.966	NA	NA	NA	NA	NA	NA	NA	26	21	0.017	1.465	1.19	0.706	6.0468	0.3024	1448.19	0	1	0	0	0	0	0	0	0	1.33976	1.5024	413.9	328.3	28.71	0.79318676	0.069364581	30
187	2133	m24	2	20.773	2	Y	4	62.5	1	18	2	C	EMCI	MCI	2012/12/18	13.104	1.28588	1.7052	490.3	338.6	29.65	0.690597593	0.06047318	26	23	0.24	1.359	1.16	0.706	5.8476	0.2016	1436.67	0	1	0	0	0	0	0	0	0	1.33976	1.5024	413.9	328.3	28.71	0.79318676	0.069364581	30
188	2133	m36	3	20.773	2	Y	4	62.5	1	18	2	C	EMCI	MCI	2013/12/5	8.274	NA	NA	NA	NA	NA	NA	NA	25	22	-0.085	2.402	2.025	-0.104	5.646	0.1776	1439.43	0	1	0	0	0	0	0	0	0	1.33976	1.5024	413.9	328.3	28.71	0.79318676	0.069364581	30
191	2142	bl	0	23.504	2	Y	4	82.7	1	12	0	C	EMCI	MCI	2010/11/2	23.504	1.27422	1.6425	632.1	301.7	32.49	0.477297896	0.051400095	26	21	0.293	0.016	-0.08	-0.756	5.96711	8.08734	1454.43	0	0	1	0	0	0	0	0	0	1.27422	1.6425	632.1	301.7	32.49	0.477297896	0.051400095	26
192	2142	m12	1	23.504	2	Y	4	82.7	1	12	0	C	EMCI	MCI	2011/11/2	25.408	NA	NA	NA	NA	NA	NA	NA	28	19	0.359	-0.255	0.766	-0.104	6.01662	10.439	1559.75	0	0	1	0	0	0	0	0	0	1.27422	1.6425	632.1	301.7	32.49	0.477297896	0.051400095	26
193	2142	m24	2	23.504	2	Y	4	82.7	1	12	0	C	EMCI	MCI	2012/11/7	38.727	NA	1.5228	NA	NA	NA	NA	NA	24	22	-0.044	-0.42	-0.068	-0.756	5.80001	11.4181	1558.33	0	0	1	0	0	0	0	0	0	1.27422	1.6425	632.1	301.7	32.49	0.477297896	0.051400095	26
195	2146	bl	0	32.874	2	N	3	66.3	0	18	0	E	EMCI	MCI	2010/11/17	32.874	1.44864	0.9761	2426	257	20.09	0.105935697	0.008281121	29	23	0.822	0.444	1.275	-0.564	7.068	1.0164	1434.79	0	1	0	0	0	1	0	0	0	1.44864	0.9761	2426	257	20.09	0.105935697	0.008281121	29
196	2146	m12	1	32.874	2	N	3	66.3	0	18	0	E	EMCI	MCI	2011/11/16	69.362	NA	NA	NA	NA	NA	NA	NA	27	28	0.889	0.832	1.275	0.706	7.416	0.8892	1535.85	0	1	0	0	0	1	0	0	0	1.44864	0.9761	2426	257	20.09	0.105935697	0.008281121	29
197	2146	m24	2	32.874	7	N	3	66.3	0	18	0	E	EMCI	CN	2012/11/2	28.348	1.41428	1.0228	2169	249.5	20.87	0.115029968	0.009621946	30	28	1.763	0.832	1.161	-0.448	7.06621	1.20431	1563.26	0	1	0	0	0	1	0	0	0	1.44864	0.9761	2426	257	20.09	0.105935697	0.008281121	29
198	2146	m36	3	32.874	1	N	3	66.3	0	18	0	E	EMCI	CN	2013/11/4	23.202	NA	NA	NA	NA	NA	NA	NA	30	28	1.338	0.579	0.87	-0.448	7.07364	1.4828	1557.23	0	1	0	0	0	1	0	0	0	1.44864	0.9761	2426	257	20.09	0.105935697	0.008281121	29
199	2146	m48	4	32.874	1	N	3	66.3	0	18	0	E	EMCI	CN	2014/10/3	30.873	NA	0.9651	NA	NA	NA	NA	NA	30	29	1.394	1.783	1.093	0.706	7.09592	0.808239	1578	NA	1	0	0	0	1	0	0	0	1.44864	0.9761	2426	257	20.09	0.105935697	0.008281121	29
200	2148	bl	0	13.299	2	N	3	67.8	1	14	0	E	EMCI	MCI	2010/11/11	13.299	1.31247	1.0401	1331	173.3	15.92	0.130202855	0.011960932	30	27	1.27	0.536	0.428	-0.448	6.6168	11.8032	1384.53	0	1	0	1	0	1	0	0	0	1.31247	1.0401	1331	173.3	15.92	0.130202855	0.011960932	30
202	2148	m24	2	13.299	2	N	3	67.8	1	14	0	E	EMCI	MCI	2013/1/29	12.304	NA	NA	NA	NA	NA	NA	NA	30	25	1.763	0.588	0.638	-0.564	6.44994	12.5475	1418.38	0	1	0	1	0	1	0	0	0	1.31247	1.0401	1331	173.3	15.92	0.130202855	0.011960932	30
203	2148	m36	3	13.299	2	N	3	67.8	1	14	0	E	EMCI	MCI	2013/12/16	5.067	1.1394	1.0705	NA	NA	NA	NA	NA	30	28	1.816	1.828	1.16	-0.448	6.45795	14.523	1429.41	NA	1	0	1	0	1	0	0	0	1.31247	1.0401	1331	173.3	15.92	0.130202855	0.011960932	30
204	2150	bl	0	26.428	2	Y	4	72.7	0	14	1	C	EMCI	MCI	2010/11/18	26.428	1.09832	1.3015	731.4	230.3	24.9	0.314875581	0.034044299	26	24	-0.216	0.433	0.859	0.706	7.32985	11.3599	1707.04	0	1	0	0	0	1	0	0	0	1.09832	1.3015	731.4	230.3	24.9	0.314875581	0.034044299	26
205	2150	m12	1	26.428	7	Y	4	72.7	0	14	1	C	EMCI	CN	2012/2/1	22.356	NA	NA	NA	NA	NA	NA	NA	26	23	0.787	0.15	1.379	0.706	NA	NA	NA	NA	NA	NA	NA	NA	NA	NA	NA	NA	1.09832	1.3015	731.4	230.3	24.9	0.314875581	0.034044299	26
209	2151	bl	0	6.894	2	N	3	70.6	0	16	0	E	EMCI	MCI	2011/1/20	6.894	1.12544	1.0093	1130	185.7	15.97	0.164336283	0.014132743	28	30	2.041	1.788	0.481	-0.104	6.6156	3.21	1483.52	0	1	0	0	0	1	0	0	0	1.12544	1.0093	1130	185.7	15.97	0.164336283	0.014132743	28
210	2151	m12	1	6.894	2	N	3	70.6	0	16	0	E	EMCI	MCI	2012/1/11	7.843	NA	NA	NA	NA	NA	NA	NA	30	30	2.552	2.162	1.627	0.706	6.4908	4.7112	1533.2	0	1	0	0	0	1	0	0	0	1.12544	1.0093	1130	185.7	15.97	0.164336283	0.014132743	28
211	2151	m24	2	6.894	2	N	3	70.6	0	16	0	E	EMCI	MCI	2013/2/12	17.875	1.00878	1.0346	1202	173.5	14.81	0.144342762	0.012321131	28	26	2.094	1.128	0.743	-0.104	6.3216	4.4604	1536.48	0	1	0	0	0	1	0	0	0	1.12544	1.0093	1130	185.7	15.97	0.164336283	0.014132743	28
212	2153	bl	0	15.034	2	N	3	76.6	0	14	0	E	EMCI	MCI	2011/2/18	15.034	1.25804	1.0047	980.4	116.8	10.4	0.119135047	0.010607915	30	25	0.516	-0.054	0.208	0.706	7.42079	0.678731	1241.74	0	NA	NA	NA	NA	NA	NA	NA	NA	1.25804	1.0047	980.4	116.8	10.4	0.119135047	0.010607915	30
213	2153	m12	1	15.034	2	N	3	76.6	0	14	0	E	EMCI	MCI	2012/2/22	19.601	NA	NA	NA	NA	NA	NA	NA	30	25	0.409	0.412	0.141	0.706	7.512	0.5124	1323.09	0	NA	NA	NA	NA	NA	NA	NA	NA	1.25804	1.0047	980.4	116.8	10.4	0.119135047	0.010607915	30
214	2153	m24	2	15.034	2	N	3	76.6	0	14	0	E	EMCI	MCI	2013/4/1	15.596	1.22933	0.9635	NA	NA	NA	NA	NA	28	28	0.425	0.144	0.427	0.706	7.644	0.7608	1316.71	NA	NA	NA	NA	NA	NA	NA	NA	NA	1.25804	1.0047	980.4	116.8	10.4	0.119135047	0.010607915	30
215	2153	m36	3	15.034	2	N	3	76.6	0	14	0	E	EMCI	MCI	2014/3/3	15.542	NA	NA	NA	NA	NA	NA	NA	28	26	0.733	0.033	0.334	0.706	7.482	0.6468	1315.76	0	NA	NA	NA	NA	NA	NA	NA	NA	1.25804	1.0047	980.4	116.8	10.4	0.119135047	0.010607915	30
216	2155	bl	0	16.26	2	Y	4	68.9	1	14	2	C	EMCI	MCI	2010/12/16	16.26	1.38613	1.2607	539.6	811.7	82.04	1.504262417	0.152038547	27	22	0.371	0.872	0.709	0.706	6.1824	1.776	1319.59	1	1	1	0	0	0	0	0	0	1.38613	1.2607	539.6	811.7	82.04	1.504262417	0.152038547	27
217	2155	m12	1	16.26	2	Y	4	68.9	1	14	2	C	EMCI	MCI	2011/12/14	17.728	NA	NA	NA	NA	NA	NA	NA	29	20	0.305	0.995	0.865	-0.104	6.3132	2.1756	1359.13	1	1	1	0	0	0	0	0	0	1.38613	1.2607	539.6	811.7	82.04	1.504262417	0.152038547	27
218	2155	m24	2	16.26	2	Y	4	68.9	1	14	2	C	EMCI	MCI	2012/12/13	17.116	1.30304	1.2502	719.1	750	71.56	1.04297038	0.09951328	28	23	0.611	1.696	1.368	0.706	6.0612	2.508	1338.66	1	1	1	0	0	0	0	0	0	1.38613	1.2607	539.6	811.7	82.04	1.504262417	0.152038547	27
219	2155	m36	3	16.26	2	Y	4	68.9	1	14	2	C	EMCI	MCI	2013/12/3	17.215	NA	NA	NA	NA	NA	NA	NA	27	21	0.323	0.835	0.936	-0.674	6.0252	3.2556	1346.13	0	1	1	0	0	0	0	0	0	1.38613	1.2607	539.6	811.7	82.04	1.504262417	0.152038547	27
221	2164	bl	0	7.978	2	Y	4	70.9	1	16	0	C	EMCI	MCI	2010/12/2	7.978	1.46265	1.1704	1097	132	12.57	0.120328168	0.011458523	27	27	0.505	1.793	0.274	-0.104	6.906	2.6004	1309.78	1	1	0	0	0	1	0	0	0	1.46265	1.1704	1097	132	12.57	0.120328168	0.011458523	27
222	2164	m12	1	7.978	2	Y	4	70.9	1	16	0	C	EMCI	MCI	2011/12/5	13.859	NA	NA	NA	NA	NA	NA	NA	28	22	0.902	0.397	1.093	-0.448	6.8424	3.8964	1365.91	0	1	0	0	0	1	0	0	0	1.46265	1.1704	1097	132	12.57	0.120328168	0.011458523	27
223	2164	m24	2	7.978	2	Y	4	70.9	1	16	0	C	EMCI	MCI	2012/12/13	14.431	1.4986	1.1374	NA	NA	NA	NA	NA	27	21	0.746	1.131	0.532	-0.104	6.8232	4.338	1372.6	1	1	0	0	0	1	0	0	0	1.46265	1.1704	1097	132	12.57	0.120328168	0.011458523	27
224	2164	m36	3	7.978	2	Y	4	70.9	1	16	0	C	EMCI	MCI	2013/12/2	13.268	NA	NA	NA	NA	NA	NA	NA	29	28	0.597	1.553	0.422	-0.448	6.39	6.192	1313.75	NA	NA	NA	NA	NA	NA	NA	NA	NA	1.46265	1.1704	1097	132	12.57	0.120328168	0.011458523	27
225	2164	m48	4	7.978	2	Y	4	70.9	1	16	0	C	EMCI	MCI	2015/2/10	5.023	NA	1.1062	NA	NA	NA	NA	NA	29	29	0.979	2.398	0.514	-0.104	6.7596	4.362	1390.24	NA	1	0	0	0	1	0	0	0	1.46265	1.1704	1097	132	12.57	0.120328168	0.011458523	27
226	2167	bl	0	24.073	2	Y	4	80.7	0	18	0	C	EMCI	MCI	2010/12/17	24.073	1.16717	1.1688	832	310.8	33.28	0.373557692	0.04	30	23	0.785	0.338	0.602	0.706	6.1548	8.4708	1417.55	0	1	1	0	0	1	1	0	0	1.16717	1.1688	832	310.8	33.28	0.373557692	0.04	30
227	2167	m12	1	24.073	2	Y	4	80.7	0	18	0	C	EMCI	MCI	2012/2/28	12.89	NA	NA	NA	NA	NA	NA	NA	30	27	0.739	0.338	0.782	0.706	6.1152	9.7716	1489.79	0	1	1	0	0	1	1	0	0	1.16717	1.1688	832	310.8	33.28	0.373557692	0.04	30
228	2167	m24	2	24.073	2	Y	4	80.7	0	18	0	C	EMCI	MCI	2013/3/15	17.291	1.29901	1.3813	840.5	296.9	30.86	0.353242118	0.03671624	29	24	1.347	0.943	1.161	0.706	6.0816	10.6776	1470.4	NA	1	1	0	0	1	1	0	0	1.16717	1.1688	832	310.8	33.28	0.373557692	0.04	30
229	2167	m36	3	24.073	2	Y	4	80.7	0	18	0	C	EMCI	MCI	2013/12/20	10.285	NA	NA	NA	NA	NA	NA	NA	30	24	0.915	0.403	0.419	0.706	6.0768	11.1012	1481.91	NA	1	1	0	0	1	1	0	0	1.16717	1.1688	832	310.8	33.28	0.373557692	0.04	30
230	2167	m48	4	24.073	2	Y	4	80.7	0	18	0	C	EMCI	MCI	2014/12/17	12.239	NA	NA	NA	NA	NA	NA	NA	30	28	0.832	0.016	0.8	0.706	NA	NA	NA	NA	NA	NA	NA	NA	NA	NA	NA	NA	1.16717	1.1688	832	310.8	33.28	0.373557692	0.04	30
231	2168	bl	0	7.278	2	N	3	71.3	0	16	0	E	EMCI	MCI	2010/11/16	7.278	1.14979	0.9139	2184	266.8	24.02	0.122161172	0.010998168	29	25	0.697	1.496	1.627	0.706	7.1748	5.79	1508.77	0	1	0	0	0	1	1	0	1	1.14979	0.9139	2184	266.8	24.02	0.122161172	0.010998168	29
232	2168	m12	1	7.278	2	N	3	71.3	0	16	0	E	EMCI	MCI	2011/12/15	6.202	NA	NA	NA	NA	NA	NA	NA	30	26	0.908	1.299	2.16	0.706	7.2972	7.206	1584.54	0	1	0	0	0	1	1	0	1	1.14979	0.9139	2184	266.8	24.02	0.122161172	0.010998168	29
233	2168	m36	3	7.278	2	N	3	71.3	0	16	0	E	EMCI	MCI	2013/10/1	4.666	NA	NA	NA	NA	NA	NA	NA	30	24	0.436	1.719	1.504	0.706	6.7704	9.6888	1618.15	NA	NA	NA	NA	NA	NA	NA	NA	NA	1.14979	0.9139	2184	266.8	24.02	0.122161172	0.010998168	29
234	2171	bl	0	9.261	2	Y	4	65.3	1	10	1	C	EMCI	MCI	2010/11/30	9.261	1.15414	1.5702	738.2	350.7	42.04	0.475074506	0.056949336	28	17	-0.114	-0.136	0.185	-0.448	5.8332	4.7736	1238.13	0	0	0	0	0	0	1	0	0	1.15414	1.5702	738.2	350.7	42.04	0.475074506	0.056949336	28
235	2171	m12	1	9.261	2	Y	4	65.3	1	10	1	C	EMCI	MCI	2011/12/20	10.651	NA	NA	NA	NA	NA	NA	NA	27	23	0.228	-0.256	0.29	-0.104	5.796	5.9976	1293.24	0	0	0	0	0	0	1	0	0	1.15414	1.5702	738.2	350.7	42.04	0.475074506	0.056949336	28
241	2182	bl	0	8.658	2	N	3	65.5	0	20	0	E	EMCI	MCI	2011/2/16	8.658	1.27843	1.0501	2180	207.2	19.22	0.095045872	0.008816514	30	24	1.694	1.605	0.112	0.706	6.414	0.372	1423.5	0	1	1	1	0	1	1	0	0	1.27843	1.0501	2180	207.2	19.22	0.095045872	0.008816514	30
242	2182	m12	1	8.658	2	N	3	65.5	0	20	0	E	EMCI	MCI	2012/8/6	3.792	NA	NA	NA	NA	NA	NA	NA	29	30	2.316	2.002	2.282	0.706	6.3984	0.2244	1476.96	0	1	1	1	0	1	1	0	0	1.27843	1.0501	2180	207.2	19.22	0.095045872	0.008816514	30
243	2182	m24	2	8.658	2	N	3	65.5	0	20	0	E	EMCI	MCI	2013/12/4	9.82	NA	NA	NA	NA	NA	NA	NA	30	23	1.376	1.967	0.8	0.706	6.3432	0.3228	1478.29	0	1	1	1	0	1	1	0	0	1.27843	1.0501	2180	207.2	19.22	0.095045872	0.008816514	30
244	2182	m48	4	8.658	2	N	3	65.5	0	20	0	E	EMCI	MCI	2015/3/2	9.306	NA	NA	NA	NA	NA	NA	NA	30	28	1.814	1.482	0.384	0.706	NA	NA	NA	NA	NA	NA	NA	NA	NA	NA	NA	NA	1.27843	1.0501	2180	207.2	19.22	0.095045872	0.008816514	30
245	2183	bl	0	2.515	2	N	3	83	0	18	0	E	EMCI	MCI	2010/12/3	2.515	1.29645	0.9601	1283	166.7	14.24	0.129929852	0.011098987	28	21	0.302	-0.136	0.427	0.706	6.56741	33.4732	1377.56	1	1	0	0	0	1	1	0	0	1.29645	0.9601	1283	166.7	14.24	0.129929852	0.011098987	28
247	2183	m24	2	2.515	2	N	3	83	0	18	0	E	EMCI	MCI	2012/12/14	7.017	1.22734	0.9589	1193	172.7	15.58	0.144761106	0.013059514	25	20	0.357	-0.148	-0.401	-0.104	6.56493	40.6347	1453.21	1	1	0	0	0	1	1	0	0	1.29645	0.9601	1283	166.7	14.24	0.129929852	0.011098987	28
248	2183	m36	3	2.515	2	N	3	83	0	18	0	E	EMCI	MCI	2013/12/11	4.285	NA	NA	NA	NA	NA	NA	NA	27	18	0.608	-0.373	-0.448	-0.756	6.58597	38.7794	1461.79	1	1	0	0	0	1	1	0	0	1.29645	0.9601	1283	166.7	14.24	0.129929852	0.011098987	28
249	2183	m48	4	2.515	2	N	3	83	0	18	0	E	EMCI	MCI	2014/12/8	12.204	NA	0.9685	1365	186.5	16.72	0.136630037	0.012249084	30	20	0.436	0.559	-0.567	-0.104	6.5729	29.0361	1438.7	NA	1	0	0	0	1	1	0	0	1.29645	0.9601	1283	166.7	14.24	0.129929852	0.011098987	28
250	2184	bl	0	21.748	2	Y	4	80.4	1	16	1	C	EMCI	MCI	2010/12/1	21.748	1.23717	1.3389	NA	NA	NA	NA	NA	28	25	1.986	0.644	1.063	-0.756	6.4728	25.896	1319.03	0	NA	NA	NA	NA	NA	NA	NA	NA	1.23717	1.3389	NA	NA	NA	NA	NA	28
251	2184	m12	1	21.748	2	Y	4	80.4	1	16	1	C	EMCI	MCI	2011/12/12	20.595	NA	NA	NA	NA	NA	NA	NA	24	23	1.652	0.537	0.743	-0.756	6.6072	33.7692	1360.99	0	NA	NA	NA	NA	NA	NA	NA	NA	1.23717	1.3389	NA	NA	NA	NA	NA	28
253	2185	bl	0	11.515	2	N	3	73	0	17	0	E	EMCI	MCI	2011/1/4	11.515	1.239	1.0331	1760	308.7	28.58	0.175397727	0.016238636	29	24	0.813	0.208	0.986	-0.564	7.7148	6.3708	1566.68	0	1	1	0	0	0	0	0	0	1.239	1.0331	1760	308.7	28.58	0.175397727	0.016238636	29
254	2185	m12	1	11.515	2	N	3	73	0	17	0	E	EMCI	MCI	2012/1/9	14.208	NA	NA	NA	NA	NA	NA	NA	30	25	0.489	0.088	0.703	0.706	7.5024	6.288	1634.99	0	1	1	0	0	0	0	0	0	1.239	1.0331	1760	308.7	28.58	0.175397727	0.016238636	29
255	2185	m24	2	11.515	2	N	3	73	0	17	0	E	EMCI	MCI	2013/2/4	11.292	NA	NA	NA	NA	NA	NA	NA	30	27	0.459	0.209	0.986	0.706	7.46308	5.36205	1641.13	0	1	1	0	0	0	0	0	0	1.239	1.0331	1760	308.7	28.58	0.175397727	0.016238636	29
256	2185	m36	3	11.515	2	N	3	73	0	17	0	E	EMCI	MCI	2014/1/29	14.708	NA	NA	NA	NA	NA	NA	NA	29	25	0.32	-0.237	0.986	0.706	NA	NA	NA	NA	NA	NA	NA	NA	NA	NA	NA	NA	1.239	1.0331	1760	308.7	28.58	0.175397727	0.016238636	29
257	2185	m48	4	11.515	2	N	3	73	0	17	0	E	EMCI	MCI	2015/2/23	13.003	NA	NA	NA	NA	NA	NA	NA	30	25	-0.256	-0.068	0.837	0.706	NA	NA	NA	NA	NA	NA	NA	NA	NA	NA	NA	NA	1.239	1.0331	1760	308.7	28.58	0.175397727	0.016238636	29
258	2187	bl	0	18.172	2	N	3	57.7	1	13	1	E	EMCI	MCI	2010/11/29	18.172	1.39469	1.0539	2234	242.3	21.21	0.108460161	0.009494181	29	24	1.11	0.644	1.079	-0.104	6.9768	0.234	1516.21	0	1	0	0	0	1	1	0	0	1.39469	1.0539	2234	242.3	21.21	0.108460161	0.009494181	29
259	2187	m12	1	18.172	2	N	3	57.7	1	13	1	E	EMCI	MCI	2011/12/13	22.407	NA	NA	NA	NA	NA	NA	NA	27	22	1.638	1.045	1.076	-0.104	6.8904	0.3132	1510.81	0	1	0	0	0	1	1	0	0	1.39469	1.0539	2234	242.3	21.21	0.108460161	0.009494181	29
260	2187	m24	2	18.172	2	N	3	57.7	1	13	1	E	EMCI	MCI	2012/12/12	40.879	1.34274	1.0262	NA	NA	NA	NA	NA	25	24	1.063	0.678	0.975	-0.756	6.984	0.4332	1509.58	0	1	0	0	0	1	1	0	0	1.39469	1.0539	2234	242.3	21.21	0.108460161	0.009494181	29
261	2187	m48	4	18.172	2	N	3	57.7	1	13	1	E	EMCI	MCI	2015/1/15	24.154	NA	1.0158	NA	NA	NA	NA	NA	29	23	1.315	1.906	0.823	-0.756	6.546	0.6828	1526.38	NA	1	0	0	0	1	1	0	0	1.39469	1.0539	2234	242.3	21.21	0.108460161	0.009494181	29
262	2190	bl	0	16.504	2	Y	4	82.4	0	20	0	C	EMCI	MCI	2011/2/18	16.504	1.3307	1.4526	963.2	341.5	35.48	0.354547342	0.036835548	28	25	0.835	0.112	-0.046	-0.104	6.0492	2.1336	1328.33	0	1	1	0	0	1	1	0	0	1.3307	1.4526	963.2	341.5	35.48	0.354547342	0.036835548	28
263	2190	m12	1	16.504	2	Y	4	82.4	0	20	0	C	EMCI	MCI	2012/2/27	17.295	NA	NA	NA	NA	NA	NA	NA	30	22	0.325	0.209	-0.375	0.706	5.988	2.2584	1392.3	0	1	1	0	0	1	1	0	0	1.3307	1.4526	963.2	341.5	35.48	0.354547342	0.036835548	28
264	2190	m24	2	16.504	2	Y	4	82.4	0	20	0	C	EMCI	MCI	2013/3/19	18.741	1.346	1.4626	1082	330.6	34.95	0.305545287	0.032301294	26	23	0.779	0.511	0.678	-0.104	5.5488	2.466	1418.21	NA	NA	NA	NA	NA	NA	NA	NA	NA	1.3307	1.4526	963.2	341.5	35.48	0.354547342	0.036835548	28
265	2191	bl	0	14.38	2	N	3	66.7	1	18	0	E	EMCI	MCI	2011/3/11	14.38	1.27436	1.0435	NA	NA	NA	NA	NA	30	29	1.26	1.199	1.496	0.706	7.134	1.5864	1466.59	0	0	0	0	0	0	1	0	0	1.27436	1.0435	NA	NA	NA	NA	NA	30
266	2191	m12	1	14.38	2	N	3	66.7	1	18	0	E	EMCI	MCI	2012/3/9	8.43	NA	NA	NA	NA	NA	NA	NA	30	25	1.46	0.766	1.384	-0.104	7.3656	1.614	1531.05	0	0	0	0	0	0	1	0	0	1.27436	1.0435	NA	NA	NA	NA	NA	30
267	2191	m24	2	14.38	2	N	3	66.7	1	18	0	E	EMCI	MCI	2013/3/22	11.709	1.29738	1.023	3058	359	34.19	0.117396991	0.01118051	30	28	1.713	0.986	2.16	0.706	6.9048	1.5036	1558.55	NA	NA	NA	NA	NA	NA	NA	NA	NA	1.27436	1.0435	NA	NA	NA	NA	NA	30
268	2191	m36	3	14.38	2	N	3	66.7	1	18	0	E	EMCI	MCI	2014/4/21	10.247	NA	NA	NA	NA	NA	NA	NA	30	29	2.113	1.29	1.76	0.706	7.0044	1.7628	1514.95	0	0	0	0	0	0	1	0	0	1.27436	1.0435	NA	NA	NA	NA	NA	30
273	2195	bl	0	27.849	2	Y	4	68	0	13	2	C	EMCI	MCI	2010/12/13	27.849	1.17312	1.4914	796	413.8	49.19	0.519849246	0.061796482	29	27	0.128	2.087	1.224	-0.253	7.3752	1.5792	1510.14	0	1	0	0	0	0	1	0	0	1.17312	1.4914	796	413.8	49.19	0.519849246	0.061796482	29
274	2195	m12	1	27.849	2	Y	4	68	0	13	2	C	EMCI	MCI	2011/12/13	27.603	NA	NA	NA	NA	NA	NA	NA	27	25	0.308	0.888	0.529	0.706	7.38	2.2212	1603.92	0	1	0	0	0	0	1	0	0	1.17312	1.4914	796	413.8	49.19	0.519849246	0.061796482	29
275	2195	m24	2	27.849	2	Y	4	68	0	13	2	C	EMCI	MCI	2012/12/5	36.241	1.08572	1.5474	NA	NA	NA	NA	NA	29	25	0.524	-0.185	0.276	0.706	7.3336	2.6323	1588.02	0	1	0	0	0	0	1	0	0	1.17312	1.4914	796	413.8	49.19	0.519849246	0.061796482	29
276	2195	m36	3	27.849	2	Y	4	68	0	13	2	C	EMCI	MCI	2013/12/5	35.176	NA	NA	NA	NA	NA	NA	NA	23	18	0.186	-0.191	-0.27	-0.104	7.25618	2.77646	1606.04	NA	1	0	0	0	0	1	0	0	1.17312	1.4914	796	413.8	49.19	0.519849246	0.061796482	29
277	2195	m48	4	27.849	3	Y	4	68	0	13	2	C	EMCI	Dementia	2014/12/16	33.154	NA	NA	NA	NA	NA	NA	NA	17	16	-0.968	-1.915	-0.647	-2.009	7.12003	3.89239	1589.35	NA	NA	NA	NA	NA	NA	NA	NA	NA	1.17312	1.4914	796	413.8	49.19	0.519849246	0.061796482	29
278	2196	bl	0	21.355	2	Y	4	68.2	1	14	1	C	EMCI	MCI	2010/12/3	21.355	1.30398	1.394	695.3	237.7	22.11	0.34186682	0.031799223	30	21	0.487	-0.216	-0.387	0.706	6.2928	5.5188	1191.78	0	0	1	0	0	0	1	0	0	1.30398	1.394	695.3	237.7	22.11	0.34186682	0.031799223	30
279	2196	m12	1	21.355	2	Y	4	68.2	1	14	1	C	EMCI	MCI	2011/12/7	12.109	NA	NA	NA	NA	NA	NA	NA	28	24	0.612	0.412	0.504	-0.104	6.1752	7.3764	1264.52	0	0	1	0	0	0	1	0	0	1.30398	1.394	695.3	237.7	22.11	0.34186682	0.031799223	30
280	2196	m24	2	21.355	2	Y	4	68.2	1	14	1	C	EMCI	MCI	2012/11/28	12.326	1.31218	1.6256	NA	NA	NA	NA	NA	26	24	0.789	-0.23	0.605	-0.896	6.1456	7.54451	1255.82	0	0	1	0	0	0	1	0	0	1.30398	1.394	695.3	237.7	22.11	0.34186682	0.031799223	30
281	2196	m36	3	21.355	2	Y	4	68.2	1	14	1	C	EMCI	MCI	2013/12/4	17.692	NA	NA	NA	NA	NA	NA	NA	27	20	0.31	-0.459	0.208	-0.104	NA	NA	NA	NA	NA	NA	NA	NA	NA	NA	NA	NA	1.30398	1.394	695.3	237.7	22.11	0.34186682	0.031799223	30
282	2196	m48	4	21.355	2	Y	4	68.2	1	14	1	C	EMCI	MCI	2014/12/3	21.034	NA	NA	NA	NA	NA	NA	NA	24	21	-0.005	-0.54	-0.088	-0.104	NA	NA	NA	NA	NA	NA	NA	NA	NA	NA	NA	NA	1.30398	1.394	695.3	237.7	22.11	0.34186682	0.031799223	30
284	2200	bl	0	19.126	2	N	3	76	1	14	0	E	EMCI	MCI	2010/12/15	19.126	1.32333	0.9682	1257	151.6	13.35	0.120604614	0.010620525	26	27	0.107	-0.216	-0.06	-0.104	6.04261	7.05383	1285.33	1	1	1	0	1	1	0	0	0	1.32333	0.9682	1257	151.6	13.35	0.120604614	0.010620525	26
285	2200	m12	1	19.126	2	N	3	76	1	14	0	E	EMCI	MCI	2011/12/14	15.39	1.43683	0.9701	NA	NA	NA	NA	NA	28	25	-0.235	-0.657	-0.337	0.706	6.18742	10.0256	1316.48	0	1	1	0	1	1	0	0	0	1.32333	0.9682	1257	151.6	13.35	0.120604614	0.010620525	26
286	2200	m24	2	19.126	2	N	3	76	1	14	0	E	EMCI	MCI	2013/3/7	13.463	NA	NA	NA	NA	NA	NA	NA	28	26	-0.202	-0.738	0.171	-0.104	6.21465	11.8203	1310.5	NA	1	1	0	1	1	0	0	0	1.32333	0.9682	1257	151.6	13.35	0.120604614	0.010620525	26
287	2200	m36	3	19.126	2	N	3	76	1	14	0	E	EMCI	MCI	2014/1/31	16.604	NA	NA	NA	NA	NA	NA	NA	30	29	0.374	0.548	0.208	0.706	6.18446	9.24264	1294	NA	1	1	0	1	1	0	0	0	1.32333	0.9682	1257	151.6	13.35	0.120604614	0.010620525	26
288	2200	m48	4	19.126	2	N	3	76	1	14	0	E	EMCI	MCI	2014/12/9	68.341	NA	NA	NA	NA	NA	NA	NA	29	26	0.568	-0.29	0.04	0.706	5.91265	12.2127	1315.22	NA	NA	NA	NA	NA	NA	NA	NA	NA	1.32333	0.9682	1257	151.6	13.35	0.120604614	0.010620525	26
289	2201	bl	0	6.386	7	N	3	63.7	1	18	0	E	EMCI	CN	2011/1/24	6.386	1.41525	0.9906	2282	218.6	18.14	0.095793164	0.007949167	30	27	2.015	1.167	1.079	0.706	6.48448	3.09062	1317.34	0	1	0	0	0	0	1	0	0	1.41525	0.9906	2282	218.6	18.14	0.095793164	0.007949167	30
290	2201	m12	1	6.386	7	N	3	63.7	1	18	0	E	EMCI	CN	2012/1/19	9.579	NA	NA	1827	196.2	16.99	0.107389163	0.009299398	29	26	2.46	1.277	1.504	-0.104	6.48448	3.39262	1357.65	0	1	0	0	0	0	1	0	0	1.41525	0.9906	2282	218.6	18.14	0.095793164	0.007949167	30
291	2201	m24	2	6.386	1	N	3	63.7	1	18	0	E	EMCI	CN	2013/1/15	6.519	1.39587	1.0036	NA	NA	NA	NA	NA	30	29	2.694	1.167	1.161	0.706	6.14905	2.82822	1347.01	0	1	0	0	0	0	1	0	0	1.41525	0.9906	2282	218.6	18.14	0.095793164	0.007949167	30
292	2201	m36	3	6.386	1	N	3	63.7	1	18	0	E	EMCI	CN	2014/2/3	22.309	NA	NA	1449	222.8	19.43	0.153761215	0.013409248	30	26	2.542	1.533	1.422	-0.104	6.39412	2.80346	1345.95	NA	1	0	0	0	0	1	0	0	1.41525	0.9906	2282	218.6	18.14	0.095793164	0.007949167	30
293	2201	m48	4	6.386	1	N	3	63.7	1	18	0	E	EMCI	CN	2015/2/3	9.774	NA	0.9904	NA	NA	NA	NA	NA	29	29	2.695	1.713	1.871	-0.104	6.13296	3.30227	1331.14	NA	1	0	0	0	0	1	0	0	1.41525	0.9906	2282	218.6	18.14	0.095793164	0.007949167	30
294	2205	bl	0	15.995	2	Y	4	84.7	0	12	0	C	EMCI	MCI	2010/12/9	15.995	1.28162	1.2932	336.6	247.8	23.28	0.736185383	0.06916221	28	23	0.393	-0.548	-0.699	-1.204	5.6292	47.8416	1489.72	NA	NA	NA	NA	NA	NA	NA	NA	NA	1.28162	1.2932	336.6	247.8	23.28	0.736185383	0.06916221	28
295	2205	m12	1	15.995	2	Y	4	84.7	0	12	0	C	EMCI	MCI	2011/12/15	18.112	NA	NA	NA	NA	NA	NA	NA	25	21	-0.206	-0.105	-0.755	-0.104	5.3556	51.6036	1549.85	NA	NA	NA	NA	NA	NA	NA	NA	NA	1.28162	1.2932	336.6	247.8	23.28	0.736185383	0.06916221	28
296	2205	m24	2	15.995	2	Y	4	84.7	0	12	0	C	EMCI	MCI	2012/12/13	16.644	NA	NA	NA	NA	NA	NA	NA	26	22	-0.529	-0.706	-0.894	-0.984	5.4132	57.6396	1550.24	NA	NA	NA	NA	NA	NA	NA	NA	NA	1.28162	1.2932	336.6	247.8	23.28	0.736185383	0.06916221	28
297	2208	bl	0	5.668	2	N	3	68.8	0	16	1	E	EMCI	MCI	2010/12/8	5.668	1.2456	0.9906	1541	155.7	14.73	0.101038287	0.009558728	27	25	0.585	-0.171	0.129	0.706	7.7316	4.26	1311.95	0	0	0	0	0	0	1	0	0	1.2456	0.9906	1541	155.7	14.73	0.101038287	0.009558728	27
298	2208	m12	1	5.668	2	N	3	68.8	0	16	1	E	EMCI	MCI	2012/1/4	10.502	NA	NA	NA	NA	NA	NA	NA	30	26	0.498	-0.153	0.292	0.706	7.7604	4.6452	1382.31	0	0	0	0	0	0	1	0	0	1.2456	0.9906	1541	155.7	14.73	0.101038287	0.009558728	27
299	2208	m24	2	5.668	2	N	3	68.8	0	16	1	E	EMCI	MCI	2013/1/9	4.23	1.22121	0.9803	NA	NA	NA	NA	NA	30	28	0.512	0.747	0.188	0.706	7.5144	3.498	1374.23	0	0	0	0	0	0	1	0	0	1.2456	0.9906	1541	155.7	14.73	0.101038287	0.009558728	27
300	2208	m36	3	5.668	2	N	3	68.8	0	16	1	E	EMCI	MCI	2013/12/18	9.565	NA	NA	NA	NA	NA	NA	NA	30	26	0.493	0.016	0.445	0.706	7.6032	4.806	1398.51	NA	0	0	0	0	0	1	0	0	1.2456	0.9906	1541	155.7	14.73	0.101038287	0.009558728	27
301	2208	m48	4	5.668	2	N	3	68.8	0	16	1	E	EMCI	MCI	2014/12/1	13.223	NA	0.9955	NA	NA	NA	NA	NA	30	26	0.537	1.167	1.079	-0.104	7.5288	4.4532	1397.45	NA	NA	NA	NA	NA	NA	NA	NA	NA	1.2456	0.9906	1541	155.7	14.73	0.101038287	0.009558728	27
302	2210	bl	0	11.902	2	Y	4	79.8	1	12	0	C	EMCI	MCI	2011/2/15	11.902	1.15745	1.1105	316.1	130.7	11.79	0.413476748	0.037298323	30	26	0.355	-0.29	0.504	0.706	5.2092	26.1516	1343.71	0	1	1	0	1	1	1	0	0	1.15745	1.1105	316.1	130.7	11.79	0.413476748	0.037298323	30
303	2210	m12	1	11.902	2	Y	4	79.8	1	12	0	C	EMCI	MCI	2012/2/15	17.33	NA	NA	NA	NA	NA	NA	NA	26	21	-0.737	-0.795	-0.224	0.706	5.1996	29.7768	1444.88	NA	NA	NA	NA	NA	NA	NA	NA	NA	1.15745	1.1105	316.1	130.7	11.79	0.413476748	0.037298323	30
304	2210	m36	3	11.902	5	Y	4	79.8	1	12	0	C	EMCI	Dementia	2014/4/10	24.097	NA	NA	NA	NA	NA	NA	NA	24	19	-0.089	-0.29	0.26	-0.104	5.17301	30.3514	1417.59	NA	NA	NA	NA	NA	NA	NA	NA	NA	1.15745	1.1105	316.1	130.7	11.79	0.413476748	0.037298323	30
306	2213	bl	0	13.9	2	Y	4	82.3	1	14	0	C	EMCI	MCI	2010/12/9	13.9	1.23152	1.2937	1124	322.8	30.59	0.287188612	0.027215302	30	20	0.073	-0.216	-0.464	-0.104	5.79259	24.6729	1265.59	1	1	1	1	0	1	1	0	0	1.23152	1.2937	1124	322.8	30.59	0.287188612	0.027215302	30
307	2213	m12	1	13.9	2	Y	4	82.3	1	14	0	C	EMCI	MCI	2011/12/7	19.535	NA	NA	NA	NA	NA	NA	NA	29	23	-0.035	0.088	0.27	-0.253	5.66015	26.5271	1300.7	0	1	1	1	0	1	1	0	0	1.23152	1.2937	1124	322.8	30.59	0.287188612	0.027215302	30
308	2213	m24	2	13.9	2	Y	4	82.3	1	14	0	C	EMCI	MCI	2012/12/6	10.075	1.20858	1.3737	1058	307.9	29.86	0.291020794	0.028223062	30	24	0.008	-0.256	0.078	0.706	5.49801	19.5648	1282.1	0	1	1	1	0	1	1	0	0	1.23152	1.2937	1124	322.8	30.59	0.287188612	0.027215302	30
309	2213	m36	3	13.9	2	Y	4	82.3	1	14	0	C	EMCI	MCI	2013/12/9	23.514	NA	NA	NA	NA	NA	NA	NA	28	24	0.126	-0.436	-0.274	-0.104	5.41013	19.6973	1283.88	0	1	1	1	0	1	1	0	0	1.23152	1.2937	1124	322.8	30.59	0.287188612	0.027215302	30
310	2213	m48	4	13.9	2	Y	4	82.3	1	14	0	C	EMCI	MCI	2014/12/12	23.94	NA	1.5156	NA	NA	NA	NA	NA	28	22	-0.198	-0.436	-0.213	-0.104	5.38754	23.0105	1301.9	NA	NA	NA	NA	NA	NA	NA	NA	NA	1.23152	1.2937	1124	322.8	30.59	0.287188612	0.027215302	30
311	2216	bl	0	17.062	2	Y	4	68.1	0	14	1	C	EMCI	MCI	2011/3/10	17.062	1.06086	1.332	530	234	23.14	0.441509434	0.043660377	27	22	0.057	-0.425	-0.5	-0.104	7.46848	12.7969	1656.64	0	1	0	0	0	0	1	0	0	1.06086	1.332	530	234	23.14	0.441509434	0.043660377	27
312	2216	m12	1	17.062	2	Y	4	68.1	0	14	1	C	EMCI	MCI	2012/3/8	20.444	NA	NA	NA	NA	NA	NA	NA	26	23	0.108	-0.403	-0.84	-1.781	7.38431	13.7376	1691.08	0	1	0	0	0	0	1	0	0	1.06086	1.332	530	234	23.14	0.441509434	0.043660377	27
313	2216	m24	2	17.062	5	Y	4	68.1	0	14	1	C	EMCI	Dementia	2013/3/7	27.118	0.934205	1.3717	531.3	325.5	32.65	0.612648221	0.06145304	25	16	-0.472	-1.043	-1.491	-1.8	7.28405	16.8084	1684.92	NA	1	0	0	0	0	1	0	0	1.06086	1.332	530	234	23.14	0.441509434	0.043660377	27
314	2216	m36	3	17.062	3	Y	4	68.1	0	14	1	C	EMCI	Dementia	2014/3/19	23.916	NA	NA	NA	NA	NA	NA	NA	20	NA	-1.468	NA	-3.54	-1.993	7.36451	20.201	1683.91	NA	1	0	0	0	0	1	0	0	1.06086	1.332	530	234	23.14	0.441509434	0.043660377	27
315	2216	m48	4	17.062	3	Y	4	68.1	0	14	1	C	EMCI	Dementia	2015/3/10	29.811	NA	1.4488	NA	NA	NA	NA	NA	11	NA	-2.408	NA	-2.934	-2.459	6.92511	20.1119	1684.83	NA	1	0	0	0	0	1	0	0	1.06086	1.332	530	234	23.14	0.441509434	0.043660377	27
316	2219	bl	0	38.236	2	N	3	74.3	0	18	0	E	EMCI	MCI	2010/12/20	38.236	1.42034	1.0997	2306	313.8	29.38	0.136079792	0.012740676	29	22	0.054	0.935	-0.138	-0.448	6.83228	4.56723	1516.69	0	0	1	0	1	0	1	0	0	1.42034	1.0997	2306	313.8	29.38	0.136079792	0.012740676	29
318	2219	m24	2	38.236	2	N	3	74.3	0	18	0	E	EMCI	MCI	2012/12/7	16.82	1.36107	1.1601	NA	NA	NA	NA	NA	29	23	0.185	0.381	0.495	0.706	6.73976	9.76591	1587.9	0	0	1	0	1	0	1	0	0	1.42034	1.0997	2306	313.8	29.38	0.136079792	0.012740676	29
319	2219	m36	3	38.236	2	N	3	74.3	0	18	0	E	EMCI	MCI	2013/12/9	20.838	NA	NA	NA	NA	NA	NA	NA	29	23	-0.286	0.088	-0.415	0.706	6.64662	13.5074	1569.72	0	0	1	0	1	0	1	0	0	1.42034	1.0997	2306	313.8	29.38	0.136079792	0.012740676	29
320	2219	m48	4	38.236	2	N	3	74.3	0	18	0	E	EMCI	MCI	2015/1/7	19.138	NA	1.1653	NA	NA	NA	NA	NA	28	22	-0.802	0.514	-0.397	-0.896	6.45353	10.168	1595.68	NA	0	1	0	1	0	1	0	0	1.42034	1.0997	2306	313.8	29.38	0.136079792	0.012740676	29
321	2220	bl	0	8.012	2	N	3	82	0	20	0	E	EMCI	MCI	2011/1/26	8.012	1.21103	0.9405	1646	195.8	17.01	0.118955043	0.010334143	29	21	1.088	0.527	1.021	0.706	6.2628	7.1292	1400.22	0	0	1	0	0	0	0	0	0	1.21103	0.9405	1646	195.8	17.01	0.118955043	0.010334143	29
322	2220	m12	1	8.012	2	N	3	82	0	20	0	E	EMCI	MCI	2012/1/19	13.33	NA	NA	NA	NA	NA	NA	NA	28	28	1.104	0.514	0.87	-0.253	6.342	10.1088	1472.89	0	0	1	0	0	0	0	0	0	1.21103	0.9405	1646	195.8	17.01	0.118955043	0.010334143	29
323	2220	m24	2	8.012	2	N	3	82	0	20	0	E	EMCI	MCI	2013/2/7	17.694	1.22768	0.9393	NA	NA	NA	NA	NA	29	29	0.59	0.832	1.168	0.706	6.2436	8.9436	1473.47	0	0	1	0	0	0	0	0	0	1.21103	0.9405	1646	195.8	17.01	0.118955043	0.010334143	29
324	2220	m36	3	8.012	2	N	3	82	0	20	0	E	EMCI	MCI	2014/1/29	4.132	NA	NA	NA	NA	NA	NA	NA	29	24	0.794	-0.62	0.838	0.706	6.29376	13.1081	1489.79	NA	NA	NA	NA	NA	NA	NA	NA	NA	1.21103	0.9405	1646	195.8	17.01	0.118955043	0.010334143	29
325	2220	m48	4	8.012	2	N	3	82	0	20	0	E	EMCI	MCI	2015/1/27	16.052	NA	0.9441	1642	202.2	17.03	0.123142509	0.010371498	29	28	0.801	0.412	0.224	0.706	5.97474	15.643	1481.1	NA	0	1	0	0	0	0	0	0	1.21103	0.9405	1646	195.8	17.01	0.118955043	0.010334143	29
326	2225	bl	0	30.336	2	Y	4	70.4	0	20	0	C	EMCI	MCI	2011/3/18	30.336	1.33724	1.246	1100	289	27.75	0.262727273	0.025227273	30	28	0.489	0.614	1.389	0.706	7.656	2.4432	1493.71	0	1	0	0	0	0	0	0	0	1.33724	1.246	1100	289	27.75	0.262727273	0.025227273	30
327	2225	m12	1	30.336	2	Y	4	70.4	0	20	0	C	EMCI	MCI	2012/3/12	13.489	NA	NA	NA	NA	NA	NA	NA	29	26	1.614	1.204	0.988	0.706	7.4892	2.5236	1540.32	0	1	0	0	0	0	0	0	0	1.33724	1.246	1100	289	27.75	0.262727273	0.025227273	30
328	2225	m24	2	30.336	2	Y	4	70.4	0	20	0	C	EMCI	MCI	2013/4/29	19.385	1.29161	1.2119	1098	300.4	30.69	0.273588342	0.02795082	30	30	1.256	0.832	1.464	-0.104	7.6932	2.5764	1543.35	NA	1	0	0	0	0	0	0	0	1.33724	1.246	1100	289	27.75	0.262727273	0.025227273	30
329	2225	m36	3	30.336	2	Y	4	70.4	0	20	0	C	EMCI	MCI	2014/4/10	19.852	NA	NA	NA	NA	NA	NA	NA	29	25	0.715	0.614	1.498	0.706	7.3764	2.9244	1537.21	0	1	0	0	0	0	0	0	0	1.33724	1.246	1100	289	27.75	0.262727273	0.025227273	30
330	2225	m48	4	30.336	2	Y	4	70.4	0	20	0	C	EMCI	MCI	2015/4/8	17.189	NA	1.3129	NA	NA	NA	NA	NA	30	27	0.779	1.331	1.224	0.706	7.6212	3.9036	1543.18	NA	1	0	0	0	0	0	0	0	1.33724	1.246	1100	289	27.75	0.262727273	0.025227273	30
331	2233	bl	0	7.19	2	N	3	55.5	1	19	1	E	EMCI	MCI	2010/12/28	7.19	1.36386	1.0593	1195	194	16.84	0.162343096	0.01409205	30	28	1.499	1.304	1.014	0.706	6.354	1.8552	1283.44	0	NA	NA	NA	NA	NA	NA	NA	NA	1.36386	1.0593	1195	194	16.84	0.162343096	0.01409205	30
332	2233	m12	1	7.19	2	N	3	55.5	1	19	1	E	EMCI	MCI	2012/1/5	7.525	NA	NA	NA	NA	NA	NA	NA	29	29	1.51	1.576	0.876	0.706	6.3624	2.1276	1321.25	0	NA	NA	NA	NA	NA	NA	NA	NA	1.36386	1.0593	1195	194	16.84	0.162343096	0.01409205	30
333	2233	m24	2	7.19	2	N	3	55.5	1	19	1	E	EMCI	MCI	2013/1/10	11.363	1.4215	1.1654	1044	198.6	17.12	0.190229885	0.016398467	30	30	1.507	1.696	1.856	0.706	6.4176	1.5108	1317.8	0	NA	NA	NA	NA	NA	NA	NA	NA	1.36386	1.0593	1195	194	16.84	0.162343096	0.01409205	30
334	2233	m36	3	7.19	2	N	3	55.5	1	19	1	E	EMCI	MCI	2014/3/5	9.168	1.38811	1.1477	841.3	210.8	17.25	0.250564602	0.020503982	30	30	2.076	0.254	1.389	0.706	6.4944	1.5408	1319.55	0	NA	NA	NA	NA	NA	NA	NA	NA	1.36386	1.0593	1195	194	16.84	0.162343096	0.01409205	30
335	2233	m48	4	7.19	7	N	3	55.5	1	19	1	E	EMCI	CN	2015/2/17	18.515	NA	NA	NA	NA	NA	NA	NA	30	30	2.665	0.955	1.76	-0.564	NA	NA	NA	NA	NA	NA	NA	NA	NA	NA	NA	NA	1.36386	1.0593	1195	194	16.84	0.162343096	0.01409205	30
336	2234	bl	0	7.371	2	N	3	63.6	1	16	0	E	EMCI	MCI	2010/12/10	7.371	1.33419	0.9472	1804	221.6	18.29	0.122838137	0.010138581	29	29	1.331	0.894	0.33	-0.896	6.49438	2.32322	1235.01	0	1	0	1	1	1	1	0	0	1.33419	0.9472	1804	221.6	18.29	0.122838137	0.010138581	29
337	2234	m12	1	7.371	7	N	3	63.6	1	16	0	E	EMCI	CN	2011/12/19	8.847	NA	NA	NA	NA	NA	NA	NA	30	26	1.248	0.832	0.926	0.706	6.26787	2.26752	1257.58	0	1	0	1	1	1	1	0	0	1.33419	0.9472	1804	221.6	18.29	0.122838137	0.010138581	29
338	2234	m24	2	7.371	1	N	3	63.6	1	16	0	E	EMCI	CN	2012/11/27	11.377	1.45298	0.9439	1857	218.6	18.2	0.117716747	0.009800754	28	28	1.478	1.539	1.314	-0.104	6.09335	1.20431	1226.66	0	1	0	1	1	1	1	0	0	1.33419	0.9472	1804	221.6	18.29	0.122838137	0.010138581	29
339	2234	m36	3	7.371	1	N	3	63.6	1	16	0	E	EMCI	CN	2013/12/18	11.033	NA	NA	NA	NA	NA	NA	NA	28	30	1.545	1.329	1.275	0.706	6.2196	1.3974	1233.82	0	1	0	1	1	1	1	0	0	1.33419	0.9472	1804	221.6	18.29	0.122838137	0.010138581	29
340	2234	m48	4	7.371	1	N	3	63.6	1	16	0	E	EMCI	CN	2014/12/4	11.929	NA	0.9524	2018	234.1	19.95	0.116005946	0.009886026	30	29	1.768	1.103	1.389	-0.104	6.2097	1.67465	1239.03	NA	NA	NA	NA	NA	NA	NA	NA	NA	1.33419	0.9472	1804	221.6	18.29	0.122838137	0.010138581	29
342	2238	bl	0	14.512	2	N	3	68.5	0	18	0	E	EMCI	MCI	2011/1/19	14.512	1.61786	0.9794	1788	208.4	16.13	0.11655481	0.009021253	29	22	0.68	1.659	-0.25	0.706	7.30138	5.00786	1444.09	0	1	0	0	0	1	1	0	0	1.61786	0.9794	1788	208.4	16.13	0.11655481	0.009021253	29
343	2238	m12	1	14.512	2	N	3	68.5	0	18	0	E	EMCI	MCI	2012/1/18	22.713	NA	NA	NA	NA	NA	NA	NA	30	24	0.347	1.394	-0.332	-0.871	7.39421	4.56599	1500.78	0	1	0	0	0	1	1	0	0	1.61786	0.9794	1788	208.4	16.13	0.11655481	0.009021253	29
344	2238	m24	2	14.512	2	N	3	68.5	0	18	0	E	EMCI	MCI	2013/1/24	12.904	1.75121	1.0374	1779	206.7	16.13	0.11618887	0.009066892	30	24	0.231	1.119	-0.183	0.706	7.30014	6.11563	1521.72	NA	1	0	0	0	1	1	0	0	1.61786	0.9794	1788	208.4	16.13	0.11655481	0.009021253	29
345	2238	m36	3	14.512	2	N	3	68.5	0	18	0	E	EMCI	MCI	2014/1/29	14.082	NA	NA	NA	NA	NA	NA	NA	29	23	0.422	1.096	-0.105	0.706	7.31623	3.61789	1490.57	NA	1	0	0	0	1	1	0	0	1.61786	0.9794	1788	208.4	16.13	0.11655481	0.009021253	29
346	2238	m48	4	14.512	2	N	3	68.5	0	18	0	E	EMCI	MCI	2015/1/13	20.173	NA	1.0538	NA	NA	NA	NA	NA	30	24	0.565	1.836	0.006	0.706	7.13305	5.42127	1490.01	NA	1	0	0	0	1	1	0	0	1.61786	0.9794	1788	208.4	16.13	0.11655481	0.009021253	29
347	2239	bl	0	6.87	2	N	3	73.5	1	15	1	E	EMCI	MCI	2010/12/9	6.87	1.40705	1.0388	1689	280.4	23.03	0.166015394	0.013635287	28	22	0.466	0.872	0.41	-0.104	6.6408	2.2488	1257.75	0	NA	NA	NA	NA	NA	NA	NA	NA	1.40705	1.0388	1689	280.4	23.03	0.166015394	0.013635287	28
348	2239	m12	1	6.87	2	N	3	73.5	1	15	1	E	EMCI	MCI	2011/12/6	8.714	NA	NA	NA	NA	NA	NA	NA	27	23	0.896	1.06	0.87	-0.253	6.5724	2.5104	1337.91	0	NA	NA	NA	NA	NA	NA	NA	NA	1.40705	1.0388	1689	280.4	23.03	0.166015394	0.013635287	28
349	2239	m24	2	6.87	2	N	3	73.5	1	15	1	E	EMCI	MCI	2012/11/15	10.203	1.36242	1.1337	1734	315	25.77	0.1816609	0.014861592	27	27	0.766	1.452	1.2	-0.104	6.6348	2.4852	1341.42	0	NA	NA	NA	NA	NA	NA	NA	NA	1.40705	1.0388	1689	280.4	23.03	0.166015394	0.013635287	28
350	2239	m36	3	6.87	2	N	3	73.5	1	15	1	E	EMCI	MCI	2013/11/25	13.311	NA	NA	NA	NA	NA	NA	NA	28	25	0.46	1.316	0.49	-0.756	6.588	2.4636	1348.01	NA	NA	NA	NA	NA	NA	NA	NA	NA	1.40705	1.0388	1689	280.4	23.03	0.166015394	0.013635287	28
351	2239	m48	4	6.87	2	N	3	73.5	1	15	1	E	EMCI	MCI	2014/11/18	6.988	NA	1.136	1447	323.2	26.09	0.223358673	0.018030408	25	24	0.799	1.967	0.243	-0.104	6.35116	3.07947	1352.59	NA	NA	NA	NA	NA	NA	NA	NA	NA	1.40705	1.0388	1689	280.4	23.03	0.166015394	0.013635287	28
352	2240	bl	0	17.453	2	Y	4	78	0	12	1	C	EMCI	MCI	2011/1/5	17.453	1.1384	1.5454	1146	489.1	42.76	0.426788831	0.037312391	27	23	0.224	0.444	0.355	-1.232	7.212	10.1124	1460.44	1	1	0	0	0	1	1	0	0	1.1384	1.5454	1146	489.1	42.76	0.426788831	0.037312391	27
353	2240	m12	1	17.453	2	Y	4	78	0	12	1	C	EMCI	MCI	2012/3/1	16.13	NA	NA	NA	NA	NA	NA	NA	29	27	0.204	-0.425	-0.224	-0.253	6.7764	11.1084	1536.08	0	1	0	0	0	1	1	0	0	1.1384	1.5454	1146	489.1	42.76	0.426788831	0.037312391	27
354	2245	bl	0	14.072	2	Y	4	57	1	20	2	C	EMCI	MCI	2012/1/12	14.072	NA	NA	NA	NA	NA	NA	NA	30	28	1.002	0.12	1.275	0.706	6.9313	22.3089	1292.28	0	0	0	1	0	0	0	0	0	NA	NA	NA	NA	NA	NA	NA	30
356	2245	m24	2	14.072	2	Y	4	57	1	20	2	C	EMCI	MCI	2013/1/21	17.874	1.39398	1.0632	1037	236.3	20.58	0.227868852	0.019845709	29	28	1.065	0.872	0.87	0.706	6.95358	16.2824	1295.64	0	0	0	1	0	0	0	0	0	NA	NA	NA	NA	NA	NA	NA	30
357	2245	m36	3	14.072	2	Y	4	57	1	20	2	C	EMCI	MCI	2014/1/13	15.816	NA	NA	NA	NA	NA	NA	NA	28	24	1.083	0.803	1.504	0.706	7.03651	25.704	1292.92	0	0	0	1	0	0	0	0	0	NA	NA	NA	NA	NA	NA	NA	30
358	2245	m48	4	14.072	2	Y	4	57	1	20	2	C	EMCI	MCI	2015/1/15	15.185	NA	1.1064	886.2	234.6	20.61	0.264725796	0.023256601	30	28	1.009	1.596	1.161	0.706	6.79049	27.0485	1282.33	NA	0	0	1	0	0	0	0	0	NA	NA	NA	NA	NA	NA	NA	30
359	2247	bl	0	13.604	2	Y	4	65.1	0	19	0	C	EMCI	MCI	2011/2/7	13.604	1.42085	1.0624	858.9	166.8	14.24	0.194201886	0.016579346	28	28	0.467	1.06	0.261	0.706	7.1772	3.39	1487.5	0	0	1	0	0	0	1	0	0	1.42085	1.0624	858.9	166.8	14.24	0.194201886	0.016579346	28
360	2247	m12	1	13.604	2	Y	4	65.1	0	19	0	C	EMCI	MCI	2012/4/26	27.681	NA	NA	NA	NA	NA	NA	NA	30	24	0.337	0.553	0.589	0.706	7.224	4.0092	1549.83	0	0	1	0	0	0	1	0	0	1.42085	1.0624	858.9	166.8	14.24	0.194201886	0.016579346	28
361	2247	m24	2	13.604	2	Y	4	65.1	0	19	0	C	EMCI	MCI	2013/10/30	15.622	1.5003	1.0211	1275	179.3	15.3	0.140627451	0.012	27	25	0.6	0.565	1.568	0.706	6.96118	4.38228	1561.3	NA	0	1	0	0	0	1	0	0	1.42085	1.0624	858.9	166.8	14.24	0.194201886	0.016579346	28
362	2248	bl	0	23.231	2	Y	4	76.1	0	12	1	C	EMCI	MCI	2011/1/11	23.231	1.0978	1.5464	646.9	557.5	66.72	0.861802442	0.103138043	26	21	0.115	-0.78	0.264	-0.756	6.0456	6.7836	1190.78	0	1	1	1	0	1	1	0	0	1.0978	1.5464	646.9	557.5	66.72	0.861802442	0.103138043	26
363	2248	m12	1	23.231	2	Y	4	76.1	0	12	1	C	EMCI	MCI	2012/3/20	14.203	NA	NA	NA	NA	NA	NA	NA	28	23	-0.34	-0.638	-0.242	0.706	5.9376	6.2064	1263.06	0	1	1	1	0	1	1	0	0	1.0978	1.5464	646.9	557.5	66.72	0.861802442	0.103138043	26
364	2248	m24	2	23.231	5	Y	4	76.1	0	12	1	C	EMCI	Dementia	2013/2/5	20.894	NA	NA	NA	NA	NA	NA	NA	27	21	-0.611	-0.957	-0.619	0.706	5.7912	6.192	1179.24	0	1	1	1	0	1	1	0	0	1.0978	1.5464	646.9	557.5	66.72	0.861802442	0.103138043	26
365	2249	bl	0	10.222	2	N	3	75.8	0	15	0	E	EMCI	MCI	2011/1/4	10.222	1.30076	0.9954	1870	271.4	23.17	0.14513369	0.012390374	28	23	0.529	-0.185	-0.111	-0.253	7.3348	13.3626	1645.36	0	1	0	0	0	1	0	0	0	1.30076	0.9954	1870	271.4	23.17	0.14513369	0.012390374	28
366	2249	m12	1	10.222	2	N	3	75.8	0	15	0	E	EMCI	MCI	2011/12/30	11.378	NA	NA	NA	NA	NA	NA	NA	29	22	0.462	-0.105	-0.104	-0.104	7.63062	18.4199	1705.64	0	1	0	0	0	1	0	0	0	1.30076	0.9954	1870	271.4	23.17	0.14513369	0.012390374	28
367	2249	m24	2	10.222	2	N	3	75.8	0	15	0	E	EMCI	MCI	2013/1/7	18.448	NA	NA	NA	NA	NA	NA	NA	30	23	0.246	0.008	-0.021	-0.104	7.57863	13.0704	1697.02	0	1	0	0	0	1	0	0	0	1.30076	0.9954	1870	271.4	23.17	0.14513369	0.012390374	28
368	2249	m36	3	10.222	2	N	3	75.8	0	15	0	E	EMCI	MCI	2014/1/3	3.563	NA	NA	NA	NA	NA	NA	NA	29	25	0.183	0.537	0.036	-0.984	NA	NA	NA	NA	NA	NA	NA	NA	NA	NA	NA	NA	1.30076	0.9954	1870	271.4	23.17	0.14513369	0.012390374	28
369	2249	m48	4	10.222	2	N	3	75.8	0	15	0	E	EMCI	MCI	2015/1/12	7.909	NA	1.1578	1103	275.9	23.93	0.250135993	0.021695376	30	22	0.474	0.088	-0.578	-0.871	7.20731	18.139	1710.14	NA	1	0	0	0	1	0	0	0	1.30076	0.9954	1870	271.4	23.17	0.14513369	0.012390374	28
370	2263	bl	0	11.82	2	Y	4	62	0	16	1	C	EMCI	MCI	2011/2/7	11.82	1.21453	0.9914	776.9	193.2	13.19	0.248680654	0.016977732	29	28	0.438	1.024	0.837	0.706	6.8124	6.864	1451.14	0	0	0	0	1	0	0	0	0	1.21453	0.9914	776.9	193.2	13.19	0.248680654	0.016977732	29
371	2263	m12	1	11.82	2	Y	4	62	0	16	1	C	EMCI	MCI	2012/2/24	7.633	NA	NA	NA	NA	NA	NA	NA	30	27	0.36	0.872	0.782	-0.564	6.6408	6.2628	1474.9	0	0	0	0	1	0	0	0	0	1.21453	0.9914	776.9	193.2	13.19	0.248680654	0.016977732	29
372	2263	m24	2	11.82	7	Y	4	62	0	16	1	C	EMCI	CN	2013/3/1	17.413	1.35424	1.038	1057	178.4	14.73	0.168779565	0.013935667	28	28	0.745	1.605	1.03	0.706	6.6624	5.8632	1476.81	0	0	0	0	1	0	0	0	0	1.21453	0.9914	776.9	193.2	13.19	0.248680654	0.016977732	29
373	2263	m36	3	11.82	7	Y	4	62	0	16	1	C	EMCI	CN	2014/2/7	14.181	NA	NA	NA	NA	NA	NA	NA	30	26	0.683	1.222	0.87	0.706	6.4713	6.79833	1484.62	NA	0	0	0	1	0	0	0	0	1.21453	0.9914	776.9	193.2	13.19	0.248680654	0.016977732	29
374	2263	m48	4	11.82	7	Y	4	62	0	16	1	C	EMCI	CN	2015/1/30	9.122	NA	1.0228	1159	175.4	14.46	0.15133736	0.012476273	29	28	0.755	1.828	1.627	0.706	6.58209	9.30116	1493.88	NA	0	0	0	1	0	0	0	0	1.21453	0.9914	776.9	193.2	13.19	0.248680654	0.016977732	29
380	2274	bl	0	20.994	2	Y	4	64	0	18	1	C	EMCI	MCI	2011/2/9	20.994	1.09955	1.2296	476.5	256.4	25.43	0.538090241	0.053368311	30	22	-0.037	1.01	-0.377	0.706	6.606	6.6684	1839.62	0	NA	NA	NA	NA	NA	NA	NA	NA	1.09955	1.2296	476.5	256.4	25.43	0.538090241	0.053368311	30
381	2274	m12	1	20.994	5	Y	4	64	0	18	1	C	EMCI	Dementia	2012/2/15	30.875	NA	NA	NA	NA	NA	NA	NA	27	28	-0.195	1.222	0.254	0.706	6.43392	7.27754	1884.71	0	NA	NA	NA	NA	NA	NA	NA	NA	1.09955	1.2296	476.5	256.4	25.43	0.538090241	0.053368311	30
382	2274	m24	2	20.994	2	Y	4	64	0	18	1	C	EMCI	MCI	2013/2/6	13.147	1.07321	1.211	633.4	258.8	25.91	0.40858857	0.04090622	25	22	-0.365	1.793	-0.246	0.706	6.3828	5.9076	1861.82	0	NA	NA	NA	NA	NA	NA	NA	NA	1.09955	1.2296	476.5	256.4	25.43	0.538090241	0.053368311	30
383	2274	m36	3	20.994	2	Y	4	64	0	18	1	C	EMCI	MCI	2014/2/19	17.087	NA	NA	NA	NA	NA	NA	NA	24	20	-0.644	2.229	-1.075	0.706	6.0336	8.0904	1861.52	NA	NA	NA	NA	NA	NA	NA	NA	NA	1.09955	1.2296	476.5	256.4	25.43	0.538090241	0.053368311	30
384	2274	m48	4	20.994	3	Y	4	64	0	18	1	C	EMCI	Dementia	2015/2/3	28.916	NA	1.3555	691.2	280.1	28.43	0.405237269	0.041131366	25	17	-1.581	NA	-2.191	-1.628	6.02146	6.44327	1874.43	NA	NA	NA	NA	NA	NA	NA	NA	NA	1.09955	1.2296	476.5	256.4	25.43	0.538090241	0.053368311	30
388	2301	bl	0	4.359	2	Y	4	65.7	0	19	0	C	EMCI	MCI	2011/3/2	4.359	1.37919	1.1288	2345	286	23.48	0.12196162	0.010012793	30	25	0.937	1.147	1.557	0.706	7.8312	0.186	1392.09	0	NA	NA	NA	NA	NA	NA	NA	NA	1.37919	1.1288	2345	286	23.48	0.12196162	0.010012793	30
389	2301	m12	1	4.359	2	Y	4	65.7	0	19	0	C	EMCI	MCI	2012/3/2	14.868	NA	NA	NA	NA	NA	NA	NA	30	24	0.861	1.713	1.804	0.706	7.9068	0.2124	1493.52	0	NA	NA	NA	NA	NA	NA	NA	NA	1.37919	1.1288	2345	286	23.48	0.12196162	0.010012793	30
390	2301	m24	2	4.359	2	Y	4	65.7	0	19	0	C	EMCI	MCI	2013/3/8	15.707	1.37119	1.0094	1955	244.7	21.78	0.12516624	0.011140665	30	25	0.731	1.378	2.247	-0.104	8.0676	0.1956	1495.76	NA	NA	NA	NA	NA	NA	NA	NA	NA	1.37919	1.1288	2345	286	23.48	0.12196162	0.010012793	30
391	2301	m36	3	4.359	7	Y	4	65.7	0	19	0	C	EMCI	CN	2014/2/26	6.93	NA	NA	NA	NA	NA	NA	NA	30	25	1.002	1.574	2.007	-0.896	7.9836	0.216	1492.02	NA	NA	NA	NA	NA	NA	NA	NA	NA	1.37919	1.1288	2345	286	23.48	0.12196162	0.010012793	30
392	2301	m48	4	4.359	4	Y	4	65.7	0	19	0	C	EMCI	MCI	2015/2/25	11.687	NA	0.983	NA	NA	NA	NA	NA	27	24	0.433	1.916	2.232	-0.104	7.57121	0.368415	1477.64	NA	NA	NA	NA	NA	NA	NA	NA	NA	1.37919	1.1288	2345	286	23.48	0.12196162	0.010012793	30
393	2304	bl	0	7.558	2	N	3	61.3	0	17	0	E	EMCI	MCI	2011/3/10	7.558	1.49884	1.004	1563	151.9	12.75	0.097184901	0.00815739	30	24	0.533	0.465	0.422	-1.204	7.7028	3.7956	1517.92	0	NA	NA	NA	NA	NA	NA	NA	NA	1.49884	1.004	1563	151.9	12.75	0.097184901	0.00815739	30
394	2304	m12	1	7.558	2	N	3	61.3	0	17	0	E	EMCI	MCI	2012/2/29	7.308	NA	NA	NA	NA	NA	NA	NA	27	23	1.755	0.778	1.161	-0.253	7.6092	4.5468	1570.63	0	NA	NA	NA	NA	NA	NA	NA	NA	1.49884	1.004	1563	151.9	12.75	0.097184901	0.00815739	30
395	2304	m24	2	7.558	2	N	3	61.3	0	17	0	E	EMCI	MCI	2013/3/7	5.585	1.50693	1.0335	1416	163.7	13.4	0.115607345	0.009463277	28	23	1.208	0.979	1.161	-0.104	7.7856	4.9776	1576.44	NA	NA	NA	NA	NA	NA	NA	NA	NA	1.49884	1.004	1563	151.9	12.75	0.097184901	0.00815739	30
396	2304	m36	3	7.558	2	N	3	61.3	0	17	0	E	EMCI	MCI	2014/3/19	10.835	NA	NA	NA	NA	NA	NA	NA	26	24	1.353	0.899	0.87	-1.374	7.56	4.0656	1577.97	NA	NA	NA	NA	NA	NA	NA	NA	NA	1.49884	1.004	1563	151.9	12.75	0.097184901	0.00815739	30
397	2304	m48	4	7.558	7	N	3	61.3	0	17	0	E	EMCI	CN	2015/2/27	8.106	NA	1.0123	1416	149.1	12.32	0.10529661	0.008700565	29	24	1.346	0.537	0.504	-0.104	7.60858	4.44368	1570.55	NA	NA	NA	NA	NA	NA	NA	NA	NA	1.49884	1.004	1563	151.9	12.75	0.097184901	0.00815739	30
398	2307	bl	0	14.909	2	Y	4	78.6	1	18	0	C	EMCI	MCI	2011/3/10	14.909	1.3184	1.0968	741.3	362.6	32.58	0.489140699	0.043949818	30	24	0.417	-0.607	0.016	-0.104	5.6376	22.5216	1381.28	0	1	1	1	0	0	1	0	0	1.3184	1.0968	741.3	362.6	32.58	0.489140699	0.043949818	30
399	2307	m12	1	14.909	2	Y	4	78.6	1	18	0	C	EMCI	MCI	2012/4/3	14.793	NA	NA	NA	NA	NA	NA	NA	27	24	0.534	-1.09	-0.136	-1.33	5.7324	28.812	1446.81	0	1	1	1	0	0	1	0	0	1.3184	1.0968	741.3	362.6	32.58	0.489140699	0.043949818	30
400	2307	m24	2	14.909	2	Y	4	78.6	1	18	0	C	EMCI	MCI	2013/3/28	8.306	1.27112	1.0808	621.6	364	33.77	0.585585586	0.054327542	30	24	0.401	-0.901	-0.136	-0.104	5.53424	31.071	1449.9	NA	1	1	1	0	0	1	0	0	1.3184	1.0968	741.3	362.6	32.58	0.489140699	0.043949818	30
401	2307	m36	3	14.909	2	Y	4	78.6	1	18	0	C	EMCI	MCI	2014/3/24	15.138	NA	NA	NA	NA	NA	NA	NA	28	22	0.333	-0.4	-0.004	-0.104	NA	NA	NA	NA	NA	NA	NA	NA	NA	NA	NA	NA	1.3184	1.0968	741.3	362.6	32.58	0.489140699	0.043949818	30
402	2308	bl	0	21.94	2	N	3	74.8	0	15	0	E	EMCI	MCI	2011/3/15	21.94	1.19939	0.9814	982.6	142	11.78	0.144514553	0.011988602	29	24	1.001	0.498	0.671	0.706	5.2824	1.62	1214.06	0	1	0	0	0	1	1	0	0	1.19939	0.9814	982.6	142	11.78	0.144514553	0.011988602	29
403	2308	m12	1	21.94	2	N	3	74.8	0	15	0	E	EMCI	MCI	2012/3/13	26.326	NA	NA	NA	NA	NA	NA	NA	29	26	1.14	1.133	0.986	0.706	5.2644	1.7256	1286.08	0	1	0	0	0	1	1	0	0	1.19939	0.9814	982.6	142	11.78	0.144514553	0.011988602	29
404	2308	m24	2	21.94	2	N	3	74.8	0	15	0	E	EMCI	MCI	2013/4/15	27.849	NA	NA	NA	NA	NA	NA	NA	30	26	1.603	1.717	1.142	-0.104	5.3892	1.518	1290.33	NA	1	0	0	0	1	1	0	0	1.19939	0.9814	982.6	142	11.78	0.144514553	0.011988602	29
405	2308	m36	3	21.94	2	N	3	74.8	0	15	0	E	EMCI	MCI	2014/3/20	27.294	NA	NA	NA	NA	NA	NA	NA	30	25	1.289	1.133	0.566	-0.104	5.2044	1.1184	1282.73	NA	1	0	0	0	1	1	0	0	1.19939	0.9814	982.6	142	11.78	0.144514553	0.011988602	29
407	2315	bl	0	13.032	2	N	3	68.2	1	13	0	E	EMCI	MCI	2011/3/21	13.032	1.27792	1.0418	1357	129.7	11.38	0.095578482	0.008386146	29	20	1.018	1.304	-0.172	0.706	6.8916	3.0012	1187.64	0	0	0	1	0	0	1	0	0	1.27792	1.0418	1357	129.7	11.38	0.095578482	0.008386146	29
408	2315	m12	1	13.032	2	N	3	68.2	1	13	0	E	EMCI	MCI	2012/4/12	12.377	NA	NA	NA	NA	NA	NA	NA	28	26	1.331	1.131	0.702	-0.253	7.0824	2.8596	1263.31	0	0	0	1	0	0	1	0	0	1.27792	1.0418	1357	129.7	11.38	0.095578482	0.008386146	29
409	2315	m48	4	13.032	2	N	3	68.2	1	13	0	E	EMCI	MCI	2015/7/20	13.523	NA	0.9977	NA	NA	NA	NA	NA	29	24	0.895	0.537	0.19	0.706	NA	NA	NA	NA	NA	NA	NA	NA	NA	NA	NA	NA	1.27792	1.0418	1357	129.7	11.38	0.095578482	0.008386146	29
410	2316	bl	0	44.192	2	Y	4	74.3	1	12	1	C	EMCI	MCI	2011/3/21	44.192	1.01473	1.4642	589.6	634	69.57	1.075305292	0.117995251	28	18	-0.623	-0.803	-0.796	-0.104	6.2964	14.3016	1384.04	0	1	0	1	0	1	0	0	0	1.01473	1.4642	589.6	634	69.57	1.075305292	0.117995251	28
411	2316	m12	1	44.192	5	Y	4	74.3	1	12	1	C	EMCI	Dementia	2012/6/4	50.526	NA	NA	NA	NA	NA	NA	NA	25	20	-0.889	-1.532	-0.624	-0.104	5.8284	18.192	1480.44	NA	NA	NA	NA	NA	NA	NA	NA	NA	1.01473	1.4642	589.6	634	69.57	1.075305292	0.117995251	28
413	2324	bl	0	3.484	2	Y	4	56.3	1	13	1	C	EMCI	MCI	2011/4/4	3.484	1.31525	0.9821	832.9	112.8	9.8	0.135430424	0.011766118	29	21	1.186	1.233	0.506	-0.104	6.558	2.5644	1210.87	1	NA	NA	NA	NA	NA	NA	NA	NA	1.31525	0.9821	832.9	112.8	9.8	0.135430424	0.011766118	29
414	2324	m12	1	3.484	2	Y	4	56.3	1	13	1	C	EMCI	MCI	2012/4/17	3.692	NA	NA	NA	NA	NA	NA	NA	30	22	1.014	0.586	0.657	-0.104	6.4896	2.1984	1221.1	0	NA	NA	NA	NA	NA	NA	NA	NA	1.31525	0.9821	832.9	112.8	9.8	0.135430424	0.011766118	29
415	2332	bl	0	25.467	2	N	3	70.5	1	16	0	E	EMCI	MCI	2011/3/17	25.467	1.48514	1.0123	1767	302.8	26.3	0.171363894	0.014883984	28	29	0.922	1.233	0.905	0.706	6.08593	1.11643	1159.35	0	NA	NA	NA	NA	NA	NA	NA	NA	1.48514	1.0123	1767	302.8	26.3	0.171363894	0.014883984	28
416	2332	m12	1	25.467	2	N	3	70.5	1	16	0	E	EMCI	MCI	2012/2/17	12.916	NA	NA	NA	NA	NA	NA	NA	27	29	0.539	1.29	1.413	-0.104	5.94978	1.02979	1228.31	0	NA	NA	NA	NA	NA	NA	NA	NA	1.48514	1.0123	1767	302.8	26.3	0.171363894	0.014883984	28
417	2332	m24	2	25.467	2	N	3	70.5	1	16	0	E	EMCI	MCI	2013/3/18	17.333	1.35712	0.9928	NA	NA	NA	NA	NA	29	28	0.746	2.002	1.596	0.706	6.12058	0.325523	1229.45	0	NA	NA	NA	NA	NA	NA	NA	NA	1.48514	1.0123	1767	302.8	26.3	0.171363894	0.014883984	28
418	2332	m36	3	25.467	2	N	3	70.5	1	16	0	E	EMCI	MCI	2014/2/25	16.055	NA	NA	NA	NA	NA	NA	NA	30	28	1.09	1.233	1.284	-0.104	6.04756	0.347803	1227.95	0	NA	NA	NA	NA	NA	NA	NA	NA	1.48514	1.0123	1767	302.8	26.3	0.171363894	0.014883984	28
419	2332	m48	4	25.467	2	N	3	70.5	1	16	0	E	EMCI	MCI	2015/3/30	20.391	NA	0.9705	NA	NA	NA	NA	NA	30	29	0.837	1.696	1.284	0.706	5.95225	0.613915	1221.17	NA	NA	NA	NA	NA	NA	NA	NA	NA	1.48514	1.0123	1767	302.8	26.3	0.171363894	0.014883984	28
424	2336	bl	0	24.42	2	Y	4	72.9	1	12	1	C	EMCI	MCI	2011/4/7	24.42	1.18487	1.4105	909.4	302.5	33.64	0.332636903	0.036991423	30	24	0.989	0.099	0.384	0.706	5.98691	1.17213	1119.18	0	1	0	0	0	1	0	0	0	1.18487	1.4105	909.4	302.5	33.64	0.332636903	0.036991423	30
426	2336	m24	2	24.42	2	Y	4	72.9	1	12	1	C	EMCI	MCI	2013/4/16	32.033	1.12931	1.5318	857.8	337.8	37.42	0.393798088	0.043623222	28	25	0.847	-0.105	0.175	0.706	5.75545	1.26125	1196.15	0	1	0	0	0	1	0	0	0	1.18487	1.4105	909.4	302.5	33.64	0.332636903	0.036991423	30
427	2336	m36	3	24.42	2	Y	4	72.9	1	12	1	C	EMCI	MCI	2014/4/21	26.417	NA	NA	NA	NA	NA	NA	NA	26	24	0.029	-0.883	-0.507	-1.161	5.5896	2.09919	1192.72	0	1	0	0	0	1	0	0	0	1.18487	1.4105	909.4	302.5	33.64	0.332636903	0.036991423	30
428	2336	m48	4	24.42	2	Y	4	72.9	1	12	1	C	EMCI	MCI	2015/4/9	21.03	NA	1.5355	787.9	350.4	35.78	0.444726488	0.045411854	26	21	-0.957	0.027	-0.553	-1.204	5.45716	2.68217	1205.3	NA	1	0	0	0	1	0	0	0	1.18487	1.4105	909.4	302.5	33.64	0.332636903	0.036991423	30
429	2347	bl	0	22.415	2	N	3	71	0	18	1	E	EMCI	MCI	2011/4/25	22.415	1.3221	1.0429	1010	294.4	24.18	0.291485149	0.023940594	30	25	0.897	0.672	0.892	0.706	6.77039	3.93227	1576.87	0	1	1	0	1	0	0	0	0	1.3221	1.0429	1010	294.4	24.18	0.291485149	0.023940594	30
430	2347	m12	1	22.415	2	N	3	71	0	18	1	E	EMCI	MCI	2012/3/28	20.285	NA	NA	NA	NA	NA	NA	NA	30	26	0.845	0.444	1.049	-0.104	6.64538	3.38396	1586.68	0	1	1	0	1	0	0	0	0	1.3221	1.0429	1010	294.4	24.18	0.291485149	0.023940594	30
431	2347	m24	2	22.415	2	N	3	71	0	18	1	E	EMCI	MCI	2013/3/27	27.628	1.421	0.9599	1081	300.4	25.62	0.277890842	0.023700278	30	27	0.79	1.236	1.088	0.706	6.74564	2.31332	1591.71	0	1	1	0	1	0	0	0	0	1.3221	1.0429	1010	294.4	24.18	0.291485149	0.023940594	30
432	2347	m36	3	22.415	2	N	3	71	0	18	1	E	EMCI	MCI	2014/4/7	53.395	NA	NA	NA	NA	NA	NA	NA	30	26	0.495	1.133	0.692	0.706	6.62558	2.41481	1586.54	0	1	1	0	1	0	0	0	0	1.3221	1.0429	1010	294.4	24.18	0.291485149	0.023940594	30
434	2357	bl	0	11.911	2	N	3	71.6	0	12	0	E	EMCI	MCI	2011/5/3	11.911	1.27939	1.0372	2476	241.5	19.37	0.097536349	0.007823102	29	27	0.851	0.033	-0.172	-0.756	7.0092	34.7172	1636.4	0	NA	NA	NA	NA	NA	NA	NA	NA	1.27939	1.0372	2476	241.5	19.37	0.097536349	0.007823102	29
435	2357	m12	1	11.911	2	N	3	71.6	0	12	0	E	EMCI	MCI	2012/5/17	6.31	NA	NA	NA	NA	NA	NA	NA	30	29	1.466	0.995	0.524	-0.896	6.8277	35.7977	1658.61	0	NA	NA	NA	NA	NA	NA	NA	NA	1.27939	1.0372	2476	241.5	19.37	0.097536349	0.007823102	29
436	2357	m24	2	11.911	2	N	3	71.6	0	12	0	E	EMCI	MCI	2013/5/29	4.392	1.21801	1.0473	2155	221.5	17.59	0.102784223	0.008162413	30	26	0.838	0.723	0.276	-0.104	6.846	30.9192	1659.33	0	NA	NA	NA	NA	NA	NA	NA	NA	1.27939	1.0372	2476	241.5	19.37	0.097536349	0.007823102	29
437	2357	m48	4	11.911	2	N	3	71.6	0	12	0	E	EMCI	MCI	2015/5/12	10.773	NA	1.0533	2174	224.1	17.67	0.103081877	0.008127875	27	23	0.619	0.996	0.074	-0.756	6.6288	43.524	1659.63	NA	NA	NA	NA	NA	NA	NA	NA	NA	1.27939	1.0372	2476	241.5	19.37	0.097536349	0.007823102	29
438	2360	bl	0	6.182	2	N	3	63	0	15	1	E	EMCI	MCI	2011/5/25	6.182	1.31172	1.0656	1694	352.3	27.66	0.207969303	0.016328217	30	20	0.44	-0.019	1.161	-1.501	NA	NA	NA	0	1	0	0	0	1	1	0	0	1.31172	1.0656	1694	352.3	27.66	0.207969303	0.016328217	30
439	2360	m12	1	6.182	2	N	3	63	0	15	1	E	EMCI	MCI	2012/5/14	10.391	NA	NA	NA	NA	NA	NA	NA	27	26	0.348	0.909	1.76	0.706	6.65405	4.10679	1392.29	0	1	0	0	0	1	1	0	0	1.31172	1.0656	1694	352.3	27.66	0.207969303	0.016328217	30
440	2360	m24	2	6.182	2	N	3	63	0	15	1	E	EMCI	MCI	2013/5/28	4.629	1.29885	1.0819	NA	NA	NA	NA	NA	29	26	0.59	0.807	0.8	0.706	6.54636	2.53116	1398.56	0	1	0	0	0	1	1	0	0	1.31172	1.0656	1694	352.3	27.66	0.207969303	0.016328217	30
441	2360	m36	3	6.182	2	N	3	63	0	15	1	E	EMCI	MCI	2014/5/26	10.71	NA	NA	NA	NA	NA	NA	NA	29	27	0.569	0.778	1.161	0.706	NA	NA	NA	NA	NA	NA	NA	NA	NA	NA	NA	NA	1.31172	1.0656	1694	352.3	27.66	0.207969303	0.016328217	30
442	2360	m48	4	6.182	2	N	3	63	0	15	1	E	EMCI	MCI	2015/6/15	8.753	NA	1.1795	NA	NA	NA	NA	NA	29	26	0.457	2.053	1.76	0.706	6.62805	3.04358	1401.9	NA	1	0	0	0	1	1	0	0	1.31172	1.0656	1694	352.3	27.66	0.207969303	0.016328217	30
443	2363	bl	0	11.823	2	N	3	58.8	0	13	0	E	EMCI	MCI	2011/5/2	11.823	1.22452	0.9533	2256	281.2	25.74	0.12464539	0.011409574	28	25	0.05	1.649	0.33	0.706	8.8056	2.0196	1525.17	0	1	0	0	0	0	1	0	0	1.22452	0.9533	2256	281.2	25.74	0.12464539	0.011409574	28
444	2363	m12	1	11.823	2	N	3	58.8	0	13	0	E	EMCI	MCI	2012/5/4	11.87	NA	NA	NA	NA	NA	NA	NA	28	24	0.232	1.698	1.079	0.706	9.0216	2.3736	1536.78	0	1	0	0	0	0	1	0	0	1.22452	0.9533	2256	281.2	25.74	0.12464539	0.011409574	28
445	2363	m24	2	11.823	2	N	3	58.8	0	13	0	E	EMCI	MCI	2013/5/2	12.475	1.35108	0.9773	NA	NA	NA	NA	NA	27	21	-0.107	1.967	0.53	-0.448	8.62706	1.83674	1541.25	NA	1	0	0	0	0	1	0	0	1.22452	0.9533	2256	281.2	25.74	0.12464539	0.011409574	28
446	2363	m36	3	11.823	2	N	3	58.8	0	13	0	E	EMCI	MCI	2014/5/1	15.201	NA	NA	NA	NA	NA	NA	NA	27	20	-0.441	-0.044	-0.514	0.706	8.71917	2.54287	1543.97	NA	1	0	0	0	0	1	0	0	1.22452	0.9533	2256	281.2	25.74	0.12464539	0.011409574	28
447	2363	m48	4	11.823	2	N	3	58.8	0	13	0	E	EMCI	MCI	2015/5/19	14.288	NA	0.982	NA	NA	NA	NA	NA	30	25	0.038	1.825	0.605	0.706	NA	NA	NA	NA	NA	NA	NA	NA	NA	NA	NA	NA	1.22452	0.9533	2256	281.2	25.74	0.12464539	0.011409574	28
448	2367	bl	0	21.262	2	Y	4	74.7	0	20	1	C	EMCI	MCI	2011/5/11	21.262	1.21869	1.1096	1086	220.7	18.85	0.203222836	0.017357274	25	23	0.146	0.35	-0.475	-0.104	7.34223	11.3636	1697.25	0	1	1	1	0	1	1	0	0	1.21869	1.1096	1086	220.7	18.85	0.203222836	0.017357274	25
449	2367	m12	1	21.262	2	Y	4	74.7	0	20	1	C	EMCI	MCI	2012/5/16	27.704	NA	NA	NA	NA	NA	NA	NA	27	22	0.237	1.358	0.264	0.706	7.45115	13.8626	1720.03	NA	1	1	1	0	1	1	0	0	1.21869	1.1096	1086	220.7	18.85	0.203222836	0.017357274	25
450	2367	m24	2	21.262	2	Y	4	74.7	0	20	1	C	EMCI	MCI	2013/5/13	33.324	1.13874	1.2769	NA	NA	NA	NA	NA	27	23	0.432	1.825	-0.049	-0.104	6.98452	13.7995	1710.74	NA	1	1	1	0	1	1	0	0	1.21869	1.1096	1086	220.7	18.85	0.203222836	0.017357274	25
451	2367	m36	3	21.262	2	Y	4	74.7	0	20	1	C	EMCI	MCI	2014/5/21	42.19	NA	NA	NA	NA	NA	NA	NA	24	23	0.098	0.295	-0.487	-1.03	NA	NA	NA	NA	NA	NA	NA	NA	NA	NA	NA	NA	1.21869	1.1096	1086	220.7	18.85	0.203222836	0.017357274	25
452	2367	m48	4	21.262	5	Y	4	74.7	0	20	1	C	EMCI	Dementia	2015/5/7	57.54	NA	1.3056	NA	NA	NA	NA	NA	26	21	-0.357	0.295	-0.422	-0.104	6.85085	11.3772	1703.33	NA	1	1	1	0	1	1	0	0	1.21869	1.1096	1086	220.7	18.85	0.203222836	0.017357274	25
453	2373	bl	0	16.204	2	Y	4	79	1	13	1	C	EMCI	MCI	2011/5/11	16.204	1.33956	1.2637	779.8	642.7	68.61	0.824185689	0.087984098	29	22	0.03	0.008	0.422	-0.104	4.1016	0.8208	1158.55	NA	0	0	1	0	0	0	0	0	1.33956	1.2637	779.8	642.7	68.61	0.824185689	0.087984098	29
454	2373	m12	1	16.204	2	Y	4	79	1	13	1	C	EMCI	MCI	2012/5/8	17.357	NA	NA	NA	NA	NA	NA	NA	27	22	-0.044	0.482	-0.332	-0.674	3.80162	1.13728	1113.28	0	0	0	1	0	0	0	0	0	1.33956	1.2637	779.8	642.7	68.61	0.824185689	0.087984098	29
455	2373	m24	2	16.204	2	Y	4	79	1	13	1	C	EMCI	MCI	2013/5/14	14.244	1.22618	1.2542	572.3	431.8	44.26	0.754499388	0.077337061	25	19	-0.027	0.342	0.247	-0.896	3.9096	1.4484	1158.91	0	0	0	1	0	0	0	0	0	1.33956	1.2637	779.8	642.7	68.61	0.824185689	0.087984098	29
456	2373	m36	3	16.204	2	Y	4	79	1	13	1	C	EMCI	MCI	2014/5/12	14.533	NA	NA	NA	NA	NA	NA	NA	26	19	-0.199	0.341	0.208	-0.104	3.648	1.3008	1153.13	0	0	0	1	0	0	0	0	0	1.33956	1.2637	779.8	642.7	68.61	0.824185689	0.087984098	29
457	2373	m48	4	16.204	2	Y	4	79	1	13	1	C	EMCI	MCI	2015/5/28	14.119	NA	1.1814	732	419.2	42.99	0.572677596	0.058729508	25	20	-0.568	-0.29	0.016	-0.756	3.456	1.7148	1159.44	NA	0	0	1	0	0	0	0	0	1.33956	1.2637	779.8	642.7	68.61	0.824185689	0.087984098	29
458	2374	bl	0	8.374	2	N	3	81.3	1	18	0	E	EMCI	MCI	2011/6/13	8.374	1.29831	1.0383	2272	267.1	21.32	0.11756162	0.009383803	26	25	0.282	1.193	0.23	0.706	5.80001	13.0519	1527.16	0	NA	NA	NA	NA	NA	NA	NA	NA	1.29831	1.0383	2272	267.1	21.32	0.11756162	0.009383803	26
459	2374	m12	1	8.374	2	N	3	81.3	1	18	0	E	EMCI	MCI	2012/5/17	15.119	NA	NA	NA	NA	NA	NA	NA	29	24	0.469	0.548	0.322	0.706	5.7208	15.1734	1518.47	0	NA	NA	NA	NA	NA	NA	NA	NA	1.29831	1.0383	2272	267.1	21.32	0.11756162	0.009383803	26
460	2374	m24	2	8.374	2	N	3	81.3	1	18	0	E	EMCI	MCI	2013/7/26	19.054	1.31405	0.9575	2240	313.9	25.98	0.140133929	0.011598214	28	24	0.383	1.788	-0.034	0.706	5.40765	13.4851	1546.11	NA	NA	NA	NA	NA	NA	NA	NA	NA	1.29831	1.0383	2272	267.1	21.32	0.11756162	0.009383803	26
461	2374	m36	3	8.374	2	N	3	81.3	1	18	0	E	EMCI	MCI	2014/6/13	9.097	NA	NA	NA	NA	NA	NA	NA	24	23	0.632	0.214	-0.35	0.706	NA	NA	NA	NA	NA	NA	NA	NA	NA	NA	NA	NA	1.29831	1.0383	2272	267.1	21.32	0.11756162	0.009383803	26
463	2376	bl	0	37.945	2	Y	4	81.9	0	17	1	C	EMCI	MCI	2011/7/19	37.945	1.0402	1.3477	NA	NA	NA	NA	NA	28	25	0.329	-0.033	0.669	-0.104	5.65272	13.0209	1715.95	0	0	0	1	0	1	1	0	0	1.0402	1.3477	NA	NA	NA	NA	NA	28
464	2376	m12	1	37.945	2	Y	4	81.9	0	17	1	C	EMCI	MCI	2012/7/19	28.801	NA	NA	NA	NA	NA	NA	NA	30	23	-0.022	0.338	0.26	0.706	5.69357	20.7828	1769.43	0	0	0	1	0	1	1	0	0	1.0402	1.3477	NA	NA	NA	NA	NA	28
465	2376	m24	2	37.945	2	Y	4	81.9	0	17	1	C	EMCI	MCI	2013/7/17	32.508	1.04038	1.2501	NA	NA	NA	NA	NA	29	24	0.2	-0.067	1.037	-0.104	5.45221	22.2458	1717.53	1	0	0	1	0	1	1	0	0	1.0402	1.3477	NA	NA	NA	NA	NA	28
466	2376	m48	4	37.945	2	Y	4	81.9	0	17	1	C	EMCI	MCI	2015/7/15	37.164	NA	NA	NA	NA	NA	NA	NA	26	22	-0.532	-0.05	-0.19	-0.756	NA	NA	NA	NA	NA	NA	NA	NA	NA	NA	NA	NA	1.0402	1.3477	NA	NA	NA	NA	NA	28
467	2378	bl	0	6.189	2	N	3	59.9	0	19	1	E	EMCI	MCI	2011/7/6	6.189	1.4443	1.0598	1327	198.7	18.65	0.149736247	0.014054258	30	26	0.807	0.428	1.093	0.706	7.6188	1.6056	1570.57	0	0	1	0	0	0	0	0	0	1.4443	1.0598	1327	198.7	18.65	0.149736247	0.014054258	30
468	2378	m12	1	6.189	2	N	3	59.9	0	19	1	E	EMCI	MCI	2012/6/26	14.929	NA	NA	NA	NA	NA	NA	NA	30	25	1.15	1.412	1.275	-0.104	7.7616	1.716	1579.83	0	0	1	0	0	0	0	0	0	1.4443	1.0598	1327	198.7	18.65	0.149736247	0.014054258	30
469	2378	m24	2	6.189	2	N	3	59.9	0	19	1	E	EMCI	MCI	2013/7/17	1.926	1.44617	1.0445	NA	NA	NA	NA	NA	29	25	0.699	1.06	0.986	0.706	7.70335	2.55889	1602.5	NA	0	1	0	0	0	0	0	0	1.4443	1.0598	1327	198.7	18.65	0.149736247	0.014054258	30
470	2378	m36	3	6.189	2	N	3	59.9	0	19	1	E	EMCI	MCI	2014/7/9	13.216	NA	NA	NA	NA	NA	NA	NA	30	25	0.75	1.526	0.605	-0.104	NA	NA	NA	NA	NA	NA	NA	NA	NA	NA	NA	NA	1.4443	1.0598	1327	198.7	18.65	0.149736247	0.014054258	30
471	2378	m48	4	6.189	1	N	3	59.9	0	19	1	E	EMCI	CN	2015/7/8	13.506	NA	NA	NA	NA	NA	NA	NA	30	27	1.125	1.526	0.729	0.706	7.67399	1.87278	1612.26	NA	0	1	0	0	0	0	0	0	1.4443	1.0598	1327	198.7	18.65	0.149736247	0.014054258	30
472	2379	bl	0	8.787	2	Y	4	66	0	18	0	C	EMCI	MCI	2011/6/3	8.787	1.21908	1.0652	804.8	122.4	10.58	0.152087475	0.013146123	30	25	0.57	0.155	0.192	-1.139	8.0388	2.3112	1489.44	0	1	0	0	0	1	1	0	0	1.21908	1.0652	804.8	122.4	10.58	0.152087475	0.013146123	30
473	2379	m12	1	8.787	2	Y	4	66	0	18	0	C	EMCI	MCI	2012/6/5	3.875	NA	NA	NA	NA	NA	NA	NA	30	26	0.92	0.832	0.74	-0.104	7.7928	2.6904	1564.53	0	1	0	0	0	1	1	0	0	1.21908	1.0652	804.8	122.4	10.58	0.152087475	0.013146123	30
475	2379	m36	3	8.787	2	Y	4	66	0	18	0	C	EMCI	MCI	2014/6/16	4.784	NA	NA	NA	NA	NA	NA	NA	28	24	0.502	0.872	-0.046	-0.104	NA	NA	NA	NA	NA	NA	NA	NA	NA	NA	NA	NA	1.21908	1.0652	804.8	122.4	10.58	0.152087475	0.013146123	30
476	2379	m48	4	8.787	2	Y	4	66	0	18	0	C	EMCI	MCI	2015/8/6	8.792	NA	1.0588	NA	NA	NA	NA	NA	29	24	0.804	0.6	0.27	-0.984	7.614	2.8656	1595.7	NA	NA	NA	NA	NA	NA	NA	NA	NA	1.21908	1.0652	804.8	122.4	10.58	0.152087475	0.013146123	30
477	2380	bl	0	13.616	2	Y	4	67.8	0	16	2	C	EMCI	MCI	2011/8/9	13.616	1.38832	1.334	696.5	227	21.81	0.325915291	0.031313711	28	23	0.059	0.589	0.567	0.706	6.91847	6.53804	1558.03	0	1	0	0	0	1	0	0	0	1.38832	1.334	696.5	227	21.81	0.325915291	0.031313711	28
478	2380	m12	1	13.616	2	Y	4	67.8	0	16	2	C	EMCI	MCI	2012/7/31	8.446	NA	NA	NA	NA	NA	NA	NA	28	25	-0.212	1.542	0.334	-0.674	6.9576	5.8188	1568.9	0	1	0	0	0	1	0	0	0	1.38832	1.334	696.5	227	21.81	0.325915291	0.031313711	28
479	2380	m24	2	13.616	2	Y	4	67.8	0	16	2	C	EMCI	MCI	2013/8/13	9.981	1.33745	1.2161	NA	NA	NA	NA	NA	30	24	-0.114	1.024	0.189	0.706	6.69689	8.00102	1630.79	NA	NA	NA	NA	NA	NA	NA	NA	NA	1.38832	1.334	696.5	227	21.81	0.325915291	0.031313711	28
480	2380	m36	3	13.616	2	Y	4	67.8	0	16	2	C	EMCI	MCI	2014/10/2	15.842	NA	NA	NA	NA	NA	NA	NA	28	26	-0.055	-0.185	0.4	0.706	NA	NA	NA	NA	NA	NA	NA	NA	NA	NA	NA	NA	1.38832	1.334	696.5	227	21.81	0.325915291	0.031313711	28
481	2380	m48	4	13.616	2	Y	4	67.8	0	16	2	C	EMCI	MCI	2015/8/18	9.922	NA	NA	NA	NA	NA	NA	NA	26	24	-0.496	0.312	0.091	-0.104	6.6708	9.1572	1588.73	NA	1	0	0	0	1	0	0	0	1.38832	1.334	696.5	227	21.81	0.325915291	0.031313711	28
482	2381	bl	0	21.803	2	Y	4	69.1	0	16	2	C	EMCI	MCI	2011/5/31	21.803	1.27214	1.3355	684.7	576.9	57.7	0.842558785	0.084270483	28	23	0.462	1.06	0.462	0.706	5.7024	2.8212	1546.9	0	0	0	0	0	0	1	0	0	1.27214	1.3355	684.7	576.9	57.7	0.842558785	0.084270483	28
483	2381	m12	1	21.803	2	Y	4	69.1	0	16	2	C	EMCI	MCI	2012/6/5	26.37	NA	NA	NA	NA	NA	NA	NA	28	25	0.438	1.659	0.837	-0.564	5.43	3.7644	1608.88	1	0	0	0	0	0	1	0	0	1.27214	1.3355	684.7	576.9	57.7	0.842558785	0.084270483	28
484	2381	m24	2	21.803	5	Y	4	69.1	0	16	2	C	EMCI	Dementia	2013/6/12	31.07	1.22695	1.501	769.1	635.5	65.15	0.826290469	0.084709401	28	25	0.252	2.123	1.093	-0.104	5.12178	3.93644	1612.02	NA	0	0	0	0	0	1	0	0	1.27214	1.3355	684.7	576.9	57.7	0.842558785	0.084270483	28
485	2381	m36	3	21.803	3	Y	4	69.1	0	16	2	C	EMCI	Dementia	2014/5/22	22.554	NA	NA	NA	NA	NA	NA	NA	29	22	-0.082	0.872	0.986	-0.104	NA	NA	NA	NA	NA	NA	NA	NA	NA	NA	NA	NA	1.27214	1.3355	684.7	576.9	57.7	0.842558785	0.084270483	28
486	2381	m48	4	21.803	3	Y	4	69.1	0	16	2	C	EMCI	Dementia	2015/6/11	23.044	NA	1.4202	NA	NA	NA	NA	NA	26	24	-0.299	2.123	1.16	0.706	4.7088	5.7792	1612.06	NA	0	0	0	0	0	1	0	0	1.27214	1.3355	684.7	576.9	57.7	0.842558785	0.084270483	28
487	2389	bl	0	9.676	2	N	3	57.8	1	15	0	E	EMCI	MCI	2011/7/15	9.676	1.55346	0.9384	881	128.9	11.73	0.14631101	0.013314415	29	23	0.812	0.872	0.032	-0.104	6.42591	1.2107	1342.72	0	0	1	0	0	0	0	0	0	1.55346	0.9384	881	128.9	11.73	0.14631101	0.013314415	29
488	2389	m12	1	9.676	2	N	3	57.8	1	15	0	E	EMCI	MCI	2012/10/10	16.461	NA	NA	NA	NA	NA	NA	NA	28	20	0.821	0.444	0.602	-0.104	6.5016	0.6624	1337.06	0	0	1	0	0	0	0	0	0	1.55346	0.9384	881	128.9	11.73	0.14631101	0.013314415	29
489	2389	m24	2	9.676	2	N	3	57.8	1	15	0	E	EMCI	MCI	2013/7/25	13.053	1.44328	0.9134	NA	NA	NA	NA	NA	29	25	0.715	-0.655	0.729	-0.104	NA	NA	NA	NA	NA	NA	NA	NA	NA	NA	NA	NA	1.55346	0.9384	881	128.9	11.73	0.14631101	0.013314415	29
490	2389	m36	3	9.676	2	N	3	57.8	1	15	0	E	EMCI	MCI	2014/7/9	16.427	NA	NA	NA	NA	NA	NA	NA	29	23	0.808	0.099	-0.088	-0.104	NA	NA	NA	NA	NA	NA	NA	NA	NA	NA	NA	NA	1.55346	0.9384	881	128.9	11.73	0.14631101	0.013314415	29
491	2390	bl	0	15.182	2	Y	4	87.8	1	12	0	C	EMCI	MCI	2011/7/8	15.182	1.24268	1.3794	892.1	415.1	38.61	0.46530658	0.043279901	25	27	0.778	-0.105	-0.204	0.706	5.40146	4.85934	1230.56	0	1	0	0	0	0	1	0	0	1.24268	1.3794	892.1	415.1	38.61	0.46530658	0.043279901	25
492	2390	m12	1	15.182	2	Y	4	87.8	1	12	0	C	EMCI	MCI	2012/7/17	7.893	NA	NA	NA	NA	NA	NA	NA	26	24	0.483	0.223	-0.362	-0.674	5.35072	4.43974	1286.52	0	1	0	0	0	0	1	0	0	1.24268	1.3794	892.1	415.1	38.61	0.46530658	0.043279901	25
493	2390	m24	2	15.182	2	Y	4	87.8	1	12	0	C	EMCI	MCI	2013/7/10	16.043	1.16583	1.4302	822.3	446.6	43.25	0.543110787	0.052596376	26	23	0.224	-0.216	-0.754	-0.104	5.27398	5.16753	1285.76	0	1	0	0	0	0	1	0	0	1.24268	1.3794	892.1	415.1	38.61	0.46530658	0.043279901	25
494	2390	m36	3	15.182	2	Y	4	87.8	1	12	0	C	EMCI	MCI	2014/7/17	9.851	NA	NA	NA	NA	NA	NA	NA	26	23	0.644	-0.216	-0.437	-0.104	NA	NA	NA	NA	NA	NA	NA	NA	NA	NA	NA	NA	1.24268	1.3794	892.1	415.1	38.61	0.46530658	0.043279901	25
495	2390	m48	4	15.182	2	Y	4	87.8	1	12	0	C	EMCI	MCI	2015/7/20	8.513	NA	1.3987	764.5	484	45.7	0.633093525	0.059777632	24	19	-0.397	-0.715	-1.518	-0.674	4.92567	6.88927	1273.1	NA	1	0	0	0	0	1	0	0	1.24268	1.3794	892.1	415.1	38.61	0.46530658	0.043279901	25
496	2391	bl	0	19.327	2	Y	4	71.7	1	12	1	C	EMCI	MCI	2011/6/23	19.327	1.23807	1.7156	412.7	193.7	19.78	0.469348195	0.047928277	26	24	0.745	0.725	0.341	0.706	5.90266	1.82739	1151.54	NA	1	1	1	0	1	1	0	0	1.23807	1.7156	412.7	193.7	19.78	0.469348195	0.047928277	26
497	2391	m12	1	19.327	2	Y	4	71.7	1	12	1	C	EMCI	MCI	2012/7/12	29.32	NA	NA	NA	NA	NA	NA	NA	26	24	0.339	0.644	1.389	0.706	5.9904	2.3652	1236.79	0	1	1	1	0	1	1	0	0	1.23807	1.7156	412.7	193.7	19.78	0.469348195	0.047928277	26
498	2391	m24	2	19.327	2	Y	4	71.7	1	12	1	C	EMCI	MCI	2013/8/5	24.816	1.16328	1.8388	506.9	226.6	22.76	0.447030973	0.044900375	27	23	0.074	0.678	0.118	0.706	5.9196	2.472	1236.38	0	1	1	1	0	1	1	0	0	1.23807	1.7156	412.7	193.7	19.78	0.469348195	0.047928277	26
499	2391	m36	3	19.327	2	Y	4	71.7	1	12	1	C	EMCI	MCI	2014/6/27	27.605	NA	NA	NA	NA	NA	NA	NA	25	21	-0.321	0.394	0.028	0.706	NA	NA	NA	NA	NA	NA	NA	NA	NA	NA	NA	NA	1.23807	1.7156	412.7	193.7	19.78	0.469348195	0.047928277	26
500	2391	m48	4	19.327	2	Y	4	71.7	1	12	1	C	EMCI	MCI	2015/7/8	24.02	NA	1.6772	340.5	218.8	22.37	0.642584435	0.065697504	22	22	-0.873	0.431	0.25	0.706	NA	NA	NA	NA	NA	NA	NA	NA	NA	NA	NA	NA	1.23807	1.7156	412.7	193.7	19.78	0.469348195	0.047928277	26
501	2392	bl	0	15.317	2	N	3	64.4	1	18	0	E	EMCI	MCI	2011/7/12	15.317	NA	NA	1167	174.7	15.51	0.149700086	0.013290488	27	22	0.141	0.872	0.445	-0.104	6.3492	1.6848	1360.27	0	1	1	1	1	1	1	0	0	1.39838	0.9996	1167	174.7	15.51	0.149700086	0.013290488	27
502	2392	m12	1	15.317	2	N	3	64.4	1	18	0	E	EMCI	MCI	2012/7/24	16.213	NA	NA	NA	NA	NA	NA	NA	26	25	-0.011	0.766	1.29	-0.104	6.25239	1.89013	1433.91	0	1	1	1	1	1	1	0	0	1.39838	0.9996	1167	174.7	15.51	0.149700086	0.013290488	27
503	2392	m24	2	15.317	2	N	3	64.4	1	18	0	E	EMCI	MCI	2013/8/6	26.102	1.39838	0.9996	681.7	144.6	11.88	0.212116767	0.017427021	29	26	0.463	0.644	1.275	-0.253	6.366	1.3128	1429.59	NA	1	1	1	1	1	1	0	0	1.39838	0.9996	1167	174.7	15.51	0.149700086	0.013290488	27
504	2392	m36	3	15.317	2	N	3	64.4	1	18	0	E	EMCI	MCI	2014/7/17	21.599	NA	NA	NA	NA	NA	NA	NA	27	23	0.026	0.209	0.582	-0.756	NA	NA	NA	NA	NA	NA	NA	NA	NA	NA	NA	NA	1.39838	0.9996	1167	174.7	15.51	0.149700086	0.013290488	27
505	2392	m48	4	15.317	2	N	3	64.4	1	18	0	E	EMCI	MCI	2015/7/2	21.87	NA	1.0552	769	153.8	13.63	0.2	0.017724317	28	24	0.434	0.394	0.582	-0.104	6.3468	2.5452	1443.97	NA	1	1	1	1	1	1	0	0	1.39838	0.9996	1167	174.7	15.51	0.149700086	0.013290488	27
506	2394	bl	0	12.511	2	Y	4	67.4	0	20	2	C	EMCI	MCI	2011/7/19	12.511	1.43047	1.1026	360.4	197.8	17.5	0.548834628	0.048557159	30	29	0.754	0.955	0.676	0.706	5.80249	7.7841	1677.19	1	NA	NA	NA	NA	NA	NA	NA	NA	1.43047	1.1026	360.4	197.8	17.5	0.548834628	0.048557159	30
507	2394	m12	1	12.511	2	Y	4	67.4	0	20	2	C	EMCI	MCI	2012/7/12	15.542	NA	NA	NA	NA	NA	NA	NA	30	28	0.62	1.887	1.079	0.706	5.69852	10.4737	1675.2	1	NA	NA	NA	NA	NA	NA	NA	NA	1.43047	1.1026	360.4	197.8	17.5	0.548834628	0.048557159	30
508	2394	m24	2	12.511	2	Y	4	67.4	0	20	2	C	EMCI	MCI	2013/7/15	16.478	1.48885	1.1622	406.6	208	18.86	0.511559272	0.046384653	30	27	1.068	1.359	0.782	0.706	5.64901	11.699	1622.67	NA	NA	NA	NA	NA	NA	NA	NA	NA	1.43047	1.1026	360.4	197.8	17.5	0.548834628	0.048557159	30
509	2394	m36	3	12.511	2	Y	4	67.4	0	20	2	C	EMCI	MCI	2014/7/14	17.631	NA	NA	NA	NA	NA	NA	NA	29	27	0.778	1.753	0.817	-0.104	NA	NA	NA	NA	NA	NA	NA	NA	NA	NA	NA	NA	1.43047	1.1026	360.4	197.8	17.5	0.548834628	0.048557159	30
510	2394	m48	4	12.511	2	Y	4	67.4	0	20	2	C	EMCI	MCI	2015/7/13	19.264	NA	1.1014	413.2	212.2	18.78	0.513552759	0.045450145	29	27	0.772	1.713	1.787	0.706	5.06316	23.3656	1683.99	NA	NA	NA	NA	NA	NA	NA	NA	NA	1.43047	1.1026	360.4	197.8	17.5	0.548834628	0.048557159	30
511	2395	bl	0	6.233	2	N	3	72.6	0	19	1	E	EMCI	MCI	2011/9/1	6.233	1.16668	0.9081	NA	NA	NA	NA	NA	30	27	0.634	0.935	0.304	-0.104	6.93996	7.16771	1513.82	0	0	0	0	0	0	0	0	1	1.16668	0.9081	NA	NA	NA	NA	NA	30
512	2395	m12	1	6.233	2	N	3	72.6	0	19	1	E	EMCI	MCI	2012/8/22	8.897	NA	NA	NA	NA	NA	NA	NA	29	28	0.75	0.725	0.584	-0.104	6.98824	9.70382	1576.91	0	0	0	0	0	0	0	0	1	1.16668	0.9081	NA	NA	NA	NA	NA	30
513	2395	m24	2	6.233	2	N	3	72.6	0	19	1	E	EMCI	MCI	2013/8/15	11.949	1.27458	0.9128	NA	NA	NA	NA	NA	30	28	0.714	1.316	0.673	-0.104	6.60578	11.0839	1572.33	NA	NA	NA	NA	NA	NA	NA	NA	NA	1.16668	0.9081	NA	NA	NA	NA	NA	30
514	2396	bl	0	8.002	2	Y	4	70.2	1	14	0	C	EMCI	MCI	2011/8/3	8.002	1.40977	1.1203	2232	218.7	17.42	0.097983871	0.007804659	28	24	-0.014	0.763	-0.214	0.706	7.2192	16.0704	1296.82	1	NA	NA	NA	NA	NA	NA	NA	NA	1.40977	1.1203	2232	218.7	17.42	0.097983871	0.007804659	28
515	2396	m12	1	8.002	2	Y	4	70.2	1	14	0	C	EMCI	MCI	2012/7/27	13.263	NA	NA	NA	NA	NA	NA	NA	27	24	0.094	0.394	0.362	0.706	7.1064	16.5168	1325.66	0	NA	NA	NA	NA	NA	NA	NA	NA	1.40977	1.1203	2232	218.7	17.42	0.097983871	0.007804659	28
516	2396	m24	2	8.002	2	Y	4	70.2	1	14	0	C	EMCI	MCI	2013/7/26	14.009	NA	NA	2089	214.2	19.61	0.102537099	0.009387267	28	23	-0.092	0.872	0.362	0.706	7.0872	13.6032	1320.92	0	NA	NA	NA	NA	NA	NA	NA	NA	1.40977	1.1203	2232	218.7	17.42	0.097983871	0.007804659	28
518	2398	bl	0	14.873	2	Y	4	71.5	0	13	2	C	EMCI	MCI	2011/7/14	14.873	1.01357	1.0931	549.7	163.3	12.16	0.29707113	0.022121157	29	23	0.584	-0.858	0.241	-0.104	6.96519	0.819591	1478.65	0	0	0	0	0	0	1	0	0	1.01357	1.0931	549.7	163.3	12.16	0.29707113	0.022121157	29
519	2398	m12	1	14.873	5	Y	4	71.5	0	13	2	C	EMCI	Dementia	2012/7/24	11.236	NA	NA	NA	NA	NA	NA	NA	26	25	-0.026	-1.291	-0.312	-1.543	6.93254	2.42595	1587.07	NA	0	0	0	0	0	1	0	0	1.01357	1.0931	549.7	163.3	12.16	0.29707113	0.022121157	29
520	2398	m24	2	14.873	3	Y	4	71.5	0	13	2	C	EMCI	Dementia	2013/7/23	17.881	0.911674	1.1655	367.2	150.7	11.47	0.41040305	0.031236383	24	15	-0.131	-2.12	-1.546	-2.07	6.85208	1.21793	1596.04	0	0	0	0	0	0	1	0	0	1.01357	1.0931	549.7	163.3	12.16	0.29707113	0.022121157	29
521	2398	m36	3	14.873	3	Y	4	71.5	0	13	2	C	EMCI	Dementia	2014/7/9	6.772	NA	NA	NA	NA	NA	NA	NA	25	18	-0.049	-2.724	-1.667	-3.224	NA	NA	NA	NA	NA	NA	NA	NA	NA	NA	NA	NA	1.01357	1.0931	549.7	163.3	12.16	0.29707113	0.022121157	29
522	2398	m48	4	14.873	3	Y	4	71.5	0	13	2	C	EMCI	Dementia	2015/7/9	18.88	NA	NA	NA	NA	NA	NA	NA	22	NA	-0.894	NA	-2.706	-2.459	6.32233	3.31836	1602.15	NA	NA	NA	NA	NA	NA	NA	NA	NA	1.01357	1.0931	549.7	163.3	12.16	0.29707113	0.022121157	29
523	2403	bl	0	37.002	2	Y	4	79.1	1	15	0	C	EMCI	MCI	2011/10/12	37.002	1.29839	1.5221	572.4	259.2	24.66	0.452830189	0.043081761	29	24	-0.13	0.565	0.995	0.706	5.8236	4.9284	1412.17	0	1	0	0	0	1	1	0	0	1.29839	1.5221	572.4	259.2	24.66	0.452830189	0.043081761	29
524	2403	m12	1	37.002	2	Y	4	79.1	1	15	0	C	EMCI	MCI	2012/10/18	7.766	NA	NA	NA	NA	NA	NA	NA	26	21	-0.546	-0.334	1.037	0.706	5.4312	5.2224	1399.96	0	1	0	0	0	1	1	0	0	1.29839	1.5221	572.4	259.2	24.66	0.452830189	0.043081761	29
525	2403	m24	2	37.002	2	Y	4	79.1	1	15	0	C	EMCI	MCI	2013/10/15	5.116	1.29573	1.4807	407.1	259.2	23.84	0.6366986	0.05856055	26	19	-0.803	-0.638	-0.237	0.706	5.05904	5.16716	1394.58	0	1	0	0	0	1	1	0	0	1.29839	1.5221	572.4	259.2	24.66	0.452830189	0.043081761	29
526	2403	m36	3	37.002	5	Y	4	79.1	1	15	0	C	EMCI	Dementia	2014/10/17	44.566	NA	NA	NA	NA	NA	NA	NA	21	16	-0.548	-0.61	-0.483	0.706	NA	NA	NA	NA	NA	NA	NA	NA	NA	NA	NA	NA	1.29839	1.5221	572.4	259.2	24.66	0.452830189	0.043081761	29
527	2405	bl	0	12.568	2	N	3	71.6	1	13	0	E	EMCI	MCI	2011/10/11	12.568	1.45899	1.0216	2158	259.9	23.02	0.120435589	0.010667285	27	22	-0.19	-0.4	-0.796	0.706	6.01043	4.73928	1242.96	0	1	0	0	0	1	0	0	0	1.45899	1.0216	2158	259.9	23.02	0.120435589	0.010667285	27
528	2405	m12	1	12.568	2	N	3	71.6	1	13	0	E	EMCI	MCI	2012/10/9	13.099	NA	NA	NA	NA	NA	NA	NA	25	22	0.678	-0.4	-0.416	0.706	6.07231	4.57218	1301.18	0	1	0	0	0	1	0	0	0	1.45899	1.0216	2158	259.9	23.02	0.120435589	0.010667285	27
529	2405	m24	2	12.568	2	N	3	71.6	1	13	0	E	EMCI	MCI	2013/10/15	19.894	1.45193	1.0212	1689	259.6	22.85	0.153700414	0.013528715	28	20	0.315	0.412	-0.533	-0.104	5.93245	6.66766	1298.31	NA	1	0	0	0	1	0	0	0	1.45899	1.0216	2158	259.9	23.02	0.120435589	0.010667285	27
530	2405	m36	3	12.568	2	N	3	71.6	1	13	0	E	EMCI	MCI	2014/12/9	16.299	NA	NA	NA	NA	NA	NA	NA	25	24	0.36	0.295	-0.412	-0.756	NA	NA	NA	NA	NA	NA	NA	NA	NA	NA	NA	NA	1.45899	1.0216	2158	259.9	23.02	0.120435589	0.010667285	27
532	2407	bl	0	3.251	2	N	3	68	1	16	0	E	EMCI	MCI	2011/12/6	3.251	1.50141	1.0051	1824	242.4	17.79	0.132894737	0.009753289	26	20	0.033	0.482	-0.441	0.706	3.35054	1.40235	1250.63	0	0	0	1	0	0	0	0	0	1.50141	1.0051	1824	242.4	17.79	0.132894737	0.009753289	26
533	2407	m12	1	3.251	2	N	3	68	1	16	0	E	EMCI	MCI	2012/12/10	10.548	NA	NA	NA	NA	NA	NA	NA	28	25	-0.164	0.312	0.11	-0.448	3.29237	1.49518	1252.07	0	0	0	1	0	0	0	0	0	1.50141	1.0051	1824	242.4	17.79	0.132894737	0.009753289	26
534	2407	m24	2	3.251	2	N	3	68	1	16	0	E	EMCI	MCI	2013/11/26	6.72	1.4036	0.9636	1955	257.5	18.78	0.131713555	0.009606138	29	25	-0.3	0.935	0.016	0.706	3.09928	1.67218	1252.9	0	0	0	1	0	0	0	0	0	1.50141	1.0051	1824	242.4	17.79	0.132894737	0.009753289	26
535	2407	m36	3	3.251	2	N	3	68	1	16	0	E	EMCI	MCI	2014/12/1	6.753	NA	NA	NA	NA	NA	NA	NA	29	25	-0.223	0.6	-0.073	-0.104	NA	NA	NA	NA	NA	NA	NA	NA	NA	NA	NA	NA	1.50141	1.0051	1824	242.4	17.79	0.132894737	0.009753289	26
536	2407	m48	4	3.251	2	N	3	68	1	16	0	E	EMCI	MCI	2015/12/1	10.256	NA	0.9229	2080	234.3	18.68	0.112644231	0.008980769	30	27	0.048	0.158	-0.37	-0.104	3.14496	2.21989	1247.72	NA	0	0	1	0	0	0	0	0	1.50141	1.0051	1824	242.4	17.79	0.132894737	0.009753289	26
537	4001	bl	0	15.485	3	Y	6	88.5	1	9	0	D	AD	Dementia	2011/3/2	15.485	1.11475	1.5072	294.7	321.8	26.31	1.091957923	0.089277231	20	NA	-0.708	-1.697	-0.675	-0.984	5.3964	15.3744	1215.37	0	0	0	1	0	0	0	0	0	1.11475	1.5072	294.7	321.8	26.31	1.091957923	0.089277231	20
538	4001	m12	1	15.485	3	Y	6	88.5	1	9	0	D	AD	Dementia	2012/3/7	18.542	NA	NA	NA	NA	NA	NA	NA	14	NA	-1.168	NA	-0.539	-1.312	NA	NA	NA	NA	NA	NA	NA	NA	NA	NA	NA	NA	1.11475	1.5072	294.7	321.8	26.31	1.091957923	0.089277231	20
539	4001	m24	2	15.485	3	Y	6	88.5	1	9	0	D	AD	Dementia	2013/3/4	29.268	1.11675	NA	406.8	586.1	26.41	1.440757129	0.064921337	16	NA	-1.458	NA	-0.916	-1.312	NA	NA	NA	NA	NA	NA	NA	NA	NA	NA	NA	NA	1.11475	1.5072	294.7	321.8	26.31	1.091957923	0.089277231	20
540	4003	bl	0	16.019	1	Y	2	72.3	1	16	1	B	CN	CN	2011/4/13	16.019	1.20676	1.1967	1163	284.2	25.87	0.244368014	0.022244196	30	24	0.501	0.644	1.275	0.706	6.68747	4.14021	1243.22	0	0	1	0	0	0	0	0	0	1.20676	1.1967	1163	284.2	25.87	0.244368014	0.022244196	30
541	4003	m12	1	16.019	1	Y	2	72.3	1	16	1	B	CN	CN	2012/4/19	22.541	NA	NA	NA	NA	NA	NA	NA	29	23	1.066	0.338	0.986	-0.104	6.82114	4.29864	1321.68	0	0	1	0	0	0	0	0	0	1.20676	1.1967	1163	284.2	25.87	0.244368014	0.022244196	30
542	4003	m24	2	16.019	1	Y	2	72.3	1	16	1	B	CN	CN	2013/5/8	18.165	1.20178	1.3302	959.2	284.4	27.17	0.296497081	0.028325688	30	25	1.07	0.186	1.76	0.706	6.65033	2.55592	1306.58	NA	0	1	0	0	0	0	0	0	1.20676	1.1967	1163	284.2	25.87	0.244368014	0.022244196	30
543	4003	m24	2	16.019	1	Y	2	72.3	1	16	1	B	CN	CN	2013/5/8	18.165	1.20178	1.3302	1048	321.9	31.25	0.307156489	0.029818702	30	25	1.07	0.186	1.76	0.706	6.65033	2.55592	1306.58	NA	0	1	0	0	0	0	0	0	1.20676	1.1967	1163	284.2	25.87	0.244368014	0.022244196	30
544	4003	m36	3	16.019	1	Y	2	72.3	1	16	1	B	CN	CN	2014/4/15	24.899	NA	NA	NA	NA	NA	NA	NA	30	28	0.808	0.644	1.161	0.706	6.66766	5.36309	1305.82	0	0	1	0	0	0	0	0	0	1.20676	1.1967	1163	284.2	25.87	0.244368014	0.022244196	30
545	4004	bl	0	23.038	2	N	3	66.8	1	14	0	E	EMCI	MCI	2011/5/11	23.038	1.25554	0.9737	2525	273.7	25.75	0.10839604	0.01019802	30	27	1.296	1.257	1.161	0.706	6.9888	3.0636	1292.97	0	1	0	1	1	1	1	0	0	1.25554	0.9737	2525	273.7	25.75	0.10839604	0.01019802	30
546	4004	m12	1	23.038	2	N	3	66.8	1	14	0	E	EMCI	MCI	2012/4/30	19.89	NA	NA	NA	NA	NA	NA	NA	30	28	1.33	1.233	1.541	0.706	6.6456	2.442	1328.37	0	1	0	1	1	1	1	0	0	1.25554	0.9737	2525	273.7	25.75	0.10839604	0.01019802	30
547	4004	m24	2	23.038	2	N	3	66.8	1	14	0	E	EMCI	MCI	2013/5/20	21.136	1.16217	1.025	2405	285.6	26.45	0.118752599	0.010997921	30	28	1.352	0.338	0.8	0.706	6.61146	2.35599	1315.64	NA	1	0	1	1	1	1	0	0	1.25554	0.9737	2525	273.7	25.75	0.10839604	0.01019802	30
548	4004	m36	3	23.038	2	N	3	66.8	1	14	0	E	EMCI	MCI	2014/4/28	23.281	NA	NA	NA	NA	NA	NA	NA	30	28	1.362	1.118	1.504	0.706	6.7212	2.628	1321.2	NA	1	0	1	1	1	1	0	0	1.25554	0.9737	2525	273.7	25.75	0.10839604	0.01019802	30
549	4004	m48	4	23.038	2	N	3	66.8	1	14	0	E	EMCI	MCI	2015/4/30	20.087	NA	0.9511	NA	NA	NA	NA	NA	30	29	1.403	1.067	2.005	0.706	6.49132	4.11531	1316.98	NA	1	0	1	1	1	1	0	0	1.25554	0.9737	2525	273.7	25.75	0.10839604	0.01019802	30
550	4005	bl	0	27.134	2	Y	4	70.5	0	16	1	C	EMCI	MCI	2011/4/18	27.134	1.24859	1.3957	853.5	338.9	36.63	0.397070885	0.042917399	29	28	0.389	1.18	1.511	-1.402	6.168	2.2656	1541.97	1	1	0	0	0	1	1	0	0	1.24859	1.3957	853.5	338.9	36.63	0.397070885	0.042917399	29
551	4005	m12	1	27.134	5	Y	4	70.5	0	16	1	C	EMCI	Dementia	2012/4/12	38.233	NA	NA	NA	NA	NA	NA	NA	30	28	0.239	1.419	0.724	-0.104	6.05483	2.41739	1575.68	0	1	0	0	0	1	1	0	0	1.24859	1.3957	853.5	338.9	36.63	0.397070885	0.042917399	29
552	4005	m24	2	27.134	3	Y	4	70.5	0	16	1	C	EMCI	Dementia	2013/4/15	41.019	1.2526	1.428	NA	NA	NA	NA	NA	29	28	0.663	1.01	0.729	-0.674	6.0588	2.6028	1570.59	0	1	0	0	0	1	1	0	0	1.24859	1.3957	853.5	338.9	36.63	0.397070885	0.042917399	29
553	4005	m36	3	27.134	8	Y	4	70.5	0	16	1	C	EMCI	MCI	2014/4/28	40.696	NA	NA	NA	NA	NA	NA	NA	30	29	0.348	0.725	0.743	-0.104	5.9112	2.7912	1559.28	NA	1	0	0	0	1	1	0	0	1.24859	1.3957	853.5	338.9	36.63	0.397070885	0.042917399	29
554	4005	m48	4	27.134	2	Y	4	70.5	0	16	1	C	EMCI	MCI	2015/5/14	32.773	NA	NA	NA	NA	NA	NA	NA	30	26	0.213	0.935	0.312	-0.104	NA	NA	NA	NA	NA	NA	NA	NA	NA	NA	NA	NA	1.24859	1.3957	853.5	338.9	36.63	0.397070885	0.042917399	29
555	4007	bl	0	11.169	2	Y	4	78.1	0	20	1	C	EMCI	MCI	2011/3/22	11.169	1.33754	1.6536	662.5	217.6	23.42	0.32845283	0.035350943	29	24	0.63	1.101	1.693	-0.104	6.4512	2.5884	1382.55	0	0	1	0	0	0	0	0	0	1.33754	1.6536	662.5	217.6	23.42	0.32845283	0.035350943	29
556	4007	m12	1	11.169	2	Y	4	78.1	0	20	1	C	EMCI	MCI	2012/3/27	13.872	NA	NA	NA	NA	NA	NA	NA	30	24	0.606	1.216	2.005	-0.104	6.486	2.7804	1400.34	0	0	1	0	0	0	0	0	0	1.33754	1.6536	662.5	217.6	23.42	0.32845283	0.035350943	29
557	4007	m24	2	11.169	2	Y	4	78.1	0	20	1	C	EMCI	MCI	2013/4/1	12.644	1.42241	1.7257	NA	NA	NA	NA	NA	30	23	0.305	1.539	1.504	-0.104	6.4224	2.5416	1381.63	NA	0	1	0	0	0	0	0	0	1.33754	1.6536	662.5	217.6	23.42	0.32845283	0.035350943	29
561	4010	bl	0	18.092	1	Y	2	70.8	1	18	0	B	CN	CN	2011/4/13	18.092	1.3268	1.346	681.8	160.6	14.52	0.235552948	0.021296568	29	25	1.535	1.979	1.504	-0.104	4.9752	0.63	1130.15	0	NA	NA	NA	NA	NA	NA	NA	NA	1.3268	1.346	681.8	160.6	14.52	0.235552948	0.021296568	29
562	4010	m12	1	18.092	1	Y	2	70.8	1	18	0	B	CN	CN	2012/4/26	24.645	NA	NA	NA	NA	NA	NA	NA	30	29	1.271	1.408	2.005	0.706	4.9236	1.0344	1214.58	0	NA	NA	NA	NA	NA	NA	NA	NA	1.3268	1.346	681.8	160.6	14.52	0.235552948	0.021296568	29
563	4010	m24	2	18.092	1	Y	2	70.8	1	18	0	B	CN	CN	2013/4/18	22.155	NA	NA	555.9	161.6	14.8	0.290699766	0.026623493	30	30	1.475	1.95	1.627	-0.104	NA	NA	NA	NA	NA	NA	NA	NA	NA	NA	NA	NA	1.3268	1.346	681.8	160.6	14.52	0.235552948	0.021296568	29
564	4010	m36	3	18.092	1	Y	2	70.8	1	18	0	B	CN	CN	2014/4/10	17.624	NA	NA	NA	NA	NA	NA	NA	29	27	2.442	1.216	2.37	-0.104	4.64524	1.77667	1218.84	NA	NA	NA	NA	NA	NA	NA	NA	NA	1.3268	1.346	681.8	160.6	14.52	0.235552948	0.021296568	29
565	4012	bl	0	1.879	2	N	3	68.9	1	16	0	E	EMCI	MCI	2011/5/2	1.879	1.30966	1.0973	1009	333.1	28.5	0.33012884	0.028245788	29	26	1.128	1.394	0.173	0.706	5.7612	0.852	1258.23	0	1	0	1	0	1	1	0	0	1.30966	1.0973	1009	333.1	28.5	0.33012884	0.028245788	29
566	4012	m12	1	1.879	2	N	3	68.9	1	16	0	E	EMCI	MCI	2012/5/21	14.31	NA	NA	NA	NA	NA	NA	NA	30	30	0.844	2.002	1.307	0.706	5.6292	0.744	1321.86	NA	1	0	1	0	1	1	0	0	1.30966	1.0973	1009	333.1	28.5	0.33012884	0.028245788	29
567	4012	m24	2	1.879	2	N	3	68.9	1	16	0	E	EMCI	MCI	2013/4/29	8.45	1.31215	1.127	1081	520	44.77	0.481036078	0.041415356	30	29	0.72	0.777	0.829	0.706	5.4564	0.7092	1328.64	NA	1	0	1	0	1	1	0	0	1.30966	1.0973	1009	333.1	28.5	0.33012884	0.028245788	29
568	4012	m36	3	1.879	2	N	3	68.9	1	16	0	E	EMCI	MCI	2014/5/14	19.561	NA	NA	NA	NA	NA	NA	NA	30	27	0.671	0.394	0.344	0.706	NA	NA	NA	NA	NA	NA	NA	NA	NA	NA	NA	NA	1.30966	1.0973	1009	333.1	28.5	0.33012884	0.028245788	29
569	4012	m48	4	1.879	2	N	3	68.9	1	16	0	E	EMCI	MCI	2015/5/7	12.297	NA	1.1142	805.9	454.7	39.26	0.564213922	0.048715722	30	27	0.581	1.887	0.452	-0.104	5.14447	0.527261	1320.02	NA	1	0	1	0	1	1	0	0	1.30966	1.0973	1009	333.1	28.5	0.33012884	0.028245788	29
570	4014	bl	0	12.489	1	Y	2	80.7	0	16	0	B	CN	CN	2011/5/31	12.489	1.33516	1.626	443.5	313.2	30.92	0.706200676	0.069718151	29	21	0.512	-0.667	0.8	-0.104	6.9504	3.1344	1570.88	0	1	0	0	0	1	1	0	0	1.33516	1.626	443.5	313.2	30.92	0.706200676	0.069718151	29
571	4014	m12	1	12.489	1	Y	2	80.7	0	16	0	B	CN	CN	2012/5/30	10.353	NA	NA	NA	NA	NA	NA	NA	29	22	0.315	-0.29	0.747	-0.104	7.0056	2.6532	1661.99	0	1	0	0	0	1	1	0	0	1.33516	1.626	443.5	313.2	30.92	0.706200676	0.069718151	29
572	4014	m24	2	12.489	1	Y	2	80.7	0	16	0	B	CN	CN	2013/6/5	20.758	1.34636	1.6956	539	319.9	33.57	0.593506494	0.062282004	27	22	0.649	-0.81	0.233	-0.756	6.87042	1.99692	1635.47	NA	1	0	0	0	1	1	0	0	1.33516	1.626	443.5	313.2	30.92	0.706200676	0.069718151	29
573	4014	m48	4	12.489	1	Y	2	80.7	0	16	0	B	CN	CN	2015/5/14	26.639	NA	1.6804	489.1	381.1	41.84	0.77918626	0.085544878	30	23	0.447	0.016	0.17	-0.649	6.58342	2.37201	1629.58	NA	1	0	0	0	1	1	0	0	1.33516	1.626	443.5	313.2	30.92	0.706200676	0.069718151	29
574	4015	bl	0	34.17	2	Y	4	73.6	1	20	1	C	LMCI	MCI	2011/4/13	34.17	1.15832	1.2931	384.6	420.7	39.81	1.093863755	0.10351014	30	24	0.109	-0.53	0.49	0.706	5.0808	3.6876	1326.41	0	0	1	1	0	0	0	0	0	1.15832	1.2931	384.6	420.7	39.81	1.093863755	0.10351014	30
575	4015	m12	1	34.17	2	Y	4	73.6	1	20	1	C	LMCI	MCI	2012/4/11	26.308	NA	NA	NA	NA	NA	NA	NA	25	22	-0.315	-0.741	-0.016	0.706	4.6428	4.098	1356	0	0	1	1	0	0	0	0	0	1.15832	1.2931	384.6	420.7	39.81	1.093863755	0.10351014	30
576	4015	m24	2	34.17	5	Y	4	73.6	1	20	1	C	LMCI	Dementia	2013/4/19	19.875	1.01885	1.5214	436.3	430.9	36.95	0.987623195	0.084689434	24	16	-0.57	-1.344	-0.955	0.706	4.6164	7.1328	1356.25	NA	0	1	1	0	0	0	0	0	1.15832	1.2931	384.6	420.7	39.81	1.093863755	0.10351014	30
577	4015	m36	3	34.17	3	Y	4	73.6	1	20	1	C	LMCI	Dementia	2014/5/28	25.379	NA	NA	NA	NA	NA	NA	NA	19	10	-1.523	-1.939	-1.488	-2.235	NA	NA	NA	NA	NA	NA	NA	NA	NA	NA	NA	NA	1.15832	1.2931	384.6	420.7	39.81	1.093863755	0.10351014	30
578	4015	m48	4	34.17	3	Y	4	73.6	1	20	1	C	LMCI	Dementia	2015/4/8	17.806	NA	1.6176	318.6	406.7	35.05	1.276522285	0.110012555	12	NA	-2.448	NA	-3.184	-1.312	4.27282	14.4563	1372.68	NA	0	1	1	0	0	0	0	0	1.15832	1.2931	384.6	420.7	39.81	1.093863755	0.10351014	30
579	4018	bl	0	13.928	1	N	1	76.1	0	18	0	A	CN	CN	2011/5/25	13.928	1.39426	0.9069	1893	238.6	22.26	0.126043317	0.011759113	29	24	0.428	-0.002	1.504	0.706	7.23702	8.62328	1404.56	0	1	0	0	0	1	0	0	0	1.39426	0.9069	1893	238.6	22.26	0.126043317	0.011759113	29
580	4018	m12	1	13.928	1	N	1	76.1	0	18	0	A	CN	CN	2012/5/21	17.388	NA	NA	NA	NA	NA	NA	NA	27	28	0.851	-0.171	0.782	0.706	7.38802	7.37812	1531.46	0	1	0	0	0	1	0	0	0	1.39426	0.9069	1893	238.6	22.26	0.126043317	0.011759113	29
581	4018	m24	2	13.928	1	N	1	76.1	0	18	0	A	CN	CN	2013/5/6	4.047	1.32451	0.9314	1478	244.9	23.63	0.165696888	0.015987821	30	23	0.724	-0.171	0.579	-1.204	7.37317	8.12323	1521.61	NA	1	0	0	0	1	0	0	0	1.39426	0.9069	1893	238.6	22.26	0.126043317	0.011759113	29
582	4018	m48	4	13.928	1	N	1	76.1	0	18	0	A	CN	CN	2015/6/3	22.159	NA	0.9309	1646	270.6	24.36	0.164398542	0.014799514	29	25	0.385	-0.476	0.731	0.706	7.2234	10.8809	1524.51	NA	1	0	0	0	1	0	0	0	1.39426	0.9069	1893	238.6	22.26	0.126043317	0.011759113	29
583	4020	bl	0	8.746	1	N	1	66.5	0	16	0	A	CN	CN	2011/6/22	8.746	1.31311	1.0305	2559	265	24.15	0.103556077	0.00943728	29	25	0.455	1.574	0.646	0.706	7.5696	5.7984	1507.47	0	1	0	0	0	0	0	1	1	1.31311	1.0305	2559	265	24.15	0.103556077	0.00943728	29
584	4020	m12	1	8.746	1	N	1	66.5	0	16	0	A	CN	CN	2012/7/2	9.384	NA	NA	NA	NA	NA	NA	NA	28	23	0.212	1.091	1.422	-0.104	7.7184	8.0184	1531.31	0	1	0	0	0	0	0	1	1	1.31311	1.0305	2559	265	24.15	0.103556077	0.00943728	29
585	4020	m24	2	8.746	1	N	1	66.5	0	16	0	A	CN	CN	2013/6/10	15.482	1.30538	1.0509	NA	NA	NA	NA	NA	30	25	0.823	1.539	1.76	-0.104	7.4892	7.7664	1545.67	NA	1	0	0	0	0	0	1	1	1.31311	1.0305	2559	265	24.15	0.103556077	0.00943728	29
586	4020	m48	4	8.746	1	N	1	66.5	0	16	0	A	CN	CN	2015/7/7	11.221	NA	1.0303	NA	NA	NA	NA	NA	27	25	0.608	1.212	1.143	-0.104	7.3884	7.0296	1551.95	NA	1	0	0	0	0	0	1	1	1.31311	1.0305	2559	265	24.15	0.103556077	0.00943728	29
587	4021	bl	0	7.733	1	Y	2	66.5	0	20	0	B	CN	CN	2011/5/5	7.733	1.32109	0.9575	690.2	81.54	NA	0.11813967	NA	29	26	1.487	1.66	1.384	0.706	6.9564	1.4652	1398.57	0	1	0	0	1	1	1	0	0	1.32109	0.9575	690.2	81.54	NA	0.11813967	NA	29
588	4021	m12	1	7.733	1	Y	2	66.5	0	20	0	B	CN	CN	2012/4/26	9.889	NA	NA	NA	NA	NA	NA	NA	30	29	1.455	2.247	1.275	0.706	6.9648	1.308	1441.57	0	1	0	0	1	1	1	0	0	1.32109	0.9575	690.2	81.54	NA	0.11813967	NA	29
589	4021	m24	2	7.733	1	Y	2	66.5	0	20	0	B	CN	CN	2013/5/6	4.603	1.29347	0.9615	708.3	80.16	NA	0.113172385	NA	29	28	1.138	2.398	0.694	-0.104	6.9228	1.8492	1437.33	0	1	0	0	1	1	1	0	0	1.32109	0.9575	690.2	81.54	NA	0.11813967	NA	29
590	4021	m24	2	7.733	1	Y	2	66.5	0	20	0	B	CN	CN	2013/5/6	4.603	1.29347	0.9615	696.7	90.33		0.129654084	0	29	28	1.138	2.398	0.694	-0.104	6.9228	1.8492	1437.33	0	1	0	0	1	1	1	0	0	1.32109	0.9575	690.2	81.54	NA	0.11813967	NA	29
591	4021	m36	3	7.733	1	Y	2	66.5	0	20	0	B	CN	CN	2014/11/24	12.87	NA	NA	NA	NA	NA	NA	NA	30	29	1.725	1.769	1.627	0.706	6.8736	2.274	1425.69	NA	NA	NA	NA	NA	NA	NA	NA	NA	1.32109	0.9575	690.2	81.54	NA	0.11813967	NA	29
592	4022	bl	0	24.682	2	Y	4	86.4	0	16	1	C	EMCI	MCI	2011/4/28	24.682	1.23586	1.3078	427.9	450.4	47.72	1.052582379	0.111521384	25	17	-0.782	-1.972	-1.62	-1.694	6.1932	8.646	1144.52	0	1	0	1	0	1	0	0	0	1.23586	1.3078	427.9	450.4	47.72	1.052582379	0.111521384	25
593	4022	m12	1	24.682	2	Y	4	86.4	0	16	1	C	EMCI	MCI	2012/4/26	33.297	NA	NA	NA	NA	NA	NA	NA	23	19	-0.685	-1.965	-1.459	-1.967	6.2784	8.7828	1190.57	0	1	0	1	0	1	0	0	0	1.23586	1.3078	427.9	450.4	47.72	1.052582379	0.111521384	25
594	4024	bl	0	17.515	3	Y	6	55.9	1	16	1	D	AD	Dementia	2011/4/29	17.515	1.13657	1.6764	934.2	616.4	67.97	0.659815885	0.07275744	25	25	-0.785	-0.423	-0.418	-0.104	5.0508	0.9216	1268.45	0	NA	NA	NA	NA	NA	NA	NA	NA	1.13657	1.6764	934.2	616.4	67.97	0.659815885	0.07275744	25
595	4024	m12	1	17.515	3	Y	6	55.9	1	16	1	D	AD	Dementia	2012/4/16	31.387	NA	NA	NA	NA	NA	NA	NA	22	19	-0.549	-1.529	-0.84	-0.896	4.9824	0.8904	1308.44	0	NA	NA	NA	NA	NA	NA	NA	NA	1.13657	1.6764	934.2	616.4	67.97	0.659815885	0.07275744	25
596	4024	m24	2	17.515	3	Y	6	55.9	1	16	1	D	AD	Dementia	2012/10/9	22.985	NA	NA	NA	NA	NA	NA	NA	22	12	-0.621	-1.508	-0.777	-2.07	NA	NA	NA	NA	NA	NA	NA	NA	NA	NA	NA	NA	1.13657	1.6764	934.2	616.4	67.97	0.659815885	0.07275744	25
597	4026	bl	0	14.603	1	Y	2	73.5	0	16	0	B	CN	CN	2011/6/22	14.603	1.22201	1.2257	509.2	197.8	18.33	0.388452474	0.035997643	29	24	1.167	0.711	1.627	0.706	6.39388	6.35383	1417.52	0	1	0	0	1	1	1	0	0	1.22201	1.2257	509.2	197.8	18.33	0.388452474	0.035997643	29
598	4026	m12	1	14.603	1	Y	2	73.5	0	16	0	B	CN	CN	2012/6/5	13.116	NA	NA	NA	NA	NA	NA	NA	30	29	1.858	0.899	1.627	0.706	6.4428	7.1628	1469.17	NA	1	0	0	1	1	1	0	0	1.22201	1.2257	509.2	197.8	18.33	0.388452474	0.035997643	29
599	4026	m24	2	14.603	1	Y	2	73.5	0	16	0	B	CN	CN	2013/6/10	21.041	1.2375	1.2131	550.7	208.3	18.25	0.378245869	0.03313964	29	30	1.686	0.309	1.275	0.706	6.30486	8.30288	1494.53	NA	NA	NA	NA	NA	NA	NA	NA	NA	1.22201	1.2257	509.2	197.8	18.33	0.388452474	0.035997643	29
600	4028	bl	0	10.406	1	N	1	63.5	1	18	0	A	CN	CN	2011/5/23	10.406	1.36951	1.0494	1910	308.2	23.95	0.161361257	0.012539267	30	30	1.341	1.918	1.322	0.706	5.6388	5.6748	1215.29	0	1	0	1	0	0	1	0	0	1.36951	1.0494	1910	308.2	23.95	0.161361257	0.012539267	30
601	4028	m12	1	10.406	1	N	1	63.5	1	18	0	A	CN	CN	2012/5/7	15.482	NA	NA	NA	NA	NA	NA	NA	30	30	1.675	2.994	2.16	-0.871	5.5152	5.604	1236.21	0	1	0	1	0	0	1	0	0	1.36951	1.0494	1910	308.2	23.95	0.161361257	0.012539267	30
602	4028	m24	2	10.406	1	N	1	63.5	1	18	0	A	CN	CN	2013/5/7	11.915	1.32563	1.0582	2079	329.6	26.55	0.158537759	0.012770563	30	29	1.57	2.002	1.871	0.706	5.472	6.2592	1225.94	NA	1	0	1	0	0	1	0	0	1.36951	1.0494	1910	308.2	23.95	0.161361257	0.012539267	30
603	4028	m48	4	10.406	1	N	1	63.5	1	18	0	A	CN	CN	2015/6/4	12.196	NA	1.0545	2221	370.6	30.9	0.166861774	0.013912652	29	26	1.613	2.167	1.871	0.706	5.3256	4.6152	1251.01	NA	1	0	1	0	0	1	0	0	1.36951	1.0494	1910	308.2	23.95	0.161361257	0.012539267	30
604	4028	m48	4	10.406	1	N	1	63.5	1	18	0	A	CN	CN	2015/6/4	12.196	NA	1.0545	2250	371.5	29.91	0.165111111	0.013293333	29	26	1.613	2.167	1.871	0.706	5.3256	4.6152	1251.01	NA	1	0	1	0	0	1	0	0	1.36951	1.0494	1910	308.2	23.95	0.161361257	0.012539267	30
605	4029	bl	0	17.974	2	N	3	61.1	0	20	2	E	LMCI	MCI	2011/5/9	17.974	1.37591	1.0829	1063	268.1	25.32	0.252210724	0.023819379	27	28	0.801	1.067	0.681	-0.104	7.4436	1.8312	1556.54	1	1	0	0	0	0	1	0	0	1.37591	1.0829	1063	268.1	25.32	0.252210724	0.023819379	27
606	4029	m12	1	17.974	2	N	3	61.1	0	20	2	E	LMCI	MCI	2012/5/17	20.033	NA	NA	NA	NA	NA	NA	NA	29	25	0.876	1.771	1.2	0.706	7.5144	1.9128	1604.59	0	1	0	0	0	0	1	0	0	1.37591	1.0829	1063	268.1	25.32	0.252210724	0.023819379	27
607	4029	m24	2	17.974	2	N	3	61.1	0	20	2	E	LMCI	MCI	2013/4/22	12.589	1.38658	NA	835.9	272	25.58	0.325397775	0.030601747	26	25	1.001	1.391	0.375	-0.448	7.3656	1.884	1614.41	0	1	0	0	0	0	1	0	0	1.37591	1.0829	1063	268.1	25.32	0.252210724	0.023819379	27
608	4029	m36	3	17.974	2	N	3	61.1	0	20	2	E	LMCI	MCI	2014/10/8	22.692	NA	NA	NA	NA	NA	NA	NA	29	30	1.094	2.636	1.627	-0.984	NA	NA	NA	NA	NA	NA	NA	NA	NA	NA	NA	NA	1.37591	1.0829	1063	268.1	25.32	0.252210724	0.023819379	27
609	4030	bl	0	42.601	2	Y	4	68.3	1	12	1	C	LMCI	MCI	2011/5/25	42.601	1.03332	1.502	NA	NA	NA	NA	NA	25	21	-0.011	0.888	0.763	0.706	5.9772	7.8888	1384.15	0	1	1	1	0	0	1	0	0	1.03332	1.502	NA	NA	NA	NA	NA	25
610	4030	m12	1	42.601	2	Y	4	68.3	1	12	1	C	LMCI	MCI	2012/5/17	39.898	NA	NA	NA	NA	NA	NA	NA	25	22	-0.161	0.298	0.237	-1.381	5.748	10.464	1418.98	0	1	1	1	0	0	1	0	0	1.03332	1.502	NA	NA	NA	NA	NA	25
611	4030	m24	2	42.601	2	Y	4	68.3	1	12	1	C	LMCI	MCI	2013/5/15	44.811	NA	1.4996	767.3	294.4	32.41	0.383683044	0.04223902	24	18	-0.606	0.008	0.504	0.706	5.4792	11.4636	1425.9	NA	1	1	1	0	0	1	0	0	1.03332	1.502	NA	NA	NA	NA	NA	25
612	4030	m36	3	42.601	5	Y	4	68.3	1	12	1	C	LMCI	Dementia	2014/5/13	38.671	NA	NA	NA	NA	NA	NA	NA	24	NA	-1.139	NA	0.241	0.167	NA	NA	NA	NA	NA	NA	NA	NA	NA	NA	NA	NA	1.03332	1.502	NA	NA	NA	NA	NA	25
613	4030	m48	4	42.601	3	Y	4	68.3	1	12	1	C	LMCI	Dementia	2015/5/27	40.581	NA	1.3157	544.5	279.7	30.72	0.513682277	0.056418733	18	13	-1.893	-1.438	-0.679	-1.8	5.2476	12.9768	1452.57	NA	1	1	1	0	0	1	0	0	1.03332	1.502	NA	NA	NA	NA	NA	25
614	4032	bl	0	2.237	1	N	1	70.2	1	14	0	A	CN	CN	2011/5/23	2.237	1.31639	1.0366	1192	155.5	12.23	0.13045302	0.010260067	30	29	1.742	0.936	0.583	0.706	5.5464	1.1088	1145.62	0	1	0	0	0	0	1	0	0	1.31639	1.0366	1192	155.5	12.23	0.13045302	0.010260067	30
615	4032	m12	1	2.237	1	N	1	70.2	1	14	0	A	CN	CN	2012/5/17	5.751	NA	NA	NA	NA	NA	NA	NA	29	28	1.575	1.596	1.161	0.706	5.6904	1.2648	1206.35	0	1	0	0	0	0	1	0	0	1.31639	1.0366	1192	155.5	12.23	0.13045302	0.010260067	30
616	4032	m24	2	2.237	1	N	1	70.2	1	14	0	A	CN	CN	2013/5/6	6.384	1.30532	1.056	1207	139.2	11.8	0.115327258	0.009776305	28	30	1.609	-0.05	0.521	-0.896	5.6136	1.0992	1207.74	0	1	0	0	0	0	1	0	0	1.31639	1.0366	1192	155.5	12.23	0.13045302	0.010260067	30
617	4034	bl	0	27.435	2	Y	4	72.1	1	19	2	C	LMCI	MCI	2011/7/13	27.435	0.987843	1.7252	486.2	470	46.46	0.966680378	0.095557384	24	19	-0.294	-0.729	0.091	-1.402	4.63056	6.89978	1212.68	0	1	0	0	0	1	1	0	0	0.987843	1.7252	486.2	470	46.46	0.966680378	0.095557384	24
618	4034	m12	1	27.435	2	Y	4	72.1	1	19	2	C	LMCI	MCI	2012/7/26	24.956	NA	NA	NA	NA	NA	NA	NA	24	20	-0.55	-1.665	-0.561	-2.471	4.4292	8.8152	1261.67	0	1	0	0	0	1	1	0	0	0.987843	1.7252	486.2	470	46.46	0.966680378	0.095557384	24
619	4035	bl	0	27.146	2	Y	4	72.6	1	16	1	C	LMCI	MCI	2011/9/21	27.146	1.09718	1.5102	623.4	454.5	44.09	0.72906641	0.070725056	26	19	0.62	-0.61	-0.486	-0.104	6.8124	18.1464	1333.54	0	0	0	0	1	0	1	0	0	1.09718	1.5102	623.4	454.5	44.09	0.72906641	0.070725056	26
620	4035	m12	1	27.146	5	Y	4	72.6	1	16	1	C	LMCI	Dementia	2012/10/9	20.635	NA	NA	NA	NA	NA	NA	NA	26	20	0.103	-0.976	0.087	-0.104	6.63	20.0088	1353.96	0	0	0	0	1	0	1	0	0	1.09718	1.5102	623.4	454.5	44.09	0.72906641	0.070725056	26
621	4035	m24	2	27.146	3	Y	4	72.6	1	16	1	C	LMCI	Dementia	2013/9/5	18.462	NA	1.5281	606.1	480.8	42.29	0.793268438	0.069773965	22	15	0.348	-0.724	-0.986	-1.269	6.4332	24.0468	1362.21	NA	0	0	0	1	0	1	0	0	1.09718	1.5102	623.4	454.5	44.09	0.72906641	0.070725056	26
622	4035	m36	3	27.146	3	Y	4	72.6	1	16	1	C	LMCI	Dementia	2014/9/25	20.407	NA	NA	NA	NA	NA	NA	NA	17	9	-0.823	-1.816	-2.378	-2.383	NA	NA	NA	NA	NA	NA	NA	NA	NA	NA	NA	NA	1.09718	1.5102	623.4	454.5	44.09	0.72906641	0.070725056	26
623	4035	m48	4	27.146	3	Y	4	72.6	1	16	1	C	LMCI	Dementia	2015/10/26	20.46	NA	1.5238	599	437.2	40.87	0.729883139	0.068230384	11	7	-1.42	-1.467	-2.801	-2.772	6.3888	32.9352	1364.32	NA	0	0	0	1	0	1	0	0	1.09718	1.5102	623.4	454.5	44.09	0.72906641	0.070725056	26
624	4036	bl	0	21.781	2	N	3	74	0	20	0	E	EMCI	MCI	2011/7/6	21.781	1.61563	1.008	2355	245	19.84	0.10403397	0.008424628	29	26	1.015	1.968	1.422	-0.104	6.9048	0.7392	1298.01	0	1	0	0	0	0	1	0	0	1.61563	1.008	2355	245	19.84	0.10403397	0.008424628	29
625	4036	m12	1	21.781	2	N	3	74	0	20	0	E	EMCI	MCI	2012/8/17	17.633	NA	NA	NA	NA	NA	NA	NA	28	26	0.682	1.184	0.445	0.706	6.81702	0.83027	1393.22	1	1	0	0	0	0	1	0	0	1.61563	1.008	2355	245	19.84	0.10403397	0.008424628	29
626	4036	m24	2	21.781	2	N	3	74	0	20	0	E	EMCI	MCI	2013/8/21	18.208	NA	0.9611	2397	269.8	21.42	0.112557363	0.00893617	29	24	-0.089	1.664	0.334	0.706	6.8472	0.5232	1395.78	NA	1	0	0	0	0	1	0	0	1.61563	1.008	2355	245	19.84	0.10403397	0.008424628	29
627	4036	m36	3	21.781	2	N	3	74	0	20	0	E	EMCI	MCI	2014/7/18	18.118	NA	NA	NA	NA	NA	NA	NA	30	25	0.72	1.675	0.504	0.706	NA	NA	NA	NA	NA	NA	NA	NA	NA	NA	NA	NA	1.61563	1.008	2355	245	19.84	0.10403397	0.008424628	29
628	4036	m48	4	21.781	2	N	3	74	0	20	0	E	EMCI	MCI	2015/6/26	20.446	NA	0.9379	1842	226.7	18.58	0.123072747	0.010086862	29	26	0.894	2.543	1.079	0.706	6.49666	1.70592	1437.07	NA	NA	NA	NA	NA	NA	NA	NA	NA	1.61563	1.008	2355	245	19.84	0.10403397	0.008424628	29
629	4037	bl	0	10.788	1	N	1	75.6	0	16	0	A	CN	CN	2011/6/3	10.788	1.32943	0.907	1809	210.1	17.76	0.116141515	0.009817579	27	25	0.187	0.016	0.239	-0.674	7.8948	0.6288	1619.35	0	1	0	0	0	1	0	0	0	1.32943	0.907	1809	210.1	17.76	0.116141515	0.009817579	27
630	4037	m12	1	10.788	1	N	1	75.6	0	16	0	A	CN	CN	2012/6/4	15.345	NA	NA	NA	NA	NA	NA	NA	25	23	0.236	-0.002	1.379	-0.104	7.7232	0.7116	1648.98	0	1	0	0	0	1	0	0	0	1.32943	0.907	1809	210.1	17.76	0.116141515	0.009817579	27
632	4037	m48	4	10.788	1	N	1	75.6	0	16	0	A	CN	CN	2015/5/28	15.433	NA	0.9648	1800	232.3	21.09	0.129055556	0.011716667	25	23	-0.001	0.238	0.399	-0.674	7.4232	0.8868	1643.77	NA	1	0	0	0	1	0	0	0	1.32943	0.907	1809	210.1	17.76	0.116141515	0.009817579	27
633	4039	bl	0	34.352	3	Y	6	55.9	0	19	1	D	AD	Dementia	2011/6/14	34.352	0.759368	1.6386	593.6	542.7	57.04	0.914252022	0.096091644	21	17	-0.904	-2.113	-0.806	-2.108	6.14159	0.428483	1317.59	0	NA	NA	NA	NA	NA	NA	NA	NA	0.759368	1.6386	593.6	542.7	57.04	0.914252022	0.096091644	21
634	4039	m12	1	34.352	3	Y	6	55.9	0	19	1	D	AD	Dementia	2012/6/12	44.1	NA	NA	NA	NA	NA	NA	NA	21	13	-1.673	-2.616	-1.444	-2.772	6.15094	0.519252	1400.72	0	NA	NA	NA	NA	NA	NA	NA	NA	0.759368	1.6386	593.6	542.7	57.04	0.914252022	0.096091644	21
635	4039	m24	2	34.352	3	Y	6	55.9	0	19	1	D	AD	Dementia	2013/6/25	31.249	NA	NA	NA	NA	NA	NA	NA	13	NA	-1.737	-1.99	-3.271	-2.459	6.1308	0.5916	1386.51	NA	NA	NA	NA	NA	NA	NA	NA	NA	0.759368	1.6386	593.6	542.7	57.04	0.914252022	0.096091644	21
636	4041	bl	0	13.634	1	N	1	77.9	1	18	0	A	CN	CN	2011/6/8	13.634	1.27373	0.9877	2324	377.9	30.42	0.162607573	0.013089501	30	26	0.874	0.725	1.16	0.706	4.7952	0.2412	1106.23	0	0	0	1	0	0	1	0	0	1.27373	0.9877	2324	377.9	30.42	0.162607573	0.013089501	30
637	4041	m12	1	13.634	2	N	1	77.9	1	18	0	A	CN	MCI	2012/6/18	16.958	NA	NA	NA	NA	NA	NA	NA	30	24	0.414	1.533	1.541	0.706	4.6572	0.2568	1180.43	0	0	0	1	0	0	1	0	0	1.27373	0.9877	2324	377.9	30.42	0.162607573	0.013089501	30
638	4041	m24	2	13.634	5	N	1	77.9	1	18	0	A	CN	Dementia	2013/5/13	15.849	1.28101	0.9185	3020	476.9	39.02	0.157913907	0.01292053	26	22	0.425	0.752	0.76	-0.253	4.5048	0.1596	1166.3	NA	0	0	1	0	0	1	0	0	1.27373	0.9877	2324	377.9	30.42	0.162607573	0.013089501	30
639	4041	m36	3	13.634	3	N	1	77.9	1	18	0	A	CN	Dementia	2014/7/9	14.984	NA	NA	NA	NA	NA	NA	NA	27	23	0.134	0.314	0.879	0.706	NA	NA	NA	NA	NA	NA	NA	NA	NA	NA	NA	NA	1.27373	0.9877	2324	377.9	30.42	0.162607573	0.013089501	30
640	4041	m48	4	13.634	3	N	1	77.9	1	18	0	A	CN	Dementia	2015/6/19	17.197	NA	0.9191	NA	NA	NA	NA	NA	27	23	0.372	0.433	1.137	0.706	NA	NA	NA	NA	NA	NA	NA	NA	NA	NA	NA	NA	1.27373	0.9877	2324	377.9	30.42	0.162607573	0.013089501	30
641	4042	bl	0	18.392	2	Y	4	57.2	0	18	0	C	LMCI	MCI	2011/5/20	18.392	1.2529	1.2925	633.1	322.1	32.93	0.508766388	0.0520139	26	22	0.042	1.329	0.829	0.706	7.1256	0.5676	1265.67	0	NA	NA	NA	NA	NA	NA	NA	NA	1.2529	1.2925	633.1	322.1	32.93	0.508766388	0.0520139	26
642	4042	m12	1	18.392	2	Y	4	57.2	0	18	0	C	LMCI	MCI	2012/5/14	26.608	NA	NA	NA	NA	NA	NA	NA	25	25	-0.16	0.872	0.059	0.706	7.0608	0.4368	1293.1	NA	NA	NA	NA	NA	NA	NA	NA	NA	1.2529	1.2925	633.1	322.1	32.93	0.508766388	0.0520139	26
643	4042	m24	2	18.392	5	Y	4	57.2	0	18	0	C	LMCI	Dementia	2013/2/14	24.088	1.20174	1.3683	NA	NA	NA	NA	NA	26	20	-0.867	0.872	-0.131	0.706	7.2744	0.6336	1293.95	NA	NA	NA	NA	NA	NA	NA	NA	NA	1.2529	1.2925	633.1	322.1	32.93	0.508766388	0.0520139	26
644	4043	bl	0	21.11	1	N	1	82.1	0	20	0	A	CN	CN	2011/5/31	21.11	1.49536	0.9237	2232	263.9	21.98	0.118234767	0.00984767	29	26	0.613	1.583	0.837	0.706	7.6956	1.6188	1401.79	0	0	1	0	0	0	0	0	0	1.49536	0.9237	2232	263.9	21.98	0.118234767	0.00984767	29
645	4043	m12	1	21.11	1	N	1	82.1	0	20	0	A	CN	CN	2012/5/16	21.841	NA	NA	NA	NA	NA	NA	NA	28	25	0.509	1.109	0.452	0.706	7.8072	1.9176	1474.78	0	0	1	0	0	0	0	0	0	1.49536	0.9237	2232	263.9	21.98	0.118234767	0.00984767	29
646	4043	m24	2	21.11	1	N	1	82.1	0	20	0	A	CN	CN	2013/6/13	29.571	1.50379	0.9527	1939	252.4	21.72	0.130170191	0.01120165	30	25	0.754	1.184	0.382	0.706	7.79546	2.15977	1497.75	NA	0	1	0	0	0	0	0	0	1.49536	0.9237	2232	263.9	21.98	0.118234767	0.00984767	29
647	4043	m48	4	21.11	1	N	1	82.1	0	20	0	A	CN	CN	2015/5/21	25.333	NA	0.9276	NA	NA	NA	NA	NA	28	24	0.61	0.672	0.782	0.706	7.40836	2.94732	1491.1	NA	0	1	0	0	0	0	0	0	1.49536	0.9237	2232	263.9	21.98	0.118234767	0.00984767	29
648	4050	bl	0	7.833	1	N	1	77	0	19	0	A	CN	CN	2011/6/21	7.833	1.29522	0.9669	955.7	157.1	12.31	0.164382128	0.012880611	24	24	0.32	0.088	0.338	0.706	6.36566	8.24577	1457.06	0	1	0	0	0	1	1	0	0	1.29522	0.9669	955.7	157.1	12.31	0.164382128	0.012880611	24
649	4050	m12	1	7.833	1	N	1	77	0	19	0	A	CN	CN	2012/6/20	12.323	NA	NA	NA	NA	NA	NA	NA	26	23	0.394	0.088	0.445	0.706	NA	NA	NA	NA	NA	NA	NA	NA	NA	NA	NA	NA	1.29522	0.9669	955.7	157.1	12.31	0.164382128	0.012880611	24
650	4050	m24	2	7.833	1	N	1	77	0	19	0	A	CN	CN	2013/6/25	2.618	1.33821	0.9657	1211	149.6	12.53	0.123534269	0.010346821	24	23	0.512	-0.025	0.147	-1.161	NA	NA	NA	NA	NA	NA	NA	NA	NA	NA	NA	NA	1.29522	0.9669	955.7	157.1	12.31	0.164382128	0.012880611	24
651	4050	m48	4	7.833	1	N	1	77	0	19	0	A	CN	CN	2015/6/30	16.543	NA	0.938	NA	NA	NA	NA	NA	25	23	0.391	0.412	0.054	0.706	NA	NA	NA	NA	NA	NA	NA	NA	NA	NA	NA	NA	1.29522	0.9669	955.7	157.1	12.31	0.164382128	0.012880611	24
652	4051	bl	0	10.92	2	N	3	70.6	0	16	0	E	EMCI	MCI	2011/7/13	10.92	1.24728	1.0636	NA	NA	NA	NA	NA	29	21	0.219	0.093	0.276	-0.253	7.662	7.5252	1620.36	0	0	0	0	0	1	1	0	0	1.24728	1.0636	NA	NA	NA	NA	NA	29
653	4051	m12	1	10.92	2	N	3	70.6	0	16	0	E	EMCI	MCI	2012/7/12	11.199	NA	NA	NA	NA	NA	NA	NA	29	25	0.28	0.553	0.676	0.706	7.6644	8.6376	1661.06	0	0	0	0	0	1	1	0	0	1.24728	1.0636	NA	NA	NA	NA	NA	29
654	4051	m24	2	10.92	2	N	3	70.6	0	16	0	E	EMCI	MCI	2013/7/5	11.106	1.28667	NA	NA	NA	NA	NA	NA	26	23	0.269	0.394	0.256	0.706	7.6584	7.524	1656.42	NA	0	0	0	0	1	1	0	0	1.24728	1.0636	NA	NA	NA	NA	NA	29
655	4051	m36	3	10.92	2	N	3	70.6	0	16	0	E	EMCI	MCI	2014/8/13	8.688	NA	NA	NA	NA	NA	NA	NA	28	23	0.386	0.123	0.837	-0.448	NA	NA	NA	NA	NA	NA	NA	NA	NA	NA	NA	NA	1.24728	1.0636	NA	NA	NA	NA	NA	29
656	4051	m48	4	10.92	2	N	3	70.6	0	16	0	E	EMCI	MCI	2015/7/9	13.782	NA	1.049	NA	NA	NA	NA	NA	29	25	0.435	0.94	0.879	-0.104	7.40302	11.1312	1658.22	NA	0	0	0	0	1	1	0	0	1.24728	1.0636	NA	NA	NA	NA	NA	29
657	4053	bl	0	37.612	2	Y	4	75.3	0	17	2	C	LMCI	MCI	2011/6/9	37.612	1.09373	1.4715	879	549.7	50.45	0.625369738	0.057394767	29	21	-0.496	-0.373	0.15	-0.104	6.3756	5.4264	1397.65	0	1	0	0	0	1	1	0	0	1.09373	1.4715	879	549.7	50.45	0.625369738	0.057394767	29
658	4053	m12	1	37.612	2	Y	4	75.3	0	17	2	C	LMCI	MCI	2012/5/29	46.828	NA	NA	NA	NA	NA	NA	NA	27	19	-0.741	-0.759	-0.136	-0.896	6.288	5.4396	1525.62	0	1	0	0	0	1	1	0	0	1.09373	1.4715	879	549.7	50.45	0.625369738	0.057394767	29
659	4054	bl	0	9.908	2	Y	4	68.3	1	19	0	C	EMCI	MCI	2011/6/15	9.908	1.36719	1.1873	NA	NA	NA	NA	NA	29	27	1.351	0.801	0.859	0.706	7.0284	11.0124	1258.86	1	0	0	1	0	0	0	0	0	1.36719	1.1873	NA	NA	NA	NA	NA	29
660	4054	m12	1	9.908	7	Y	4	68.3	1	19	0	C	EMCI	CN	2012/6/13	13.133	NA	NA	NA	NA	NA	NA	NA	30	26	2.058	0.766	1.314	0.706	6.69422	6.38053	1326.05	1	0	0	1	0	0	0	0	0	1.36719	1.1873	NA	NA	NA	NA	NA	29
661	4054	m24	2	9.908	1	Y	4	68.3	1	19	0	C	EMCI	CN	2013/6/25	11.047	NA	NA	NA	NA	NA	NA	NA	30	27	2.318	1.316	0.986	0.706	7.1436	10.6884	1327.65	NA	0	0	1	0	0	0	0	0	1.36719	1.1873	NA	NA	NA	NA	NA	29
662	4054	m36	3	9.908	1	Y	4	68.3	1	19	0	C	EMCI	CN	2014/6/3	6.734	NA	NA	NA	NA	NA	NA	NA	29	27	1.897	1.329	1.014	-0.104	NA	NA	NA	NA	NA	NA	NA	NA	NA	NA	NA	NA	1.36719	1.1873	NA	NA	NA	NA	NA	29
663	4054	m48	4	9.908	1	Y	4	68.3	1	19	0	C	EMCI	CN	2015/7/9	12.562	NA	NA	NA	NA	NA	NA	NA	29	24	1.8	1.04	1.314	-0.253	NA	NA	NA	NA	NA	NA	NA	NA	NA	NA	NA	NA	1.36719	1.1873	NA	NA	NA	NA	NA	29
664	4057	bl	0	38.914	2	Y	4	81.1	0	16	1	C	LMCI	MCI	2011/6/13	38.914	1.10319	1.6287	950.8	533	56.96	0.560580564	0.059907446	26	22	-0.917	-1.233	-1.277	-0.104	6.624	3.2964	1437.3	0	1	0	0	0	1	1	0	0	1.10319	1.6287	950.8	533	56.96	0.560580564	0.059907446	26
665	4057	m12	1	38.914	3	Y	4	81.1	0	16	1	C	LMCI	Dementia	2012/6/11	27.041	NA	NA	NA	NA	NA	NA	NA	26	19	-1.283	-1.621	-1.77	0.706	6.4368	3.0564	1491.92	0	1	0	0	0	1	1	0	0	1.10319	1.6287	950.8	533	56.96	0.560580564	0.059907446	26
666	4057	m24	2	38.914	3	Y	4	81.1	0	16	1	C	LMCI	Dementia	2013/6/11	34.487	1.04765	1.5889	NA	NA	NA	NA	NA	19	15	-2.09	-1.666	-2.327	-0.448	6.09754	2.70038	1509.31	NA	1	0	0	0	1	1	0	0	1.10319	1.6287	950.8	533	56.96	0.560580564	0.059907446	26
667	4058	bl	0	19.105	2	Y	4	84.6	1	16	1	C	LMCI	MCI	2011/6/13	19.105	1.1677	1.3377	434.5	283.7	28.03	0.652934407	0.064510932	29	20	-0.741	-0.997	-0.764	0.706	5.6364	4.6848	1202.22	1	1	0	0	0	1	0	0	0	1.1677	1.3377	434.5	283.7	28.03	0.652934407	0.064510932	29
668	4058	m12	1	19.105	2	Y	4	84.6	1	16	1	C	LMCI	MCI	2012/6/13	15.392	NA	NA	NA	NA	NA	NA	NA	25	24	-1.44	-0.759	0.019	0.706	5.31666	5.25526	1277.84	1	1	0	0	0	1	0	0	0	1.1677	1.3377	434.5	283.7	28.03	0.652934407	0.064510932	29
669	4058	m24	2	19.105	5	Y	4	84.6	1	16	1	C	LMCI	Dementia	2013/7/9	19.597	NA	NA	NA	NA	NA	NA	NA	24	20	-1.719	-1.723	-0.757	0.706	5.2788	10.116	1259.28	NA	1	0	0	0	1	0	0	0	1.1677	1.3377	434.5	283.7	28.03	0.652934407	0.064510932	29
670	4059	bl	0	26.863	2	Y	4	71.9	0	18	2	C	EMCI	MCI	2011/6/14	26.863	1.05352	1.3358	374.4	184.4	20.2	0.492521368	0.053952991	29	21	-0.005	-0.81	-0.153	-0.104	6.03147	5.01034	1367.49	0	0	0	1	0	0	0	0	0	1.05352	1.3358	374.4	184.4	20.2	0.492521368	0.053952991	29
671	4059	m12	1	26.863	2	Y	4	71.9	0	18	2	C	EMCI	MCI	2012/8/8	29.763	NA	NA	NA	NA	NA	NA	NA	25	19	-0.833	-1.165	0.135	-0.104	6.06117	6.12058	1470.96	0	0	0	1	0	0	0	0	0	1.05352	1.3358	374.4	184.4	20.2	0.492521368	0.053952991	29
676	4061	bl	0	14.064	2	Y	4	64.1	1	16	1	C	LMCI	MCI	2011/6/21	14.064	1.43714	1.1254	1369	188.1	16.73	0.137399562	0.012220599	29	26	1.102	1.707	0.92	-0.104	5.0232	1.0836	1250.32	0	1	0	1	0	0	1	0	0	1.43714	1.1254	1369	188.1	16.73	0.137399562	0.012220599	29
677	4061	m12	1	14.064	2	Y	4	64.1	1	16	1	C	LMCI	MCI	2012/6/12	9.182	NA	NA	NA	NA	NA	NA	NA	28	27	1.539	1.788	0.651	-0.104	5.1528	1.44	1291.54	NA	NA	NA	NA	NA	NA	NA	NA	NA	1.43714	1.1254	1369	188.1	16.73	0.137399562	0.012220599	29
678	4061	m24	2	14.064	2	Y	4	64.1	1	16	1	C	LMCI	MCI	2013/6/25	10.264	1.39727	1.2	NA	NA	NA	NA	NA	27	28	1.098	2.008	0.958	-0.104	5.0928	1.236	1283.73	NA	1	0	1	0	0	1	0	0	1.43714	1.1254	1369	188.1	16.73	0.137399562	0.012220599	29
679	4061	m36	3	14.064	7	Y	4	64.1	1	16	1	C	LMCI	CN	2014/7/30	13.351	NA	NA	NA	NA	NA	NA	NA	30	28	1.222	2.729	1.504	-0.674	NA	NA	NA	NA	NA	NA	NA	NA	NA	NA	NA	NA	1.43714	1.1254	1369	188.1	16.73	0.137399562	0.012220599	29
680	4061	m48	4	14.064	2	Y	4	64.1	1	16	1	C	LMCI	MCI	2015/8/13	3.14	NA	NA	NA	NA	NA	NA	NA	30	26	2.054	0.663	0.669	0.706	NA	NA	NA	NA	NA	NA	NA	NA	NA	NA	NA	NA	1.43714	1.1254	1369	188.1	16.73	0.137399562	0.012220599	29
681	4063	bl	0	10.597	2	N	3	59.2	1	13	0	E	EMCI	MCI	2011/6/29	10.597	1.25838	0.9935	1905	201.9	19.23	0.105984252	0.010094488	30	25	1.607	1.045	1.627	0.706	5.71845	0.504569	1165.87	0	0	0	1	0	0	0	0	0	1.25838	0.9935	1905	201.9	19.23	0.105984252	0.010094488	30
682	4063	m12	1	10.597	2	N	3	59.2	1	13	0	E	EMCI	MCI	2012/6/27	8.896	NA	NA	NA	NA	NA	NA	NA	29	26	2.062	0.872	1.093	0.706	5.724	0.342	1198.98	0	0	0	1	0	0	0	0	0	1.25838	0.9935	1905	201.9	19.23	0.105984252	0.010094488	30
683	4063	m24	2	10.597	2	N	3	59.2	1	13	0	E	EMCI	MCI	2013/7/10	10.172	1.31919	1.01	NA	NA	NA	NA	NA	30	29	2.382	1.576	1.161	0.706	5.68775	0.447171	1197.1	NA	0	0	1	0	0	0	0	0	1.25838	0.9935	1905	201.9	19.23	0.105984252	0.010094488	30
685	4063	m48	4	10.597	2	N	3	59.2	1	13	0	E	EMCI	MCI	2015/7/8	8.911	NA	1.0386	NA	NA	NA	NA	NA	30	29	2.741	1.818	1.748	0.706	NA	NA	NA	NA	NA	NA	NA	NA	NA	NA	NA	NA	1.25838	0.9935	1905	201.9	19.23	0.105984252	0.010094488	30
687	4067	bl	0	12.242	2	Y	4	65	0	16	0	C	EMCI	MCI	2011/6/22	12.242	1.31092	1.4534	396.6	163.2	15.53	0.411497731	0.039157842	29	25	0.381	-0.269	0.384	0.706	7.9884	57.9912	1350.15	NA	NA	NA	NA	NA	NA	NA	NA	NA	1.31092	1.4534	396.6	163.2	15.53	0.411497731	0.039157842	29
688	4067	m12	1	12.242	2	Y	4	65	0	16	0	C	EMCI	MCI	2012/11/8	8.788	NA	NA	NA	NA	NA	NA	NA	27	24	0.302	0.149	0.782	-0.104	8.1072	39.504	1397.25	NA	NA	NA	NA	NA	NA	NA	NA	NA	1.31092	1.4534	396.6	163.2	15.53	0.411497731	0.039157842	29
689	4067	m36	3	12.242	2	Y	4	65	0	16	0	C	EMCI	MCI	2014/8/11	11.011	NA	NA	NA	NA	NA	NA	NA	29	22	0.636	-0.054	1.054	-0.674	7.69535	60.5336	1396.16	NA	NA	NA	NA	NA	NA	NA	NA	NA	1.31092	1.4534	396.6	163.2	15.53	0.411497731	0.039157842	29
691	4071	bl	0	8.74	1	Y	2	84.5	0	13	0	B	CN	CN	2011/7/18	8.74	1.27026	NA	656.8	352.7	32.47	0.536997564	0.049436663	24	NA	0.006	-0.776	-0.878	-0.756	7.8252	73.5024	1639.59	NA	NA	NA	NA	NA	NA	NA	NA	NA	1.27026	NA	656.8	352.7	32.47	0.536997564	0.049436663	24
692	4071	m12	1	8.74	1	Y	2	84.5	0	13	0	B	CN	CN	2012/7/9	13.938	NA	NA	NA	NA	NA	NA	NA	28	20	0.537	-0.318	-0.267	-1.342	7.7184	61.6188	1647.31	NA	NA	NA	NA	NA	NA	NA	NA	NA	2.27026	NA	656.8	352.7	32.47	0.536997564	0.049436663	24
694	4071	m36	3	8.74	2	Y	2	84.5	0	13	0	B	CN	MCI	2014/8/11	21.18	NA	NA	NA	NA	NA	NA	NA	24	18	0.005	-0.525	-0.963	-1.767	NA	NA	NA	NA	NA	NA	NA	NA	NA	NA	NA	NA	3.27026	NA	656.8	352.7	32.47	0.536997564	0.049436663	24
696	4072	bl	0	4.382	2	N	3	62.3	1	16	0	E	EMCI	MCI	2011/7/13	4.382	1.384	0.9407	1434	164.7	14.95	0.114853556	0.010425384	29	26	1.209	2.636	1.383	0.706	8.7984	1.5012	1546.19	0	0	0	1	0	0	0	0	0	1.384	0.9407	1434	164.7	14.95	0.114853556	0.010425384	29
697	4072	m12	1	4.382	2	N	3	62.3	1	16	0	E	EMCI	MCI	2012/7/13	5.749	NA	NA	NA	NA	NA	NA	NA	30	26	1.969	2.324	1.76	-0.104	8.64	1.4688	1545.71	0	0	0	1	0	0	0	0	0	1.384	0.9407	1434	164.7	14.95	0.114853556	0.010425384	29
698	4072	m24	2	4.382	2	N	3	62.3	1	16	0	E	EMCI	MCI	2013/7/10	12.079	1.36858	0.9401	NA	NA	NA	NA	NA	28	27	1.418	1.967	1.093	-0.253	8.62306	2.17445	1581.15	NA	0	0	1	0	0	0	0	0	1.384	0.9407	1434	164.7	14.95	0.114853556	0.010425384	29
699	4072	m36	3	4.382	7	N	3	62.3	1	16	0	E	EMCI	CN	2014/7/29	19.996	NA	NA	NA	NA	NA	NA	NA	30	27	1.429	2.543	1.389	-0.104	NA	NA	NA	NA	NA	NA	NA	NA	NA	NA	NA	NA	1.384	0.9407	1434	164.7	14.95	0.114853556	0.010425384	29
700	4072	m48	4	4.382	1	N	3	62.3	1	16	0	E	EMCI	CN	2015/7/24	11.557	NA	0.9156	NA	NA	NA	NA	NA	25	23	1.107	1.633	1.275	-0.104	8.25865	2.32662	1565.84	NA	0	0	1	0	0	0	0	0	1.384	0.9407	1434	164.7	14.95	0.114853556	0.010425384	29
701	4073	bl	0	16.015	2	Y	4	76.2	0	11	0	C	EMCI	MCI	2011/6/29	16.015	1.28857	1.3565	836.7	164.8	15.34	0.196964264	0.018333931	28	23	-0.116	0.021	0.355	-0.896	6.43808	4.86827	1296.31	0	1	0	0	0	0	0	0	0	1.28857	1.3565	836.7	164.8	15.34	0.196964264	0.018333931	28
702	4073	m12	1	16.015	2	Y	4	76.2	0	11	0	C	EMCI	MCI	2012/7/23	18.009	NA	NA	NA	NA	NA	NA	NA	27	22	-0.179	0.123	0.589	-0.104	6.204	4.6116	1358.15	NA	NA	NA	NA	NA	NA	NA	NA	NA	1.28857	1.3565	836.7	164.8	15.34	0.196964264	0.018333931	28
703	4073	m24	2	16.015	2	Y	4	76.2	0	11	0	C	EMCI	MCI	2013/7/16	15.019	NA	NA	NA	NA	NA	NA	NA	30	21	-0.055	1.452	0.589	-0.104	NA	NA	NA	NA	NA	NA	NA	NA	NA	NA	NA	NA	1.28857	1.3565	836.7	164.8	15.34	0.196964264	0.018333931	28
704	4073	m36	3	16.015	2	Y	4	76.2	0	11	0	C	EMCI	MCI	2014/1/24	15.959	NA	NA	NA	NA	NA	NA	NA	29	23	0.073	0.394	-0.095	-0.104	NA	NA	NA	NA	NA	NA	NA	NA	NA	NA	NA	NA	1.28857	1.3565	836.7	164.8	15.34	0.196964264	0.018333931	28
705	4075	bl	0	12.024	1	N	1	73.4	0	16	1	A	CN	CN	2011/6/20	12.024	1.07483	0.9648	2093	298.2	25.94	0.142474916	0.012393693	29	26	0.638	1.35	0.175	0.706	6.49533	3.09549	1397.67	0	1	1	0	0	0	1	0	0	1.07483	0.9648	2093	298.2	25.94	0.142474916	0.012393693	29
706	4075	m12	1	12.024	1	N	1	73.4	0	16	1	A	CN	CN	2012/6/22	14.651	NA	NA	NA	NA	NA	NA	NA	30	26	0.737	1.232	0.334	0.706	6.696	3.0264	1452.64	0	1	1	0	0	0	1	0	0	1.07483	0.9648	2093	298.2	25.94	0.142474916	0.012393693	29
707	4075	m24	2	12.024	1	N	1	73.4	0	16	1	A	CN	CN	2013/6/6	15.714	1.04577	0.9899	1881	291.1	24.42	0.154758107	0.012982456	30	28	0.749	1.783	0.521	0.706	6.492	3.5964	1447.91	NA	NA	NA	NA	NA	NA	NA	NA	NA	1.07483	0.9648	2093	298.2	25.94	0.142474916	0.012393693	29
708	4076	bl	0	10.596	1	N	1	72.6	1	20	0	A	CN	CN	2011/6/22	10.596	1.39358	1.0479	1939	176.3	15.14	0.090923156	0.007808149	30	27	1.281	1.596	1.088	0.706	6.444	1.374	1365.8	0	0	1	1	0	0	0	0	0	1.39358	1.0479	1939	176.3	15.14	0.090923156	0.007808149	30
709	4076	m12	1	10.596	1	N	1	72.6	1	20	0	A	CN	CN	2012/6/18	11.769	NA	NA	NA	NA	NA	NA	NA	28	26	1.244	2.232	1.541	-0.104	6.318	1.5516	1299.53	0	0	1	1	0	0	0	0	0	1.39358	1.0479	1939	176.3	15.14	0.090923156	0.007808149	30
710	4076	m24	2	10.596	1	N	1	72.6	1	20	0	A	CN	CN	2013/7/18	12.518	1.41772	0.9184	1820	169.8	13.75	0.093296703	0.007554945	28	26	1.221	2.162	1.413	-0.104	5.99929	1.25011	1374.18	0	0	1	1	0	0	0	0	0	1.39358	1.0479	1939	176.3	15.14	0.090923156	0.007808149	30
711	4076	m48	4	10.596	1	N	1	72.6	1	20	0	A	CN	CN	2015/7/6	12.748	NA	NA	NA	NA	NA	NA	NA	28	27	1.107	2.398	0.8	0.706	6.0488	1.14366	1375.58	NA	0	1	1	0	0	0	0	0	1.39358	1.0479	1939	176.3	15.14	0.090923156	0.007808149	30
712	4077	bl	0	9.927	2	N	3	75.4	0	18	0	E	LMCI	MCI	2011/7/5	9.927	1.29211	0.9709	1395	141.8	11.16	0.101648746	0.008	28	25	-0.25	1.29	1.627	-0.104	6.7992	4.1028	1660.73	0	1	0	1	1	0	1	0	0	1.29211	0.9709	1395	141.8	11.16	0.101648746	0.008	28
713	4077	m12	1	9.927	2	N	3	75.4	0	18	0	E	LMCI	MCI	2012/7/2	1.376	NA	NA	NA	NA	NA	NA	NA	29	24	0.195	0.444	0.926	-0.104	6.8352	2.5284	1657.31	0	1	0	1	1	0	1	0	0	1.29211	0.9709	1395	141.8	11.16	0.101648746	0.008	28
714	4077	m24	2	9.927	2	N	3	75.4	0	18	0	E	LMCI	MCI	2013/7/23	1.572	NA	NA	NA	NA	NA	NA	NA	29	27	-0.333	0.955	1.076	-0.104	6.65684	4.2301	1672.92	NA	1	0	1	1	0	1	0	0	1.29211	0.9709	1395	141.8	11.16	0.101648746	0.008	28
715	4077	m48	4	9.927	2	N	3	75.4	0	18	0	E	LMCI	MCI	2015/7/14	11.106	NA	0.9812	NA	NA	NA	NA	NA	28	24	-0.418	0.771	0.11	-0.448	6.6732	5.3856	1669.42	NA	1	0	1	1	0	1	0	0	1.29211	0.9709	1395	141.8	11.16	0.101648746	0.008	28
716	4079	bl	0	30.248	2	Y	4	64.5	1	20	1	C	LMCI	MCI	2011/7/6	30.248	1.10246	1.4759	704.5	532.5	50.27	0.755855216	0.071355571	25	21	-1.039	-0.48	-0.821	-0.564	5.412	2.7444	1347.72	0	0	0	0	0	0	1	0	0	1.10246	1.4759	704.5	532.5	50.27	0.755855216	0.071355571	25
717	4079	m12	1	30.248	2	Y	4	64.5	1	20	1	C	LMCI	MCI	2012/7/10	23.721	NA	NA	NA	NA	NA	NA	NA	24	19	-1.771	-1.094	-1.19	0.706	5.05236	5.25259	1391.86	0	0	0	0	0	0	1	0	0	1.10246	1.4759	704.5	532.5	50.27	0.755855216	0.071355571	25
718	4079	m24	2	30.248	5	Y	4	64.5	1	20	1	C	LMCI	Dementia	2013/7/10	24.259	NA	NA	NA	NA	NA	NA	NA	22	18	-1.937	-1.936	-2.202	-0.756	5.00565	4.33823	1368.79	NA	0	0	0	0	0	1	0	0	1.10246	1.4759	704.5	532.5	50.27	0.755855216	0.071355571	25
719	4080	bl	0	2.419	1	N	1	78.6	1	16	0	A	CN	CN	2011/7/12	2.419	1.40516	1.087	950.6	295.9	28.08	0.311277088	0.029539238	28	25	0.273	0.067	0.575	-1.269	6.1368	1.8096	1267.38	0	1	1	0	0	1	0	0	0	1.40516	1.087	950.6	295.9	28.08	0.311277088	0.029539238	28
720	4080	m12	1	2.419	1	N	1	78.6	1	16	0	A	CN	CN	2012/7/18	1.8	NA	NA	NA	NA	NA	NA	NA	28	26	0.821	-0.311	0.782	-1.33	6.0842	2.88192	1320.73	0	1	1	0	0	1	0	0	0	1.40516	1.087	950.6	295.9	28.08	0.311277088	0.029539238	28
726	4082	bl	0	12.648	1	N	1	75.4	0	17	1	A	CN	CN	2011/7/5	12.648	1.36698	0.979	1616	276.5	22.53	0.171101485	0.013941832	30	25	1.42	1.356	1.627	0.706	7.7964	9.2916	1743.65	0	1	0	0	0	0	1	0	0	1.36698	0.979	1616	276.5	22.53	0.171101485	0.013941832	30
727	4082	m12	1	12.648	1	N	1	75.4	0	17	1	A	CN	CN	2012/8/1	9.265	NA	NA	NA	NA	NA	NA	NA	30	27	1.359	0.83	1.787	0.706	7.4664	9.99	1721	0	1	0	0	0	0	1	0	0	1.36698	0.979	1616	276.5	22.53	0.171101485	0.013941832	30
728	4082	m24	2	12.648	1	N	1	75.4	0	17	1	A	CN	CN	2013/6/17	10.305	1.29224	0.9484	NA	NA	NA	NA	NA	26	29	1.803	1.101	1.422	0.706	7.47777	7.69134	1718.6	NA	1	0	0	0	0	1	0	0	1.36698	0.979	1616	276.5	22.53	0.171101485	0.013941832	30
729	4082	m48	4	12.648	1	N	1	75.4	0	17	1	A	CN	CN	2015/7/13	31.422	NA	0.9605	1005	273.5	22.88	0.272139303	0.022766169	30	24	1.078	0.581	1.037	0.706	7.56	15.132	1747.52	NA	1	0	0	0	0	1	0	0	1.36698	0.979	1616	276.5	22.53	0.171101485	0.013941832	30
730	4084	bl	0	6.599	1	N	1	68.4	1	18	0	A	CN	CN	2011/7/20	6.599	1.36023	1.0091	2302	238.7	20.27	0.103692441	0.008805387	30	28	1.22	0.899	1.314	-0.104	7.272	2.5896	1372.14	0	NA	NA	NA	NA	NA	NA	NA	NA	1.36023	1.0091	2302	238.7	20.27	0.103692441	0.008805387	30
731	4084	m12	1	6.599	1	N	1	68.4	1	18	0	A	CN	CN	2012/7/19	7.605	NA	NA	NA	NA	NA	NA	NA	29	25	1.482	2.543	1.168	0.706	7.2612	2.9412	1437.09	0	NA	NA	NA	NA	NA	NA	NA	NA	1.36023	1.0091	2302	238.7	20.27	0.103692441	0.008805387	30
732	4084	m24	2	6.599	1	N	1	68.4	1	18	0	A	CN	CN	2013/7/12	11.57	1.28326	1.0155	2547	240.9	21.01	0.094581861	0.00824892	30	29	1.595	2.729	1.627	0.706	7.1267	2.56289	1452.3	NA	NA	NA	NA	NA	NA	NA	NA	NA	1.36023	1.0091	2302	238.7	20.27	0.103692441	0.008805387	30
733	4084	m48	4	6.599	1	N	1	68.4	1	18	0	A	CN	CN	2015/8/6	11.966	NA	0.9727	1975	231.4	20.59	0.117164557	0.010425316	30	28	1.437	2.729	1.504	0.706	7.3296	4.4904	1463.93	NA	NA	NA	NA	NA	NA	NA	NA	NA	1.36023	1.0091	2302	238.7	20.27	0.103692441	0.008805387	30
734	4084	m48	4	6.599	1	N	1	68.4	1	18	0	A	CN	CN	2015/8/6	11.966	NA	0.9727	2027	231.1	19.87	0.114010853	0.009802664	30	28	1.437	2.729	1.504	0.706	7.3296	4.4904	1463.93	NA	NA	NA	NA	NA	NA	NA	NA	NA	1.36023	1.0091	2302	238.7	20.27	0.103692441	0.008805387	30
736	4086	bl	0	7.942	1	Y	2	81.8	0	20	0	B	CN	CN	2011/7/12	7.942	1.38566	1.1555	925.1	105.5	8.26	0.114041725	0.008928764	28	24	0.34	0.027	-0.138	-0.984	5.9448	10.5276	1201.27	0	1	0	0	1	1	0	0	0	1.38566	1.1555	925.1	105.5	8.26	0.114041725	0.008928764	28
737	4086	m12	1	7.942	1	Y	2	81.8	0	20	0	B	CN	CN	2012/7/9	7.917	NA	NA	NA	NA	NA	NA	NA	26	26	0.771	-0.48	-0.516	-0.104	5.7624	13.3296	1217.74	0	1	0	0	1	1	0	0	0	1.38566	1.1555	925.1	105.5	8.26	0.114041725	0.008928764	28
738	4086	m24	2	7.942	1	Y	2	81.8	0	20	0	B	CN	CN	2013/8/6	10.161	1.37544	1.3607	827.3	112.1	8.87	0.135501027	0.010721625	25	25	0.462	-0.502	-0.49	-0.896	5.675	11.6755	1213.45	0	1	0	0	1	1	0	0	0	1.38566	1.1555	925.1	105.5	8.26	0.114041725	0.008928764	28
739	4086	m48	4	7.942	1	Y	2	81.8	0	20	0	B	CN	CN	2015/7/22	13.936	NA	NA	NA	NA	NA	NA	NA	27	24	0.56	-0.318	-0.411	-0.104	5.41508	13.1212	1214.39	NA	1	0	0	1	1	0	0	0	1.38566	1.1555	925.1	105.5	8.26	0.114041725	0.008928764	28
740	4089	bl	0	19.632	3	Y	6	73.7	0	18	1	D	AD	Dementia	2011/8/10	19.632	1.14074	1.5029	751.8	564.1	57.63	0.750332535	0.076656026	24	16	-1.463	0.311	-1.288	0.706	5.8062	15.5781	1504.94	0	1	0	0	0	1	1	0	0	1.14074	1.5029	751.8	564.1	57.63	0.750332535	0.076656026	24
742	4089	m24	2	19.632	3	Y	6	73.7	0	18	1	D	AD	Dementia	2013/7/24	12.879	1.04258	1.4672	633.5	429.2	43.16	0.677505919	0.06812944	18	12	-2.184	-1.915	-2.598	-0.674	5.71337	21.2283	1461.48	0	1	0	0	0	1	1	0	0	1.14074	1.5029	751.8	564.1	57.63	0.750332535	0.076656026	24
743	4090	bl	0	16.681	1	N	1	71.4	0	20	0	A	CN	CN	2011/7/11	16.681	1.34306	1.074	1687	195.7	17.53	0.116004742	0.010391227	30	25	0.802	1.539	1.504	-0.104	6.8891	2.67769	1357.52	0	NA	NA	NA	NA	NA	NA	NA	NA	1.34306	1.074	1687	195.7	17.53	0.116004742	0.010391227	30
744	4090	m12	1	16.681	1	N	1	71.4	0	20	0	A	CN	CN	2012/7/9	12.599	NA	NA	NA	NA	NA	NA	NA	30	28	1.453	2.162	1.627	0.706	7.1172	3.258	1423.97	0	NA	NA	NA	NA	NA	NA	NA	NA	1.34306	1.074	1687	195.7	17.53	0.116004742	0.010391227	30
745	4090	m24	2	16.681	1	N	1	71.4	0	20	0	A	CN	CN	2013/8/5	15.382	1.28085	1.066	1784	214	19	0.119955157	0.010650224	30	28	1.078	2.221	1.76	0.706	7.0236	1.7208	1413.99	NA	NA	NA	NA	NA	NA	NA	NA	NA	1.34306	1.074	1687	195.7	17.53	0.116004742	0.010391227	30
746	4092	bl	0	38.388	1	Y	2	81.5	1	14	0	B	CN	CN	2011/7/18	38.388	1.20562	1.2715	1261	433.2	41.02	0.343536875	0.032529738	29	26	0.471	0.431	-0.073	-0.104	6.27508	13.3083	1373.32	0	0	1	0	0	0	0	0	0	1.20562	1.2715	1261	433.2	41.02	0.343536875	0.032529738	29
747	4092	m12	1	38.388	4	Y	2	81.5	1	14	0	B	CN	MCI	2012/7/25	33.946	NA	NA	NA	NA	NA	NA	NA	24	21	-0.222	0.099	-0.653	0.706	6.1524	14.2956	1403.79	0	0	1	0	0	0	0	0	0	1.20562	1.2715	1261	433.2	41.02	0.343536875	0.032529738	29
748	4092	m24	2	38.388	2	Y	2	81.5	1	14	0	B	CN	MCI	2013/7/25	35.555	NA	NA	947.2	449.5	45.91	0.474556588	0.048469172	29	21	0.008	-0.422	-0.617	0.706	6.0096	14.04	1417.13	0	0	1	0	0	0	0	0	0	1.20562	1.2715	1261	433.2	41.02	0.343536875	0.032529738	29
749	4092	m36	3	38.388	2	Y	2	81.5	1	14	0	B	CN	MCI	2014/7/28	37.528	NA	NA	NA	NA	NA	NA	NA	30	20	0.039	-0.435	-0.593	0.706	NA	NA	NA	NA	NA	NA	NA	NA	NA	NA	NA	NA	1.20562	1.2715	1261	433.2	41.02	0.343536875	0.032529738	29
750	4092	m48	4	38.388	2	Y	2	81.5	1	14	0	B	CN	MCI	2015/7/8	46.309	NA	NA	NA	NA	NA	NA	NA	24	21	-0.789	-0.505	-0.766	-0.104	5.79454	15.3159	1432.58	NA	0	1	0	0	0	0	0	0	1.20562	1.2715	1261	433.2	41.02	0.343536875	0.032529738	29
751	4093	bl	0	11.168	1	Y	2	70	1	16	0	B	CN	CN	2011/7/25	11.168	1.18443	1.1128	858.7	129	10.42	0.150227087	0.012134622	29	26	1.239	0.238	1.422	-0.104	7.062	7.7988	1496.92	0	1	0	0	0	1	0	0	0	1.18443	1.1128	858.7	129	10.42	0.150227087	0.012134622	29
752	4093	m12	1	11.168	1	Y	2	70	1	16	0	B	CN	CN	2012/7/2	15.979	NA	NA	NA	NA	NA	NA	NA	30	29	1.137	0.238	1.76	0.706	6.75295	8.0424	1501.02	0	1	0	0	0	1	0	0	0	1.18443	1.1128	858.7	129	10.42	0.150227087	0.012134622	29
753	4094	bl	0	19.65	2	N	3	60	1	12	0	E	LMCI	MCI	2011/7/25	19.65	1.31685	1.0604	1754	159.4	12.99	0.090877993	0.007405929	26	15	-0.155	-0.778	-1.916	-1.402	5.8104	0.2304	1094.36	0	1	0	1	0	1	0	0	0	1.31685	1.0604	1754	159.4	12.99	0.090877993	0.007405929	26
754	4094	m12	1	19.65	3	N	3	60	1	12	0	E	LMCI	Dementia	2012/7/23	9.079	NA	NA	NA	NA	NA	NA	NA	27	22	0.621	-0.687	-0.657	-0.756	5.748	0.2844	1103.64	NA	1	0	1	0	1	0	0	0	1.31685	1.0604	1754	159.4	12.99	0.090877993	0.007405929	26
755	4094	m24	2	19.65	3	N	3	60	1	12	0	E	LMCI	Dementia	2013/7/15	11.015	1.23361	1.0397	1533	145.1	11.27	0.094651011	0.007351598	26	15	0.209	-0.625	-1.252	-0.104	5.7912	0.3456	1105.43	NA	1	0	1	0	1	0	0	0	1.31685	1.0604	1754	159.4	12.99	0.090877993	0.007405929	26
756	4094	m36	3	19.65	3	N	3	60	1	12	0	E	LMCI	Dementia	2014/8/4	10.881	NA	NA	NA	NA	NA	NA	NA	23	17	0.398	-0.708	-0.981	-1.402	NA	NA	NA	NA	NA	NA	NA	NA	NA	NA	NA	NA	1.31685	1.0604	1754	159.4	12.99	0.090877993	0.007405929	26
757	4094	m48	4	19.65	3	N	3	60	1	12	0	E	LMCI	Dementia	2015/8/27	12.679	NA	1.0093	1252	143.7	11.87	0.114776358	0.009480831	20	11	0.047	-1.532	-0.868	-2.009	5.76917	0.397782	1102.87	NA	1	0	1	0	1	0	0	0	1.31685	1.0604	1754	159.4	12.99	0.090877993	0.007405929	26
762	4100	bl	0	11.046	1	Y	2	78.5	1	12	0	B	CN	CN	2011/8/16	11.046	1.26935	1.3044	889.9	300.2	28.58	0.337341274	0.032115968	28	27	1.052	0.6	0.102	-0.756	6.6396	56.022	1392.93	NA	NA	NA	NA	NA	NA	NA	NA	NA	1.26935	1.3044	889.9	300.2	28.58	0.337341274	0.032115968	28
763	4100	m12	1	11.046	1	Y	2	78.5	1	12	0	B	CN	CN	2012/8/9	14.285	NA	NA	NA	NA	NA	NA	NA	29	25	0.64	0.537	0.309	-0.104	6.63	59.8332	1403.18	NA	NA	NA	NA	NA	NA	NA	NA	NA	1.26935	1.3044	889.9	300.2	28.58	0.337341274	0.032115968	28
764	4100	m24	2	11.046	1	Y	2	78.5	1	12	0	B	CN	CN	2013/8/30	14.988	1.23424	1.3022	NA	NA	NA	NA	NA	30	28	0.936	-0.454	-0.16	-0.104	6.6372	56.556	1423.3	NA	NA	NA	NA	NA	NA	NA	NA	NA	1.26935	1.3044	889.9	300.2	28.58	0.337341274	0.032115968	28
765	4100	m48	4	11.046	4	Y	2	78.5	1	12	0	B	CN	MCI	2015/8/28	14.393	NA	1.2974	NA	NA	NA	NA	NA	25	23	-0.183	0.403	-0.23	-0.104	6.3228	69.114	1431.94	NA	NA	NA	NA	NA	NA	NA	NA	NA	1.26935	1.3044	889.9	300.2	28.58	0.337341274	0.032115968	28
766	4102	bl	0	12.91	2	N	3	66.9	1	14	0	E	EMCI	MCI	2011/8/2	12.91	1.24032	0.974	1101	176.7	11.53	0.160490463	0.010472298	30	18	-0.098	0.088	-0.771	-0.104	5.34069	4.37827	1366.65	0	0	0	1	0	0	0	0	0	1.24032	0.974	1101	176.7	11.53	0.160490463	0.010472298	30
767	4102	m12	1	12.91	5	N	3	66.9	1	14	0	E	EMCI	Dementia	2012/7/10	8.08	NA	NA	NA	NA	NA	NA	NA	19	21	-1.026	-0.4	-1.509	-0.756	5.3256	4.8588	1406.38	0	0	0	1	0	0	0	0	0	1.24032	0.974	1101	176.7	11.53	0.160490463	0.010472298	30
768	4103	bl	0	9.655	1	N	1	70.9	0	20	0	A	CN	CN	2011/8/24	9.655	1.26181	1.0272	1432	188.4	17.69	0.131564246	0.012353352	29	24	0.813	0.214	-0.665	0.706	4.7928	1.5168	1094.92	0	1	0	0	0	1	1	0	0	1.26181	1.0272	1432	188.4	17.69	0.131564246	0.012353352	29
769	4103	m12	1	9.655	1	N	1	70.9	0	20	0	A	CN	CN	2012/8/22	6.673	NA	NA	NA	NA	NA	NA	NA	28	26	0.664	0.935	-0.136	-0.104	4.9836	1.7568	1164.09	0	1	0	0	0	1	1	0	0	1.26181	1.0272	1432	188.4	17.69	0.131564246	0.012353352	29
770	4103	m24	2	9.655	1	N	1	70.9	0	20	0	A	CN	CN	2013/8/20	2.762	1.24209	1.0196	NA	NA	NA	NA	NA	30	23	0.492	0.872	0.517	-0.104	4.84947	2.22918	1156.24	NA	1	0	0	0	1	1	0	0	1.26181	1.0272	1432	188.4	17.69	0.131564246	0.012353352	29
771	4104	bl	0	8.493	1	N	1	72.4	0	20	0	A	CN	CN	2011/7/11	8.493	1.50901	0.948	917.4	174.6	13.66	0.190320471	0.014889906	30	24	0.86	0.899	1.062	0.706	6.3732	1.344	1386.04	0	1	1	1	0	1	1	0	0	1.50901	0.948	917.4	174.6	13.66	0.190320471	0.014889906	30
772	4104	m12	1	8.493	1	N	1	72.4	0	20	0	A	CN	CN	2012/7/11	10.711	NA	NA	NA	NA	NA	NA	NA	27	25	0.523	1.331	0.602	-0.564	6.4176	1.734	1391.55	0	1	1	1	0	1	1	0	0	1.50901	0.948	917.4	174.6	13.66	0.190320471	0.014889906	30
773	4104	m24	2	8.493	1	N	1	72.4	0	20	0	A	CN	CN	2013/7/30	10.781	NA	NA	NA	NA	NA	NA	NA	29	25	0.743	0.492	-0.29	-1.204	5.89656	1.41844	1403.66	0	1	1	1	0	1	1	0	0	1.50901	0.948	917.4	174.6	13.66	0.190320471	0.014889906	30
774	4105	bl	0	25.635	1	N	1	70.8	1	18	0	A	CN	CN	2011/7/22	25.635	1.31464	1.0029	932.3	138.4	11.59	0.14845007	0.012431621	30	23	1.029	0.849	0.26	0.706	6.8232	2.9808	1304.74	NA	0	1	0	0	0	0	0	0	1.31464	1.0029	932.3	138.4	11.59	0.14845007	0.012431621	30
775	4105	m12	1	25.635	1	N	1	70.8	1	18	0	A	CN	CN	2012/8/1	13.306	NA	NA	NA	NA	NA	NA	NA	27	25	0.919	1.096	0.246	-0.253	6.8988	3.372	1293.47	0	0	1	0	0	0	0	0	0	1.31464	1.0029	932.3	138.4	11.59	0.14845007	0.012431621	30
776	4105	m24	2	25.635	1	N	1	70.8	1	18	0	A	CN	CN	2013/7/10	16.634	1.31872	1.0639	1258	143.6	12.23	0.114149444	0.009721781	30	23	1.49	1.605	0.782	-0.104	6.774	2.058	1282.65	0	0	1	0	0	0	0	0	0	1.31464	1.0029	932.3	138.4	11.59	0.14845007	0.012431621	30
778	4114	bl	0	13.714	2	Y	4	55	1	14	1	C	LMCI	MCI	2011/7/27	13.714	1.46141	1.2258	916.1	525.1	47.82	0.5731907	0.052199542	28	24	0.164	0.725	0.495	-2.483	6.5088	0.2184	1352.89	0	NA	NA	NA	NA	NA	NA	NA	NA	1.46141	1.2258	916.1	525.1	47.82	0.5731907	0.052199542	28
779	4114	m12	1	13.714	5	Y	4	55	1	14	1	C	LMCI	Dementia	2012/7/31	9.943	NA	NA	NA	NA	NA	NA	NA	27	23	-0.493	-0.22	0.504	0.706	6.4713	0.49656	1364.44	0	NA	NA	NA	NA	NA	NA	NA	NA	1.46141	1.2258	916.1	525.1	47.82	0.5731907	0.052199542	28
780	4114	m24	2	13.714	3	Y	4	55	1	14	1	C	LMCI	Dementia	2013/7/5	16.031	1.45901	1.2031	NA	NA	NA	NA	NA	27	24	-0.967	1.024	0.504	0.706	6.23236	0.539275	1377.81	NA	NA	NA	NA	NA	NA	NA	NA	NA	1.46141	1.2258	916.1	525.1	47.82	0.5731907	0.052199542	28
781	4114	m36	3	13.714	3	Y	4	55	1	14	1	C	LMCI	Dementia	2014/7/8	14.284	NA	NA	NA	NA	NA	NA	NA	27	23	-0.756	0.412	0.445	0.706	6.0922	0.636718	1372.13	NA	NA	NA	NA	NA	NA	NA	NA	NA	1.46141	1.2258	916.1	525.1	47.82	0.5731907	0.052199542	28
783	4115	bl	0	13.076	2	N	3	67.4	0	18	0	E	LMCI	MCI	2011/10/5	13.076	1.28966	0.9837	1968	231.9	20.59	0.117835366	0.010462398	29	25	0.419	1.222	0.986	0.706	8.316	2.9292	1440.56	0	1	0	0	0	1	0	0	0	1.28966	0.9837	1968	231.9	20.59	0.117835366	0.010462398	29
784	4115	m12	1	13.076	2	N	3	67.4	0	18	0	E	LMCI	MCI	2012/10/2	13.335	NA	NA	NA	NA	NA	NA	NA	30	27	-0.03	1.473	0.782	0.706	8.4744	3.03	1467.81	0	1	0	0	0	1	0	0	0	1.28966	0.9837	1968	231.9	20.59	0.117835366	0.010462398	29
785	4115	m24	2	13.076	2	N	3	67.4	0	18	0	E	LMCI	MCI	2013/9/30	11.854	1.36268	0.9921	2004	264.8	23.37	0.132135729	0.011661677	29	25	0.203	1.419	1.079	0.706	8.27333	2.20515	1475.76	NA	1	0	0	0	1	0	0	0	1.28966	0.9837	1968	231.9	20.59	0.117835366	0.010462398	29
786	4115	m36	3	13.076	2	N	3	67.4	0	18	0	E	LMCI	MCI	2014/10/2	15.984	NA	NA	NA	NA	NA	NA	NA	30	27	-0.019	1.316	0.782	0.706	NA	NA	NA	NA	NA	NA	NA	NA	NA	NA	NA	NA	1.28966	0.9837	1968	231.9	20.59	0.117835366	0.010462398	29
788	4119	bl	0	14.255	1	N	1	79.3	0	20	0	A	CN	CN	2011/8/18	14.255	1.3208	1.0036	1826	305.6	30.31	0.16736035	0.016599124	30	27	0.696	2.123	0.274	0.706	6.37061	1.80709	1531.88	0	1	0	0	0	1	1	0	0	1.3208	1.0036	1826	305.6	30.31	0.16736035	0.016599124	30
790	4119	m24	2	14.255	1	N	1	79.3	0	20	0	A	CN	CN	2013/7/31	7.442	1.30807	1.0047	NA	NA	NA	NA	NA	30	28	1.26	1.884	1.389	0.706	6.45725	1.82813	1559.52	NA	1	0	0	0	1	1	0	0	1.3208	1.0036	1826	305.6	30.31	0.16736035	0.016599124	30
793	4120	bl	0	16.988	1	Y	2	81.8	1	17	0	B	CN	CN	2011/7/28	16.988	1.21671	1.3243	666.1	298.9	30.52	0.448731422	0.045818946	30	24	0.397	-0.532	-0.076	-0.104	6.4128	4.7016	1287.99	0	1	0	0	0	1	0	0	0	1.21671	1.3243	666.1	298.9	30.52	0.448731422	0.045818946	30
794	4120	m12	1	16.988	1	Y	2	81.8	1	17	0	B	CN	CN	2012/7/17	18.725	NA	NA	NA	NA	NA	NA	NA	30	NA	0.574	-0.387	-0.262	0.706	6.3396	3.6948	1368.79	0	1	0	0	0	1	0	0	0	1.21671	1.3243	666.1	298.9	30.52	0.448731422	0.045818946	30
795	4120	m24	2	16.988	1	Y	2	81.8	1	17	0	B	CN	CN	2013/7/19	15.381	1.17133	1.3869	624.8	273.6	28.71	0.437900128	0.045950704	27	22	0.402	0.12	0.787	-0.253	6.25639	4.31553	1373.97	NA	1	0	0	0	1	0	0	0	1.21671	1.3243	666.1	298.9	30.52	0.448731422	0.045818946	30
797	4121	bl	0	14.378	1	N	1	89	0	16	0	A	CN	CN	2011/8/8	14.378	1.09505	0.9493	1345	304.8	26.15	0.2266171	0.019442379	27	19	0.371	-0.298	-0.184	-1.624	5.48068	4.0511	1347.17	0	1	0	0	0	1	1	0	0	1.09505	0.9493	1345	304.8	26.15	0.2266171	0.019442379	27
798	4121	m12	1	14.378	1	N	1	89	0	16	0	A	CN	CN	2012/8/13	14.504	NA	NA	NA	NA	NA	NA	NA	29	22	0.28	0.016	0.729	-1.269	5.49553	4.47316	1388.62	0	1	0	0	0	1	1	0	0	1.09505	0.9493	1345	304.8	26.15	0.2266171	0.019442379	27
799	4121	m24	2	14.378	1	N	1	89	0	16	0	A	CN	CN	2013/8/8	16.849	1.07091	0.9729	NA	NA	NA	NA	NA	27	24	0.93	-0.303	0.208	-1.501	5.41755	3.98921	1390.87	NA	1	0	0	0	1	1	0	0	1.09505	0.9493	1345	304.8	26.15	0.2266171	0.019442379	27
800	4121	m48	4	14.378	4	N	1	89	0	16	0	A	CN	MCI	2015/9/21	30.11	NA	0.9643	NA	NA	NA	NA	NA	23	22	0.25	0.027	-0.564	-0.756	5.24675	7.07735	1401.17	NA	1	0	0	0	1	1	0	0	1.09505	0.9493	1345	304.8	26.15	0.2266171	0.019442379	27
801	4122	bl	0	19.259	2	N	3	66.9	0	17	0	E	LMCI	MCI	2011/10/26	19.259	1.4369	0.9973	1002	343.4	36.58	0.342714571	0.036506986	30	25	0.11	1.133	0.33	-0.104	6.59143	2.40805	1608.65	0	1	1	0	0	0	0	0	0	1.4369	0.9973	1002	343.4	36.58	0.342714571	0.036506986	30
802	4122	m12	1	19.259	2	N	3	66.9	0	17	0	E	LMCI	MCI	2013/3/5	24.662	NA	NA	NA	NA	NA	NA	NA	26	23	-0.244	0.412	0.341	-0.104	6.2328	3.24	1643.22	0	1	1	0	0	0	0	0	0	1.4369	0.9973	1002	343.4	36.58	0.342714571	0.036506986	30
803	4122	m36	3	19.259	2	N	3	66.9	0	17	0	E	LMCI	MCI	2014/11/6	38.118	NA	0.956	NA	NA	NA	NA	NA	27	22	-0.444	0.412	-0.034	0.706	5.8824	4.2516	1641.6	NA	NA	NA	NA	NA	NA	NA	NA	NA	1.4369	0.9973	1002	343.4	36.58	0.342714571	0.036506986	30
804	4125	bl	0	10.853	1	N	1	75.8	1	12	1	A	CN	CN	2011/8/2	10.853	1.29862	0.9416	1685	159.1	14.88	0.094421365	0.008830861	30	24	0.602	1.103	0.76	-0.104	5.9412	1.8468	1176.71	0	1	0	1	0	1	0	0	0	1.29862	0.9416	1685	159.1	14.88	0.094421365	0.008830861	30
805	4125	m12	1	10.853	1	N	1	75.8	1	12	1	A	CN	CN	2012/7/17	10.342	NA	NA	NA	NA	NA	NA	NA	29	26	0.97	0.677	0.491	-0.896	5.9556	1.428	1255.66	0	1	0	1	0	1	0	0	0	1.29862	0.9416	1685	159.1	14.88	0.094421365	0.008830861	30
806	4125	m24	2	10.853	1	N	1	75.8	1	12	1	A	CN	CN	2013/8/28	19.719	NA	NA	NA	NA	NA	NA	NA	27	23	0.671	0.394	0.198	-0.448	NA	NA	NA	NA	NA	NA	NA	NA	NA	NA	NA	NA	1.29862	0.9416	1685	159.1	14.88	0.094421365	0.008830861	30
808	4127	bl	0	12.865	2	Y	4	63.1	1	16	0	C	EMCI	MCI	2011/8/11	12.865	1.41694	1.0424	744.5	99.79	8.21	0.134036266	0.011027535	30	26	1.438	1.189	0.247	0.706	6.90112	0.222918	1233.14	0	0	0	1	0	0	0	0	0	1.41694	1.0424	744.5	99.79	8.21	0.134036266	0.011027535	30
809	4127	m12	1	12.865	2	Y	4	63.1	1	16	0	C	EMCI	MCI	2012/8/3	19.246	NA	NA	NA	NA	NA	NA	NA	30	28	1.709	1.967	0.245	-0.104	7.1388	0.3948	1272.79	0	0	0	1	0	0	0	0	0	1.41694	1.0424	744.5	99.79	8.21	0.134036266	0.011027535	30
810	4127	m24	2	12.865	2	Y	4	63.1	1	16	0	C	EMCI	MCI	2013/9/11	9.968	1.37558	1.0786	740.4	112.6	9.32	0.152079957	0.01258779	28	29	2.144	1.133	0.726	-0.104	7.07465	1.05586	1271.44	NA	0	0	1	0	0	0	0	0	1.41694	1.0424	744.5	99.79	8.21	0.134036266	0.011027535	30
811	4127	m36	3	12.865	2	Y	4	63.1	1	16	0	C	EMCI	MCI	2014/9/11	12.947	NA	NA	NA	NA	NA	NA	NA	29	28	1.902	1.364	0.33	-0.104	NA	NA	NA	NA	NA	NA	NA	NA	NA	NA	NA	NA	1.41694	1.0424	744.5	99.79	8.21	0.134036266	0.011027535	30
813	4128	bl	0	6.097	2	Y	4	72.8	1	12	1	C	EMCI	MCI	2011/8/19	6.097	1.21044	1.26	879.1	237.6	22.98	0.270276419	0.026140371	24	21	0.265	-0.677	-0.172	-0.104	5.613	1.57644	1290.44	0	1	1	1	1	1	0	0	0	1.21044	1.26	879.1	237.6	22.98	0.270276419	0.026140371	24
814	4128	m12	1	6.097	2	Y	4	72.8	1	12	1	C	EMCI	MCI	2012/8/29	7.256	NA	NA	NA	NA	NA	NA	NA	26	20	0.059	-0.918	-0.44	-0.674	5.56494	2.25988	1359.78	NA	1	1	1	1	1	0	0	0	1.21044	1.26	879.1	237.6	22.98	0.270276419	0.026140371	24
815	4128	m24	2	6.097	2	Y	4	72.8	1	12	1	C	EMCI	MCI	2013/8/5	10.613	1.11831	1.225	903	242.8	23.77	0.268881506	0.026323367	24	25	0.092	0.341	0.094	-0.253	5.4372	3.4524	1359.84	NA	1	1	1	1	1	0	0	0	1.21044	1.26	879.1	237.6	22.98	0.270276419	0.026140371	24
816	4128	m36	3	6.097	2	Y	4	72.8	1	12	1	C	EMCI	MCI	2014/8/13	16.669	NA	NA	NA	NA	NA	NA	NA	24	23	-0.213	-0.105	0.186	-1.521	NA	NA	NA	NA	NA	NA	NA	NA	NA	NA	NA	NA	1.21044	1.26	879.1	237.6	22.98	0.270276419	0.026140371	24
817	4128	m48	4	6.097	2	Y	4	72.8	1	12	1	C	EMCI	MCI	2015/9/17	22.854	NA	1.3628	NA	NA	NA	NA	NA	24	17	-0.773	-0.05	0.246	-0.104	5.2788	3.486	1362.44	NA	1	1	1	1	1	0	0	0	1.21044	1.26	879.1	237.6	22.98	0.270276419	0.026140371	24
818	4131	bl	0	35.878	2	Y	4	82.4	0	18	1	C	LMCI	MCI	2011/8/5	35.878	1.06337	1.4709	589.1	308.6	28.22	0.523849941	0.047903582	24	18	-0.67	-0.581	-0.844	-0.896	5.0388	79.878	1315.72	NA	NA	NA	NA	NA	NA	NA	NA	NA	1.06337	1.4709	589.1	308.6	28.22	0.523849941	0.047903582	24
819	4131	m12	1	35.878	5	Y	4	82.4	0	18	1	C	LMCI	Dementia	2012/8/13	32.439	NA	NA	NA	NA	NA	NA	NA	25	17	-1.128	-1.112	-0.813	-0.104	4.9716	81.7836	1390.27	NA	NA	NA	NA	NA	NA	NA	NA	NA	1.06337	1.4709	589.1	308.6	28.22	0.523849941	0.047903582	24
820	4133	bl	0	2.953	2	N	3	79.7	0	18	1	E	EMCI	MCI	2011/8/1	2.953	1.0927	1.0689	1174	248.7	22.74	0.211839864	0.019369676	27	24	0.283	0.672	0.198	0.706	7.26	8.2548	1433.72	0	1	1	0	0	1	1	0	0	1.0927	1.0689	1174	248.7	22.74	0.211839864	0.019369676	27
821	4133	m12	1	2.953	2	N	3	79.7	0	18	1	E	EMCI	MCI	2012/8/7	11.941	NA	NA	NA	NA	NA	NA	NA	29	23	0.165	1.06	0.743	0.706	7.5684	8.6832	1444.28	0	1	1	0	0	1	1	0	0	1.0927	1.0689	1174	248.7	22.74	0.211839864	0.019369676	27
822	4133	m24	2	2.953	2	N	3	79.7	0	18	1	E	EMCI	MCI	2013/8/1	15.793	NA	1.0911	NA	NA	NA	NA	NA	29	21	0.601	0.644	0.928	0.706	7.42838	14.3415	1435.8	0	1	1	0	0	1	1	0	0	1.0927	1.0689	1174	248.7	22.74	0.211839864	0.019369676	27
823	4134	bl	0	20.717	2	Y	4	68.8	1	16	1	C	EMCI	MCI	2011/8/16	20.717	1.10464	1.5934	836.8	278.5	31.45	0.332815488	0.037583652	30	26	1.336	0.338	0.575	-0.104	6.9972	4.3704	1347.53	0	NA	NA	NA	NA	NA	NA	NA	NA	1.10464	1.5934	836.8	278.5	31.45	0.332815488	0.037583652	30
824	4134	m12	1	20.717	2	Y	4	68.8	1	16	1	C	EMCI	MCI	2012/10/9	20.598	NA	NA	NA	NA	NA	NA	NA	30	26	1.241	0.144	1.16	0.706	6.8616	4.7052	1361.92	0	NA	NA	NA	NA	NA	NA	NA	NA	1.10464	1.5934	836.8	278.5	31.45	0.332815488	0.037583652	30
825	4134	m24	2	20.717	2	Y	4	68.8	1	16	1	C	EMCI	MCI	2014/1/16	29.728	NA	NA	NA	NA	NA	NA	NA	28	22	1.404	-0.29	0.249	0.706	NA	NA	NA	NA	NA	NA	NA	NA	NA	NA	NA	NA	1.10464	1.5934	836.8	278.5	31.45	0.332815488	0.037583652	30
826	4136	bl	0	30.664	3	Y	6	66.7	0	20	1	D	AD	Dementia	2011/8/23	30.664	0.69827	1.5091	NA	NA	NA	NA	NA	24	19	-0.304	-2.014	-0.735	-0.984	6.96719	6.99814	1748.61	0	NA	NA	NA	NA	NA	NA	NA	NA	0.69827	1.5091	NA	NA	NA	NA	NA	24
827	4136	m12	1	30.664	3	Y	6	66.7	0	20	1	D	AD	Dementia	2012/8/27	35.898	NA	NA	NA	NA	NA	NA	NA	23	12	-1.326	-2.741	-1.595	-2.457	6.59711	4.05976	1752.84	0	NA	NA	NA	NA	NA	NA	NA	NA	0.69827	1.5091	NA	NA	NA	NA	NA	24
828	4136	m24	2	30.664	3	Y	6	66.7	0	20	1	D	AD	Dementia	2013/8/28	20.68	0.636743	1.4165	NA	NA	NA	NA	NA	17	10	-2.753	-2.719	-2.431	-2.772	NA	NA	NA	NA	NA	NA	NA	NA	NA	NA	NA	NA	0.69827	1.5091	NA	NA	NA	NA	NA	24
829	4136	m36	3	30.664	NA	Y	6	66.7	0	20	1	D	AD		2014/8/27	27.34	NA	NA	NA	NA	NA	NA	NA	NA	NA	NA	NA	NA	NA	NA	NA	NA	NA	NA	NA	NA	NA	NA	NA	NA	NA	0.69827	1.5091	NA	NA	NA	NA	NA	24
830	4138	bl	0	8.306	2	N	3	88.4	1	14	0	E	LMCI	MCI	2011/8/16	8.306	1.21587	0.9977	2477	359.5	33.03	0.145135244	0.013334679	26	20	-1.029	-0.509	0.04	-0.104	4.7652	27.5052	1275.44	1	1	0	1	0	1	0	0	0	1.21587	0.9977	2477	359.5	33.03	0.145135244	0.013334679	26
831	4138	m12	1	8.306	2	N	3	88.4	1	14	0	E	LMCI	MCI	2012/10/10	7.656	NA	NA	NA	NA	NA	NA	NA	24	21	-0.969	-0.5	0.344	-0.104	4.6896	27.5616	1346.62	1	1	0	1	0	1	0	0	0	1.21587	0.9977	2477	359.5	33.03	0.145135244	0.013334679	26
833	4138	m48	4	8.306	2	N	3	88.4	1	14	0	E	LMCI	MCI	2015/8/20	2.231	NA	1.0018	NA	NA	NA	NA	NA	21	16	-0.813	-0.552	-0.299	-1.921	4.35825	25.3753	1355.26	NA	1	0	1	0	1	0	0	0	1.21587	0.9977	2477	359.5	33.03	0.145135244	0.013334679	26
835	4143	bl	0	4.653	2	N	3	63.6	1	19	0	E	EMCI	MCI	2011/8/25	4.653	1.2444	1.0105	2208	243.1	20.79	0.110099638	0.009415761	29	23	0.214	0.747	0.101	-0.104	4.9524	4.4232	1248.31	0	1	0	0	0	1	1	0	0	1.2444	1.0105	2208	243.1	20.79	0.110099638	0.009415761	29
836	4143	m12	1	4.653	2	N	3	63.6	1	19	0	E	EMCI	MCI	2012/8/24	8.73	NA	NA	NA	NA	NA	NA	NA	29	23	0.052	0.6	-0.155	-0.104	4.75737	4.61988	1281.5	0	1	0	0	0	1	1	0	0	1.2444	1.0105	2208	243.1	20.79	0.110099638	0.009415761	29
837	4143	m24	2	4.653	2	N	3	63.6	1	19	0	E	EMCI	MCI	2013/8/28	1.663	1.23416	1.0205	2180	271.8	22.06	0.124678899	0.010119266	29	23	-0.051	1.01	-0.564	-0.104	4.73334	2.64432	1291.24	NA	1	0	0	0	1	1	0	0	1.2444	1.0105	2208	243.1	20.79	0.110099638	0.009415761	29
838	4143	m36	3	4.653	2	N	3	63.6	1	19	0	E	EMCI	MCI	2014/8/27	5.296	NA	NA	NA	NA	NA	NA	NA	27	22	-0.034	1.072	0.442	-0.104	NA	NA	NA	NA	NA	NA	NA	NA	NA	NA	NA	NA	1.2444	1.0105	2208	243.1	20.79	0.110099638	0.009415761	29
839	4143	m48	4	4.653	2	N	3	63.6	1	19	0	E	EMCI	MCI	2015/7/14	7.302	NA	0.9968	1950	273.9	20.95	0.140461538	0.01074359	27	22	-0.586	0.628	-0.592	0.706	4.41031	5.54092	1291.27	NA	1	0	0	0	1	1	0	0	1.2444	1.0105	2208	243.1	20.79	0.110099638	0.009415761	29
840	4146	bl	0	21.347	2	Y	4	61.8	0	14	2	C	EMCI	MCI	2011/9/14	21.347	1.34388	1.362	519.9	197.3	19.83	0.379496057	0.03814195	28	21	0.585	1.793	0.87	-0.984	7.0272	1.5576	1500.36	0	1	0	1	0	0	1	0	0	1.34388	1.362	519.9	197.3	19.83	0.379496057	0.03814195	28
841	4146	m12	1	21.347	2	Y	4	61.8	0	14	2	C	EMCI	MCI	2012/9/19	19.496	NA	NA	NA	NA	NA	NA	NA	28	22	0.879	2.229	0.188	0.706	6.996	1.6104	1537.46	0	1	0	1	0	0	1	0	0	1.34388	1.362	519.9	197.3	19.83	0.379496057	0.03814195	28
842	4146	m24	2	21.347	2	Y	4	61.8	0	14	2	C	EMCI	MCI	2013/9/9	19.712	1.3276	1.4117	647	232.7	24.03	0.359659969	0.037140649	30	24	0.905	1.492	0.782	0.706	6.8136	1.6884	1517.76	NA	1	0	1	0	0	1	0	0	1.34388	1.362	519.9	197.3	19.83	0.379496057	0.03814195	28
843	4146	m36	3	21.347	2	Y	4	61.8	0	14	2	C	EMCI	MCI	2014/9/8	20.429	NA	NA	NA	NA	NA	NA	NA	29	22	0.507	1.583	0.146	0.706	NA	NA	NA	NA	NA	NA	NA	NA	NA	NA	NA	NA	1.34388	1.362	519.9	197.3	19.83	0.379496057	0.03814195	28
845	4148	bl	0	14.274	1	N	1	73	0	18	0	A	CN	CN	2011/8/16	14.274	1.31031	1.0127	1300	186.7	14.82	0.143615385	0.0114	30	25	1.171	2.204	2.005	0.706	7.36822	2.78861	1408.49	0	0	1	0	0	0	0	0	0	1.31031	1.0127	1300	186.7	14.82	0.143615385	0.0114	30
846	4148	m12	1	14.274	1	N	1	73	0	18	0	A	CN	CN	2012/8/30	8.43	NA	NA	NA	NA	NA	NA	NA	29	28	0.923	2.581	2.72	0.706	7.55537	3.2998	1477.16	0	0	1	0	0	0	0	0	0	1.31031	1.0127	1300	186.7	14.82	0.143615385	0.0114	30
847	4148	m24	2	14.274	1	N	1	73	0	18	0	A	CN	CN	2013/8/6	12.493	1.30964	1.0336	1137	182.4	14.56	0.160422164	0.012805629	30	29	1.068	1.731	1.76	0.706	7.41773	4.00159	1477.86	0	0	1	0	0	0	0	0	0	1.31031	1.0127	1300	186.7	14.82	0.143615385	0.0114	30
848	4148	m24	2	14.274	1	N	1	73	0	18	0	A	CN	CN	2013/8/6	12.493	1.30964	1.0336	1272	181.5	14.99	0.142688679	0.011784591	30	29	1.068	1.731	1.76	0.706	7.41773	4.00159	1477.86	0	0	1	0	0	0	0	0	0	1.31031	1.0127	1300	186.7	14.82	0.143615385	0.0114	30
849	4148	m48	4	14.274	1	N	1	73	0	18	0	A	CN	CN	2015/8/4	10.84	NA	0.9972	1301	188.8	14.3	0.145119139	0.010991545	30	25	1.495	1.979	1.517	0.706	7.2964	3.40392	1482.68	NA	0	1	0	0	0	0	0	0	1.31031	1.0127	1300	186.7	14.82	0.143615385	0.0114	30
850	4149	bl	0	16.131	2	Y	4	73.3	0	14	1	C	EMCI	MCI	2011/8/19	16.131	1.31762	1.1807	958.3	202.9	18.54	0.211729104	0.01934676	24	21	-0.199	0.872	-0.347	-0.104	6.93849	15.3213	1467.61	0	1	0	0	0	1	1	0	1	1.31762	1.1807	958.3	202.9	18.54	0.211729104	0.01934676	24
851	4149	m12	1	16.131	2	Y	4	73.3	0	14	1	C	EMCI	MCI	2012/8/31	19.596	NA	NA	NA	NA	NA	NA	NA	28	21	-0.114	0.088	-0.365	-0.984	6.81	14.664	1501.63	0	1	0	0	0	1	1	0	1	1.31762	1.1807	958.3	202.9	18.54	0.211729104	0.01934676	24
852	4149	m24	2	16.131	2	Y	4	73.3	0	14	1	C	EMCI	MCI	2013/8/19	20.411	1.37275	1.2731	732.2	221.6	20.3	0.302649549	0.027724665	28	21	-0.119	-0.751	-0.882	0.706	6.8112	13.4796	1495.79	0	1	0	0	0	1	1	0	1	1.31762	1.1807	958.3	202.9	18.54	0.211729104	0.01934676	24
853	4149	m36	3	16.131	2	Y	4	73.3	0	14	1	C	EMCI	MCI	2015/4/2	25.804	NA	NA	NA	NA	NA	NA	NA	27	19	-0.437	-0.006	-0.616	-1.342	NA	NA	NA	NA	NA	NA	NA	NA	NA	NA	NA	NA	1.31762	1.1807	958.3	202.9	18.54	0.211729104	0.01934676	24
854	4150	bl	0	13.385	1	N	1	73.9	0	14	0	A	CN	CN	2011/9/1	13.385	1.29142	0.9775	2118	227	19.39	0.107176582	0.009154863	28	25	-0.333	0.977	0.382	-0.253	7.2132	2.6568	1487.28	NA	0	0	0	0	0	1	0	0	1.29142	0.9775	2118	227	19.39	0.107176582	0.009154863	28
856	4150	m24	2	13.385	1	N	1	73.9	0	14	0	A	CN	CN	2013/9/10	14.207	1.28675	1.0081	NA	NA	NA	NA	NA	30	23	0.391	-0.167	-0.134	-0.896	6.936	2.4348	1480.63	NA	0	0	0	0	0	1	0	0	1.29142	0.9775	2118	227	19.39	0.107176582	0.009154863	28
858	4151	bl	0	12.978	1	Y	2	72.2	0	14	0	B	CN	CN	2011/8/29	12.978	1.27975	1.375	492.7	189.6	17.85	0.384818348	0.036228943	29	27	0.413	1.167	0.865	-0.104	6.50467	3.89773	1163.48	0	NA	NA	NA	NA	NA	NA	NA	NA	1.27975	1.375	492.7	189.6	17.85	0.384818348	0.036228943	29
859	4151	m12	1	12.978	1	Y	2	72.2	0	14	0	B	CN	CN	2012/8/14	28.181	NA	NA	NA	NA	NA	NA	NA	29	24	0.387	0.835	0.87	-0.104	6.612	3.7512	1216.72	0	NA	NA	NA	NA	NA	NA	NA	NA	1.27975	1.375	492.7	189.6	17.85	0.384818348	0.036228943	29
860	4151	m24	2	12.978	1	Y	2	72.2	0	14	0	B	CN	CN	2013/9/10	23.015	1.23365	1.4661	NA	NA	NA	NA	NA	26	26	0.803	0.652	0.695	-0.253	6.55406	5.87463	1219.08	NA	NA	NA	NA	NA	NA	NA	NA	NA	1.27975	1.375	492.7	189.6	17.85	0.384818348	0.036228943	29
861	4151	m48	4	12.978	NA	Y	2	72.2	0	14	0	B	CN		2015/9/10	27.818	NA	1.3	NA	NA	NA	NA	NA	28	24	0.093	0.195	0.557	-0.756	6.65551	7.56587	1227.83	NA	NA	NA	NA	NA	NA	NA	NA	NA	1.27975	1.375	492.7	189.6	17.85	0.384818348	0.036228943	29
862	4152	bl	0	19.231	3	Y	6	60.7	0	18	0	D	AD	Dementia	2011/9/27	19.231	0.787513	1.3765	585.9	457.5	43.73	0.780849974	0.07463731	20	4	-1.913	-2.115	-2.351	-1.913	6.49933	1.58925	1374.59	0	0	0	1	0	0	0	0	0	0.787513	1.3765	585.9	457.5	43.73	0.780849974	0.07463731	20
863	4152	m12	1	19.231	3	Y	6	60.7	0	18	0	D	AD	Dementia	2012/10/9	21.387	NA	NA	NA	NA	NA	NA	NA	4	NA	-2.155	-2.719	-3.569	-3.224	NA	NA	NA	NA	NA	NA	NA	NA	NA	NA	NA	NA	0.787513	1.3765	585.9	457.5	43.73	0.780849974	0.07463731	20
864	4153	bl	0	24.346	3	Y	6	79.3	0	20	1	D	AD	Dementia	2011/9/9	24.346	1.11946	1.2749	519.2	405.9	42.01	0.781779661	0.080912943	22	23	-0.97	-0.991	0.394	-0.756	4.87617	2.27857	1522.33	NA	0	1	0	0	0	0	0	0	1.11946	1.2749	519.2	405.9	42.01	0.781779661	0.080912943	22
865	4153	m12	1	24.346	3	Y	6	79.3	0	20	1	D	AD	Dementia	2012/9/18	25.241	NA	NA	NA	NA	NA	NA	NA	22	20	-1.184	-0.457	-0.606	-0.104	4.8168	2.4012	1492.25	0	0	1	0	0	0	0	0	0	1.11946	1.2749	519.2	405.9	42.01	0.781779661	0.080912943	22
866	4153	m24	2	24.346	3	Y	6	79.3	0	20	1	D	AD	Dementia	2013/9/4	28.572	0.994828	1.5391	448.2	424	43.51	0.946006247	0.097077198	19	16	-1.322	-0.992	-0.781	-0.104	4.692	2.3616	1503.33	0	0	1	0	0	0	0	0	0	1.11946	1.2749	519.2	405.9	42.01	0.781779661	0.080912943	22
867	4155	bl	0	13.807	1	Y	2	77.6	1	14	1	B	CN	CN	2011/8/19	13.807	1.3666	1.6961	NA	NA	NA	NA	NA	28	22	0.595	0.016	0.495	0.706	6.444	2.544	1205.57	0	NA	NA	NA	NA	NA	NA	NA	NA	1.3666	1.6961	NA	NA	NA	NA	NA	28
868	4155	m12	1	13.807	1	Y	2	77.6	1	14	1	B	CN	CN	2013/2/20	9.588	NA	NA	NA	NA	NA	NA	NA	30	23	0.682	-0.236	0.337	-1.501	6.32046	2.26923	1286.95	0	NA	NA	NA	NA	NA	NA	NA	NA	1.3666	1.6961	NA	NA	NA	NA	NA	28
869	4157	bl	0	34.389	2	Y	4	81.1	1	19	0	C	EMCI	MCI	2011/9/23	34.389	1.29899	1.4027	1079	297.8	29.16	0.275996293	0.027025023	29	23	0.137	1.359	-0.562	-1.204	5.05236	14.2828	1237.16	0	1	0	0	0	1	0	0	0	1.29899	1.4027	1079	297.8	29.16	0.275996293	0.027025023	29
870	4157	m12	1	34.389	2	Y	4	81.1	1	19	0	C	EMCI	MCI	2012/9/25	32.278	NA	NA	NA	NA	NA	NA	NA	27	24	0.308	0.898	-0.452	-0.104	4.8828	13.7712	1276.03	0	1	0	0	0	1	0	0	0	1.29899	1.4027	1079	297.8	29.16	0.275996293	0.027025023	29
871	4157	m24	2	34.389	2	Y	4	81.1	1	19	0	C	EMCI	MCI	2013/10/10	40.148	NA	NA	NA	NA	NA	NA	NA	26	22	-0.014	1.193	-0.713	0.706	4.82592	24.6309	1286.81	0	1	0	0	0	1	0	0	0	1.29899	1.4027	1079	297.8	29.16	0.275996293	0.027025023	29
872	4157	m36	3	34.389	5	Y	4	81.1	1	19	0	C	EMCI	Dementia	2014/10/1	41.82	NA	NA	NA	NA	NA	NA	NA	25	18	-0.824	0.295	-0.74	-0.104	NA	NA	NA	NA	NA	NA	NA	NA	NA	NA	NA	NA	1.29899	1.4027	1079	297.8	29.16	0.275996293	0.027025023	29
873	4158	bl	0	48.854	1	N	1	84.3	0	18	0	A	CN	CN	2011/8/22	48.854	1.30967	0.9805	1644	203.8	16.87	0.123965937	0.010261557	30	29	1.247	0.832	1.389	-0.104	6.12024	1.42694	1325.69	1	1	0	0	0	1	1	0	0	1.30967	0.9805	1644	203.8	16.87	0.123965937	0.010261557	30
874	4158	m12	1	48.854	1	N	1	84.3	0	18	0	A	CN	CN	2012/8/20	47.074	NA	NA	NA	NA	NA	NA	NA	28	24	1.372	0.25	1.081	-0.871	6.288	1.5132	1357.03	0	1	0	0	0	1	1	0	0	1.30967	0.9805	1644	203.8	16.87	0.123965937	0.010261557	30
875	4158	m24	2	48.854	1	N	1	84.3	0	18	0	A	CN	CN	2013/8/29	52.047	1.30854	0.9833	1661	208.1	17.39	0.125285972	0.010469597	30	28	1.565	0.872	1.093	0.706	6.1908	1.686	1352.71	NA	1	0	0	0	1	1	0	0	1.30967	0.9805	1644	203.8	16.87	0.123965937	0.010261557	30
876	4158	m48	4	48.854	1	N	1	84.3	0	18	0	A	CN	CN	2015/9/3	51.773	NA	0.9574	NA	NA	NA	NA	NA	30	23	1.198	0.149	0.681	-1.204	6.1068	3.5364	1355.82	NA	1	0	0	0	1	1	0	0	1.30967	0.9805	1644	203.8	16.87	0.123965937	0.010261557	30
877	4159	bl	0	8.035	2	N	3	71	1	19	0	E	EMCI	MCI	2011/8/30	8.035	1.33852	1.0592	1380	194.9	17.89	0.141231884	0.012963768	30	25	0.995	1.048	1.389	-0.104	6.506	2.06233	1378.37	0	0	1	0	0	0	0	0	0	1.33852	1.0592	1380	194.9	17.89	0.141231884	0.012963768	30
878	4159	m12	1	8.035	2	N	3	71	1	19	0	E	EMCI	MCI	2012/8/28	10.804	NA	NA	NA	NA	NA	NA	NA	30	26	1.082	0.394	0.631	-0.104	6.3972	1.4604	1416.89	0	0	1	0	0	0	0	0	0	1.33852	1.0592	1380	194.9	17.89	0.141231884	0.012963768	30
879	4159	m24	2	8.035	2	N	3	71	1	19	0	E	EMCI	MCI	2013/9/17	11.259	1.28979	1.0579	NA	NA	NA	NA	NA	30	27	1.111	0.817	0.426	-0.984	6.3648	1.4616	1419.36	NA	0	1	0	0	0	0	0	0	1.33852	1.0592	1380	194.9	17.89	0.141231884	0.012963768	30
881	4160	bl	0	13.566	2	N	3	74.1	0	12	0	E	EMCI	MCI	2011/10/7	13.566	1.30678	0.9502	1035	126.3	10.84	0.122028986	0.01047343	25	21	-0.291	0.16	0.091	-0.104	6.51802	2.01961	1452.45	0	1	1	1	0	1	0	0	0	1.30678	0.9502	1035	126.3	10.84	0.122028986	0.01047343	25
883	4160	m24	2	13.566	2	N	3	74.1	0	12	0	E	EMCI	MCI	2013/11/7	12.355	1.34241	0.9399	1219	131.8	11.4	0.108121411	0.009351928	29	21	0.543	-0.369	0.259	-0.896	6.498	1.8576	1494.32	NA	1	1	1	0	1	0	0	0	1.30678	0.9502	1035	126.3	10.84	0.122028986	0.01047343	25
886	4162	bl	0	29.859	2	Y	4	71.3	1	16	2	C	LMCI	MCI	2011/9/8	29.859	1.14715	1.4662	778.8	340.7	35.37	0.437467899	0.045416025	26	23	-0.647	0.791	0.228	-0.104	6.15029	2.98046	1375.61	0	0	1	0	0	0	0	0	0	1.14715	1.4662	778.8	340.7	35.37	0.437467899	0.045416025	26
887	4162	m12	1	29.859	2	Y	4	71.3	1	16	2	C	LMCI	MCI	2012/8/23	19.122	NA	NA	NA	NA	NA	NA	NA	26	21	-0.806	0.579	0.254	-0.104	5.49677	1.6239	1391.07	0	0	1	0	0	0	0	0	0	1.14715	1.4662	778.8	340.7	35.37	0.437467899	0.045416025	26
888	4162	m24	2	29.859	5	Y	4	71.3	1	16	2	C	LMCI	Dementia	2013/9/27	19.513	1.16005	1.4849	NA	NA	NA	NA	NA	22	21	-1.146	0.716	0.001	-0.448	5.56113	1.17832	1414.37	NA	0	1	0	0	0	0	0	0	1.14715	1.4662	778.8	340.7	35.37	0.437467899	0.045416025	26
889	4162	m36	3	29.859	3	Y	4	71.3	1	16	2	C	LMCI	Dementia	2014/9/25	18.131	NA	NA	NA	NA	NA	NA	NA	25	20	-1.102	0.205	-0.043	-0.674	NA	NA	NA	NA	NA	NA	NA	NA	NA	NA	NA	NA	1.14715	1.4662	778.8	340.7	35.37	0.437467899	0.045416025	26
891	4164	bl	0	9.861	1	N	1	72.6	0	12	0	A	CN	CN	2011/11/28	9.861	1.41676	0.9558	2281	230.5	19.52	0.10105217	0.00855765	30	30	0.713	2.543	1.464	0.706	6.58209	3.15823	1506.57	0	0	1	0	0	1	0	0	0	1.41676	0.9558	2281	230.5	19.52	0.10105217	0.00855765	30
892	4164	m12	1	9.861	1	N	1	72.6	0	12	0	A	CN	CN	2012/12/12	9.728	NA	NA	NA	NA	NA	NA	NA	29	27	0.61	2.123	0.836	0.706	6.5748	2.0508	1548.72	0	0	1	0	0	1	0	0	0	1.41676	0.9558	2281	230.5	19.52	0.10105217	0.00855765	30
893	4164	m24	2	9.861	1	N	1	72.6	0	12	0	A	CN	CN	2013/12/18	13.91	1.38728	0.9905	2357	245.3	21.11	0.104072974	0.0089563	28	27	1.065	1.583	0.401	0.706	6.666	2.4888	1544.74	NA	0	1	0	0	1	0	0	0	1.41676	0.9558	2281	230.5	19.52	0.10105217	0.00855765	30
894	4164	m24	2	9.861	1	N	1	72.6	0	12	0	A	CN	CN	2013/12/18	13.91	1.38728	0.9905	2353	235.5	19.76	0.100084998	0.00839779	28	27	1.065	1.583	0.401	0.706	6.666	2.4888	1544.74	NA	0	1	0	0	1	0	0	0	1.41676	0.9558	2281	230.5	19.52	0.10105217	0.00855765	30
896	4167	bl	0	44.125	2	Y	4	69.5	1	16	1	C	LMCI	MCI	2011/8/25	44.125	0.931003	1.5395	645.3	301.7	29.43	0.46753448	0.045606695	28	16	-0.719	-2.011	-0.644	-1.33	5.67306	0.208235	1343.5	0	0	0	1	0	0	1	0	0	0.931003	1.5395	645.3	301.7	29.43	0.46753448	0.045606695	28
897	4167	m12	1	44.125	5	Y	4	69.5	1	16	1	C	LMCI	Dementia	2012/8/21	18.97	NA	NA	NA	NA	NA	NA	NA	23	16	-0.96	-1.912	-0.609	-2.235	5.622	0.378	1390.17	0	0	0	1	0	0	1	0	0	0.931003	1.5395	645.3	301.7	29.43	0.46753448	0.045606695	28
898	4167	m24	2	44.125	3	Y	4	69.5	1	16	1	C	LMCI	Dementia	2013/8/22	51.277	0.840262	1.3544	519.3	281.7	27.42	0.542461005	0.052801849	21	14	-1.106	-2.011	-0.813	-1.33	5.55	0.6024	1404.34	0	0	0	1	0	0	1	0	0	0.931003	1.5395	645.3	301.7	29.43	0.46753448	0.045606695	28
899	4167	m36	3	44.125	3	Y	4	69.5	1	16	1	C	LMCI	Dementia	2014/8/27	64.958	NA	NA	NA	NA	NA	NA	NA	18	10	-1.172	-2.441	-0.616	-2.772	NA	NA	NA	NA	NA	NA	NA	NA	NA	NA	NA	NA	0.931003	1.5395	645.3	301.7	29.43	0.46753448	0.045606695	28
900	4167	m48	4	44.125	3	Y	4	69.5	1	16	1	C	LMCI	Dementia	2015/9/3	61.861	NA	1.5014	NA	NA	NA	NA	NA	15	7	-2.034	-3.011	-1.382	-3.01	5.04	0.4644	1399.5	NA	0	0	1	0	0	1	0	0	0.931003	1.5395	645.3	301.7	29.43	0.46753448	0.045606695	28
901	4168	bl	0	4.111	2	Y	4	82.2	0	17	1	C	EMCI	MCI	2011/9/8	4.111	1.36302	1.0775	723.4	240.5	21.1	0.332457838	0.029167819	29	24	0.434	0.658	1.19	0.706	7.14289	13.027	1430.36	0	1	0	0	0	1	1	0	0	1.36302	1.0775	723.4	240.5	21.1	0.332457838	0.029167819	29
902	4168	m12	1	4.111	2	Y	4	82.2	0	17	1	C	EMCI	MCI	2012/9/6	3.329	NA	NA	NA	NA	NA	NA	NA	28	28	0.818	1.197	1.504	0.706	7.26425	14.5384	1454.59	0	1	0	0	0	1	1	0	0	1.36302	1.0775	723.4	240.5	21.1	0.332457838	0.029167819	29
903	4168	m24	2	4.111	2	Y	4	82.2	0	17	1	C	EMCI	MCI	2013/9/12	6.019	1.29571	1.0874	769.7	243.7	22.62	0.316616864	0.029388073	27	27	0.926	0.899	1.282	0.706	7.19246	12.615	1446.87	0	1	0	0	0	1	1	0	0	1.36302	1.0775	723.4	240.5	21.1	0.332457838	0.029167819	29
904	4168	m36	3	4.111	2	Y	4	82.2	0	17	1	C	EMCI	MCI	2014/9/17	15.946	NA	NA	NA	NA	NA	NA	NA	28	25	0.748	1.359	0.87	0.706	NA	NA	NA	NA	NA	NA	NA	NA	NA	NA	NA	NA	1.36302	1.0775	723.4	240.5	21.1	0.332457838	0.029167819	29
906	4169	bl	0	43.541	2	Y	4	62	1	13	0	C	LMCI	MCI	2011/8/29	43.541	1.31584	1.1183	1558	228.8	21.86	0.146854942	0.014030809	28	25	0.794	0.253	0.485	-0.564	6.51	2.1216	1418.57	0	1	0	1	0	1	1	0	0	1.31584	1.1183	1558	228.8	21.86	0.146854942	0.014030809	28
907	4169	m12	1	43.541	2	Y	4	62	1	13	0	C	LMCI	MCI	2012/8/29	32.671	NA	NA	NA	NA	NA	NA	NA	27	24	0.476	0.312	0.422	-0.104	6.4344	2.3136	1438.59	0	1	0	1	0	1	1	0	0	1.31584	1.1183	1558	228.8	21.86	0.146854942	0.014030809	28
908	4169	m24	2	43.541	2	Y	4	62	1	13	0	C	LMCI	MCI	2013/9/13	42.226	1.2643	1.043	1236	205.1	18.33	0.165938511	0.014830097	26	26	0.456	0.253	0.575	-0.104	6.0615	2.03963	1434.26	NA	1	0	1	0	1	1	0	0	1.31584	1.1183	1558	228.8	21.86	0.146854942	0.014030809	28
909	4169	m36	3	43.541	2	Y	4	62	1	13	0	C	LMCI	MCI	2014/9/18	42.652	NA	NA	NA	NA	NA	NA	NA	27	22	0.69	0.45	0.101	-0.104	NA	NA	NA	NA	NA	NA	NA	NA	NA	NA	NA	NA	1.31584	1.1183	1558	228.8	21.86	0.146854942	0.014030809	28
910	4169	m48	4	43.541	2	Y	4	62	1	13	0	C	LMCI	MCI	2015/8/20	36.467	NA	1.0667	1816	286.5	24.6	0.157764317	0.013546256	27	24	0.468	1.119	0.928	-1.03	6.16696	2.46812	1484.28	NA	1	0	1	0	1	1	0	0	1.31584	1.1183	1558	228.8	21.86	0.146854942	0.014030809	28
911	4170	bl	0	13.846	2	Y	4	65.6	1	18	1	C	LMCI	MCI	2011/9/8	13.846	1.52977	1.1868	1073	168.9	17.37	0.157409133	0.016188257	30	28	1.497	1.558	1.141	0.706	7.5768	0.8592	1308.19	0	1	0	0	0	1	1	0	0	1.52977	1.1868	1073	168.9	17.37	0.157409133	0.016188257	30
912	4170	m12	1	13.846	2	Y	4	65.6	1	18	1	C	LMCI	MCI	2012/9/14	20.877	NA	NA	NA	NA	NA	NA	NA	30	27	1.877	1.558	1.719	0.706	7.896	0.996	1350.69	0	1	0	0	0	1	1	0	0	1.52977	1.1868	1073	168.9	17.37	0.157409133	0.016188257	30
913	4170	m24	2	13.846	2	Y	4	65.6	1	18	1	C	LMCI	MCI	2013/9/27	17.805	1.50149	1.3205	829.3	157.2	16.73	0.189557458	0.02017364	30	27	2.319	1.783	1.314	-0.104	7.53383	0.95174	1345.01	NA	1	0	0	0	1	1	0	0	1.52977	1.1868	1073	168.9	17.37	0.157409133	0.016188257	30
914	4170	m36	3	13.846	2	Y	4	65.6	1	18	1	C	LMCI	MCI	2014/9/17	13.017	NA	NA	NA	NA	NA	NA	NA	29	26	1.88	1.918	1.141	0.706	NA	NA	NA	NA	NA	NA	NA	NA	NA	NA	NA	NA	1.52977	1.1868	1073	168.9	17.37	0.157409133	0.016188257	30
915	4170	m48	4	13.846	2	Y	4	65.6	1	18	1	C	LMCI	MCI	2015/9/25	22.004	NA	NA	NA	NA	NA	NA	NA	30	30	1.954	1.015	1.76	0.706	7.9224	1.4076	1349.27	NA	1	0	0	0	1	1	0	0	1.52977	1.1868	1073	168.9	17.37	0.157409133	0.016188257	30
919	4172	bl	0	23.934	3	Y	6	75.8	0	16	0	D	AD	Dementia	2011/9/1	23.934	1.12559	1.0032	651.4	382	47.67	0.586429229	0.073180841	23	10	-0.893	-0.855	-2.48	-0.448	6.45795	4.30886	1527.47	0	NA	NA	NA	NA	NA	NA	NA	NA	1.12559	1.0032	651.4	382	47.67	0.586429229	0.073180841	23
920	4172	m12	1	23.934	3	Y	6	75.8	0	16	0	D	AD	Dementia	2012/8/16	27.61	NA	NA	NA	NA	NA	NA	NA	15	9	-1.212	-1.8	-2.629	-0.448	6.35116	3.82164	1566.26	0	NA	NA	NA	NA	NA	NA	NA	NA	1.12559	1.0032	651.4	382	47.67	0.586429229	0.073180841	23
921	4172	m24	2	23.934	3	Y	6	75.8	0	16	0	D	AD	Dementia	2013/9/11	25.056	1.01019	1.0093	NA	NA	NA	NA	NA	11	3	-1.996	-3.017	-3.922	-0.896	6.29243	4.89085	1578.16	NA	NA	NA	NA	NA	NA	NA	NA	NA	1.12559	1.0032	651.4	382	47.67	0.586429229	0.073180841	23
922	4173	bl	0	17.942	1	N	1	69.8	1	12	0	A	CN	CN	2011/9/20	17.942	1.29888	1.0941	1358	161.1	13.03	0.118630339	0.009594993	30	28	1.474	1.531	1.76	-0.104	5.9364	2.6412	1199.99	0	1	0	0	0	1	0	0	0	1.29888	1.0941	1358	161.1	13.03	0.118630339	0.009594993	30
923	4173	m12	1	17.942	1	N	1	69.8	1	12	0	A	CN	CN	2012/9/25	20.775	NA	NA	NA	NA	NA	NA	NA	30	29	1.053	1.708	1.161	0.706	5.9292	3.4284	1254.05	0	1	0	0	0	1	0	0	0	1.29888	1.0941	1358	161.1	13.03	0.118630339	0.009594993	30
924	4173	m24	2	17.942	1	N	1	69.8	1	12	0	A	CN	CN	2013/9/27	19.053	1.39658	1.0823	1304	157.4	12.37	0.120705521	0.009486196	30	28	1.34	2.247	1.275	-0.564	5.8812	3.5748	1264.57	NA	NA	NA	NA	NA	NA	NA	NA	NA	1.29888	1.0941	1358	161.1	13.03	0.118630339	0.009594993	30
926	4174	bl	0	15.988	1	Y	2	73.7	1	18	1	B	CN	CN	2011/8/31	15.988	1.33746	1.4998	734.6	260.9	26.77	0.35515927	0.036441601	29	30	1.263	1.01	1.616	0.706	6.96919	1.73663	1315.23	0	1	1	0	0	1	1	0	0	1.33746	1.4998	734.6	260.9	26.77	0.35515927	0.036441601	29
927	4174	m12	1	15.988	1	Y	2	73.7	1	18	1	B	CN	CN	2012/10/30	19.499	NA	NA	NA	NA	NA	NA	NA	29	28	1.741	1.101	1.693	0.706	7.1064	1.7232	1342.34	0	1	1	0	0	1	1	0	0	1.33746	1.4998	734.6	260.9	26.77	0.35515927	0.036441601	29
928	4175	bl	0	20.289	2	Y	4	75.5	0	20	1	C	EMCI	MCI	2011/8/30	20.289	1.17903	1.2101	1133	310	29.16	0.273609885	0.025736981	27	19	0.322	0.479	0.74	-0.896	7.5624	0.7248	1393.01	0	1	0	0	1	0	1	0	0	1.17903	1.2101	1133	310	29.16	0.273609885	0.025736981	27
929	4175	m12	1	20.289	2	Y	4	75.5	0	20	1	C	EMCI	MCI	2012/8/3	20.313	NA	NA	NA	NA	NA	NA	NA	27	23	0.376	0.253	0.782	-0.253	7.812	0.654	1466.01	0	1	0	0	1	0	1	0	0	1.17903	1.2101	1133	310	29.16	0.273609885	0.025736981	27
930	4175	m24	2	20.289	2	Y	4	75.5	0	20	1	C	EMCI	MCI	2013/8/12	28.538	NA	NA	857.7	304.3	29.2	0.354786056	0.034044538	30	23	0.507	-0.495	1.037	-0.448	7.7172	0.702	1462.64	0	1	0	0	1	0	1	0	0	1.17903	1.2101	1133	310	29.16	0.273609885	0.025736981	27
931	4175	m36	3	20.289	2	Y	4	75.5	0	20	1	C	EMCI	MCI	2014/8/25	26.143	NA	NA	NA	NA	NA	NA	NA	27	25	0.712	-0.639	0.561	-0.104	NA	NA	NA	NA	NA	NA	NA	NA	NA	NA	NA	NA	1.17903	1.2101	1133	310	29.16	0.273609885	0.025736981	27
932	4175	m48	4	20.289	2	Y	4	75.5	0	20	1	C	EMCI	MCI	2015/9/10	27.54	NA	1.3401	NA	NA	NA	NA	NA	25	22	0.454	0.171	0.733	-0.104	7.41637	0.624705	1469.12	NA	1	0	0	1	0	1	0	0	1.17903	1.2101	1133	310	29.16	0.273609885	0.025736981	27
933	4176	bl	0	32.932	1	Y	2	84	0	20	1	B	CN	CN	2011/9/7	32.932	1.30432	1.2203	821.7	453.5	47.95	0.551904588	0.058354631	30	25	1.719	0.253	0.87	-0.104	7.7652	5.9544	1463.14	0	1	0	0	0	0	1	0	0	1.30432	1.2203	821.7	453.5	47.95	0.551904588	0.058354631	30
934	4176	m12	1	32.932	1	Y	2	84	0	20	1	B	CN	CN	2012/9/7	33.798	NA	NA	NA	NA	NA	NA	NA	28	26	1.439	-0.272	1.104	0.706	7.55786	6.78766	1497.81	0	1	0	0	0	0	1	0	0	1.30432	1.2203	821.7	453.5	47.95	0.551904588	0.058354631	30
935	4176	m24	2	32.932	1	Y	2	84	0	20	1	B	CN	CN	2013/9/4	34.441	1.23984	1.2752	1225	501.7	49.98	0.40955102	0.0408	30	26	1.684	0.832	1.161	0.706	7.75007	6.78232	1535.49	0	1	0	0	0	0	1	0	0	1.30432	1.2203	821.7	453.5	47.95	0.551904588	0.058354631	30
936	4176	m48	4	32.932	1	Y	2	84	0	20	1	B	CN	CN	2016/1/4	33.379	NA	1.2489	1042	494.1	53.28	0.474184261	0.051132438	30	24	1.533	0.03	0.419	0.706	7.2312	9.3228	1532.13	NA	1	0	0	0	0	1	0	0	1.30432	1.2203	821.7	453.5	47.95	0.551904588	0.058354631	30
937	4176	m48	4	32.932	1	Y	2	84	0	20	1	B	CN	CN	2016/1/4	33.379	NA	1.2489	1057	511.6	54.74	0.484011353	0.051788079	30	24	1.533	0.03	0.419	0.706	7.2312	9.3228	1532.13	NA	1	0	0	0	0	1	0	0	1.30432	1.2203	821.7	453.5	47.95	0.551904588	0.058354631	30
938	4177	bl	0	20.649	1	N	1	84.9	0	20	0	A	CN	CN	2011/9/7	20.649	1.52691	1.0228	924.7	177.9	15.28	0.19238672	0.016524278	30	25	0.811	1.419	0.686	0.706	8.4528	13.512	1552.45	1	1	0	0	0	0	0	0	0	1.52691	1.0228	924.7	177.9	15.28	0.19238672	0.016524278	30
939	4177	m12	1	20.649	1	N	1	84.9	0	20	0	A	CN	CN	2012/9/6	20.451	NA	NA	NA	NA	NA	NA	NA	29	23	1.697	1.664	0.605	0.706	8.4432	13.266	1606.19	0	1	0	0	0	0	0	0	0	1.52691	1.0228	924.7	177.9	15.28	0.19238672	0.016524278	30
940	4177	m24	2	20.649	1	N	1	84.9	0	20	0	A	CN	CN	2013/9/6	19.017	NA	1.0462	957.7	188	16.01	0.196303644	0.016717135	30	24	1.318	1.06	0.445	-0.564	8.21994	11.509	1622.99	NA	1	0	0	0	0	0	0	0	1.52691	1.0228	924.7	177.9	15.28	0.19238672	0.016524278	30
941	4177	m48	4	20.649	NA	N	1	84.9	0	20	0	A	CN		2015/10/12	22.328	NA	1.0684	869.9	214.5	18.96	0.246580067	0.021795609	30	26	1.063	1.465	1.079	0.706	8.1912	17.094	1664.68	NA	NA	NA	NA	NA	NA	NA	NA	NA	1.52691	1.0228	924.7	177.9	15.28	0.19238672	0.016524278	30
942	4179	bl	0	32.468	1	Y	2	83	0	20	2	B	CN	CN	2011/9/7	32.468	1.33996	1.5263	301.4	215.8	22.03	0.715992037	0.073092236	30	23	0.734	1.29	1.2	0.706	7.032	24.4584	1530.38	0	1	1	0	0	1	1	0	0	1.33996	1.5263	301.4	215.8	22.03	0.715992037	0.073092236	30
943	4179	m12	1	32.468	1	Y	2	83	0	20	2	B	CN	CN	2012/9/5	26.719	NA	NA	NA	NA	NA	NA	NA	30	25	0.992	0.872	0.986	-0.104	6.9252	21.0468	1556.51	0	1	1	0	0	1	1	0	0	1.33996	1.5263	301.4	215.8	22.03	0.715992037	0.073092236	30
944	4179	m24	2	32.468	1	Y	2	83	0	20	2	B	CN	CN	2013/9/18	18.977	1.30489	1.5841	325.6	207.2	22.85	0.636363636	0.070178133	27	24	0.836	-0.087	0.729	-0.564	6.822	23.8812	1583.07	NA	1	1	0	0	1	1	0	0	1.33996	1.5263	301.4	215.8	22.03	0.715992037	0.073092236	30
946	4184	bl	0	4.236	2	N	3	62.3	1	20	0	E	EMCI	MCI	2011/9/22	4.236	1.34095	0.977	1275	108.4	9.42	0.085019608	0.007388235	30	26	1.812	0.672	0.093	0.706	6.48064	0.569976	1286.04	0	1	1	0	0	0	0	0	0	1.34095	0.977	1275	108.4	9.42	0.085019608	0.007388235	30
947	4184	m12	1	4.236	2	N	3	62.3	1	20	0	E	EMCI	MCI	2012/9/19	3.657	NA	NA	NA	NA	NA	NA	NA	29	26	1.705	1.906	0.926	0.706	6.39521	0.45518	1294.67	0	1	1	0	0	0	0	0	0	1.34095	0.977	1275	108.4	9.42	0.085019608	0.007388235	30
948	4184	m24	2	4.236	2	N	3	62.3	1	20	0	E	EMCI	MCI	2013/9/12	8.169	1.42915	1.0441	NA	NA	NA	NA	NA	29	29	2.058	1.236	1.389	0.706	6.5448	0.4104	1296.04	NA	1	1	0	0	0	0	0	0	1.34095	0.977	1275	108.4	9.42	0.085019608	0.007388235	30
949	4184	m36	3	4.236	7	N	3	62.3	1	20	0	E	EMCI	CN	2014/9/18	7.853	NA	NA	NA	NA	NA	NA	NA	30	27	1.843	1.167	1.389	-0.104	NA	NA	NA	NA	NA	NA	NA	NA	NA	NA	NA	NA	1.34095	0.977	1275	108.4	9.42	0.085019608	0.007388235	30
950	4184	m48	4	4.236	1	N	3	62.3	1	20	0	E	EMCI	CN	2015/10/5	11.604	NA	NA	NA	NA	NA	NA	NA	29	29	1.93	1.492	1.03	0.706	6.26573	0.943731	1290.05	NA	1	1	0	0	0	0	0	0	1.34095	0.977	1275	108.4	9.42	0.085019608	0.007388235	30
951	4185	bl	0	5.682	2	Y	4	80.4	0	20	0	C	EMCI	MCI	2011/9/29	5.682	1.14603	1.0066	723.1	101.9	9.55	0.140921034	0.013207025	28	26	0.638	0.272	-0.223	-0.104	5.55618	8.17151	1339.42	0	1	0	0	0	0	0	0	0	1.14603	1.0066	723.1	101.9	9.55	0.140921034	0.013207025	28
952	4185	m12	1	5.682	2	Y	4	80.4	0	20	0	C	EMCI	MCI	2012/9/27	9.203	NA	NA	NA	NA	NA	NA	NA	27	25	0.847	0.537	0.224	-0.104	5.57846	5.65644	1388.34	0	1	0	0	0	0	0	0	0	1.14603	1.0066	723.1	101.9	9.55	0.140921034	0.013207025	28
953	4185	m24	2	5.682	2	Y	4	80.4	0	20	0	C	EMCI	MCI	2013/9/26	2.757	1.11068	1.0593	NA	NA	NA	NA	NA	28	26	0.665	-0.105	0.066	0.706	5.45345	6.25921	1377.05	0	1	0	0	0	0	0	0	0	1.14603	1.0066	723.1	101.9	9.55	0.140921034	0.013207025	28
954	4185	m36	3	5.682	2	Y	4	80.4	0	20	0	C	EMCI	MCI	2014/9/23	2.197	NA	NA	NA	NA	NA	NA	NA	27	27	0.818	0.338	0.878	0.706	NA	NA	NA	NA	NA	NA	NA	NA	NA	NA	NA	NA	1.14603	1.0066	723.1	101.9	9.55	0.140921034	0.013207025	28
955	4185	m48	4	5.682	2	Y	4	80.4	0	20	0	C	EMCI	MCI	2015/9/24	9.356	NA	1.1101	NA	NA	NA	NA	NA	28	23	0.486	0.214	0.504	0.706	5.28883	7.73211	1392.03	NA	1	0	0	0	0	0	0	0	1.14603	1.0066	723.1	101.9	9.55	0.140921034	0.013207025	28
957	4187	bl	0	5.664	2	N	3	62	0	16	0	E	LMCI	MCI	2011/8/25	5.664	1.47438	1.0185	963.7	212	18.85	0.219985473	0.019560029	29	22	0.121	0.444	0.973	0.706	7.6116	1.3368	1612.78	0	1	0	1	0	1	0	0	0	1.47438	1.0185	963.7	212	18.85	0.219985473	0.019560029	29
958	4187	m12	1	5.664	2	N	3	62	0	16	0	E	LMCI	MCI	2012/8/30	6.544	NA	NA	NA	NA	NA	NA	NA	25	24	0.551	0.058	1.635	0.706	7.3956	1.4532	1613	0	1	0	1	0	1	0	0	0	1.47438	1.0185	963.7	212	18.85	0.219985473	0.019560029	29
959	4187	m24	2	5.664	2	N	3	62	0	16	0	E	LMCI	MCI	2013/9/4	16.66	1.55516	1.0106	1056	221.6	19.23	0.209848485	0.018210227	26	26	0.415	0.369	1.505	-1.32	7.28021	1.37488	1641.01	NA	1	0	1	0	1	0	0	0	1.47438	1.0185	963.7	212	18.85	0.219985473	0.019560029	29
960	4187	m36	3	5.664	2	N	3	62	0	16	0	E	LMCI	MCI	2014/8/20	9.667	NA	NA	NA	NA	NA	NA	NA	28	27	0.418	0.338	0.986	0.706	NA	NA	NA	NA	NA	NA	NA	NA	NA	NA	NA	NA	1.47438	1.0185	963.7	212	18.85	0.219985473	0.019560029	29
961	4187	m48	4	5.664	2	N	3	62	0	16	0	E	LMCI	MCI	2015/8/21	6.238	NA	1.0231	898.5	225.5	19.94	0.250973845	0.022192543	27	26	0.41	0.023	0.49	0.706	7.29756	1.91149	1639.97	NA	1	0	1	0	1	0	0	0	1.47438	1.0185	963.7	212	18.85	0.219985473	0.019560029	29
962	4188	bl	0	44.248	2	Y	4	77.2	0	14	1	C	EMCI	MCI	2011/10/4	44.248	1.25155	1.4719	485.5	281.7	27.59	0.580226571	0.056828012	28	27	-0.526	0.832	0.737	-0.104	6.72759	4.42766	1479.2	0	1	0	0	0	0	1	0	0	1.25155	1.4719	485.5	281.7	27.59	0.580226571	0.056828012	28
964	4188	m24	2	44.248	2	Y	4	77.2	0	14	1	C	EMCI	MCI	2013/9/23	28.196	1.22594	1.2009	447.8	293.9	27.81	0.656319786	0.062103618	28	21	-0.952	-0.53	-0.153	0.706	6.16696	5.12311	1548.33	NA	1	0	0	0	0	1	0	0	1.25155	1.4719	485.5	281.7	27.59	0.580226571	0.056828012	28
965	4188	m36	3	44.248	5	Y	4	77.2	0	14	1	C	EMCI	Dementia	2014/9/24	46.659	NA	NA	NA	NA	NA	NA	NA	24	20	-1.063	-0.529	-0.338	0.706	NA	NA	NA	NA	NA	NA	NA	NA	NA	NA	NA	NA	1.25155	1.4719	485.5	281.7	27.59	0.580226571	0.056828012	28
966	4188	m48	4	44.248	3	Y	4	77.2	0	14	1	C	EMCI	Dementia	2015/10/8	32.701	NA	1.4087	567.5	341.9	32.42	0.60246696	0.057127753	21	12	-0.987	-0.294	-1.038	-0.104	5.934	6.0504	1553.72	NA	1	0	0	0	0	1	0	0	1.25155	1.4719	485.5	281.7	27.59	0.580226571	0.056828012	28
967	4189	bl	0	9.85	2	Y	4	73.1	1	15	1	C	LMCI	MCI	2011/11/15	9.85	1.25789	1.3077	545.2	462.1	33.9	0.84757887	0.062179017	28	21	-0.348	0.012	-0.543	0.706	5.50488	4.84813	1331.01	0	0	1	0	0	0	0	0	0	1.25789	1.3077	545.2	462.1	33.9	0.84757887	0.062179017	28
968	4189	m12	1	9.85	3	Y	4	73.1	1	15	1	C	LMCI	Dementia	2013/5/1	23.169	NA	NA	NA	NA	NA	NA	NA	24	22	-1.154	-0.301	-1.317	-0.104	NA	NA	NA	NA	NA	NA	NA	NA	NA	NA	NA	NA	1.25789	1.3077	545.2	462.1	33.9	0.84757887	0.062179017	28
969	4189	m24	2	9.85	3	Y	4	73.1	1	15	1	C	LMCI	Dementia	2013/11/6	20.749	1.18007	1.2505	695.1	474.6	31.65	0.682779456	0.045533017	24	16	-0.57	-0.811	-2.218	-0.104	5.0616	5.9556	1391.44	0	0	1	0	0	0	0	0	0	1.25789	1.3077	545.2	462.1	33.9	0.84757887	0.062179017	28
970	4192	bl	0	24.971	3	Y	6	82.2	0	12	1	D	AD	Dementia	2011/10/6	24.971	1.08677	1.5455	564.5	224.6	21.54	0.397874225	0.038157662	19	19	-0.475	0.338	0.398	0.706	5.16983	2.53619	1375.03	0	0	0	0	1	0	1	0	0	1.08677	1.5455	564.5	224.6	21.54	0.397874225	0.038157662	19
971	4192	m12	1	24.971	3	Y	6	82.2	0	12	1	D	AD	Dementia	2012/10/17	22.996	NA	NA	NA	NA	NA	NA	NA	24	19	-1.1	-1.112	-0.504	0.706	5.0688	2.4972	1388.11	0	0	0	0	1	0	1	0	0	1.08677	1.5455	564.5	224.6	21.54	0.397874225	0.038157662	19
972	4192	m24	2	24.971	3	Y	6	82.2	0	12	1	D	AD	Dementia	2013/10/3	30.028	1.03335	1.4522	668.9	275.4	26.03	0.411720736	0.038914636	17	18	-1.546	-1.366	-1.166	-0.104	4.7928	2.9748	1393.72	NA	0	0	0	1	0	1	0	0	1.08677	1.5455	564.5	224.6	21.54	0.397874225	0.038157662	19
973	4194	bl	0	20.368	2	N	3	62	0	16	0	E	LMCI	MCI	2011/9/9	20.368	1.23801	1.015	1770	236.1	21.76	0.133389831	0.012293785	30	25	0.584	1.887	1.161	-0.104	7.2612	1.7808	1366.85	0	NA	NA	NA	NA	NA	NA	NA	NA	1.23801	1.015	1770	236.1	21.76	0.133389831	0.012293785	30
974	4194	m12	1	20.368	2	N	3	62	0	16	0	E	LMCI	MCI	2012/9/24	12.45	NA	NA	NA	NA	NA	NA	NA	30	27	0.934	2.543	1.275	0.706	7.254	1.6752	1400.42	0	NA	NA	NA	NA	NA	NA	NA	NA	1.23801	1.015	1770	236.1	21.76	0.133389831	0.012293785	30
975	4194	m24	2	20.368	2	N	3	62	0	16	0	E	LMCI	MCI	2013/8/27	11.704	NA	NA	NA	NA	NA	NA	NA	27	27	0.744	2.581	1.469	-0.104	7.2	1.728	1396.85	0	NA	NA	NA	NA	NA	NA	NA	NA	1.23801	1.015	1770	236.1	21.76	0.133389831	0.012293785	30
976	4195	bl	0	27.633	3	Y	6	62.2	0	16	2	D	AD	Dementia	2011/9/8	27.633	0.907822	1.3832	433.9	533.3	55.81	1.229085043	0.128624107	21	11	-0.919	-1.093	-1.055	-2.293	5.2812	0.3648	1249.66	0	NA	NA	NA	NA	NA	NA	NA	NA	0.907822	1.3832	433.9	533.3	55.81	1.229085043	0.128624107	21
977	4195	m12	1	27.633	3	Y	6	62.2	0	16	2	D	AD	Dementia	2012/9/6	17.798	NA	NA	NA	NA	NA	NA	NA	18	11	-1.239	-2.011	-1.587	-2.293	5.028	0.2508	1333	0	NA	NA	NA	NA	NA	NA	NA	NA	0.907822	1.3832	433.9	533.3	55.81	1.229085043	0.128624107	21
978	4195	m24	2	27.633	3	Y	6	62.2	0	16	2	D	AD	Dementia	2013/8/29	28.104	0.753321	1.3785	NA	NA	NA	NA	NA	15	9	-1.337	-2.705	-1.703	-2.649	4.9572	0.3516	1331.73	0	NA	NA	NA	NA	NA	NA	NA	NA	0.907822	1.3832	433.9	533.3	55.81	1.229085043	0.128624107	21
982	4197	bl	0	29.603	2	Y	4	79.3	0	20	1	C	LMCI	MCI	2011/8/26	29.603	1.23151	1.5371	555.4	201.1	17.74	0.362081383	0.031940943	30	25	0.398	1.232	2.223	0.706	5.57976	11.9618	1536.34	0	1	1	0	0	1	0	0	0	1.23151	1.5371	555.4	201.1	17.74	0.362081383	0.031940943	30
983	4197	m12	1	29.603	2	Y	4	79.3	0	20	1	C	LMCI	MCI	2012/8/14	34.162	NA	NA	NA	NA	NA	NA	NA	28	27	0.07	0.565	1.492	0.706	5.71832	12.8365	1609.35	0	1	1	0	0	1	0	0	0	1.23151	1.5371	555.4	201.1	17.74	0.362081383	0.031940943	30
984	4197	m24	2	29.603	2	Y	4	79.3	0	20	1	C	LMCI	MCI	2013/8/29	30.063	1.28526	1.6299	567.3	220.3	19.58	0.388330689	0.034514366	29	24	-0.151	0.729	1.902	0.706	5.23403	12.7347	1628.65	0	1	1	0	0	1	0	0	0	1.23151	1.5371	555.4	201.1	17.74	0.362081383	0.031940943	30
985	4197	m36	3	29.603	2	Y	4	79.3	0	20	1	C	LMCI	MCI	2014/8/13	25.866	NA	NA	NA	NA	NA	NA	NA	27	21	-0.566	0.671	2.049	0.706	NA	NA	NA	NA	NA	NA	NA	NA	NA	NA	NA	NA	1.23151	1.5371	555.4	201.1	17.74	0.362081383	0.031940943	30
986	4197	m48	4	29.603	2	Y	4	79.3	0	20	1	C	LMCI	MCI	2015/9/1	25.18	NA	1.5883	600.1	207.3	17.78	0.345442426	0.029628395	26	21	-0.441	1.29	1.15	0.706	4.85626	11.1021	1615.79	NA	1	1	0	0	1	0	0	0	1.23151	1.5371	555.4	201.1	17.74	0.362081383	0.031940943	30
987	4198	bl	0	22.445	1	Y	2	78.4	1	16	1	B	CN	CN	2011/9/20	22.445	1.27468	1.401	643.1	202.7	19.13	0.315192039	0.02974654	30	28	1.417	0.766	1.076	0.706	6.12925	2.44576	1274.59	0	0	0	0	0	1	0	0	0	1.27468	1.401	643.1	202.7	19.13	0.315192039	0.02974654	30
988	4198	m12	1	22.445	1	Y	2	78.4	1	16	1	B	CN	CN	2012/9/6	18.742	NA	NA	NA	NA	NA	NA	NA	29	26	1.307	0.875	1.787	0.706	5.95886	2.07839	1322.64	0	0	0	0	0	1	0	0	0	1.27468	1.401	643.1	202.7	19.13	0.315192039	0.02974654	30
989	4198	m24	2	22.445	1	Y	2	78.4	1	16	1	B	CN	CN	2013/9/24	12.346	1.24197	1.6397	709.9	191.9	19.19	0.270319763	0.027031976	27	28	1.284	1.222	0.986	0.706	5.97221	2.4922	1310.02	0	0	0	0	0	1	0	0	0	1.27468	1.401	643.1	202.7	19.13	0.315192039	0.02974654	30
991	4199	bl	0	4.534	2	N	3	59	0	16	0	E	EMCI	MCI	2011/9/14	4.534	1.3875	0.9821	1535	142.5	12.62	0.092833876	0.008221498	29	24	0.734	1.717	1.627	0.706	7.5228	0.9156	1400.05	0	1	0	0	0	1	1	0	0	1.3875	0.9821	1535	142.5	12.62	0.092833876	0.008221498	29
992	4199	m12	1	4.534	2	N	3	59	0	16	0	E	EMCI	MCI	2012/9/24	5.753	NA	NA	NA	NA	NA	NA	NA	27	25	0.663	1.492	0.87	-0.448	7.584	0.6444	1435.55	0	1	0	0	0	1	1	0	0	1.3875	0.9821	1535	142.5	12.62	0.092833876	0.008221498	29
993	4199	m24	2	4.534	2	N	3	59	0	16	0	E	EMCI	MCI	2013/10/10	9.002	1.35938	0.9677	1559	153.6	13.5	0.098524695	0.008659397	NA	NA	NA	NA	NA	NA	7.7472	0.5808	1428.69	0	1	0	0	0	1	1	0	0	1.3875	0.9821	1535	142.5	12.62	0.092833876	0.008221498	29
994	4199	m36	3	4.534	2	N	3	59	0	16	0	E	EMCI	MCI	2014/10/13	7.87	NA	NA	NA	NA	NA	NA	NA	28	25	0.884	2.053	1.504	-0.756	NA	NA	NA	NA	NA	NA	NA	NA	NA	NA	NA	NA	1.3875	0.9821	1535	142.5	12.62	0.092833876	0.008221498	29
996	4200	bl	0	9.38	1	N	1	70.2	1	18	0	A	CN	CN	2011/10/17	9.38	1.45546	1.0616	1544	146.5	13.05	0.09488342	0.008452073	30	29	2.008	2.091	1.464	-0.104	6.8808	2.766	1346.92	0	0	0	1	0	0	1	0	0	1.45546	1.0616	1544	146.5	13.05	0.09488342	0.008452073	30
997	4200	m12	1	9.38	1	N	1	70.2	1	18	0	A	CN	CN	2012/10/17	7.263	NA	NA	NA	NA	NA	NA	NA	27	29	1.306	2.994	2.043	0.706	7.164	2.3244	1391	0	0	0	1	0	0	1	0	0	1.45546	1.0616	1544	146.5	13.05	0.09488342	0.008452073	30
998	4200	m24	2	9.38	1	N	1	70.2	1	18	0	A	CN	CN	2013/10/9	11.536	1.44585	1.0314	1447	159.3	13.48	0.110089841	0.009315826	30	26	1.701	2.324	1.856	-0.104	7.08132	3.11284	1395.9	NA	0	0	1	0	0	1	0	0	1.45546	1.0616	1544	146.5	13.05	0.09488342	0.008452073	30
999	4200	m48	4	9.38	1	N	1	70.2	1	18	0	A	CN	CN	2015/10/6	9.355	NA	1.0487	1583	168.7	14.88	0.106569804	0.009399874	30	28	2.443	1.713	2.081	-0.104	6.9	2.8752	1390.26	NA	0	0	1	0	0	1	0	0	1.45546	1.0616	1544	146.5	13.05	0.09488342	0.008452073	30
1001	4202	bl	0	11.603	2	N	3	70.5	0	18	0	E	EMCI	MCI	2011/10/10	11.603	1.39174	1.0342	1670	239.5	20.73	0.143413174	0.012413174	28	26	0.174	0.766	1.379	0.706	6.1596	1.77	1468.51	0	1	0	0	0	1	0	0	0	1.39174	1.0342	1670	239.5	20.73	0.143413174	0.012413174	28
1002	4202	m12	1	11.603	2	N	3	70.5	0	18	0	E	EMCI	MCI	2012/10/22	10.579	NA	NA	NA	NA	NA	NA	NA	28	25	0.355	0.535	1.462	0.706	6.2652	1.7988	1564.88	0	1	0	0	0	1	0	0	0	1.39174	1.0342	1670	239.5	20.73	0.143413174	0.012413174	28
1003	4202	m24	2	11.603	2	N	3	70.5	0	18	0	E	EMCI	MCI	2013/10/22	12.561	NA	NA	NA	NA	NA	NA	NA	26	24	0.032	1.045	1.413	0.706	NA	NA	NA	NA	NA	NA	NA	NA	NA	NA	NA	NA	1.39174	1.0342	1670	239.5	20.73	0.143413174	0.012413174	28
1004	4202	m36	3	11.603	2	N	3	70.5	0	18	0	E	EMCI	MCI	2014/10/15	13.985	NA	NA	NA	NA	NA	NA	NA	29	23	0.542	0.37	1.627	0.706	NA	NA	NA	NA	NA	NA	NA	NA	NA	NA	NA	NA	1.39174	1.0342	1670	239.5	20.73	0.143413174	0.012413174	28
1005	4203	bl	0	11.348	2	Y	4	74.4	1	17	1	C	LMCI	MCI	2011/9/15	11.348	1.18368	1.3012	949	241.6	22.56	0.254583772	0.023772392	30	25	0.383	0.15	1.188	-0.104	4.3956	0.2088	1297.66	0	1	0	0	0	1	1	0	0	1.18368	1.3012	949	241.6	22.56	0.254583772	0.023772392	30
1006	4203	m12	1	11.348	5	Y	4	74.4	1	17	1	C	LMCI	Dementia	2012/9/26	8.054	NA	NA	NA	NA	NA	NA	NA	26	24	0.027	0.711	0.913	0.706	4.1724	0.1476	1355.31	0	1	0	0	0	1	1	0	0	1.18368	1.3012	949	241.6	22.56	0.254583772	0.023772392	30
1007	4203	m24	2	11.348	5	Y	4	74.4	1	17	1	C	LMCI	Dementia	2013/9/23	7.692	NA	1.3836	NA	NA	NA	NA	NA	26	24	-0.059	0.444	0.378	-0.104	4.0284	0.1488	1344.37	0	1	0	0	0	1	1	0	0	1.18368	1.3012	949	241.6	22.56	0.254583772	0.023772392	30
1008	4205	bl	0	15.489	2	Y	4	81.4	1	18	0	C	EMCI	MCI	2011/11/4	15.489	1.24726	1.3374	992.5	281.8	27.46	0.283929471	0.027667506	29	25	1.299	1.131	0.831	0.706	6.3528	15.6708	1323.58	0	1	0	0	0	0	0	0	0	1.24726	1.3374	992.5	281.8	27.46	0.283929471	0.027667506	29
1009	4205	m12	1	15.489	2	Y	4	81.4	1	18	0	C	EMCI	MCI	2012/10/24	14.078	NA	NA	NA	NA	NA	NA	NA	30	24	1.478	1.226	0.621	0.706	6.3492	14.874	1386.99	0	1	0	0	0	0	0	0	0	1.24726	1.3374	992.5	281.8	27.46	0.283929471	0.027667506	29
1010	4205	m24	2	15.489	2	Y	4	81.4	1	18	0	C	EMCI	MCI	2013/12/4	16.095	NA	NA	NA	NA	NA	NA	NA	30	26	1.313	1.216	1.461	-0.104	6.26416	14.8813	1403.73	0	1	0	0	0	0	0	0	0	1.24726	1.3374	992.5	281.8	27.46	0.283929471	0.027667506	29
1011	4205	m36	3	15.489	2	Y	4	81.4	1	18	0	C	EMCI	MCI	2014/10/27	15.158	NA	NA	NA	NA	NA	NA	NA	30	26	1.229	0.995	0.936	0.706	NA	NA	NA	NA	NA	NA	NA	NA	NA	NA	NA	NA	1.24726	1.3374	992.5	281.8	27.46	0.283929471	0.027667506	29
1013	4206	bl	0	8.774	2	N	3	68.6	0	17	0	E	EMCI	MCI	2011/9/26	8.774	1.17019	1.0231	1784	253.9	24.56	0.142320628	0.013766816	26	22	0.287	-0.142	-0.123	0.706	6.22168	0.485881	1411.66	0	1	0	1	0	1	1	0	0	1.17019	1.0231	1784	253.9	24.56	0.142320628	0.013766816	26
1014	4206	m12	1	8.774	2	N	3	68.6	0	17	0	E	EMCI	MCI	2012/10/1	7.123	NA	NA	NA	NA	NA	NA	NA	26	26	0.686	0.548	0.107	0.706	6.4644	0.5424	1479.12	0	1	0	1	0	1	1	0	0	1.17019	1.0231	1784	253.9	24.56	0.142320628	0.013766816	26
1015	4206	m24	2	8.774	2	N	3	68.6	0	17	0	E	EMCI	MCI	2013/9/12	5.892	1.26549	1.0252	NA	NA	NA	NA	NA	26	23	0.733	0.537	0.13	0.706	5.7492	0.9192	1396.85	NA	NA	NA	NA	NA	NA	NA	NA	NA	1.17019	1.0231	1784	253.9	24.56	0.142320628	0.013766816	26
1016	4206	m36	3	8.774	2	N	3	68.6	0	17	0	E	EMCI	MCI	2014/9/22	7.893	NA	NA	NA	NA	NA	NA	NA	28	28	0.81	0.537	0.449	-0.448	6.33648	0.399117	1499.94	NA	NA	NA	NA	NA	NA	NA	NA	NA	1.17019	1.0231	1784	253.9	24.56	0.142320628	0.013766816	26
1018	4208	bl	0	19.721	1	N	1	78.2	0	20	0	A	CN	CN	2011/9/19	19.721	1.24275	0.9894	1823	194.3	16.95	0.106582556	0.009297861	30	29	2.042	2.046	1.922	0.706	6.24	4.6752	1477.6	0	1	1	0	0	0	0	0	0	1.24275	0.9894	1823	194.3	16.95	0.106582556	0.009297861	30
1019	4208	m12	1	19.721	1	N	1	78.2	0	20	0	A	CN	CN	2012/9/12	20.372	NA	NA	NA	NA	NA	NA	NA	29	30	1.252	1.717	1.902	-0.253	6.1584	5.4432	1491.76	0	1	1	0	0	0	0	0	0	1.24275	0.9894	1823	194.3	16.95	0.106582556	0.009297861	30
1020	4208	m24	2	19.721	1	N	1	78.2	0	20	0	A	CN	CN	2013/9/11	13.936	1.32109	1.0329	1475	178.9	15.7	0.121288136	0.010644068	30	29	1.762	2.046	1.413	0.706	6.0384	6.0948	1518.85	NA	1	1	0	0	0	0	0	0	1.24275	0.9894	1823	194.3	16.95	0.106582556	0.009297861	30
1022	4210	bl	0	10.376	2	N	3	63.9	0	18	1	E	LMCI	MCI	2011/9/27	10.376	1.39053	1.0208	2042	309.3	30.06	0.151469148	0.014720862	29	22	0.072	1.419	1.19	-0.253	7.27771	1.37759	1513.83	0	1	0	0	0	0	1	0	0	1.39053	1.0208	2042	309.3	30.06	0.151469148	0.014720862	29
1023	4210	m12	1	10.376	2	N	3	63.9	0	18	1	E	LMCI	MCI	2012/10/1	7.429	NA	NA	NA	NA	NA	NA	NA	28	28	0.254	1.492	0.878	0.706	7.58111	1.7155	1525.73	0	1	0	0	0	0	1	0	0	1.39053	1.0208	2042	309.3	30.06	0.151469148	0.014720862	29
1024	4210	m24	2	10.376	2	N	3	63.9	0	18	1	E	LMCI	MCI	2013/9/25	8.478	1.42639	0.9974	1901	331.6	30.59	0.174434508	0.016091531	29	28	0.225	1.906	1.054	0.706	7.59596	1.81328	1540.56	NA	1	0	0	0	0	1	0	0	1.39053	1.0208	2042	309.3	30.06	0.151469148	0.014720862	29
1025	4210	m36	3	10.376	2	N	3	63.9	0	18	1	E	LMCI	MCI	2014/10/2	9.539	NA	NA	NA	NA	NA	NA	NA	27	26	0.249	1.982	0.663	0.706	NA	NA	NA	NA	NA	NA	NA	NA	NA	NA	NA	NA	1.39053	1.0208	2042	309.3	30.06	0.151469148	0.014720862	29
1026	4210	m48	4	10.376	2	N	3	63.9	0	18	1	E	LMCI	MCI	2015/9/15	7.702	NA	0.9984	1564	360.7	35.86	0.230626598	0.022928389	29	26	0.229	1.65	0.767	0.706	7.33109	1.2464	1538.72	NA	1	0	0	0	0	1	0	0	1.39053	1.0208	2042	309.3	30.06	0.151469148	0.014720862	29
1027	4211	bl	0	20.083	3	Y	6	80.9	1	15	0	D	AD	Dementia	2011/10/3	20.083	1.14126	1.3954	456	211.6	20.36	0.464035088	0.044649123	22	15	-0.438	-1.472	-0.868	-1.678	4.698	2.1984	1136.51	0	0	0	0	0	0	1	0	0	1.14126	1.3954	456	211.6	20.36	0.464035088	0.044649123	22
1028	4211	m12	1	20.083	3	Y	6	80.9	1	15	0	D	AD	Dementia	2012/10/10	12.01	NA	NA	NA	NA	NA	NA	NA	18	10	-0.429	-1.435	-0.619	-0.756	4.4568	2.5968	1218.36	0	0	0	0	0	0	1	0	0	1.14126	1.3954	456	211.6	20.36	0.464035088	0.044649123	22
1029	4211	m24	2	20.083	3	Y	6	80.9	1	15	0	D	AD	Dementia	2013/10/11	17.689	1.01854	1.2632	465.7	215.2	19.9	0.462100064	0.042731372	16	11	-0.614	-2.803	-1.769	-1.875	4.2852	2.6592	1211.94	NA	0	0	0	0	0	1	0	0	1.14126	1.3954	456	211.6	20.36	0.464035088	0.044649123	22
1030	4212	bl	0	18.382	2	N	3	64.7	0	20	0	E	EMCI	MCI	2011/9/22	18.382	1.24851	1.0398	NA	NA	NA	NA	NA	29	27	1.022	1.659	2.41	0.706	8.0928	1.9236	1587.19	0	0	0	0	0	1	0	0	0	1.24851	1.0398	NA	NA	NA	NA	NA	29
1031	4212	m12	1	18.382	2	N	3	64.7	0	20	0	E	EMCI	MCI	2012/9/19	4.68	NA	NA	NA	NA	NA	NA	NA	30	26	1.578	1.659	2.832	0.706	7.51381	3.08481	1615.36	0	0	0	0	0	1	0	0	0	1.24851	1.0398	NA	NA	NA	NA	NA	29
1032	4212	m24	2	18.382	7	N	3	64.7	0	20	0	E	EMCI	CN	2013/9/12	4.212	1.26577	1.0561	NA	NA	NA	NA	NA	30	28	1.51	2.204	2.63	0.706	7.3008	2.178	1631.3	NA	0	0	0	0	1	0	0	0	1.24851	1.0398	NA	NA	NA	NA	NA	29
1033	4212	m36	3	18.382	1	N	3	64.7	0	20	0	E	EMCI	CN	2014/9/18	8.632	NA	NA	NA	NA	NA	NA	NA	29	28	1.523	2.204	2.832	-0.104	NA	NA	NA	NA	NA	NA	NA	NA	NA	NA	NA	NA	1.24851	1.0398	NA	NA	NA	NA	NA	29
1034	4212	m48	4	18.382	1	N	3	64.7	0	20	0	E	EMCI	CN	2015/9/17	12.393	NA	1.034	NA	NA	NA	NA	NA	30	28	1.537	2.198	2.63	-0.104	7.392	3.4716	1616.86	NA	0	0	0	0	1	0	0	0	1.24851	1.0398	NA	NA	NA	NA	NA	29
1035	4213	bl	0	13.002	1	N	1	78	1	14	0	A	CN	CN	2011/9/13	13.002	1.29279	0.9643	1529	211.1	18.49	0.138064094	0.012092871	28	21	1.743	0.842	0.625	-0.104	6.36985	1.23873	1310.5	0	1	0	0	0	0	0	0	0	1.29279	0.9643	1529	211.1	18.49	0.138064094	0.012092871	28
1036	4213	m12	1	13.002	1	N	1	78	1	14	0	A	CN	CN	2012/9/20	8.149	NA	NA	NA	NA	NA	NA	NA	27	25	1.68	1.227	1.088	-1.33	6.4164	1.5	1339.7	0	1	0	0	0	0	0	0	0	1.29279	0.9643	1529	211.1	18.49	0.138064094	0.012092871	28
1037	4213	m24	2	13.002	1	N	1	78	1	14	0	A	CN	CN	2013/9/12	9.574	1.30538	1.0125	1885	222.7	19.06	0.118143236	0.010111406	29	29	2.189	1.593	1.723	-0.104	6.6444	1.1808	1386.09	0	1	0	0	0	0	0	0	0	1.29279	0.9643	1529	211.1	18.49	0.138064094	0.012092871	28
1038	4213	m24	2	13.002	1	N	1	78	1	14	0	A	CN	CN	2013/9/12	9.574	1.30538	1.0125	1824	222.3	18.68	0.121875	0.010241228	29	29	2.189	1.593	1.723	-0.104	6.6444	1.1808	1386.09	0	1	0	0	0	0	0	0	0	1.29279	0.9643	1529	211.1	18.49	0.138064094	0.012092871	28
1039	4213	m48	4	13.002	1	N	1	78	1	14	0	A	CN	CN	2015/9/24	4.436	NA	0.9881	1726	237	20.95	0.137311703	0.012137891	29	26	2.457	1.473	0.32	-0.104	6.41791	1.69658	1372.27	NA	1	0	0	0	0	0	0	0	1.29279	0.9643	1529	211.1	18.49	0.138064094	0.012092871	28
1040	4214	bl	0	14.997	2	N	3	74.2	0	20	0	E	LMCI	MCI	2011/10/3	14.997	1.12568	0.9916	879.9	115.8	9.39	0.131605864	0.010671667	30	20	-0.075	0.856	0.185	-0.896	6.66	1.9476	1326.83	0	1	0	0	0	1	1	0	0	1.12568	0.9916	879.9	115.8	9.39	0.131605864	0.010671667	30
1041	4214	m12	1	14.997	4	N	3	74.2	0	20	0	E	LMCI	MCI	2012/10/1	13.891	NA	NA	NA	NA	NA	NA	NA	30	24	0.127	0.644	0.657	0.706	6.7692	2.3976	1370.9	0	1	0	0	0	1	1	0	0	1.12568	0.9916	879.9	115.8	9.39	0.131605864	0.010671667	30
1042	4214	m24	2	14.997	2	N	3	74.2	0	20	0	E	LMCI	MCI	2013/10/16	16.634	1.14352	1.0515	NA	NA	NA	NA	NA	30	23	0.253	0.725	0.192	-0.104	6.7752	1.6392	1380.42	NA	1	0	0	0	1	1	0	0	1.12568	0.9916	879.9	115.8	9.39	0.131605864	0.010671667	30
1043	4214	m36	3	14.997	2	N	3	74.2	0	20	0	E	LMCI	MCI	2014/10/20	13.388	NA	NA	NA	NA	NA	NA	NA	29	22	0.077	0.406	-0.187	-0.104	NA	NA	NA	NA	NA	NA	NA	NA	NA	NA	NA	NA	1.12568	0.9916	879.9	115.8	9.39	0.131605864	0.010671667	30
1044	4214	m48	4	14.997	7	N	3	74.2	0	20	0	E	LMCI	CN	2015/10/16	17.75	NA	1.0344	NA	NA	NA	NA	NA	29	21	-0.241	1.234	0.503	-0.104	6.97987	2.66701	1407.75	NA	1	0	0	0	1	1	0	0	1.12568	0.9916	879.9	115.8	9.39	0.131605864	0.010671667	30
1045	4215	bl	0	29	3	Y	6	81.6	0	20	1	D	AD	Dementia	2011/10/3	29	1.14265	1.6748	576.4	257.9	27.32	0.447432339	0.047397641	26	25	-0.283	0.537	0.514	0.706	5.54751	29.2092	1470.57	0	1	1	0	0	1	0	0	0	1.14265	1.6748	576.4	257.9	27.32	0.447432339	0.047397641	26
1046	4215	m12	1	29	3	Y	6	81.6	0	20	1	D	AD	Dementia	2012/10/17	28.245	NA	NA	NA	NA	NA	NA	NA	24	24	-0.362	0.537	0.468	0.706	5.53019	33.0413	1561.03	0	1	1	0	0	1	0	0	0	1.14265	1.6748	576.4	257.9	27.32	0.447432339	0.047397641	26
1047	4215	m24	2	29	3	Y	6	81.6	0	20	1	D	AD	Dementia	2013/10/16	26.048	1.08499	1.5181	548.8	273.9	28.67	0.499088921	0.052241254	21	18	-0.102	0.537	0.037	0.706	5.20095	37.7149	1546.68	0	1	1	0	0	1	0	0	0	1.14265	1.6748	576.4	257.9	27.32	0.447432339	0.047397641	26
1048	4216	bl	0	13.581	2	N	3	56.4	0	14	0	E	EMCI	MCI	2011/9/19	13.581	1.2573	0.9885	NA	NA	NA	NA	NA	29	22	-0.076	0.872	-0.071	-0.104	7.1952	0.6516	1589.72	0	NA	NA	NA	NA	NA	NA	NA	NA	1.2573	0.9885	NA	NA	NA	NA	NA	29
1049	4216	m12	1	13.581	2	N	3	56.4	0	14	0	E	EMCI	MCI	2012/9/17	15.2	NA	NA	NA	NA	NA	NA	NA	23	16	-0.758	-0.336	0.066	-0.756	7.0164	0.4248	1614.96	0	NA	NA	NA	NA	NA	NA	NA	NA	1.2573	0.9885	NA	NA	NA	NA	NA	29
1050	4216	m24	2	13.581	2	N	3	56.4	0	14	0	E	EMCI	MCI	2013/10/14	10.444	1.26413	0.9982	NA	NA	NA	NA	NA	27	19	-0.24	-0.251	-0.754	-1.848	7.2492	0.3336	1615.89	0	NA	NA	NA	NA	NA	NA	NA	NA	1.2573	0.9885	NA	NA	NA	NA	NA	29
1051	4216	m36	3	13.581	2	N	3	56.4	0	14	0	E	EMCI	MCI	2014/9/17	10.261	NA	NA	NA	NA	NA	NA	NA	25	20	-0.086	-0.822	-0.43	-0.984	NA	NA	NA	NA	NA	NA	NA	NA	NA	NA	NA	NA	1.2573	0.9885	NA	NA	NA	NA	NA	29
1052	4216	m48	4	13.581	2	N	3	56.4	0	14	0	E	EMCI	MCI	2015/10/8	11.581	NA	1.0019	NA	NA	NA	NA	NA	29	18	-0.523	0	0.163	-1.501	7.1124	0.3792	1622.1	NA	NA	NA	NA	NA	NA	NA	NA	NA	1.2573	0.9885	NA	NA	NA	NA	NA	29
1053	4217	bl	0	28.995	2	N	3	76.4	0	16	0	E	EMCI	MCI	2011/9/30	28.995	1.26943	0.9039	1684	186.2	17.43	0.110570071	0.010350356	30	24	0.818	0.936	0.101	0.706	7.1892	3.048	1418.56	0	1	0	0	0	1	1	0	0	1.26943	0.9039	1684	186.2	17.43	0.110570071	0.010350356	30
1054	4217	m12	1	28.995	2	N	3	76.4	0	16	0	E	EMCI	MCI	2012/12/5	19.675	NA	NA	NA	NA	NA	NA	NA	29	23	0.391	0.747	0.246	0.706	7.254	3.8988	1513.3	NA	1	0	0	0	1	1	0	0	1.26943	0.9039	1684	186.2	17.43	0.110570071	0.010350356	30
1057	4218	bl	0	19.172	1	N	1	80.7	0	16	0	A	CN	CN	2011/9/26	19.172	1.21462	0.994	2274	286.7	25.45	0.126077397	0.011191733	29	27	0.472	0.397	-0.129	-0.674	6.816	4.8756	1529.21	0	0	1	0	1	0	0	0	0	1.21462	0.994	2274	286.7	25.45	0.126077397	0.011191733	29
1058	4218	m12	1	19.172	4	N	1	80.7	0	16	0	A	CN	MCI	2012/10/2	14.479	NA	NA	NA	NA	NA	NA	NA	26	26	0.128	0.362	0.394	-0.104	6.7632	3.822	1538.07	0	0	1	0	1	0	0	0	0	1.21462	0.994	2274	286.7	25.45	0.126077397	0.011191733	29
1059	4218	m24	2	19.172	2	N	1	80.7	0	16	0	A	CN	MCI	2013/9/9	9.274	1.15361	0.9903	1966	316.5	27.6	0.160986775	0.014038657	29	26	0.781	0.208	0.019	-0.984	6.62881	4.64524	1523.82	NA	0	1	0	1	0	0	0	0	1.21462	0.994	2274	286.7	25.45	0.126077397	0.011191733	29
1060	4218	m36	3	19.172	2	N	1	80.7	0	16	0	A	CN	MCI	2014/11/10	18.527	NA	NA	NA	NA	NA	NA	NA	28	27	0.427	-0.144	-0.128	-0.104	NA	NA	NA	NA	NA	NA	NA	NA	NA	NA	NA	NA	1.21462	0.994	2274	286.7	25.45	0.126077397	0.011191733	29
1061	4219	bl	0	9.748	2	N	3	79.4	1	17	0	E	LMCI	MCI	2011/9/27	9.748	1.30433	1.0446	908.7	119.1	10.16	0.131066359	0.011180808	30	22	0.728	-0.311	-0.129	-0.674	5.9736	1.1256	1336.4	0	0	0	0	0	1	0	0	0	1.30433	1.0446	908.7	119.1	10.16	0.131066359	0.011180808	30
1062	4219	m12	1	9.748	2	N	3	79.4	1	17	0	E	LMCI	MCI	2012/10/2	18.193	NA	NA	NA	NA	NA	NA	NA	29	24	1.305	-0.136	0.146	-0.984	5.886	1.4304	1399.41	0	0	0	0	0	1	0	0	0	1.30433	1.0446	908.7	119.1	10.16	0.131066359	0.011180808	30
1063	4220	bl	0	14.229	2	N	3	71.2	1	18	0	E	EMCI	MCI	2011/9/23	14.229	1.26121	1.0227	2006	255.4	21.67	0.127318046	0.010802592	30	22	1.267	1.696	1.504	0.706	5.77198	7.91311	1287.73	0	1	1	0	0	1	1	0	0	1.26121	1.0227	2006	255.4	21.67	0.127318046	0.010802592	30
1064	4220	m12	1	14.229	2	N	3	71.2	1	18	0	E	EMCI	MCI	2012/9/21	13.782	NA	NA	NA	NA	NA	NA	NA	30	27	1.179	1.472	1.871	-0.104	6.2196	8.1456	1373.69	0	1	1	0	0	1	1	0	0	1.26121	1.0227	2006	255.4	21.67	0.127318046	0.010802592	30
1065	4220	m24	2	14.229	2	N	3	71.2	1	18	0	E	EMCI	MCI	2013/9/24	14.318	1.19788	1.0289	2385	272.4	21.78	0.114213836	0.009132075	30	29	1.198	1.717	1.504	0.706	5.93864	8.35469	1376.23	0	1	1	0	0	1	1	0	0	1.26121	1.0227	2006	255.4	21.67	0.127318046	0.010802592	30
1066	4220	m36	3	14.229	2	N	3	71.2	1	18	0	E	EMCI	MCI	2014/10/3	16.478	NA	NA	NA	NA	NA	NA	NA	30	27	1.154	2.046	1.627	0.706	NA	NA	NA	NA	NA	NA	NA	NA	NA	NA	NA	NA	1.26121	1.0227	2006	255.4	21.67	0.127318046	0.010802592	30
1067	4220	m48	4	14.229	2	N	3	71.2	1	18	0	E	EMCI	MCI	2015/9/24	50.513	NA	0.9732	NA	NA	NA	NA	NA	30	24	1.549	1.609	1.627	0.706	NA	NA	NA	NA	NA	NA	NA	NA	NA	NA	NA	NA	1.26121	1.0227	2006	255.4	21.67	0.127318046	0.010802592	30
1068	4222	bl	0	13.502	1	N	1	82.3	1	16	1	A	CN	CN	2011/9/26	13.502	1.23242	1.0119	NA	NA	NA	NA	NA	30	24	0.542	0.431	-0.213	0.706	4.6248	7.6476	1294.39	0	NA	NA	NA	NA	NA	NA	NA	NA	1.23242	1.0119	NA	NA	NA	NA	NA	30
1069	4222	m12	1	13.502	1	N	1	82.3	1	16	1	A	CN	CN	2012/10/22	6.641	NA	NA	NA	NA	NA	NA	NA	25	22	-0.136	0.16	0.192	0.706	4.7748	7.554	1334.29	0	NA	NA	NA	NA	NA	NA	NA	NA	1.23242	1.0119	NA	NA	NA	NA	NA	30
1072	4223	bl	0	16.112	3	Y	6	75.8	0	16	0	D	AD	Dementia	2011/9/19	16.112	0.873489	1.1176	834.6	286.5	23.49	0.343278217	0.028145219	23	9	-1.346	-2.54	-1.579	-0.564	6.1788	14.3352	1539.86	0	1	0	0	0	0	1	0	0	0.873489	1.1176	834.6	286.5	23.49	0.343278217	0.028145219	23
1073	4223	m12	1	16.112	3	Y	6	75.8	0	16	0	D	AD	Dementia	2012/9/17	15.485	NA	NA	NA	NA	NA	NA	NA	9	NA	-1.682	NA	-2.888	-1.993	6.0288	16.3824	1590.85	0	1	0	0	0	0	1	0	0	0.873489	1.1176	834.6	286.5	23.49	0.343278217	0.028145219	23
1074	4224	bl	0	24.81	1	N	1	75.1	0	20	0	A	CN	CN	2011/10/13	24.81	1.30076	1.0203	1201	164.5	15.43	0.136969192	0.012847627	29	29	2.013	0.935	0.729	0.706	6.4713	5.04436	1417.98	0	1	1	0	0	0	1	0	1	1.30076	1.0203	1201	164.5	15.43	0.136969192	0.012847627	29
1075	4224	m12	1	24.81	1	N	1	75.1	0	20	0	A	CN	CN	2012/10/10	20.633	NA	NA	NA	NA	NA	NA	NA	30	28	1.733	0.725	1.093	0.706	6.5208	5.4144	1471.82	0	1	1	0	0	0	1	0	1	1.30076	1.0203	1201	164.5	15.43	0.136969192	0.012847627	29
1076	4224	m24	2	24.81	1	N	1	75.1	0	20	0	A	CN	CN	2013/10/23	30.847	1.28091	1.0253	1044	165.9	15.11	0.158908046	0.01447318	28	27	1.215	0.6	0.551	0.706	6.21	3.8544	1504.67	NA	NA	NA	NA	NA	NA	NA	NA	NA	1.30076	1.0203	1201	164.5	15.43	0.136969192	0.012847627	29
1077	4225	bl	0	28.392	1	Y	2	69.9	0	20	1	B	CN	CN	2011/10/4	28.392	1.43957	1.4961	713.7	371.6	38.07	0.520666947	0.05334174	28	25	0.828	1.045	0.973	0.706	7.7628	2.1252	1681.32	0	0	1	0	0	0	0	0	0	1.43957	1.4961	713.7	371.6	38.07	0.520666947	0.05334174	28
1078	4225	m12	1	28.392	1	Y	2	69.9	0	20	1	B	CN	CN	2012/10/11	24.555	NA	NA	NA	NA	NA	NA	NA	29	23	1.625	1.408	2.019	0.706	7.2989	1.3909	1752.05	0	0	1	0	0	0	0	0	0	1.43957	1.4961	713.7	371.6	38.07	0.520666947	0.05334174	28
1079	4225	m24	2	28.392	1	Y	2	69.9	0	20	1	B	CN	CN	2013/10/10	21.222	1.38157	1.5949	717.9	436.2	48.51	0.607605516	0.067572085	30	23	1.438	1.067	2.413	0.706	7.2912	1.4784	1731.56	0	0	1	0	0	0	0	0	0	1.43957	1.4961	713.7	371.6	38.07	0.520666947	0.05334174	28
1081	4226	bl	0	8.965	2	Y	4	62.9	1	17	0	C	EMCI	MCI	2011/10/7	8.965	1.36199	1.129	2219	253.1	22.84	0.114060388	0.010292925	29	22	1.535	1.979	1.447	-0.104	6.81569	1.92884	1161.58	0	NA	NA	NA	NA	NA	NA	NA	NA	1.36199	1.129	2219	253.1	22.84	0.114060388	0.010292925	29
1082	4226	m12	1	8.965	2	Y	4	62.9	1	17	0	C	EMCI	MCI	2012/10/15	9.101	NA	NA	NA	NA	NA	NA	NA	29	25	1.634	0.644	0.624	-0.756	6.7476	1.3128	1152.46	0	NA	NA	NA	NA	NA	NA	NA	NA	1.36199	1.129	2219	253.1	22.84	0.114060388	0.010292925	29
1083	4226	m24	2	8.965	2	Y	4	62.9	1	17	0	C	EMCI	MCI	2013/10/16	9.143	1.37533	1.1513	NA	NA	NA	NA	NA	30	28	1.802	1.167	1.063	-0.104	6.4584	3.5988	1156.27	NA	NA	NA	NA	NA	NA	NA	NA	NA	1.36199	1.129	2219	253.1	22.84	0.114060388	0.010292925	29
1084	4226	m36	3	8.965	2	Y	4	62.9	1	17	0	C	EMCI	MCI	2014/10/15	7.725	NA	NA	NA	NA	NA	NA	NA	30	23	2.048	1.29	1.167	0.706	6.8868	2.2236	1183.76	NA	NA	NA	NA	NA	NA	NA	NA	NA	1.36199	1.129	2219	253.1	22.84	0.114060388	0.010292925	29
1086	4229	bl	0	21.076	2	N	3	66.4	0	15	0	E	LMCI	MCI	2011/9/27	21.076	1.38209	1.0006	925	116.3	9.92	0.12572973	0.010724324	29	22	-0.235	0.195	0.903	-0.448	6.18	5.058	1439.01	0	NA	NA	NA	NA	NA	NA	NA	NA	1.38209	1.0006	925	116.3	9.92	0.12572973	0.010724324	29
1087	4229	m12	1	21.076	2	N	3	66.4	0	15	0	E	LMCI	MCI	2012/9/13	11.924	NA	NA	NA	NA	NA	NA	NA	30	22	-0.033	0.537	0.589	-0.104	6.186	3.828	1432.14	0	NA	NA	NA	NA	NA	NA	NA	NA	1.38209	1.0006	925	116.3	9.92	0.12572973	0.010724324	29
1088	4229	m24	2	21.076	2	N	3	66.4	0	15	0	E	LMCI	MCI	2013/9/26	22.216	1.37549	1.0024	857.8	113.2	9.47	0.131965493	0.011039869	30	23	0.055	0.644	0.751	0.706	6.2232	6.0732	1430.07	0	NA	NA	NA	NA	NA	NA	NA	NA	1.38209	1.0006	925	116.3	9.92	0.12572973	0.010724324	29
1089	4229	m36	3	21.076	2	N	3	66.4	0	15	0	E	LMCI	MCI	2014/10/16	20.06	NA	NA	NA	NA	NA	NA	NA	27	21	0.032	1.167	0.663	0.706	NA	NA	NA	NA	NA	NA	NA	NA	NA	NA	NA	NA	1.38209	1.0006	925	116.3	9.92	0.12572973	0.010724324	29
1090	4229	m48	4	21.076	2	N	3	66.4	0	15	0	E	LMCI	MCI	2015/10/1	17.523	NA	1.0261	1028	126.1	10.67	0.12266537	0.010379377	30	22	-0.001	1.596	0.653	-0.104	6.21501	8.58435	1428.16	NA	NA	NA	NA	NA	NA	NA	NA	NA	1.38209	1.0006	925	116.3	9.92	0.12572973	0.010724324	29
1094	4234	bl	0	12.813	1	N	1	70.1	0	13	1	A	CN	CN	2011/11/4	12.813	1.22906	0.9928	NA	NA	NA	NA	NA	28	24	0.721	0.644	0.823	-0.253	6.92016	11.5419	1457.47	0	0	0	1	0	1	0	0	0	1.22906	0.9928	NA	NA	NA	NA	NA	28
1095	4234	m12	1	12.813	1	N	1	70.1	0	13	1	A	CN	CN	2012/10/18	19.132	NA	NA	NA	NA	NA	NA	NA	28	25	0.725	0.253	0.554	-1.33	6.24064	11.7362	1481.07	NA	NA	NA	NA	NA	NA	NA	NA	NA	1.22906	0.9928	NA	NA	NA	NA	NA	28
1096	4234	m24	2	12.813	1	N	1	70.1	0	13	1	A	CN	CN	2013/10/25	12.407	1.22426	1.0471	NA	NA	NA	NA	NA	27	23	0.831	0.764	0.817	-1.33	6.95729	10.5455	1470.38	0	0	0	1	0	1	0	0	0	1.22906	0.9928	NA	NA	NA	NA	NA	28
1098	4235	bl	0	14.029	2	Y	4	63.8	0	16	0	C	EMCI	MCI	2011/10/7	14.029	1.24678	1.4663	697.2	298.8	32.64	0.428571429	0.046815835	27	25	0.314	2.123	0.272	-0.564	6.1608	4.2924	1548.58	0	1	0	0	1	0	0	0	0	1.24678	1.4663	697.2	298.8	32.64	0.428571429	0.046815835	27
1099	4235	m12	1	14.029	2	Y	4	63.8	0	16	0	C	EMCI	MCI	2012/10/2	18.935	NA	NA	NA	NA	NA	NA	NA	27	24	0.159	1.361	-0.353	0.706	6.1896	4.104	1634.54	0	1	0	0	1	0	0	0	0	1.24678	1.4663	697.2	298.8	32.64	0.428571429	0.046815835	27
1100	4235	m24	2	14.029	2	Y	4	63.8	0	16	0	C	EMCI	MCI	2013/10/3	25.67	1.08122	1.5371	641	304.3	31.95	0.474726989	0.049843994	25	25	-0.059	1.232	-0.033	0.706	5.86128	3.59739	1622.48	NA	1	0	0	1	0	0	0	0	1.24678	1.4663	697.2	298.8	32.64	0.428571429	0.046815835	27
1101	4235	m36	3	14.029	2	Y	4	63.8	0	16	0	C	EMCI	MCI	2014/10/8	13.694	NA	NA	NA	NA	NA	NA	NA	25	23	-0.268	1.35	0.016	0.706	NA	NA	NA	NA	NA	NA	NA	NA	NA	NA	NA	NA	1.24678	1.4663	697.2	298.8	32.64	0.428571429	0.046815835	27
1102	4235	m48	4	14.029	2	Y	4	63.8	0	16	0	C	EMCI	MCI	2015/9/24	21.477	NA	1.5194	570.9	291.6	29.61	0.510772465	0.051865476	29	22	0.11	1.35	-0.204	0.706	5.67173	6.09354	1616.29	NA	1	0	0	1	0	0	0	0	1.24678	1.4663	697.2	298.8	32.64	0.428571429	0.046815835	27
1106	4240	bl	0	14.642	2	Y	4	70.8	0	20	2	C	LMCI	MCI	2011/10/5	14.642	1.17478	1.5041	337.5	270.9	27.73	0.802666667	0.082162963	28	23	-0.889	0.088	-0.3	0.706	4.73928	10.1024	1360.63	0	NA	NA	NA	NA	NA	NA	NA	NA	1.17478	1.5041	337.5	270.9	27.73	0.802666667	0.082162963	28
1107	4240	m12	1	14.642	3	Y	4	70.8	0	20	2	C	LMCI	Dementia	2012/9/25	18.105	NA	NA	NA	NA	NA	NA	NA	27	22	-1.175	-1.103	-0.893	-0.104	4.6811	10.7472	1446.18	0	NA	NA	NA	NA	NA	NA	NA	NA	1.17478	1.5041	337.5	270.9	27.73	0.802666667	0.082162963	28
1108	4240	m24	2	14.642	3	Y	4	70.8	0	20	2	C	LMCI	Dementia	2013/9/26	29.068	1.0162	1.3631	NA	NA	NA	NA	NA	25	12	-1.982	-1.487	-1.695	-2.326	4.42777	10.7003	1381.91	NA	NA	NA	NA	NA	NA	NA	NA	NA	1.17478	1.5041	337.5	270.9	27.73	0.802666667	0.082162963	28
1109	4240	m36	3	14.642	3	Y	4	70.8	0	20	2	C	LMCI	Dementia	2014/9/24	16.15	NA	NA	NA	NA	NA	NA	NA	6	8	-2.295	-2.181	-3.845	-1.161	NA	NA	NA	NA	NA	NA	NA	NA	NA	NA	NA	NA	1.17478	1.5041	337.5	270.9	27.73	0.802666667	0.082162963	28
1110	4241	bl	0	22.637	2	Y	4	69.8	1	18	0	C	EMCI	MCI	2012/3/20	22.637	1.28667	1.3178	731.9	301.2	32.12	0.41153163	0.043885777	30	25	0.429	2.087	1.464	0.706	6.5952	7.758	1424.53	0	1	0	0	0	0	1	0	0	1.28667	1.3178	731.9	301.2	32.12	0.41153163	0.043885777	30
1111	4241	m12	1	22.637	2	Y	4	69.8	1	18	0	C	EMCI	MCI	2013/3/25	13.569	NA	NA	NA	NA	NA	NA	NA	27	21	-0.07	0.884	-0.207	0.706	6.4104	5.6052	1449.1	NA	1	0	0	0	0	1	0	0	1.28667	1.3178	731.9	301.2	32.12	0.41153163	0.043885777	30
1112	4243	bl	0	12.501	2	Y	4	79.3	0	18	0	C	LMCI	MCI	2012/2/23	12.501	1.1089	1.505	1069	357.9	36.35	0.334798877	0.034003742	27	24	-0.535	-1.287	-0.705	0.706	5.48485	25.4634	1583.62	0	1	0	0	0	1	0	0	0	1.1089	1.505	1069	357.9	36.35	0.334798877	0.034003742	27
1113	4243	m12	1	12.501	2	Y	4	79.3	0	18	0	C	LMCI	MCI	2013/2/22	34.858	NA	NA	NA	NA	NA	NA	NA	23	24	-0.769	-0.949	-1.262	-0.896	5.4372	34.614	1695.43	1	1	0	0	0	1	0	0	0	1.1089	1.505	1069	357.9	36.35	0.334798877	0.034003742	27
1114	4243	m24	2	12.501	5	Y	4	79.3	0	18	0	C	LMCI	Dementia	2014/2/26	17.705	NA	1.5382	977.7	422.2	39.16	0.431829805	0.040053186	19	19	-1.122	-0.657	-1.108	-0.253	5.1936	33.0864	1702.97	NA	1	0	0	0	1	0	0	0	1.1089	1.505	1069	357.9	36.35	0.334798877	0.034003742	27
1115	4244	bl	0	20.82	2	Y	4	91.4	0	20	0	C	LMCI	MCI	2011/11/22	20.82	1.18166	0.8685	654.3	145.4	12.16	0.222222222	0.018584747	27	24	-0.009	0.144	0.605	-0.104	6.00677	13.1975	1461.16	0	1	0	1	0	0	1	0	0	1.18166	0.8685	654.3	145.4	12.16	0.222222222	0.018584747	27
1116	4244	m12	1	20.82	2	Y	4	91.4	0	20	0	C	LMCI	MCI	2012/11/15	18.563	NA	NA	NA	NA	NA	NA	NA	26	22	0.023	-0.27	1.627	0.706	6.0876	16.6452	1546.7	0	1	0	1	0	0	1	0	0	1.18166	0.8685	654.3	145.4	12.16	0.222222222	0.018584747	27
1117	4244	m24	2	20.82	2	Y	4	91.4	0	20	0	C	LMCI	MCI	2013/11/14	33.044	1.10606	0.8604	NA	NA	NA	NA	NA	25	23	-0.245	0.565	1.76	0.706	5.89465	16.9298	1554.92	NA	1	0	1	0	0	1	0	0	1.18166	0.8685	654.3	145.4	12.16	0.222222222	0.018584747	27
1118	4245	bl	0	21.648	2	N	3	73.6	0	19	1	E	EMCI	MCI	2011/10/12	21.648	1.20053	0.933	924.4	125	9.22	0.135222847	0.009974037	26	20	0.236	-0.216	-1.581	-0.104	5.56732	2.39006	1344.57	0	1	0	1	0	1	1	0	0	1.20053	0.933	924.4	125	9.22	0.135222847	0.009974037	26
1119	4245	m12	1	21.648	2	N	3	73.6	0	19	1	E	EMCI	MCI	2012/10/8	20.389	NA	NA	NA	NA	NA	NA	NA	26	20	0.21	0.016	-0.635	0.706	5.56237	5.29378	1407.7	0	1	0	1	0	1	1	0	0	1.20053	0.933	924.4	125	9.22	0.135222847	0.009974037	26
1120	4245	m24	2	21.648	2	N	3	73.6	0	19	1	E	EMCI	MCI	2013/10/9	32.781	NA	NA	NA	NA	NA	NA	NA	25	22	0.33	-0.534	-0.947	0.706	5.22571	4.1365	1406.23	NA	1	0	1	0	1	1	0	0	1.20053	0.933	924.4	125	9.22	0.135222847	0.009974037	26
1121	4245	m36	3	21.648	2	N	3	73.6	0	19	1	E	EMCI	MCI	2014/10/23	26.684	NA	NA	NA	NA	NA	NA	NA	25	21	0.276	-0.373	-0.693	0.706	NA	NA	NA	NA	NA	NA	NA	NA	NA	NA	NA	NA	1.20053	0.933	924.4	125	9.22	0.135222847	0.009974037	26
1123	4250	bl	0	13.334	2	Y	4	78.5	0	20	1	C	LMCI	MCI	2011/10/17	13.334	1.1001	1.3128	757.1	406.9	43.93	0.537445516	0.058024039	29	22	-0.292	0.272	0.11	0.706	7.236	1.4916	1643.32	NA	NA	NA	NA	NA	NA	NA	NA	NA	1.1001	1.3128	757.1	406.9	43.93	0.537445516	0.058024039	29
1125	4250	m24	2	13.334	5	Y	4	78.5	0	20	1	C	LMCI	Dementia	2013/10/29	26.411	0.991679	1.2202	584.6	364.9	38.18	0.624187479	0.065309613	21	12	-1.137	-1.963	-1.078	0.706	6.79967	2.0997	1635.54	0	NA	NA	NA	NA	NA	NA	NA	NA	1.1001	1.3128	757.1	406.9	43.93	0.537445516	0.058024039	29
1126	4250	m36	3	13.334	3	Y	4	78.5	0	20	1	C	LMCI	Dementia	2014/10/17	28.571	NA	NA	NA	NA	NA	NA	NA	19	15	-1.13	-1.025	-0.646	-0.756	NA	NA	NA	NA	NA	NA	NA	NA	NA	NA	NA	NA	1.1001	1.3128	757.1	406.9	43.93	0.537445516	0.058024039	29
1128	4252	bl	0	35.478	3	Y	6	86.5	1	16	1	D	AD	Dementia	2011/10/11	35.478	1.06924	1.4832	556.4	303.7	32.08	0.545830338	0.057656362	22	16	-0.874	-1.42	-0.524	-0.104	4.734	6.732	1290.5	0	1	0	0	0	1	1	0	0	1.06924	1.4832	556.4	303.7	32.08	0.545830338	0.057656362	22
1130	4252	m24	2	35.478	3	Y	6	86.5	1	16	1	D	AD	Dementia	2013/10/17	29.863	1.06254	1.4719	NA	NA	NA	NA	NA	15	9	-1.041	-1.376	-1.48	-0.104	4.506	8.2008	1297.76	0	1	0	0	0	1	1	0	0	1.06924	1.4832	556.4	303.7	32.08	0.545830338	0.057656362	22
1131	4254	bl	0	11.962	1	N	1	85.9	1	12	0	A	CN	CN	2011/10/5	11.962	1.17591	1.031	1011	337.6	30.3	0.333926805	0.029970326	26	23	0.693	0.151	0.511	-1.03	6.05127	16.7317	1233.09	0	1	1	0	0	1	1	0	0	1.17591	1.031	1011	337.6	30.3	0.333926805	0.029970326	26
1132	4254	m12	1	11.962	1	N	1	85.9	1	12	0	A	CN	CN	2012/10/3	10.256	NA	NA	NA	NA	NA	NA	NA	27	24	0.905	-0.317	0.421	-0.253	5.91265	17.5956	1275.04	0	1	1	0	0	1	1	0	0	1.17591	1.031	1011	337.6	30.3	0.333926805	0.029970326	26
1133	4254	m24	2	11.962	1	N	1	85.9	1	12	0	A	CN	CN	2013/10/8	9.722	NA	1.0197	NA	NA	NA	NA	NA	27	23	0.818	-1.067	0.224	-0.253	5.69589	15.7862	1276.17	NA	1	1	0	0	1	1	0	0	1.17591	1.031	1011	337.6	30.3	0.333926805	0.029970326	26
1134	4254	m48	4	11.962	1	N	1	85.9	1	12	0	A	CN	CN	2015/10/1	8.424	NA	NA	NA	NA	NA	NA	NA	26	23	0.377	-0.171	0.258	-0.253	5.58217	23.4761	1296.43	NA	1	1	0	0	1	1	0	0	1.17591	1.031	1011	337.6	30.3	0.333926805	0.029970326	26
1135	4255	bl	0	11.676	1	Y	2	72.4	0	16	1	B	CN	CN	2011/11/14	11.676	1.32439	1.1113	NA	NA	NA	NA	NA	29	26	1.351	1.818	1.444	-0.104	6.02413	4.62522	1399.81	0	NA	NA	NA	NA	NA	NA	NA	NA	1.32439	1.1113	NA	NA	NA	NA	NA	29
1136	4255	m12	1	11.676	1	Y	2	72.4	0	16	1	B	CN	CN	2012/11/16	10.776	NA	NA	NA	NA	NA	NA	NA	29	24	1.246	0.912	1.494	-0.896	6.1548	2.9256	1493.66	0	NA	NA	NA	NA	NA	NA	NA	NA	1.32439	1.1113	NA	NA	NA	NA	NA	29
1137	4255	m24	2	11.676	1	Y	2	72.4	0	16	1	B	CN	CN	2013/11/6	14.828	1.42023	1.0815	NA	NA	NA	NA	NA	29	26	0.536	1.934	1.218	-0.896	5.92001	3.56135	1505.69	NA	NA	NA	NA	NA	NA	NA	NA	NA	1.32439	1.1113	NA	NA	NA	NA	NA	29
1138	4255	m48	4	11.676	1	Y	2	72.4	0	16	1	B	CN	CN	2015/11/20	13.936	NA	NA	NA	NA	NA	NA	NA	28	24	1.011	1.717	1.474	0.706	NA	NA	NA	NA	NA	NA	NA	NA	NA	NA	NA	NA	1.32439	1.1113	NA	NA	NA	NA	NA	29
1139	4256	bl	0	12.745	2	Y	4	62.8	1	20	1	C	EMCI	MCI	2011/12/21	12.745	1.38247	1.1995	1389	210.9	17.51	0.151835853	0.012606192	29	26	1.118	2.232	1.515	0.706	5.838	0.57	1381.46	0	0	0	1	0	0	0	0	0	1.38247	1.1995	1389	210.9	17.51	0.151835853	0.012606192	29
1140	4256	m12	1	12.745	2	Y	4	62.8	1	20	1	C	EMCI	MCI	2013/1/14	7.439	NA	NA	NA	NA	NA	NA	NA	29	23	1.217	1.589	1.76	0.706	5.7996	0.4752	1395.3	0	0	0	1	0	0	0	0	0	1.38247	1.1995	1389	210.9	17.51	0.151835853	0.012606192	29
1143	4258	bl	0	36.725	3	Y	6	75.8	0	14	1	D	AD	Dementia	2011/10/17	36.725	1.15702	1.2658	641.6	322.5	34.52	0.502649626	0.053802993	24	18	-0.989	-0.373	-0.402	0.706	6.0348	0.9444	1624.41	0	1	1	0	0	0	1	0	0	1.15702	1.2658	641.6	322.5	34.52	0.502649626	0.053802993	24
1144	4258	m12	1	36.725	3	Y	6	75.8	0	14	1	D	AD	Dementia	2012/10/15	25.396	NA	NA	NA	NA	NA	NA	NA	29	19	-0.315	0.209	-1.085	-0.104	5.7672	0.6828	1665.54	0	1	1	0	0	0	1	0	0	1.15702	1.2658	641.6	322.5	34.52	0.502649626	0.053802993	24
1145	4258	m24	2	36.725	3	Y	6	75.8	0	14	1	D	AD	Dementia	2013/10/18	25.836	1.21502	1.3992	NA	NA	NA	NA	NA	24	17	-1.049	0.03	-0.358	-1.139	6.3684	0.5904	1660.19	0	1	1	0	0	0	1	0	0	1.15702	1.2658	641.6	322.5	34.52	0.502649626	0.053802993	24
1146	4259	bl	0	21.552	2	Y	4	63	1	20	1	C	EMCI	MCI	2011/11/7	21.552	1.20089	1.2679	NA	NA	NA	NA	NA	29	28	1.087	0.832	1.081	0.706	5.96806	4.73734	1276.28	1	0	0	0	0	0	1	0	0	1.20089	1.2679	NA	NA	NA	NA	NA	29
1147	4259	m12	1	21.552	2	Y	4	63	1	20	1	C	EMCI	MCI	2012/11/19	23.707	NA	NA	NA	NA	NA	NA	NA	28	27	2.418	1.842	2.63	0.706	5.6352	5.3472	1312.92	0	0	0	0	0	0	1	0	0	1.20089	1.2679	NA	NA	NA	NA	NA	29
1148	4259	m24	2	21.552	2	Y	4	63	1	20	1	C	EMCI	MCI	2013/11/4	20.901	1.02686	1.26	469.5	171.4	17.37	0.365069223	0.036996805	29	30	2.006	1.906	1.389	0.706	5.6196	5.4432	1298.05	0	0	0	0	0	0	1	0	0	1.20089	1.2679	NA	NA	NA	NA	NA	29
1150	4262	bl	0	30.64	1	Y	2	72.8	1	16	0	B	CN	CN	2011/10/11	30.64	1.25678	1.5495	790.5	347.9	34.28	0.440101202	0.043364959	29	27	1.235	0.511	1.562	0.706	6.7668	8.3988	1374.25	0	1	0	0	0	1	0	0	1	1.25678	1.5495	790.5	347.9	34.28	0.440101202	0.043364959	29
1151	4262	m12	1	30.64	1	Y	2	72.8	1	16	0	B	CN	CN	2012/10/18	36.304	NA	NA	NA	NA	NA	NA	NA	30	27	2.216	0.899	1.504	0.706	6.6828	9.5604	1348.39	0	1	0	0	0	1	0	0	1	1.25678	1.5495	790.5	347.9	34.28	0.440101202	0.043364959	29
1152	4262	m24	2	30.64	4	Y	2	72.8	1	16	0	B	CN	MCI	2013/10/24	33.45	1.13103	1.4314	848.4	408.5	40.18	0.481494578	0.047359736	27	28	1.647	0.778	1.161	-0.104	6.38453	8.84731	1382.03	0	1	0	0	0	1	0	0	1	1.25678	1.5495	790.5	347.9	34.28	0.440101202	0.043364959	29
1153	4262	m36	3	30.64	2	Y	2	72.8	1	16	0	B	CN	MCI	2014/10/23	39.225	NA	NA	NA	NA	NA	NA	NA	26	23	1.42	0.035	1.161	-0.756	NA	NA	NA	NA	NA	NA	NA	NA	NA	NA	NA	NA	1.25678	1.5495	790.5	347.9	34.28	0.440101202	0.043364959	29
1154	4262	m48	4	30.64	2	Y	2	72.8	1	16	0	B	CN	MCI	2015/10/8	41.117	NA	1.5005	728.8	391	38.42	0.536498353	0.052716795	25	21	1.384	-0.933	0.986	-1.33	6.39388	15.8846	1363.95	NA	1	0	0	0	1	0	0	1	1.25678	1.5495	790.5	347.9	34.28	0.440101202	0.043364959	29
1155	4263	bl	0	25.333	2	Y	4	74.3	0	20	1	C	LMCI	MCI	2011/10/18	25.333	1.21722	1.857	669.3	404.3	41.11	0.604063947	0.061422382	27	21	0.057	-0.041	0.915	-0.984	6.4179	0.795564	1548.96	0	1	0	1	0	1	1	0	0	1.21722	1.857	669.3	404.3	41.11	0.604063947	0.061422382	27
1156	4263	m12	1	25.333	2	Y	4	74.3	0	20	1	C	LMCI	MCI	2012/10/16	21.935	NA	NA	NA	NA	NA	NA	NA	28	20	-0.008	-0.3	0.32	-0.896	6.25105	1.03984	1645.01	0	1	0	1	0	1	1	0	0	1.21722	1.857	669.3	404.3	41.11	0.604063947	0.061422382	27
1157	4263	m24	2	25.333	5	Y	4	74.3	0	20	1	C	LMCI	Dementia	2013/11/5	21.958	1.08339	1.7997	613.3	422.9	41.42	0.689548345	0.067536279	25	20	0.042	0.431	0.019	-0.984	6.29643	1.27744	1650.71	NA	1	0	1	0	1	1	0	0	1.21722	1.857	669.3	404.3	41.11	0.604063947	0.061422382	27
1158	4263	m36	3	25.333	3	Y	4	74.3	0	20	1	C	LMCI	Dementia	2015/2/10	19.585	NA	NA	NA	NA	NA	NA	NA	25	20	-0.306	-0.139	0.9	-1.161	NA	NA	NA	NA	NA	NA	NA	NA	NA	NA	NA	NA	1.21722	1.857	669.3	404.3	41.11	0.604063947	0.061422382	27
1160	4266	bl	0	12.009	1	Y	2	69.8	1	14	1	B	CN	CN	2011/11/23	12.009	1.16291	1.4294	820.1	314.6	33.22	0.383611755	0.040507255	30	28	1.529	1.664	0.422	0.706	6.96385	2.07834	1387.34	0	NA	NA	NA	NA	NA	NA	NA	NA	1.16291	1.4294	820.1	314.6	33.22	0.383611755	0.040507255	30
1161	4266	m12	1	12.009	1	Y	2	69.8	1	14	1	B	CN	CN	2013/2/15	12.8	NA	NA	NA	NA	NA	NA	NA	30	26	1.384	1.542	0.495	0.706	6.9396	2.3112	1376.27	0	NA	NA	NA	NA	NA	NA	NA	NA	1.16291	1.4294	820.1	314.6	33.22	0.383611755	0.040507255	30
1163	4266	m48	4	12.009	1	Y	2	69.8	1	14	1	B	CN	CN	2015/11/13	16.658	NA	1.4352	974.7	338.3	36.4	0.347081153	0.037344824	30	25	1.024	1.542	0.424	-0.104	6.4932	3.714	1395.42	NA	NA	NA	NA	NA	NA	NA	NA	NA	1.16291	1.4294	820.1	314.6	33.22	0.383611755	0.040507255	30
1164	4268	bl	0	11.555	2	N	3	63.5	1	15	0	E	EMCI	MCI	2011/11/8	11.555	1.25422	0.975	1350	151.6	14.27	0.112296296	0.01057037	29	23	0.763	1.539	1.188	-0.756	6.66352	0.401786	1318.18	0	0	0	1	0	0	0	0	0	1.25422	0.975	1350	151.6	14.27	0.112296296	0.01057037	29
1165	4268	m12	1	11.555	7	N	3	63.5	1	15	0	E	EMCI	CN	2012/11/15	14.336	NA	NA	NA	NA	NA	NA	NA	30	22	0.576	1.452	1.2	-0.104	6.6828	0.6264	1311.74	0	0	0	1	0	0	0	0	0	1.25422	0.975	1350	151.6	14.27	0.112296296	0.01057037	29
1166	4268	m24	2	11.555	1	N	3	63.5	1	15	0	E	EMCI	CN	2013/11/20	11.708	NA	0.9564	NA	NA	NA	NA	NA	30	27	1.39	2.397	1.314	0.706	6.822	0.9204	1320.78	0	0	0	1	0	0	0	0	0	1.25422	0.975	1350	151.6	14.27	0.112296296	0.01057037	29
1167	4268	m36	3	11.555	1	N	3	63.5	1	15	0	E	EMCI	CN	2014/11/10	6.359	NA	NA	NA	NA	NA	NA	NA	30	26	0.617	2.994	1.858	0.706	NA	NA	NA	NA	NA	NA	NA	NA	NA	NA	NA	NA	1.25422	0.975	1350	151.6	14.27	0.112296296	0.01057037	29
1168	4269	bl	0	4.989	1	N	1	65.6	1	20	0	A	CN	CN	2011/12/9	4.989	1.32554	1.0043	1157	188.4	17.48	0.162834918	0.015108038	30	27	1.556	0.644	0.471	-0.104	8.1879	3.00739	1334.74	0	0	0	1	0	0	0	0	0	1.32554	1.0043	1157	188.4	17.48	0.162834918	0.015108038	30
1169	4269	m24	2	4.989	1	N	1	65.6	1	20	0	A	CN	CN	2013/12/6	5.233	1.27337	0.9865	1440	191.3	18.14	0.132847222	0.012597222	29	28	1.694	0.955	0.184	0.706	7.962	2.4312	1366.84	0	0	0	1	0	0	0	0	0	1.32554	1.0043	1157	188.4	17.48	0.162834918	0.015108038	30
1170	4270	bl	0	15.504	1	Y	2	74.6	1	16	1	B	CN	CN	2011/11/1	15.504	1.36373	1.6419	479.7	182.4	19.03	0.380237649	0.039670627	28	24	1.371	0.964	1.348	-0.984	5.25259	3.75757	1309.48	0	1	1	0	0	1	0	0	0	1.36373	1.6419	479.7	182.4	19.03	0.380237649	0.039670627	28
1171	4270	m12	1	15.504	1	Y	2	74.6	1	16	1	B	CN	CN	2012/11/13	19.66	NA	NA	NA	NA	NA	NA	NA	30	27	1.223	0.38	1.576	-0.104	5.3748	4.3476	1365.6	1	1	1	0	0	1	0	0	0	1.36373	1.6419	479.7	182.4	19.03	0.380237649	0.039670627	28
1172	4270	m24	2	15.504	1	Y	2	74.6	1	16	1	B	CN	CN	2013/11/12	21.777	1.37474	1.6799	451.9	180.8	19.33	0.400088515	0.04277495	30	28	1.475	1.472	2.832	0.706	5.2404	4.8636	1353.52	1	1	1	0	0	1	0	0	0	1.36373	1.6419	479.7	182.4	19.03	0.380237649	0.039670627	28
1174	4271	bl	0	12.039	2	N	3	61.8	0	20	0	E	EMCI	MCI	2011/10/19	12.039	1.3119	1.0194	1249	162.4	17.31	0.130024019	0.013859087	30	24	0.755	1.316	0.013	0.706	4.422	0.5856	1248.34	0	1	0	0	1	1	0	0	0	1.3119	1.0194	1249	162.4	17.31	0.130024019	0.013859087	30
1175	4271	m12	1	12.039	2	N	3	61.8	0	20	0	E	EMCI	MCI	2012/10/22	10.274	NA	NA	NA	NA	NA	NA	NA	30	25	0.749	1.316	0.097	0.706	4.3092	0.5496	1316.06	0	1	0	0	1	1	0	0	0	1.3119	1.0194	1249	162.4	17.31	0.130024019	0.013859087	30
1176	4271	m24	2	12.039	2	N	3	61.8	0	20	0	E	EMCI	MCI	2013/10/3	19.861	1.2789	1.0221	1168	151.1	16.01	0.129366438	0.013707192	30	25	1.144	1.783	0.424	0.706	4.3056	0.3768	1314.65	NA	1	0	0	1	1	0	0	0	1.3119	1.0194	1249	162.4	17.31	0.130024019	0.013859087	30
1177	4271	m36	3	12.039	2	N	3	61.8	0	20	0	E	EMCI	MCI	2014/10/9	12.506	NA	NA	NA	NA	NA	NA	NA	27	24	0.457	1.465	0.233	0.706	NA	NA	NA	NA	NA	NA	NA	NA	NA	NA	NA	NA	1.3119	1.0194	1249	162.4	17.31	0.130024019	0.013859087	30
1178	4271	m48	4	12.039	2	N	3	61.8	0	20	0	E	EMCI	MCI	2015/10/27	12.273	NA	0.9777	1243	189.8	19.09	0.152695093	0.015358005	27	NA	-0.259	1.649	-0.033	0.706	4.07526	0.846288	1307.58	NA	1	0	0	1	1	0	0	0	1.3119	1.0194	1249	162.4	17.31	0.130024019	0.013859087	30
1179	4272	bl	0	8.125	2	Y	4	70.9	0	12	0	C	EMCI	MCI	2011/10/31	8.125	1.37819	1.1452	601.8	222.3	20.08	0.369391825	0.033366567	28	20	-0.034	0.088	-0.92	-0.104	6.14781	13.6893	1315.13	0	1	1	1	1	1	1	0	0	1.37819	1.1452	601.8	222.3	20.08	0.369391825	0.033366567	28
1180	4272	m12	1	8.125	2	Y	4	70.9	0	12	0	C	EMCI	MCI	2012/10/22	7.598	NA	NA	NA	NA	NA	NA	NA	25	20	0.019	-0.65	-0.333	-0.448	6.00424	14.3664	1356.04	0	1	1	1	1	1	1	0	0	1.37819	1.1452	601.8	222.3	20.08	0.369391825	0.033366567	28
1181	4272	m24	2	8.125	2	Y	4	70.9	0	12	0	C	EMCI	MCI	2013/10/28	7.93	1.36429	1.1642	637.5	219	20.28	0.343529412	0.031811765	25	20	-0.265	-0.087	-0.712	-0.984	5.97453	14.9654	1327.07	NA	1	1	1	1	1	1	0	0	1.37819	1.1452	601.8	222.3	20.08	0.369391825	0.033366567	28
1182	4272	m36	3	8.125	2	Y	4	70.9	0	12	0	C	EMCI	MCI	2015/1/20	9.24	NA	NA	NA	NA	NA	NA	NA	28	19	0.462	-0.068	-0.357	-1.33	NA	NA	NA	NA	NA	NA	NA	NA	NA	NA	NA	NA	1.37819	1.1452	601.8	222.3	20.08	0.369391825	0.033366567	28
1184	4274	bl	0	13.825	2	N	3	63	0	14	1	E	EMCI	MCI	2011/10/24	13.825	1.36295	0.9901	893.6	157.3	13.63	0.176029543	0.01525291	30	27	0.85	0.016	0.185	0.706	7.7508	0.3048	1441.45	0	1	1	0	1	1	1	0	0	1.36295	0.9901	893.6	157.3	13.63	0.176029543	0.01525291	30
1185	4274	m12	1	13.825	2	N	3	63	0	14	1	E	EMCI	MCI	2012/12/11	22.497	NA	NA	NA	NA	NA	NA	NA	29	26	0.819	0.12	0.841	0.706	7.7832	0.186	1480.65	NA	1	1	0	1	1	1	0	0	1.36295	0.9901	893.6	157.3	13.63	0.176029543	0.01525291	30
1186	4275	bl	0	8.221	1	N	1	72.8	0	18	0	A	CN	CN	2011/12/6	8.221	1.30802	0.9142	1775	215.2	20.11	0.121239437	0.011329577	29	26	0.895	0.214	-0.189	0.706	6.79391	7.8695	1567.96	0	1	0	0	0	1	1	0	0	1.30802	0.9142	1775	215.2	20.11	0.121239437	0.011329577	29
1187	4275	m12	1	8.221	1	N	1	72.8	0	18	0	A	CN	CN	2013/7/9	6.15	NA	NA	NA	NA	NA	NA	NA	29	23	0.855	0.672	0.442	-0.104	6.83104	7.71478	1643.9	0	1	0	0	0	1	1	0	0	1.30802	0.9142	1775	215.2	20.11	0.121239437	0.011329577	29
1188	4275	m24	2	8.221	1	N	1	72.8	0	18	0	A	CN	CN	2014/1/23	8.36	1.26499	0.9408	NA	NA	NA	NA	NA	29	25	0.782	0.725	0.605	0.706	6.9412	14.6498	1638.21	0	1	0	0	0	1	1	0	0	1.30802	0.9142	1775	215.2	20.11	0.121239437	0.011329577	29
1189	4275	m48	4	8.221	4	N	1	72.8	0	18	0	A	CN	MCI	2016/1/12	8.133	NA	0.9249	NA	NA	NA	NA	NA	30	24	0.756	-0.105	0.445	0.634	6.84466	7.51303	1617.12	NA	1	0	0	0	1	1	0	0	1.30802	0.9142	1775	215.2	20.11	0.121239437	0.011329577	29
1190	4276	bl	0	8.923	1	N	1	73.9	1	12	1	A	CN	CN	2011/10/20	8.923	1.32499	0.9257	2335	257.8	21.92	0.110406852	0.00938758	29	25	1.099	0.511	1.191	-0.104	6.22317	3.25842	1302.44	0	0	0	0	0	0	0	1	0	1.32499	0.9257	2335	257.8	21.92	0.110406852	0.00938758	29
1191	4276	m12	1	8.923	1	N	1	73.9	1	12	1	A	CN	CN	2012/10/22	8.768	NA	NA	NA	NA	NA	NA	NA	30	27	1.2	1.29	1.413	-0.104	6.46467	3.2181	1352.86	0	0	0	0	0	0	0	1	0	1.32499	0.9257	2335	257.8	21.92	0.110406852	0.00938758	29
1192	4276	m24	2	8.923	1	N	1	73.9	1	12	1	A	CN	CN	2013/10/22	10.427	NA	NA	NA	NA	NA	NA	NA	30	29	1.738	1.408	1.348	0.706	6.17778	3.54675	1341.91	NA	0	0	0	0	0	0	1	0	1.32499	0.9257	2335	257.8	21.92	0.110406852	0.00938758	29
1193	4276	m48	4	8.923	1	N	1	73.9	1	12	1	A	CN	CN	2015/10/14	9.281	NA	NA	NA	NA	NA	NA	NA	30	28	1.286	0.875	1.041	0.706	6.04261	3.53125	1342.05	NA	0	0	0	0	0	0	1	0	1.32499	0.9257	2335	257.8	21.92	0.110406852	0.00938758	29
1194	4277	bl	0	8.085	1	Y	2	71.4	1	18	0	B	CN	CN	2011/10/27	8.085	1.4879	1.3756	2717	232	19.7	0.085388296	0.007250644	28	29	0.855	0.338	0.421	0.706	4.91488	4.80809	1153.41	0	1	0	0	0	1	0	0	0	1.4879	1.3756	2717	232	19.7	0.085388296	0.007250644	28
1195	4277	m12	1	8.085	1	Y	2	71.4	1	18	0	B	CN	CN	2012/11/1	6.027	NA	NA	NA	NA	NA	NA	NA	28	26	1.323	0.309	1.063	-0.104	4.9848	3.57	1212.46	0	1	0	0	0	1	0	0	0	1.4879	1.3756	2717	232	19.7	0.085388296	0.007250644	28
1196	4277	m24	2	8.085	2	Y	2	71.4	1	18	0	B	CN	MCI	2013/10/31	11.052	NA	NA	NA	NA	NA	NA	NA	30	26	1.644	1.06	0.322	0.706	4.998	3.6744	1214.13	NA	1	0	0	0	1	0	0	0	1.4879	1.3756	2717	232	19.7	0.085388296	0.007250644	28
1197	4278	bl	0	20.842	1	Y	2	75	0	14	1	B	CN	CN	2011/10/26	20.842	1.17872	1.4254	422.8	205.1	19.33	0.485099338	0.045719016	27	22	-0.078	-0.615	0.138	-0.104	5.922	6.1488	1343.01	0	1	1	0	0	0	1	0	0	1.17872	1.4254	422.8	205.1	19.33	0.485099338	0.045719016	27
1198	4278	m12	1	20.842	1	Y	2	75	0	14	1	B	CN	CN	2012/10/24	12.976	NA	NA	NA	NA	NA	NA	NA	28	19	0.035	-0.633	0.419	-1.204	5.772	7.1832	1412.38	0	1	1	0	0	0	1	0	0	1.17872	1.4254	422.8	205.1	19.33	0.485099338	0.045719016	27
1199	4278	m24	2	20.842	1	Y	2	75	0	14	1	B	CN	CN	2013/10/21	19.738	1.17999	1.3941	376.1	212.7	20.67	0.56554108	0.054958788	29	21	0.214	-0.949	-0.16	-1.678	5.51422	8.66444	1404.14	NA	1	1	0	0	0	1	0	0	1.17872	1.4254	422.8	205.1	19.33	0.485099338	0.045719016	27
1201	4279	bl	0	14.105	1	Y	2	83.7	0	16	0	B	CN	CN	2012/1/18	14.105	1.09876	1.1008	2612	324.4	29.37	0.124196018	0.011244257	30	22	-0.142	-0.658	-0.688	-0.448	6.44363	6.30996	1358.13	0	1	1	0	1	1	1	0	0	1.09876	1.1008	2612	324.4	29.37	0.124196018	0.011244257	30
1202	4279	m12	1	14.105	1	Y	2	83.7	0	16	0	B	CN	CN	2013/1/17	12.762	NA	NA	NA	NA	NA	NA	NA	30	21	0.034	-0.851	-0.152	-0.896	6.30872	4.89894	1409.53	0	1	1	0	1	1	1	0	0	1.09876	1.1008	2612	324.4	29.37	0.124196018	0.011244257	30
1203	4279	m24	2	14.105	1	Y	2	83.7	0	16	0	B	CN	CN	2014/3/19	13.11	NA	NA	NA	NA	NA	NA	NA	30	25	0.973	-0.607	-0.432	0.706	6.36318	8.05145	1399.2	0	1	1	0	1	1	1	0	0	1.09876	1.1008	2612	324.4	29.37	0.124196018	0.011244257	30
1204	4280	bl	0	22.571	3	Y	6	79.7	0	16	1	D	AD	Dementia	2011/10/28	22.571	1.16629	1.1216	1694	450.7	40.61	0.266056671	0.023972845	24	19	-0.865	-0.087	-0.13	-0.104	4.34757	2.03296	1365.47	0	1	0	0	1	0	1	0	0	1.16629	1.1216	1694	450.7	40.61	0.266056671	0.023972845	24
1205	4280	m12	1	22.571	3	Y	6	79.7	0	16	1	D	AD	Dementia	2012/11/5	50.962	NA	NA	NA	NA	NA	NA	NA	24	21	-0.907	-0.185	-0.458	-0.104	4.2432	2.2176	1477.89	0	1	0	0	1	0	1	0	0	1.16629	1.1216	1694	450.7	40.61	0.266056671	0.023972845	24
1206	4280	m24	2	22.571	3	Y	6	79.7	0	16	1	D	AD	Dementia	2013/11/1	51.972	NA	NA	NA	NA	NA	NA	NA	22	18	-0.752	-0.345	-0.538	-0.984	NA	NA	NA	NA	NA	NA	NA	NA	NA	NA	NA	NA	1.16629	1.1216	1694	450.7	40.61	0.266056671	0.023972845	24
1207	4281	bl	0	8.958	2	N	3	77.5	1	18	0	E	EMCI	MCI	2011/10/31	8.958	1.54143	1.0199	2741	308.1	29.09	0.112404232	0.010612915	27	28	0.773	1.167	0.926	0.706	6.89177	15.6416	1329.32	0	0	0	0	0	0	1	0	0	1.54143	1.0199	2741	308.1	29.09	0.112404232	0.010612915	27
1209	4281	m24	2	8.958	2	N	3	77.5	1	18	0	E	EMCI	MCI	2013/11/4	12.924	1.40963	1.0409	2420	325.7	27.46	0.134586777	0.011347107	26	25	0.335	0.699	0.523	0.706	6.9648	24.7956	1376.53	NA	0	0	0	0	0	1	0	0	1.54143	1.0199	2741	308.1	29.09	0.112404232	0.010612915	27
1210	4281	m36	3	8.958	2	N	3	77.5	1	18	0	E	EMCI	MCI	2014/10/20	14.739	NA	NA	NA	NA	NA	NA	NA	28	25	-0.002	0.412	0.605	0.706	NA	NA	NA	NA	NA	NA	NA	NA	NA	NA	NA	NA	1.54143	1.0199	2741	308.1	29.09	0.112404232	0.010612915	27
1212	4282	bl	0	29.407	3	Y	6	89.6	0	12	1	D	AD	Dementia	2011/10/26	29.407	0.948231	1.3144	543.1	313.8	31.76	0.577794145	0.058479101	23	17	-0.921	-1.787	-2.34	-0.104	6.40774	16.624	1651.49	NA	NA	NA	NA	NA	NA	NA	NA	NA	0.948231	1.3144	543.1	313.8	31.76	0.577794145	0.058479101	23
1213	4282	m24	2	29.407	3	Y	6	89.6	0	12	1	D	AD	Dementia	2013/11/21	33.263	NA	NA	NA	NA	NA	NA	NA	21	NA	-1.523	NA	-1.195	-1.8	NA	NA	NA	NA	NA	NA	NA	NA	NA	NA	NA	NA	0.948231	1.3144	543.1	313.8	31.76	0.577794145	0.058479101	23
1214	4285	bl	0	16.254	2	N	3	74	0	16	0	E	EMCI	MCI	2011/10/25	16.254	1.32024	0.9803	1160	145.3	12.8	0.125258621	0.011034483	29	23	-0.116	-0.373	-0.366	0.706	7.482	15.2484	1638.71	0	1	1	0	0	0	1	0	0	1.32024	0.9803	1160	145.3	12.8	0.125258621	0.011034483	29
1215	4285	m12	1	16.254	2	N	3	74	0	16	0	E	EMCI	MCI	2012/10/22	4.331	NA	NA	NA	NA	NA	NA	NA	27	23	-0.644	0.267	0.549	-0.104	7.4184	17.9076	1629.1	0	1	1	0	0	0	1	0	0	1.32024	0.9803	1160	145.3	12.8	0.125258621	0.011034483	29
1216	4285	m24	2	16.254	2	N	3	74	0	16	0	E	EMCI	MCI	2013/11/7	15.053	1.25016	0.9685	NA	NA	NA	NA	NA	29	23	-0.461	-0.087	-0.014	0.706	7.3224	20.9208	1630.91	0	1	1	0	0	0	1	0	0	1.32024	0.9803	1160	145.3	12.8	0.125258621	0.011034483	29
1217	4287	bl	0	24.706	2	Y	4	70.9	1	17	1	C	LMCI	MCI	2011/10/28	24.706	1.35833	1.5264	737.1	400.4	46.13	0.543209877	0.062583096	29	26	-0.192	0.112	0.224	-0.104	6.40204	6.71707	1199.87	0	1	0	0	0	1	1	0	0	1.35833	1.5264	737.1	400.4	46.13	0.543209877	0.062583096	29
1218	4287	m12	1	24.706	2	Y	4	70.9	1	17	1	C	LMCI	MCI	2012/10/30	31.187	NA	NA	NA	NA	NA	NA	NA	28	24	-0.063	0.412	-0.181	-0.253	6.4512	3.6912	1257.31	0	1	0	0	0	1	1	0	0	1.35833	1.5264	737.1	400.4	46.13	0.543209877	0.062583096	29
1219	4287	m24	2	24.706	2	Y	4	70.9	1	17	1	C	LMCI	MCI	2013/10/22	26.879	1.36506	1.4935	698.4	418.6	47.4	0.599369989	0.067869416	28	26	0.175	0.498	0.589	0.706	6.26292	7.5316	1265.54	NA	NA	NA	NA	NA	NA	NA	NA	NA	1.35833	1.5264	737.1	400.4	46.13	0.543209877	0.062583096	29
1220	4287	m36	3	24.706	2	Y	4	70.9	1	17	1	C	LMCI	MCI	2014/11/5	26.112	NA	NA	NA	NA	NA	NA	NA	28	22	-0.176	0.412	-0.097	-0.104	NA	NA	NA	NA	NA	NA	NA	NA	NA	NA	NA	NA	1.35833	1.5264	737.1	400.4	46.13	0.543209877	0.062583096	29
1222	4288	bl	0	8.894	1	Y	2	72.5	1	14	0	B	CN	CN	2011/11/8	8.894	1.57573	1.1542	702.4	130	11.25	0.185079727	0.016016515	29	26	1.089	0.411	1.504	0.706	6.17752	8.1418	1211.07	0	1	0	0	0	1	1	0	0	1.57573	1.1542	702.4	130	11.25	0.185079727	0.016016515	29
1223	4288	m12	1	8.894	1	Y	2	72.5	1	14	0	B	CN	CN	2012/11/1	3.3	NA	NA	NA	NA	NA	NA	NA	29	27	0.751	0.395	1.616	0.706	6.34214	10.2979	1212.36	NA	1	0	0	0	1	1	0	0	1.57573	1.1542	702.4	130	11.25	0.185079727	0.016016515	29
1226	4288	m48	4	8.894	1	Y	2	72.5	1	14	0	B	CN	CN	2015/11/9	11.273	NA	1.3147	611.2	130.6	11.95	0.21367801	0.019551702	30	29	0.934	0.894	1.275	-0.674	NA	NA	NA	NA	NA	NA	NA	NA	NA	NA	NA	NA	1.57573	1.1542	702.4	130	11.25	0.185079727	0.016016515	29
1227	4290	bl	0	23.715	1	Y	2	73.5	0	20	1	B	CN	CN	2011/12/8	23.715	1.15984	1.1318	510.8	344.8	30.12	0.675019577	0.058966327	29	26	0.31	0.663	1.224	-0.448	5.84457	110.409	1433.48	NA	NA	NA	NA	NA	NA	NA	NA	NA	1.15984	1.1318	510.8	344.8	30.12	0.675019577	0.058966327	29
1228	4290	m12	1	23.715	1	Y	2	73.5	0	20	1	B	CN	CN	2012/12/6	25.306	NA	NA	NA	NA	NA	NA	NA	27	26	0.299	1.906	0.978	0.706	5.86933	113.087	1549.03	NA	NA	NA	NA	NA	NA	NA	NA	NA	1.15984	1.1318	510.8	344.8	30.12	0.675019577	0.058966327	29
1229	4290	m24	2	23.715	1	Y	2	73.5	0	20	1	B	CN	CN	2013/11/7	27.736	1.1644	1.148	866.3	403.3	33.92	0.465543114	0.039155027	29	25	0.21	1.614	1.262	-1.139	5.84705	116.426	1555.32	NA	NA	NA	NA	NA	NA	NA	NA	NA	1.15984	1.1318	510.8	344.8	30.12	0.675019577	0.058966327	29
1230	4290	m48	4	23.715	1	Y	2	73.5	0	20	1	B	CN	CN	2015/12/3	22.238	NA	1.1817	NA	NA	NA	NA	NA	30	26	0.299	1.06	0.916	-0.104	NA	NA	NA	NA	NA	NA	NA	NA	NA	NA	NA	NA	1.15984	1.1318	510.8	344.8	30.12	0.675019577	0.058966327	29
1231	4291	bl	0	4.203	1	Y	2	75.5	1	20	0	B	CN	CN	2012/1/12	4.203	1.17873	1.3601	762	200.6	18.84	0.263254593	0.024724409	30	26	1.775	1.539	1.383	0.706	6.2304	5.7444	1232.56	0	1	1	0	0	0	0	0	1	1.17873	1.3601	762	200.6	18.84	0.263254593	0.024724409	30
1232	4291	m12	1	4.203	1	Y	2	75.5	1	20	0	B	CN	CN	2013/1/30	3.328	NA	NA	NA	NA	NA	NA	NA	29	25	1.717	0.644	1.275	0.706	6.1752	6.1308	1228.62	0	1	1	0	0	0	0	0	1	1.17873	1.3601	762	200.6	18.84	0.263254593	0.024724409	30
1233	4291	m24	2	4.203	1	Y	2	75.5	1	20	0	B	CN	CN	2014/2/12	2.915	1.13418	1.4919	678.5	223.8	20.77	0.329845247	0.030611643	30	29	1.651	0.955	1.627	0.706	6.10155	8.05709	1237.43	NA	1	1	0	0	0	0	0	1	1.17873	1.3601	762	200.6	18.84	0.263254593	0.024724409	30
1235	4292	bl	0	13.997	1	N	1	70.9	0	15	0	A	CN	CN	2011/12/20	13.997	1.5366	1.0725	1635	209.9	19.56	0.128379205	0.011963303	28	25	0.871	0.498	0.83	0.706	7.014	2.076	1298.6	0	NA	NA	NA	NA	NA	NA	NA	NA	1.5366	1.0725	1635	209.9	19.56	0.128379205	0.011963303	28
1236	4292	m12	1	13.997	1	N	1	70.9	0	15	0	A	CN	CN	2012/12/14	17.028	NA	NA	NA	NA	NA	NA	NA	29	24	0.521	1.412	1.275	0.706	6.9624	1.5288	1392.81	NA	NA	NA	NA	NA	NA	NA	NA	NA	1.5366	1.0725	1635	209.9	19.56	0.128379205	0.011963303	28
1237	4292	m24	2	13.997	1	N	1	70.9	0	15	0	A	CN	CN	2013/9/23	11.978	1.38526	1.0248	1837	252.5	21.27	0.137452368	0.011578661	28	24	0.721	1.24	0.764	-0.448	7.0068	1.5288	1393.34	NA	NA	NA	NA	NA	NA	NA	NA	NA	1.5366	1.0725	1635	209.9	19.56	0.128379205	0.011963303	28
1239	4293	bl	0	6.948	2	N	3	69.7	0	12	0	E	LMCI	MCI	2011/11/1	6.948	1.18369	0.9839	1795	213.3	18.96	0.118830084	0.010562674	26	20	-0.109	-1.545	-0.681	-0.756	7.338	3.3072	1514.45	0	1	0	0	1	0	1	0	0	1.18369	0.9839	1795	213.3	18.96	0.118830084	0.010562674	26
1240	4293	m12	1	6.948	2	N	3	69.7	0	12	0	E	LMCI	MCI	2012/10/30	8.556	NA	NA	NA	NA	NA	NA	NA	23	19	-0.219	-1.401	-0.385	-1.694	7.4016	3.7284	1515.96	0	1	0	0	1	0	1	0	0	1.18369	0.9839	1795	213.3	18.96	0.118830084	0.010562674	26
1241	4293	m24	2	6.948	5	N	3	69.7	0	12	0	E	LMCI	Dementia	2013/11/6	9.235	1.2426	0.9472	NA	NA	NA	NA	NA	22	20	-0.352	-1.686	-0.16	-1.819	7.1748	4.4808	1510.94	0	1	0	0	1	0	1	0	0	1.18369	0.9839	1795	213.3	18.96	0.118830084	0.010562674	26
1242	4293	m36	3	6.948	2	N	3	69.7	0	12	0	E	LMCI	MCI	2014/11/12	4.87	NA	NA	NA	NA	NA	NA	NA	22	20	-0.22	-1.845	-0.676	-3.01	NA	NA	NA	NA	NA	NA	NA	NA	NA	NA	NA	NA	1.18369	0.9839	1795	213.3	18.96	0.118830084	0.010562674	26
1243	4293	m48	4	6.948	5	N	3	69.7	0	12	0	E	LMCI	Dementia	2015/10/19	8.372	NA	0.9404	NA	NA	NA	NA	NA	21	NA	-0.704	-2.289	-1.303	-1.98	7.1227	4.14601	1519.38	NA	1	0	0	1	0	1	0	0	1.18369	0.9839	1795	213.3	18.96	0.118830084	0.010562674	26
1244	4294	bl	0	17.634	2	Y	4	75.2	1	16	1	C	LMCI	MCI	2011/12/15	17.634	1.33271	1.2546	535	316.5	30.02	0.591588785	0.05611215	28	20	-0.207	-0.236	-0.669	-0.896	4.8468	1.2432	1233.59	0	1	1	1	0	1	1	0	0	1.33271	1.2546	535	316.5	30.02	0.591588785	0.05611215	28
1245	4294	m12	1	17.634	2	Y	4	75.2	1	16	1	C	LMCI	MCI	2012/11/27	18.053	NA	NA	NA	NA	NA	NA	NA	29	21	0.092	-0.922	-0.764	-0.104	4.70931	0.915699	1227.16	0	1	1	1	0	1	1	0	0	1.33271	1.2546	535	316.5	30.02	0.591588785	0.05611215	28
1246	4294	m24	2	17.634	2	Y	4	75.2	1	16	1	C	LMCI	MCI	2013/11/15	21.613	1.23034	1.434	377.3	300.5	28.45	0.79644845	0.075404188	26	20	-0.216	-0.216	-0.944	-0.104	4.5432	1.3284	1226.87	0	1	1	1	0	1	1	0	0	1.33271	1.2546	535	316.5	30.02	0.591588785	0.05611215	28
1247	4294	m36	3	17.634	2	Y	4	75.2	1	16	1	C	LMCI	MCI	2014/12/16	17.577	NA	NA	NA	NA	NA	NA	NA	24	22	-0.458	-0.607	-0.543	0.706	NA	NA	NA	NA	NA	NA	NA	NA	NA	NA	NA	NA	1.33271	1.2546	535	316.5	30.02	0.591588785	0.05611215	28
1250	4299	bl	0	10.65	2	N	3	76.8	1	12	0	E	EMCI	MCI	2011/11/14	10.65	1.16366	0.9252	1771	263.8	22.2	0.148955392	0.012535291	25	19	0.561	0.245	-0.015	-1.8	6.1656	3.4248	1363.4	1	1	0	0	0	1	0	0	1	1.16366	0.9252	1771	263.8	22.2	0.148955392	0.012535291	25
1251	4299	m12	1	10.65	2	N	3	76.8	1	12	0	E	EMCI	MCI	2012/11/6	1.484	NA	NA	NA	NA	NA	NA	NA	29	26	0.459	-0.317	0.386	-0.104	6	3.282	1366.36	1	1	0	0	0	1	0	0	1	1.16366	0.9252	1771	263.8	22.2	0.148955392	0.012535291	25
1252	4299	m24	2	10.65	2	N	3	76.8	1	12	0	E	EMCI	MCI	2013/11/4	8.081	1.20386	0.9202	1720	280.5	22.24	0.163081395	0.012930233	28	22	0.486	-0.06	-0.055	-1.501	5.9208	3.3108	1377.34	1	1	0	0	0	1	0	0	1	1.16366	0.9252	1771	263.8	22.2	0.148955392	0.012535291	25
1253	4299	m36	3	10.65	2	N	3	76.8	1	12	0	E	EMCI	MCI	2014/11/17	15.072	NA	NA	NA	NA	NA	NA	NA	27	23	0.661	-0.553	-0.012	-1.8	NA	NA	NA	NA	NA	NA	NA	NA	NA	NA	NA	NA	1.16366	0.9252	1771	263.8	22.2	0.148955392	0.012535291	25
1255	4300	bl	0	8.791	2	Y	4	80.6	1	16	0	C	LMCI	MCI	2011/11/16	8.791	1.10904	0.9899	633	166.1	14.1	0.262401264	0.022274882	26	23	0.118	-0.534	0.088	-0.253	5.5464	14.1684	1292.99	0	1	0	0	0	0	1	0	0	1.10904	0.9899	633	166.1	14.1	0.262401264	0.022274882	26
1256	4300	m12	1	8.791	2	Y	4	80.6	1	16	0	C	LMCI	MCI	2012/10/17	9.937	NA	NA	NA	NA	NA	NA	NA	24	22	0.598	-0.068	0.566	0.706	5.6964	14.2572	1354.47	0	1	0	0	0	0	1	0	0	1.10904	0.9899	633	166.1	14.1	0.262401264	0.022274882	26
1257	4300	m24	2	8.791	2	Y	4	80.6	1	16	0	C	LMCI	MCI	2014/1/7	9.413	1.08918	1.1815	499.1	136.5	12.37	0.273492286	0.024784612	26	24	0.168	-0.373	0.07	-0.104	5.5908	14.9652	1342.33	0	1	0	0	0	0	1	0	0	1.10904	0.9899	633	166.1	14.1	0.262401264	0.022274882	26
1258	4300	m36	3	8.791	2	Y	4	80.6	1	16	0	C	LMCI	MCI	2014/11/12	12.462	NA	NA	NA	NA	NA	NA	NA	27	22	0.02	-0.256	0.495	0.706	NA	NA	NA	NA	NA	NA	NA	NA	NA	NA	NA	NA	1.10904	0.9899	633	166.1	14.1	0.262401264	0.022274882	26
1259	4301	bl	0	22.684	2	N	3	74.6	0	18	0	E	EMCI	MCI	2011/11/8	22.684	1.28301	1.0508	1052	139.4	10.88	0.132509506	0.010342205	28	24	0.309	0.186	1.07	0.706	5.16506	11.5542	1422.14	0	1	1	0	0	0	0	0	0	1.28301	1.0508	1052	139.4	10.88	0.132509506	0.010342205	28
1260	4301	m12	1	22.684	2	N	3	74.6	0	18	0	E	EMCI	MCI	2012/11/8	26.403	NA	NA	NA	NA	NA	NA	NA	28	24	0.509	-0.298	0.184	0.706	5.11307	13.2153	1504.46	0	1	1	0	0	0	0	0	0	1.28301	1.0508	1052	139.4	10.88	0.132509506	0.010342205	28
1261	4301	m24	2	22.684	2	N	3	74.6	0	18	0	E	EMCI	MCI	2013/11/14	27.149	1.20516	1.0506	892.6	130.7	10.19	0.146426171	0.011416088	30	24	0.411	0.444	1.049	0.706	4.88657	8.38687	1521.1	0	1	1	0	0	0	0	0	0	1.28301	1.0508	1052	139.4	10.88	0.132509506	0.010342205	28
1262	4301	m36	3	22.684	2	N	3	74.6	0	18	0	E	EMCI	MCI	2014/11/12	33.317	NA	NA	NA	NA	NA	NA	NA	26	23	-0.203	0.016	0.309	0.706	NA	NA	NA	NA	NA	NA	NA	NA	NA	NA	NA	NA	1.28301	1.0508	1052	139.4	10.88	0.132509506	0.010342205	28
1263	4301	m48	4	22.684	2	N	3	74.6	0	18	0	E	EMCI	MCI	2015/11/10	6.507	NA	1.0359	764.2	126.2	9.85	0.165140016	0.012889296	29	25	0.265	-0.068	0.464	-0.104	4.69967	5.73936	1520.65	NA	1	1	0	0	0	0	0	0	1.28301	1.0508	1052	139.4	10.88	0.132509506	0.010342205	28
1264	4302	bl	0	14.46	2	Y	4	76.1	0	20	0	C	LMCI	MCI	2011/11/18	14.46	1.14392	1.2259	948.3	321.1	31.98	0.338605926	0.033723505	25	20	-0.507	-1.136	-0.467	-1.761	6.7884	10.5312	1410.05	0	1	1	0	1	1	0	0	0	1.14392	1.2259	948.3	321.1	31.98	0.338605926	0.033723505	25
1265	4302	m12	1	14.46	2	Y	4	76.1	0	20	0	C	LMCI	MCI	2012/11/7	20.354	NA	NA	NA	NA	NA	NA	NA	25	19	-0.609	-0.912	-0.065	-1.678	6.7008	6.8712	1444.93	0	1	1	0	1	1	0	0	0	1.14392	1.2259	948.3	321.1	31.98	0.338605926	0.033723505	25
1266	4302	m24	2	14.46	2	Y	4	76.1	0	20	0	C	LMCI	MCI	2013/12/11	42.382	1.09803	NA	945.9	371.9	38.95	0.393170525	0.041177714	24	19	-0.906	-1.506	-0.64	-2.401	6.588	10.4436	1471.44	NA	1	1	0	1	1	0	0	0	1.14392	1.2259	948.3	321.1	31.98	0.338605926	0.033723505	25
1267	4302	m48	4	14.46	2	Y	4	76.1	0	20	0	C	LMCI	MCI	2015/12/2	28.017	NA	1.3793	946.1	417	46.18	0.440756791	0.048810908	26	20	-0.744	-1.723	-0.308	-1.161	6.30444	8.90738	1463.52	NA	1	1	0	1	1	0	0	0	1.14392	1.2259	948.3	321.1	31.98	0.338605926	0.033723505	25
1268	4303	bl	0	32.155	2	Y	4	80.2	1	20	1	C	LMCI	MCI	2011/11/8	32.155	1.22627	1.846	668.7	258.6	24.99	0.386720502	0.037371018	30	22	-0.053	-0.691	0.185	-0.104	5.18718	10.7441	1331.26	0	1	0	0	0	1	0	0	0	1.22627	1.846	668.7	258.6	24.99	0.386720502	0.037371018	30
1269	4303	m12	1	32.155	2	Y	4	80.2	1	20	1	C	LMCI	MCI	2012/11/8	30.611	NA	NA	NA	NA	NA	NA	NA	29	23	-0.4	-0.025	-0.489	0.706	5.0268	9.2868	1355.78	0	1	0	0	0	1	0	0	0	1.22627	1.846	668.7	258.6	24.99	0.386720502	0.037371018	30
1271	4307	bl	0	16.85	3	Y	6	78.5	0	16	1	D	AD	Dementia	2012/2/15	16.85	0.991085	1.3737	NA	NA	NA	NA	NA	22	17	-0.994	-1.329	-2.003	-0.756	5.54875	8.14304	1454.24	0	0	0	1	0	0	1	0	0	0.991085	1.3737	NA	NA	NA	NA	NA	22
1272	4307	m12	1	16.85	3	Y	6	78.5	0	16	1	D	AD	Dementia	2013/2/14	22.877	NA	NA	NA	NA	NA	NA	NA	18	14	-1.833	-1.662	-2.369	-2.372	5.31977	4.63531	1539.47	NA	0	0	1	0	0	1	0	0	0.991085	1.3737	NA	NA	NA	NA	NA	22
1273	4308	bl	0	13.261	1	N	1	74	0	16	0	A	CN	CN	2012/2/27	13.261	1.19682	1.0468	2040	228.1	20.34	0.111813725	0.009970588	30	27	0.153	1.687	0.384	-0.104	6.78899	1.07988	1575.89	0	0	1	0	0	0	0	0	0	1.19682	1.0468	2040	228.1	20.34	0.111813725	0.009970588	30
1274	4308	m12	1	13.261	1	N	1	74	0	16	0	A	CN	CN	2013/2/11	23.785	NA	NA	NA	NA	NA	NA	NA	30	28	0.193	1.825	0.422	-0.104	6.7248	1.5504	1559.08	0	0	1	0	0	0	0	0	0	1.19682	1.0468	2040	228.1	20.34	0.111813725	0.009970588	30
1275	4308	m24	2	13.261	1	N	1	74	0	16	0	A	CN	CN	2014/4/9	18.674	NA	NA	2481	252.5	21.72	0.101773478	0.008754534	28	25	0.457	1.368	0.105	0.706	6.75962	1.16531	1558.12	NA	0	1	0	0	0	0	0	0	1.19682	1.0468	2040	228.1	20.34	0.111813725	0.009970588	30
1276	4308	m24	2	13.261	1	N	1	74	0	16	0	A	CN	CN	2014/4/9	18.674	NA	NA	2446	251	21	0.102616517	0.008585446	28	25	0.457	1.368	0.105	0.706	6.75962	1.16531	1558.12	NA	0	1	0	0	0	0	0	0	1.19682	1.0468	2040	228.1	20.34	0.111813725	0.009970588	30
1277	4308	m48	4	13.261	1	N	1	74	0	16	0	A	CN	CN	2016/3/2	14.874	NA	1.0239	1720	258.3	20.96	0.150174419	0.012186047	29	24	0.258	1.247	0.208	-0.448	6.72	2.0316	1582.32	NA	0	1	0	0	0	0	0	0	1.19682	1.0468	2040	228.1	20.34	0.111813725	0.009970588	30
1278	4309	bl	0	26.59	2	Y	4	68.2	0	16	1	C	EMCI	MCI	2011/11/14	26.59	1.42656	1.2112	NA	NA	NA	NA	NA	27	28	0.946	0.672	0.286	-0.896	7.5468	5.5572	1362.72	0	0	0	0	0	1	0	0	0	1.42656	1.2112	NA	NA	NA	NA	NA	27
1280	4309	m24	2	26.59	2	Y	4	68.2	0	16	1	C	EMCI	MCI	2013/11/13	26.314	1.38893	1.3161	NA	NA	NA	NA	NA	30	23	1.326	1.419	1.389	-0.104	7.39634	6.18297	1427.07	NA	0	0	0	0	1	0	0	0	1.42656	1.2112	NA	NA	NA	NA	NA	27
1281	4309	m36	3	26.59	2	Y	4	68.2	0	16	1	C	EMCI	MCI	2014/11/17	27.646	NA	NA	NA	NA	NA	NA	NA	30	28	1.567	1.788	0.782	-0.104	NA	NA	NA	NA	NA	NA	NA	NA	NA	NA	NA	NA	1.42656	1.2112	NA	NA	NA	NA	NA	27
1282	4309	m48	4	26.59	2	Y	4	68.2	0	16	1	C	EMCI	MCI	2015/11/10	26.216	NA	1.1947	NA	NA	NA	NA	NA	29	27	1.1	1.576	1.079	-0.104	7.4652	7.29	1418.25	NA	0	0	0	0	1	0	0	0	1.42656	1.2112	NA	NA	NA	NA	NA	27
1283	4310	bl	0	5.455	2	N	3	62.3	1	17	1	E	EMCI	MCI	2011/11/11	5.455	1.31517	1.0153	659.3	134.9	11.45	0.204610951	0.017366904	30	27	1.203	2.087	1.253	0.706	7.02926	1.18534	1431.9	0	0	1	0	0	0	0	0	0	1.31517	1.0153	659.3	134.9	11.45	0.204610951	0.017366904	30
1284	4310	m12	1	5.455	7	N	3	62.3	1	17	1	E	EMCI	CN	2012/11/16	8.399	NA	NA	NA	NA	NA	NA	NA	30	24	2.045	1.721	1.383	-0.104	7.05195	1.15197	1436.77	0	0	1	0	0	0	0	0	0	1.31517	1.0153	659.3	134.9	11.45	0.204610951	0.017366904	30
1285	4310	m24	2	5.455	1	N	3	62.3	1	17	1	E	EMCI	CN	2013/11/8	6.579	1.29362	1.0484	NA	NA	NA	NA	NA	30	28	2.484	2.729	1.76	0.706	7.0386	1.36287	1452.16	NA	0	1	0	0	0	0	0	0	1.31517	1.0153	659.3	134.9	11.45	0.204610951	0.017366904	30
1286	4310	m36	3	5.455	1	N	3	62.3	1	17	1	E	EMCI	CN	2014/11/14	12.125	NA	NA	NA	NA	NA	NA	NA	30	28	2.428	1.892	1.515	0.706	NA	NA	NA	NA	NA	NA	NA	NA	NA	NA	NA	NA	1.31517	1.0153	659.3	134.9	11.45	0.204610951	0.017366904	30
1287	4310	m48	4	5.455	1	N	3	62.3	1	17	1	E	EMCI	CN	2015/11/23	12.335	NA	NA	NA	NA	NA	NA	NA	30	27	1.864	2.994	2.005	0.706	6.93849	1.92484	1441.85	NA	0	1	0	0	0	0	0	0	1.31517	1.0153	659.3	134.9	11.45	0.204610951	0.017366904	30
1288	4311	bl	0	9.766	2	Y	4	72.5	1	18	0	C	LMCI	MCI	2011/12/5	9.766	1.25229	1.1182	1244	314.2	27.56	0.252572347	0.022154341	28	21	0.508	0.725	0.87	0.706	5.1828	5.5224	1363.07	0	0	0	1	0	0	0	0	0	1.25229	1.1182	1244	314.2	27.56	0.252572347	0.022154341	28
1290	4311	m24	2	9.766	2	Y	4	72.5	1	18	0	C	LMCI	MCI	2013/12/10	13.568	1.16301	1.059	1082	338.8	30.28	0.313123845	0.027985213	30	22	1.1	0.444	1.389	0.706	5.1744	5.004	1453.26	0	0	0	1	0	0	0	0	0	1.25229	1.1182	1244	314.2	27.56	0.252572347	0.022154341	28
1291	4311	m36	3	9.766	2	Y	4	72.5	1	18	0	C	LMCI	MCI	2015/1/13	12.735	NA	NA	NA	NA	NA	NA	NA	29	22	0.511	0.537	0.489	0.706	NA	NA	NA	NA	NA	NA	NA	NA	NA	NA	NA	NA	1.25229	1.1182	1244	314.2	27.56	0.252572347	0.022154341	28
1293	4312	bl	0	8.439	2	Y	4	69.3	0	17	1	C	EMCI	MCI	2011/12/5	8.439	1.24149	1.0849	666.2	248.8	20.75	0.373461423	0.031146803	26	24	-0.109	2.046	1.109	0.706	6.4956	0.618	1313.2	0	1	0	0	0	0	1	0	0	1.24149	1.0849	666.2	248.8	20.75	0.373461423	0.031146803	26
1295	4312	m24	2	8.439	2	Y	4	69.3	0	17	1	C	EMCI	MCI	2013/12/10	13.307	1.2128	1.0387	578.9	228.6	20.89	0.394886854	0.03608568	27	24	0.698	0.716	0.079	0.706	6.3744	0.5568	1367.41	0	1	0	0	0	0	1	0	0	1.24149	1.0849	666.2	248.8	20.75	0.373461423	0.031146803	26
1296	4312	m36	3	8.439	2	Y	4	69.3	0	17	1	C	EMCI	MCI	2015/1/13	8.187	NA	NA	NA	NA	NA	NA	NA	29	27	0.443	1.982	0.495	0.706	NA	NA	NA	NA	NA	NA	NA	NA	NA	NA	NA	NA	1.24149	1.0849	666.2	248.8	20.75	0.373461423	0.031146803	26
1298	4313	bl	0	12.252	1	N	1	77	1	18	1	A	CN	CN	2011/11/30	12.252	1.29059	0.9153	NA	NA	NA	NA	NA	25	24	0.654	-0.334	1.125	-0.253	6.7008	5.9652	1351.6	1	NA	NA	NA	NA	NA	NA	NA	NA	1.29059	0.9153	NA	NA	NA	NA	NA	25
1299	4313	m12	1	12.252	1	N	1	77	1	18	1	A	CN	CN	2012/11/28	16.231	NA	NA	NA	NA	NA	NA	NA	25	22	1.34	0.214	1.275	-0.253	6.7344	6.102	1352.35	1	NA	NA	NA	NA	NA	NA	NA	NA	1.29059	0.9153	NA	NA	NA	NA	NA	25
1300	4313	m24	2	12.252	1	N	1	77	1	18	1	A	CN	CN	2013/12/12	13.53	1.25719	0.9755	1338	161.5	15.58	0.120702541	0.011644245	29	25	1.254	0.628	0.129	0.706	6.5184	6.3912	1355.88	1	NA	NA	NA	NA	NA	NA	NA	NA	1.29059	0.9153	NA	NA	NA	NA	NA	25
1302	4320	bl	0	5.824	1	Y	2	70.7	1	12	0	B	CN	CN	2011/12/8	5.824	1.47198	1.1899	979.7	252.5	22	0.257731959	0.022455854	30	28	1.708	1.788	0.669	0.706	7.596	2.4828	1421.52	0	1	0	1	0	1	1	0	0	1.47198	1.1899	979.7	252.5	22	0.257731959	0.022455854	30
1303	4320	m12	1	5.824	1	Y	2	70.7	1	12	0	B	CN	CN	2013/2/22	31.513	NA	NA	NA	NA	NA	NA	NA	29	29	1.356	1.851	0.384	0.706	7.4444	2.20916	1405.68	0	1	0	1	0	1	1	0	0	1.47198	1.1899	979.7	252.5	22	0.257731959	0.022455854	30
1304	4320	m24	2	5.824	1	Y	2	70.7	1	12	0	B	CN	CN	2013/12/6	4.419	1.4443	1.1645	922.5	296.3	27.12	0.321192412	0.029398374	30	30	1.293	1.35	0.605	0.706	7.5792	3.534	1404.5	NA	1	0	1	0	1	1	0	0	1.47198	1.1899	979.7	252.5	22	0.257731959	0.022455854	30
1306	4324	bl	0	20.59	2	Y	4	62.8	1	14	1	C	LMCI	MCI	2011/11/15	20.59	1.11241	1.4911	342.6	140.7	15.05	0.410683012	0.04392878	27	21	-0.565	0.338	0.781	0.706	5.5752	4.668	1169.08	0	0	0	0	0	0	1	0	0	1.11241	1.4911	342.6	140.7	15.05	0.410683012	0.04392878	27
1307	4324	m12	1	20.59	2	Y	4	62.8	1	14	1	C	LMCI	MCI	2012/11/14	26.278	NA	NA	NA	NA	NA	NA	NA	24	20	-0.624	0.12	0.741	0.706	5.268	4.404	1227.55	0	0	0	0	0	0	1	0	0	1.11241	1.4911	342.6	140.7	15.05	0.410683012	0.04392878	27
1308	4324	m24	2	20.59	5	Y	4	62.8	1	14	1	C	LMCI	Dementia	2013/12/16	22.947	NA	NA	NA	NA	NA	NA	NA	24	15	-0.874	-1.588	-0.405	-0.104	5.0472	5.3052	1231.89	NA	0	0	0	0	0	1	0	0	1.11241	1.4911	342.6	140.7	15.05	0.410683012	0.04392878	27
1309	4324	m36	3	20.59	3	Y	4	62.8	1	14	1	C	LMCI	Dementia	2014/11/20	32.341	NA	NA	NA	NA	NA	NA	NA	21	17	-0.926	-1.86	-0.8	-0.674	NA	NA	NA	NA	NA	NA	NA	NA	NA	NA	NA	NA	1.11241	1.4911	342.6	140.7	15.05	0.410683012	0.04392878	27
1314	4328	bl	0	4.729	2	N	3	67.6	1	14	1	E	EMCI	MCI	2011/11/21	4.729	1.30712	0.9488	1643	183.5	15.99	0.11168594	0.009732197	29	20	0.486	-0.373	-0.488	-0.896	6.08953	1.32149	1084.8	0	1	0	0	0	1	0	0	0	1.30712	0.9488	1643	183.5	15.99	0.11168594	0.009732197	29
1315	4328	m12	1	4.729	2	N	3	67.6	1	14	1	E	EMCI	MCI	2012/11/19	1.256	NA	NA	NA	NA	NA	NA	NA	27	23	0.949	-0.352	-0.286	-0.104	6.0922	1.44029	1147.87	0	1	0	0	0	1	0	0	0	1.30712	0.9488	1643	183.5	15.99	0.11168594	0.009732197	29
1316	4328	m24	2	4.729	2	N	3	67.6	1	14	1	E	EMCI	MCI	2013/11/20	8.229	1.31483	0.9167	1724	194.3	16.69	0.112703016	0.009680974	25	23	1.353	-0.607	-0.427	-0.104	6.17096	1.57778	1151.73	NA	1	0	0	0	1	0	0	0	1.30712	0.9488	1643	183.5	15.99	0.11168594	0.009732197	29
1317	4331	bl	0	7.849	2	N	3	75.3	1	15	1	E	EMCI	MCI	2011/12/5	7.849	1.04005	0.9646	992	150.3	12.78	0.151512097	0.012883065	29	23	1.001	0.209	0.156	0.706	7.4751	31.2779	1465.35	0	1	0	0	0	1	0	0	0	1.04005	0.9646	992	150.3	12.78	0.151512097	0.012883065	29
1318	4331	m12	1	7.849	2	N	3	75.3	1	15	1	E	EMCI	MCI	2012/12/3	7.216	NA	NA	NA	NA	NA	NA	NA	29	22	0.557	0.537	0.87	0.706	7.434	30.5796	1472.47	0	1	0	0	0	1	0	0	0	1.04005	0.9646	992	150.3	12.78	0.151512097	0.012883065	29
1319	4331	m24	2	7.849	2	N	3	75.3	1	15	1	E	EMCI	MCI	2013/12/4	6.088	1.00399	1.0168	NA	NA	NA	NA	NA	29	26	0.907	0.537	0.87	-0.104	7.391	27.2961	1501.69	NA	1	0	0	0	1	0	0	0	1.04005	0.9646	992	150.3	12.78	0.151512097	0.012883065	29
1320	4331	m36	3	7.849	2	N	3	75.3	1	15	1	E	EMCI	MCI	2014/12/9	11.036	NA	NA	NA	NA	NA	NA	NA	28	22	0.504	0.209	0.59	0.706	NA	NA	NA	NA	NA	NA	NA	NA	NA	NA	NA	NA	1.04005	0.9646	992	150.3	12.78	0.151512097	0.012883065	29
1321	4331	m48	4	7.849	5	N	3	75.3	1	15	1	E	EMCI	Dementia	2015/12/9	9.606	NA	1.0102	NA	NA	NA	NA	NA	28	24	0.659	0.445	0.561	-0.564	7.11336	34.1572	1496.33	NA	1	0	0	0	1	0	0	0	1.04005	0.9646	992	150.3	12.78	0.151512097	0.012883065	29
1322	4332	bl	0	12.255	2	Y	4	69	0	14	0	C	EMCI	MCI	2011/11/28	12.255	1.36302	1.1695	1531	233.7	21.19	0.15264533	0.013840627	28	25	1.284	1.906	1.054	-0.104	6.33	3.8688	1697.48	1	1	0	1	0	1	1	0	0	1.36302	1.1695	1531	233.7	21.19	0.15264533	0.013840627	28
1323	4332	m36	3	12.255	2	Y	4	69	0	14	0	C	EMCI	MCI	2015/7/14	12.33	NA	1.1936	NA	NA	NA	NA	NA	29	24	1.47	1.783	1.422	-0.104	6.15	1.9536	1750.33	NA	1	0	1	0	1	1	0	0	1.36302	1.1695	1531	233.7	21.19	0.15264533	0.013840627	28
1324	4335	bl	0	14.62	1	Y	2	71.7	1	15	0	B	CN	CN	2011/11/17	14.62	1.35609	1.2429	203	153.9	16.11	0.758128079	0.079359606	30	27	1.489	0.711	1.541	0.706	6.62682	3.71443	1368.14	0	1	1	0	0	0	1	0	0	1.35609	1.2429	203	153.9	16.11	0.758128079	0.079359606	30
1325	4335	m12	1	14.62	1	Y	2	71.7	1	15	0	B	CN	CN	2012/11/14	16.076	NA	NA	NA	NA	NA	NA	NA	28	30	1.967	0.369	1.856	0.706	6.80381	3.80355	1424.56	0	1	1	0	0	0	1	0	0	1.35609	1.2429	203	153.9	16.11	0.758128079	0.079359606	30
1326	4335	m24	2	14.62	1	Y	2	71.7	1	15	0	B	CN	CN	2013/11/7	19.084	NA	NA	NA	NA	NA	NA	NA	28	27	1.904	1.101	1.76	0.706	6.6303	3.57078	1410.07	NA	1	1	0	0	0	1	0	0	1.35609	1.2429	203	153.9	16.11	0.758128079	0.079359606	30
1327	4335	m48	4	14.62	1	Y	2	71.7	1	15	0	B	CN	CN	2015/11/9	15.588	NA	NA	NA	NA	NA	NA	NA	30	28	1.354	1.539	1.76	0.706	6.5179	4.09318	1386.8	NA	1	1	0	0	0	1	0	0	1.35609	1.2429	203	153.9	16.11	0.758128079	0.079359606	30
1328	4337	bl	0	8.844	1	N	1	72	0	12	0	A	CN	CN	2011/11/22	8.844	1.26734	1.0079	998.6	114.2	9.9	0.114360104	0.009913879	26	22	0.429	-0.055	-0.591	-0.104	7.23616	5.01899	1298.66	0	0	0	0	0	0	1	0	0	1.26734	1.0079	998.6	114.2	9.9	0.114360104	0.009913879	26
1329	4337	m12	1	8.844	4	N	1	72	0	12	0	A	CN	MCI	2012/11/7	6.015	NA	NA	NA	NA	NA	NA	NA	27	23	-0.007	0.111	0.016	-0.104	7.38433	2.94999	1320.93	0	0	0	0	0	0	1	0	0	1.26734	1.0079	998.6	114.2	9.9	0.114360104	0.009913879	26
1330	4338	bl	0	10.075	3	N	5	80.5	0	14	0	F	AD	Dementia	2011/11/16	10.075	1.02551	0.9399	1452	321	27.62	0.22107438	0.019022039	21	11	-0.803	-1.481	-1.007	-0.104	5.0688	2.0256	1283.24	0	1	0	0	0	1	1	0	0	1.02551	0.9399	1452	321	27.62	0.22107438	0.019022039	21
1331	4338	m12	1	10.075	3	N	5	80.5	0	14	0	F	AD	Dementia	2012/11/14	13.672	NA	NA	NA	NA	NA	NA	NA	24	16	-0.931	-1.318	-1.096	0.706	5.2416	1.9932	1358.79	0	1	0	0	0	1	1	0	0	1.02551	0.9399	1452	321	27.62	0.22107438	0.019022039	21
1332	4338	m24	2	10.075	3	N	5	80.5	0	14	0	F	AD	Dementia	2013/11/14	11.776	0.896815	0.9502	1366	311.6	27.29	0.228111274	0.019978038	18	12	-0.872	-1.588	-1.803	-0.871	NA	NA	NA	NA	NA	NA	NA	NA	NA	NA	NA	NA	1.02551	0.9399	1452	321	27.62	0.22107438	0.019022039	21
1333	4339	bl	0	27.729	1	Y	2	84.3	0	17	2	B	CN	CN	2011/12/8	27.729	1.36665	1.4068	481.2	264.7	27.13	0.550083126	0.056379884	29	22	0.043	0.033	0.322	-0.104	7.54985	2.01027	1437.23	0	1	1	0	0	1	1	0	0	1.36665	1.4068	481.2	264.7	27.13	0.550083126	0.056379884	29
1334	4339	m12	1	27.729	1	Y	2	84.3	0	17	2	B	CN	CN	2012/12/10	30.386	NA	NA	NA	NA	NA	NA	NA	24	23	0.471	0.394	0.729	-0.104	7.3788	2.8128	1526.7	0	1	1	0	0	1	1	0	0	1.36665	1.4068	481.2	264.7	27.13	0.550083126	0.056379884	29
1335	4339	m24	2	27.729	1	Y	2	84.3	0	17	2	B	CN	CN	2013/12/18	29.045	1.52203	1.4597	NA	NA	NA	NA	NA	29	25	0.22	0.12	1.014	-0.104	7.2096	3.0264	1533.34	NA	1	1	0	0	1	1	0	0	1.36665	1.4068	481.2	264.7	27.13	0.550083126	0.056379884	29
1336	4340	bl	0	2.675	1	N	1	66.7	1	16	0	A	CN	CN	2011/12/7	2.675	1.3311	1.0694	1913	179.6	15.4	0.093883952	0.008050183	29	29	1.12	0.867	0.49	-0.448	6.6744	9.6852	1491.04	0	1	0	0	0	1	1	1	0	1.3311	1.0694	1913	179.6	15.4	0.093883952	0.008050183	29
1337	4340	m12	1	2.675	1	N	1	66.7	1	16	0	A	CN	CN	2012/12/17	3.956	NA	NA	NA	NA	NA	NA	NA	27	28	1.146	0.995	0.817	0.706	6.5676	9.8772	1485.51	0	1	0	0	0	1	1	1	0	1.3311	1.0694	1913	179.6	15.4	0.093883952	0.008050183	29
1338	4340	m36	3	2.675	1	N	1	66.7	1	16	0	A	CN	CN	2015/10/1	1.163	NA	NA	NA	NA	NA	NA	NA	28	28	1.218	-0.523	0.208	-0.253	6.3264	22.6008	1511.69	NA	NA	NA	NA	NA	NA	NA	NA	NA	1.3311	1.0694	1913	179.6	15.4	0.093883952	0.008050183	29
1339	4343	bl	0	22.112	1	Y	2	79.6	0	16	0	B	CN	CN	2011/11/16	22.112	1.30664	1.4142	695.5	479.7	53.38	0.689719626	0.076750539	30	23	0.221	0.725	0.782	0.706	6.8652	14.4348	1421.23	0	1	0	0	0	1	1	0	0	1.30664	1.4142	695.5	479.7	53.38	0.689719626	0.076750539	30
1340	4343	m12	1	22.112	1	Y	2	79.6	0	16	0	B	CN	CN	2012/12/7	22.302	NA	NA	NA	NA	NA	NA	NA	30	25	0.763	0.209	1.093	-0.104	6.9144	20.8188	1420.8	NA	1	0	0	0	1	1	0	0	1.30664	1.4142	695.5	479.7	53.38	0.689719626	0.076750539	30
1341	4343	m24	2	22.112	1	Y	2	79.6	0	16	0	B	CN	CN	2013/11/14	22.521	1.26087	1.4647	413.5	429.6	51.56	1.038935913	0.124691657	30	23	0.583	0.412	0.246	-0.104	6.8964	24.1116	1420.29	0	1	0	0	0	1	1	0	0	1.30664	1.4142	695.5	479.7	53.38	0.689719626	0.076750539	30
1342	4343	m24	2	22.112	1	Y	2	79.6	0	16	0	B	CN	CN	2013/11/14	22.521	1.26087	1.4647	471.2	471.6	53.77	1.000848896	0.114112903	30	23	0.583	0.412	0.246	-0.104	6.8964	24.1116	1420.29	0	1	0	0	0	1	1	0	0	1.30664	1.4142	695.5	479.7	53.38	0.689719626	0.076750539	30
1344	4345	bl	0	37.362	1	N	1	69.7	0	20	0	A	CN	CN	2012/3/9	37.362	1.46251	0.974	NA	NA	NA	NA	NA	30	25	1.086	1.039	1.079	0.706	8.3304	4.872	1449.82	NA	0	0	0	0	1	0	0	0	1.46251	0.974	NA	NA	NA	NA	NA	30
1345	4345	m12	1	37.362	1	N	1	69.7	0	20	0	A	CN	CN	2013/3/12	5.54	NA	NA	NA	NA	NA	NA	NA	28	28	0.877	0.787	1.241	-0.104	8.2188	5.3904	1443.34	0	0	0	0	0	1	0	0	0	1.46251	0.974	NA	NA	NA	NA	NA	30
1346	4345	m24	2	37.362	1	N	1	69.7	0	20	0	A	CN	CN	2014/3/4	32.824	1.2971	0.9763	NA	NA	NA	NA	NA	29	25	0.812	1.013	1.165	0.706	8.0436	4.8228	1440.6	0	0	0	0	0	1	0	0	0	1.46251	0.974	NA	NA	NA	NA	NA	30
1347	4345	m36	3	37.362	1	N	1	69.7	0	20	0	A	CN	CN	2016/3/10	50.827	NA	0.9423	NA	NA	NA	NA	NA	26	26	0.518	0.369	1.126	0.706	7.90492	5.13112	1460.03	NA	0	0	0	0	1	0	0	0	1.46251	0.974	NA	NA	NA	NA	NA	30
1348	4346	bl	0	14.495	2	Y	4	71.3	0	18	2	C	LMCI	MCI	2011/11/28	14.495	1.23038	1.2601	664.5	288	26.35	0.433408578	0.039653875	29	27	0.239	1.788	1.093	0.706	5.79587	3.59739	1583.97	0	1	0	0	0	0	1	0	0	1.23038	1.2601	664.5	288	26.35	0.433408578	0.039653875	29
1349	4346	m12	1	14.495	2	Y	4	71.3	0	18	2	C	LMCI	MCI	2012/11/30	18.201	NA	NA	NA	NA	NA	NA	NA	29	25	-0.075	1.364	1.093	0.706	5.6496	3.0876	1592.47	0	1	0	0	0	0	1	0	0	1.23038	1.2601	664.5	288	26.35	0.433408578	0.039653875	29
1350	4346	m24	2	14.495	2	Y	4	71.3	0	18	2	C	LMCI	MCI	2013/11/21	19.696	1.23147	1.2078	624.8	293.8	26.84	0.470230474	0.042957746	27	23	-0.121	2.247	1.263	0.706	NA	NA	NA	NA	NA	NA	NA	NA	NA	NA	NA	NA	1.23038	1.2601	664.5	288	26.35	0.433408578	0.039653875	29
1351	4346	m36	3	14.495	5	Y	4	71.3	0	18	2	C	LMCI	Dementia	2014/12/18	17.437	NA	NA	NA	NA	NA	NA	NA	28	23	-0.188	0.968	0.743	0.706	NA	NA	NA	NA	NA	NA	NA	NA	NA	NA	NA	NA	1.23038	1.2601	664.5	288	26.35	0.433408578	0.039653875	29
1352	4346	m48	4	14.495	3	Y	4	71.3	0	18	2	C	LMCI	Dementia	2015/11/12	24.442	NA	1.2491	588.6	296.1	27.01	0.503058104	0.045888549	26	22	-0.639	1.492	0.293	0.706	NA	NA	NA	NA	NA	NA	NA	NA	NA	NA	NA	NA	1.23038	1.2601	664.5	288	26.35	0.433408578	0.039653875	29
1354	4349	bl	0	19.624	1	N	1	71.4	1	16	0	A	CN	CN	2011/11/22	19.624	1.36424	1.0515	995.8	174.4	17.82	0.175135569	0.01789516	29	24	0.615	1.698	0.933	0.706	6.4968	14.6772	1469.59	0	1	0	0	0	1	0	0	0	1.36424	1.0515	995.8	174.4	17.82	0.175135569	0.01789516	29
1355	4349	m12	1	19.624	1	N	1	71.4	1	16	0	A	CN	CN	2012/11/28	13.386	NA	NA	NA	NA	NA	NA	NA	29	25	0.756	0.766	1.593	0.706	6.29638	14.6916	1551.54	NA	NA	NA	NA	NA	NA	NA	NA	NA	1.36424	1.0515	995.8	174.4	17.82	0.175135569	0.01789516	29
1356	4349	m24	2	19.624	1	N	1	71.4	1	16	0	A	CN	CN	2013/11/26	10.22	NA	1.0412	1034	182.2	18.27	0.176208897	0.017669246	30	25	1.058	1.236	0.738	0.706	6.6828	16.8516	1511.84	0	1	0	0	0	1	0	0	0	1.36424	1.0515	995.8	174.4	17.82	0.175135569	0.01789516	29
1358	4350	bl	0	12.273	1	N	1	72.9	0	13	0	A	CN	CN	2011/12/15	12.273	1.24198	1.081	1918	205.1	18.8	0.106934307	0.009801877	30	28	1.27	1.06	0.422	0.706	7.53001	2.78454	1476.96	0	1	0	0	0	0	1	0	0	1.24198	1.081	1918	205.1	18.8	0.106934307	0.009801877	30
1359	4350	m12	1	12.273	1	N	1	72.9	0	13	0	A	CN	CN	2012/12/6	19.91	NA	NA	NA	NA	NA	NA	NA	30	28	0.862	1.574	1.787	0.706	7.26672	2.09053	1513.42	NA	1	0	0	0	0	1	0	0	1.24198	1.081	1918	205.1	18.8	0.106934307	0.009801877	30
1362	4351	bl	0	12.068	2	Y	4	67.8	1	16	1	C	EMCI	MCI	2011/12/13	12.068	1.43161	1.3597	703.7	233.7	24.86	0.332101748	0.035327554	29	24	0.289	0.362	0.669	-0.104	6.2256	0.7116	1354.92	0	1	0	1	0	0	0	0	0	1.43161	1.3597	703.7	233.7	24.86	0.332101748	0.035327554	29
1363	4351	m12	1	12.068	7	Y	4	67.8	1	16	1	C	EMCI	CN	2012/12/11	7.479	NA	NA	NA	NA	NA	NA	NA	28	24	0.777	2.091	0.975	-0.756	6.1632	0.882	1350.07	0	1	0	1	0	0	0	0	0	1.43161	1.3597	703.7	233.7	24.86	0.332101748	0.035327554	29
1364	4351	m24	2	12.068	1	Y	4	67.8	1	16	1	C	EMCI	CN	2013/12/9	6.091	1.31537	1.2893	654.8	250.8	27.92	0.383017715	0.042638974	30	25	1.283	2.152	1.871	-0.104	6.0648	0.4992	1357.63	NA	1	0	1	0	0	0	0	0	1.43161	1.3597	703.7	233.7	24.86	0.332101748	0.035327554	29
1365	4351	m36	3	12.068	1	Y	4	67.8	1	16	1	C	EMCI	CN	2014/12/8	11.053	NA	NA	NA	NA	NA	NA	NA	29	24	0.714	1.746	1.088	-0.104	NA	NA	NA	NA	NA	NA	NA	NA	NA	NA	NA	NA	1.43161	1.3597	703.7	233.7	24.86	0.332101748	0.035327554	29
1367	4352	bl	0	9.44	1	N	1	83.6	0	16	0	A	CN	CN	2011/12/5	9.44	1.3712	1.0694	1882	257.7	23.04	0.136928799	0.012242295	29	24	0.455	0.725	1.093	-0.104	5.9172	0.0732	1522.85	0	0	1	0	0	0	0	0	0	1.3712	1.0694	1882	257.7	23.04	0.136928799	0.012242295	29
1368	4352	m12	1	9.44	1	N	1	83.6	0	16	0	A	CN	CN	2012/11/14	11.71	NA	NA	NA	NA	NA	NA	NA	29	24	0.838	1.184	0.9	0.706	5.9028	0.2028	1549.58	0	0	1	0	0	0	0	0	0	1.3712	1.0694	1882	257.7	23.04	0.136928799	0.012242295	29
1369	4352	m24	2	9.44	1	N	1	83.6	0	16	0	A	CN	CN	2013/12/3	10.171	1.29839	1.1026	NA	NA	NA	NA	NA	27	23	0.61	0.272	0.613	-0.674	5.766	0.1776	1517.17	0	0	1	0	0	0	0	0	0	1.3712	1.0694	1882	257.7	23.04	0.136928799	0.012242295	29
1372	4354	bl	0	16.364	2	N	3	75.7	0	14	0	E	LMCI	MCI	2012/1/17	16.364	1.27703	0.9988	1272	268.9	24.45	0.211399371	0.019221698	29	20	-0.493	-0.472	-0.011	-1.492	6.51171	2.7849	1442.61	0	NA	NA	NA	NA	NA	NA	NA	NA	1.27703	0.9988	1272	268.9	24.45	0.211399371	0.019221698	29
1373	4354	m12	1	16.364	2	N	3	75.7	0	14	0	E	LMCI	MCI	2013/1/17	6.74	NA	NA	NA	NA	NA	NA	NA	29	23	0.109	-0.636	-0.464	-0.896	6.41145	3.24905	1424.55	NA	NA	NA	NA	NA	NA	NA	NA	NA	1.27703	0.9988	1272	268.9	24.45	0.211399371	0.019221698	29
1374	4354	m24	2	16.364	2	N	3	75.7	0	14	0	E	LMCI	MCI	2014/1/14	12.758	1.25305	1.0075	NA	NA	NA	NA	NA	24	20	-0.049	-0.493	-0.223	-0.104	6.10945	2.10786	1419.43	NA	NA	NA	NA	NA	NA	NA	NA	NA	1.27703	0.9988	1272	268.9	24.45	0.211399371	0.019221698	29
1375	4354	m36	3	16.364	2	N	3	75.7	0	14	0	E	LMCI	MCI	2015/1/13	11.817	NA	NA	NA	NA	NA	NA	NA	28	21	0.072	-0.167	-0.315	-0.104	NA	NA	NA	NA	NA	NA	NA	NA	NA	NA	NA	NA	1.27703	0.9988	1272	268.9	24.45	0.211399371	0.019221698	29
1377	4356	bl	0	7.817	2	N	3	68.1	0	20	0	E	EMCI	MCI	2011/11/28	7.817	1.23765	1.0886	3331	553.5	52.3	0.166166316	0.015700991	28	26	1.391	0.737	0.102	-0.448	7.6044	1.0548	1351.38	0	0	1	0	0	0	1	0	0	1.23765	1.0886	3331	553.5	52.3	0.166166316	0.015700991	28
1379	4356	m24	2	7.817	2	N	3	68.1	0	20	0	E	EMCI	MCI	2013/12/9	8.146	1.26955	1.0669	NA	NA	NA	NA	NA	30	28	2.332	0.672	0.59	0.706	7.7208	1.3596	1443.4	NA	0	1	0	0	0	1	0	0	1.23765	1.0886	3331	553.5	52.3	0.166166316	0.015700991	28
1380	4356	m36	3	7.817	2	N	3	68.1	0	20	0	E	EMCI	MCI	2014/11/25	9.492	NA	NA	NA	NA	NA	NA	NA	30	28	1.88	0.936	0.782	0.706	NA	NA	NA	NA	NA	NA	NA	NA	NA	NA	NA	NA	1.23765	1.0886	3331	553.5	52.3	0.166166316	0.015700991	28
1382	4357	bl	0	3.878	1	N	1	73.7	1	16	0	A	CN	CN	2011/12/16	3.878	1.45693	1.0279	1332	203.5	19.25	0.152777778	0.014451952	30	27	1.063	0.548	0.51	0.706	6.2784	2.0616	1231.87	0	0	1	0	0	0	0	0	0	1.45693	1.0279	1332	203.5	19.25	0.152777778	0.014451952	30
1384	4357	m24	2	3.878	1	N	1	73.7	1	16	0	A	CN	CN	2014/1/9	11.745	1.3685	1.0517	NA	NA	NA	NA	NA	30	27	1.489	0.872	0.782	-0.104	6.2352	2.502	1214.28	0	0	1	0	0	0	0	0	0	1.45693	1.0279	1332	203.5	19.25	0.152777778	0.014451952	30
1386	4359	bl	0	16.064	2	Y	4	76.7	0	16	1	C	LMCI	MCI	2012/1/9	16.064	1.30458	1.3343	871.9	429.7	46.74	0.492831747	0.053607065	30	27	0.36	-0.147	0.027	0.706	6.6564	5.6028	1323.46	0	0	1	1	0	0	1	0	0	1.30458	1.3343	871.9	429.7	46.74	0.492831747	0.053607065	30
1387	4359	m12	1	16.064	2	Y	4	76.7	0	16	1	C	LMCI	MCI	2013/2/6	5.299	NA	NA	NA	NA	NA	NA	NA	30	22	0.128	-0.05	0.837	0.706	6.6024	6.5988	1398.7	1	0	1	1	0	0	1	0	0	1.30458	1.3343	871.9	429.7	46.74	0.492831747	0.053607065	30
1388	4359	m24	2	16.064	2	Y	4	76.7	0	16	1	C	LMCI	MCI	2014/1/15	11.991	NA	NA	NA	NA	NA	NA	NA	30	22	0.196	1.074	0.264	-0.104	6.506	5.8546	1400.67	NA	0	1	1	0	0	1	0	0	1.30458	1.3343	871.9	429.7	46.74	0.492831747	0.053607065	30
1389	4359	m36	3	16.064	7	Y	4	76.7	0	16	1	C	LMCI	CN	2015/1/26	5.041	NA	NA	NA	NA	NA	NA	NA	30	22	0.189	0.872	0.782	-0.104	NA	NA	NA	NA	NA	NA	NA	NA	NA	NA	NA	NA	1.30458	1.3343	871.9	429.7	46.74	0.492831747	0.053607065	30
1391	4360	bl	0	7.417	2	N	3	59.5	1	20	0	E	EMCI	MCI	2011/12/9	7.417	1.41473	0.9853	1305	146.4	12.34	0.112183908	0.009455939	30	25	1.465	1.316	1.16	0.706	7.75942	3.41852	1357.27	0	1	0	0	0	1	1	0	0	1.41473	0.9853	1305	146.4	12.34	0.112183908	0.009455939	30
1392	4360	m12	1	7.417	2	N	3	59.5	1	20	0	E	EMCI	MCI	2013/2/25	22.655	NA	NA	NA	NA	NA	NA	NA	30	28	2.269	0.844	1.856	0.706	7.8	2.4336	1384.05	0	1	0	0	0	1	1	0	0	1.41473	0.9853	1305	146.4	12.34	0.112183908	0.009455939	30
1393	4360	m24	2	7.417	2	N	3	59.5	1	20	0	E	EMCI	MCI	2014/1/13	10.624	1.4403	0.9732	NA	NA	NA	NA	NA	30	30	2.251	1.708	1.248	0.706	7.7748	3.6588	1381.25	0	1	0	0	0	1	1	0	0	1.41473	0.9853	1305	146.4	12.34	0.112183908	0.009455939	30
1394	4360	m36	3	7.417	2	N	3	59.5	1	20	0	E	EMCI	MCI	2015/3/9	11.487	NA	NA	NA	NA	NA	NA	NA	30	27	1.899	1.101	1.76	0.706	NA	NA	NA	NA	NA	NA	NA	NA	NA	NA	NA	NA	1.41473	0.9853	1305	146.4	12.34	0.112183908	0.009455939	30
1397	4363	bl	0	27.002	2	Y	4	73.5	1	13	0	C	LMCI	MCI	2011/12/12	27.002	1.28348	1.6166	682.1	325.5	36.15	0.477202756	0.052998094	26	19	-0.234	0.144	0.271	-0.104	5.8824	2.1624	1359.46	0	0	0	0	0	1	0	0	0	1.28348	1.6166	682.1	325.5	36.15	0.477202756	0.052998094	26
1398	4363	m12	1	27.002	2	Y	4	73.5	1	13	0	C	LMCI	MCI	2012/12/7	22.729	NA	NA	NA	NA	NA	NA	NA	26	23	-0.99	0.214	-0.148	-0.896	5.8668	2.2236	1346.52	0	0	0	0	0	1	0	0	0	1.28348	1.6166	682.1	325.5	36.15	0.477202756	0.052998094	26
1399	4363	m24	2	27.002	2	Y	4	73.5	1	13	0	C	LMCI	MCI	2014/1/10	23.135	1.09278	1.6297	641.7	383.3	41.76	0.59731962	0.065077139	26	22	-1.112	0.209	0.078	-1.689	5.6076	2.142	1344.27	0	0	0	0	0	1	0	0	0	1.28348	1.6166	682.1	325.5	36.15	0.477202756	0.052998094	26
1400	4363	m36	3	27.002	5	Y	4	73.5	1	13	0	C	LMCI	Dementia	2014/12/18	29.009	NA	NA	NA	NA	NA	NA	NA	23	17	-1.074	-0.529	-0.614	-0.253	NA	NA	NA	NA	NA	NA	NA	NA	NA	NA	NA	NA	1.28348	1.6166	682.1	325.5	36.15	0.477202756	0.052998094	26
1401	4365	bl	0	13.097	1	Y	2	80.3	0	20	0	B	CN	CN	2012/1/5	13.097	1.2223	1.1779	1264	202.6	17.29	0.16028481	0.013678797	29	24	0.428	-0.221	1.2	0.706	7.27354	7.27087	1598.07	0	1	0	0	0	1	0	0	0	1.2223	1.1779	1264	202.6	17.29	0.16028481	0.013678797	29
1402	4365	m12	1	13.097	1	Y	2	80.3	0	20	0	B	CN	CN	2012/12/20	49.243	NA	NA	NA	NA	NA	NA	NA	27	25	0.538	0.337	1.647	0.706	7.356	7.206	1600.06	0	1	0	0	0	1	0	0	0	1.2223	1.1779	1264	202.6	17.29	0.16028481	0.013678797	29
1403	4365	m24	2	13.097	1	Y	2	80.3	0	20	0	B	CN	CN	2014/4/3	19.013	1.18123	1.078	1004	191.6	15.81	0.190836653	0.015747012	30	24	1.312	-0.195	1.307	0.706	7.1256	8.8176	1608.25	NA	1	0	0	0	1	0	0	0	1.2223	1.1779	1264	202.6	17.29	0.16028481	0.013678797	29
1404	4365	m24	2	13.097	1	Y	2	80.3	0	20	0	B	CN	CN	2014/4/3	19.013	1.18123	1.078	1163	207.2	18.34	0.178159931	0.015769561	30	24	1.312	-0.195	1.307	0.706	7.1256	8.8176	1608.25	NA	1	0	0	0	1	0	0	0	1.2223	1.1779	1264	202.6	17.29	0.16028481	0.013678797	29
1405	4366	bl	0	28.479	2	Y	4	73.6	0	16	1	C	LMCI	MCI	2011/11/21	28.479	0.97713	1.5306	729.9	449.9	46.64	0.616385806	0.063899164	26	16	-1.532	-0.505	-1.712	-0.896	5.72646	8.27066	1526.41	0	1	0	0	0	1	1	0	0	0.97713	1.5306	729.9	449.9	46.64	0.616385806	0.063899164	26
1406	4366	m12	1	28.479	5	Y	4	73.6	0	16	1	C	LMCI	Dementia	2012/11/7	36.877	NA	NA	NA	NA	NA	NA	NA	15	12	-2.616	-0.639	-1.655	-1.543	5.796	9.4452	1618.5	0	1	0	0	0	1	1	0	0	0.97713	1.5306	729.9	449.9	46.64	0.616385806	0.063899164	26
1407	4367	bl	0	13.678	1	Y	2	65.1	1	18	1	B	CN	CN	2011/12/5	13.678	1.28087	1.0126	857.7	205.5	19.49	0.239594264	0.022723563	29	22	0.734	0.595	1.076	-0.104	6.7716	7.296	1330.86	0	1	0	0	0	1	1	0	0	1.28087	1.0126	857.7	205.5	19.49	0.239594264	0.022723563	29
1408	4367	m12	1	13.678	1	N	1	65.1	1	18	1	A	CN	CN	2012/11/19	11.548	NA	NA	NA	NA	NA	NA	NA	27	26	0.904	1.419	1.161	-0.104	6.9756	6.2304	1356.39	0	1	0	0	0	1	1	0	0	1.28087	1.0126	857.7	205.5	19.49	0.239594264	0.022723563	29
1409	4367	m24	2	13.678	1	N	1	65.1	1	18	1	A	CN	CN	2013/12/12	17.188	1.30349	1.0131	NA	NA	NA	NA	NA	30	26	0.92	1.639	1.504	-0.104	7.0176	6.3552	1368.22	0	1	0	0	0	1	1	0	0	1.28087	1.0126	857.7	205.5	19.49	0.239594264	0.022723563	29
1410	4367	m36	3	13.678	NA	N	1	65.1	1	18	1	A	CN		2014/12/2	14.421	NA	NA	NA	NA	NA	NA	NA	NA	NA	NA	NA	NA	NA	NA	NA	NA	NA	NA	NA	NA	NA	NA	NA	NA	NA	1.28087	1.0126	857.7	205.5	19.49	0.239594264	0.022723563	29
1411	4367	m48	4	13.678	1	N	1	65.1	1	18	1	A	CN	CN	2015/12/2	14.592	NA	1.0275	NA	NA	NA	NA	NA	30	28	1.313	1.539	0.973	-0.448	6.822	7.8924	1358.72	NA	1	0	0	0	1	1	0	0	1.28087	1.0126	857.7	205.5	19.49	0.239594264	0.022723563	29
1412	4369	bl	0	10.725	1	N	1	68.3	0	20	0	A	CN	CN	2011/12/5	10.725	1.26295	0.9743	2325	266.7	23.68	0.114709677	0.010184946	29	24	0.849	0.644	1.19	0.706	5.72393	0.552636	1249.42	0	1	1	0	0	1	0	0	0	1.26295	0.9743	2325	266.7	23.68	0.114709677	0.010184946	29
1413	4369	m12	1	10.725	1	N	1	68.3	0	20	0	A	CN	CN	2012/12/11	5.911	NA	NA	NA	NA	NA	NA	NA	28	27	0.531	0.955	1.474	0.706	5.9664	0.2016	1376.95	NA	1	1	0	0	1	0	0	0	1.26295	0.9743	2325	266.7	23.68	0.114709677	0.010184946	29
1414	4369	m24	2	10.725	1	N	1	68.3	0	20	0	A	CN	CN	2013/11/21	9.97	1.2528	0.9596	2287	298.5	28.42	0.130520332	0.01242676	26	25	0.843	0.035	1.275	0.706	5.79754	0.547078	1362.32	0	1	1	0	0	1	0	0	0	1.26295	0.9743	2325	266.7	23.68	0.114709677	0.010184946	29
1415	4369	m24	2	10.725	1	N	1	68.3	0	20	0	A	CN	CN	2013/11/21	9.97	1.2528	0.9596	2193	295	27.13	0.134518924	0.012371181	26	25	0.843	0.035	1.275	0.706	5.79754	0.547078	1362.32	0	1	1	0	0	1	0	0	0	1.26295	0.9743	2325	266.7	23.68	0.114709677	0.010184946	29
1416	4371	bl	0	13.837	1	Y	2	67.7	0	18	1	B	CN	CN	2011/12/6	13.837	1.1819	1.2471	957.2	265.6	24.15	0.277475972	0.025229837	28	24	0.83	0.979	0.664	-0.253	6.01909	2.36159	1395.07	0	1	1	0	0	1	0	0	0	1.1819	1.2471	957.2	265.6	24.15	0.277475972	0.025229837	28
1417	4371	m12	1	13.837	1	Y	2	67.7	0	18	1	B	CN	CN	2012/11/28	14.528	NA	NA	NA	NA	NA	NA	NA	30	26	0.867	0.672	0.8	0.706	5.922	1.6944	1410.67	0	1	1	0	0	1	0	0	0	1.1819	1.2471	957.2	265.6	24.15	0.277475972	0.025229837	28
1418	4371	m24	2	13.837	1	Y	2	67.7	0	18	1	B	CN	CN	2013/11/26	15.378	1.10519	1.173	769.8	273.6	24.27	0.355416991	0.03152767	29	24	0.658	0.548	0.32	0.706	5.68119	2.11652	1395.66	0	1	1	0	0	1	0	0	0	1.1819	1.2471	957.2	265.6	24.15	0.277475972	0.025229837	28
1419	4372	bl	0	12.557	1	N	1	70	1	18	0	A	CN	CN	2011/12/7	12.557	1.27118	1.0487	NA	NA	NA	NA	NA	30	27	1.065	1.576	0.602	-0.984	6.92114	0.285655	1305.49	0	0	0	0	0	0	1	0	0	1.27118	1.0487	NA	NA	NA	NA	NA	30
1420	4372	m12	1	12.557	1	N	1	70	1	18	0	A	CN	CN	2012/12/10	9.763	NA	NA	NA	NA	NA	NA	NA	29	25	1.672	1.359	0.517	0.706	7.1904	0.27	1304.47	0	0	0	0	0	0	1	0	0	1.27118	1.0487	NA	NA	NA	NA	NA	30
1421	4372	m24	2	12.557	1	N	1	70	1	18	0	A	CN	CN	2013/12/10	13.344	1.28648	1.0652	NA	NA	NA	NA	NA	30	24	1.689	1.329	1.014	0.706	6.85573	0.210905	1304.53	NA	0	0	0	0	0	1	0	0	1.27118	1.0487	NA	NA	NA	NA	NA	30
1424	4376	bl	0	3.68	1	N	1	76.5	1	16	0	A	CN	CN	2012/1/19	3.68	1.33321	0.9336	2108	277	23.97	0.131404175	0.011370968	29	26	1.45	-0.648	-0.005	-1.33	6.4872	8.8884	1308.02	0	1	0	1	0	1	0	0	1	1.33321	0.9336	2108	277	23.97	0.131404175	0.011370968	29
1425	4376	m12	1	3.68	1	N	1	76.5	1	16	0	A	CN	CN	2013/1/17	6.481	NA	NA	NA	NA	NA	NA	NA	27	26	1.051	0.663	0.688	-0.896	6.3936	9.636	1325.89	0	1	0	1	0	1	0	0	1	1.33321	0.9336	2108	277	23.97	0.131404175	0.011370968	29
1426	4376	m24	2	3.68	1	N	1	76.5	1	16	0	A	CN	CN	2014/4/10	9.24	NA	0.9499	NA	NA	NA	NA	NA	27	26	0.959	0.579	0.446	-0.104	6.2916	12.1536	1315.79	NA	NA	NA	NA	NA	NA	NA	NA	NA	1.33321	0.9336	2108	277	23.97	0.131404175	0.011370968	29
1428	4377	bl	0	10.21	2	Y	4	69.3	1	12	1	C	LMCI	MCI	2012/2/14	10.21	1.49934	1.1261	1349	312.6	26.47	0.231727205	0.019621942	29	27	1.043	-0.216	0.225	-0.253	6.1056	0.846	1223.94	0	1	0	0	0	1	1	0	1	1.49934	1.1261	1349	312.6	26.47	0.231727205	0.019621942	29
1429	4377	m12	1	10.21	2	Y	4	69.3	1	12	1	C	LMCI	MCI	2013/2/26	15.959	NA	NA	NA	NA	NA	NA	NA	28	26	1.186	-0.171	0.782	0.706	6.2232	0.75	1231.1	0	1	0	0	0	1	1	0	1	1.49934	1.1261	1349	312.6	26.47	0.231727205	0.019621942	29
1430	4379	bl	0	16.103	3	N	5	87.8	1	12	0	F	AD	Dementia	2012/1/23	16.103	1.30609	0.9818	1381	195	15.01	0.141202028	0.010868936	25	19	-0.887	-0.216	-0.996	-0.104	4.4928	6.1248	1249.09	0	1	1	0	1	1	0	0	1	1.30609	0.9818	1381	195	15.01	0.141202028	0.010868936	25
1431	4379	m12	1	16.103	3	N	5	87.8	1	12	0	F	AD	Dementia	2013/4/24	17.406	NA	NA	NA	NA	NA	NA	NA	28	20	-0.807	-0.373	-0.467	-0.756	4.2768	8.844	1250.68	NA	1	1	0	1	1	0	0	1	1.30609	0.9818	1381	195	15.01	0.141202028	0.010868936	25
1432	4380	bl	0	10.957	2	N	3	71.8	0	17	0	E	EMCI	MCI	2012/1/26	10.957	1.24402	1.0138	NA	NA	NA	NA	NA	29	28	0.935	0.935	0.504	0.706	7.5118	2.74281	1574.3	0	0	0	0	0	0	1	0	0	1.24402	1.0138	NA	NA	NA	NA	NA	29
1433	4380	m12	1	10.957	1	N	3	71.8	0	17	0	E	EMCI	CN	2013/3/14	12.26	NA	NA	NA	NA	NA	NA	NA	30	30	0.591	1.01	0.837	0.706	7.52912	2.56334	1563.37	NA	0	0	0	0	0	1	0	0	1.24402	1.0138	NA	NA	NA	NA	NA	29
1434	4380	m24	2	10.957	2	N	3	71.8	0	17	0	E	EMCI	MCI	2014/2/26	14.572	1.26247	0.9657	NA	NA	NA	NA	NA	30	26	0.97	-0.29	0.384	0.706	7.39174	2.93219	1563.77	NA	0	0	0	0	0	1	0	0	1.24402	1.0138	NA	NA	NA	NA	NA	29
1435	4380	m36	3	10.957	2	N	3	71.8	0	17	0	E	EMCI	MCI	2015/2/9	8.635	NA	NA	NA	NA	NA	NA	NA	30	28	1.208	2.247	1.498	0.706	7.49447	4.5598	1568.03	NA	0	0	0	0	0	1	0	0	1.24402	1.0138	NA	NA	NA	NA	NA	29
1436	4380	m48	4	10.957	2	N	3	71.8	0	17	0	E	EMCI	MCI	2016/2/4	13.113	NA	0.9638	NA	NA	NA	NA	NA	30	NA	1.075	2.046	1.856	0.706	7.37441	4.9336	1604.51	NA	0	0	0	0	0	1	0	0	1.24402	1.0138	NA	NA	NA	NA	NA	29
1437	4381	bl	0	11.157	2	N	3	55	1	17	1	E	LMCI	MCI	2012/2/10	11.157	1.24861	1.0631	1720	178.9	15.25	0.104011628	0.008866279	27	26	0.91	1.06	0.472	-0.104	7.422	0.5412	1296.07	0	1	0	1	1	1	1	0	0	1.24861	1.0631	1720	178.9	15.25	0.104011628	0.008866279	27
1438	4381	m12	1	11.157	7	N	3	55	1	17	1	E	LMCI	CN	2013/1/25	10.073	NA	NA	NA	NA	NA	NA	NA	29	25	1.213	1.419	1.275	-0.104	7.4496	0.5052	1305.31	0	1	0	1	1	1	1	0	0	1.24861	1.0631	1720	178.9	15.25	0.104011628	0.008866279	27
1439	4381	m24	2	11.157	4	N	3	55	1	17	1	E	LMCI	MCI	2014/2/21	13.368	1.19037	1.0436	1853	207.8	17.74	0.112142472	0.009573664	29	29	0.992	1.06	0.231	-0.104	7.13338	0.273642	1320.69	NA	1	0	1	1	1	1	0	0	1.24861	1.0631	1720	178.9	15.25	0.104011628	0.008866279	27
1440	4381	m36	3	11.157	7	N	3	55	1	17	1	E	LMCI	CN	2015/4/3	12.456	NA	NA	NA	NA	NA	NA	NA	30	23	1.39	1.473	0.669	-0.104	NA	NA	NA	NA	NA	NA	NA	NA	NA	NA	NA	NA	1.24861	1.0631	1720	178.9	15.25	0.104011628	0.008866279	27
1441	4381	m48	4	11.157	1	N	3	55	1	17	1	E	LMCI	CN	2016/2/3	13.257	NA	1.0617	1517	206.9	18.49	0.136387607	0.01218853	30	27	1.165	1.394	0.743	-0.896	7.42971	0.28699	1324.92	NA	1	0	1	1	1	1	0	0	1.24861	1.0631	1720	178.9	15.25	0.104011628	0.008866279	27
1442	4382	bl	0	18.394	1	N	1	75.9	1	16	0	A	CN	CN	2011/12/12	18.394	1.28279	1.0291	3088	357.2	32.3	0.115673575	0.010459845	28	27	1.259	0.644	1.464	0.706	6.11356	1.58579	1135.2	0	1	1	0	1	1	1	0	0	1.28279	1.0291	3088	357.2	32.3	0.115673575	0.010459845	28
1443	4382	m12	1	18.394	1	N	1	75.9	1	16	0	A	CN	CN	2012/11/28	21.659	NA	NA	NA	NA	NA	NA	NA	27	25	1.958	0.955	1.785	0.706	6.0804	1.2828	1184.24	0	1	1	0	1	1	1	0	0	1.28279	1.0291	3088	357.2	32.3	0.115673575	0.010459845	28
1444	4382	m24	2	18.394	1	N	1	75.9	1	16	0	A	CN	CN	2013/12/13	33.575	1.25831	1.0105	2623	370.2	33.19	0.141136104	0.01265345	30	29	1.466	1.29	1.627	0.706	6.2016	1.5768	1192.87	0	1	1	0	1	1	1	0	0	1.28279	1.0291	3088	357.2	32.3	0.115673575	0.010459845	28
1451	4384	bl	0	10.747	1	Y	2	62.3	0	18	0	B	CN	CN	2012/2/7	10.747	1.12969	1.0623	867.5	109.3	9.86	0.125994236	0.011365994	30	25	2.047	2.016	2.16	-0.871	7.27539	0.979046	1379.78	0	0	0	0	1	0	0	0	0	1.12969	1.0623	867.5	109.3	9.86	0.125994236	0.011365994	30
1452	4384	m12	1	10.747	1	Y	2	62.3	0	18	0	B	CN	CN	2013/2/12	9.852	NA	NA	NA	NA	NA	NA	NA	29	29	2.138	1.713	1.871	0.706	7.10706	0.887454	1380.82	NA	0	0	0	1	0	0	0	0	1.12969	1.0623	867.5	109.3	9.86	0.125994236	0.011365994	30
1453	4384	m24	2	10.747	1	Y	2	62.3	0	18	0	B	CN	CN	2014/2/5	9.161	1.15025	1.0272	NA	NA	NA	NA	NA	30	30	2.425	1.589	1.504	-0.564	7.37383	1.30283	1386.73	0	0	0	0	1	0	0	0	0	1.12969	1.0623	867.5	109.3	9.86	0.125994236	0.011365994	30
1454	4384	m48	4	10.747	1	Y	2	62.3	0	18	0	B	CN	CN	2016/3/29	8.124	NA	1.0535	NA	NA	NA	NA	NA	30	25	3.014	1.533	1.871	0.706	7.21845	1.76872	1392.74	NA	0	0	0	1	0	0	0	0	1.12969	1.0623	867.5	109.3	9.86	0.125994236	0.011365994	30
1455	4385	bl	0	19.029	1	Y	2	68.2	1	12	1	B	CN	CN	2012/3/7	19.029	1.10026	1.3191	220.6	138.9	12.76	0.629646419	0.057842248	30	23	0.387	0.096	0.158	-0.104	6.003	1.61153	1286.03	0	0	0	0	0	0	1	0	0	1.10026	1.3191	220.6	138.9	12.76	0.629646419	0.057842248	30
1456	4385	m12	1	19.029	1	Y	2	68.2	1	12	1	B	CN	CN	2013/3/6	29.975	NA	NA	NA	NA	NA	NA	NA	26	25	0.359	0.807	0.245	-0.896	5.64901	1.45681	1285.43	NA	0	0	0	0	0	1	0	0	1.10026	1.3191	220.6	138.9	12.76	0.629646419	0.057842248	30
1457	4385	m24	2	19.029	4	Y	2	68.2	1	12	1	B	CN	MCI	2014/3/5	13.351	1.1253	1.3212	NA	NA	NA	NA	NA	26	24	0.238	0.269	0.409	-0.896	5.57846	1.24392	1295.59	0	0	0	0	0	0	1	0	0	1.10026	1.3191	220.6	138.9	12.76	0.629646419	0.057842248	30
1458	4385	m48	4	19.029	5	Y	2	68.2	1	12	1	B	CN	Dementia	2016/1/19	11.76	NA	1.331	NA	NA	NA	NA	NA	23	22	0.022	1.222	0.144	-0.104	5.21133	3.02882	1307.29	NA	0	0	0	0	0	1	0	0	1.10026	1.3191	220.6	138.9	12.76	0.629646419	0.057842248	30
1459	4386	bl	0	22.855	1	Y	2	84.7	1	16	0	B	CN	CN	2012/1/19	22.855	1.44699	2.0256	1221	519.8	48.1	0.425716626	0.039393939	30	25	1.006	1.583	0.87	0.706	5.9016	3.114	1288.4	0	1	0	0	0	0	1	0	0	1.44699	2.0256	1221	519.8	48.1	0.425716626	0.039393939	30
1460	4386	m12	1	22.855	1	Y	2	84.7	1	16	0	B	CN	CN	2013/1/31	23.519	NA	NA	NA	NA	NA	NA	NA	27	27	0.768	1.486	1.079	-0.448	5.67173	4.00585	1302.86	NA	1	0	0	0	0	1	0	0	1.44699	2.0256	1221	519.8	48.1	0.425716626	0.039393939	30
1461	4386	m24	2	22.855	1	Y	2	84.7	1	16	0	B	CN	CN	2014/1/23	25.128	1.5507	2.6692	986.3	519.7	52.78	0.526918787	0.05351313	29	25	1.161	1.33	0.718	-0.448	5.658	5.7996	1303.19	NA	1	0	0	0	0	1	0	0	1.44699	2.0256	1221	519.8	48.1	0.425716626	0.039393939	30
1462	4386	m48	4	22.855	1	Y	2	84.7	1	16	0	B	CN	CN	2016/2/2	23.324	NA	1.9303	921	564.6	60.04	0.613029316	0.065190011	26	23	0.699	0.523	1.158	0.706	5.45015	6.00144	1319.02	NA	1	0	0	0	0	1	0	0	1.44699	2.0256	1221	519.8	48.1	0.425716626	0.039393939	30
1463	4387	bl	0	8.005	1	N	1	76.1	1	16	1	A	CN	CN	2011/12/19	8.005	1.29451	1.0053	1099	253.2	21.77	0.230391265	0.019808917	29	25	0.443	0.502	0.568	-0.104	6.20723	5.46706	1310.12	0	NA	NA	NA	NA	NA	NA	NA	NA	1.29451	1.0053	1099	253.2	21.77	0.230391265	0.019808917	29
1465	4387	m24	2	8.005	1	N	1	76.1	1	16	1	A	CN	CN	2013/12/2	10.524	1.28817	1.0109	NA	NA	NA	NA	NA	28	24	0.554	0.896	1.142	-0.564	6.08034	4.43844	1335.15	NA	NA	NA	NA	NA	NA	NA	NA	NA	1.29451	1.0053	1099	253.2	21.77	0.230391265	0.019808917	29
1466	4387	m48	4	8.005	1	N	1	76.1	1	16	1	A	CN	CN	2015/12/7	11.157	NA	1.0035	NA	NA	NA	NA	NA	29	26	0.315	0.888	0.986	-0.104	5.88811	5.15527	1332.29	NA	NA	NA	NA	NA	NA	NA	NA	NA	1.29451	1.0053	1099	253.2	21.77	0.230391265	0.019808917	29
1467	4388	bl	0	40.431	1	Y	2	66.8	0	18	2	B	CN	CN	2012/1/12	40.431	1.19468	0.9703	874.3	186.8	16.55	0.21365664	0.018929429	29	27	1.821	0.888	0.767	0.706	7.6872	3.99	1472.07	0	1	0	0	1	1	1	0	0	1.19468	0.9703	874.3	186.8	16.55	0.21365664	0.018929429	29
1468	4388	m12	1	40.431	7	Y	2	66.8	0	18	2	B	CN	CN	2013/2/13	17.029	NA	NA	NA	NA	NA	NA	NA	30	29	1.113	0.935	0.729	0.706	7.7316	3.468	1465.83	0	1	0	0	1	1	1	0	0	1.19468	0.9703	874.3	186.8	16.55	0.21365664	0.018929429	29
1470	4388	m36	3	40.431	2	Y	2	66.8	0	18	2	B	CN	MCI	2015/2/11	11.234	NA	NA	NA	NA	NA	NA	NA	29	29	1.925	0.6	0.9	-0.104	NA	NA	NA	NA	NA	NA	NA	NA	NA	NA	NA	NA	1.19468	0.9703	874.3	186.8	16.55	0.21365664	0.018929429	29
1471	4388	m48	4	40.431	2	Y	2	66.8	0	18	2	B	CN	MCI	2016/2/24	7.244	NA	1.0129	NA	NA	NA	NA	NA	29	28	1.519	0.832	1.081	0.706	7.50179	3.84968	1499.23	NA	1	0	0	1	1	1	0	0	1.19468	0.9703	874.3	186.8	16.55	0.21365664	0.018929429	29
1472	4389	bl	0	1.717	1	N	1	81.1	0	18	0	A	CN	CN	2012/1/20	1.717	1.42579	0.9801	NA	NA	NA	NA	NA	30	25	0.14	0.766	1.2	0.706	7.3308	2.9292	1643.09	0	0	0	1	0	1	0	0	0	1.42579	0.9801	NA	NA	NA	NA	NA	30
1473	4389	m12	1	1.717	1	N	1	81.1	0	18	0	A	CN	CN	2013/1/22	4.404	NA	NA	NA	NA	NA	NA	NA	29	25	0.23	0.711	1.185	0.706	7.086	3.3348	1758.15	0	0	0	1	0	1	0	0	0	1.42579	0.9801	NA	NA	NA	NA	NA	30
1474	4389	m24	2	1.717	1	N	1	81.1	0	18	0	A	CN	CN	2014/1/27	13.103	1.26939	0.9787	NA	NA	NA	NA	NA	29	25	0.364	0.722	1.295	-0.674	7.25618	2.81651	1774.51	NA	0	0	1	0	1	0	0	0	1.42579	0.9801	NA	NA	NA	NA	NA	30
1475	4390	bl	0	12.859	2	N	3	76.2	1	12	0	E	EMCI	MCI	2011/12/16	12.859	1.45969	1.0634	1595	169.8	15.94	0.10645768	0.00999373	30	22	0.073	1.233	0.369	-0.104	5.8188	2.0652	1167.57	0	1	0	0	0	1	1	0	0	1.45969	1.0634	1595	169.8	15.94	0.10645768	0.00999373	30
1476	4390	m12	1	12.859	2	N	3	76.2	1	12	0	E	EMCI	MCI	2012/12/3	16.462	NA	NA	NA	NA	NA	NA	NA	30	24	0.042	1.359	0.669	-0.104	5.7408	1.8336	1226.75	NA	1	0	0	0	1	1	0	0	1.45969	1.0634	1595	169.8	15.94	0.10645768	0.00999373	30
1477	4390	m24	2	12.859	2	N	3	76.2	1	12	0	E	EMCI	MCI	2013/12/23	12.234	1.46137	1.0822	NA	NA	NA	NA	NA	30	28	0.284	0.842	0.583	-0.104	5.5464	2.0556	1229.86	NA	NA	NA	NA	NA	NA	NA	NA	NA	1.45969	1.0634	1595	169.8	15.94	0.10645768	0.00999373	30
1478	4390	m36	3	12.859	2	N	3	76.2	1	12	0	E	EMCI	MCI	2014/12/9	11.693	NA	NA	NA	NA	NA	NA	NA	29	25	0.641	0.644	0.76	-0.104	5.44748	1.90215	1220.65	NA	NA	NA	NA	NA	NA	NA	NA	NA	1.45969	1.0634	1595	169.8	15.94	0.10645768	0.00999373	30
1479	4390	m48	4	12.859	2	N	3	76.2	1	12	0	E	EMCI	MCI	2015/11/17	12.295	NA	NA	NA	NA	NA	NA	NA	29	27	0.308	1.216	1.307	-0.756	NA	NA	NA	NA	NA	NA	NA	NA	NA	NA	NA	NA	1.45969	1.0634	1595	169.8	15.94	0.10645768	0.00999373	30
1480	4391	bl	0	16.637	1	N	1	74.4	0	12	0	A	CN	CN	2012/1/16	16.637	1.48308	1.0221	1731	165.1	13.94	0.095378394	0.008053148	26	24	0.731	0.537	0.274	0.706	6.2124	1.2036	1249.55	0	1	0	0	0	0	1	0	0	1.48308	1.0221	1731	165.1	13.94	0.095378394	0.008053148	26
1481	4391	m12	1	16.637	1	N	1	74.4	0	12	0	A	CN	CN	2013/1/14	14.789	NA	NA	NA	NA	NA	NA	NA	30	25	0.862	0.238	0.652	-0.104	6.06	0.8796	1260.28	0	1	0	0	0	0	1	0	0	1.48308	1.0221	1731	165.1	13.94	0.095378394	0.008053148	26
1482	4391	m24	2	16.637	1	N	1	74.4	0	12	0	A	CN	CN	2014/1/14	11.461	1.39531	0.998	NA	NA	NA	NA	NA	29	29	0.807	-0.411	0.127	-0.756	6.01211	1.17332	1268.78	NA	NA	NA	NA	NA	NA	NA	NA	NA	1.48308	1.0221	1731	165.1	13.94	0.095378394	0.008053148	26
1483	4391	m36	3	16.637	1	N	1	74.4	0	12	0	A	CN	CN	2016/2/15	16.186	NA	NA	NA	NA	NA	NA	NA	30	25	0.634	-0.209	1.504	0.706	NA	NA	NA	NA	NA	NA	NA	NA	NA	NA	NA	NA	1.48308	1.0221	1731	165.1	13.94	0.095378394	0.008053148	26
1484	4392	bl	0	26.68	2	Y	4	82.4	0	12	0	C	EMCI	MCI	2012/1/6	26.68	1.24453	1.6395	976.6	372.2	37.26	0.381118165	0.038152775	29	23	-0.307	-0.216	-0.67	0.706	5.8032	33.7884	1449.14	0	1	0	0	0	1	1	0	0	1.24453	1.6395	976.6	372.2	37.26	0.381118165	0.038152775	29
1485	4392	m12	1	26.68	2	Y	4	82.4	0	12	0	C	EMCI	MCI	2013/1/7	21.521	NA	NA	NA	NA	NA	NA	NA	28	24	-0.333	-0.48	-0.238	0.706	5.8632	26.9604	1456.01	0	1	0	0	0	1	1	0	0	1.24453	1.6395	976.6	372.2	37.26	0.381118165	0.038152775	29
1486	4392	m24	2	26.68	2	Y	4	82.4	0	12	0	C	EMCI	MCI	2014/1/9	22.264	1.11504	1.4646	1099	342	35.32	0.311191993	0.032138308	25	24	-0.711	-0.373	-0.379	0.706	5.74515	37.2006	1476.1	NA	1	0	0	0	1	1	0	0	1.24453	1.6395	976.6	372.2	37.26	0.381118165	0.038152775	29
1487	4393	bl	0	13.841	1	N	1	73.5	0	20	0	A	CN	CN	2011/12/20	13.841	1.24956	1.0065	2573	337.2	30.8	0.131053245	0.011970462	30	24	0.736	1.212	0.978	0.706	7.3512	0.7572	1686	0	0	1	0	0	0	0	0	0	1.24956	1.0065	2573	337.2	30.8	0.131053245	0.011970462	30
1488	4393	m12	1	13.841	1	N	1	73.5	0	20	0	A	CN	CN	2012/11/28	11.856	NA	NA	NA	NA	NA	NA	NA	30	25	1.458	2.046	1.76	0.706	7.2732	0.504	1695.74	0	0	1	0	0	0	0	0	0	1.24956	1.0065	2573	337.2	30.8	0.131053245	0.011970462	30
1489	4393	m24	2	13.841	1	N	1	73.5	0	20	0	A	CN	CN	2013/12/9	13.515	1.27474	0.9934	1968	344.8	31.9	0.175203252	0.01620935	29	25	1.088	1.713	2.16	-0.104	7.152	0.3648	1679.95	0	0	1	0	0	0	0	0	0	1.24956	1.0065	2573	337.2	30.8	0.131053245	0.011970462	30
1491	4394	bl	0	10.671	2	N	3	75.9	1	18	0	E	LMCI	MCI	2012/1/16	10.671	1.3062	1.0456	1086	165.2	14.77	0.152117864	0.013600368	30	25	1.74	0.133	0.419	0.706	6.4968	10.4484	1399.51	0	1	0	1	0	0	1	0	0	1.3062	1.0456	1086	165.2	14.77	0.152117864	0.013600368	30
1492	4394	m12	1	10.671	2	N	3	75.9	1	18	0	E	LMCI	MCI	2013/1/15	12.13	NA	NA	NA	NA	NA	NA	NA	30	28	1.972	0.842	1.004	-0.649	6.2676	7.974	1374.28	0	1	0	1	0	0	1	0	0	1.3062	1.0456	1086	165.2	14.77	0.152117864	0.013600368	30
1493	4394	m24	2	10.671	2	N	3	75.9	1	18	0	E	LMCI	MCI	2014/1/20	15.36	1.23403	1.0316	NA	NA	NA	NA	NA	30	25	2.162	0.016	0.422	0.706	6.3432	11.7828	1369.55	NA	NA	NA	NA	NA	NA	NA	NA	NA	1.3062	1.0456	1086	165.2	14.77	0.152117864	0.013600368	30
1494	4394	m36	3	10.671	2	N	3	75.9	1	18	0	E	LMCI	MCI	2015/2/16	15.217	NA	NA	NA	NA	NA	NA	NA	30	29	1.921	0.272	0.422	0.706	6.234	12.8544	1387.37	NA	1	0	1	0	0	1	0	0	1.3062	1.0456	1086	165.2	14.77	0.152117864	0.013600368	30
1495	4394	m48	4	10.671	2	N	3	75.9	1	18	0	E	LMCI	MCI	2016/1/18	13.07	NA	NA	NA	NA	NA	NA	NA	30	26	1.58	0.088	-0.06	-0.104	NA	NA	NA	NA	NA	NA	NA	NA	NA	NA	NA	NA	1.3062	1.0456	1086	165.2	14.77	0.152117864	0.013600368	30
1496	4395	bl	0	13.272	2	N	3	72.4	1	16	0	E	LMCI	MCI	2012/1/23	13.272	1.44577	1.0131	982.1	103.8	11.81	0.105691885	0.012025252	26	23	0.283	-0.184	-0.128	-1.204	5.5596	17.3424	1185.88	0	0	1	0	0	1	0	0	0	1.44577	1.0131	982.1	103.8	11.81	0.105691885	0.012025252	26
1497	4395	m12	1	13.272	2	N	3	72.4	1	16	0	E	LMCI	MCI	2013/1/16	13.976	NA	NA	NA	NA	NA	NA	NA	30	22	0.63	0.11	-0.416	-0.104	5.45282	18.0403	1187.72	0	0	1	0	0	1	0	0	0	1.44577	1.0131	982.1	103.8	11.81	0.105691885	0.012025252	26
1498	4395	m24	2	13.272	2	N	3	72.4	1	16	0	E	LMCI	MCI	2014/1/9	17.174	1.46108	1.0397	1062	104.1	11.16	0.098022599	0.010508475	26	25	0.642	-0.185	0.208	0.706	5.5404	20.6088	1172.21	0	0	1	0	0	1	0	0	0	1.44577	1.0131	982.1	103.8	11.81	0.105691885	0.012025252	26
1499	4395	m36	3	13.272	2	N	3	72.4	1	16	0	E	LMCI	MCI	2015/2/2	9.968	NA	NA	NA	NA	NA	NA	NA	27	23	0.52	0.771	-0.279	-1.795	NA	NA	NA	NA	NA	NA	NA	NA	NA	NA	NA	NA	1.44577	1.0131	982.1	103.8	11.81	0.105691885	0.012025252	26
1500	4395	m48	4	13.272	2	N	3	72.4	1	16	0	E	LMCI	MCI	2016/1/19	10.043	NA	1.0366	1147	113.7	12.15	0.09912816	0.010592851	29	25	0.667	0.253	0.411	0.706	5.532	24.0648	1175.53	NA	0	1	0	0	1	0	0	0	1.44577	1.0131	982.1	103.8	11.81	0.105691885	0.012025252	26
1501	4396	bl	0	15.945	1	N	1	78.4	1	12	0	A	CN	CN	2011/12/12	15.945	1.24198	0.9522	981.6	166.5	13.69	0.169621027	0.013946618	30	27	1.307	0.033	0.102	-0.104	5.91636	3.06339	1217.91	0	1	0	0	0	0	1	0	0	1.24198	0.9522	981.6	166.5	13.69	0.169621027	0.013946618	30
1502	4396	m12	1	15.945	1	N	1	78.4	1	12	0	A	CN	CN	2012/12/11	16.078	NA	NA	NA	NA	NA	NA	NA	29	28	1.915	0.016	0.339	-0.104	5.7528	3.5016	1203.62	0	1	0	0	0	0	1	0	0	1.24198	0.9522	981.6	166.5	13.69	0.169621027	0.013946618	30
1503	4396	m24	2	15.945	1	N	1	78.4	1	12	0	A	CN	CN	2013/12/10	15.996	1.26056	0.9565	NA	NA	NA	NA	NA	29	28	1.599	1.167	0.47	-0.104	5.64777	3.60428	1213.43	0	1	0	0	0	0	1	0	0	1.24198	0.9522	981.6	166.5	13.69	0.169621027	0.013946618	30
1504	4399	bl	0	12.558	1	N	1	77.9	1	16	1	A	CN	CN	2011/12/28	12.558	1.42825	1.0504	1554	219	19.62	0.140926641	0.012625483	28	28	1.413	1.65	0.681	-0.104	6.432	2.0616	1290.71	0	1	1	0	0	0	0	0	0	1.42825	1.0504	1554	219	19.62	0.140926641	0.012625483	28
1505	4399	m12	1	12.558	1	N	1	77.9	1	16	1	A	CN	CN	2013/1/10	10.685	NA	NA	NA	NA	NA	NA	NA	29	28	1.651	1.167	1.274	0.706	6.48	1.614	1289.8	0	1	1	0	0	0	0	0	0	1.42825	1.0504	1554	219	19.62	0.140926641	0.012625483	28
1506	4399	m24	2	12.558	1	N	1	77.9	1	16	1	A	CN	CN	2013/12/19	9.388	1.36089	1.0492	2055	257.8	21.83	0.125450122	0.010622871	29	28	1.759	1.118	1.51	-0.756	6.3312	2.13	1293.89	0	1	1	0	0	0	0	0	0	1.42825	1.0504	1554	219	19.62	0.140926641	0.012625483	28
1507	4399	m24	2	12.558	1	N	1	77.9	1	16	1	A	CN	CN	2013/12/19	9.388	1.36089	1.0492	2144	257.9	21.64	0.120289179	0.010093284	29	28	1.759	1.118	1.51	-0.756	6.3312	2.13	1293.89	0	1	1	0	0	0	0	0	0	1.42825	1.0504	1554	219	19.62	0.140926641	0.012625483	28
1508	4399	m48	4	12.558	1	N	1	77.9	1	16	1	A	CN	CN	2016/1/7	12.554	NA	1.109	NA	NA	NA	NA	NA	29	26	1.583	1.061	1.505	-0.104	6.1452	2.208	1307.95	NA	1	1	0	0	0	0	0	0	1.42825	1.0504	1554	219	19.62	0.140926641	0.012625483	28
1509	4400	bl	0	26.217	1	Y	2	71.1	0	20	1	B	CN	CN	2011/12/27	26.217	1.32642	1.4337	NA	NA	NA	NA	NA	30	26	0.669	0.872	0.986	0.706	6.7608	0.1248	1354.26	0	0	0	0	0	1	1	0	0	1.32642	1.4337	NA	NA	NA	NA	NA	30
1510	4400	m12	1	26.217	1	Y	2	71.1	0	20	1	B	CN	CN	2013/1/3	20.29	NA	NA	NA	NA	NA	NA	NA	30	25	1.637	1.067	1.871	0.706	6.702	0.354	1352	0	0	0	0	0	1	1	0	0	1.32642	1.4337	NA	NA	NA	NA	NA	30
1511	4400	m24	2	26.217	1	Y	2	71.1	0	20	1	B	CN	CN	2014/1/28	29.728	1.27333	1.426	NA	NA	NA	NA	NA	29	27	1.091	1.419	1.218	0.706	6.5808	0.3348	1349.94	0	0	0	0	0	1	1	0	0	1.32642	1.4337	NA	NA	NA	NA	NA	30
1513	4401	bl	0	16.24	1	N	1	67.5	1	20	1	A	CN	CN	2011/12/15	16.24	1.36015	1.0648	1867	342.6	32.26	0.183502946	0.017279057	30	29	2.118	2.581	1.719	0.706	7.0296	0.3816	1400.94	0	1	1	0	0	0	1	0	0	1.36015	1.0648	1867	342.6	32.26	0.183502946	0.017279057	30
1514	4401	m12	1	16.24	1	N	1	67.5	1	20	1	A	CN	CN	2012/12/5	23.189	NA	NA	NA	NA	NA	NA	NA	30	28	1.346	1.717	1.856	0.706	6.74894	0.228257	1404.08	0	1	1	0	0	0	1	0	0	1.36015	1.0648	1867	342.6	32.26	0.183502946	0.017279057	30
1515	4401	m24	2	16.24	1	N	1	67.5	1	20	1	A	CN	CN	2014/1/30	11.633	NA	NA	NA	NA	NA	NA	NA	30	30	1.614	2.994	2.16	0.706	6.83037	0.125475	1420.08	NA	1	1	0	0	0	1	0	0	1.36015	1.0648	1867	342.6	32.26	0.183502946	0.017279057	30
1517	4402	bl	0	17.185	2	Y	4	72.9	1	12	1	C	LMCI	MCI	2011/12/19	17.185	1.12663	1.6262	456.8	479.5	46.42	1.04969352	0.101619965	25	21	-0.737	-0.64	-0.772	-0.896	5.49677	25.4886	1390.38	0	1	0	1	0	1	1	0	0	1.12663	1.6262	456.8	479.5	46.42	1.04969352	0.101619965	25
1518	4402	m12	1	17.185	5	Y	4	72.9	1	12	1	C	LMCI	Dementia	2013/2/4	15.45	NA	NA	NA	NA	NA	NA	NA	23	15	-0.857	-1.686	-0.762	-1.501	5.19398	35.3674	1396.2	NA	1	0	1	0	1	1	0	0	1.12663	1.6262	456.8	479.5	46.42	1.04969352	0.101619965	25
1520	4402	m36	3	17.185	3	Y	4	72.9	1	12	1	C	LMCI	Dementia	2014/12/8	17.118	NA	NA	NA	NA	NA	NA	NA	18	NA	-1.782	-2.451	-1.295	-1.982	NA	NA	NA	NA	NA	NA	NA	NA	NA	NA	NA	NA	1.12663	1.6262	456.8	479.5	46.42	1.04969352	0.101619965	25
1522	4404	bl	0	30.357	2	Y	4	82.5	1	12	0	C	EMCI	MCI	2012/1/26	30.357	1.28657	1.5057	652	212	21.19	0.325153374	0.0325	29	20	0.071	-0.185	0.504	0.706	6.1836	0.9648	1244.87	0	NA	NA	NA	NA	NA	NA	NA	NA	1.28657	1.5057	652	212	21.19	0.325153374	0.0325	29
1523	4404	m12	1	30.357	2	Y	4	82.5	1	12	0	C	EMCI	MCI	2013/1/21	32.85	NA	NA	NA	NA	NA	NA	NA	27	24	-0.139	-0.025	-0.05	-0.253	6.1836	1.0368	1255.98	NA	NA	NA	NA	NA	NA	NA	NA	NA	1.28657	1.5057	652	212	21.19	0.325153374	0.0325	29
1524	4404	m24	2	30.357	2	Y	4	82.5	1	12	0	C	EMCI	MCI	2014/1/20	14.571	1.24051	1.5281	711.3	209.8	20.54	0.294952903	0.028876705	25	21	-0.334	-0.167	-0.37	0.706	6.1824	1.1232	1262.46	NA	NA	NA	NA	NA	NA	NA	NA	NA	1.28657	1.5057	652	212	21.19	0.325153374	0.0325	29
1525	4404	m36	3	30.357	2	Y	4	82.5	1	12	0	C	EMCI	MCI	2015/1/19	27.662	NA	NA	NA	NA	NA	NA	NA	25	22	-0.382	-0.607	-0.149	0.706	NA	NA	NA	NA	NA	NA	NA	NA	NA	NA	NA	NA	1.28657	1.5057	652	212	21.19	0.325153374	0.0325	29
1527	4405	bl	0	15.397	2	Y	4	71.4	0	18	1	C	EMCI	MCI	2012/1/25	15.397	1.29486	1.339	633.8	482.5	44.5	0.761281161	0.070211423	29	28	0.914	0.272	0.605	-0.104	7.398	1.146	1541.83	0	1	0	0	0	0	1	0	0	1.29486	1.339	633.8	482.5	44.5	0.761281161	0.070211423	29
1528	4405	m12	1	15.397	2	Y	4	71.4	0	18	1	C	EMCI	MCI	2013/2/13	12.564	NA	NA	NA	NA	NA	NA	NA	30	28	1.047	0.498	1.161	0.706	7.3788	1.7748	1535.97	0	1	0	0	0	0	1	0	0	1.29486	1.339	633.8	482.5	44.5	0.761281161	0.070211423	29
1529	4405	m24	2	15.397	2	Y	4	71.4	0	18	1	C	EMCI	MCI	2014/1/27	6.592	1.2611	1.4113	456.2	476.9	45.26	1.045374836	0.099210872	30	26	1.007	0.38	1.627	0.706	7.4892	2.0292	1549.62	0	1	0	0	0	0	1	0	0	1.29486	1.339	633.8	482.5	44.5	0.761281161	0.070211423	29
1540	4414	bl	0	30.037	2	Y	4	60.8	1	18	1	C	LMCI	MCI	2012/4/6	30.037	1.25123	1.2405	969.7	402.6	43.22	0.415179953	0.044570486	28	20	0.292	1.368	-0.837	-0.756	5.7072	1.716	1209.99	0	0	0	1	0	0	0	0	0	1.25123	1.2405	969.7	402.6	43.22	0.415179953	0.044570486	28
1541	4414	m12	1	30.037	3	Y	4	60.8	1	18	1	C	LMCI	Dementia	2013/3/14	9.55	NA	NA	NA	NA	NA	NA	NA	26	22	-0.407	0.207	-0.615	-0.104	5.5632	1.7076	1274.88	NA	0	0	1	0	0	0	0	0	1.25123	1.2405	969.7	402.6	43.22	0.415179953	0.044570486	28
1542	4414	m24	2	30.037	5	Y	4	60.8	1	18	1	C	LMCI	Dementia	2014/3/24	42.597	1.1628	1.3598	811.5	495.9	47.34	0.611090573	0.058336414	25	20	-0.465	0.167	-1.611	-0.674	5.1288	2.0316	1267.76	NA	0	0	1	0	0	0	0	0	1.25123	1.2405	969.7	402.6	43.22	0.415179953	0.044570486	28
1543	4414	m36	3	30.037	5	Y	4	60.8	1	18	1	C	LMCI	Dementia	2015/4/8	49.173	NA	NA	NA	NA	NA	NA	NA	21	14	-1.174	-0.998	-2.36	0.706	5.00698	2.37601	1291.16	NA	0	0	1	0	0	0	0	0	1.25123	1.2405	969.7	402.6	43.22	0.415179953	0.044570486	28
1545	4415	bl	0	17.539	2	Y	4	75.1	1	13	2	C	EMCI	MCI	2012/1/25	17.539	1.16856	1.7361	389	816.9	92.08	2.1	0.236709512	28	26	0.024	0.209	0.337	0.706	4.6176	5.6796	1181.3	0	1	0	1	0	0	1	0	0	1.16856	1.7361	389	816.9	92.08	2.1	0.236709512	28
1547	4415	m24	2	17.539	5	Y	4	75.1	1	13	2	C	EMCI	Dementia	2014/1/28	35.944	1.07699	1.8091	351.6	805.7	90.01	2.29152446	0.256001138	26	19	0.047	-0.09	-0.853	0.706	4.3464	5.8776	1146.12	0	1	0	1	0	0	1	0	0	1.16856	1.7361	389	816.9	92.08	2.1	0.236709512	28
1548	4415	m36	3	17.539	5	Y	4	75.1	1	13	2	C	EMCI	Dementia	2015/2/6	56.749	NA	NA	NA	NA	NA	NA	NA	28	21	-0.38	0.338	-0.326	0.706	NA	NA	NA	NA	NA	NA	NA	NA	NA	NA	NA	NA	1.16856	1.7361	389	816.9	92.08	2.1	0.236709512	28
1555	4419	bl	0	14.479	2	Y	4	63.8	1	18	1	C	EMCI	MCI	2011/12/22	14.479	1.25159	1.2546	555.6	152.6	15.24	0.274658027	0.027429806	30	28	1.156	-0.171	0.986	0.706	6.73945	0.909733	1272.96	0	1	0	0	0	1	0	0	0	1.25159	1.2546	555.6	152.6	15.24	0.274658027	0.027429806	30
1556	4419	m12	1	14.479	7	Y	4	63.8	1	18	1	C	EMCI	CN	2012/12/17	11.855	NA	NA	NA	NA	NA	NA	NA	30	29	1.617	0.25	1.389	-0.104	6.29263	1.45805	1312.14	0	1	0	0	0	1	0	0	0	1.25159	1.2546	555.6	152.6	15.24	0.274658027	0.027429806	30
1557	4419	m24	2	14.479	7	Y	4	63.8	1	18	1	C	EMCI	CN	2013/12/17	13.621	NA	1.4001	NA	NA	NA	NA	NA	29	29	1.605	0.872	0.837	0.706	6.96224	1.05826	1252.45	NA	1	0	0	0	1	0	0	0	1.25159	1.2546	555.6	152.6	15.24	0.274658027	0.027429806	30
1558	4419	m36	3	14.479	1	Y	4	63.8	1	18	1	C	EMCI	CN	2015/1/6	12.968	NA	NA	NA	NA	NA	NA	NA	30	27	1.601	0.872	1.093	0.706	NA	NA	NA	NA	NA	NA	NA	NA	NA	NA	NA	NA	1.25159	1.2546	555.6	152.6	15.24	0.274658027	0.027429806	30
1559	4419	m48	4	14.479	1	Y	4	63.8	1	18	1	C	EMCI	CN	2015/12/17	11.062	NA	NA	NA	NA	NA	NA	NA	30	30	1.987	0.872	1.16	0.706	NA	NA	NA	NA	NA	NA	NA	NA	NA	NA	NA	NA	1.25159	1.2546	555.6	152.6	15.24	0.274658027	0.027429806	30
1560	4420	bl	0	17.905	2	Y	4	81.4	0	18	0	C	EMCI	MCI	2012/4/3	17.905	1.25884	1.3621	795	339.4	32.22	0.426918239	0.040528302	27	21	0.844	0.433	0.944	-0.104	7.3608	4.95	1474.23	0	1	0	0	0	0	0	0	0	1.25884	1.3621	795	339.4	32.22	0.426918239	0.040528302	27
1561	4420	m12	1	17.905	2	Y	4	81.4	0	18	0	C	EMCI	MCI	2013/3/25	3.904	NA	NA	NA	NA	NA	NA	NA	27	16	0.333	0.238	1.541	0.706	7.2696	4.704	1509.74	0	1	0	0	0	0	0	0	0	1.25884	1.3621	795	339.4	32.22	0.426918239	0.040528302	27
1562	4421	bl	0	17.472	1	N	1	75.1	1	14	0	A	CN	CN	2012/1/4	17.472	1.27224	0.9748	1955	196.8	17.55	0.100664962	0.008976982	26	23	1.277	0.016	0.549	0.706	6.69613	3.69215	1463.64	0	1	0	0	1	1	1	0	0	1.27224	0.9748	1955	196.8	17.55	0.100664962	0.008976982	26
1563	4421	m12	1	17.472	1	N	1	75.1	1	14	0	A	CN	CN	2013/1/9	12.52	NA	NA	NA	NA	NA	NA	NA	29	21	1.459	-0.5	0.055	0.706	6.61815	3.56219	1461.75	0	1	0	0	1	1	1	0	0	1.27224	0.9748	1955	196.8	17.55	0.100664962	0.008976982	26
1564	4421	m24	2	17.472	1	N	1	75.1	1	14	0	A	CN	CN	2014/1/7	20.748	NA	NA	NA	NA	NA	NA	NA	28	24	1.189	0.12	1.016	0.706	7.05383	3.61789	1560.76	NA	1	0	0	1	1	1	0	0	1.27224	0.9748	1955	196.8	17.55	0.100664962	0.008976982	26
1565	4422	bl	0	13.649	1	Y	2	70.8	1	15	0	B	CN	CN	2011/12/27	13.649	1.44329	1.2148	1314	375	29.93	0.285388128	0.022777778	29	28	1.569	1.473	0.495	0.706	6.84218	5.56484	1381.38	0	1	0	0	0	0	1	0	0	1.44329	1.2148	1314	375	29.93	0.285388128	0.022777778	29
1566	4422	m12	1	13.649	1	Y	2	70.8	1	15	0	B	CN	CN	2013/1/7	11.608	NA	NA	NA	NA	NA	NA	NA	30	28	1.361	0.935	0.33	0.706	6.6216	3.0864	1377.75	0	1	0	0	0	0	1	0	0	1.44329	1.2148	1314	375	29.93	0.285388128	0.022777778	29
1567	4422	m24	2	13.649	1	Y	2	70.8	1	15	0	B	CN	CN	2014/1/9	16.056	1.33998	1.2929	1020	399.3	29.88	0.391470588	0.029294118	30	28	1.215	0.672	0.669	0.706	6.52532	5.41508	1381.32	0	1	0	0	0	0	1	0	0	1.44329	1.2148	1314	375	29.93	0.285388128	0.022777778	29
1568	4422	m24	2	13.649	1	Y	2	70.8	1	15	0	B	CN	CN	2014/1/9	16.056	1.33998	1.2929	1052	395.6	30.8	0.376045627	0.029277567	30	28	1.215	0.672	0.669	0.706	6.52532	5.41508	1381.32	0	1	0	0	0	0	1	0	0	1.44329	1.2148	1314	375	29.93	0.285388128	0.022777778	29
1569	4422	m48	4	13.649	1	Y	2	70.8	1	15	0	B	CN	CN	2016/1/12	16.173	NA	1.359	897.5	385.8	26.84	0.429860724	0.029905292	30	24	1.413	-0.236	0.155	0.706	5.92379	6.99071	1367.06	NA	1	0	0	0	0	1	0	0	1.44329	1.2148	1314	375	29.93	0.285388128	0.022777778	29
1571	4424	bl	0	10.053	1	Y	2	66.2	1	12	1	B	CN	CN	2012/1/9	10.053	1.28981	1.0883	752.9	149.6	14.6	0.198698366	0.019391685	26	23	0.768	0.027	-0.337	-0.104	6.2148	0.318	1163.75	0	1	0	0	0	0	1	0	0	1.28981	1.0883	752.9	149.6	14.6	0.198698366	0.019391685	26
1572	4424	m24	2	10.053	1	Y	2	66.2	1	12	1	B	CN	CN	2014/4/21	3.558	NA	NA	NA	NA	NA	NA	NA	28	21	0.466	0.338	-0.012	0.706	NA	NA	NA	NA	NA	NA	NA	NA	NA	NA	NA	NA	1.28981	1.0883	752.9	149.6	14.6	0.198698366	0.019391685	26
1574	4426	bl	0	10.463	2	Y	4	77.2	0	16	0	C	LMCI	MCI	2012/1/30	10.463	1.36676	0.9204	819.6	188	17.89	0.229380185	0.021827721	28	21	-0.679	-0.116	-0.487	0.706	5.68764	9.79186	1587.67	0	0	1	1	0	0	0	0	0	1.36676	0.9204	819.6	188	17.89	0.229380185	0.021827721	28
1575	4426	m12	1	10.463	2	Y	4	77.2	0	16	0	C	LMCI	MCI	2013/2/4	14.981	NA	NA	NA	NA	NA	NA	NA	29	21	0.068	0.214	-0.528	-0.104	5.71978	5.74248	1628.42	0	0	1	1	0	0	0	0	0	1.36676	0.9204	819.6	188	17.89	0.229380185	0.021827721	28
1576	4426	m24	2	10.463	5	Y	4	77.2	0	16	0	C	LMCI	Dementia	2014/4/7	13.272	1.30532	0.8913	840.4	207.5	17.71	0.246906235	0.021073298	26	20	-0.585	-0.216	-0.423	-0.104	NA	NA	NA	NA	NA	NA	NA	NA	NA	NA	NA	NA	1.36676	0.9204	819.6	188	17.89	0.229380185	0.021827721	28
1577	4426	m36	3	10.463	2	Y	4	77.2	0	16	0	C	LMCI	MCI	2015/3/9	14.152	NA	NA	NA	NA	NA	NA	NA	29	22	-0.51	-0.216	-0.696	0.706	NA	NA	NA	NA	NA	NA	NA	NA	NA	NA	NA	NA	1.36676	0.9204	819.6	188	17.89	0.229380185	0.021827721	28
1578	4427	bl	0	3.15	1	N	1	71.3	0	12	0	A	CN	CN	2012/1/9	3.15	1.34963	1.0036	1689	210.8	20.73	0.124807578	0.012273535	30	28	1.023	-0.605	0.032	-0.104	7.0188	2.94	1558.67	0	1	0	0	0	1	0	0	0	1.34963	1.0036	1689	210.8	20.73	0.124807578	0.012273535	30
1579	4427	m12	1	3.15	1	N	1	71.3	0	12	0	A	CN	CN	2013/1/8	27.857	NA	NA	NA	NA	NA	NA	NA	27	22	0.798	-0.42	-0.427	-0.756	6.9084	1.7724	1571.91	0	1	0	0	0	1	0	0	0	1.34963	1.0036	1689	210.8	20.73	0.124807578	0.012273535	30
1580	4427	m24	2	3.15	1	N	1	71.3	0	12	0	A	CN	CN	2014/1/7	18.276	1.38343	1.0166	1389	219.7	20.87	0.158171346	0.015025198	26	26	0.954	-0.177	-0.595	-0.756	6.87175	2.03162	1563.57	NA	1	0	0	0	1	0	0	0	1.34963	1.0036	1689	210.8	20.73	0.124807578	0.012273535	30
1581	4427	m48	4	3.15	1	N	1	71.3	0	12	0	A	CN	CN	2016/2/19	12.887	NA	0.9682	1813	247.8	22.5	0.136679537	0.01241037	27	20	0.874	-0.795	-0.824	0.706	6.71958	4.12866	1560.46	NA	1	0	0	0	1	0	0	0	1.34963	1.0036	1689	210.8	20.73	0.124807578	0.012273535	30
1582	4428	bl	0	11.37	1	N	1	72.6	0	18	0	A	CN	CN	2012/1/6	11.37	1.19568	1.0916	1454	197.6	16.67	0.135900963	0.011464924	29	26	0.984	1.696	1.76	0.706	6.288	1.8768	1500.08	0	0	0	1	0	0	1	0	0	1.19568	1.0916	1454	197.6	16.67	0.135900963	0.011464924	29
1583	4428	m12	1	11.37	1	N	1	72.6	0	18	0	A	CN	CN	2013/1/9	15.912	NA	NA	NA	NA	NA	NA	NA	30	28	1.648	0.722	2.832	0.706	6.228	1.9128	1511.68	0	0	0	1	0	0	1	0	0	1.19568	1.0916	1454	197.6	16.67	0.135900963	0.011464924	29
1584	4428	m24	2	11.37	1	N	1	72.6	0	18	0	A	CN	CN	2014/4/10	12.833	1.18505	1.1499	NA	NA	NA	NA	NA	30	29	1.371	0.338	0.59	-0.104	NA	NA	NA	NA	NA	NA	NA	NA	NA	NA	NA	NA	1.19568	1.0916	1454	197.6	16.67	0.135900963	0.011464924	29
1585	4428	m48	4	11.37	1	N	1	72.6	0	18	0	A	CN	CN	2015/11/30	8.56	NA	NA	NA	NA	NA	NA	NA	30	27	0.804	1.236	1.464	-0.104	NA	NA	NA	NA	NA	NA	NA	NA	NA	NA	NA	NA	1.19568	1.0916	1454	197.6	16.67	0.135900963	0.011464924	29
1586	4429	bl	0	1.027	1	Y	2	77	0	14	0	B	CN	CN	2012/2/9	1.027	1.38188	1.1832	2175	279.4	25.29	0.12845977	0.011627586	30	28	1.086	1.118	1.049	0.706	7.3608	5.1816	1478.16	1	1	0	0	0	0	1	0	0	1.38188	1.1832	2175	279.4	25.29	0.12845977	0.011627586	30
1587	4429	m12	1	1.027	1	Y	2	77	0	14	0	B	CN	CN	2013/2/7	15.788	NA	NA	NA	NA	NA	NA	NA	29	24	1.767	1.06	0.26	0.706	7.2722	6.3832	1481.8	1	1	0	0	0	0	1	0	0	1.38188	1.1832	2175	279.4	25.29	0.12845977	0.011627586	30
1588	4429	m24	2	1.027	1	Y	2	77	0	14	0	B	CN	CN	2014/1/22	7.626	1.48003	1.317	2088	320.3	26.66	0.153400383	0.012768199	28	26	1.952	0.537	0.192	0.706	7.2108	9.78704	1471.47	NA	1	0	0	0	0	1	0	0	1.38188	1.1832	2175	279.4	25.29	0.12845977	0.011627586	30
1589	4429	m24	2	1.027	1	Y	2	77	0	14	0	B	CN	CN	2014/1/22	7.626	1.48003	1.317	1921	306.1	26.49	0.159344092	0.013789693	28	26	1.952	0.537	0.192	0.706	7.2108	9.78704	1471.47	NA	1	0	0	0	0	1	0	0	1.38188	1.1832	2175	279.4	25.29	0.12845977	0.011627586	30
1590	4429	m48	4	1.027	1	Y	2	77	0	14	0	B	CN	CN	2016/3/22	6.042	NA	1.1549	2286	320.3	28.54	0.140113736	0.012484689	28	29	1.428	0.6	0.605	-0.104	7.26419	12.6222	1501.33	NA	1	0	0	0	0	1	0	0	1.38188	1.1832	2175	279.4	25.29	0.12845977	0.011627586	30
1591	4430	bl	0	29.379	2	Y	4	80	0	15	0	C	LMCI	MCI	2012/2/15	29.379	1.06673	1.3406	590.5	542.7	54.28	0.919051651	0.0919221	24	17	-1.138	-0.204	-1.198	-1.694	4.428	4.9644	1412.67	0	0	1	0	0	0	0	0	0	1.06673	1.3406	590.5	542.7	54.28	0.919051651	0.0919221	24
1592	4430	m12	1	29.379	2	Y	4	80	0	15	0	C	LMCI	MCI	2013/2/15	44.131	NA	NA	NA	NA	NA	NA	NA	20	16	-1.47	-0.31	-1.263	-1.342	4.2936	6.546	1391.86	NA	0	1	0	0	0	0	0	0	1.06673	1.3406	590.5	542.7	54.28	0.919051651	0.0919221	24
1593	4430	m24	2	29.379	3	Y	4	80	0	15	0	C	LMCI	Dementia	2014/2/5	26.136	0.943185	1.2663	630.9	576.2	55.26	0.913298463	0.087589158	18	16	-1.544	-0.571	-0.942	-0.104	4.06191	7.65397	1402.31	NA	0	1	0	0	0	0	0	0	1.06673	1.3406	590.5	542.7	54.28	0.919051651	0.0919221	24
1594	4430	m36	3	29.379	5	Y	4	80	0	15	0	C	LMCI	Dementia	2015/2/20	35.336	NA	NA	NA	NA	NA	NA	NA	19	10	-2.149	-1.02	-2.214	-0.674	NA	NA	NA	NA	NA	NA	NA	NA	NA	NA	NA	NA	1.06673	1.3406	590.5	542.7	54.28	0.919051651	0.0919221	24
1595	4430	m48	4	29.379	3	Y	4	80	0	15	0	C	LMCI	Dementia	2016/2/10	32.638	NA	1.2331	674.6	610.6	58.64	0.905128965	0.086925586	17	10	-2.306	-1.366	-2.365	-0.104	4.1088	6.726	1487.94	NA	0	1	0	0	0	0	0	0	1.06673	1.3406	590.5	542.7	54.28	0.919051651	0.0919221	24
1596	4431	bl	0	23.863	2	Y	4	74.1	0	16	0	C	EMCI	MCI	2012/2/29	23.863	1.32054	1.8417	618.5	158.2	14.89	0.255780113	0.024074373	28	27	0.77	0.016	0.174	0.706	6.6804	0.4608	1429.46	0	1	0	0	0	1	1	0	1	1.32054	1.8417	618.5	158.2	14.89	0.255780113	0.024074373	28
1597	4431	m24	2	23.863	2	Y	4	74.1	0	16	0	C	EMCI	MCI	2014/5/1	26.474	NA	NA	NA	NA	NA	NA	NA	26	25	0.694	0.394	0.176	0.706	NA	NA	NA	NA	NA	NA	NA	NA	NA	NA	NA	NA	1.32054	1.8417	618.5	158.2	14.89	0.255780113	0.024074373	28
1598	4431	m36	3	23.863	2	Y	4	74.1	0	16	0	C	EMCI	MCI	2015/7/1	36.331	NA	NA	NA	NA	NA	NA	NA	26	26	0.432	0.214	0.927	-1.204	6.81969	0.420474	1533.69	NA	1	0	0	0	1	1	0	1	1.32054	1.8417	618.5	158.2	14.89	0.255780113	0.024074373	28
1600	4432	bl	0	15.819	2	N	3	61.6	0	14	0	E	LMCI	MCI	2012/2/24	15.819	NA	NA	1454	177.9	14.83	0.122352132	0.01019945	28	15	-0.538	-1.939	-1.291	-0.896	9.354	5.0136	1657.6	0	1	0	1	1	1	1	0	0	NA	NA	1454	177.9	14.83	0.122352132	0.01019945	28
1601	4432	m12	1	15.819	3	N	3	61.6	0	14	0	E	LMCI	Dementia	2013/2/22	16.141	NA	NA	NA	NA	NA	NA	NA	26	17	-0.508	-1.736	-1.285	-1.402	NA	NA	NA	NA	NA	NA	NA	NA	NA	NA	NA	NA	NA	NA	1454	177.9	14.83	0.122352132	0.01019945	28
1602	4432	m24	2	15.819	3	N	3	61.6	0	14	0	E	LMCI	Dementia	2014/3/19	32.709	NA	NA	1253	164.7	13.72	0.131444533	0.010949721	21	12	-1.073	-1.514	-2.092	-0.896	9.5352	6.5712	1685.25	NA	1	0	1	1	1	1	0	0	NA	NA	1454	177.9	14.83	0.122352132	0.01019945	28
1603	4432	m36	3	15.819	3	N	3	61.6	0	14	0	E	LMCI	Dementia	2015/3/9	19.974	NA	NA	NA	NA	NA	NA	NA	24	15	-0.373	-0.899	-1.41	-1.819	NA	NA	NA	NA	NA	NA	NA	NA	NA	NA	NA	NA	NA	NA	1454	177.9	14.83	0.122352132	0.01019945	28
1604	4432	m48	4	15.819	3	N	3	61.6	0	14	0	E	LMCI	Dementia	2016/2/24	22.033	NA	NA	1998	205.2	16.5	0.102702703	0.008258258	22	14	-0.711	-0.658	-0.958	-1.638	NA	NA	NA	NA	NA	NA	NA	NA	NA	NA	NA	NA	NA	NA	1454	177.9	14.83	0.122352132	0.01019945	28
1606	4434	bl	0	15.348	2	N	3	66.5	0	17	0	E	EMCI	MCI	2012/2/1	15.348	1.31253	1.0337	1245	144.6	12.73	0.116144578	0.0102249	30	23	0.196	0.397	0.669	-0.896	6.52285	1.03103	1328.6	0	0	0	0	0	1	0	1	0	1.31253	1.0337	1245	144.6	12.73	0.116144578	0.0102249	30
1607	4434	m12	1	15.348	2	N	3	66.5	0	17	0	E	EMCI	MCI	2013/2/21	15.744	NA	NA	NA	NA	NA	NA	NA	29	25	0.092	0.948	0.99	-1.638	6.29634	0.99885	1316.87	NA	0	0	0	0	1	0	1	0	1.31253	1.0337	1245	144.6	12.73	0.116144578	0.0102249	30
1608	4434	m24	2	15.348	2	N	3	66.5	0	17	0	E	EMCI	MCI	2014/3/11	4.935	1.36315	1.0584	NA	NA	NA	NA	NA	30	23	0.298	0.995	1.464	-0.674	6.38794	1.0793	1331.24	NA	0	0	0	0	1	0	1	0	1.31253	1.0337	1245	144.6	12.73	0.116144578	0.0102249	30
1609	4434	m36	3	15.348	5	N	3	66.5	0	17	0	E	EMCI	Dementia	2015/2/12	10.482	NA	NA	NA	NA	NA	NA	NA	29	24	0.405	1.842	2.16	-1.33	NA	NA	NA	NA	NA	NA	NA	NA	NA	NA	NA	NA	1.31253	1.0337	1245	144.6	12.73	0.116144578	0.0102249	30
1610	4434	m48	4	15.348	8	N	3	66.5	0	17	0	E	EMCI	MCI	2016/1/21	4.103	NA	1.0103	NA	NA	NA	NA	NA	29	22	0.186	1.419	1.359	-0.104	6.30996	1.04836	1318.67	NA	0	0	0	0	1	0	1	0	1.31253	1.0337	1245	144.6	12.73	0.116144578	0.0102249	30
1611	4438	bl	0	11.091	2	Y	4	76.8	0	18	0	C	EMCI	MCI	2012/2/6	11.091	1.15628	1.1045	627.4	190.2	17.4	0.303155881	0.027733503	29	21	0.437	0.725	0.105	-0.104	8.2308	9.4992	1625.76	0	1	1	0	0	1	1	0	1	1.15628	1.1045	627.4	190.2	17.4	0.303155881	0.027733503	29
1612	4438	m12	1	11.091	2	Y	4	76.8	0	18	0	C	EMCI	MCI	2013/1/28	11.026	NA	NA	NA	NA	NA	NA	NA	29	26	0.401	0.725	0.495	-0.896	8.1552	8.0592	1626.14	0	1	1	0	0	1	1	0	1	1.15628	1.1045	627.4	190.2	17.4	0.303155881	0.027733503	29
1613	4441	bl	0	12.528	1	Y	2	68.7	1	16	0	B	CN	CN	2012/1/19	12.528	1.3492	1.1127	NA	NA	NA	NA	NA	30	26	1.639	0.927	1.389	0.706	6.91397	4.47193	1455.48	0	0	0	0	0	1	0	0	0	1.3492	1.1127	NA	NA	NA	NA	NA	30
1614	4441	m12	1	12.528	1	Y	2	68.7	1	16	0	B	CN	CN	2013/4/12	11.29	NA	NA	NA	NA	NA	NA	NA	29	30	1.633	1.542	0.801	-0.253	6.62805	5.12916	1393.89	NA	0	0	0	0	1	0	0	0	1.3492	1.1127	NA	NA	NA	NA	NA	30
1615	4441	m24	2	12.528	1	Y	2	68.7	1	16	0	B	CN	CN	2014/1/29	9.763	1.35472	1.1406	NA	NA	NA	NA	NA	30	26	1.286	1.101	1.902	0.706	6.67702	4.57861	1443.49	NA	0	0	0	0	1	0	0	0	1.3492	1.1127	NA	NA	NA	NA	NA	30
1616	4441	m48	4	12.528	1	Y	2	68.7	1	16	0	B	CN	CN	2016/2/1	12.532	NA	1.207	NA	NA	NA	NA	NA	28	26	1.091	1.359	1.16	-0.104	NA	NA	NA	NA	NA	NA	NA	NA	NA	NA	NA	NA	1.3492	1.1127	NA	NA	NA	NA	NA	30
1617	4442	bl	0	32.557	1	Y	2	74.2	1	17	1	B	CN	CN	2012/4/18	32.557	1.18017	NA	425.6	440.2	51.24	1.034304511	0.120394737	30	25	1.824	-0.822	0.568	-0.104	6.1392	33.3936	1286.69	0	1	0	0	0	1	0	0	0	1.18017	NA	425.6	440.2	51.24	1.034304511	0.120394737	30
1618	4442	m12	1	32.557	1	Y	2	74.2	1	17	1	B	CN	CN	2013/5/7	35.761	NA	NA	NA	NA	NA	NA	NA	28	23	1.212	-1.507	-0.501	-0.104	6.0144	32.5044	1382.57	0	1	0	0	0	1	0	0	0	1.18017	NA	425.6	440.2	51.24	1.034304511	0.120394737	30
1619	4443	bl	0	12.512	2	N	3	67.9	0	12	0	E	EMCI	MCI	2012/2/21	12.512	1.2905	0.9892	1620	205.7	18.04	0.126975309	0.011135802	29	28	1.357	0.314	1.161	0.706	7.9092	2.9364	1417.93	0	1	0	0	0	0	1	0	0	1.2905	0.9892	1620	205.7	18.04	0.126975309	0.011135802	29
1620	4443	m12	1	12.512	2	N	3	67.9	0	12	0	E	EMCI	MCI	2013/5/23	8.584	NA	NA	NA	NA	NA	NA	NA	30	30	1.941	0.766	1.504	0.706	7.76743	2.87791	1433.68	NA	1	0	0	0	0	1	0	0	1.2905	0.9892	1620	205.7	18.04	0.126975309	0.011135802	29
1621	4443	m24	2	12.512	2	N	3	67.9	0	12	0	E	EMCI	MCI	2014/3/11	8.313	1.31587	0.9901	NA	NA	NA	NA	NA	24	26	1.468	0.356	0.782	-1.381	7.7832	2.8872	1424.19	0	1	0	0	0	0	1	0	0	1.2905	0.9892	1620	205.7	18.04	0.126975309	0.011135802	29
1622	4443	m36	3	12.512	2	N	3	67.9	0	12	0	E	EMCI	MCI	2015/3/26	8.99	NA	NA	NA	NA	NA	NA	NA	30	27	1.637	-0.001	0.605	-0.104	NA	NA	NA	NA	NA	NA	NA	NA	NA	NA	NA	NA	1.2905	0.9892	1620	205.7	18.04	0.126975309	0.011135802	29
1623	4443	m48	4	12.512	2	N	3	67.9	0	12	0	E	EMCI	MCI	2016/4/13	9.352	NA	0.9674	NA	NA	NA	NA	NA	30	26	1.071	0.725	0.733	0.706	7.4292	2.6124	1459.61	NA	NA	NA	NA	NA	NA	NA	NA	NA	1.2905	0.9892	1620	205.7	18.04	0.126975309	0.011135802	29
1624	4444	bl	0	16.552	2	Y	4	77.5	0	18	0	C	LMCI	MCI	2012/2/21	16.552	1.35575	1.1301	971.6	278.9	25.37	0.287052285	0.026111569	29	25	0.138	0.677	0.49	-0.104	5.4384	4.6332	1328.05	0	1	0	0	0	0	1	0	0	1.35575	1.1301	971.6	278.9	25.37	0.287052285	0.026111569	29
1625	4444	m12	1	16.552	2	Y	4	77.5	0	18	0	C	LMCI	MCI	2013/2/22	15.905	NA	NA	NA	NA	NA	NA	NA	29	26	0.667	1.365	1.093	0.706	5.37406	4.40096	1322.13	0	1	0	0	0	0	1	0	0	1.35575	1.1301	971.6	278.9	25.37	0.287052285	0.026111569	29
1626	4444	m24	2	16.552	2	Y	4	77.5	0	18	0	C	LMCI	MCI	2014/3/18	15.91	1.32836	1.2572	870.4	275.2	26.82	0.316176471	0.030813419	29	25	0.498	1.393	1.389	-0.564	5.22055	5.12445	1318.4	NA	1	0	0	0	0	1	0	0	1.35575	1.1301	971.6	278.9	25.37	0.287052285	0.026111569	29
1627	4444	m36	3	16.552	2	Y	4	77.5	0	18	0	C	LMCI	MCI	2015/3/4	16.883	NA	NA	NA	NA	NA	NA	NA	29	25	0.65	1.66	1.76	0.706	NA	NA	NA	NA	NA	NA	NA	NA	NA	NA	NA	NA	1.35575	1.1301	971.6	278.9	25.37	0.287052285	0.026111569	29
1628	4444	m48	4	16.552	1	Y	4	77.5	0	18	0	C	LMCI	CN	2016/2/23	18.608	NA	1.1597	811.2	295	28.07	0.363658777	0.034603057	29	22	0.293	1.887	0.933	-0.564	4.9704	5.7984	1336.45	NA	NA	NA	NA	NA	NA	NA	NA	NA	1.35575	1.1301	971.6	278.9	25.37	0.287052285	0.026111569	29
1629	4445	bl	0	13.534	2	N	3	73.7	0	14	0	E	EMCI	MCI	2012/1/25	13.534	1.30977	0.9644	1809	199.3	16.52	0.110171365	0.009132117	30	25	0.333	0.537	0.274	-0.104	6.6168	1.4976	1457.24	0	1	1	0	0	1	1	0	0	1.30977	0.9644	1809	199.3	16.52	0.110171365	0.009132117	30
1630	4445	m12	1	13.534	2	N	3	73.7	0	14	0	E	EMCI	MCI	2013/2/4	15.74	NA	NA	NA	NA	NA	NA	NA	29	25	1.016	0.266	0.422	0.706	6.3216	0.9264	1423.12	0	1	1	0	0	1	1	0	0	1.30977	0.9644	1809	199.3	16.52	0.110171365	0.009132117	30
1631	4445	m24	2	13.534	2	N	3	73.7	0	14	0	E	EMCI	MCI	2014/1/28	12.877	1.26376	0.9657	NA	NA	NA	NA	NA	29	21	0.282	0.737	-0.289	-0.448	6.5004	1.644	1412.14	NA	NA	NA	NA	NA	NA	NA	NA	NA	1.30977	0.9644	1809	199.3	16.52	0.110171365	0.009132117	30
1632	4446	bl	0	21.884	1	N	1	68.4	1	15	0	A	CN	CN	2012/1/23	21.884	1.3307	1.0461	NA	NA	NA	NA	NA	30	24	0.955	0.663	0.634	-0.448	6.8292	2.2476	1317.25	0	NA	NA	NA	NA	NA	NA	NA	NA	1.3307	1.0461	NA	NA	NA	NA	NA	30
1633	4446	m12	1	21.884	1	N	1	68.4	1	15	0	A	CN	CN	2013/1/22	13.678	NA	NA	NA	NA	NA	NA	NA	29	27	0.998	0.465	1.504	-0.896	6.5928	1.9932	1322.57	0	NA	NA	NA	NA	NA	NA	NA	NA	1.3307	1.0461	NA	NA	NA	NA	NA	30
1634	4446	m24	2	21.884	1	N	1	68.4	1	15	0	A	CN	CN	2014/1/27	16.751	1.39856	1.0154	NA	NA	NA	NA	NA	29	26	1.048	1.134	0.986	-0.104	6.54204	2.85522	1332.43	NA	NA	NA	NA	NA	NA	NA	NA	NA	1.3307	1.0461	NA	NA	NA	NA	NA	30
1635	4446	m36	3	21.884	4	N	1	68.4	1	15	0	A	CN	MCI	2015/2/10	15.617	NA	NA	NA	NA	NA	NA	NA	30	27	0.853	0.872	0.986	-0.104	NA	NA	NA	NA	NA	NA	NA	NA	NA	NA	NA	NA	1.3307	1.0461	NA	NA	NA	NA	NA	30
1636	4446	m48	4	21.884	2	N	1	68.4	1	15	0	A	CN	MCI	2016/2/11	25.482	NA	0.9581	NA	NA	NA	NA	NA	29	27	1.275	1.01	1.603	-0.674	6.45528	3.86703	1345.04	NA	NA	NA	NA	NA	NA	NA	NA	NA	1.3307	1.0461	NA	NA	NA	NA	NA	30
1637	4447	bl	0	24.128	2	Y	4	67.5	1	19	1	C	EMCI	MCI	2012/1/31	24.128	1.44322	1.4314	871	453.1	45.51	0.520206659	0.052250287	27	26	0.888	0.617	1.011	-0.104	5.4504	1.782	1278.02	0	0	0	0	0	0	0	0	1	1.44322	1.4314	871	453.1	45.51	0.520206659	0.052250287	27
1638	4447	m12	1	24.128	2	Y	4	67.5	1	19	1	C	EMCI	MCI	2013/2/12	23.63	NA	NA	NA	NA	NA	NA	NA	30	24	1.426	0.035	1.076	-0.104	5.394	2.1708	1280.6	0	0	0	0	0	0	0	0	1	1.44322	1.4314	871	453.1	45.51	0.520206659	0.052250287	27
1639	4447	m24	2	24.128	2	Y	4	67.5	1	19	1	C	EMCI	MCI	2014/2/18	15.628	1.41624	1.4772	911.8	479.7	49.26	0.526102215	0.054025005	30	26	1.139	-0.089	1.627	-0.104	5.2848	2.1636	1264.3	NA	0	0	0	0	0	0	0	1	1.44322	1.4314	871	453.1	45.51	0.520206659	0.052250287	27
1640	4447	m36	3	24.128	2	Y	4	67.5	1	19	1	C	EMCI	MCI	2015/2/3	12.52	NA	NA	NA	NA	NA	NA	NA	30	26	1.205	-0.415	0.743	-0.104	5.0472	1.8468	1285.89	NA	0	0	0	0	0	0	0	1	1.44322	1.4314	871	453.1	45.51	0.520206659	0.052250287	27
1641	4448	bl	0	15.363	1	N	1	63.8	1	16	0	A	CN	CN	2012/2/13	15.363	1.28024	1.0698	2426	318.8	26.82	0.131409728	0.011055235	29	26	1.126	0.465	1.422	0.706	7.0356	0.8796	1361.7	0	1	1	0	0	1	1	0	0	1.28024	1.0698	2426	318.8	26.82	0.131409728	0.011055235	29
1642	4448	m12	1	15.363	1	N	1	63.8	1	16	0	A	CN	CN	2013/2/28	3.646	NA	NA	NA	NA	NA	NA	NA	29	24	1.329	0.067	0.6	0.706	6.73293	1.22538	1351.68	0	1	1	0	0	1	1	0	0	1.28024	1.0698	2426	318.8	26.82	0.131409728	0.011055235	29
1643	4448	m24	2	15.363	1	N	1	63.8	1	16	0	A	CN	CN	2014/2/12	13.638	1.28361	1.0364	NA	NA	NA	NA	NA	29	27	1.146	0.149	0.782	0.706	7.0056	0.984	1351.49	NA	1	1	0	0	1	1	0	0	1.28024	1.0698	2426	318.8	26.82	0.131409728	0.011055235	29
1644	4448	m48	4	15.363	1	N	1	63.8	1	16	0	A	CN	CN	2016/5/11	17.753	NA	1.0302	NA	NA	NA	NA	NA	30	28	1.023	0.778	0.823	0.706	6.67553	2.1571	1352.75	NA	1	1	0	0	1	1	0	0	1.28024	1.0698	2426	318.8	26.82	0.131409728	0.011055235	29
1645	4449	bl	0	16.053	1	Y	2	66.9	1	12	0	B	CN	CN	2012/1/30	16.053	1.25129	1.1147	957.1	192.3	17.99	0.200919444	0.018796364	28	26	0.446	-0.29	0.167	-0.104	7.7604	35.454	1595.84	0	1	0	0	1	1	1	0	0	1.25129	1.1147	957.1	192.3	17.99	0.200919444	0.018796364	28
1646	4449	m12	1	16.053	1	Y	2	66.9	1	12	0	B	CN	CN	2013/3/7	10.638	NA	NA	NA	NA	NA	NA	NA	29	28	1.008	-0.53	0.188	-0.984	7.8612	34.26	1594.19	0	1	0	0	1	1	1	0	0	1.25129	1.1147	957.1	192.3	17.99	0.200919444	0.018796364	28
1647	4453	bl	0	13.552	1	N	1	65.9	0	16	0	A	CN	CN	2012/2/1	13.552	1.35226	0.9812	2069	244.8	19.29	0.118318028	0.009323345	29	26	1.583	2.581	2.63	0.706	7.1964	1.7124	1496.26	0	1	0	0	1	0	1	0	0	1.35226	0.9812	2069	244.8	19.29	0.118318028	0.009323345	29
1648	4453	m12	1	13.552	1	N	1	65.9	0	16	0	A	CN	CN	2013/1/23	10.441	NA	NA	NA	NA	NA	NA	NA	27	27	1.13	2.402	2.832	-0.448	7.086	1.7496	1464.61	0	1	0	0	1	0	1	0	0	1.35226	0.9812	2069	244.8	19.29	0.118318028	0.009323345	29
1649	4453	m24	2	13.552	1	N	1	65.9	0	16	0	A	CN	CN	2014/1/23	12.049	1.27644	0.9983	2040	248.7	20.22	0.121911765	0.009911765	29	27	1.857	1.713	2.63	0.706	7.04661	2.46678	1474.12	0	1	0	0	1	0	1	0	0	1.35226	0.9812	2069	244.8	19.29	0.118318028	0.009323345	29
1650	4453	m48	4	13.552	1	N	1	65.9	0	16	0	A	CN	CN	2016/3/30	6.865	NA	0.9463	NA	NA	NA	NA	NA	28	26	1.407	1.067	2.347	-0.104	6.90913	1.99959	1473.83	NA	1	0	0	1	0	1	0	0	1.35226	0.9812	2069	244.8	19.29	0.118318028	0.009323345	29
1651	4455	bl	0	15.67	2	N	3	64.2	0	18	0	E	EMCI	MCI	2012/3/5	15.67	1.28798	0.9564	2340	283.7	29.46	0.121239316	0.012589744	28	24	-0.354	-0.4	-0.05	0.706	6.96967	1.65732	1522.7	0	1	0	1	0	0	1	0	0	1.28798	0.9564	2340	283.7	29.46	0.121239316	0.012589744	28
1652	4455	m12	1	15.67	2	N	3	64.2	0	18	0	E	EMCI	MCI	2013/5/15	20.255	NA	NA	NA	NA	NA	NA	NA	30	25	-0.012	-0.256	0.782	-0.871	6.87931	2.41977	1514.14	NA	1	0	1	0	0	1	0	0	1.28798	0.9564	2340	283.7	29.46	0.121239316	0.012589744	28
1653	4455	m24	2	15.67	2	N	3	64.2	0	18	0	E	EMCI	MCI	2014/2/11	20.702	NA	0.9601	NA	NA	NA	NA	NA	26	24	-0.366	0.214	-0.68	0.706	6.88793	2.17984	1498.69	NA	1	0	1	0	0	1	0	0	1.28798	0.9564	2340	283.7	29.46	0.121239316	0.012589744	28
1655	4455	m48	4	15.67	2	N	3	64.2	0	18	0	E	EMCI	MCI	2016/3/7	24.048	NA	NA	NA	NA	NA	NA	NA	30	26	0.195	0.016	0.504	-0.931	NA	NA	NA	NA	NA	NA	NA	NA	NA	NA	NA	NA	1.28798	0.9564	2340	283.7	29.46	0.121239316	0.012589744	28
1657	4458	bl	0	28.637	2	Y	4	76.1	1	16	1	C	LMCI	MCI	2012/1/31	28.637	1.0274	1.432	651.3	457.3	51.53	0.702134193	0.079118686	27	17	-0.782	-1.218	-0.634	-1.139	5.58836	5.58341	1402.98	1	1	0	0	0	0	0	0	0	1.0274	1.432	651.3	457.3	51.53	0.702134193	0.079118686	27
1658	4458	m12	1	28.637	5	Y	4	76.1	1	16	1	C	LMCI	Dementia	2013/2/5	35.445	NA	NA	NA	NA	NA	NA	NA	27	17	-0.596	-1.256	-0.43	-0.896	5.64282	3.98178	1400.23	0	1	0	0	0	0	0	0	0	1.0274	1.432	651.3	457.3	51.53	0.702134193	0.079118686	27
1659	4458	m24	2	28.637	3	Y	4	76.1	1	16	1	C	LMCI	Dementia	2014/2/3	37.054	0.892212	1.3328	NA	NA	NA	NA	NA	25	14	-0.766	-1.532	-0.766	-0.896	5.46087	8.16656	1391.93	0	1	0	0	0	0	0	0	0	1.0274	1.432	651.3	457.3	51.53	0.702134193	0.079118686	27
1660	4458	m36	3	28.637	3	Y	4	76.1	1	16	1	C	LMCI	Dementia	2015/2/3	29.807	NA	NA	NA	NA	NA	NA	NA	22	14	-1.514	-2.363	-0.455	-2.326	NA	NA	NA	NA	NA	NA	NA	NA	NA	NA	NA	NA	1.0274	1.432	651.3	457.3	51.53	0.702134193	0.079118686	27
1661	4458	m48	4	28.637	3	Y	4	76.1	1	16	1	C	LMCI	Dementia	2016/2/16	30.305	NA	NA	NA	NA	NA	NA	NA	22	9	-1.707	-2.441	-0.981	-1.694	5.32596	8.61461	1408.71	NA	1	0	0	0	0	0	0	0	1.0274	1.432	651.3	457.3	51.53	0.702134193	0.079118686	27
1663	4462	bl	0	25.021	2	Y	4	71.3	0	18	0	C	LMCI	MCI	2012/2/14	25.021	1.11123	1.381	721.6	219.1	21.12	0.30363082	0.029268293	30	22	-0.033	-0.415	0.032	0.706	6.7932	5.496	1624.01	0	1	0	0	0	0	1	0	0	1.11123	1.381	721.6	219.1	21.12	0.30363082	0.029268293	30
1664	4462	m12	1	25.021	2	Y	4	71.3	0	18	0	C	LMCI	MCI	2013/2/20	30.416	NA	NA	NA	NA	NA	NA	NA	28	23	-0.128	0.067	0.177	-0.104	6.64349	7.21213	1609	0	1	0	0	0	0	1	0	0	1.11123	1.381	721.6	219.1	21.12	0.30363082	0.029268293	30
1665	4462	m12	1	25.021	2	Y	4	71.3	0	18	0	C	LMCI	MCI	2013/2/20	24.102	NA	NA	NA	NA	NA	NA	NA	28	23	-0.128	0.067	0.177	-0.104	6.64349	7.21213	1609	0	1	0	0	0	0	1	0	0	1.11123	1.381	721.6	219.1	21.12	0.30363082	0.029268293	30
1666	4462	m24	2	25.021	2	Y	4	71.3	0	18	0	C	LMCI	MCI	2014/2/4	26.941	1.047	1.3665	NA	NA	NA	NA	NA	25	21	-0.344	-0.881	0.129	-0.104	6.31112	8.64975	1592.8	NA	NA	NA	NA	NA	NA	NA	NA	NA	1.11123	1.381	721.6	219.1	21.12	0.30363082	0.029268293	30
1667	4462	m36	3	25.021	5	Y	4	71.3	0	18	0	C	LMCI	Dementia	2014/12/3	27.437	NA	NA	NA	NA	NA	NA	NA	19	17	-0.475	-1.287	-0.35	-0.756	NA	NA	NA	NA	NA	NA	NA	NA	NA	NA	NA	NA	1.11123	1.381	721.6	219.1	21.12	0.30363082	0.029268293	30
1668	4463	bl	0	12.517	2	N	3	66.5	0	13	1	E	EMCI	MCI	2012/2/29	12.517	1.305	0.9759	1404	134.4	12.05	0.095726496	0.008582621	28	23	0.615	0.394	0.679	0.706	5.6544	0.9828	1381.52	0	0	1	0	0	0	0	0	0	1.305	0.9759	1404	134.4	12.05	0.095726496	0.008582621	28
1669	4463	m12	1	12.517	2	N	3	66.5	0	13	1	E	EMCI	MCI	2013/2/18	11.71	NA	NA	NA	NA	NA	NA	NA	28	22	0.278	0.777	0.881	0.706	5.75449	0.90769	1392.81	0	0	1	0	0	0	0	0	0	1.305	0.9759	1404	134.4	12.05	0.095726496	0.008582621	28
1670	4463	m24	2	12.517	2	N	3	66.5	0	13	1	E	EMCI	MCI	2014/2/20	19.504	NA	NA	NA	NA	NA	NA	NA	25	23	0.587	0.553	0.7	-0.104	5.90646	2.13014	1398.8	0	0	1	0	0	0	0	0	0	1.305	0.9759	1404	134.4	12.05	0.095726496	0.008582621	28
1671	4463	m36	3	12.517	2	N	3	66.5	0	13	1	E	EMCI	MCI	2015/2/17	20.123	NA	NA	NA	NA	NA	NA	NA	28	21	0.359	0.498	0.887	-0.104	NA	NA	NA	NA	NA	NA	NA	NA	NA	NA	NA	NA	1.305	0.9759	1404	134.4	12.05	0.095726496	0.008582621	28
1672	4463	m48	4	12.517	2	N	3	66.5	0	13	1	E	EMCI	MCI	2016/3/3	26.547	NA	NA	NA	NA	NA	NA	NA	27	23	0.139	0.431	0.224	-0.564	NA	NA	NA	NA	NA	NA	NA	NA	NA	NA	NA	NA	1.305	0.9759	1404	134.4	12.05	0.095726496	0.008582621	28
1673	4464	bl	0	7.821	1	Y	2	70.4	0	16	1	B	CN	CN	2012/2/17	7.821	1.37365	1.0556	840.8	201.1	17.47	0.239176974	0.020777831	30	29	1.915	2.002	2.282	0.706	7.422	1.188	1454.7	0	1	0	0	0	0	1	0	0	1.37365	1.0556	840.8	201.1	17.47	0.239176974	0.020777831	30
1674	4464	m12	1	7.821	1	Y	2	70.4	0	16	1	B	CN	CN	2013/2/21	8.393	NA	NA	NA	NA	NA	NA	NA	29	25	1.995	2.232	1.504	0.706	7.34161	0.902351	1455.45	0	1	0	0	0	0	1	0	0	1.37365	1.0556	840.8	201.1	17.47	0.239176974	0.020777831	30
1675	4464	m24	2	7.821	1	Y	2	70.4	0	16	1	B	CN	CN	2014/1/6	16.707	NA	NA	NA	NA	NA	NA	NA	30	26	1.78	2.008	1.76	0.706	7.29089	1.24674	1460.5	NA	1	0	0	0	0	1	0	0	1.37365	1.0556	840.8	201.1	17.47	0.239176974	0.020777831	30
1677	4465	bl	0	5.95	2	N	3	61.1	1	16	1	E	EMCI	MCI	2012/2/21	5.95	1.37219	1.0258	1423	235.8	20.98	0.165706254	0.0147435	28	25	1.23	0.711	1.438	0.706	7.29	0.504	1380.42	0	1	0	1	0	0	1	0	0	1.37219	1.0258	1423	235.8	20.98	0.165706254	0.0147435	28
1678	4465	m12	1	5.95	2	N	3	61.1	1	16	1	E	EMCI	MCI	2013/2/27	6.356	NA	NA	NA	NA	NA	NA	NA	27	23	1.46	-0.006	0.605	0.706	7.0068	0.3444	1371.31	0	1	0	1	0	0	1	0	0	1.37219	1.0258	1423	235.8	20.98	0.165706254	0.0147435	28
1679	4465	m12	1	5.95	2	N	3	61.1	1	16	1	E	EMCI	MCI	2013/2/27	13.434	NA	NA	NA	NA	NA	NA	NA	27	23	1.46	-0.006	0.605	0.706	7.0068	0.3444	1371.31	0	1	0	1	0	0	1	0	0	1.37219	1.0258	1423	235.8	20.98	0.165706254	0.0147435	28
1680	4465	m24	2	5.95	2	N	3	61.1	1	16	1	E	EMCI	MCI	2014/3/6	5.944	1.49167	1.036	NA	NA	NA	NA	NA	30	29	2.002	1.06	0.504	0.706	6.8736	0.6168	1392.45	NA	NA	NA	NA	NA	NA	NA	NA	NA	1.37219	1.0258	1423	235.8	20.98	0.165706254	0.0147435	28
1681	4465	m36	3	5.95	2	N	3	61.1	1	16	1	E	EMCI	MCI	2015/4/14	0.643	NA	NA	NA	NA	NA	NA	NA	30	25	1.849	1.222	0.782	0.706	NA	NA	NA	NA	NA	NA	NA	NA	NA	NA	NA	NA	1.37219	1.0258	1423	235.8	20.98	0.165706254	0.0147435	28
1682	4465	m48	4	5.95	2	N	3	61.1	1	16	1	E	EMCI	MCI	2016/2/18	6.854	NA	NA	NA	NA	NA	NA	NA	29	29	1.7	1.167	1.079	0.706	NA	NA	NA	NA	NA	NA	NA	NA	NA	NA	NA	NA	1.37219	1.0258	1423	235.8	20.98	0.165706254	0.0147435	28
1683	4466	bl	0	26.752	1	N	1	79.8	0	16	0	A	CN	CN	2012/2/20	26.752	1.22468	0.9247	1061	177.8	15.52	0.167577757	0.01462771	30	20	1.353	0.16	1.368	-0.104	7.0224	2.334	1471.48	1	0	1	0	0	0	0	0	0	1.22468	0.9247	1061	177.8	15.52	0.167577757	0.01462771	30
1684	4466	m12	1	26.752	1	N	1	79.8	0	16	0	A	CN	CN	2013/3/1	16.858	NA	NA	NA	NA	NA	NA	NA	30	25	1.009	0.272	0.027	-0.104	6.7008	1.4604	1463.04	1	0	1	0	0	0	0	0	0	1.22468	0.9247	1061	177.8	15.52	0.167577757	0.01462771	30
1685	4466	m24	2	26.752	1	N	1	79.8	0	16	0	A	CN	CN	2014/2/17	28.285	1.25834	0.944	NA	NA	NA	NA	NA	29	23	1.538	0.537	0.487	-0.253	6.7703	1.7126	1460.3	NA	0	1	0	0	0	0	0	0	1.22468	0.9247	1061	177.8	15.52	0.167577757	0.01462771	30
1686	4466	m48	4	26.752	1	N	1	79.8	0	16	0	A	CN	CN	2016/3/8	24.376	NA	0.9573	470.5	207.1	16.97	0.440170032	0.036068013	29	22	1.183	-0.068	0.656	0.706	6.6208	2.16377	1465.9	NA	0	1	0	0	0	0	0	0	1.22468	0.9247	1061	177.8	15.52	0.167577757	0.01462771	30
1687	4467	bl	0	6.778	2	Y	4	61.9	1	12	2	C	EMCI	MCI	2012/2/8	6.778	1.28906	1.4099	705.2	675.6	76.51	0.958026092	0.108494044	27	24	0.103	-0.399	0.112	-0.104	6.03889	1.12757	1307.2	0	1	0	1	0	1	1	0	0	1.28906	1.4099	705.2	675.6	76.51	0.958026092	0.108494044	27
1688	4467	m12	1	6.778	2	Y	4	61.9	1	12	2	C	EMCI	MCI	2013/2/18	7.504	NA	NA	NA	NA	NA	NA	NA	26	23	-0.022	0.406	0.535	0.706	5.70347	1.0496	1308.72	NA	1	0	1	0	1	1	0	0	1.28906	1.4099	705.2	675.6	76.51	0.958026092	0.108494044	27
1689	4467	m24	2	6.778	2	Y	4	61.9	1	12	2	C	EMCI	MCI	2014/2/3	22.574	1.20361	1.4867	737.7	716.7	86.74	0.971533144	0.117581673	27	21	0.16	1.021	-0.076	-0.984	5.42127	0.781009	1304.82	NA	1	0	1	0	1	1	0	0	1.28906	1.4099	705.2	675.6	76.51	0.958026092	0.108494044	27
1690	4467	m36	3	6.778	2	Y	4	61.9	1	12	2	C	EMCI	MCI	2015/3/2	18.629	NA	NA	NA	NA	NA	NA	NA	25	17	-0.46	0.447	-0.877	0.706	NA	NA	NA	NA	NA	NA	NA	NA	NA	NA	NA	NA	1.28906	1.4099	705.2	675.6	76.51	0.958026092	0.108494044	27
1691	4468	bl	0	9.744	2	N	3	62.3	1	16	0	E	EMCI	MCI	2012/2/16	9.744	1.35773	0.9848	2248	200.9	16.25	0.089368327	0.007228648	29	28	0.542	0.979	1.389	-0.104	5.8692	0.3492	1256.6	0	0	0	1	0	0	0	0	0	1.35773	0.9848	2248	200.9	16.25	0.089368327	0.007228648	29
1692	4468	m12	1	9.744	2	N	3	62.3	1	16	0	E	EMCI	MCI	2013/2/22	4.809	NA	NA	NA	NA	NA	NA	NA	29	27	0.493	0.979	1.275	-0.104	5.4372	0.6696	1253.18	0	0	0	1	0	0	0	0	0	1.35773	0.9848	2248	200.9	16.25	0.089368327	0.007228648	29
1693	4468	m24	2	9.744	2	N	3	62.3	1	16	0	E	EMCI	MCI	2014/2/27	33.801	1.37959	1.0173	1874	172.5	13.97	0.092049093	0.007454642	30	26	0.038	0.979	1.161	-0.104	5.3856	0.9252	1258.14	0	0	0	1	0	0	0	0	0	1.35773	0.9848	2248	200.9	16.25	0.089368327	0.007228648	29
1694	4469	bl	0	16.203	1	N	1	66.1	0	19	1	A	CN	CN	2012/4/18	16.203	1.39424	0.9861	3384	421.7	34.16	0.124615839	0.010094563	29	25	0.72	1.236	1.389	-0.253	6.504	0.1872	1400.11	1	1	0	0	0	1	1	0	0	1.39424	0.9861	3384	421.7	34.16	0.124615839	0.010094563	29
1695	4469	m12	1	16.203	1	N	1	66.1	0	19	1	A	CN	CN	2013/4/11	12.794	NA	NA	NA	NA	NA	NA	NA	30	29	0.623	1.356	1.627	0.706	6.6468	0.15	1402.81	NA	1	0	0	0	1	1	0	0	1.39424	0.9861	3384	421.7	34.16	0.124615839	0.010094563	29
1696	4469	m24	2	16.203	1	N	1	66.1	0	19	1	A	CN	CN	2014/4/16	17.156	1.40016	0.9928	3140	388.1	31.24	0.123598726	0.009949045	30	28	1.145	1.698	1.275	0.706	6.4176	0.0828	1396.96	0	1	0	0	0	1	1	0	0	1.39424	0.9861	3384	421.7	34.16	0.124615839	0.010094563	29
1697	4469	m24	2	16.203	1	N	1	66.1	0	19	1	A	CN	CN	2014/4/16	17.156	1.40016	0.9928	3189	375	30.84	0.117591722	0.009670743	30	28	1.145	1.698	1.275	0.706	6.4176	0.0828	1396.96	0	1	0	0	0	1	1	0	0	1.39424	0.9861	3384	421.7	34.16	0.124615839	0.010094563	29
1698	4473	bl	0	11.588	2	Y	4	74.8	0	16	1	C	EMCI	MCI	2012/2/16	11.588	1.27564	1.4185	998.8	380.4	40.95	0.380857028	0.040999199	27	22	0.827	1.233	0.04	-0.253	7.0992	0.4572	1603.73	0	NA	NA	NA	NA	NA	NA	NA	NA	1.27564	1.4185	998.8	380.4	40.95	0.380857028	0.040999199	27
1699	4473	m12	1	11.588	2	Y	4	74.8	0	16	1	C	EMCI	MCI	2013/2/5	11.781	NA	NA	NA	NA	NA	NA	NA	29	23	1.071	0.872	0.8	0.706	7.056	0.5556	1637.87	0	NA	NA	NA	NA	NA	NA	NA	NA	1.27564	1.4185	998.8	380.4	40.95	0.380857028	0.040999199	27
1700	4473	m24	2	11.588	2	Y	4	74.8	0	16	1	C	EMCI	MCI	2014/2/20	30.66	1.28758	1.5014	818.8	392.2	40.39	0.478993649	0.049328285	29	27	1.095	1.101	1.627	-0.104	6.966	0.54	1632.44	0	NA	NA	NA	NA	NA	NA	NA	NA	1.27564	1.4185	998.8	380.4	40.95	0.380857028	0.040999199	27
1701	4473	m36	3	11.588	2	Y	4	74.8	0	16	1	C	EMCI	MCI	2015/2/12	19.452	NA	NA	NA	NA	NA	NA	NA	30	26	1.196	0.888	0.421	0.706	6.83704	0.388438	1640.28	NA	NA	NA	NA	NA	NA	NA	NA	NA	1.27564	1.4185	998.8	380.4	40.95	0.380857028	0.040999199	27
1702	4473	m48	4	11.588	2	Y	4	74.8	0	16	1	C	EMCI	MCI	2016/3/1	47.395	NA	1.6322	778.6	409.2	43.43	0.525558695	0.055779604	29	29	1.38	1.06	0.87	0.706	NA	NA	NA	NA	NA	NA	NA	NA	NA	NA	NA	NA	1.27564	1.4185	998.8	380.4	40.95	0.380857028	0.040999199	27
1704	4475	bl	0	4.568	2	N	3	83.9	0	14	1	E	EMCI	MCI	2012/3/1	4.568	1.07624	1.0803	1103	430.2	37.85	0.390027199	0.034315503	26	17	-0.736	0.093	-0.579	-0.104	4.6212	5.4492	1484.48	0	1	0	0	0	1	1	0	0	1.07624	1.0803	1103	430.2	37.85	0.390027199	0.034315503	26
1705	4475	m12	1	4.568	2	N	3	83.9	0	14	1	E	EMCI	MCI	2013/3/11	13.956	NA	NA	NA	NA	NA	NA	NA	23	21	-1.083	0.431	-0.387	-0.104	4.5372	5.0304	1480.9	0	1	0	0	0	1	1	0	0	1.07624	1.0803	1103	430.2	37.85	0.390027199	0.034315503	26
1706	4476	bl	0	23.949	2	N	3	88.6	0	11	0	E	EMCI	MCI	2012/2/7	23.949	1.26995	1.0208	2176	258.9	23.75	0.118979779	0.010914522	30	22	0.629	0.03	0.082	-0.984	6.0444	16.4376	1366.33	0	1	1	0	0	1	0	0	0	1.26995	1.0208	2176	258.9	23.75	0.118979779	0.010914522	30
1707	4476	m12	1	23.949	2	N	3	88.6	0	11	0	E	EMCI	MCI	2013/2/1	24.707	NA	NA	NA	NA	NA	NA	NA	29	22	0.691	-0.055	0.631	-0.104	5.88	15.3552	1337.67	NA	1	1	0	0	1	0	0	0	1.26995	1.0208	2176	258.9	23.75	0.118979779	0.010914522	30
1708	4476	m24	2	23.949	2	N	3	88.6	0	11	0	E	EMCI	MCI	2014/3/7	14.675	NA	1.0249	1873	256.8	22.98	0.137106247	0.012269087	26	24	0.534	-0.157	0.15	-0.104	5.886	22.2072	1335.89	0	1	1	0	0	1	0	0	0	1.26995	1.0208	2176	258.9	23.75	0.118979779	0.010914522	30
1709	4476	m36	3	23.949	2	N	3	88.6	0	11	0	E	EMCI	MCI	2015/5/8	14.728	NA	NA	NA	NA	NA	NA	NA	27	26	0.726	0.016	0.244	-0.756	NA	NA	NA	NA	NA	NA	NA	NA	NA	NA	NA	NA	1.26995	1.0208	2176	258.9	23.75	0.118979779	0.010914522	30
1710	4477	bl	0	25.036	3	Y	6	82.1	1	14	1	D	AD	Dementia	2012/2/2	25.036	1.13186	1.3449	651.4	371.2	33.6	0.569849555	0.05158121	21	13	-1.082	-1.164	-0.341	-0.896	3.564	2.5872	1128.29	0	1	0	0	0	1	1	0	0	1.13186	1.3449	651.4	371.2	33.6	0.569849555	0.05158121	21
1711	4477	m12	1	25.036	3	Y	6	82.1	1	14	1	D	AD	Dementia	2013/2/13	11.714	NA	NA	NA	NA	NA	NA	NA	19	NA	-0.762	-1.532	-0.788	-1.501	3.3324	1.8948	1120.21	0	1	0	0	0	1	1	0	0	1.13186	1.3449	651.4	371.2	33.6	0.569849555	0.05158121	21
1712	4477	m24	2	25.036	3	Y	6	82.1	1	14	1	D	AD	Dementia	2014/2/6	30.773	1.11222	1.6286	NA	NA	NA	NA	NA	18	NA	-1.066	-2.569	-0.995	-0.896	3.354	3.5196	1124.65	NA	1	0	0	0	1	1	0	0	1.13186	1.3449	651.4	371.2	33.6	0.569849555	0.05158121	21
1713	4480	bl	0	21.438	2	Y	4	63.8	1	12	1	C	EMCI	MCI	2012/3/5	21.438	1.44329	1.2354	682.1	253.6	23.17	0.371792992	0.033968626	29	24	0.565	1.317	-0.16	-0.104	6.0156	1.1976	1168.5	0	1	0	0	0	1	0	0	0	1.44329	1.2354	682.1	253.6	23.17	0.371792992	0.033968626	29
1714	4480	m12	1	21.438	2	Y	4	63.8	1	12	1	C	EMCI	MCI	2013/2/26	17.399	NA	NA	NA	NA	NA	NA	NA	29	23	0.497	1.649	0.063	0.706	5.9664	1.104	1146.51	0	1	0	0	0	1	0	0	0	1.44329	1.2354	682.1	253.6	23.17	0.371792992	0.033968626	29
1715	4480	m24	2	21.438	2	Y	4	63.8	1	12	1	C	EMCI	MCI	2014/3/6	18.563	NA	NA	NA	NA	NA	NA	NA	28	23	0.703	1.825	-0.137	0.706	5.52647	2.55839	1175.91	0	1	0	0	0	1	0	0	0	1.44329	1.2354	682.1	253.6	23.17	0.371792992	0.033968626	29
1716	4482	bl	0	29.116	1	Y	2	77.2	1	16	0	B	CN	CN	2012/3/6	29.116	1.3002	1.4593	1244	574.2	59.99	0.461575563	0.048223473	28	24	1.469	0.473	0.337	0.706	6.68888	1.30547	1311.23	0	0	0	1	0	0	0	0	0	1.3002	1.4593	1244	574.2	59.99	0.461575563	0.048223473	28
1717	4482	m12	1	29.116	1	Y	2	77.2	1	16	0	B	CN	CN	2013/3/12	16.455	NA	NA	NA	NA	NA	NA	NA	28	29	2.083	1.247	0.084	0.706	6.5988	0.7368	1293.72	NA	0	0	1	0	0	0	0	0	1.3002	1.4593	1244	574.2	59.99	0.461575563	0.048223473	28
1718	4482	m24	2	29.116	1	Y	2	77.2	1	16	0	B	CN	CN	2014/3/10	29.232	1.34628	1.5838	1089	631.8	68.18	0.580165289	0.062607897	30	24	1.867	0.935	0.261	0.706	6.6708	0.6852	1308.28	NA	0	0	1	0	0	0	0	0	1.3002	1.4593	1244	574.2	59.99	0.461575563	0.048223473	28
1719	4482	m24	2	29.116	1	Y	2	77.2	1	16	0	B	CN	CN	2014/3/10	29.232	1.34628	1.5838	1040	615.8	67.48	0.592115385	0.064884615	30	24	1.867	0.935	0.261	0.706	6.6708	0.6852	1308.28	NA	0	0	1	0	0	0	0	0	1.3002	1.4593	1244	574.2	59.99	0.461575563	0.048223473	28
1720	4482	m48	4	29.116	1	Y	2	77.2	1	16	0	B	CN	CN	2016/3/18	13.233	NA	1.5397	955.8	622.5	71.83	0.65128688	0.075151705	29	30	1.778	0.725	0.201	0.706	6.3832	0.751514	1307.98	NA	0	0	1	0	0	0	0	0	1.3002	1.4593	1244	574.2	59.99	0.461575563	0.048223473	28
1721	4483	bl	0	5.461	1	N	1	69.5	1	15	0	A	CN	CN	2012/2/14	5.461	1.42158	0.9528	NA	NA	NA	NA	NA	30	25	1.395	0.214	0.016	0.706	7.0236	1.8708	1281.43	0	0	0	1	0	0	0	0	0	1.42158	0.9528	NA	NA	NA	NA	NA	30
1722	4483	m12	1	5.461	1	N	1	69.5	1	15	0	A	CN	CN	2013/4/10	11.247	NA	NA	NA	NA	NA	NA	NA	30	28	1.38	0.338	0.729	0.706	6.76763	1.91683	1312.48	0	0	0	1	0	0	0	0	0	1.42158	0.9528	NA	NA	NA	NA	NA	30
1723	4483	m24	2	5.461	1	N	1	69.5	1	15	0	A	CN	CN	2014/2/6	12.653	1.4189	0.9613	1696	174.3	15.26	0.102771226	0.008997642	29	28	1.473	0.088	0.11	0.706	6.7644	2.814	1302.21	0	0	0	1	0	0	0	0	0	1.42158	0.9528	NA	NA	NA	NA	NA	30
1724	4483	m48	4	5.461	1	N	1	69.5	1	15	0	A	CN	CN	2016/3/4	21.145	NA	0.9786	NA	NA	NA	NA	NA	29	27	1.392	-0.105	0.192	-0.104	6.74361	3.1302	1316.62	NA	0	0	1	0	0	0	0	0	1.42158	0.9528	NA	NA	NA	NA	NA	30
1725	4485	bl	0	14.424	1	N	1	73.3	0	17	0	A	CN	CN	2012/2/10	14.424	1.41781	1.0688	1563	277.7	25.67	0.177671145	0.016423544	26	26	1.071	1.834	1.504	0.706	7.42571	13.2363	1589.65	0	1	1	0	0	1	1	0	0	1.41781	1.0688	1563	277.7	25.67	0.177671145	0.016423544	26
1726	4485	m12	1	14.424	1	N	1	73.3	0	17	0	A	CN	CN	2013/2/19	8.114	NA	NA	NA	NA	NA	NA	NA	30	29	0.986	1.395	1.504	0.706	7.3656	8.5428	1574.59	0	1	1	0	0	1	1	0	0	1.41781	1.0688	1563	277.7	25.67	0.177671145	0.016423544	26
1727	4485	m24	2	14.424	1	N	1	73.3	0	17	0	A	CN	CN	2014/3/10	12.891	1.40736	1.1642	NA	NA	NA	NA	NA	30	26	1.074	2.087	1.275	-0.104	7.2048	14.4084	1574.01	NA	1	1	0	0	1	1	0	0	1.41781	1.0688	1563	277.7	25.67	0.177671145	0.016423544	26
1728	4485	m48	4	14.424	1	N	1	73.3	0	17	0	A	CN	CN	2016/2/23	17.905	NA	1.2284	NA	NA	NA	NA	NA	30	26	1.791	1.673	0.605	0.706	7.176	10.566	1575.4	NA	1	1	0	0	1	1	0	0	1.41781	1.0688	1563	277.7	25.67	0.177671145	0.016423544	26
1729	4488	bl	0	9.493	1	N	1	72.6	0	18	0	A	CN	CN	2012/2/16	9.493	1.33084	1.0305	1641	200.2	16.28	0.121998781	0.00992078	30	NA	1.398	2.581	1.871	-0.448	6.96101	2.40368	1549.57	0	1	0	0	0	1	1	0	0	1.33084	1.0305	1641	200.2	16.28	0.121998781	0.00992078	30
1730	4488	m12	1	9.493	1	N	1	72.6	0	18	0	A	CN	CN	2013/2/14	29.207	NA	NA	NA	NA	NA	NA	NA	29	23	1.282	1.86	1.541	-0.448	6.96967	2.68588	1545.51	NA	1	0	0	0	1	1	0	0	1.33084	1.0305	1641	200.2	16.28	0.121998781	0.00992078	30
1731	4488	m24	2	9.493	1	N	1	72.6	0	18	0	A	CN	CN	2014/2/27	13.445	NA	NA	NA	NA	NA	NA	NA	30	25	1.331	2	1.422	-0.448	NA	NA	NA	NA	NA	NA	NA	NA	NA	NA	NA	NA	1.33084	1.0305	1641	200.2	16.28	0.121998781	0.00992078	30
1732	4488	m48	4	9.493	1	N	1	72.6	0	18	0	A	CN	CN	2016/2/23	16.291	NA	1.0119	1767	215.4	18.1	0.121901528	0.01024335	30	24	1.428	2.543	1.275	-0.104	6.67969	2.90601	1518.55	NA	1	0	0	0	1	1	0	0	1.33084	1.0305	1641	200.2	16.28	0.121998781	0.00992078	30
1733	4488	m48	4	9.493	1	N	1	72.6	0	18	0	A	CN	CN	2016/2/23	16.291	NA	1.0119	1682	211.1	17.66	0.125505351	0.010499405	30	24	1.428	2.543	1.275	-0.104	6.67969	2.90601	1518.55	NA	1	0	0	0	1	1	0	0	1.33084	1.0305	1641	200.2	16.28	0.121998781	0.00992078	30
1734	4489	bl	0	11.009	2	Y	4	74.2	0	20	0	C	LMCI	MCI	2012/2/13	11.009	1.31274	1.1574	1336	210.4	17.67	0.15748503	0.013226048	30	27	0.633	0.881	1.062	-0.104	7.0296	5.3172	1479.03	0	NA	NA	NA	NA	NA	NA	NA	NA	1.31274	1.1574	1336	210.4	17.67	0.15748503	0.013226048	30
1735	4489	m12	1	11.009	2	Y	4	74.2	0	20	0	C	LMCI	MCI	2013/2/13	10.765	NA	NA	NA	NA	NA	NA	NA	30	29	0.859	1.213	1.627	-0.104	6.77164	5.52089	1501.87	0	NA	NA	NA	NA	NA	NA	NA	NA	1.31274	1.1574	1336	210.4	17.67	0.15748503	0.013226048	30
1736	4489	m24	2	11.009	2	Y	4	74.2	0	20	0	C	LMCI	MCI	2014/2/4	13.612	1.2919	1.1904	1146	229.6	19.76	0.20034904	0.017242583	29	29	1.374	1.432	1.76	-0.104	6.9264	4.5492	1490.73	NA	NA	NA	NA	NA	NA	NA	NA	NA	1.31274	1.1574	1336	210.4	17.67	0.15748503	0.013226048	30
1737	4489	m36	3	11.009	2	Y	4	74.2	0	20	0	C	LMCI	MCI	2015/2/3	4.568	NA	NA	NA	NA	NA	NA	NA	28	27	1.26	0.617	1.76	0.706	NA	NA	NA	NA	NA	NA	NA	NA	NA	NA	NA	NA	1.31274	1.1574	1336	210.4	17.67	0.15748503	0.013226048	30
1738	4489	m48	4	11.009	2	Y	4	74.2	0	20	0	C	LMCI	MCI	2016/2/22	2.869	NA	1.2484	NA	NA	NA	NA	NA	30	28	1.188	1.316	1.093	0.706	6.8172	7.0308	1495.96	NA	NA	NA	NA	NA	NA	NA	NA	NA	1.31274	1.1574	1336	210.4	17.67	0.15748503	0.013226048	30
1739	4491	bl	0	5.04	1	N	1	84.1	0	19	0	A	CN	CN	2012/2/21	5.04	1.25655	0.9171	1292	165.2	14.19	0.127863777	0.010982972	30	23	1.468	-0.356	-0.131	0.706	6.9192	1.35	1415.45	0	0	1	0	0	0	0	0	0	1.25655	0.9171	1292	165.2	14.19	0.127863777	0.010982972	30
1740	4491	m12	1	5.04	1	N	1	84.1	0	19	0	A	CN	CN	2013/2/12	45.364	NA	NA	NA	NA	NA	NA	NA	30	25	1.454	0.7	0.638	0.706	6.9468	1.26	1391.02	NA	0	1	0	0	0	0	0	0	1.25655	0.9171	1292	165.2	14.19	0.127863777	0.010982972	30
1741	4491	m24	2	5.04	1	N	1	84.1	0	19	0	A	CN	CN	2014/2/18	11.083	1.276	0.878	1519	177.5	14.96	0.116853193	0.009848585	30	25	1.557	0.747	0.575	0.706	6.87709	1.38957	1415.86	NA	0	1	0	0	0	0	0	0	1.25655	0.9171	1292	165.2	14.19	0.127863777	0.010982972	30
1742	4491	m48	4	5.04	1	N	1	84.1	0	19	0	A	CN	CN	2016/3/2	10.909	NA	0.873	1677	191.6	16.23	0.11425164	0.009677996	29	22	1.239	0.209	0.668	0.706	6.9924	0.8616	1456.14	NA	0	1	0	0	0	0	0	0	1.25655	0.9171	1292	165.2	14.19	0.127863777	0.010982972	30
1743	4491	m48	4	5.04	1	N	1	84.1	0	19	0	A	CN	CN	2016/3/2	10.909	NA	0.873	1723	185.8	16.27	0.107835171	0.009442832	29	22	1.239	0.209	0.668	0.706	6.9924	0.8616	1456.14	NA	0	1	0	0	0	0	0	0	1.25655	0.9171	1292	165.2	14.19	0.127863777	0.010982972	30
1744	4494	bl	0	30.043	3	Y	6	71.1	0	12	2	D	AD	Dementia	2012/2/15	30.043	1.17744	1.2713	308.5	440	46.73	1.426256078	0.151474878	25	21	-0.538	-0.717	-0.1	-0.104	5.01405	28.9283	1468.09	1	1	0	1	0	0	1	0	0	1.17744	1.2713	308.5	440	46.73	1.426256078	0.151474878	25
1745	4494	m12	1	30.043	3	Y	6	71.1	0	12	2	D	AD	Dementia	2013/2/7	17.176	NA	NA	NA	NA	NA	NA	NA	24	22	-1.046	0.537	-0.478	-1.204	4.81725	21.8992	1440.67	0	1	0	1	0	0	1	0	0	1.17744	1.2713	308.5	440	46.73	1.426256078	0.151474878	25
1746	4494	m24	2	30.043	3	Y	6	71.1	0	12	2	D	AD	Dementia	2014/2/10	34.789	1.05921	1.4082	300.8	510.2	50.2	1.696143617	0.166888298	21	15	-1.548	0.008	-1.793	-1.374	4.6613	37.6308	1450.68	0	1	0	1	0	0	1	0	0	1.17744	1.2713	308.5	440	46.73	1.426256078	0.151474878	25
1747	4496	bl	0	12.028	1	N	1	76.1	1	16	1	A	CN	CN	2012/2/24	12.028	1.46324	1.0252	3462	312.7	28.25	0.090323512	0.008160023	30	25	0.922	1.564	1.422	-0.104	6.8244	0.3036	1402.43	0	1	0	0	1	0	1	0	0	1.46324	1.0252	3462	312.7	28.25	0.090323512	0.008160023	30
1748	4496	m12	1	12.028	1	N	1	76.1	1	16	1	A	CN	CN	2013/3/7	11.11	NA	NA	NA	NA	NA	NA	NA	29	28	1.056	1.323	1.928	0.706	6.7092	0.5316	1410.14	NA	1	0	0	1	0	1	0	0	1.46324	1.0252	3462	312.7	28.25	0.090323512	0.008160023	30
1749	4496	m24	2	12.028	1	N	1	76.1	1	16	1	A	CN	CN	2014/2/19	8.602	1.44919	1.0213	2377	237.4	21.86	0.09987379	0.009196466	30	29	1.188	2.087	1.389	0.706	6.7308	0.438	1411.5	0	1	0	0	1	0	1	0	0	1.46324	1.0252	3462	312.7	28.25	0.090323512	0.008160023	30
1750	4498	bl	0	18.686	2	Y	4	77.5	1	14	0	C	EMCI	MCI	2012/4/10	18.686	1.14577	1.4801	876.6	370.5	35.75	0.422655715	0.040782569	28	21	0.298	-0.809	-0.472	-0.564	4.7196	25.5492	1231.54	1	1	0	0	1	1	1	0	0	1.14577	1.4801	876.6	370.5	35.75	0.422655715	0.040782569	28
1751	4498	m12	1	18.686	2	Y	4	77.5	1	14	0	C	EMCI	MCI	2013/2/21	20.748	NA	NA	NA	NA	NA	NA	NA	27	21	-0.209	-0.552	-0.187	0.706	4.7736	20.5056	1307.57	1	1	0	0	1	1	1	0	0	1.14577	1.4801	876.6	370.5	35.75	0.422655715	0.040782569	28
1752	4498	m24	2	18.686	2	Y	4	77.5	1	14	0	C	EMCI	MCI	2014/4/10	21.452	NA	NA	NA	NA	NA	NA	NA	22	17	-0.228	-0.738	-1.108	-0.104	4.62912	30.0942	1301.22	0	1	0	0	1	1	1	0	0	1.14577	1.4801	876.6	370.5	35.75	0.422655715	0.040782569	28
1754	4498	m48	4	18.686	2	Y	4	77.5	1	14	0	C	EMCI	MCI	2016/4/19	25.299	NA	NA	NA	NA	NA	NA	NA	25	19	-0.382	-0.495	-0.044	0.706	4.41041	33.5707	1327.7	NA	1	0	0	1	1	1	0	0	1.14577	1.4801	876.6	370.5	35.75	0.422655715	0.040782569	28
1755	4499	bl	0	16.955	1	N	1	83.8	0	20	0	A	CN	CN	2012/3/29	16.955	1.50952	0.9988	1841	256.9	26.29	0.139543726	0.014280282	28	26	-0.286	0.088	0.188	0.706	6.74069	13.8081	1461.95	0	1	1	1	0	1	0	0	0	1.50952	0.9988	1841	256.9	26.29	0.139543726	0.014280282	28
1756	4499	m12	1	16.955	1	N	1	83.8	0	20	0	A	CN	CN	2013/4/9	22.69	NA	NA	NA	NA	NA	NA	NA	30	28	0.011	0.158	-0.004	0.706	6.69489	13.49	1466.32	NA	1	1	1	0	1	0	0	0	1.50952	0.9988	1841	256.9	26.29	0.139543726	0.014280282	28
1757	4499	m24	2	16.955	1	N	1	83.8	0	20	0	A	CN	CN	2014/3/27	26.301	1.43467	0.9933	NA	NA	NA	NA	NA	29	25	-0.145	0.643	0.264	0.706	6.75554	15.3466	1455.66	NA	1	1	1	0	1	0	0	0	1.50952	0.9988	1841	256.9	26.29	0.139543726	0.014280282	28
1758	4499	m48	4	16.955	1	N	1	83.8	0	20	0	A	CN	CN	2016/3/10	23.091	NA	NA	NA	NA	NA	NA	NA	30	26	0.089	NA	0.264	0.634	6.55021	18.1689	1476.35	NA	1	1	1	0	1	0	0	0	1.50952	0.9988	1841	256.9	26.29	0.139543726	0.014280282	28
1759	4500	bl	0	25.72	3	Y	6	90.3	1	13	0	D	AD	Dementia	2012/2/24	25.72	1.15959	1.5778	510.7	353.7	37.41	0.692578813	0.073252399	22	12	-1.017	-1.374	-0.952	-0.949	6.89045	25.4329	1251.29	0	1	0	0	0	1	0	0	0	1.15959	1.5778	510.7	353.7	37.41	0.692578813	0.073252399	22
1760	4500	m12	1	25.72	3	Y	6	90.3	1	13	0	D	AD	Dementia	2013/4/11	23.351	NA	NA	NA	NA	NA	NA	NA	19	12	-1.061	-1.544	-1.519	-0.104	6.53275	19.0103	1293.95	NA	1	0	0	0	1	0	0	0	1.15959	1.5778	510.7	353.7	37.41	0.692578813	0.073252399	22
1761	4500	m24	2	25.72	3	Y	6	90.3	1	13	0	D	AD	Dementia	2014/2/4	32.046	1.00203	1.6156	449.9	428.8	38.63	0.953100689	0.085863525	15	6	-1.419	-2.485	-2.356	-2.326	6.26664	33.3643	1292.54	0	1	0	0	0	1	0	0	0	1.15959	1.5778	510.7	353.7	37.41	0.692578813	0.073252399	22
1762	4501	bl	0	31.98	3	Y	6	79	0	18	1	D	AD	Dementia	2012/5/2	31.98	1.10106	1.3132	741.5	331.5	31.57	0.447066757	0.04257586	22	18	-1.107	-0.454	-0.646	0.706	3.7704	4.9716	1305.78	0	0	0	0	0	0	1	0	0	1.10106	1.3132	741.5	331.5	31.57	0.447066757	0.04257586	22
1763	4501	m12	1	31.98	3	Y	6	79	0	18	1	D	AD	Dementia	2013/5/9	29.03	NA	NA	NA	NA	NA	NA	NA	20	21	-1.038	-0.025	-0.774	-0.253	3.7908	5.5152	1391.86	NA	0	0	0	0	0	1	0	0	1.10106	1.3132	741.5	331.5	31.57	0.447066757	0.04257586	22
1764	4501	m24	2	31.98	3	Y	6	79	0	18	1	D	AD	Dementia	2014/5/7	21.613	1.08672	1.2732	567.7	331.4	31.24	0.583759028	0.055029065	22	14	-1.205	-0.283	-1.513	0.706	3.3432	5.6112	1380.08	NA	0	0	0	0	0	1	0	0	1.10106	1.3132	741.5	331.5	31.57	0.447066757	0.04257586	22
1765	4502	bl	0	27.145	2	Y	4	58.5	1	20	2	C	LMCI	MCI	2012/4/12	27.145	0.914992	1.5	799.3	555.2	60.23	0.694607782	0.075353434	24	18	-0.671	0.269	0.358	-0.564	5.1528	2.574	1269.86	0	0	0	1	0	0	0	0	0	0.914992	1.5	799.3	555.2	60.23	0.694607782	0.075353434	24
1766	4502	m12	1	27.145	5	Y	4	58.5	1	20	2	C	LMCI	Dementia	2013/3/28	26.487	NA	NA	NA	NA	NA	NA	NA	21	18	-1.106	-0.576	-0.327	-0.104	5.016	2.97	1268.07	NA	0	0	1	0	0	0	0	0	0.914992	1.5	799.3	555.2	60.23	0.694607782	0.075353434	24
1767	4502	m24	2	27.145	3	Y	4	58.5	1	20	2	C	LMCI	Dementia	2014/4/14	30.467	0.772809	1.5336	742.7	598.1	58.57	0.805304968	0.078860913	18	NA	-1.631	-1.719	-1.247	-0.756	4.7952	3.3852	1260.16	NA	0	0	1	0	0	0	0	0	0.914992	1.5	799.3	555.2	60.23	0.694607782	0.075353434	24
1768	4502	m36	3	27.145	3	Y	4	58.5	1	20	2	C	LMCI	Dementia	2015/4/6	22.521	NA	NA	NA	NA	NA	NA	NA	13	6	-2.299	-2.803	-2.607	-2.772	NA	NA	NA	NA	NA	NA	NA	NA	NA	NA	NA	NA	0.914992	1.5	799.3	555.2	60.23	0.694607782	0.075353434	24
1769	4502	m48	4	27.145	3	Y	4	58.5	1	20	2	C	LMCI	Dementia	2016/4/12	21.83	NA	NA	609.7	525.7	46.73	0.862227325	0.076644251	4	1	-2.705	-3.057	-4.576	-3.517	4.41	4.788	1257.31	NA	0	0	1	0	0	0	0	0	0.914992	1.5	799.3	555.2	60.23	0.694607782	0.075353434	24
1770	4503	bl	0	6.791	1	N	1	71.7	1	19	0	A	CN	CN	2012/3/15	6.791	1.29466	1.0556	1245	180.1	17.1	0.144658635	0.01373494	30	27	1.798	1.067	3.065	0.706	6.16391	5.79877	1450.91	0	NA	NA	NA	NA	NA	NA	NA	NA	1.29466	1.0556	1245	180.1	17.1	0.144658635	0.01373494	30
1771	4503	m12	1	6.791	1	N	1	71.7	1	19	0	A	CN	CN	2013/2/28	9.752	NA	NA	NA	NA	NA	NA	NA	30	25	1.847	1.395	1.922	0.706	6.13915	6.57236	1432.47	NA	NA	NA	NA	NA	NA	NA	NA	NA	1.29466	1.0556	1245	180.1	17.1	0.144658635	0.01373494	30
1772	4503	m24	2	6.791	1	N	1	71.7	1	19	0	A	CN	CN	2014/4/10	4.91	1.306	1.0654	1473	191.2	17.16	0.129803123	0.011649695	29	27	2.652	1.842	2.091	0.706	6.09707	7.21598	1442.23	NA	NA	NA	NA	NA	NA	NA	NA	NA	1.29466	1.0556	1245	180.1	17.1	0.144658635	0.01373494	30
1773	4503	m36	3	6.791	1	N	1	71.7	1	19	0	A	CN	CN	2016/3/9	11.044	NA	1.0946	NA	NA	NA	NA	NA	29	25	1.913	1.769	1.902	0.706	6.18866	7.86826	1443.79	NA	NA	NA	NA	NA	NA	NA	NA	NA	1.29466	1.0556	1245	180.1	17.1	0.144658635	0.01373494	30
1778	4506	bl	0	26.37	1	N	1	71.5	0	19	0	A	CN	CN	2012/3/15	26.37	1.15694	0.997	964.7	125.9	11.33	0.130506893	0.011744584	30	24	0.932	1.167	1.079	0.706	8.21607	4.717	1475.85	0	NA	NA	NA	NA	NA	NA	NA	NA	1.15694	0.997	964.7	125.9	11.33	0.130506893	0.011744584	30
1779	4506	m12	1	26.37	4	N	1	71.5	0	19	0	A	CN	MCI	2013/8/7	24.779	NA	NA	NA	NA	NA	NA	NA	29	27	1.051	0.652	0.692	0.706	8.10962	4.42489	1463.22	0	NA	NA	NA	NA	NA	NA	NA	NA	1.15694	0.997	964.7	125.9	11.33	0.130506893	0.011744584	30
1780	4506	m12	1	26.37	4	N	1	71.5	0	19	0	A	CN	MCI	2013/8/7	26.6	NA	NA	NA	NA	NA	NA	NA	29	27	1.051	0.652	0.692	0.706	8.10962	4.42489	1463.22	0	NA	NA	NA	NA	NA	NA	NA	NA	1.15694	0.997	964.7	125.9	11.33	0.130506893	0.011744584	30
1782	4506	m36	3	26.37	3	N	1	71.5	0	19	0	A	CN	Dementia	2015/3/25	38.036	NA	NA	NA	NA	NA	NA	NA	30	27	0.984	1.483	1.504	0.706	NA	NA	NA	NA	NA	NA	NA	NA	NA	NA	NA	NA	1.15694	0.997	964.7	125.9	11.33	0.130506893	0.011744584	30
1783	4507	bl	0	14.583	2	Y	4	78.2	0	16	1	C	LMCI	MCI	2012/2/14	14.583	1.39931	1.6117	697.3	281.8	30.48	0.404130217	0.043711458	29	22	-0.209	-0.697	0.173	-0.984	5.93616	16.8443	1520.77	0	1	1	0	0	0	1	0	0	1.39931	1.6117	697.3	281.8	30.48	0.404130217	0.043711458	29
1784	4507	m12	1	14.583	2	Y	4	78.2	0	16	1	C	LMCI	MCI	2013/3/25	34.114	NA	NA	NA	NA	NA	NA	NA	26	27	-0.506	-0.847	0.743	-1.678	5.66015	8.11333	1514.09	0	1	1	0	0	0	1	0	0	1.39931	1.6117	697.3	281.8	30.48	0.404130217	0.043711458	29
1785	4507	m24	2	14.583	5	Y	4	78.2	0	16	1	C	LMCI	Dementia	2014/1/14	11.438	NA	NA	608.4	300.5	31.76	0.493918475	0.052202498	25	27	-0.787	-0.605	0.33	0.706	5.36928	14.6708	1553.57	NA	NA	NA	NA	NA	NA	NA	NA	NA	1.39931	1.6117	697.3	281.8	30.48	0.404130217	0.043711458	29
1786	4507	m36	3	14.583	3	Y	4	78.2	0	16	1	C	LMCI	Dementia	2015/2/12	16.795	NA	NA	NA	NA	NA	NA	NA	24	24	-0.451	-0.658	-0.003	0.706	NA	NA	NA	NA	NA	NA	NA	NA	NA	NA	NA	NA	1.39931	1.6117	697.3	281.8	30.48	0.404130217	0.043711458	29
1787	4507	m48	4	14.583	3	Y	4	78.2	0	16	1	C	LMCI	Dementia	2016/2/1	17.319	NA	NA	NA	NA	NA	NA	NA	26	20	-0.843	-0.638	-0.367	-1.204	NA	NA	NA	NA	NA	NA	NA	NA	NA	NA	NA	NA	1.39931	1.6117	697.3	281.8	30.48	0.404130217	0.043711458	29
1788	4508	bl	0	12.721	1	Y	2	77.1	1	14	0	B	CN	CN	2012/2/15	12.721	1.45619	1.3354	685.5	187.1	17.34	0.27293946	0.025295405	30	24	0.479	0.445	0.577	-0.564	7.272	0.2004	1311.02	0	NA	NA	NA	NA	NA	NA	NA	NA	1.45619	1.3354	685.5	187.1	17.34	0.27293946	0.025295405	30
1789	4508	m12	1	12.721	1	Y	2	77.1	1	14	0	B	CN	CN	2013/2/15	31.767	NA	NA	NA	NA	NA	NA	NA	27	24	1.099	0.644	0.926	-0.253	7.4484	0.2016	1409.91	0	NA	NA	NA	NA	NA	NA	NA	NA	1.45619	1.3354	685.5	187.1	17.34	0.27293946	0.025295405	30
1790	4508	m24	2	12.721	1	Y	2	77.1	1	14	0	B	CN	CN	2014/2/26	9.277	NA	NA	NA	NA	NA	NA	NA	27	24	0.41	1.045	1.076	-0.564	NA	NA	NA	NA	NA	NA	NA	NA	NA	NA	NA	NA	1.45619	1.3354	685.5	187.1	17.34	0.27293946	0.025295405	30
1791	4508	m48	4	12.721	1	Y	2	77.1	1	14	0	B	CN	CN	2016/2/22	16.327	NA	NA	NA	NA	NA	NA	NA	30	25	0.913	0.445	0.926	0.706	NA	NA	NA	NA	NA	NA	NA	NA	NA	NA	NA	NA	1.45619	1.3354	685.5	187.1	17.34	0.27293946	0.025295405	30
1792	4510	bl	0	20.981	2	Y	4	66.4	1	12	1	C	LMCI	MCI	2012/2/27	20.981	1.29178	1.4331	733	475.9	47.52	0.649249659	0.064829468	30	28	0.392	0.537	0.34	-0.104	7.0524	1.992	1349.48	0	1	0	0	0	1	1	0	0	1.29178	1.4331	733	475.9	47.52	0.649249659	0.064829468	30
1793	4510	m12	1	20.981	2	Y	4	66.4	1	12	1	C	LMCI	MCI	2013/3/11	50.723	NA	NA	NA	NA	NA	NA	NA	29	24	0.159	0.747	-0.172	-0.756	6.85707	1.85676	1431.31	0	1	0	0	0	1	1	0	0	1.29178	1.4331	733	475.9	47.52	0.649249659	0.064829468	30
1794	4510	m24	2	20.981	2	Y	4	66.4	1	12	1	C	LMCI	MCI	2014/3/4	22.697	1.19323	1.4701	756.6	602	61.66	0.795664816	0.081496167	30	25	0.225	0.295	-0.26	-0.104	6.7956	2.274	1430.82	NA	1	0	0	0	1	1	0	0	1.29178	1.4331	733	475.9	47.52	0.649249659	0.064829468	30
1795	4510	m36	3	20.981	2	Y	4	66.4	1	12	1	C	LMCI	MCI	2015/2/13	18.619	NA	NA	NA	NA	NA	NA	NA	29	24	-0.271	0.628	-0.233	-0.104	NA	NA	NA	NA	NA	NA	NA	NA	NA	NA	NA	NA	1.29178	1.4331	733	475.9	47.52	0.649249659	0.064829468	30
1796	4510	m48	4	20.981	2	Y	4	66.4	1	12	1	C	LMCI	MCI	2016/3/15	39.777	NA	1.5373	802.6	672.4	68.07	0.837777224	0.084811861	30	24	-0.117	0.214	-0.284	0.706	6.4296	2.8992	1424.64	NA	1	0	0	0	1	1	0	0	1.29178	1.4331	733	475.9	47.52	0.649249659	0.064829468	30
1797	4512	bl	0	9.351	7	N	3	68	1	16	0	E	EMCI	CN	2012/5/3	9.351	1.34998	0.999	2123	316	26.64	0.148845973	0.012548281	28	26	1.05	0.979	0.765	0.706	5.778	16.5624	1258.89	1	1	1	0	0	0	1	0	1	1.34998	0.999	2123	316	26.64	0.148845973	0.012548281	28
1798	4512	m12	1	9.351	2	N	3	68	1	16	0	E	EMCI	MCI	2013/6/17	12.822	NA	NA	NA	NA	NA	NA	NA	26	28	1.229	0.725	0.666	0.706	5.39275	16.0114	1306.08	1	1	1	0	0	0	1	0	1	1.34998	0.999	2123	316	26.64	0.148845973	0.012548281	28
1799	4512	m24	2	9.351	2	N	3	68	1	16	0	E	EMCI	MCI	2014/4/28	12.615	1.29851	0.9821	NA	NA	NA	NA	NA	25	24	1.187	0.815	-0.163	0.706	5.6484	15.654	1300.75	1	1	1	0	0	0	1	0	1	1.34998	0.999	2123	316	26.64	0.148845973	0.012548281	28
1800	4512	m36	3	9.351	2	N	3	68	1	16	0	E	EMCI	MCI	2015/5/5	9.105	NA	NA	NA	NA	NA	NA	NA	28	29	1.194	0.412	0.384	0.706	NA	NA	NA	NA	NA	NA	NA	NA	NA	NA	NA	NA	1.34998	0.999	2123	316	26.64	0.148845973	0.012548281	28
1802	4513	bl	0	26.059	2	N	3	60.6	0	19	1	E	EMCI	MCI	2012/3/9	26.059	1.43669	1.0506	1085	188.9	15.28	0.174101382	0.014082949	29	27	1.172	0.872	0.743	-0.104	5.8332	0.3948	1411.26	0	0	0	1	0	0	0	0	0	1.43669	1.0506	1085	188.9	15.28	0.174101382	0.014082949	29
1803	4513	m12	1	26.059	2	N	3	60.6	0	19	1	E	EMCI	MCI	2013/3/1	11.807	NA	NA	NA	NA	NA	NA	NA	30	29	2.014	0.832	1.079	-0.104	5.76784	0.224253	1416.53	0	0	0	1	0	0	0	0	0	1.43669	1.0506	1085	188.9	15.28	0.174101382	0.014082949	29
1804	4513	m24	2	26.059	2	N	3	60.6	0	19	1	E	EMCI	MCI	2014/2/28	17.999	1.41505	1.0836	880.4	201.3	15.79	0.22864607	0.01793503	30	29	2.348	1.236	0.823	0.706	5.7432	0.3972	1411.48	NA	0	0	1	0	0	0	0	0	1.43669	1.0506	1085	188.9	15.28	0.174101382	0.014082949	29
1805	4513	m36	3	26.059	2	N	3	60.6	0	19	1	E	EMCI	MCI	2015/3/20	2.43	NA	NA	NA	NA	NA	NA	NA	27	30	2.017	0.644	0.831	0.706	NA	NA	NA	NA	NA	NA	NA	NA	NA	NA	NA	NA	1.43669	1.0506	1085	188.9	15.28	0.174101382	0.014082949	29
1806	4513	m48	4	26.059	7	N	3	60.6	0	19	1	E	EMCI	CN	2016/3/4	4.595	NA	1.12	987.5	230.2	18.89	0.233113924	0.019129114	30	29	2.101	1.408	2.16	0.706	5.56761	1.15464	1413.99	NA	0	0	1	0	0	0	0	0	1.43669	1.0506	1085	188.9	15.28	0.174101382	0.014082949	29
1807	4514	bl	0	9.416	2	N	3	67.6	1	14	1	E	EMCI	MCI	2012/2/22	9.416	1.22284	0.9309	1479	127.8	11.39	0.086409736	0.007701149	30	24	0.368	-0.105	0.605	-0.104	8.33117	5.50791	1371.33	0	1	0	0	0	0	1	0	0	1.22284	0.9309	1479	127.8	11.39	0.086409736	0.007701149	30
1808	4514	m12	1	9.416	2	N	3	67.6	1	14	1	E	EMCI	MCI	2013/2/21	12.445	NA	NA	NA	NA	NA	NA	NA	29	21	0.393	-0.185	0.504	-0.104	8.273	3.68597	1430.05	0	1	0	0	0	0	1	0	0	1.22284	0.9309	1479	127.8	11.39	0.086409736	0.007701149	30
1809	4514	m24	2	9.416	2	N	3	67.6	1	14	1	E	EMCI	MCI	2014/2/24	35.054	NA	NA	NA	NA	NA	NA	NA	27	25	0.123	1.01	0.384	-0.104	8.0861	6.15029	1421.8	0	1	0	0	0	0	1	0	0	1.22284	0.9309	1479	127.8	11.39	0.086409736	0.007701149	30
1810	4514	m36	3	9.416	2	N	3	67.6	1	14	1	E	EMCI	MCI	2015/2/23	10.902	NA	NA	NA	NA	NA	NA	NA	29	25	0.231	-0.105	0.504	-0.253	NA	NA	NA	NA	NA	NA	NA	NA	NA	NA	NA	NA	1.22284	0.9309	1479	127.8	11.39	0.086409736	0.007701149	30
1811	4514	m48	4	9.416	2	N	3	67.6	1	14	1	E	EMCI	MCI	2016/2/22	26.626	NA	NA	NA	NA	NA	NA	NA	27	29	0.129	0.099	0.237	-0.104	8.09065	8.21212	1424.72	NA	1	0	0	0	0	1	0	0	1.22284	0.9309	1479	127.8	11.39	0.086409736	0.007701149	30
1812	4515	bl	0	30.995	2	Y	4	74.6	0	19	1	C	LMCI	MCI	2012/2/23	30.995	1.10547	1.439	520.3	350.2	32.49	0.673073227	0.062444743	26	21	-0.641	-0.434	-0.47	0.706	5.9088	4.0548	1700.1	0	NA	NA	NA	NA	NA	NA	NA	NA	1.10547	1.439	520.3	350.2	32.49	0.673073227	0.062444743	26
1813	4515	m12	1	30.995	3	Y	4	74.6	0	19	1	C	LMCI	Dementia	2013/3/14	14.323	NA	NA	NA	NA	NA	NA	NA	24	21	-1.131	-1.022	-1.288	0.706	5.68107	2.78314	1700.93	0	NA	NA	NA	NA	NA	NA	NA	NA	1.10547	1.439	520.3	350.2	32.49	0.673073227	0.062444743	26
1814	4515	m24	2	30.995	3	Y	4	74.6	0	19	1	C	LMCI	Dementia	2014/3/10	28.318	1.03999	1.522	529.9	402.9	33.49	0.760332138	0.063200604	15	13	-1.434	-1.732	-2.516	-0.448	5.65571	3.22764	1728.01	NA	NA	NA	NA	NA	NA	NA	NA	NA	1.10547	1.439	520.3	350.2	32.49	0.673073227	0.062444743	26
1815	4516	bl	0	14.487	1	N	1	71.4	0	20	0	A	CN	CN	2012/2/27	14.487	1.46066	1.0168	1488	232.5	19.91	0.15625	0.013380376	28	27	0.598	1.574	1.139	-0.674	7.02413	5.14896	1483.99	0	1	0	0	0	1	0	0	0	1.46066	1.0168	1488	232.5	19.91	0.15625	0.013380376	28
1816	4516	m12	1	14.487	1	N	1	71.4	0	20	0	A	CN	CN	2013/2/25	30.145	NA	NA	NA	NA	NA	NA	NA	29	26	1.243	1.86	1.635	-0.104	7.04146	3.75652	1530.94	NA	1	0	0	0	1	0	0	0	1.46066	1.0168	1488	232.5	19.91	0.15625	0.013380376	28
1817	4516	m24	2	14.487	1	N	1	71.4	0	20	0	A	CN	CN	2014/2/17	13.116	1.4122	1.0223	1312	237	20.28	0.180640244	0.015457317	28	26	1.167	2.091	1.018	-0.253	6.6231	4.78383	1506.76	NA	1	0	0	0	1	0	0	0	1.46066	1.0168	1488	232.5	19.91	0.15625	0.013380376	28
1818	4516	m48	4	14.487	1	N	1	71.4	0	20	0	A	CN	CN	2016/2/16	18.489	NA	1.0437	1197	250.2	21.32	0.209022556	0.017811195	30	27	1.133	2.397	1.76	0.706	6.34338	4.63159	1527.38	NA	1	0	0	0	1	0	0	0	1.46066	1.0168	1488	232.5	19.91	0.15625	0.013380376	28
1820	4520	bl	0	6.647	1	N	1	67.8	0	16	0	A	CN	CN	2012/3/14	6.647	1.40292	0.9872	2608	386.3	35.59	0.148121166	0.013646472	30	23	1.405	2.729	1.625	0.706	7.992	0.5292	1502.18	0	NA	NA	NA	NA	NA	NA	NA	NA	1.40292	0.9872	2608	386.3	35.59	0.148121166	0.013646472	30
1821	4520	m12	1	6.647	1	N	1	67.8	0	16	0	A	CN	CN	2013/3/25	11.28	NA	NA	NA	NA	NA	NA	NA	30	25	1.567	0.954	1.504	0.706	7.6836	0.5268	1462.7	NA	NA	NA	NA	NA	NA	NA	NA	NA	1.40292	0.9872	2608	386.3	35.59	0.148121166	0.013646472	30
1822	4520	m24	2	6.647	1	N	1	67.8	0	16	0	A	CN	CN	2014/3/18	6.193	1.35018	1.0067	2064	373.4	35.48	0.180910853	0.017189922	28	27	1.092	2.398	0.7	-0.104	7.9428	0.5136	1470.67	NA	NA	NA	NA	NA	NA	NA	NA	NA	1.40292	0.9872	2608	386.3	35.59	0.148121166	0.013646472	30
1823	4520	m48	4	6.647	1	N	1	67.8	0	16	0	A	CN	CN	2016/4/1	6.866	NA	1.0712	1899	485.8	43.64	0.255818852	0.022980516	30	28	1.427	2.636	1.381	0.706	7.7484	0.7668	1473.54	NA	NA	NA	NA	NA	NA	NA	NA	NA	1.40292	0.9872	2608	386.3	35.59	0.148121166	0.013646472	30
1824	4521	bl	0	23.308	2	Y	4	70	0	18	1	C	LMCI	MCI	2012/2/23	23.308	1.14591	1.5847	918.5	488.4	50.4	0.531736527	0.054872074	27	23	-0.263	-0.006	0.067	0.706	6.3516	2.2416	1489.53	0	1	0	0	0	1	0	0	0	1.14591	1.5847	918.5	488.4	50.4	0.531736527	0.054872074	27
1825	4521	m12	1	23.308	2	Y	4	70	0	18	1	C	LMCI	MCI	2013/3/14	13.201	NA	NA	NA	NA	NA	NA	NA	26	21	-0.487	-0.373	0.043	0.706	6.1716	2.3796	1493.12	0	1	0	0	0	1	0	0	0	1.14591	1.5847	918.5	488.4	50.4	0.531736527	0.054872074	27
1826	4521	m24	2	23.308	2	Y	4	70	0	18	1	C	LMCI	MCI	2014/2/27	24.231	1.11231	1.6374	944.8	568.3	57.08	0.601502964	0.060414903	25	18	-1.209	0.438	-0.446	0.706	5.8224	3.144	1478.77	0	1	0	0	0	1	0	0	0	1.14591	1.5847	918.5	488.4	50.4	0.531736527	0.054872074	27
1827	4521	m36	3	23.308	5	Y	4	70	0	18	1	C	LMCI	Dementia	2015/2/10	17.872	NA	NA	NA	NA	NA	NA	NA	20	15	-1.542	0.309	-0.986	-0.104	5.44748	3.06079	1496.9	NA	1	0	0	0	1	0	0	0	1.14591	1.5847	918.5	488.4	50.4	0.531736527	0.054872074	27
1828	4521	m48	4	23.308	3	Y	4	70	0	18	1	C	LMCI	Dementia	2016/3/24	10.534	NA	1.6118	915.2	444.6	39.87	0.485795455	0.043564248	14	8	-2.387	-0.506	-2.09	0.706	5.42746	6.75562	1478.43	NA	1	0	0	0	1	0	0	0	1.14591	1.5847	918.5	488.4	50.4	0.531736527	0.054872074	27
1829	4522	bl	0	20.185	2	N	3	66.8	0	18	0	E	EMCI	MCI	2012/3/1	20.185	1.32645	0.9804	1084	118.1	10.76	0.108948339	0.009926199	27	24	0.846	0.167	1.014	-0.104	7.494	3.8076	1575.9	0	1	0	0	0	0	1	0	0	1.32645	0.9804	1084	118.1	10.76	0.108948339	0.009926199	27
1830	4522	m12	1	20.185	2	N	3	66.8	0	18	0	E	EMCI	MCI	2013/3/5	17.208	NA	NA	NA	NA	NA	NA	NA	30	27	1.247	0.12	1.464	-0.104	7.1796	3.7308	1559.36	0	1	0	0	0	0	1	0	0	1.32645	0.9804	1084	118.1	10.76	0.108948339	0.009926199	27
1831	4522	m12	1	20.185	2	N	3	66.8	0	18	0	E	EMCI	MCI	2013/3/5	19.608	NA	NA	NA	NA	NA	NA	NA	30	27	1.247	0.12	1.464	-0.104	7.1796	3.7308	1559.36	0	1	0	0	0	0	1	0	0	1.32645	0.9804	1084	118.1	10.76	0.108948339	0.009926199	27
1832	4522	m24	2	20.185	2	N	3	66.8	0	18	0	E	EMCI	MCI	2014/3/4	10.867	1.32181	1.0184	NA	NA	NA	NA	NA	29	29	1.028	0.899	1.384	-0.104	7.25752	3.75223	1588	NA	NA	NA	NA	NA	NA	NA	NA	NA	1.32645	0.9804	1084	118.1	10.76	0.108948339	0.009926199	27
1833	4522	m36	3	20.185	2	N	3	66.8	0	18	0	E	EMCI	MCI	2015/2/19	19.777	NA	NA	NA	NA	NA	NA	NA	27	27	1.007	0.38	1.314	-0.104	7.14272	4.59051	1586.58	NA	1	0	0	0	0	1	0	0	1.32645	0.9804	1084	118.1	10.76	0.108948339	0.009926199	27
1834	4522	m48	4	20.185	2	N	3	66.8	0	18	0	E	EMCI	MCI	2015/9/21	16.338	NA	NA	NA	NA	NA	NA	NA	29	26	0.991	0.652	0.986	-1.624	NA	NA	NA	NA	NA	NA	NA	NA	NA	NA	NA	NA	1.32645	0.9804	1084	118.1	10.76	0.108948339	0.009926199	27
1836	4526	bl	0	26.933	3	Y	6	79.4	0	16	2	D	AD	Dementia	2012/2/14	26.933	1.16616	1.4623	366	466.6	49.71	1.274863388	0.135819672	22	19	-0.914	-0.568	-0.29	-1.204	5.1204	4.4208	1334.2	0	1	0	1	0	1	1	0	0	1.16616	1.4623	366	466.6	49.71	1.274863388	0.135819672	22
1837	4526	m12	1	26.933	3	Y	6	79.4	0	16	2	D	AD	Dementia	2013/2/13	29.088	NA	NA	NA	NA	NA	NA	NA	21	16	-1.38	-0.723	-0.829	-0.104	4.86949	4.52911	1406.77	0	1	0	1	0	1	1	0	0	1.16616	1.4623	366	466.6	49.71	1.274863388	0.135819672	22
1838	4526	m24	2	26.933	3	Y	6	79.4	0	16	2	D	AD	Dementia	2014/2/18	30.034	1.03858	1.3883	319.5	451.7	46.29	1.413771518	0.144882629	19	12	-1.891	-1.424	-2.009	-1.32	4.728	3.9925	1406.19	NA	NA	NA	NA	NA	NA	NA	NA	NA	1.16616	1.4623	366	466.6	49.71	1.274863388	0.135819672	22
1839	4530	bl	0	21.417	2	Y	4	75.9	0	18	1	C	EMCI	MCI	2012/2/22	21.417	0.987222	1.2784	592.3	205.3	19.88	0.346614891	0.033564072	30	23	0.254	-1.155	-0.519	0.706	6.5652	8.8956	1543.02	0	0	1	0	0	0	1	0	0	0.987222	1.2784	592.3	205.3	19.88	0.346614891	0.033564072	30
1840	4530	m12	1	21.417	5	Y	4	75.9	0	18	1	C	EMCI	Dementia	2013/4/1	20.957	NA	NA	NA	NA	NA	NA	NA	27	21	-0.423	-1.21	-0.816	-0.104	6.384	11.3472	1523.41	NA	0	1	0	0	0	1	0	0	0.987222	1.2784	592.3	205.3	19.88	0.346614891	0.033564072	30
1841	4531	bl	0	24.88	2	Y	4	73.7	0	20	1	C	LMCI	MCI	2012/3/22	24.88	1.12591	1.3172	464.8	185.2	19.32	0.398450947	0.041566265	24	21	-0.739	-0.657	-0.739	0.706	6.16762	27.4677	1449.08	0	1	0	0	0	1	1	0	0	1.12591	1.3172	464.8	185.2	19.32	0.398450947	0.041566265	24
1842	4531	m12	1	24.88	2	Y	4	73.7	0	20	1	C	LMCI	MCI	2013/3/25	18.655	NA	NA	NA	NA	NA	NA	NA	26	22	-0.636	-1.023	-0.328	0.706	5.85942	20.7543	1520.68	NA	NA	NA	NA	NA	NA	NA	NA	NA	1.12591	1.3172	464.8	185.2	19.32	0.398450947	0.041566265	24
1843	4531	m24	2	24.88	2	Y	4	73.7	0	20	1	C	LMCI	MCI	2014/3/18	20.049	1.13902	1.2565	NA	NA	NA	NA	NA	23	17	-1.149	-0.657	-1.673	-0.104	5.84705	19.4695	1509.7	NA	NA	NA	NA	NA	NA	NA	NA	NA	1.12591	1.3172	464.8	185.2	19.32	0.398450947	0.041566265	24
1845	4531	m48	4	24.88	2	Y	4	73.7	0	20	1	C	LMCI	MCI	2016/3/21	16.948	NA	1.2311	NA	NA	NA	NA	NA	19	16	-1.292	-1.176	-2.071	-0.104	5.47573	24.4452	1506.78	NA	NA	NA	NA	NA	NA	NA	NA	NA	1.12591	1.3172	464.8	185.2	19.32	0.398450947	0.041566265	24
1846	4536	bl	0	19.127	2	N	3	77.9	1	17	0	E	EMCI	MCI	2012/3/9	19.127	1.21828	1.0402	1799	281.5	22.73	0.15647582	0.012634797	28	21	-0.015	0.433	1.238	-1.402	5.898	13.9836	1404.7	0	0	0	1	0	0	0	0	0	1.21828	1.0402	1799	281.5	22.73	0.15647582	0.012634797	28
1847	4536	m12	1	19.127	2	N	3	77.9	1	17	0	E	EMCI	MCI	2013/3/19	10.761	NA	NA	NA	NA	NA	NA	NA	26	20	-0.286	-0.068	0.566	-0.104	5.652	15.828	1376.58	NA	0	0	1	0	0	0	0	0	1.21828	1.0402	1799	281.5	22.73	0.15647582	0.012634797	28
1848	4536	m24	2	19.127	2	N	3	77.9	1	17	0	E	EMCI	MCI	2014/3/13	15.304	1.30706	1.0326	1926	302.3	24.47	0.156957425	0.012705088	27	22	-0.419	0.111	0.612	0.706	5.628	16.8792	1403.62	NA	0	0	1	0	0	0	0	0	1.21828	1.0402	1799	281.5	22.73	0.15647582	0.012634797	28
1849	4536	m36	3	19.127	2	N	3	77.9	1	17	0	E	EMCI	MCI	2015/3/10	15.997	NA	NA	NA	NA	NA	NA	NA	29	22	0.294	0.144	0.59	-0.104	NA	NA	NA	NA	NA	NA	NA	NA	NA	NA	NA	NA	1.21828	1.0402	1799	281.5	22.73	0.15647582	0.012634797	28
1850	4536	m48	4	19.127	2	N	3	77.9	1	17	0	E	EMCI	MCI	2016/3/10	14.915	NA	0.9763	1730	301.2	24.42	0.174104046	0.014115607	26	22	0.049	-0.493	0.308	-0.253	5.412	18.402	1377.26	NA	0	0	1	0	0	0	0	0	1.21828	1.0402	1799	281.5	22.73	0.15647582	0.012634797	28
1851	4538	bl	0	20.665	2	Y	4	78.8	1	15	1	C	LMCI	MCI	2012/5/17	20.665	1.33729	1.2004	761	317.1	28.11	0.416688568	0.036938239	27	21	-0.592	-0.81	0.986	-0.104	5.484	1.0896	1251.04	0	NA	NA	NA	NA	NA	NA	NA	NA	1.33729	1.2004	761	317.1	28.11	0.416688568	0.036938239	27
1852	4538	m12	1	20.665	2	Y	4	78.8	1	15	1	C	LMCI	MCI	2013/5/30	21.376	NA	NA	NA	NA	NA	NA	NA	26	20	-0.831	-0.382	0.53	-0.984	5.29931	0.806243	1269.79	NA	NA	NA	NA	NA	NA	NA	NA	NA	1.33729	1.2004	761	317.1	28.11	0.416688568	0.036938239	27
1853	4538	m24	2	20.665	2	Y	4	78.8	1	15	1	C	LMCI	MCI	2014/6/5	20.025	NA	1.2587	631.9	334.6	30.59	0.529514164	0.048409558	25	19	-0.96	-0.068	0.583	-0.104	5.1552	0.8256	1261.36	NA	NA	NA	NA	NA	NA	NA	NA	NA	1.33729	1.2004	761	317.1	28.11	0.416688568	0.036938239	27
1854	4538	m36	3	20.665	2	Y	4	78.8	1	15	1	C	LMCI	MCI	2015/5/7	24.04	NA	NA	NA	NA	NA	NA	NA	25	20	-0.928	-0.373	0.151	-0.896	NA	NA	NA	NA	NA	NA	NA	NA	NA	NA	NA	NA	1.33729	1.2004	761	317.1	28.11	0.416688568	0.036938239	27
1856	4539	bl	0	9.076	2	N	3	66.4	1	20	0	E	EMCI	MCI	2012/3/13	9.076	1.42106	0.959	1093	122.2	11.13	0.111802379	0.010182983	28	22	1.511	-0.067	0.879	-0.104	5.78653	3.06079	1299.94	0	1	0	0	0	0	1	0	0	1.42106	0.959	1093	122.2	11.13	0.111802379	0.010182983	28
1857	4539	m12	1	9.076	2	N	3	66.4	1	20	0	E	EMCI	MCI	2013/3/21	11.122	NA	NA	NA	NA	NA	NA	NA	29	23	1.568	0.537	0.605	0.706	5.8872	3.4932	1302.87	NA	1	0	0	0	0	1	0	0	1.42106	0.959	1093	122.2	11.13	0.111802379	0.010182983	28
1858	4539	m24	2	9.076	2	N	3	66.4	1	20	0	E	EMCI	MCI	2014/3/3	11.148	NA	NA	NA	NA	NA	NA	NA	29	30	2.071	0.13	0.926	0.706	5.8464	3.4032	1301.53	NA	NA	NA	NA	NA	NA	NA	NA	NA	1.42106	0.959	1093	122.2	11.13	0.111802379	0.010182983	28
1859	4539	m36	3	9.076	2	N	3	66.4	1	20	0	E	EMCI	MCI	2015/3/24	16.259	NA	NA	NA	NA	NA	NA	NA	29	29	2.208	0.433	1.076	0.706	5.59297	2.40938	1305.95	NA	1	0	0	0	0	1	0	0	1.42106	0.959	1093	122.2	11.13	0.111802379	0.010182983	28
1860	4539	m48	4	9.076	2	N	3	66.4	1	20	0	E	EMCI	MCI	2016/3/7	9.425	NA	NA	NA	NA	NA	NA	NA	28	30	2.518	0.537	0.53	0.706	NA	NA	NA	NA	NA	NA	NA	NA	NA	NA	NA	NA	1.42106	0.959	1093	122.2	11.13	0.111802379	0.010182983	28
1862	4542	bl	0	25.292	2	Y	4	79.3	1	16	2	C	LMCI	MCI	2012/3/23	25.292	1.14577	1.2441	479.4	380.2	36.12	0.793074677	0.07534418	25	21	-0.924	-0.052	0.505	-0.448	5.12311	8.13851	1176.36	0	1	0	0	0	1	1	0	0	1.14577	1.2441	479.4	380.2	36.12	0.793074677	0.07534418	25
1863	4542	m12	1	25.292	3	Y	4	79.3	1	16	2	C	LMCI	Dementia	2013/3/6	8.105	NA	NA	NA	NA	NA	NA	NA	21	20	-1.287	-0.552	0.419	-0.253	4.7472	9.7548	1161.65	0	1	0	0	0	1	1	0	0	1.14577	1.2441	479.4	380.2	36.12	0.793074677	0.07534418	25
1864	4542	m24	2	25.292	5	Y	4	79.3	1	16	2	C	LMCI	Dementia	2014/3/24	27.903	0.994674	1.3322	256.2	409.9	36.34	1.599921936	0.141842311	20	18	-1.505	-0.185	-0.479	-0.756	4.6872	12.7776	1173.06	NA	NA	NA	NA	NA	NA	NA	NA	NA	1.14577	1.2441	479.4	380.2	36.12	0.793074677	0.07534418	25
1865	4542	m36	3	25.292	3	Y	4	79.3	1	16	2	C	LMCI	Dementia	2015/3/23	33.379	NA	NA	NA	NA	NA	NA	NA	19	17	-2.054	-1.177	-0.372	-0.104	NA	NA	NA	NA	NA	NA	NA	NA	NA	NA	NA	NA	1.14577	1.2441	479.4	380.2	36.12	0.793074677	0.07534418	25
1867	4543	bl	0	11.986	2	N	3	70.1	1	18	0	E	LMCI	MCI	2012/3/8	11.986	1.55607	0.997	2248	233.1	19.68	0.103692171	0.008754448	29	23	0.556	1.289	0.046	0.706	6.36585	3.5173	1335.28	0	1	0	1	0	1	1	0	0	1.55607	0.997	2248	233.1	19.68	0.103692171	0.008754448	29
1868	4543	m12	1	11.986	2	N	3	70.1	1	18	0	E	LMCI	MCI	2013/3/20	11.552	NA	NA	NA	NA	NA	NA	NA	30	24	0.257	1.157	-0.05	0.706	6.2337	4.63856	1364.96	0	1	0	1	0	1	1	0	0	1.55607	0.997	2248	233.1	19.68	0.103692171	0.008754448	29
1869	4543	m24	2	11.986	7	N	3	70.1	1	18	0	E	LMCI	CN	2014/3/25	5.318	1.43129	1.0151	NA	NA	NA	NA	NA	30	27	0.886	2.068	0.058	0.706	6.2676	5.4216	1359.07	NA	1	0	1	0	1	1	0	0	1.55607	0.997	2248	233.1	19.68	0.103692171	0.008754448	29
1870	4543	m36	3	11.986	1	N	3	70.1	1	18	0	E	LMCI	CN	2015/4/1	8.183	NA	NA	NA	NA	NA	NA	NA	30	28	2.026	1.851	0.837	0.706	NA	NA	NA	NA	NA	NA	NA	NA	NA	NA	NA	NA	1.55607	0.997	2248	233.1	19.68	0.103692171	0.008754448	29
1871	4543	m48	4	11.986	1	N	3	70.1	1	18	0	E	LMCI	CN	2016/3/30	4.459	NA	1.0125	NA	NA	NA	NA	NA	30	24	1.544	1.482	0.11	-0.448	6.2337	6.34315	1382.41	NA	1	0	1	0	1	1	0	0	1.55607	0.997	2248	233.1	19.68	0.103692171	0.008754448	29
1872	4545	bl	0	6.254	1	N	1	67	1	19	0	A	CN	CN	2012/3/27	6.254	1.36908	1.0477	1373	139.7	11.89	0.101747997	0.008659869	30	26	1.719	2.397	1.504	0.706	6.88643	1.71527	1501.06	NA	0	0	1	0	0	0	0	0	1.36908	1.0477	1373	139.7	11.89	0.101747997	0.008659869	30
1873	4545	m12	1	6.254	1	N	1	67	1	19	0	A	CN	CN	2013/3/25	15.68	NA	NA	NA	NA	NA	NA	NA	30	25	1.58	1.828	1.76	0.706	6.92114	2.55355	1497.82	NA	0	0	1	0	0	0	0	0	1.36908	1.0477	1373	139.7	11.89	0.101747997	0.008659869	30
1874	4545	m24	2	6.254	1	N	1	67	1	19	0	A	CN	CN	2014/3/24	6.375	1.44048	1.02	1297	146	12.81	0.112567463	0.009876638	30	28	1.919	2.994	2.005	-0.104	6.9732	2.4924	1526.78	NA	0	0	1	0	0	0	0	0	1.36908	1.0477	1373	139.7	11.89	0.101747997	0.008659869	30
1875	4545	m48	4	6.254	1	N	1	67	1	19	0	A	CN	CN	2016/3/17	26.117	NA	1.0103	1275	188	14.9	0.14745098	0.011686275	30	30	1.858	2.008	1.76	0.706	6.9768	2.8044	1507.09	NA	0	0	1	0	0	0	0	0	1.36908	1.0477	1373	139.7	11.89	0.101747997	0.008659869	30
1877	4547	bl	0	44.907	2	Y	4	77.3	0	18	0	C	EMCI	MCI	2012/3/14	44.907	1.24674	1.2281	695.1	241	23.21	0.346712703	0.033390879	30	22	0.409	0.828	0.344	0.706	7.0224	5.4036	1510.76	0	1	1	0	0	1	1	0	0	1.24674	1.2281	695.1	241	23.21	0.346712703	0.033390879	30
1878	4547	m12	1	44.907	2	Y	4	77.3	0	18	0	C	EMCI	MCI	2013/3/12	31.532	NA	NA	NA	NA	NA	NA	NA	28	23	0.379	0.872	0.892	0.706	7.0668	5.5572	1512.92	0	1	1	0	0	1	1	0	0	1.24674	1.2281	695.1	241	23.21	0.346712703	0.033390879	30
1879	4547	m24	2	44.907	2	Y	4	77.3	0	18	0	C	EMCI	MCI	2014/2/26	40.584	1.24998	1.4214	NA	NA	NA	NA	NA	30	24	0.243	0.536	0.031	0.706	6.6672	6.3708	1522.88	NA	1	1	0	0	1	1	0	0	1.24674	1.2281	695.1	241	23.21	0.346712703	0.033390879	30
1881	4547	m48	4	44.907	2	Y	4	77.3	0	18	0	C	EMCI	MCI	2016/3/1	24.719	NA	1.3956	430.4	229.4	22.32	0.532992565	0.051858736	27	23	-0.002	0.747	-0.025	0.706	6.64616	11.6878	1536.29	NA	1	1	0	0	1	1	0	0	1.24674	1.2281	695.1	241	23.21	0.346712703	0.033390879	30
1882	4548	bl	0	5.745	2	N	3	84.8	0	19	0	E	LMCI	MCI	2012/3/8	5.745	1.29084	0.8987	1162	193	15.77	0.166092943	0.013571429	26	NA	0.248	0.725	0.202	0.706	5.718	1.1532	1501.66	0	1	1	0	0	0	1	0	0	1.29084	0.8987	1162	193	15.77	0.166092943	0.013571429	26
1883	4548	m12	1	5.745	2	N	3	84.8	0	19	0	E	LMCI	MCI	2013/3/4	16.794	NA	NA	NA	NA	NA	NA	NA	30	24	0.176	0.747	0.53	0.706	5.6244	0.7908	1495.27	0	1	1	0	0	0	1	0	0	1.29084	0.8987	1162	193	15.77	0.166092943	0.013571429	26
1884	4548	m24	2	5.745	2	N	3	84.8	0	19	0	E	LMCI	MCI	2014/3/17	6.66	1.28671	0.8909	NA	NA	NA	NA	NA	30	24	0.452	0.412	0.102	0.706	NA	NA	NA	NA	NA	NA	NA	NA	NA	NA	NA	NA	1.29084	0.8987	1162	193	15.77	0.166092943	0.013571429	26
1885	4548	m36	3	5.745	2	N	3	84.8	0	19	0	E	LMCI	MCI	2015/3/19	5.898	NA	NA	NA	NA	NA	NA	NA	26	25	0.131	0.209	-0.027	0.706	NA	NA	NA	NA	NA	NA	NA	NA	NA	NA	NA	NA	1.29084	0.8987	1162	193	15.77	0.166092943	0.013571429	26
1886	4548	m48	4	5.745	2	N	3	84.8	0	19	0	E	LMCI	MCI	2016/3/7	4.713	NA	0.9096	NA	NA	NA	NA	NA	30	24	0.37	0.514	0.419	-0.104	NA	NA	NA	NA	NA	NA	NA	NA	NA	NA	NA	NA	1.29084	0.8987	1162	193	15.77	0.166092943	0.013571429	26
1887	4549	bl	0	30.107	3	Y	6	79	0	16	0	D	AD	Dementia	2012/5/8	30.107	1.07799	1.2184	531.8	315.3	32.02	0.592892065	0.060210605	21	20	-0.922	-1.33	-0.645	-0.756	6.66	11.3232	1701.82	0	1	1	0	0	0	1	0	0	1.07799	1.2184	531.8	315.3	32.02	0.592892065	0.060210605	21
1888	4549	m12	1	30.107	3	Y	6	79	0	16	0	D	AD	Dementia	2013/3/13	28.048	NA	NA	NA	NA	NA	NA	NA	19	NA	-1.018	-1.726	-1.108	-1.678	6.3348	14.052	1732.26	0	1	1	0	0	0	1	0	0	1.07799	1.2184	531.8	315.3	32.02	0.592892065	0.060210605	21
1889	4552	bl	0	19.375	1	N	1	63.2	0	17	1	A	CN	CN	2012/3/21	19.375	1.28676	1.0389	1241	231.7	19.97	0.186704271	0.016091861	29	27	0.901	1.408	1.616	0.706	5.8296	1.2912	1490.64	0	0	1	0	0	0	0	0	0	1.28676	1.0389	1241	231.7	19.97	0.186704271	0.016091861	29
1890	4552	m12	1	19.375	1	N	1	63.2	0	17	1	A	CN	CN	2013/4/23	17.357	NA	NA	NA	NA	NA	NA	NA	29	27	0.817	1.558	2.005	0.706	5.6964	1.5924	1493.56	NA	0	1	0	0	0	0	0	0	1.28676	1.0389	1241	231.7	19.97	0.186704271	0.016091861	29
1891	4552	m24	2	19.375	1	N	1	63.2	0	17	1	A	CN	CN	2014/5/6	19.858	1.2146	1.0972	NA	NA	NA	NA	NA	30	27	0.918	1.596	1.376	0.706	5.6052	2.6628	1499.73	0	0	1	0	0	0	0	0	0	1.28676	1.0389	1241	231.7	19.97	0.186704271	0.016091861	29
1892	4552	m48	4	19.375	1	N	1	63.2	0	17	1	A	CN	CN	2016/5/16	19.236	NA	1.169	NA	NA	NA	NA	NA	30	24	0.327	1.297	1.076	0.706	5.3676	2.58	1537.01	NA	NA	NA	NA	NA	NA	NA	NA	NA	1.28676	1.0389	1241	231.7	19.97	0.186704271	0.016091861	29
1893	4553	bl	0	9.458	2	Y	4	68.5	1	17	0	C	EMCI	MCI	2012/3/6	9.458	1.66176	1.1381	1221	273.4	23.2	0.223914824	0.019000819	30	30	2.156	2.994	2.63	0.706	6.5664	3.642	1398.2	0	1	0	0	0	0	0	0	0	1.66176	1.1381	1221	273.4	23.2	0.223914824	0.019000819	30
1894	4553	m12	1	9.458	2	Y	4	68.5	1	17	0	C	EMCI	MCI	2013/3/20	12.796	NA	NA	NA	NA	NA	NA	NA	29	29	2.609	1.875	1.627	0.706	6.5064	4.524	1445.39	NA	NA	NA	NA	NA	NA	NA	NA	NA	1.66176	1.1381	1221	273.4	23.2	0.223914824	0.019000819	30
1895	4553	m24	2	9.458	2	Y	4	68.5	1	17	0	C	EMCI	MCI	2014/3/18	3.537	NA	NA	1250	325.5	26.06	0.2604	0.020848	30	28	2.313	2.994	2.005	0.706	6.25105	3.91108	1411.8	NA	NA	NA	NA	NA	NA	NA	NA	NA	1.66176	1.1381	1221	273.4	23.2	0.223914824	0.019000819	30
1896	4553	m36	3	9.458	2	Y	4	68.5	1	17	0	C	EMCI	MCI	2015/3/17	11.103	NA	NA	NA	NA	NA	NA	NA	30	30	2.762	2.091	1.275	0.706	NA	NA	NA	NA	NA	NA	NA	NA	NA	NA	NA	NA	1.66176	1.1381	1221	273.4	23.2	0.223914824	0.019000819	30
1897	4553	m48	4	9.458	2	Y	4	68.5	1	17	0	C	EMCI	MCI	2016/3/15	6.307	NA	NA	NA	NA	NA	NA	NA	30	29	3.139	1.465	1.275	0.706	NA	NA	NA	NA	NA	NA	NA	NA	NA	NA	NA	NA	1.66176	1.1381	1221	273.4	23.2	0.223914824	0.019000819	30
1898	4555	bl	0	40.571	1	Y	2	65.8	1	15	1	B	CN	CN	2012/3/23	40.571	1.40028	1.1023	NA	NA	NA	NA	NA	28	27	0.924	0.763	-0.025	0.706	6.86075	1.55954	1371.8	0	NA	NA	NA	NA	NA	NA	NA	NA	1.40028	1.1023	NA	NA	NA	NA	NA	28
1899	4555	m12	1	40.571	1	Y	2	65.8	1	15	1	B	CN	CN	2013/5/14	19.298	NA	NA	NA	NA	NA	NA	NA	30	27	1.122	1.06	0.517	-0.104	6.366	2.20521	1407.64	NA	NA	NA	NA	NA	NA	NA	NA	NA	1.40028	1.1023	NA	NA	NA	NA	NA	28
1900	4555	m24	2	40.571	1	Y	2	65.8	1	15	1	B	CN	CN	2014/3/20	11.276	1.4049	1.1753	NA	NA	NA	NA	NA	30	29	1.228	2.091	0.43	0.706	6.26292	2.29475	1414.73	NA	NA	NA	NA	NA	NA	NA	NA	NA	1.40028	1.1023	NA	NA	NA	NA	NA	28
1901	4555	m48	4	40.571	1	Y	2	65.8	1	15	1	B	CN	CN	2016/4/22	10.497	NA	NA	NA	NA	NA	NA	NA	30	26	0.916	0.732	-0.09	0.349	NA	NA	NA	NA	NA	NA	NA	NA	NA	NA	NA	NA	1.40028	1.1023	NA	NA	NA	NA	NA	28
1903	4556	bl	0	13.625	2	N	3	72.9	0	20	0	E	EMCI	MCI	2012/5/14	13.625	1.46996	0.961	1184	153.5	13.52	0.12964527	0.011418919	29	25	0.16	0.644	-0.022	0.706	7.3944	1.5312	1449.86	0	1	0	0	0	1	1	0	0	1.46996	0.961	1184	153.5	13.52	0.12964527	0.011418919	29
1904	4556	m12	1	13.625	7	N	3	72.9	0	20	0	E	EMCI	CN	2013/6/6	8.984	NA	NA	NA	NA	NA	NA	NA	29	26	0.504	0.927	0.865	-0.871	7.2468	1.3176	1486.58	0	1	0	0	0	1	1	0	0	1.46996	0.961	1184	153.5	13.52	0.12964527	0.011418919	29
1905	4556	m24	2	13.625	1	N	3	72.9	0	20	0	E	EMCI	CN	2014/5/6	19.442	1.51261	0.9662	NA	NA	NA	NA	NA	30	27	0.456	0.25	0.865	0.706	7.16141	1.25742	1493.32	NA	1	0	0	0	1	1	0	0	1.46996	0.961	1184	153.5	13.52	0.12964527	0.011418919	29
1906	4556	m36	3	13.625	1	N	3	72.9	0	20	0	E	EMCI	CN	2015/5/12	18.333	NA	NA	NA	NA	NA	NA	NA	29	25	0.604	1.101	1.76	0.706	NA	NA	NA	NA	NA	NA	NA	NA	NA	NA	NA	NA	1.46996	0.961	1184	153.5	13.52	0.12964527	0.011418919	29
1908	4557	bl	0	19.789	2	Y	4	83.3	1	12	0	C	EMCI	MCI	2012/3/15	19.789	1.19866	1.334	1129	285.2	26.26	0.252612932	0.023259522	27	23	0.392	-0.56	-0.139	0.706	6.738	34.0248	1268.88	0	1	0	0	0	1	0	1	0	1.19866	1.334	1129	285.2	26.26	0.252612932	0.023259522	27
1909	4557	m12	1	19.789	2	Y	4	83.3	1	12	0	C	EMCI	MCI	2013/3/5	12.531	NA	NA	NA	NA	NA	NA	NA	30	23	0.518	-0.058	0.22	-1.381	6.54238	23.6747	1320.1	NA	NA	NA	NA	NA	NA	NA	NA	NA	1.19866	1.334	1129	285.2	26.26	0.252612932	0.023259522	27
1910	4557	m24	2	19.789	2	Y	4	83.3	1	12	0	C	EMCI	MCI	2014/3/6	27.338	1.18933	1.2576	1074	331.3	31.58	0.308472998	0.029404097	28	26	0.57	-0.174	0.246	-0.104	6.3936	21.0768	1271.95	0	1	0	0	0	1	0	1	0	1.19866	1.334	1129	285.2	26.26	0.252612932	0.023259522	27
1911	4557	m36	3	19.789	2	Y	4	83.3	1	12	0	C	EMCI	MCI	2015/3/16	33.505	NA	NA	NA	NA	NA	NA	NA	27	19	-0.342	-0.883	-0.285	-0.104	NA	NA	NA	NA	NA	NA	NA	NA	NA	NA	NA	NA	1.19866	1.334	1129	285.2	26.26	0.252612932	0.023259522	27
1912	4557	m48	4	19.789	2	Y	4	83.3	1	12	0	C	EMCI	MCI	2016/3/15	34.686	NA	1.2459	NA	NA	NA	NA	NA	26	24	-0.409	-0.791	-0.236	-0.104	NA	NA	NA	NA	NA	NA	NA	NA	NA	NA	NA	NA	1.19866	1.334	1129	285.2	26.26	0.252612932	0.023259522	27
1913	4558	bl	0	9.152	1	N	1	70	1	20	1	A	CN	CN	2012/3/26	9.152	1.30167	1.0844	NA	NA	NA	NA	NA	29	25	0.675	0.511	0.806	-0.104	6.31738	8.07868	1273.82	0	0	0	1	0	1	0	0	0	1.30167	1.0844	NA	NA	NA	NA	NA	29
1914	4558	m12	1	9.152	1	N	1	70	1	20	1	A	CN	CN	2013/4/9	10.326	NA	NA	NA	NA	NA	NA	NA	26	22	0.381	0.209	0.521	-0.104	6.13296	8.32127	1275.16	NA	0	0	1	0	1	0	0	0	1.30167	1.0844	NA	NA	NA	NA	NA	29
1915	4559	bl	0	6.249	1	N	1	67.4	1	20	0	A	CN	CN	2012/3/23	6.249	1.09406	1.0643	NA	NA	NA	NA	NA	26	25	1.397	0.766	1.635	0.706	6.0528	3.132	1283.26	0	0	0	0	0	1	0	0	0	1.09406	1.0643	NA	NA	NA	NA	NA	26
1916	4559	m12	1	6.249	1	N	1	67.4	1	20	0	A	CN	CN	2013/4/19	10.774	NA	NA	NA	NA	NA	NA	NA	30	25	1.646	1.676	2.63	0.706	5.9724	3.6444	1297.2	NA	0	0	0	0	1	0	0	0	1.09406	1.0643	NA	NA	NA	NA	NA	26
1917	4559	m24	2	6.249	1	N	1	67.4	1	20	0	A	CN	CN	2014/3/20	9.266	1.15241	1.0734	1969	198.5	17.06	0.100812595	0.008664297	30	25	1.836	2.994	2.16	0.706	5.958	3.906	1290.53	0	0	0	0	0	1	0	0	0	1.09406	1.0643	NA	NA	NA	NA	NA	26
1919	4560	bl	0	4.495	1	N	1	70.3	1	20	0	A	CN	CN	2012/4/11	4.495	1.16432	0.9673	2140	211.8	18.98	0.098971963	0.008869159	28	24	0.953	2.398	0.892	0.706	5.71708	2.75272	1251.78	0	NA	NA	NA	NA	NA	NA	NA	NA	1.16432	0.9673	2140	211.8	18.98	0.098971963	0.008869159	28
1920	4560	m12	1	4.495	1	N	1	70.3	1	20	0	A	CN	CN	2013/3/21	4.042	NA	NA	NA	NA	NA	NA	NA	30	26	1.458	0.765	1.856	0.706	5.4126	2.07444	1250.36	NA	NA	NA	NA	NA	NA	NA	NA	NA	1.16432	0.9673	2140	211.8	18.98	0.098971963	0.008869159	28
1921	4560	m24	2	4.495	1	N	1	70.3	1	20	0	A	CN	CN	2014/4/22	3.827	1.21231	1.0137	NA	NA	NA	NA	NA	29	28	1.287	1.982	1.188	0.706	5.57598	3.22553	1262.62	NA	NA	NA	NA	NA	NA	NA	NA	NA	1.16432	0.9673	2140	211.8	18.98	0.098971963	0.008869159	28
1922	4562	bl	0	19.148	2	Y	4	63.6	0	18	2	C	LMCI	MCI	2012/4/12	19.148	1.26523	1.3024	312.4	231.6	23.97	0.741357234	0.076728553	24	22	-0.318	0.123	0.575	-1.33	5.28463	2.81784	1412.5	0	1	0	0	0	1	1	0	0	1.26523	1.3024	312.4	231.6	23.97	0.741357234	0.076728553	24
1923	4562	m12	1	19.148	2	Y	4	63.6	0	18	2	C	LMCI	MCI	2013/4/4	15.273	NA	NA	NA	NA	NA	NA	NA	26	24	-1.018	1.967	0.87	-0.896	5.082	2.8896	1449.85	NA	1	0	0	0	1	1	0	0	1.26523	1.3024	312.4	231.6	23.97	0.741357234	0.076728553	24
1924	4562	m24	2	19.148	2	Y	4	63.6	0	18	2	C	LMCI	MCI	2014/4/7	14.922	1.02058	1.4374	306.3	251.1	26.06	0.819784525	0.085079987	25	20	-0.772	0.527	1.169	-1.761	4.8288	4.9236	1445.78	NA	1	0	0	0	1	1	0	0	1.26523	1.3024	312.4	231.6	23.97	0.741357234	0.076728553	24
1926	4565	bl	0	15.289	2	Y	4	82.4	0	12	0	C	EMCI	MCI	2012/4/11	15.289	1.23947	1.2462	495.8	172	16.72	0.346914078	0.033723276	28	25	-0.176	-0.269	0.268	0.706	6.4404	3.1044	1323.23	0	1	0	1	0	1	1	0	0	1.23947	1.2462	495.8	172	16.72	0.346914078	0.033723276	28
1927	4565	m12	1	15.289	2	Y	4	82.4	0	12	0	C	EMCI	MCI	2013/2/28	24.228	NA	NA	NA	NA	NA	NA	NA	29	26	-0.021	-0.523	-0.253	0.706	6.4728	4.3752	1316.84	0	1	0	1	0	1	1	0	0	1.23947	1.2462	495.8	172	16.72	0.346914078	0.033723276	28
1928	4565	m24	2	15.289	2	Y	4	82.4	0	12	0	C	EMCI	MCI	2014/4/15	15.725	1.28211	NA	NA	NA	NA	NA	NA	28	24	0.203	-0.543	-0.116	-0.104	6.23569	5.66757	1327.82	0	1	0	1	0	1	1	0	0	1.23947	1.2462	495.8	172	16.72	0.346914078	0.033723276	28
1929	4566	bl	0	11.25	1	Y	2	83.4	1	12	1	B	CN	CN	2012/3/26	11.25	1.30354	1.1911	1653	347.4	33.37	0.210163339	0.020187538	29	26	1.186	1.368	1.275	-0.896	6.45	5.166	1394.28	0	NA	NA	NA	NA	NA	NA	NA	NA	1.30354	1.1911	1653	347.4	33.37	0.210163339	0.020187538	29
1930	4566	m12	1	11.25	1	Y	2	83.4	1	12	1	B	CN	CN	2013/3/27	13.284	NA	NA	NA	NA	NA	NA	NA	29	29	1.729	0.338	0.428	-0.104	6.4632	4.8096	1382.27	NA	NA	NA	NA	NA	NA	NA	NA	NA	1.30354	1.1911	1653	347.4	33.37	0.210163339	0.020187538	29
1931	4566	m24	2	11.25	4	Y	2	83.4	1	12	1	B	CN	MCI	2014/4/7	10.97	1.25623	1.2708	NA	NA	NA	NA	NA	30	27	1.684	1.465	1.076	-0.104	6.3624	5.6112	1390.11	NA	NA	NA	NA	NA	NA	NA	NA	NA	1.30354	1.1911	1653	347.4	33.37	0.210163339	0.020187538	29
1932	4566	m36	3	11.25	2	Y	2	83.4	1	12	1	B	CN	MCI	2015/3/26	15.995	NA	NA	NA	NA	NA	NA	NA	29	29	1.666	0.832	0.926	-0.104	NA	NA	NA	NA	NA	NA	NA	NA	NA	NA	NA	NA	1.30354	1.1911	1653	347.4	33.37	0.210163339	0.020187538	29
1933	4568	bl	0	14.488	3	Y	6	70.7	1	16	1	D	AD	Dementia	2012/3/19	14.488	1.14639	1.356	590.9	536.3	54.7	0.907598578	0.092570655	23	20	-0.516	0.796	1.133	0.706	5.63539	28.9444	1489.55	NA	NA	NA	NA	NA	NA	NA	NA	NA	1.14639	1.356	590.9	536.3	54.7	0.907598578	0.092570655	23
1934	4568	m12	1	14.488	3	Y	6	70.7	1	16	1	D	AD	Dementia	2013/5/13	25.202	NA	NA	NA	NA	NA	NA	NA	21	21	-1.088	0.323	0.173	-0.564	4.9237	29.6734	1375.51	NA	NA	NA	NA	NA	NA	NA	NA	NA	1.14639	1.356	590.9	536.3	54.7	0.907598578	0.092570655	23
1935	4568	m24	2	14.488	3	Y	6	70.7	1	16	1	D	AD	Dementia	2014/3/27	23.214	1.12274	1.4504	652.7	621.1	60.87	0.951585721	0.093258771	19	17	-0.755	-0.17	-0.359	-0.104	5.17001	38.6284	1481.46	NA	NA	NA	NA	NA	NA	NA	NA	NA	1.14639	1.356	590.9	536.3	54.7	0.907598578	0.092570655	23
1936	4571	bl	0	20.772	2	N	3	60.5	0	14	1	E	EMCI	MCI	2012/4/9	20.772	1.20029	0.9757	2125	270.9	25.68	0.127482353	0.012084706	29	28	1.19	1.605	0.87	0.706	7.8684	2.0748	1600.6	0	1	0	0	0	1	0	0	0	1.20029	0.9757	2125	270.9	25.68	0.127482353	0.012084706	29
1937	4571	m12	1	20.772	2	N	3	60.5	0	14	1	E	EMCI	MCI	2013/6/19	22.741	NA	NA	NA	NA	NA	NA	NA	30	29	1.733	1.359	0.87	0.706	7.76476	2.09837	1626.37	NA	1	0	0	0	1	0	0	0	1.20029	0.9757	2125	270.9	25.68	0.127482353	0.012084706	29
1938	4571	m24	2	20.772	2	N	3	60.5	0	14	1	E	EMCI	MCI	2014/4/10	21.208	1.2797	0.973	2288	323.5	28.86	0.14138986	0.012613636	30	28	0.408	0.407	0.393	0.706	7.682	1.87945	1637.92	NA	1	0	0	0	1	0	0	0	1.20029	0.9757	2125	270.9	25.68	0.127482353	0.012084706	29
1942	4576	bl	0	11.185	1	Y	2	70.5	1	14	0	B	CN	CN	2012/3/26	11.185	1.33862	1.1122	2254	590.1	55.14	0.261801242	0.024463177	30	28	1.406	1.906	1.037	-0.104	6.6864	1.4304	1260.33	1	NA	NA	NA	NA	NA	NA	NA	NA	1.33862	1.1122	2254	590.1	55.14	0.261801242	0.024463177	30
1943	4576	m12	1	11.185	1	Y	2	70.5	1	14	0	B	CN	CN	2013/4/3	15.236	NA	NA	NA	NA	NA	NA	NA	30	29	1.604	0.209	0.782	-0.104	6.6396	1.53	1260.55	NA	NA	NA	NA	NA	NA	NA	NA	NA	1.33862	1.1122	2254	590.1	55.14	0.261801242	0.024463177	30
1944	4576	m24	2	11.185	1	Y	2	70.5	1	14	0	B	CN	CN	2014/4/9	14.864	1.2688	1.1482	1922	700.8	65.53	0.364620187	0.034094693	28	21	1.472	0.12	1.079	-0.756	6.3218	1.98224	1260.28	NA	NA	NA	NA	NA	NA	NA	NA	NA	1.33862	1.1122	2254	590.1	55.14	0.261801242	0.024463177	30
1945	4577	bl	0	17.516	1	Y	2	84.7	0	20	2	B	CN	CN	2012/3/28	17.516	1.36357	1.1713	318.3	134.5	12.84	0.422557336	0.040339303	29	24	0.433	-0.334	1.389	-0.253	4.9788	6.0216	1290.73	0	1	0	0	0	1	1	0	0	1.36357	1.1713	318.3	134.5	12.84	0.422557336	0.040339303	29
1946	4577	m12	1	17.516	2	Y	2	84.7	0	20	2	B	CN	MCI	2013/4/18	23.822	NA	NA	NA	NA	NA	NA	NA	29	25	-0.003	-0.334	0.246	-0.104	4.94691	5.69709	1377.03	NA	1	0	0	0	1	1	0	0	1.36357	1.1713	318.3	134.5	12.84	0.422557336	0.040339303	29
1947	4577	m24	2	17.516	2	Y	2	84.7	0	20	2	B	CN	MCI	2014/4/16	27.701	NA	NA	NA	NA	NA	NA	NA	28	21	-0.164	0.12	0.46	-0.756	NA	NA	NA	NA	NA	NA	NA	NA	NA	NA	NA	NA	1.36357	1.1713	318.3	134.5	12.84	0.422557336	0.040339303	29
1948	4578	bl	0	2.942	1	Y	2	69.2	1	14	0	B	CN	CN	2012/3/27	2.942	1.2572	1.1266	2054	177.5	14.28	0.086416748	0.006952288	27	28	1.412	0.996	0.447	-0.564	8.0664	10.7544	1508.37	0	NA	NA	NA	NA	NA	NA	NA	NA	1.2572	1.1266	2054	177.5	14.28	0.086416748	0.006952288	27
1949	4578	m12	1	2.942	1	Y	2	69.2	1	14	0	B	CN	CN	2013/4/10	7.409	NA	NA	NA	NA	NA	NA	NA	28	28	2.003	1.405	0.708	-1.051	8.208	10.2456	1522.36	0	NA	NA	NA	NA	NA	NA	NA	NA	1.2572	1.1266	2054	177.5	14.28	0.086416748	0.006952288	27
1950	4578	m24	2	2.942	1	Y	2	69.2	1	14	0	B	CN	CN	2014/4/8	4.142	NA	NA	NA	NA	NA	NA	NA	29	29	1.69	1.234	0.199	0.706	8.154	12.7536	1517.64	1	NA	NA	NA	NA	NA	NA	NA	NA	1.2572	1.1266	2054	177.5	14.28	0.086416748	0.006952288	27
1951	4578	m48	4	2.942	1	Y	2	69.2	1	14	0	B	CN	CN	2016/3/21	9.676	NA	1.1721	1711	179.6	14.95	0.104967855	0.00873758	28	25	1.668	1.673	0.878	-0.253	8.07044	11.2447	1528.81	NA	NA	NA	NA	NA	NA	NA	NA	NA	1.2572	1.1266	2054	177.5	14.28	0.086416748	0.006952288	27
1952	4579	bl	0	9.857	1	N	1	84.9	0	12	0	A	CN	CN	2012/6/12	9.857	1.3551	0.8805	NA	NA	NA	NA	NA	30	26	-0.046	0.672	0.146	-0.104	6.1188	2.2224	1351.42	0	0	0	0	1	1	0	0	0	1.3551	0.8805	NA	NA	NA	NA	NA	30
1953	4579	m12	1	9.857	2	N	1	84.9	0	12	0	A	CN	MCI	2013/6/4	14.84	NA	NA	NA	NA	NA	NA	NA	29	25	0.136	-0.054	-0.05	0.706	6.09	3.612	1380.03	1	0	0	0	1	1	0	0	0	1.3551	0.8805	NA	NA	NA	NA	NA	30
1954	4579	m24	2	9.857	2	N	1	84.9	0	12	0	A	CN	MCI	2014/6/2	30.59	NA	0.8709	NA	NA	NA	NA	NA	28	25	0.148	-0.274	0.384	-0.984	5.87863	4.61187	1355.81	NA	NA	NA	NA	NA	NA	NA	NA	NA	1.3551	0.8805	NA	NA	NA	NA	NA	30
1955	4580	bl	0	14.288	1	Y	2	69.7	1	16	2	B	CN	CN	2012/4/26	14.288	1.34181	1.0278	857	281.3	25.42	0.32823804	0.02966161	30	27	1.054	0.078	1.902	0.706	6.5124	5.43	1240.55	0	1	0	0	0	1	1	0	0	1.34181	1.0278	857	281.3	25.42	0.32823804	0.02966161	30
1956	4580	m12	1	14.288	1	Y	2	69.7	1	16	2	B	CN	CN	2013/4/23	11.614	NA	NA	NA	NA	NA	NA	NA	30	28	1.298	1.101	1.384	0.706	6.582	5.5764	1299.24	0	1	0	0	0	1	1	0	0	1.34181	1.0278	857	281.3	25.42	0.32823804	0.02966161	30
1957	4580	m24	2	14.288	1	Y	2	69.7	1	16	2	B	CN	CN	2014/4/21	32.262	1.39342	1.0983	640.6	290.3	25.95	0.453168904	0.040508898	28	27	0.711	0.725	0.743	0.706	6.7236	11.7504	1273.11	0	1	0	0	0	1	1	0	0	1.34181	1.0278	857	281.3	25.42	0.32823804	0.02966161	30
1958	4582	bl	0	14.013	2	Y	4	66.6	1	16	1	C	LMCI	MCI	2012/3/26	14.013	1.02713	1.5151	786.9	321.5	33.56	0.408565256	0.042648367	27	20	-0.518	0.412	0.27	0.706	5.5692	2.6988	1277.33	0	0	0	1	0	0	0	0	0	1.02713	1.5151	786.9	321.5	33.56	0.408565256	0.042648367	27
1959	4582	m12	1	14.013	2	Y	4	66.6	1	16	1	C	LMCI	MCI	2013/3/25	15.174	NA	NA	NA	NA	NA	NA	NA	25	21	-0.915	-0.025	-0.135	-0.104	5.3916	1.2948	1337.21	NA	0	0	1	0	0	0	0	0	1.02713	1.5151	786.9	321.5	33.56	0.408565256	0.042648367	27
1960	4582	m24	2	14.013	2	Y	4	66.6	1	16	1	C	LMCI	MCI	2014/3/26	13.774	0.94617	1.5069	NA	NA	NA	NA	NA	27	23	-0.621	0.088	0.33	0.706	5.26327	2.72174	1338.49	NA	0	0	1	0	0	0	0	0	1.02713	1.5151	786.9	321.5	33.56	0.408565256	0.042648367	27
[truncated: 910 more rows]
[truncated: 8 more columns]
