# Supplementary material for: Plasma p-tau181 Level Predicts Neurodegeneration and Progression to Alzheimer's Dementia: A Longitudinal Study
Source: Front Neurol. 2021 Sep 7;12:695696. doi: 10.3389/fneur.2021.695696 (PMC8452983; doi:10.3389/fneur.2021.695696)
Supplement: Supplementary file 4 [file Data_Sheet_1.ZIP › DATA/raw data/ADNIMERGE.csv]

RID	PTID	VISCODE	SITE	COLPROT	ORIGPROT	EXAMDATE	DX_bl	AGE	PTGENDER	PTEDUCAT	PTETHCAT	PTRACCAT	PTMARRY	APOE4	FDG	PIB	AV45	ABETA	TAU	PTAU	CDRSB	ADAS11	ADAS13	ADASQ4	MMSE	RAVLT_immediate	RAVLT_learning	RAVLT_forgetting	RAVLT_perc_forgetting	LDELTOTAL	DIGITSCOR	TRABSCOR	FAQ	MOCA	EcogPtMem	EcogPtLang	EcogPtVisspat	EcogPtPlan	EcogPtOrgan	EcogPtDivatt	EcogPtTotal	EcogSPMem	EcogSPLang	EcogSPVisspat	EcogSPPlan	EcogSPOrgan	EcogSPDivatt	EcogSPTotal	FLDSTRENG
2	011_S_0002	bl	11	ADNI1	ADNI1	2005-09-08	CN	74.3	Male	16	Not Hisp/Latino	White	Married	0	1.36665						0	10.67	18.67	5	28	44	4	6	54.5455	10	34	112.0	0
3	011_S_0003	bl	11	ADNI1	ADNI1	2005-09-12	AD	81.3	Male	18	Not Hisp/Latino	White	Married	1	1.08355			741.5	239.7	22.83	4.5	22	31	8	20	22	1	4	100	2	25	148.0	10
3	011_S_0003	m06	11	ADNI1	ADNI1	2006-03-13	AD	81.3	Male	18	Not Hisp/Latino	White	Married	1	1.05803						6	19	30	10	24	19	2	6	100		19	135.0	12
3	011_S_0003	m12	11	ADNI1	ADNI1	2006-09-12	AD	81.3	Male	18	Not Hisp/Latino	White	Married	1	1.0969			601.4	251.7	24.18	3.5	24	35	10	17	31	2	7	100	0	21	126.0	17
3	011_S_0003	m24	11	ADNI1	ADNI1	2007-09-12	AD	81.3	Male	18	Not Hisp/Latino	White	Married	1	1.03258						8	25.67	37.67	10	19	23	1	5	100	0	16	275.0	14
4	022_S_0004	bl	22	ADNI1	ADNI1	2005-11-08	LMCI	67.5	Male	10	Hisp/Latino	White	Married	0				1501	153.1	13.29	1	14.33	21.33	6	27	37	7	4	36.3636	4	25	271.0	0
4	022_S_0004	m06	22	ADNI1	ADNI1	2006-05-02	LMCI	67.5	Male	10	Hisp/Latino	White	Married	0							0.5	17.33	25.33	7	28	33	7	1	11.1111		24	141.0	0
4	022_S_0004	m12	22	ADNI1	ADNI1	2006-11-14	LMCI	67.5	Male	10	Hisp/Latino	White	Married	0				1176	159.7	13.3	1	15	22	7	26	37	4	1	12.5	5	30	240.0	0
4	022_S_0004	m18	22	ADNI1	ADNI1	2007-05-14	LMCI	67.5	Male	10	Hisp/Latino	White	Married	0							1	20.33	28.33	7	27	44	8	2	16.6667		28	144.0	1
4	022_S_0004	m36	22	ADNI1	ADNI1	2008-11-18	LMCI	67.5	Male	10	Hisp/Latino	White	Married	0							1	18	25	7	25	44	7	2	18.1818	3	29	230.0	0
5	011_S_0005	bl	11	ADNI1	ADNI1	2005-09-07	CN	73.7	Male	16	Not Hisp/Latino	White	Married	0	1.29343			547.3	337	33.43	0	8.67	14.67	4	29	37	4	4	44.4444	12	38	90.0	0
5	011_S_0005	m06	11	ADNI1	ADNI1	2006-03-09	CN	73.7	Male	16	Not Hisp/Latino	White	Married	0	1.30447						0	11	15	3	29	36	4	8	80		42	116.0	0
5	011_S_0005	m12	11	ADNI1	ADNI1	2006-09-05	CN	73.7	Male	16	Not Hisp/Latino	White	Married	0	1.28333			472.8	334.1	34.04	1.5	5.67		3	30	40	6	6	50	15	44	83.0	0
5	011_S_0005	m24	11	ADNI1	ADNI1	2007-09-07	CN	73.7	Male	16	Not Hisp/Latino	White	Married	0	1.36288						0	7	11	3	29	36	4	3	37.5	13	42	68.0	0
5	011_S_0005	m36	11	ADNI1	ADNI1	2008-09-10	CN	73.7	Male	16	Not Hisp/Latino	White	Married	0	1.33866						1	6.67	11.67	4	30	42	6	6	54.5455	18	40	85.0	0
6	100_S_0006	bl	100	ADNI1	ADNI1	2005-11-29	LMCI	80.4	Female	13	Not Hisp/Latino	White	Married	0							0.5	18.67	25.67	7	25	30	1	5	83.3333	3	34	168.0	0
6	100_S_0006	m06	100	ADNI1	ADNI1	2006-06-01	LMCI	80.4	Female	13	Not Hisp/Latino	White	Married	0							1	19	26	7	21	41	6	7	63.6364		32	145.0	0
6	100_S_0006	m12	100	ADNI1	ADNI1	2006-11-20	LMCI	80.4	Female	13	Not Hisp/Latino	White	Married	0							1.5	18.67	25.67	7	26	31	4	8	100	0	33	153.0	0
6	100_S_0006	m18	100	ADNI1	ADNI1	2007-05-15	LMCI	80.4	Female	13	Not Hisp/Latino	White	Married	0							2	11.33	21.33	9	24	31	3	6	85.7143		33	94.0	2
6	100_S_0006	m36	100	ADNI1	ADNI1	2008-12-08	LMCI	80.4	Female	13	Not Hisp/Latino	White	Married	0							2	17.67	26.67	9	22	26	3	6	85.7143	0	28	209.0	6
7	022_S_0007	bl	22	ADNI1	ADNI1	2005-10-06	AD	75.4	Male	10	Hisp/Latino	More than one	Married	1							6	27.33	40.33	10	20	17	2	3	75	0	9	300.0	17
7	022_S_0007	m06	22	ADNI1	ADNI1	2006-04-13	AD	75.4	Male	10	Hisp/Latino	More than one	Married	1							6	32.67	45.67	10	23	19	2	4	80		7	300.0	17
10	011_S_0010	bl	11	ADNI1	ADNI1	2005-11-10	AD	73.9	Female	12	Not Hisp/Latino	White	Married	1	1.11532			357.4	329.9	31.26	5	12.33	24.33	10	24	20	2	5	100	2	27	100.0	11
10	011_S_0010	m06	11	ADNI1	ADNI1	2006-05-09	AD	73.9	Female	12	Not Hisp/Latino	White	Married	1	1.07558						2.5	14.33	24.33	9	26	20	1	3	75		25	218.0	12
10	011_S_0010	m12	11	ADNI1	ADNI1	2006-11-09	AD	73.9	Female	12	Not Hisp/Latino	White	Married	1	1.00721			340	287.7	27.37	4	23.33	35.33	9	25	21	2	5	100	1	24	144.0	15
10	011_S_0010	m24	11	ADNI1	ADNI1	2007-11-07	AD	73.9	Female	12	Not Hisp/Latino	White	Married	1	0.959766						5	19.33	30.33	10	28	15	0	3	100	0	16	280.0	20
14	022_S_0014	bl	22	ADNI1	ADNI1	2005-11-04	CN	78.5	Female	12	Hisp/Latino	White	Divorced	0	1.25096			1582	203.6	16.68	0	4.33	8.33	4	29	45	6	4	36.3636	10	30	101.0	0
14	022_S_0014	m06	22	ADNI1	ADNI1	2006-05-02	CN	78.5	Female	12	Hisp/Latino	White	Divorced	0	1.34781						0	4.67	6.67	2	29	38	6	4	40		37	186.0	0
14	022_S_0014	m12	22	ADNI1	ADNI1	2006-11-27	CN	78.5	Female	12	Hisp/Latino	White	Divorced	0							0	6.33	7.33	1	28	30	3	1	14.2857	13	40	131.0	0
14	022_S_0014	m24	22	ADNI1	ADNI1	2007-11-27	CN	78.5	Female	12	Hisp/Latino	White	Divorced	0	1.32835						0	8	11	2	30	39	7	5	45.4545	12	36	99.0	0
14	022_S_0014	m36	22	ADNI1	ADNI1	2008-11-05	CN	78.5	Female	12	Hisp/Latino	White	Divorced	0	1.30441						0.5	5.67	6.67	1	29	37	6	1	11.1111	12	34	179.0	0
15	100_S_0015	bl	100	ADNI1	ADNI1	2005-10-18	CN	80.8	Male	18	Not Hisp/Latino	White	Married	1							0	7	9	2	29	50	5	3	25	19	63	49.0	0
15	100_S_0015	m12	100	ADNI1	ADNI1	2006-10-13	CN	80.8	Male	18	Not Hisp/Latino	White	Married	1							0	6.67	8.67	2	27	51	7	5	38.4615	15	64	40.0	2
15	100_S_0015	m36	100	ADNI1	ADNI1	2008-10-28	CN	80.8	Male	18	Not Hisp/Latino	White	Married	1							0	4	8	4	30	47	5	4	36.3636	14	64	47.0	0
16	011_S_0016	bl	11	ADNI1	ADNI1	2005-10-13	CN	65.4	Male	9	Not Hisp/Latino	Black	Married	1	1.38702			550.6	170.5	15.88	0	10.33	14.33	4	28	40	8	6	50	9	46	79.0	0
16	011_S_0016	m06	11	ADNI1	ADNI1	2006-04-12	CN	65.4	Male	9	Not Hisp/Latino	Black	Married	1	1.42584						0	8.33	14.33	6	29	33	4	6	66.6667		45	62.0	0
16	011_S_0016	m12	11	ADNI1	ADNI1	2006-10-11	CN	65.4	Male	9	Not Hisp/Latino	Black	Married	1	1.32165			682.7	203.7	19.88	0	8.33	12.33	4	30	32	3	-2	-28.5714	12	47	66.0	0
16	011_S_0016	m24	11	ADNI1	ADNI1	2007-09-17	CN	65.4	Male	9	Not Hisp/Latino	Black	Married	1	1.23611						0	7.33	12.33	5	28	36	1	-1	-14.2857	7	45	110.0	0
16	011_S_0016	m36	11	ADNI1	ADNI1	2008-10-17	CN	65.4	Male	9	Not Hisp/Latino	Black	Married	1	1.23157						0	5.67	10.67	5	26	28	5	4	50	10	47	217.0	0
21	011_S_0021	bl	11	ADNI1	ADNI1	2005-10-24	CN	72.6	Female	18	Not Hisp/Latino	Black	Divorced	0	1.37788						0	6.67	9.67	3	30	53	8	1	7.14286	11	44	76.0	0
21	011_S_0021	m12	11	ADNI1	ADNI1	2006-11-01	CN	72.6	Female	18	Not Hisp/Latino	Black	Divorced	0	1.38074						0	3.33	3.33	0	30	53	9	4	26.6667	12	46	61.0	0
21	011_S_0021	m24	11	ADNI1	ADNI1	2007-10-31	CN	72.6	Female	18	Not Hisp/Latino	Black	Divorced	0	1.36349						0	2.67	6.67	4	29	57	7	1	7.14286	9	40	75.0	0
21	011_S_0021	m36	11	ADNI1	ADNI1	2008-10-22	CN	72.6	Female	18	Not Hisp/Latino	Black	Divorced	0	1.29377						0	1	1	0	30	53	10	1	7.14286	12	47	62.0	0
23	011_S_0023	bl	11	ADNI1	ADNI1	2005-11-08	CN	71.7	Male	14	Not Hisp/Latino	Black	Widowed	0	1.36097			1647	181.1	16.74	0	4	8	4	26	40	7	7	63.6364	8	43	114.0	0
23	011_S_0023	m06	11	ADNI1	ADNI1	2006-05-08	CN	71.7	Male	14	Not Hisp/Latino	Black	Widowed	0	1.41981						0	4	8	3	28	34	3	5	62.5		38	79.0	0
23	011_S_0023	m12	11	ADNI1	ADNI1	2006-11-21	CN	71.7	Male	14	Not Hisp/Latino	Black	Widowed	0	1.4937			1466	194.3	17.47	0	5	8	3	28	44	8	5	41.6667	19	43	82.0	0
23	011_S_0023	m24	11	ADNI1	ADNI1	2007-11-20	CN	71.7	Male	14	Not Hisp/Latino	Black	Widowed	0	1.37012						0	4	6	2	29	37	5	2	20	13	37	118.0	0
23	011_S_0023	m36	11	ADNI1	ADNI1	2008-11-25	CN	71.7	Male	14	Not Hisp/Latino	Black	Widowed	0	1.3872						0	4.67	6.67	2	28	36	4	3	33.3333	13	43	99.0	0
5282	082_S_5282	bl	82	ADNI2	ADNI2	2013-09-09	SMC	66.9	Male	17	Not Hisp/Latino	White	Married	1	1.1358		1.32679	558.9	170.7	15.63	0	10	15	5	29	42	5	2	20	13		57.0	0									1.625	1.33333	1.14286	1.2	1	1	1.25641
5280	100_S_5280	m24	100	ADNI2	ADNI2	2015-09-29	SMC	67.5	Male	16	Not Hisp/Latino	Black	Never married	0			0.982566				0	2	3	1	30	38	6	5	50	12		67.0	0	27	1.625	1.11111	1.14286	1.2	1.66667	1.5	1.35897
29	067_S_0029	bl	67	ADNI1	ADNI1	2005-10-31	AD	64.1	Male	18	Not Hisp/Latino	White	Married	1				442.9	265.2	27.24	4	21.33	34.33	10	21	15	1	4	100	0	3	300.0	10
29	067_S_0029	m06	67	ADNI1	ADNI1	2006-05-02	AD	64.1	Male	18	Not Hisp/Latino	White	Married	1							5	22.67	36.67	10	22	15	1	4	100		0		11
29	067_S_0029	m12	67	ADNI1	ADNI1	2006-11-08	AD	64.1	Male	18	Not Hisp/Latino	White	Married	1				518.8	288.8	28.6	4.5	21.33	36.33	10	16	0	0	0		0	0	0.0	22
29	067_S_0029	m24	67	ADNI1	ADNI1	2008-05-19	AD	64.1	Male	18	Not Hisp/Latino	White	Married	1							8	42.67	57.67	10	15	0	0	0		0	0	300.0	26
5280	100_S_5280	m06	100	ADNI2	ADNI2	2014-03-06	SMC	67.5	Male	16	Not Hisp/Latino	Black	Never married	0							0	3	4	1	29	54	6	2	16.6667			66.0	0	24	1.875	1	1	1.2	1.4	1.25	1.28947	1.75	1.11111	1.33333	1.2		1.25	1.4
33	035_S_0033	m12	35	ADNI1	ADNI1	2006-12-14	LMCI	83.3	Male	20	Not Hisp/Latino	White	Married	0	1.12316			643.2	338.6	35.47	2.5	17	27	9	28	19	3	5	100	0	45	186.0	12
33	035_S_0033	m36	35	ADNI1	ADNI1	2009-01-09	LMCI	83.3	Male	20	Not Hisp/Latino	White	Married	0	1.07884						3	22	32	10	25	11	1	3	100	0	44	227.0	5
35	100_S_0035	bl	100	ADNI1	ADNI1	2005-11-08	CN	76.9	Male	18	Not Hisp/Latino	White	Married	0							0	6	9	2	30	42	3	2	22.2222	12	45	60.0	0
35	100_S_0035	m06	100	ADNI1	ADNI1	2006-05-23	CN	76.9	Male	18	Not Hisp/Latino	White	Married	0				709.6	171.8	21.7	0	5.67	11.67	4	29	40	6	4	40		44	54.0	0
35	100_S_0035	m12	100	ADNI1	ADNI1	2006-11-21	CN	76.9	Male	18	Not Hisp/Latino	White	Married	0				789.7	244.9	25.73	1	4.33	8.33	4	29	37	4	2	20	10	41	69.0	0
35	100_S_0035	m36	100	ADNI1	ADNI1	2008-11-17	CN	76.9	Male	18	Not Hisp/Latino	White	Married	0							0	3	8	4	30	31	7	4	50	14	43	61.0	0
38	067_S_0038	bl	67	ADNI1	ADNI1	2005-12-15	LMCI	76.8	Male	12	Not Hisp/Latino	White	Married	0				874.1	153.2	13.45	1	11.33	16.33	4	25	27	2	1	16.6667	3	19	300.0	1
38	067_S_0038	m06	67	ADNI1	ADNI1	2006-06-23	LMCI	76.8	Male	12	Not Hisp/Latino	White	Married	0							0.5	11.67	18.67	5	27	21	6	6	85.7143		23	209.0	0
38	067_S_0038	m12	67	ADNI1	ADNI1	2006-12-07	LMCI	76.8	Male	12	Not Hisp/Latino	White	Married	0							1	6	12	4	29	30	5	6	66.6667	6	27	153.0	2
40	099_S_0040	bl	99	ADNI1	ADNI1	2005-12-14	CN	73.2	Male	18	Not Hisp/Latino	White	Married	0				1526	147.8	12.5	0	8.33	12.33	4	29	44	6	2	16.6667	11	49	87.0	0
40	099_S_0040	m06	99	ADNI1	ADNI1	2006-05-26	CN	73.2	Male	18	Not Hisp/Latino	White	Married	0							0	6.33	10.33	3	28	43	7	5	41.6667		43	126.0	0
40	099_S_0040	m24	99	ADNI1	ADNI1	2007-12-21	CN	73.2	Male	18	Not Hisp/Latino	White	Married	0							0	4	7	3	29	48	8	7	53.8462	14	54	66.0	0
40	099_S_0040	m36	99	ADNI1	ADNI1	2009-01-16	CN	73.2	Male	18	Not Hisp/Latino	White	Married	0							0	7	8	1	28	48	7	7	53.8462	12	48	81.0	0
41	007_S_0041	m06	7	ADNI1	ADNI1	2006-05-15	LMCI	70.9	Female	14	Not Hisp/Latino	White	Married	2							2	14.67	25.67	10	25	23	0	4	80		56	55.0	3
42	023_S_0042	bl	23	ADNI1	ADNI1	2005-11-10	LMCI	72.8	Male	18	Not Hisp/Latino	White	Married	0				1258	250.1	18.23	0.5	7	12	5	30	29	6	8	88.8889	1	47	101.0	2
42	023_S_0042	m06	23	ADNI1	ADNI1	2006-05-02	LMCI	72.8	Male	18	Not Hisp/Latino	White	Married	0							1	4.67	9.67	5	28	22	3	4	80		43	92.0	1
42	023_S_0042	m12	23	ADNI1	ADNI1	2006-11-09	LMCI	72.8	Male	18	Not Hisp/Latino	White	Married	0				766.5	205.4	18.4	2	11	15	4	24	30	1	7	100	0	44	105.0	2
42	023_S_0042	m18	23	ADNI1	ADNI1	2007-05-10	LMCI	72.8	Male	18	Not Hisp/Latino	White	Married	0							2	11.67	20.67	9	21	28	0	5	100		47	76.0	3
42	023_S_0042	m24	23	ADNI1	ADNI1	2007-11-30	LMCI	72.8	Male	18	Not Hisp/Latino	White	Married	0				1224	208.7	18.44	3	9.33	18.33	9	22	25	2	7	100	0	43	81.0	12
42	023_S_0042	m36	23	ADNI1	ADNI1	2008-12-05	LMCI	72.8	Male	18	Not Hisp/Latino	White	Married	0							5	13.33	22.33	9	23	23	2	6	100	0	45	93.0	16
42	023_S_0042	m48	23	ADNI1	ADNI1	2010-03-18	LMCI	72.8	Male	18	Not Hisp/Latino	White	Married	0				1011	211.5	18.1	4.5	20.67	30.67	10	23	20	0	4	100	0	38	160.0	16
5280	100_S_5280	bl	100	ADNI2	ADNI2	2013-09-17	SMC	67.5	Male	16	Not Hisp/Latino	Black	Never married	0	1.25096		0.983143	731.8	101.2	10.08	0	3	5	1	30	42	7	2	20	15		72.0	0	28	1.875	1	1	1	2	2	1.4359	1.625	1.11111	1.28571	1	1.25	1	1.25
5279	082_S_5279	bl	82	ADNI2	ADNI2	2013-10-23	SMC	68.5	Male	20	Not Hisp/Latino	White	Married	0	1.49677		0.985156	992.8	170.4	16.66	0	4	7	3	30	61	6	3	20	20		40.0	0	27	1.25	1.44444	1	1	1.16667	1.75	1.25641	1.875	1.22222	1.28571	1	1.33333	1.33333	1.37838
43	018_S_0043	bl	18	ADNI1	ADNI1	2006-02-03	CN	76.2	Male	16	Not Hisp/Latino	White	Married	0	1.30543			894.4	254.2	24.25	0	7	10	2	29	53	6	2	15.3846	15	48	68.0	0
43	018_S_0043	m06	18	ADNI1	ADNI1	2006-08-09	CN	76.2	Male	16	Not Hisp/Latino	White	Married	0	1.31873						0	6.33	10.33	3	30	44	5	4	44.4444		45	66.0	0
43	018_S_0043	m12	18	ADNI1	ADNI1	2007-02-06	CN	76.2	Male	16	Not Hisp/Latino	White	Married	0							0				29	41	8	1	8.33333	17	52	69.0	0
43	018_S_0043	m36	18	ADNI1	ADNI1	2009-02-13	CN	76.2	Male	16	Not Hisp/Latino	White	Married	0	1.30174						0	5.67	8.67	2	30	38	5	3	30	21	53	73.0	0
43	018_S_0043	m48	18	ADNI1	ADNI1	2010-02-19	CN	76.2	Male	16	Not Hisp/Latino	White	Married	0	1.2868						0	6	9	2	30	52	7	0	0	20	53	48.0	0
44	022_S_0044	m06	22	ADNI1	ADNI1	2006-05-19	LMCI	85.8	Female	16	Not Hisp/Latino	White	Married	0							2					30	2	7	100		52	70.0	3
45	067_S_0045	bl	67	ADNI1	ADNI1	2006-01-11	LMCI	85.9	Male	18	Not Hisp/Latino	White	Never married	1				383.3	526	58.65	1	15.33	23.33	7	29	24	1	5	100	1	40	178.0	1
45	067_S_0045	m06	67	ADNI1	ADNI1	2006-07-13	LMCI	85.9	Male	18	Not Hisp/Latino	White	Never married	1							1	20.33	28.33	7	27	25	3	6	100		31	110.0	2
47	100_S_0047	bl	100	ADNI1	ADNI1	2005-12-15	CN	84.7	Male	20	Not Hisp/Latino	White	Married	0	1.43036			1410	224.4	21.4	0	8	11	2	30	41	9	1	9.09091	13	36	121.0	0
47	100_S_0047	m06	100	ADNI1	ADNI1	2006-06-20	CN	84.7	Male	20	Not Hisp/Latino	White	Married	0	1.36653						0	5	8	2	28	41	5	1	10		36	62.0	0
47	100_S_0047	m12	100	ADNI1	ADNI1	2006-12-12	CN	84.7	Male	20	Not Hisp/Latino	White	Married	0	1.44195			1257	233.8	21.4	0.5	2.67	5.67	2	30	43	4	1	11.1111	20	33	83.0	0
47	100_S_0047	m36	100	ADNI1	ADNI1	2008-12-16	CN	84.7	Male	20	Not Hisp/Latino	White	Married	0	1.40526						0	6.67	12.67	4	30	44	5	4	40	18	34	102.0	0
50	123_S_0050	m18	123	ADNI1	ADNI1	2007-06-20	LMCI	77.6	Male	16	Not Hisp/Latino	White	Married	0							5	24.33	37.33	9	20	29	1	5	83.3333		7	300.0	23
51	099_S_0051	bl	99	ADNI1	ADNI1	2005-12-08	LMCI	66.5	Male	18	Not Hisp/Latino	White	Married	2	1.36619			352.5	285.1	28.4	1	9.67	17.67	7	27	29	1	4	57.1429	7	50	94.0	2
51	099_S_0051	m06	99	ADNI1	ADNI1	2006-05-30	LMCI	66.5	Male	18	Not Hisp/Latino	White	Married	2	1.46742						0.5	9	16	6	28	27	3	6	85.7143		49	75.0	3
51	099_S_0051	m12	99	ADNI1	ADNI1	2006-12-26	LMCI	66.5	Male	18	Not Hisp/Latino	White	Married	2	1.33238			326.1	258.8	25.79	0.5	7	15	7	28	23	0	3	75	2	44	107.0	6
51	099_S_0051	m18	99	ADNI1	ADNI1	2007-07-03	LMCI	66.5	Male	18	Not Hisp/Latino	White	Married	2	1.42206						1	9	16	7	29	22	3	6	100		49	72.0	0
51	099_S_0051	m24	99	ADNI1	ADNI1	2007-12-11	LMCI	66.5	Male	18	Not Hisp/Latino	White	Married	2	1.42354						1.5	7.33	16.33	8	28	25	2	5	83.3333	2	50	72.0	8
51	099_S_0051	m36	99	ADNI1	ADNI1	2008-12-11	LMCI	66.5	Male	18	Not Hisp/Latino	White	Married	2	1.41052						3	8	18	9	26	23	2	5	100	0	46	87.0	18
53	011_S_0053	bl	11	ADNI1	ADNI1	2005-11-29	AD	80.1	Male	12	Not Hisp/Latino	White	Married	0	1.10073						4	18.33	28.33	6	23	22	1	4	80	1	19	300.0	12
53	011_S_0053	m06	11	ADNI1	ADNI1	2006-05-30	AD	80.1	Male	12	Not Hisp/Latino	White	Married	0	1.076						5.5	25.33	35.33	7	20	21	1	5	100		20		13
53	011_S_0053	m12	11	ADNI1	ADNI1	2006-11-28	AD	80.1	Male	12	Not Hisp/Latino	White	Married	0	1.06291						10	20.33	29.33	6	18	17	1	2	50	0	19		12
53	011_S_0053	m24	11	ADNI1	ADNI1	2007-11-29	AD	80.1	Male	12	Not Hisp/Latino	White	Married	0	0.933999						9	21.33	35.33	9	18	12	1	3	100	0	3		15
54	099_S_0054	bl	99	ADNI1	ADNI1	2005-12-16	LMCI	81	Female	20	Not Hisp/Latino	White	Married	0	0.935685						2.5	20.33	32.33	10	27	26	3	6	100	0	20	201.0	12
54	099_S_0054	m06	99	ADNI1	ADNI1	2006-07-13	LMCI	81	Female	20	Not Hisp/Latino	White	Married	0	1.01491						4	24.33	36.33	10	23	17	2	4	100		30	160.0	15
54	099_S_0054	m12	99	ADNI1	ADNI1	2006-12-27	LMCI	81	Female	20	Not Hisp/Latino	White	Married	0	0.992752						4.5	28	39	10	23	21	4	6	100	0	25	193.0	20
54	099_S_0054	m24	99	ADNI1	ADNI1	2007-12-28	LMCI	81	Female	20	Not Hisp/Latino	White	Married	0	0.877686						9	22.67	34.67	10	19	21	2	6	100	0	22	300.0	23
55	018_S_0055	m06	18	ADNI1	ADNI1	2006-07-18	CN	75.5	Male	20	Not Hisp/Latino	White	Married	0	1.44459						0	2.67	6.67	2	29	56	5	2	15.3846		40	105.0	0
56	067_S_0056	bl	67	ADNI1	ADNI1	2005-12-22	CN	69.6	Female	13	Not Hisp/Latino	Black	Widowed	0				1048	128.2	12.23	0	3	3	0	28	48	10	4	28.5714	6	66	60.0	0
56	067_S_0056	m06	67	ADNI1	ADNI1	2006-07-07	CN	69.6	Female	13	Not Hisp/Latino	Black	Widowed	0							0	1.67	2.67	1	29	32	9	6	50		64	68.0	0
56	067_S_0056	m12	67	ADNI1	ADNI1	2006-12-12	CN	69.6	Female	13	Not Hisp/Latino	Black	Widowed	0				988.7	124.2	11.55	0	3	5	2	29	45	13	4	26.6667	6	68	84.0	0
56	067_S_0056	m36	67	ADNI1	ADNI1	2008-12-09	CN	69.6	Female	13	Not Hisp/Latino	Black	Widowed	0							0.5	5.67	7.67	2	29	37	5	0	0	8	60	76.0	0
56	067_S_0056	m60	67	ADNIGO	ADNI1	2010-12-10	CN	69.6	Female	13	Not Hisp/Latino	Black	Widowed	0	1.41545		0.964111	1198	154.9	15.18	0	4	5	1	28	42	10	10	76.9231	9			0	22	1.125	1.11111	1	1	1	1	1.05128	1.25	1.11111	1.14286	1	1	1	1.10256
5278	082_S_5278	m06	82	ADNI2	ADNI2	2014-04-09	SMC	80.2	Male	19	Not Hisp/Latino	White	Never married	1							0	3	6	2	30	39	3	5	55.5556			85.0	0	29	1.125	1	1.28571	1	1.33333	1	1.12821	1.125	1	1	1	1	1	1.02564
57	018_S_0057	bl	18	ADNI1	ADNI1	2006-01-06	LMCI	77.3	Male	20	Not Hisp/Latino	White	Married	1	1.10829			597.1	294.1	30.25	1.5	15.67	19.67	3	27	29	6	8	100	3	20	151.0	7
57	018_S_0057	m06	18	ADNI1	ADNI1	2006-08-18	LMCI	77.3	Male	20	Not Hisp/Latino	White	Married	1	1.09869						1.5	16	24	6	25	20	6	3	50		13	173.0	2
57	018_S_0057	m12	18	ADNI1	ADNI1	2007-01-05	LMCI	77.3	Male	20	Not Hisp/Latino	White	Married	1	1.05867			388.6	268	28.04	3	31	41	10	22	12	0	2	100	3	23	180.0	10
57	018_S_0057	m18	18	ADNI1	ADNI1	2007-08-21	LMCI	77.3	Male	20	Not Hisp/Latino	White	Married	1	0.9918						4	33	48	10	23	8	3	3	100		9	300.0	13
58	023_S_0058	bl	23	ADNI1	ADNI1	2005-12-12	CN	70.1	Male	16	Not Hisp/Latino	White	Married	1							0	4.67	9.67	4	30	44	6	1	9.09091	16	45	77.0	0
58	023_S_0058	m06	23	ADNI1	ADNI1	2006-06-13	CN	70.1	Male	16	Not Hisp/Latino	White	Married	1							0	8.67	12.67	4	28	42	6	3	27.2727		40	67.0	0
58	023_S_0058	m12	23	ADNI1	ADNI1	2006-12-19	CN	70.1	Male	16	Not Hisp/Latino	White	Married	1							0	5.67	9.67	4	30	35	2	1	12.5	16	47	49.0	0
58	023_S_0058	m24	23	ADNI1	ADNI1	2007-12-06	CN	70.1	Male	16	Not Hisp/Latino	White	Married	1							0	7.67	12.67	5	29	42	4	4	40	15	45	53.0	0
58	023_S_0058	m36	23	ADNI1	ADNI1	2008-12-09	CN	70.1	Male	16	Not Hisp/Latino	White	Married	1							0	4	7	3	29	41	7	1	9.09091	14	38	58.0	0
58	023_S_0058	m48	23	ADNI1	ADNI1	2010-03-19	CN	70.1	Male	16	Not Hisp/Latino	White	Married	1							0	9	14	5	30	42	4	0	0	17	43	55.0	0
59	067_S_0059	bl	67	ADNI1	ADNI1	2005-12-22	CN	70.9	Female	13	Not Hisp/Latino	Black	Widowed	0				1605	186.4	16.69	0	7	10	3	29	47	7	1	9.09091	9	48	105.0	0
59	067_S_0059	m06	67	ADNI1	ADNI1	2006-07-07	CN	70.9	Female	13	Not Hisp/Latino	Black	Widowed	0							0	3.33	4.33	1	29	55	6	0	0		48	81.0	0
59	067_S_0059	m12	67	ADNI1	ADNI1	2006-12-12	CN	70.9	Female	13	Not Hisp/Latino	Black	Widowed	0				1410	164	14.66	0.5	4.33	5.33	1	26	62	6	2	13.3333	13	52	102.0	0
59	067_S_0059	m36	67	ADNI1	ADNI1	2008-12-09	CN	70.9	Female	13	Not Hisp/Latino	Black	Widowed	0							0.5	5.67	7.67	2	30	42	9	2	16.6667	13	38	145.0	0
59	067_S_0059	m60	67	ADNIGO	ADNI1	2010-12-10	CN	70.9	Female	13	Not Hisp/Latino	Black	Widowed	0	1.39433		0.998996	1616	180.1	16.22	0	7	9	2	27	28	6	7	87.5	10		96.0	0	20	1.125	1.22222	1.14286	1	1	1	1.10256	1	1	1	1	1	1	1
5278	082_S_5278	bl	82	ADNI2	ADNI2	2013-09-04	SMC	80.2	Male	19	Not Hisp/Latino	White	Never married	1	1.22315		1.22623	1336	347.8	31.48	0	3	10	5	29	36	8	7	63.6364	10		111.0	0	28	1.875	1.22222	1.14286	1	1.33333	1	1.30769	1.25	1	1	1	1	1	1.05128
60	099_S_0060	bl	99	ADNI1	ADNI1	2006-01-09	LMCI	70	Male	20	Not Hisp/Latino	White	Married	1							1	14	19	5	27	32	4	3	42.8571	1	36	61.0	2
60	099_S_0060	m06	99	ADNI1	ADNI1	2006-07-24	LMCI	70	Male	20	Not Hisp/Latino	White	Married	1							3	9.33	16.33	7	25	27	1	4	66.6667		31	68.0	9
60	099_S_0060	m12	99	ADNI1	ADNI1	2007-01-11	LMCI	70	Male	20	Not Hisp/Latino	White	Married	1							2	11.67	20.67	9	26	30	6	3	33.3333	2	36	65.0	10
60	099_S_0060	m18	99	ADNI1	ADNI1	2007-07-12	LMCI	70	Male	20	Not Hisp/Latino	White	Married	1							3.5	11.33	15.33	4	24	27	-1	0	0		36	101.0	11
61	023_S_0061	bl	23	ADNI1	ADNI1	2005-12-15	CN	77	Female	15	Not Hisp/Latino	Black	Widowed	0				1288	247	22.08	0	3	5	2	29	34	3	2	25	6	41	87.0	0
61	023_S_0061	m06	23	ADNI1	ADNI1	2006-06-15	CN	77	Female	15	Not Hisp/Latino	Black	Widowed	0							0	10.67	14.67	4	29	30	3	0	0		45	91.0	0
61	023_S_0061	m12	23	ADNI1	ADNI1	2006-12-07	CN	77	Female	15	Not Hisp/Latino	Black	Widowed	0				929.8	249.2	22.39	0	10	13	3	28	39	5	2	22.2222	12	38	66.0	0
61	023_S_0061	m24	23	ADNI1	ADNI1	2007-12-13	CN	77	Female	15	Not Hisp/Latino	Black	Widowed	0				995.7	250.5	22.52	0.5	5	11	6	27	31	5	3	37.5	7	44	59.0	0
61	023_S_0061	m36	23	ADNI1	ADNI1	2008-12-19	CN	77	Female	15	Not Hisp/Latino	Black	Widowed	0							0.5	6.67	9.67	3	28	36	4	7	77.7778	7	48	55.0	0
61	023_S_0061	m48	23	ADNI1	ADNI1	2010-02-25	CN	77	Female	15	Not Hisp/Latino	Black	Widowed	0				1018	291.6	26.13	0.5	9.67	16.67	7	26	32	2	2	28.5714	6	43	108.0	0
5277	027_S_5277	m24	27	ADNI2	ADNI2	2015-08-31	SMC	71.8	Female	15	Not Hisp/Latino	White	Widowed	1			1.63339	760.1	341.2	36.21	0.5	7	10	3	24	25	1	5	100	3		105.0	1	25	2.5	2.66667	1.28571	1.2	1.6	1	1.86842	1.375	1	1.14286	1	1	1	1.10256
66	022_S_0066	m06	22	ADNI1	ADNI1	2006-06-02	CN	74.5	Male	18	Not Hisp/Latino	White	Married	0	1.48465						0	1.67	4.67	3	30	55	7	3	21.4286		58	47.0	0
66	022_S_0066	m12	22	ADNI1	ADNI1	2006-12-01	CN	74.5	Male	18	Not Hisp/Latino	White	Married	0	1.27119			1343	195.6	16.71	0	2.67	3.67	1	30	52	6	2	14.2857	17	53	35.0	0
66	022_S_0066	m24	22	ADNI1	ADNI1	2007-12-14	CN	74.5	Male	18	Not Hisp/Latino	White	Married	0	1.1806						0	4.67	5.67	1	28	52	9	2	14.2857	17	56	46.0	0
66	022_S_0066	m36	22	ADNI1	ADNI1	2009-02-06	CN	74.5	Male	18	Not Hisp/Latino	White	Married	0	1.2732						0	9.67	9.67	0	29	46	7	3	25		61	56.0	0
67	010_S_0067	bl	10	ADNI1	ADNI1	2006-01-18	CN	74.5	Male	17	Not Hisp/Latino	White	Married	0	1.1368						0	5.67	9.67	4	27	49	8	2	15.3846	18	57	55.0	0
67	010_S_0067	m06	10	ADNI1	ADNI1	2006-08-14	CN	74.5	Male	17	Not Hisp/Latino	White	Married	0	1.26387						0	4.33	5.33	1	30	37	7	4	40		53	52.0	0
67	010_S_0067	m12	10	ADNI1	ADNI1	2007-01-23	CN	74.5	Male	17	Not Hisp/Latino	White	Married	0	1.0907						0	5	8	3	30	52	5	3	25	18	54	45.0	0
67	010_S_0067	m24	10	ADNI1	ADNI1	2008-01-22	CN	74.5	Male	17	Not Hisp/Latino	White	Married	0	1.16863						0	4.67	4.67	0	30	53	5	3	25	18	51	51.0	0
68	007_S_0068	bl	7	ADNI1	ADNI1	2005-12-14	CN	74.4	Female	12	Not Hisp/Latino	White	Married	0							0	2	4	1	30	41	8	4	36.3636	14	61	58.0	0
68	007_S_0068	m06	7	ADNI1	ADNI1	2006-06-19	CN	74.4	Female	12	Not Hisp/Latino	White	Married	0							0	2.67	5.67	2	30	40	7	5	50		44	53.0	0
68	007_S_0068	m12	7	ADNI1	ADNI1	2006-11-29	CN	74.4	Female	12	Not Hisp/Latino	White	Married	0							0	5.67	8.67	2	28	42	8	5	38.4615	14	56	53.0	0
68	007_S_0068	m24	7	ADNI1	ADNI1	2007-12-10	CN	74.4	Female	12	Not Hisp/Latino	White	Married	0							0	1	2	1	29	57	6	5	35.7143	13	55	46.0	0
68	007_S_0068	m36	7	ADNI1	ADNI1	2008-12-01	CN	74.4	Female	12	Not Hisp/Latino	White	Married	0							0	2	4	2	28	46	11	7	50	7	59	52.0	0
68	007_S_0068	m48	7	ADNI1	ADNI1	2010-01-18	CN	74.4	Female	12	Not Hisp/Latino	White	Married	0							0	2.67	5.67	3	29	63	4	6	42.8571	13	61	55.0	0
5277	027_S_5277	m06	27	ADNI2	ADNI2	2014-03-10	SMC	71.8	Female	15	Not Hisp/Latino	White	Widowed	1							0.5	5	9	3	27	38	6	4	40			161.0	1	22	3.25	2	1.42857	2.8	1.5	2.75	2.25641	2	1	1	1	1	2	1.30769
69	100_S_0069	bl	100	ADNI1	ADNI1	2006-01-17	CN	72.9	Male	16	Not Hisp/Latino	White	Never married	0							0	8.33	15.33	6	28	33	1	4	57.1429	13	37	80.0	0
69	100_S_0069	m06	100	ADNI1	ADNI1	2006-07-11	CN	72.9	Male	16	Not Hisp/Latino	White	Never married	0							0	5.67	8.67	2	28	35	7	5	50		42	53.0	0
69	100_S_0069	m12	100	ADNI1	ADNI1	2007-01-11	CN	72.9	Male	16	Not Hisp/Latino	White	Never married	0							0	6.33	13.33	6	30	42	2	6	66.6667	14	42	56.0	0
69	100_S_0069	m36	100	ADNI1	ADNI1	2009-01-14	CN	72.9	Male	16	Not Hisp/Latino	White	Never married	0							0	10.33	16.33	6	30	25	1	2	40	11	43	60.0	0
69	100_S_0069	m60	100	ADNIGO	ADNI1	2011-01-18	CN	72.9	Male	16	Not Hisp/Latino	White	Never married	0	1.32107		0.986278				0	8	12	3	30	38	2	6	66.6667	16		41.0	0	23	1.625	1.77778	1	1	1.33333	1.75	1.4359	1	1	1	1	1	1	1
5277	027_S_5277	bl	27	ADNI2	ADNI2	2013-08-28	SMC	71.8	Female	15	Not Hisp/Latino	White	Widowed	1	1.41682		1.73413	780.3	324.8	34.39	0.5	4	6	2	28	44	8	4	40	7		135.0	1	25	2.75	2.22222	1.14286	1.4	1.4	1.5	1.84211	1.875	1	1	1	1	1.75	1.25641
70	007_S_0070	bl	7	ADNI1	ADNI1	2006-02-02	CN	74	Male	14	Not Hisp/Latino	White	Married	0				1427	240.7	20.87	0	9.67	14.67	5	27	29	4	2	28.5714	13	55	111.0	0
70	007_S_0070	m06	7	ADNI1	ADNI1	2006-09-01	CN	74	Male	14	Not Hisp/Latino	White	Married	0							0	9.33	16.33	7	26	26	0	0	0		52	87.0	0
70	007_S_0070	m12	7	ADNI1	ADNI1	2007-03-19	CN	74	Male	14	Not Hisp/Latino	White	Married	0				966.9	235.4	21.01	0	6.33	11.33	5	25	27	5	5	62.5	10	46	127.0	0
72	123_S_0072	bl	123	ADNI1	ADNI1	2006-01-17	CN	70.6	Male	16	Not Hisp/Latino	White	Divorced	0							0	5.33	9.33	4	28	44	6	5	41.6667	14	41	80.0	0
72	123_S_0072	m06	123	ADNI1	ADNI1	2006-07-19	CN	70.6	Male	16	Not Hisp/Latino	White	Divorced	0							0	7.33	8.33	1	29	40	4	5	50		38	87.0	0
72	123_S_0072	m12	123	ADNI1	ADNI1	2007-01-18	CN	70.6	Male	16	Not Hisp/Latino	White	Divorced	0							0	1	3	2	30	44	6	6	54.5455	14	39	92.0	0
72	123_S_0072	m24	123	ADNI1	ADNI1	2008-01-24	CN	70.6	Male	16	Not Hisp/Latino	White	Divorced	0							0	5.33	7.33	2	27	39	4	2	20	11	37	116.0	0
72	123_S_0072	m48	123	ADNI1	ADNI1	2010-01-27	CN	70.6	Male	16	Not Hisp/Latino	White	Divorced	0							0	7.67	11.67	3	28	38	4	3	33.3333	11	43	93.0	0
72	123_S_0072	m60	123	ADNIGO	ADNI1	2011-01-11	CN	70.6	Male	16	Not Hisp/Latino	White	Divorced	0							0	7	10	3	27	38	4	3	33.3333	13		91.0	0	21	1.375	1.33333	1	1	1.16667	1	1.17949	1.125	1.11111	1	1	1	1	1.05128
5275	135_S_5275	m06	135	ADNI2	ADNI2	2014-02-25	AD	78	Female	12	Not Hisp/Latino	White	Married	1							4	14	25	9	26	20	1	5	100			110.0	10	22	2.625	2.55556	2.42857	2.6	1.83333	1.75	2.35897	2.625	2.33333	1.85714	2.2	2.33333	2	2.25641
74	027_S_0074	bl	27	ADNI1	ADNI1	2006-01-04	CN	78.2	Male	20	Not Hisp/Latino	White	Married	0	1.29164						0	7	11	4	30	37	6	5	45.4545	13	42	100.0	0
74	027_S_0074	m06	27	ADNI1	ADNI1	2006-07-07	CN	78.2	Male	20	Not Hisp/Latino	White	Married	0	1.32001						0	4.67	5.67	1	30	55	10	4	26.6667		50	50.0	0
5275	135_S_5275	m03	135	ADNI2	ADNI2	2013-11-06	AD	78	Female	12	Not Hisp/Latino	White	Married	1
74	027_S_0074	m24	27	ADNI1	ADNI1	2008-01-09	CN	78.2	Male	20	Not Hisp/Latino	White	Married	0	1.30227						0	4.33	8.33	3	30	35	5	3	33.3333	20	46	74.0	0
74	027_S_0074	m48	27	ADNI1	ADNI1	2010-01-07	CN	78.2	Male	20	Not Hisp/Latino	White	Married	0	1.30534						0	5.67	8.67	3	30	36	7	3	30	15	45	59.0	0
76	067_S_0076	bl	67	ADNI1	ADNI1	2006-01-12	AD	78.3	Male	12	Not Hisp/Latino	White	Married	1				503.5	438.1	44.86	4	14.67	24.67	9	25	22	1	4	80	0	35	140.0	7
76	067_S_0076	m06	67	ADNI1	ADNI1	2006-07-14	AD	78.3	Male	12	Not Hisp/Latino	White	Married	1							4	9.67	20.67	10	25	23	2	4	80		26	159.0	14
76	067_S_0076	m12	67	ADNI1	ADNI1	2007-01-23	AD	78.3	Male	12	Not Hisp/Latino	White	Married	1				552.1	478.8	50.21	4	15	26	9	26	26	1	5	100	1	35	126.0	20
76	067_S_0076	m24	67	ADNI1	ADNI1	2008-10-22	AD	78.3	Male	12	Not Hisp/Latino	White	Married	1							4.5	15	28	10	23	22	-1	4	100	2	29	174.0	13
77	067_S_0077	bl	67	ADNI1	ADNI1	2006-02-08	LMCI	79.7	Male	18	Not Hisp/Latino	Asian	Married	0				792.7	664.6	65.4	0.5	19	27	7	28	18	3	5	100	1	35	157.0	3
77	067_S_0077	m06	67	ADNI1	ADNI1	2006-08-21	LMCI	79.7	Male	18	Not Hisp/Latino	Asian	Married	0							1	25	34	8	26	13	5	5	100		33	261.0	6
77	067_S_0077	m12	67	ADNI1	ADNI1	2007-02-23	LMCI	79.7	Male	18	Not Hisp/Latino	Asian	Married	0				668.6	686.5	64.91	2.5	24.67	34.67	10	25	17	0	2	66.6667	1	33	173.0	18
77	067_S_0077	m18	67	ADNI1	ADNI1	2007-08-30	LMCI	79.7	Male	18	Not Hisp/Latino	Asian	Married	0							5	26.67	36.67	9	21						25	186.0	20
77	067_S_0077	m24	67	ADNI1	ADNI1	2008-06-23	LMCI	79.7	Male	18	Not Hisp/Latino	Asian	Married	0							5	25	35	9	19	15	-1	2	100	0	33	300.0	17
78	023_S_0078	m18	23	ADNI1	ADNI1	2007-07-24	LMCI	76	Female	18	Not Hisp/Latino	White	Married	1							16	57	72	10	9	3	1	1	100				28
80	018_S_0080	bl	18	ADNI1	ADNI1	2006-01-13	LMCI	85	Male	18	Not Hisp/Latino	White	Married	1	1.20814						1.5	14	21	7	27	23	4	3	42.8571	1	48	81.0	1
80	018_S_0080	m06	18	ADNI1	ADNI1	2006-07-19	LMCI	85	Male	18	Not Hisp/Latino	White	Married	1	1.24014						2	14.33	22.33	8	26	20	2	3	75		46	89.0	6
80	018_S_0080	m12	18	ADNI1	ADNI1	2007-01-09	LMCI	85	Male	18	Not Hisp/Latino	White	Married	1	1.27551						2	11	19	8	29	25	3	3	60	0	45	67.0	1
81	023_S_0081	bl	23	ADNI1	ADNI1	2006-01-25	CN	70.6	Male	18	Not Hisp/Latino	White	Married	1							0	4	5	1	30	57	7	2	14.2857	9	49	75.0	0
81	023_S_0081	m06	23	ADNI1	ADNI1	2006-07-25	CN	70.6	Male	18	Not Hisp/Latino	White	Married	1							0	2.67	3.67	0	30	59	8	4	26.6667		45	98.0	0
81	023_S_0081	m12	23	ADNI1	ADNI1	2007-01-16	CN	70.6	Male	18	Not Hisp/Latino	White	Married	1							0	5.33	6.33	1	28	37	8	3	27.2727	4	48	83.0	0
81	023_S_0081	m24	23	ADNI1	ADNI1	2008-01-15	CN	70.6	Male	18	Not Hisp/Latino	White	Married	1							0	1.67	2.67	0	29	53	10	11	73.3333	17	48	69.0	0
81	023_S_0081	m36	23	ADNI1	ADNI1	2009-02-10	CN	70.6	Male	18	Not Hisp/Latino	White	Married	1							0	3.33	6.33	3	29	48	7	2	16.6667	14	50	76.0	0
81	023_S_0081	m48	23	ADNI1	ADNI1	2010-03-11	CN	70.6	Male	18	Not Hisp/Latino	White	Married	1							0	5	8	3	29	49	6	3	27.2727	18	46	65.0	0
83	023_S_0083	bl	23	ADNI1	ADNI1	2006-01-19	AD	73.2	Male	17	Not Hisp/Latino	White	Married	2				314.7	469.6	45.92	2.5	18	28	10	22	18	0	4	100	0	34	123.0	9
83	023_S_0083	m06	23	ADNI1	ADNI1	2006-07-06	AD	73.2	Male	17	Not Hisp/Latino	White	Married	2							4	17	27	9	23	14	0	3	100		40	91.0	15
83	023_S_0083	m12	23	ADNI1	ADNI1	2007-01-09	AD	73.2	Male	17	Not Hisp/Latino	White	Married	2				348.4	533.4	50.9	3	22	32	10	23	15	2	4	100	0	33	91.0	11
83	023_S_0083	m24	23	ADNI1	ADNI1	2008-01-31	AD	73.2	Male	17	Not Hisp/Latino	White	Married	2							6	26	37	10	23	15	0	3	100	0	22	177.0	16
84	023_S_0084	bl	23	ADNI1	ADNI1	2006-01-24	AD	75.3	Female	14	Not Hisp/Latino	White	Married	1				479.6	283.2	29.85	2	14	23	9	24	25	3	6	100	0	35	76.0	10
84	023_S_0084	m06	23	ADNI1	ADNI1	2006-07-27	AD	75.3	Female	14	Not Hisp/Latino	White	Married	1							2.5	12.33	20.33	8	26	26	1	5	100		44	65.0	12
84	023_S_0084	m12	23	ADNI1	ADNI1	2007-01-25	AD	75.3	Female	14	Not Hisp/Latino	White	Married	1				528.2	290.8	30.79	3	15.33	24.33	9	25	16	1	4	100	0	36	92.0	14
84	023_S_0084	m24	23	ADNI1	ADNI1	2008-01-22	AD	75.3	Female	14	Not Hisp/Latino	White	Married	1				386.5	305.9	30.69	3	17	27	10	28	25	2	6	100	0	34	97.0	13
86	136_S_0086	bl	136	ADNI1	ADNI1	2006-05-08	CN	80.3	Female	18	Not Hisp/Latino	White	Widowed	0				950.1	196.8	15.79	0	1.67	1.67	0	30	47	11	0	0	16	60	47.0	0
86	136_S_0086	m06	136	ADNI1	ADNI1	2006-10-30	CN	80.3	Female	18	Not Hisp/Latino	White	Widowed	0							0	2	2	0	30	44	11	2	14.2857		65	58.0	0
86	136_S_0086	m48	136	ADNI1	ADNI1	2010-06-21	CN	80.3	Female	18	Not Hisp/Latino	White	Widowed	0							0	3.33	4.33	1	30	46	11	0	0	15	63	56.0	0
87	018_S_0087	bl	18	ADNI1	ADNI1	2006-02-01	LMCI	75.1	Male	14	Not Hisp/Latino	White	Married	0							1.5	18.67	28.67	10	29	23	3	6	100	1	38	54.0	3
87	018_S_0087	m06	18	ADNI1	ADNI1	2006-08-21	LMCI	75.1	Male	14	Not Hisp/Latino	White	Married	0							2.5	15.67	24.67	8	26	19	2	4	100		38	49.0	0
87	018_S_0087	m12	18	ADNI1	ADNI1	2007-02-09	LMCI	75.1	Male	14	Not Hisp/Latino	White	Married	0							2	24.67	33.67	9	23	21	1	5	100	0	55	56.0	1
87	018_S_0087	m18	18	ADNI1	ADNI1	2007-08-01	LMCI	75.1	Male	14	Not Hisp/Latino	White	Married	0							2	17.67	27.67	10	27	15	3	4	100		38	85.0	8
88	123_S_0088	bl	123	ADNI1	ADNI1	2006-02-13	AD	65.6	Male	8	Not Hisp/Latino	White	Married	2							3	24.67	36.67	10	21	15	0	3	100	0	11	300.0	29
88	123_S_0088	m06	123	ADNI1	ADNI1	2006-08-14	AD	65.6	Male	8	Not Hisp/Latino	White	Married	2							3	29	43	10	22	13	1	3	100		14	300.0	28
88	123_S_0088	m12	123	ADNI1	ADNI1	2007-02-12	AD	65.6	Male	8	Not Hisp/Latino	White	Married	2							14	41.33	53.33	10	12								30
89	073_S_0089	bl	73	ADNI1	ADNI1	2006-01-31	CN	65.1	Male	20	Not Hisp/Latino	White	Married	0				1414	158.9	14.88	0	2.67	3.67	0	30	54	7	2	15.3846	11	57	117.0	0
89	073_S_0089	m06	73	ADNI1	ADNI1	2006-08-24	CN	65.1	Male	20	Not Hisp/Latino	White	Married	0							0	6.33	9.33	2	30	52	5	2	16.6667		56	35.0	0
89	073_S_0089	m12	73	ADNI1	ADNI1	2007-02-15	CN	65.1	Male	20	Not Hisp/Latino	White	Married	0				1306	170.2	15.52	0	2	2	0	30	54	8	9	64.2857	7	60	43.0	0
89	073_S_0089	m24	73	ADNI1	ADNI1	2008-02-06	CN	65.1	Male	20	Not Hisp/Latino	White	Married	0							0	3	5	1	30	53	8	4	28.5714	16	63	47.0	0
89	073_S_0089	m36	73	ADNI1	ADNI1	2009-02-05	CN	65.1	Male	20	Not Hisp/Latino	White	Married	0							0	2.33	4.33	2	30	51	7	4	30.7692	16	60	47.0	0
5275	135_S_5275	bl	135	ADNI2	ADNI2	2013-08-27	AD	78	Female	12	Not Hisp/Latino	White	Married	1	1.03575		1.57146	832.7	490.4	53.18	3	16	26	8	24	26	1	5	100	3		125.0	11	20	2	1.55556	1	1.2	1	1	1.35897	3	3	2.2	2.8	2.8	3	2.83333
5273	135_S_5273	m36	135	ADNI2	ADNI2	2016-08-25	SMC	90.1	Male	20	Not Hisp/Latino	White	Married	0							0	9	15	5	29	31	5	6	75	15		130.0	0	25	1.5	1.22222	1.42857	1.2	1.66667	2	1.46154	1.25	1.11111	1.42857	1	1.33333	1.5	1.25641
90	099_S_0090	bl	99	ADNI1	ADNI1	2006-01-24	CN	69.8	Male	20	Not Hisp/Latino	White	Married	2	1.3432						0	5.33	5.33	0	29	60	10	1	6.66667	17	51	82.0	0
90	099_S_0090	m06	99	ADNI1	ADNI1	2006-08-07	CN	69.8	Male	20	Not Hisp/Latino	White	Married	2	1.31251						0	5	5	0	30	60	9	3	20		58	119.0	0
90	099_S_0090	m12	99	ADNI1	ADNI1	2007-02-01	CN	69.8	Male	20	Not Hisp/Latino	White	Married	2	1.32169						0	5.67	6.67	1	30	56	8	4	26.6667	16	55	77.0	0
90	099_S_0090	m24	99	ADNI1	ADNI1	2008-02-13	CN	69.8	Male	20	Not Hisp/Latino	White	Married	2	1.33072						0	2	2	0	30	59	7	5	35.7143	16	57	60.0	0
90	099_S_0090	m36	99	ADNI1	ADNI1	2009-01-20	CN	69.8	Male	20	Not Hisp/Latino	White	Married	2	1.31419						0	3.67	3.67	0	30	48	12	3	20	19	57	100.0	0
91	123_S_0091	bl	123	ADNI1	ADNI1	2006-01-03	AD	62.4	Male	20	Not Hisp/Latino	White	Married	0				502.6	279.5	30.16	3	11.33	20.33	5	25	28	6	2	20	5	28	300.0	12
91	123_S_0091	m06	123	ADNI1	ADNI1	2006-06-27	AD	62.4	Male	20	Not Hisp/Latino	White	Married	0							2.5	13.33	18.33	3	25	34	6	1	11.1111		27	300.0	15
91	123_S_0091	m12	123	ADNI1	ADNI1	2007-01-16	AD	62.4	Male	20	Not Hisp/Latino	White	Married	0				479.8	225.2	23.09	4	16	21	3	26	39	8	2	18.1818	6	25	300.0	14
91	123_S_0091	m24	123	ADNI1	ADNI1	2008-01-14	AD	62.4	Male	20	Not Hisp/Latino	White	Married	0							3	21	27	4	23	22	4	1	16.6667	5	12	252.0	15
93	023_S_0093	bl	23	ADNI1	ADNI1	2006-01-26	AD	77.2	Female	16	Not Hisp/Latino	White	Widowed	1				562.4	218.7	20.76	8	22.67	36.67	10	23	17	1	4	100	0			20
94	123_S_0094	bl	123	ADNI1	ADNI1	2006-01-05	AD	70.7	Female	14	Not Hisp/Latino	White	Married	1				462.4	369.8	36.96	5	26.67	38.67	10	21	23	4	7	100	0	13	300.0	28
94	123_S_0094	m06	123	ADNI1	ADNI1	2006-06-26	AD	70.7	Female	14	Not Hisp/Latino	White	Married	1							5	31	44	10	20	9	1	3	100		8	300.0	27
94	123_S_0094	m24	123	ADNI1	ADNI1	2008-01-12	AD	70.7	Female	14	Not Hisp/Latino	White	Married	1							7	42.67	56.67	10	17	12	2	4	100	0	3		30
94	123_S_0094	m12	123	ADNI1	ADNI1	2007-01-23	AD	70.7	Female	14	Not Hisp/Latino	White	Married	1				429.1	383.3	40.13	9	34.33	48.33	10	19	15	4	5	100	0	13	300.0	25
96	022_S_0096	bl	22	ADNI1	ADNI1	2006-01-31	CN	79.6	Male	20	Not Hisp/Latino	White	Married	0	1.32101			915.3	124.9	12.17	0	3	4	1	30	51	8	1	7.14286	18	59	103.0	0
96	022_S_0096	m06	22	ADNI1	ADNI1	2006-07-12	CN	79.6	Male	20	Not Hisp/Latino	White	Married	0	1.12015						0	2.67	3.67	0	29	48	7	2	15.3846		63	65.0	0
96	022_S_0096	m12	22	ADNI1	ADNI1	2007-01-30	CN	79.6	Male	20	Not Hisp/Latino	White	Married	0	1.16527			682	129	11.78	0	3.33	3.33	0	30	50	7	2	16.6667	22	67	58.0	0
96	022_S_0096	m24	22	ADNI1	ADNI1	2008-02-29	CN	79.6	Male	20	Not Hisp/Latino	White	Married	0	1.09613						0	2.33	2.33	0	28	56	6	1	7.14286	23	70	55.0	0
96	022_S_0096	m36	22	ADNI1	ADNI1	2009-02-10	CN	79.6	Male	20	Not Hisp/Latino	White	Married	0	1.21865			762.8	133.7	12.35	0	0.67	0.67	0	30	55	5	4	33.3333	24	67	61.0	0
96	022_S_0096	m48	22	ADNI1	ADNI1	2010-02-12	CN	79.6	Male	20	Not Hisp/Latino	White	Married	0				1033	135.2	12.55	0	3.67	3.67	0	30	58	10	3	20	24	60	52.0	0
96	022_S_0096	m60	22	ADNIGO	ADNI1	2011-01-31	CN	79.6	Male	20	Not Hisp/Latino	White	Married	0	1.1833		0.964043	719.3	138.5	12.5	0	1	2	1	30	49	8	8	66.6667	23		45.0	0	30	2.5	1.44444	1	1.4	1.16667	1.5	1.53846	1.75	1.11111	1.14286	1.6	1		1.2973
5273	135_S_5273	m24	135	ADNI2	ADNI2	2015-08-26	SMC	90.1	Male	20	Not Hisp/Latino	White	Married	0			1.28072				1	3	9	4	27	34	3	3	42.8571	10		190.0	0	25	1.375	1.55556	1.28571	1	1.33333	1.25	1.33333	1.25	1.11111	1	1	1.33333	1.5	1.17949
97	020_S_0097	bl	20	ADNI1	ADNI1	2006-02-22	CN	72.8	Female	14	Not Hisp/Latino	White	Never married	0	1.41328			776.6	216.6	18.06	0	1.67	2.67	1	30	57	10	-1	-7.14286	12	52	68.0	0
97	020_S_0097	m06	20	ADNI1	ADNI1	2006-09-19	CN	72.8	Female	14	Not Hisp/Latino	White	Never married	0	1.34339						0	3.33	3.33	0	29	59	3	-2	-15.3846		54	68.0	0
97	020_S_0097	m12	20	ADNI1	ADNI1	2007-03-12	CN	72.8	Female	14	Not Hisp/Latino	White	Never married	0	1.38986			711.4	208.9	17.64	0	3.67	3.67	0	30	58	8	0	0	17	55	75.0	0
97	020_S_0097	m24	20	ADNI1	ADNI1	2008-03-27	CN	72.8	Female	14	Not Hisp/Latino	White	Never married	0	1.31987						0.5	2.33	3.33	1	30	63	5	1	7.14286	16	51	70.0	0
98	067_S_0098	bl	67	ADNI1	ADNI1	2006-03-29	LMCI	84.4	Female	16	Not Hisp/Latino	White	Divorced	1							2	10.67	17.67	6	26	25	4	5	55.5556	7	38	167.0	4
98	067_S_0098	m06	67	ADNI1	ADNI1	2007-01-09	LMCI	84.4	Female	16	Not Hisp/Latino	White	Divorced	1							2.5	17.33	25.33	6	26	26	0	1	20		42	80.0	12
98	067_S_0098	m12	67	ADNI1	ADNI1	2007-04-04	LMCI	84.4	Female	16	Not Hisp/Latino	White	Divorced	1							2.5	7.67	16.67	7	27	31	2	-7	-100	7	38	146.0	14
98	067_S_0098	m36	67	ADNI1	ADNI1	2009-04-02	LMCI	84.4	Female	16	Not Hisp/Latino	White	Divorced	1							8	22	31	8	23					5	34		14
101	007_S_0101	bl	7	ADNI1	ADNI1	2006-01-04	LMCI	73.6	Male	18	Not Hisp/Latino	White	Married	2	1.22145			453.2	153.1	14.62	0.5	7	11	4	27	24	3	5	71.4286	8	49	50.0	0
101	007_S_0101	m06	7	ADNI1	ADNI1	2006-07-06	LMCI	73.6	Male	18	Not Hisp/Latino	White	Married	2	1.18113						1.5	7.67	13.67	6	29	30	5	5	55.5556		43	57.0	3
101	007_S_0101	m12	7	ADNI1	ADNI1	2007-01-29	LMCI	73.6	Male	18	Not Hisp/Latino	White	Married	2	1.23049			411.8	151.3	14.19	1.5	10	17	7	27	27	2	3	50	5	42	48.0	4
101	007_S_0101	m18	7	ADNI1	ADNI1	2007-07-11	LMCI	73.6	Male	18	Not Hisp/Latino	White	Married	2	1.24818						2	9.33	14.33	5	28	30	3	5	71.4286		42	51.0	4
101	007_S_0101	m24	7	ADNI1	ADNI1	2007-12-12	LMCI	73.6	Male	18	Not Hisp/Latino	White	Married	2	1.21138	2.3575					3.5	6.67	11.67	4	28	27	1	6	100	10	40	55.0	8
101	007_S_0101	m36	7	ADNI1	ADNI1	2008-12-23	LMCI	73.6	Male	18	Not Hisp/Latino	White	Married	2	1.19026	2.1275					3.5	17	23	6	25	24	2	3	50	6	37	66.0	8
101	007_S_0101	m48	7	ADNI1	ADNI1	2010-01-28	LMCI	73.6	Male	18	Not Hisp/Latino	White	Married	2							3.5	12.33	20.33	7	26	25	4	5	71.4286	9	38	59.0	6
5273	135_S_5273	m12	135	ADNI2	ADNI2	2014-08-29	SMC	90.1	Male	20	Not Hisp/Latino	White	Married	0							0	8	15	7	29	33	5	5	55.5556	10		140.0	0	25	1.25	1.44444	1.14286	1	1.16667	1.25	1.23077	1.75	1.11111	1.28571	1	1	2	1.33333
102	130_S_0102	m12	130	ADNI1	ADNI1	2007-01-12	LMCI	70.3	Female	20	Not Hisp/Latino	White	Married	1				482.2	266	25.87	3.5	27.67	35.67	6	13	6	2	1	33.3333	1	27	300.0	5
102	130_S_0102	m18	130	ADNI1	ADNI1	2007-07-13	LMCI	70.3	Female	20	Not Hisp/Latino	White	Married	1							4	30.33	40.33	8	10	12	4	5	100		37	300.0	10
103	018_S_0103	bl	18	ADNI1	ADNI1	2006-02-02	LMCI	87.3	Male	18	Not Hisp/Latino	White	Widowed	1				210.9	142.1	14.58	1.5	18.67	26.67	8	24	14	4	4	100	3	33	166.0	2
103	018_S_0103	m06	18	ADNI1	ADNI1	2006-08-08	LMCI	87.3	Male	18	Not Hisp/Latino	White	Widowed	1							5.5	31	44	10	18	3	-1	0			12	300.0	15
106	123_S_0106	bl	123	ADNI1	ADNI1	2006-02-01	CN	73.2	Female	15	Not Hisp/Latino	White	Widowed	0				431.4	200	18.52	0	8	12	4	30	42	9	4	33.3333	13	46	69.0	0
106	123_S_0106	m06	123	ADNI1	ADNI1	2006-08-01	CN	73.2	Female	15	Not Hisp/Latino	White	Widowed	0							0	5.67	9.67	3	30	37	7	3	30		48	70.0	0
106	123_S_0106	m12	123	ADNI1	ADNI1	2007-01-30	CN	73.2	Female	15	Not Hisp/Latino	White	Widowed	0				611.8	215.9	18.87	0	5.67	7.67	2	29	44	9	2	16.6667	17	51	65.0	0
106	123_S_0106	m24	123	ADNI1	ADNI1	2008-02-06	CN	73.2	Female	15	Not Hisp/Latino	White	Widowed	0				554.4	231.7	21.61	0	5	8	2	28	34	6	3	30	12	47	58.0	0
5273	135_S_5273	m06	135	ADNI2	ADNI2	2014-02-19	SMC	90.1	Male	20	Not Hisp/Latino	White	Married	0							0.5	12	21	8	27	32	3	5	62.5			140.0	0	25	1.375	1.22222	1	1	1	1.5	1.17949	1.125	1.11111	1	1	1	1.25	1.07692
107	136_S_0107	bl	136	ADNI1	ADNI1	2006-02-27	LMCI	60.7	Female	19	Not Hisp/Latino	White	Married	0				1652	198.9	16.31	0.5	2	3	1	28	50	10	3	21.4286	8	52	41.0	0
107	136_S_0107	m06	136	ADNI1	ADNI1	2006-08-28	LMCI	60.7	Female	19	Not Hisp/Latino	White	Married	0							0.5	5.67	8.67	3	28	43	8	4	30.7692		59	49.0	0
107	136_S_0107	m18	136	ADNI1	ADNI1	2007-09-10	LMCI	60.7	Female	19	Not Hisp/Latino	White	Married	0							0.5	7.33	10.33	3	29	37	3	5	62.5		64	53.0	0
107	136_S_0107	m24	136	ADNI1	ADNI1	2008-02-25	LMCI	60.7	Female	19	Not Hisp/Latino	White	Married	0							0.5	7.33	11.33	4	30	43	9	5	35.7143	12	65	44.0	1
107	136_S_0107	m36	136	ADNI1	ADNI1	2009-06-02	LMCI	60.7	Female	19	Not Hisp/Latino	White	Married	0							0.5	4	8	4	28	33	5	7	70	12	68	41.0	0
107	136_S_0107	m48	136	ADNI1	ADNI1	2010-06-29	LMCI	60.7	Female	19	Not Hisp/Latino	White	Married	0							0.5	8	11	3	29	38	8	11	100	10	66	42.0	2
5273	135_S_5273	m03	135	ADNI2	ADNI2	2013-11-06	SMC	90.1	Male	20	Not Hisp/Latino	White	Married	0
108	123_S_0108	bl	123	ADNI1	ADNI1	2006-02-14	LMCI	78.2	Male	18	Not Hisp/Latino	White	Married	1							2	13	21	8	27	19	1	4	100	3	36	96.0	11
108	123_S_0108	m12	123	ADNI1	ADNI1	2007-02-22	LMCI	78.2	Male	18	Not Hisp/Latino	White	Married	1							2.5	10.67	19.67	8	28	13	0	3	100	1	34	96.0	17
108	123_S_0108	m18	123	ADNI1	ADNI1	2007-08-09	LMCI	78.2	Male	18	Not Hisp/Latino	White	Married	1							2.5	16.33	26.33	10	25	14	0	2	100		29	84.0	16
108	123_S_0108	m24	123	ADNI1	ADNI1	2008-02-26	LMCI	78.2	Male	18	Not Hisp/Latino	White	Married	1							3	15.67	25.67	10	27	11	0	3	100	0	32	158.0	18
108	123_S_0108	m36	123	ADNI1	ADNI1	2009-02-12	LMCI	78.2	Male	18	Not Hisp/Latino	White	Married	1							5	22	32	9	24	11	1	2	100	0	23	209.0	20
108	123_S_0108	m60	123	ADNIGO	ADNI1	2011-02-15	LMCI	78.2	Male	18	Not Hisp/Latino	White	Married	1							8	32	45	10	13	7	1	2	100	1			25	10								3.75	3.88889	3.85714	4	3.5	4	3.82051
5273	135_S_5273	bl	135	ADNI2	ADNI2	2013-08-20	SMC	90.1	Male	20	Not Hisp/Latino	White	Married	0	1.14716		1.19456				0	7	16	8	30	30	5	7	77.7778	12		150.0	0	24	2	2.22222	1.42857	1.2	1.5	1	1.66667	1.5	1.11111	1	1	1.16667	1.25	1.17949
109	068_S_0109	bl	68	ADNI1	ADNI1	2006-01-27	AD	70.1	Female	16	Not Hisp/Latino	White	Married	1							3	11.67	21.67	7	25	14	1	2	66.6667	4	15	165.0	7
109	068_S_0109	m06	68	ADNI1	ADNI1	2006-07-28	AD	70.1	Female	16	Not Hisp/Latino	White	Married	1							5	18.67	32.67	10	23	8	0	1	50		30	300.0	14
109	068_S_0109	m12	68	ADNI1	ADNI1	2007-02-02	AD	70.1	Female	16	Not Hisp/Latino	White	Married	1							10	31.33	42.33	9	21	10	4	4	100	1	24	300.0	24
109	068_S_0109	m24	68	ADNI1	ADNI1	2008-03-07	AD	70.1	Female	16	Not Hisp/Latino	White	Married	1							12	41.67	54.67	10	12	9	0	2	100	0	20		26
110	067_S_0110	bl	67	ADNI1	ADNI1	2006-03-06	AD	82.6	Female	10	Not Hisp/Latino	White	Widowed	0							4	19	28	9	23	21	2	5	100	0	45	98.0	5
110	067_S_0110	m12	67	ADNI1	ADNI1	2007-03-06	AD	82.6	Female	10	Not Hisp/Latino	White	Widowed	0							4	13.33	22.33	9	23	23	1	5	100	0	48	161.0	12
111	099_S_0111	bl	99	ADNI1	ADNI1	2006-01-31	LMCI	75.8	Female	16	Not Hisp/Latino	White	Married	1				580.2	374.6	38.64	2.5	12.67	25.67	10	24	23	2	5	100	1	31	300.0	11
111	099_S_0111	m06	99	ADNI1	ADNI1	2006-08-21	LMCI	75.8	Female	16	Not Hisp/Latino	White	Married	1							3.5	16	30	10	16	16	2	4	100		27	0.0	17
111	099_S_0111	m12	99	ADNI1	ADNI1	2007-02-08	LMCI	75.8	Female	16	Not Hisp/Latino	White	Married	1				498.5	384.4	38.15	3.5	15.33	28.33	9	18	15	1	3	100	1	26	300.0	18
112	127_S_0112	bl	127	ADNI1	ADNI1	2006-02-01	LMCI	70.6	Male	18	Not Hisp/Latino	White	Married	1	1.19883			498.6	235.6	24.43	1.5	6	9	2	30	50	9	1	7.14286	8	46	59.0	0
112	127_S_0112	m06	127	ADNI1	ADNI1	2006-07-27	LMCI	70.6	Male	18	Not Hisp/Latino	White	Married	1	1.19093						0.5	4	8	3	29	43	2	0	0		41	68.0	0
112	127_S_0112	m12	127	ADNI1	ADNI1	2007-02-07	LMCI	70.6	Male	18	Not Hisp/Latino	White	Married	1	1.15418			464.4	253.7	26.55	0.5	4.67	7.67	2	28	60	5	-1	-7.69231	6	48	57.0	1
112	127_S_0112	m18	127	ADNI1	ADNI1	2007-07-30	LMCI	70.6	Male	18	Not Hisp/Latino	White	Married	1	1.18471						0.5	4.33	8.33	3	28	50	4	4	33.3333		43	63.0	0
112	127_S_0112	m24	127	ADNI1	ADNI1	2008-01-29	LMCI	70.6	Male	18	Not Hisp/Latino	White	Married	1	1.13847	2.0725		394.8	262.7	26.91	0.5	2.67	3.67	0	29	63	8	1	6.66667	11	48	78.0	0
112	127_S_0112	m36	127	ADNI1	ADNI1	2009-01-23	LMCI	70.6	Male	18	Not Hisp/Latino	White	Married	1	1.24369	2.19		369	246.5	26.24	0.5	3.33	5.33	1	29					13	48	68.0	0
112	127_S_0112	m48	127	ADNI1	ADNI1	2010-01-28	LMCI	70.6	Male	18	Not Hisp/Latino	White	Married	1				418.9	255.5	27.18	1.5	3.33	5.33	1	30	48	6	5	38.4615	10	46	100.0	2
113	123_S_0113	bl	123	ADNI1	ADNI1	2006-03-15	CN	75.2	Male	20	Not Hisp/Latino	White	Married	0							0	4	6	2	28	45	6	3	25	17	44	93.0	0
113	123_S_0113	m06	123	ADNI1	ADNI1	2006-09-13	CN	75.2	Male	20	Not Hisp/Latino	White	Married	0							0	5.67	9.67	3	30	47	8	7	58.3333		40	121.0	0
113	123_S_0113	m12	123	ADNI1	ADNI1	2007-03-12	CN	75.2	Male	20	Not Hisp/Latino	White	Married	0							0	4.67	7.67	3	29	49	11	3	21.4286	10	44	68.0	0
113	123_S_0113	m24	123	ADNI1	ADNI1	2008-03-17	CN	75.2	Male	20	Not Hisp/Latino	White	Married	0							0	5	8	2	30	51	7	1	7.69231	15	41	79.0	0
113	123_S_0113	m48	123	ADNI1	ADNI1	2010-04-08	CN	75.2	Male	20	Not Hisp/Latino	White	Married	0							0	3.67	6.67	3	30	40	7	1	9.09091	16	40	108.0	0
113	123_S_0113	m60	123	ADNIGO	ADNI1	2011-03-09	CN	75.2	Male	20	Not Hisp/Latino	White	Married	0	1.29084		0.903027				0	4	8	3	30	42	3	5	50	18		108.0	0	27	1.375	1.11111	1.14286	1.2	1.33333	1.5	1.25641	1.5	1.11111	1.14286	1	1.5	1	1.23077
116	027_S_0116	bl	27	ADNI1	ADNI1	2006-02-15	LMCI	78.4	Male	18	Not Hisp/Latino	White	Married	0							0.5	11.33	15.33	4	30	30	4	8	100	8	47	77.0	1
116	027_S_0116	m06	27	ADNI1	ADNI1	2006-08-30	LMCI	78.4	Male	18	Not Hisp/Latino	White	Married	0							0.5	9.67	13.67	4	29	28	4	5	71.4286		47	52.0	2
116	027_S_0116	m12	27	ADNI1	ADNI1	2007-02-06	LMCI	78.4	Male	18	Not Hisp/Latino	White	Married	0							0.5	6.33	11.33	5	30	32	4	5	55.5556	14	45	65.0	0
116	027_S_0116	m18	27	ADNI1	ADNI1	2007-08-08	LMCI	78.4	Male	18	Not Hisp/Latino	White	Married	0							0.5	8.33	13.33	5	29	27	2	6	100		43	62.0	1
116	027_S_0116	m48	27	ADNI1	ADNI1	2010-02-17	LMCI	78.4	Male	18	Not Hisp/Latino	White	Married	0							0.5	10.67	13.67	3	29	32	5	4	44.4444	11	49	44.0	0
118	027_S_0118	m06	27	ADNI1	ADNI1	2006-08-14	CN	80.4	Male	20	Not Hisp/Latino	White	Married	0							0	5.67	8.67	3	29	20	4	5	71.4286		47	86.0	1
118	027_S_0118	m12	27	ADNI1	ADNI1	2007-02-08	CN	80.4	Male	20	Not Hisp/Latino	White	Married	0				1297	196.2	16.9	0.5	8.33	13.33	3	30	36	2	1	14.2857	11	40	74.0	0
120	027_S_0120	bl	27	ADNI1	ADNI1	2006-02-16	CN	72	Male	20	Not Hisp/Latino	White	Married	1	1.20875			1226	167.3	14.38	0	9.33	13.33	4	30	29	1	-5	-100	12	57	49.0	0
120	027_S_0120	m06	27	ADNI1	ADNI1	2006-08-02	CN	72	Male	20	Not Hisp/Latino	White	Married	1	1.24256						0	7.33	9.33	2	29	35	8	2	18.1818		53	59.0	0
120	027_S_0120	m12	27	ADNI1	ADNI1	2007-02-16	CN	72	Male	20	Not Hisp/Latino	White	Married	1	1.24902						0	9	13	4	28	33	7	1	10	10	51	75.0	0
120	027_S_0120	m24	27	ADNI1	ADNI1	2008-02-06	CN	72	Male	20	Not Hisp/Latino	White	Married	1	1.23084						0	8.67	11.67	3	29	40	10	2	16.6667	14	51	79.0	0
120	027_S_0120	m36	27	ADNI1	ADNI1	2009-02-23	CN	72	Male	20	Not Hisp/Latino	White	Married	1	1.20473						0	6	9	3	29	45	6	1	9.09091	14	59	74.0	0
120	027_S_0120	m48	27	ADNI1	ADNI1	2010-02-24	CN	72	Male	20	Not Hisp/Latino	White	Married	1	1.20352						0	8.67	11.67	3	28	43	8	4	33.3333	15	46	94.0	0
120	027_S_0120	m60	27	ADNIGO	ADNI1	2011-02-24	CN	72	Male	20	Not Hisp/Latino	White	Married	1	1.35494		1.03654				0	8	11	3	28	38	9	5	41.6667	16		72.0	0	26	2.375	1.88889	1.14286	1	1	1.75	1.58974	1.25	1.11111	1	1	1	1	1.07692
123	131_S_0123	bl	131	ADNI1	ADNI1	2006-02-07	CN	73.3	Male	20	Not Hisp/Latino	White	Married	0	1.3265			1566	290.1	26.3	0	4	5	1	30	50	4	-2	-20	22	49	61.0	0
123	131_S_0123	m06	131	ADNI1	ADNI1	2006-08-17	CN	73.3	Male	20	Not Hisp/Latino	White	Married	0	1.35421						0	4.33	10.33	4	30	46	5	2	18.1818		49	81.0	0
123	131_S_0123	m12	131	ADNI1	ADNI1	2007-02-01	CN	73.3	Male	20	Not Hisp/Latino	White	Married	0	1.32035			1553	293.8	26.48	0	14	15	1	30	46	5	5	41.6667	19	47	58.0	0
123	131_S_0123	m24	131	ADNI1	ADNI1	2008-03-20	CN	73.3	Male	20	Not Hisp/Latino	White	Married	0	1.22805						0	4.67	7.67	3	29	51	7	2	14.2857	19	45	80.0	0
123	131_S_0123	m60	131	ADNIGO	ADNI1	2011-03-08	CN	73.3	Male	20	Not Hisp/Latino	White	Married	0			1.05453				1	4	6	2	30	46	2	-2	-20	22		65.0	9	28	1.5	1	1	1.2	1.16667	1.25	1.17949	1.625	1.875	1	1.25	1.16667	1.5	1.45714
125	041_S_0125	bl	41	ADNI1	ADNI1	2006-02-01	CN	73.7	Male	18	Not Hisp/Latino	White	Married	0							0	5	9	4	29	28	7	4	50	9	50	54.0	0
125	041_S_0125	m06	41	ADNI1	ADNI1	2006-08-07	CN	73.7	Male	18	Not Hisp/Latino	White	Married	0							0	9.67	13.67	4	27	27	5	5	62.5		48	66.0	0
125	041_S_0125	m12	41	ADNI1	ADNI1	2007-01-26	CN	73.7	Male	18	Not Hisp/Latino	White	Married	0							0	7	11	4	26	32	5	2	22.2222	7	40	70.0	0
125	041_S_0125	m24	41	ADNI1	ADNI1	2008-02-01	CN	73.7	Male	18	Not Hisp/Latino	White	Married	0							0.5	6	10	4	30	30	4	2	25	9	43	60.0	0
125	041_S_0125	m36	41	ADNI1	ADNI1	2009-02-02	CN	73.7	Male	18	Not Hisp/Latino	White	Married	0							0	3.33	4.33	1	29	34	5	6	60	11	46	45.0	3
125	041_S_0125	m48	41	ADNI1	ADNI1	2010-03-02	CN	73.7	Male	18	Not Hisp/Latino	White	Married	0							2	10	14	4	30	28	6	4	44.4444	6	42	52.0	0
126	023_S_0126	bl	23	ADNI1	ADNI1	2006-02-16	LMCI	77.5	Female	14	Not Hisp/Latino	White	Divorced	1				536.8	256.3	24.94	1	9.67	14.67	5	25	35	3	7	87.5	0	45	69.0	0
126	023_S_0126	m06	23	ADNI1	ADNI1	2006-08-08	LMCI	77.5	Female	14	Not Hisp/Latino	White	Divorced	1							1.5	9	16	7	24	24	0	4	100		39	96.0	1
126	023_S_0126	m12	23	ADNI1	ADNI1	2007-02-22	LMCI	77.5	Female	14	Not Hisp/Latino	White	Divorced	1				676.8	262.8	26.06	1	11	18	7	26	28	2	4	66.6667	0	4	74.0	1
126	023_S_0126	m18	23	ADNI1	ADNI1	2007-08-14	LMCI	77.5	Female	14	Not Hisp/Latino	White	Divorced	1							1.5	8	14	6	29	23	1	5	100		43	118.0	1
126	023_S_0126	m24	23	ADNI1	ADNI1	2008-02-29	LMCI	77.5	Female	14	Not Hisp/Latino	White	Divorced	1				543.9	236.2	22.91	1	14	24	10	26	25	4	7	100	0	41	135.0	1
126	023_S_0126	m36	23	ADNI1	ADNI1	2009-03-03	LMCI	77.5	Female	14	Not Hisp/Latino	White	Divorced	1							2	13.33	22.33	9	22	27	4	8	100	0	38	196.0	1
126	023_S_0126	m48	23	ADNI1	ADNI1	2010-03-04	LMCI	77.5	Female	14	Not Hisp/Latino	White	Divorced	1				560	253.9	24.67	2	10.33	19.33	9	23	26	2	7	100	0	43	64.0	0
126	023_S_0126	m60	23	ADNIGO	ADNI1	2011-02-23	LMCI	77.5	Female	14	Not Hisp/Latino	White	Divorced	1			1.35463	663.7	257	21.41	2.5	19	29	10	24	19	4	5	100	0		112.0	3	20	2.16667	1.375	1	1	1	1	1.29412	2.25	1	1.28571	1.2	1	1.25	1.35897
128	007_S_0128	bl	7	ADNI1	ADNI1	2006-02-06	LMCI	64.1	Female	20	Not Hisp/Latino	White	Widowed	2	1.12774						0.5	10.67	16.67	6	29	36	7	9	81.8182	1	52	66.0	0
128	007_S_0128	m06	7	ADNI1	ADNI1	2006-08-14	LMCI	64.1	Female	20	Not Hisp/Latino	White	Widowed	2	1.07656						1.5	10.67	15.67	5	27	38	3	9	100		51	63.0	1
128	007_S_0128	m12	7	ADNI1	ADNI1	2007-02-15	LMCI	64.1	Female	20	Not Hisp/Latino	White	Widowed	2	1.08063						1	11.67	19.67	7	29	36	7	11	100	2	49	73.0	3
128	007_S_0128	m18	7	ADNI1	ADNI1	2007-08-20	LMCI	64.1	Female	20	Not Hisp/Latino	White	Widowed	2	0.988311						3	13.67	21.67	8	28	30	3	7	100		47	121.0	6
128	007_S_0128	m24	7	ADNI1	ADNI1	2008-02-07	LMCI	64.1	Female	20	Not Hisp/Latino	White	Widowed	2	1.01206	2.27					5	15.67	26.67	10	25	22	0	4	100	1	46	76.0	6
128	007_S_0128	m36	7	ADNI1	ADNI1	2009-02-12	LMCI	64.1	Female	20	Not Hisp/Latino	White	Widowed	2	0.962399	2.3525					6	13.33	20.33	6	26	24	0	5	100	0	38	174.0	11
128	007_S_0128	m48	7	ADNI1	ADNI1	2010-02-24	LMCI	64.1	Female	20	Not Hisp/Latino	White	Widowed	2							8	29.33	40.33	10	22	18	1	4	100	0	24	300.0	20
129	022_S_0129	bl	22	ADNI1	ADNI1	2006-02-13	AD	80.2	Female	16	Not Hisp/Latino	White	Married	0				682.7	287.9	26.45	4.5	20.67	31.67	10	22	19	4	5	100	0	50	120.0	9
129	022_S_0129	m06	22	ADNI1	ADNI1	2006-08-09	AD	80.2	Female	16	Not Hisp/Latino	White	Married	0							4.5	20	31	10	23	19	5	6	100		51	103.0	5
129	022_S_0129	m12	22	ADNI1	ADNI1	2007-02-09	AD	80.2	Female	16	Not Hisp/Latino	White	Married	0				590.3	288.3	28.02	4.5	19.67	29.67	10	23	28	3	7	100	0	59	210.0	5
130	022_S_0130	m06	22	ADNI1	ADNI1	2006-08-11	CN	73.1	Male	16	Not Hisp/Latino	White	Married	0	1.25717						0	3.67	3.67	0	30	48	6	3	25		56	58.0	0
130	022_S_0130	m12	22	ADNI1	ADNI1	2007-02-21	CN	73.1	Male	16	Not Hisp/Latino	White	Married	0	1.2507						0	1.67	2.67	1	28	36	6	7	70	16	54	31.0	0
130	022_S_0130	m24	22	ADNI1	ADNI1	2008-02-15	CN	73.1	Male	16	Not Hisp/Latino	White	Married	0	1.24405						0	3.33	3.33	0	30	51	11	1	6.66667	13	60	54.0	0
130	022_S_0130	m36	22	ADNI1	ADNI1	2009-02-13	CN	73.1	Male	16	Not Hisp/Latino	White	Married	0	1.06751			509.7	303.2	26.53	0	4	9	4	29	54	7	6	46.1538	19	55	38.0	0
130	022_S_0130	m48	22	ADNI1	ADNI1	2010-03-17	CN	73.1	Male	16	Not Hisp/Latino	White	Married	0				426.5	297.6	28.53	0	4		0	29	42	8	4	30.7692	18	52	45.0	0
130	022_S_0130	m60	22	ADNIGO	ADNI1	2011-04-27	CN	73.1	Male	16	Not Hisp/Latino	White	Married	0	1.1793		1.30499				0	3	4	1	28	51	7	-1	-8.33333	18		58.0	0	29	1.5	1.44444	1.14286	1	1.4	1.5	1.34211	1	1	1	1	1.2	1	1.02632
138	128_S_0138	bl	128	ADNI1	ADNI1	2006-02-21	LMCI	86.3	Male	15	Not Hisp/Latino	White	Married	0	1.00029						1	5	8	2	27	45	9	2	15.3846	8	38	91.0	0
138	128_S_0138	m06	128	ADNI1	ADNI1	2006-08-16	LMCI	86.3	Male	15	Not Hisp/Latino	White	Married	0	1.03725						0	5.33	8.33	2	30	42	11	3	23.0769		37	79.0	0
138	128_S_0138	m12	128	ADNI1	ADNI1	2007-02-21	LMCI	86.3	Male	15	Not Hisp/Latino	White	Married	0	1.14394	1.6725					0	5	7	1	27	57	7	1	7.14286	12	38	83.0	0
139	023_S_0139	bl	23	ADNI1	ADNI1	2006-02-02	AD	65.9	Female	13	Not Hisp/Latino	White	Married	2				651.9	395.9	45.14	3.5	14.33	22.33	8	25	32	4	5	62.5	0	40	121.0	10
139	023_S_0139	m06	23	ADNI1	ADNI1	2006-07-28	AD	65.9	Female	13	Not Hisp/Latino	White	Married	2							4	17	27	10	24	26	6	6	75		30	125.0	13
139	023_S_0139	m24	23	ADNI1	ADNI1	2008-03-04	AD	65.9	Female	13	Not Hisp/Latino	White	Married	2				456.2	340.4	35.63	7	18.67	30.67	10	22	18	1	4	100	0	10	300.0	21
141	021_S_0141	bl	21	ADNI1	ADNI1	2006-02-22	LMCI	81.1	Male	12	Not Hisp/Latino	White	Married	1	1.16397						3	12.67	19.67	7	27	21	2	4	100	3	32	300.0	9
141	021_S_0141	m06	21	ADNI1	ADNI1	2006-08-08	LMCI	81.1	Male	12	Not Hisp/Latino	White	Married	1	1.10568						3.5	15.67	24.67	9	27	16	1	3	100		34	300.0	11
141	021_S_0141	m18	21	ADNI1	ADNI1	2007-08-06	LMCI	81.1	Male	12	Not Hisp/Latino	White	Married	1	1.0603						5	19	29	10	23	16	2	5	100		40	300.0	13
141	021_S_0141	m24	21	ADNI1	ADNI1	2008-02-29	LMCI	81.1	Male	12	Not Hisp/Latino	White	Married	1	1.12623						5	13.33	25.33	10	23	16	1	3	100	0	38	300.0	13
141	021_S_0141	m36	21	ADNI1	ADNI1	2009-02-24	LMCI	81.1	Male	12	Not Hisp/Latino	White	Married	1	1.12808						5	18	28	9	24	17	2	4	100	0	23	300.0	18
141	021_S_0141	m48	21	ADNI1	ADNI1	2010-02-22	LMCI	81.1	Male	12	Not Hisp/Latino	White	Married	1							6	18.33	30.33	10	22	12	0	2	100	0	23	300.0	18
142	018_S_0142	bl	18	ADNI1	ADNI1	2006-02-17	LMCI	79.2	Male	14	Not Hisp/Latino	White	Widowed	1	1.28776						0.5	7.33	17.33	6	29	39	7	3	30	4	47	60.0	0
142	018_S_0142	m06	18	ADNI1	ADNI1	2006-08-23	LMCI	79.2	Male	14	Not Hisp/Latino	White	Widowed	1	1.24918						0.5	5.67	11.67	5	29	32	4	2	25		53	66.0	0
142	018_S_0142	m12	18	ADNI1	ADNI1	2007-02-16	LMCI	79.2	Male	14	Not Hisp/Latino	White	Widowed	1							1	6.67	8.67	2	30	32	3	5	62.5	3	49	61.0	0
142	018_S_0142	m18	18	ADNI1	ADNI1	2007-08-09	LMCI	79.2	Male	14	Not Hisp/Latino	White	Widowed	1	1.28687						0.5	6.33	10.33	4	28	34	6	1	11.1111		48	56.0	1
142	018_S_0142	m24	18	ADNI1	ADNI1	2008-03-03	LMCI	79.2	Male	14	Not Hisp/Latino	White	Widowed	1	1.16557						0.5	7.33	13.33	5	30	41	4	2	22.2222	5	46	62.0	0
142	018_S_0142	m36	18	ADNI1	ADNI1	2009-02-27	LMCI	79.2	Male	14	Not Hisp/Latino	White	Widowed	1	1.19173						0.5	6.33	11.33	5	30	36	2	1	14.2857	7	47	68.0	0
142	018_S_0142	m48	18	ADNI1	ADNI1	2010-02-26	LMCI	79.2	Male	14	Not Hisp/Latino	White	Widowed	1							1	5	7	2	29	31	6	1	12.5	7	49	64.0	0
147	032_S_0147	bl	32	ADNI1	ADNI1	2006-02-09	AD	59.7	Female	18	Not Hisp/Latino	White	Married	0	0.948589			371.4	257.1	23.33	4.5	34.33	49.33	10	25	11	2	3	100	1	4		20
147	032_S_0147	m06	32	ADNI1	ADNI1	2006-08-18	AD	59.7	Female	18	Not Hisp/Latino	White	Married	0	0.922283						5	22		10	21	13	0	3	100		0	300.0	17
147	032_S_0147	m12	32	ADNI1	ADNI1	2007-02-01	AD	59.7	Female	18	Not Hisp/Latino	White	Married	0	0.901141			342.3	255.7	22.71	7	34	49	10	13	11	1	3	100	0	0		22
147	032_S_0147	m24	32	ADNI1	ADNI1	2008-03-26	AD	59.7	Female	18	Not Hisp/Latino	White	Married	0	0.896106						12	41.33	56.33	10	10	5	-1	0		0	0	300.0	28
150	037_S_0150	bl	37	ADNI1	ADNI1	2006-03-08	LMCI	73.9	Male	12	Not Hisp/Latino	White	Married	0	1.25379			817	466.4	47.6	0.5	11.33	22.33	10	27	31	2	7	100	4	24	86.0	4
150	037_S_0150	m06	37	ADNI1	ADNI1	2006-09-20	LMCI	73.9	Male	12	Not Hisp/Latino	White	Married	0	1.23299						0.5	11	22	10	29	25	1	4	80		35	98.0	0
150	037_S_0150	m12	37	ADNI1	ADNI1	2007-03-21	LMCI	73.9	Male	12	Not Hisp/Latino	White	Married	0	1.24466	2.1825		756.6	464.8	46.98	1	11.33	20.33	9	29	33	3	9	100	7	37	138.0	0
150	037_S_0150	m18	37	ADNI1	ADNI1	2007-09-12	LMCI	73.9	Male	12	Not Hisp/Latino	White	Married	0	1.22351						0.5	15	24	9	28	22	2	6	100		32	112.0	0
150	037_S_0150	m24	37	ADNI1	ADNI1	2008-02-27	LMCI	73.9	Male	12	Not Hisp/Latino	White	Married	0	1.24444	2.21					0.5	12.67	24.67	10	28	24	2	5	83.3333	6	28	105.0	0
150	037_S_0150	m36	37	ADNI1	ADNI1	2009-03-25	LMCI	73.9	Male	12	Not Hisp/Latino	White	Married	0	1.2345	2.2475					0.5	12	23	10	27	24	3	6	100	3	37	100.0	7
155	018_S_0155	m06	18	ADNI1	ADNI1	2006-09-19	LMCI	81.1	Male	16	Not Hisp/Latino	White	Married	1	1.08221						1	10.67		8	30	23	1	5	100		42	84.0	1
155	018_S_0155	m12	18	ADNI1	ADNI1	2007-03-20	LMCI	81.1	Male	16	Not Hisp/Latino	White	Married	1							2	11	18	7	28	31	1	6	100	0	42	74.0	4
155	018_S_0155	m18	18	ADNI1	ADNI1	2007-09-13	LMCI	81.1	Male	16	Not Hisp/Latino	White	Married	1	1.08128						3.5	6.33	11.33	5	27	30	2	6	100		38	57.0	4
155	018_S_0155	m24	18	ADNI1	ADNI1	2008-03-06	LMCI	81.1	Male	16	Not Hisp/Latino	White	Married	1	1.03425	1.215					2	13.67	19.67	6	27	27	1	6	100	0	37	82.0	5
156	035_S_0156	bl	35	ADNI1	ADNI1	2006-02-16	CN	74.1	Male	17	Not Hisp/Latino	White	Married	0							0	6.67	8.67	2	30	53	6	6	50	15	51	55.0	0
156	035_S_0156	m06	35	ADNI1	ADNI1	2006-09-07	CN	74.1	Male	17	Not Hisp/Latino	White	Married	0							0	6	8	2	30	40	4	0	0		54	108.0	0
156	035_S_0156	m12	35	ADNI1	ADNI1	2007-02-15	CN	74.1	Male	17	Not Hisp/Latino	White	Married	0							0	5.33	7.33	2	30	43	6	6	50	16	53	81.0	0
156	035_S_0156	m24	35	ADNI1	ADNI1	2008-02-07	CN	74.1	Male	17	Not Hisp/Latino	White	Married	0							0	3.33	6.33	2	30	39	7	5	45.4545	16	56	52.0	0
156	035_S_0156	m36	35	ADNI1	ADNI1	2009-02-26	CN	74.1	Male	17	Not Hisp/Latino	White	Married	0							0	3	6	3	29	48	8	5	35.7143	18	70	61.0	0
159	021_S_0159	bl	21	ADNI1	ADNI1	2006-03-03	CN	77.9	Female	17	Not Hisp/Latino	White	Married	0				622.7	107.3	9.74	0	4.33	5.33	1	30	53	10	0	0	20	52	66.0	0
159	021_S_0159	m06	21	ADNI1	ADNI1	2006-09-08	CN	77.9	Female	17	Not Hisp/Latino	White	Married	0							0	4.33	6.33	1	30	55	6	4	30.7692		52	73.0	0
159	021_S_0159	m12	21	ADNI1	ADNI1	2007-03-05	CN	77.9	Female	17	Not Hisp/Latino	White	Married	0				621.7	124.5	10.84	0	5	6	1	30	48	6	0	0	20	50	61.0	0
159	021_S_0159	m24	21	ADNI1	ADNI1	2008-03-05	CN	77.9	Female	17	Not Hisp/Latino	White	Married	0							0	4.33	7.33	3	30	58	8	2	14.2857	16	48	60.0	0
159	021_S_0159	m36	21	ADNI1	ADNI1	2009-03-16	CN	77.9	Female	17	Not Hisp/Latino	White	Married	0							0	1.33	2.33	1	30	53	10	6	40	21	43	55.0	0
159	021_S_0159	m48	21	ADNI1	ADNI1	2010-03-16	CN	77.9	Female	17	Not Hisp/Latino	White	Married	0							0	7.33	9.33	1	30	75	0	1	6.66667	21	47	83.0	0
160	098_S_0160	bl	98	ADNI1	ADNI1	2006-02-14	LMCI	75.2	Male	16	Not Hisp/Latino	White	Married	1	1.13655						1	15	24	8	27	28	3	7	100	0	43	103.0	0
160	098_S_0160	m06	98	ADNI1	ADNI1	2006-10-10	LMCI	75.2	Male	16	Not Hisp/Latino	White	Married	1							0.5	15.67	24.67	8	24	26	3	7	100		43	63.0	0
160	098_S_0160	m18	98	ADNI1	ADNI1	2007-08-14	LMCI	75.2	Male	16	Not Hisp/Latino	White	Married	1							1	17.33	25.33	8	24	24	2	4	80		42	80.0	6
160	098_S_0160	m24	98	ADNI1	ADNI1	2008-02-25	LMCI	75.2	Male	16	Not Hisp/Latino	White	Married	1							3	12.67	21.67	8	25	27	3	6	100	0	43	89.0	1
160	098_S_0160	m48	98	ADNI1	ADNI1	2010-02-18	LMCI	75.2	Male	16	Not Hisp/Latino	White	Married	1							2	17.67	28.67	10	20	21	2	5	100	0	37	137.0	6
5269	135_S_5269	m36	135	ADNI2	ADNI2	2016-08-16	SMC	64.9	Male	16	Not Hisp/Latino	White	Divorced	1								5	8	1	30								0
5269	135_S_5269	m24	135	ADNI2	ADNI2	2015-09-01	SMC	64.9	Male	16	Not Hisp/Latino	White	Divorced	1			1.02934				0	3	6	2	27	47	5	4	36.3636	10		70.0	0	27	1.125	1	1	1	1	1	1.02564	1.125	1.11111	1	1	1	1.25	1.07692
161	010_S_0161	bl	10	ADNI1	ADNI1	2006-02-16	LMCI	79.1	Male	20	Hisp/Latino	Black	Married	1	1.23532						0.5	7	12	4	28	31	1	3	42.8571	7	40	130.0	4
161	010_S_0161	m06	10	ADNI1	ADNI1	2006-08-16	LMCI	79.1	Male	20	Hisp/Latino	Black	Married	1	1.23803						1.5	9.33	17.33	6	28	35	5	6	66.6667		46	136.0	2
162	123_S_0162	bl	123	ADNI1	ADNI1	2006-03-09	AD	71.8	Male	18	Not Hisp/Latino	White	Married	1							1.5	12	21	9	24	31	3	8	100	5	55	60.0	0
162	123_S_0162	m06	123	ADNI1	ADNI1	2006-09-19	AD	71.8	Male	18	Not Hisp/Latino	White	Married	1							2	18	28	10	28	28	1	5	100		41	99.0	3
162	123_S_0162	m12	123	ADNI1	ADNI1	2007-03-20	AD	71.8	Male	18	Not Hisp/Latino	White	Married	1							1.5	18.67	25.67	7	27	23	3	6	100	2	50	65.0	5
162	123_S_0162	m24	123	ADNI1	ADNI1	2008-03-14	AD	71.8	Male	18	Not Hisp/Latino	White	Married	1							1.5	16	25	9	24	23	1	5	100	0	39	73.0	7
166	114_S_0166	bl	114	ADNI1	ADNI1	2006-02-20	CN	72.5	Female	18	Not Hisp/Latino	White	Married	1							0	16.33	18.33	2	30	39	5	4	44.4444	11	55	83.0	0
166	114_S_0166	m06	114	ADNI1	ADNI1	2006-08-23	CN	72.5	Female	18	Not Hisp/Latino	White	Married	1							0	3.33	5.33	2	30	32	4	8	88.8889		50	83.0	0
166	114_S_0166	m12	114	ADNI1	ADNI1	2007-02-19	CN	72.5	Female	18	Not Hisp/Latino	White	Married	1							1.5	3.67	6.67	3	30	38	6	10	100	8	66	63.0	1
166	114_S_0166	m24	114	ADNI1	ADNI1	2008-02-11	CN	72.5	Female	18	Not Hisp/Latino	White	Married	1							1.5	6.67	9.67	3	30	43	5	8	80	9	53	63.0	1
166	114_S_0166	m36	114	ADNI1	ADNI1	2009-03-06	CN	72.5	Female	18	Not Hisp/Latino	White	Married	1							2	6	11	3	27	35	6	9	100	6	48	81.0	5
168	011_S_0168	m06	11	ADNI1	ADNI1	2006-08-21	LMCI	89.3	Male	13	Not Hisp/Latino	White	Married	0							0	6.33	10.33	3	29	38	4	4	44.4444		29	48.0	0
169	014_S_0169	m12	14	ADNI1	ADNI1	2007-02-22	LMCI	71.9	Female	16	Not Hisp/Latino	White	Married	1							0.5	3.33	8.33	4	29	49	10	3	25	8	38	120.0	0
169	014_S_0169	m18	14	ADNI1	ADNI1	2007-08-30	LMCI	71.9	Female	16	Not Hisp/Latino	White	Married	1							0.5	7	9	0	28	51	4	4	33.3333		14	200.0	0
169	014_S_0169	m48	14	ADNI1	ADNI1	2010-02-04	LMCI	71.9	Female	16	Not Hisp/Latino	White	Married	1							0.5	5.67	12.67	4	28	55	5	4	30.7692	10	39	58.0	0
171	098_S_0171	bl	98	ADNI1	ADNI1	2006-02-21	CN	78.3	Female	17	Not Hisp/Latino	White	Married	0	1.28449						0	8.33	12.33	4	30	38	4	3	33.3333	9	58	51.0	0
171	098_S_0171	m06	98	ADNI1	ADNI1	2006-08-01	CN	78.3	Female	17	Not Hisp/Latino	White	Married	0							0	11	16	5	28	36	7	6	60		65	59.0	0
171	098_S_0171	m12	98	ADNI1	ADNI1	2007-03-06	CN	78.3	Female	17	Not Hisp/Latino	White	Married	0							0	4	9	5	29	34	4	2	25	10	56	82.0	0
171	098_S_0171	m48	98	ADNI1	ADNI1	2010-03-08	CN	78.3	Female	17	Not Hisp/Latino	White	Married	0							0	6.33	12.33	5	29	40	8	7	63.6364	9	57	69.0	0
5269	135_S_5269	m06	135	ADNI2	ADNI2	2014-02-20	SMC	64.9	Male	16	Not Hisp/Latino	White	Divorced	1							0	4	7	3	29	29	5	2	25			80.0	0	25	1.5	1	1.14286	1	1.16667	1.75	1.23077	1	1	1.28571	1	1	1.5	1.10811
5269	135_S_5269	m03	135	ADNI2	ADNI2	2013-10-23	SMC	64.9	Male	16	Not Hisp/Latino	White	Divorced	1
173	114_S_0173	bl	114	ADNI1	ADNI1	2006-02-22	CN	73.2	Male	18	Not Hisp/Latino	White	Married	0	1.15922			991.3	305.6	29.3	0	13.67	14.67	1	30	39	6	5	45.4545	13	60	54.0	0
173	114_S_0173	m06	114	ADNI1	ADNI1	2006-08-28	CN	73.2	Male	18	Not Hisp/Latino	White	Married	0	1.19366						0	6.67	9.67	3	30	32	1	5	83.3333		53	50.0	0
173	114_S_0173	m12	114	ADNI1	ADNI1	2007-02-19	CN	73.2	Male	18	Not Hisp/Latino	White	Married	0	1.17914			1042	323.9	30.94	0	7.33	12.33	5	30	26	5	7	87.5	10	52	62.0	0
173	114_S_0173	m24	114	ADNI1	ADNI1	2008-02-12	CN	73.2	Male	18	Not Hisp/Latino	White	Married	0	1.22558						0	5.67	8.67	3	30	42	6	1	9.09091	13	54	65.0	0
173	114_S_0173	m36	114	ADNI1	ADNI1	2009-03-02	CN	73.2	Male	18	Not Hisp/Latino	White	Married	0	1.19989						0	6.67	7.67	1	30	32	5	5	55.5556	9	55	58.0	0
5269	135_S_5269	bl	135	ADNI2	ADNI2	2013-08-20	SMC	64.9	Male	16	Not Hisp/Latino	White	Divorced	1	1.23539		1.04955	590.4	108.2	10.55	0	6	12	5	29	36	6	8	80	11		75.0	0	26	1.375	1.22222	1	1.2	1	1.25	1.17949	1	1	1	1	1	1	1
176	067_S_0176	bl	67	ADNI1	ADNI1	2006-05-09	LMCI	74.7	Male	19	Not Hisp/Latino	White	Married	1				670.7	366.6	40.9	1	11.33	20.33	8	28	17	0	3	100	3	41	68.0	5
176	067_S_0176	m06	67	ADNI1	ADNI1	2006-12-05	LMCI	74.7	Male	19	Not Hisp/Latino	White	Married	1							1	14.67	19.67	5	27	30	3	7	100		52	89.0	5
176	067_S_0176	m12	67	ADNI1	ADNI1	2007-05-22	LMCI	74.7	Male	19	Not Hisp/Latino	White	Married	1				699.6	417.8	47.14	1.5	14.33	21.33	7	27	14	-2	0		2	38	125.0	6
176	067_S_0176	m24	67	ADNI1	ADNI1	2008-06-19	LMCI	74.7	Male	19	Not Hisp/Latino	White	Married	1							2.5	15.33	22.33	6	25	23	3	6	100	0	41	121.0	13
176	067_S_0176	m36	67	ADNI1	ADNI1	2009-05-04	LMCI	74.7	Male	19	Not Hisp/Latino	White	Married	1							3	8	19	10	27					5	45	86.0	12
177	067_S_0177	bl	67	ADNI1	ADNI1	2006-04-14	CN	74.8	Female	14	Not Hisp/Latino	White	Never married	0				1367	240	21.41	0	5.67	6.67	1	29	37	5	6	66.6667	12	42	62.0	0
177	067_S_0177	m06	67	ADNI1	ADNI1	2006-12-22	CN	74.8	Female	14	Not Hisp/Latino	White	Never married	0							0	4	6	2	30	44	6	10	76.9231		35	50.0	0
177	067_S_0177	m12	67	ADNI1	ADNI1	2007-04-18	CN	74.8	Female	14	Not Hisp/Latino	White	Never married	0							0	3.67	4.67	1	30	40	4	4	44.4444	14	36	68.0	0
177	067_S_0177	m24	67	ADNI1	ADNI1	2008-05-07	CN	74.8	Female	14	Not Hisp/Latino	White	Never married	0							0	7	11	4	30	41	1	6	75	10	32	73.0	0
178	021_S_0178	bl	21	ADNI1	ADNI1	2006-03-07	LMCI	64.8	Male	20	Not Hisp/Latino	White	Married	0	1.31959						1.5	4.33	9.33	5	29	40	6	6	54.5455	8	60	62.0	2
179	027_S_0179	bl	27	ADNI1	ADNI1	2006-03-10	LMCI	80.9	Male	16	Not Hisp/Latino	White	Widowed	1							0.5	11.33	23.33	9	24	16	1	4	100	2	46	131.0	5
179	027_S_0179	m12	27	ADNI1	ADNI1	2007-03-15	LMCI	80.9	Male	16	Not Hisp/Latino	White	Widowed	1							2.5	20.33	31.33	9	24	16	2	4	100	1	37	197.0	8
179	027_S_0179	m18	27	ADNI1	ADNI1	2007-09-10	LMCI	80.9	Male	16	Not Hisp/Latino	White	Widowed	1							4.5	24.67	35.67	10	20	19	3	5	100		40	106.0	9
179	027_S_0179	m24	27	ADNI1	ADNI1	2008-03-06	LMCI	80.9	Male	16	Not Hisp/Latino	White	Widowed	1							4.5	30.33	42.33	10	20	3	-1	0		0	16	251.0	19
179	027_S_0179	m36	27	ADNI1	ADNI1	2009-03-10	LMCI	80.9	Male	16	Not Hisp/Latino	White	Widowed	1							5	32.33	43.33	10	19	8	-1	1	100	0	16	300.0	17
182	037_S_0182	bl	37	ADNI1	ADNI1	2006-03-22	LMCI	63.6	Female	12	Not Hisp/Latino	White	Married	1							2	12	20	6	29	23	3	2	33.3333	2	25	300.0	5
183	011_S_0183	bl	11	ADNI1	ADNI1	2006-04-04	AD	72.4	Female	14	Not Hisp/Latino	White	Widowed	1	1.06043						4.5	12.67	22.67	10	21	27	1	5	100	0	38	179.0	13
183	011_S_0183	m06	11	ADNI1	ADNI1	2006-10-04	AD	72.4	Female	14	Not Hisp/Latino	White	Widowed	1	1.00293						5	16.67	27.67	10	23	23	1	5	100		33	300.0	23
183	011_S_0183	m12	11	ADNI1	ADNI1	2007-04-03	AD	72.4	Female	14	Not Hisp/Latino	White	Widowed	1	0.930684						5.5	12.67	22.67	10	22	26	2	6	100	0	28	300.0	23
183	011_S_0183	m24	11	ADNI1	ADNI1	2008-04-09	AD	72.4	Female	14	Not Hisp/Latino	White	Widowed	1	0.822664						10	33.67	48.67	10	19	23	0			0	14	0.0	29
184	136_S_0184	bl	136	ADNI1	ADNI1	2006-03-27	CN	78.3	Female	14	Not Hisp/Latino	White	Widowed	1							0	4.67	6.67	1	29	56	10	12	80	18	29	70.0	0
184	136_S_0184	m12	136	ADNI1	ADNI1	2007-03-19	CN	78.3	Female	14	Not Hisp/Latino	White	Widowed	1							0	3.67	3.67	0	29	58	7	2	14.2857	21	43	71.0	0
184	136_S_0184	m24	136	ADNI1	ADNI1	2008-03-17	CN	78.3	Female	14	Not Hisp/Latino	White	Widowed	1							0	4.33	8.33	3	27	57	7	1	7.69231	16	47	84.0	0
184	136_S_0184	m36	136	ADNI1	ADNI1	2009-03-16	CN	78.3	Female	14	Not Hisp/Latino	White	Widowed	1							0	5.67	6.67	1	24	53	8	3	20	18	48	97.0	0
186	136_S_0186	bl	136	ADNI1	ADNI1	2006-03-06	CN	80.4	Female	16	Not Hisp/Latino	White	Married	0				942.8	180.4	16.77	0.5	6.67	9.67	3	27	38	6	4	36.3636	13	54	103.0	0
186	136_S_0186	m06	136	ADNI1	ADNI1	2006-09-18	CN	80.4	Female	16	Not Hisp/Latino	White	Married	0							0	9	13	3	27	35	5	3	33.3333		50	109.0	0
186	136_S_0186	m12	136	ADNI1	ADNI1	2007-03-05	CN	80.4	Female	16	Not Hisp/Latino	White	Married	0				911	171.1	15.6	0.5	4	8	3	28	40	7	2	18.1818	16	53	111.0	0
186	136_S_0186	m24	136	ADNI1	ADNI1	2008-03-03	CN	80.4	Female	16	Not Hisp/Latino	White	Married	0							0	10	18	7	27	41	6	4	40	15	52	96.0	0
186	136_S_0186	m36	136	ADNI1	ADNI1	2009-04-21	CN	80.4	Female	16	Not Hisp/Latino	White	Married	0							0.5	5.67	8.67	2	28	31	4	5	62.5	17	54	77.0	1
186	136_S_0186	m48	136	ADNI1	ADNI1	2010-05-24	CN	80.4	Female	16	Not Hisp/Latino	White	Married	0							0	6.67	7.67	1	29	54	7	2	15.3846	17	53	120.0	0
5267	153_S_5267	m06	153	ADNI2	ADNI2	2014-03-05	SMC	65.8	Female	15	Not Hisp/Latino	White	Divorced	1							0	2	3	0	28	55	7	2	14.2857			99.0	0	25	1.5	1.55556	1	1.4	1.33333	1	1.33333	1	1	1	1	1	1	1
5267	153_S_5267	bl	153	ADNI2	ADNI2	2013-09-03	SMC	65.8	Female	15	Not Hisp/Latino	White	Divorced	1	1.35399		1.15677	1086	360.1	31.2	0	2	3	1	28	54	8	1	6.66667	15		95.0	0	27	1.375	1.22222	1	1	1.16667	1	1.15385	1.5	1	1	1	1	1.25	1.12821
187	032_S_0187	bl	32	ADNI1	ADNI1	2006-02-27	LMCI	77.1	Male	16	Not Hisp/Latino	White	Married	2							1	13	21	6	28	18	4	3	60	3	15	197.0	3
187	032_S_0187	m06	32	ADNI1	ADNI1	2006-08-17	LMCI	77.1	Male	16	Not Hisp/Latino	White	Married	2							1	12.33	22.33	6	25	27	4	6	85.7143		20	200.0	2
187	032_S_0187	m12	32	ADNI1	ADNI1	2007-03-01	LMCI	77.1	Male	16	Not Hisp/Latino	White	Married	2							1	10	19	7	26	25	4	6	85.7143	2	16	243.0	0
187	032_S_0187	m18	32	ADNI1	ADNI1	2007-08-23	LMCI	77.1	Male	16	Not Hisp/Latino	White	Married	2							1.5	13	23	8	25	18	0	2	66.6667		10	300.0	2
187	032_S_0187	m24	32	ADNI1	ADNI1	2008-02-28	LMCI	77.1	Male	16	Not Hisp/Latino	White	Married	2							2.5	17	29	9	18	22	2	5	100	1	10	300.0	1
188	128_S_0188	bl	128	ADNI1	ADNI1	2006-02-22	LMCI	86.1	Male	16	Not Hisp/Latino	White	Married	1	1.1387			551.7	447	49.3	2	4	8	3	27	47	4	7	63.6364	8	33	122.0	9
188	128_S_0188	m06	128	ADNI1	ADNI1	2006-08-09	LMCI	86.1	Male	16	Not Hisp/Latino	White	Married	1	1.09258						1	9.67	13.67	3	29	41	6	8	72.7273		35	99.0	1
188	128_S_0188	m18	128	ADNI1	ADNI1	2007-08-08	LMCI	86.1	Male	16	Not Hisp/Latino	White	Married	1	1.11736						0	7.33	10.33	2	30	44	5	5	45.4545		38	105.0	0
190	100_S_0190	m12	100	ADNI1	ADNI1	2007-05-08	LMCI	78.8	Male	18	Not Hisp/Latino	White	Married	1				827.2	339.6	34.38	3.5	9	18	9	25	24	1	5	100	3	37	68.0	13
194	136_S_0194	bl	136	ADNI1	ADNI1	2006-04-24	AD	80.5	Female	12	Not Hisp/Latino	White	Widowed	0				671.2	494.6	52.52	3	23	33	7	24	23	2	5	71.4286	2	39	150.0	8
194	136_S_0194	m06	136	ADNI1	ADNI1	2006-10-16	AD	80.5	Female	12	Not Hisp/Latino	White	Widowed	0							3.5	18.33	30.33	10	24	21	3	6	100		32	200.0	11
194	136_S_0194	m12	136	ADNI1	ADNI1	2007-04-02	AD	80.5	Female	12	Not Hisp/Latino	White	Widowed	0							3	18.33	28.33	8	25	18	1	4	100	2	28	300.0	12
195	136_S_0195	bl	136	ADNI1	ADNI1	2006-04-04	LMCI	79.6	Male	18	Not Hisp/Latino	White	Married	1							2.5	16	23	5	25	28	4	4	57.1429	5	29	117.0	2
195	136_S_0195	m06	136	ADNI1	ADNI1	2006-10-02	LMCI	79.6	Male	18	Not Hisp/Latino	White	Married	1							2	12.33	20.33	6	26	32	3	4	57.1429		35	204.0	3
195	136_S_0195	m12	136	ADNI1	ADNI1	2007-03-26	LMCI	79.6	Male	18	Not Hisp/Latino	White	Married	1							3.5	20.67	30.67	6	20	25	3	7	87.5	5	26	300.0	7
195	136_S_0195	m18	136	ADNI1	ADNI1	2007-09-24	LMCI	79.6	Male	18	Not Hisp/Latino	White	Married	1							4.5	20	31	8	22	18	3	4	80		28	300.0	12
195	136_S_0195	m36	136	ADNI1	ADNI1	2009-04-07	LMCI	79.6	Male	18	Not Hisp/Latino	White	Married	1							10.5	32.33	46.33	9	19	14	2	5	100	2	2		16
196	136_S_0196	m06	136	ADNI1	ADNI1	2006-10-23	CN	78	Female	18	Not Hisp/Latino	White	Widowed	0							0	5	7	2	29	42	7	3	27.2727		38	82.0	0
196	136_S_0196	m12	136	ADNI1	ADNI1	2007-05-07	CN	78	Female	18	Not Hisp/Latino	White	Widowed	0							1	6.67	8.67	1	28	40	6	1	9.09091	15	37	111.0	2
196	136_S_0196	m36	136	ADNI1	ADNI1	2009-04-27	CN	78	Female	18	Not Hisp/Latino	White	Widowed	0							0	8.67	14.67	5	30	41	8	7	58.3333	14	36	113.0	3
200	128_S_0200	bl	128	ADNI1	ADNI1	2006-03-07	LMCI	61.4	Male	16	Not Hisp/Latino	Asian	Married	0	1.23626						1	9.67	15.67	4	27	39	3	1	11.1111	8	44	85.0	1
200	128_S_0200	m06	128	ADNI1	ADNI1	2006-09-21	LMCI	61.4	Male	16	Not Hisp/Latino	Asian	Married	0	1.45395						0.5	1.67	1.67	0	30	48	7	4	30.7692		61	58.0	1
200	128_S_0200	m12	128	ADNI1	ADNI1	2007-03-16	LMCI	61.4	Male	16	Not Hisp/Latino	Asian	Married	0	1.4171	1.1575					0.5	8	10	2	28	37	7	4	36.3636	9	57	65.0	1
200	128_S_0200	m18	128	ADNI1	ADNI1	2007-08-31	LMCI	61.4	Male	16	Not Hisp/Latino	Asian	Married	0	1.19167						1	5	7	2	28	46	7	3	25		66	41.0	1
200	128_S_0200	m24	128	ADNI1	ADNI1	2008-03-20	LMCI	61.4	Male	16	Not Hisp/Latino	Asian	Married	0	1.29034	1.13					1	5.33	5.33	0	30	50	7	3	23.0769	10	65	35.0	0
200	128_S_0200	m36	128	ADNI1	ADNI1	2009-10-02	LMCI	61.4	Male	16	Not Hisp/Latino	Asian	Married	0	1.3994	1.165					0.5	6.33	6.33	0	29	57	9	3	21.4286	15	62	41.0	6
200	128_S_0200	m48	128	ADNIGO	ADNI1	2010-10-04	LMCI	61.4	Male	16	Not Hisp/Latino	Asian	Married	0	1.30959		1.02948				1.5	5	5	0	27	55	9	0	0	14		47.0	0	28	2.75	1.88889	1.28571	1.4	1.33333	1	1.71795	1.5	1.11111	1.14286	1	1	1	1.15385
204	035_S_0204	bl	35	ADNI1	ADNI1	2006-02-23	LMCI	71.1	Female	16	Not Hisp/Latino	White	Divorced	0	1.3078			282.9	188.6	20.29	1.5	10.33	18.33	7	25	24	3	6	100	2	38	85.0	3
204	035_S_0204	m06	35	ADNI1	ADNI1	2006-09-21	LMCI	71.1	Female	16	Not Hisp/Latino	White	Divorced	0	1.27106						3	19.67	31.67	10	24	19	1	4	100		33		4
204	035_S_0204	m12	35	ADNI1	ADNI1	2007-02-22	LMCI	71.1	Female	16	Not Hisp/Latino	White	Divorced	0	1.34236			273.9	195.7	20.66	3.5	16.67	27.67	10	24	20	1	4	100	0	30	94.0
204	035_S_0204	m18	35	ADNI1	ADNI1	2007-08-30	LMCI	71.1	Female	16	Not Hisp/Latino	White	Divorced	0	1.25909						4	14	25	10	24	18	2	4	100		30	92.0	13
204	035_S_0204	m24	35	ADNI1	ADNI1	2008-02-06	LMCI	71.1	Female	16	Not Hisp/Latino	White	Divorced	0	1.23343						3	19	30	10	27	22	1	5	100	0	41	99.0	8
204	035_S_0204	m36	35	ADNI1	ADNI1	2009-03-05	LMCI	71.1	Female	16	Not Hisp/Latino	White	Divorced	0	1.26399						6	19	30	10	25	19	3	5	100	0	26	89.0	12
204	035_S_0204	m48	35	ADNI1	ADNI1	2010-02-05	LMCI	71.1	Female	16	Not Hisp/Latino	White	Divorced	0				357.5	232.9	23.52	5.5	25.67	37.67	10	21	18	1	4	100	0	23	224.0	27
205	128_S_0205	m18	128	ADNI1	ADNI1	2007-09-28	LMCI	66.5	Female	18	Not Hisp/Latino	White	Married	0	1.54475						0	0	0	0	30	72	3	0	0		64	50.0	0
210	068_S_0210	bl	68	ADNI1	ADNI1	2006-02-23	CN	72.4	Female	13	Not Hisp/Latino	White	Married	0				1385	236	18.54	0	6.67	10.67	3	29	44	9	5	38.4615	8	49	128.0	0
210	068_S_0210	m06	68	ADNI1	ADNI1	2006-09-20	CN	72.4	Female	13	Not Hisp/Latino	White	Married	0							0	5	8	3	30	32	3	3	42.8571		62	68.0	0
210	068_S_0210	m12	68	ADNI1	ADNI1	2007-03-12	CN	72.4	Female	13	Not Hisp/Latino	White	Married	0				1442	271.6	20.41	0	8.33	12.33	3	29	29	6	5	55.5556	10	28	89.0	0
210	068_S_0210	m24	68	ADNI1	ADNI1	2008-07-10	CN	72.4	Female	13	Not Hisp/Latino	White	Married	0							0.5	7.33	12.33	4	30	30	5	3	37.5	11	55	72.0	0
210	068_S_0210	m36	68	ADNI1	ADNI1	2009-05-21	CN	72.4	Female	13	Not Hisp/Latino	White	Married	0							0.5	5.33	9.33	4	27	33	5	5	62.5	12	56	80.0	0
210	068_S_0210	m48	68	ADNI1	ADNI1	2010-05-19	CN	72.4	Female	13	Not Hisp/Latino	White	Married	0							0	4	6	2	28	39	4	8	88.8889	7	57	78.0	0
213	020_S_0213	bl	20	ADNI1	ADNI1	2006-04-10	AD	62.9	Male	18	Not Hisp/Latino	White	Married	0	0.940181			986.3	578.7	63.05	4	12.33	21.33	5	24	23	2	4	80	2	17	300.0	5
213	020_S_0213	m06	20	ADNI1	ADNI1	2006-10-30	AD	62.9	Male	18	Not Hisp/Latino	White	Married	0	0.955429						4.5	12.33	23.33	8	21	25	1	3	60		12	300.0	19
213	020_S_0213	m12	20	ADNI1	ADNI1	2007-04-23	AD	62.9	Male	18	Not Hisp/Latino	White	Married	0	0.87417			665.4	560.7	58.45	8	15.67	27.67	9	23	19	0	4	100	0	8	300.0	21
214	032_S_0214	bl	32	ADNI1	ADNI1	2006-03-06	LMCI	65.1	Male	18	Not Hisp/Latino	White	Married	2	1.29373			683.1	434.1	48.14	1	14.33	19.33	5	27	26	3	6	100	8	48	73.0	5
214	032_S_0214	m06	32	ADNI1	ADNI1	2006-09-18	LMCI	65.1	Male	18	Not Hisp/Latino	White	Married	2	1.32554						1.5	9.33	15.33	6	27	28	2	6	100		50	119.0	8
214	032_S_0214	m12	32	ADNI1	ADNI1	2007-03-23	LMCI	65.1	Male	18	Not Hisp/Latino	White	Married	2	1.17268	2.1075		731.9	436.9	48.81	1.5	14.33	23.33	9	25	25	0	5	100	8	49	102.0	5
214	032_S_0214	m18	32	ADNI1	ADNI1	2007-09-13	LMCI	65.1	Male	18	Not Hisp/Latino	White	Married	2	1.1927						2	13	19	6	23	26	2	6	100		54	104.0	8
214	032_S_0214	m24	32	ADNI1	ADNI1	2008-03-21	LMCI	65.1	Male	18	Not Hisp/Latino	White	Married	2	1.16667	2.1275					2	16	24	8	20	27	1	6	100	9	41	68.0	9
214	032_S_0214	m36	32	ADNI1	ADNI1	2009-02-23	LMCI	65.1	Male	18	Not Hisp/Latino	White	Married	2	1.15423						2.5	15	24	9	23	24	1	4	80	6	50	149.0	9
214	032_S_0214	m48	32	ADNI1	ADNI1	2010-07-02	LMCI	65.1	Male	18	Not Hisp/Latino	White	Married	2				543.5	495.6	53.89	2.5	17.67	25.67	8	23	26	1	5	100	9	45	100.0	10
216	128_S_0216	m06	128	ADNI1	ADNI1	2006-09-06	AD	84.3	Male	16	Not Hisp/Latino	White	Widowed	0	1.1972						3.5	15	22	5	25	24	2	1	20		29	108.0	3
217	023_S_0217	m12	23	ADNI1	ADNI1	2007-03-02	LMCI	83.6	Female	18	Not Hisp/Latino	White	Married	0							2	9	18	9	27	26	2	6	100	0	45	61.0	2
217	023_S_0217	m48	23	ADNI1	ADNI1	2010-03-12	LMCI	83.6	Female	18	Not Hisp/Latino	White	Married	0							5.5	21	32	10	23	13	0	3	100	0	36	126.0	16
217	023_S_0217	m60	23	ADNIGO	ADNI1	2011-03-02	LMCI	83.6	Female	18	Not Hisp/Latino	White	Married	0	0.991309						10	22	33	10	19	16	0	3	100	0		139.0	27	21	1.875	1.88889	1.33333	1.8	1.5	1.25	1.66667	3.75	3.4	3.5	3.2	3.5	3.25	3.46875
219	022_S_0219	m06	22	ADNI1	ADNI1	2006-10-13	AD	74.4	Male	4	Hisp/Latino	White	Married	1							4.5	12.67	22.67	9	23	20	0	3	100		24	258.0	9
221	005_S_0221	bl	5	ADNI1	ADNI1	2006-03-23	AD	67.4	Male	18	Not Hisp/Latino	White	Married	2	1.05855			379.1	435.5	44.39	7	24	35	10	20	21	4	6	100	0	31	88.0	22
221	005_S_0221	m24	5	ADNI1	ADNI1	2008-04-03	AD	67.4	Male	18	Not Hisp/Latino	White	Married	2	0.908397						14	39.33	51.33	10	15	5	2	2	100	1	0	300.0	30
222	005_S_0222	m06	5	ADNI1	ADNI1	2006-09-14	LMCI	85.9	Male	18	Not Hisp/Latino	White	Married	0	1.12086						4	10	19	8	25	17	3	4	100		32	89.0	12
222	005_S_0222	m18	5	ADNI1	ADNI1	2007-09-24	LMCI	85.9	Male	18	Not Hisp/Latino	White	Married	0	1.08886						6	11	21	8	24	21	3	6	100		38	72.0	21
223	005_S_0223	bl	5	ADNI1	ADNI1	2006-03-24	CN	78	Female	18	Not Hisp/Latino	White	Married	1	1.11159			751.5	382.8	41.03	0	6.33	10.33	2	30	41	6	10	90.9091	19	32	129.0	0
223	005_S_0223	m06	5	ADNI1	ADNI1	2006-09-13	CN	78	Female	18	Not Hisp/Latino	White	Married	1	1.07451						1.5	12	19	6	28	32	4	4	50		39	151.0	4
223	005_S_0223	m12	5	ADNI1	ADNI1	2007-03-26	CN	78	Female	18	Not Hisp/Latino	White	Married	1	1.09507			609.6	293.6	30.86	2	14	23	5	25	23	4	3	50	9	31	300.0	6
223	005_S_0223	m24	5	ADNI1	ADNI1	2008-03-18	CN	78	Female	18	Not Hisp/Latino	White	Married	1	0.989146	1.85		551.5	388.9	36.83	4	13.33	24.33	6	27	33	5	5	55.5556	9	26	300.0	11
223	005_S_0223	m36	5	ADNI1	ADNI1	2009-03-17	CN	78	Female	18	Not Hisp/Latino	White	Married	1	0.998928	1.9525					6	21.67	31.67	7	27	35	2	7	100	9	34	157.0	19
225	128_S_0225	bl	128	ADNI1	ADNI1	2006-03-08	LMCI	82.4	Female	17	Not Hisp/Latino	White	Widowed	0	1.20949						2	9.67	12.67	3	28	41	5	3	27.2727	7	38	94.0	0
225	128_S_0225	m06	128	ADNI1	ADNI1	2006-09-18	LMCI	82.4	Female	17	Not Hisp/Latino	White	Widowed	0	1.19336						0.5	4	7	3	27	45	8	5	38.4615		41	81.0	0
225	128_S_0225	m12	128	ADNI1	ADNI1	2007-03-05	LMCI	82.4	Female	17	Not Hisp/Latino	White	Widowed	0	1.27145	1.115					0.5	8.67	11.67	3	28	57	8	6	40	6	40	51.0	0
225	128_S_0225	m18	128	ADNI1	ADNI1	2007-08-30	LMCI	82.4	Female	17	Not Hisp/Latino	White	Widowed	0	1.17907						0	5.67	8.67	2	30	56	8	5	35.7143		39	68.0	0
225	128_S_0225	m24	128	ADNI1	ADNI1	2008-03-17	LMCI	82.4	Female	17	Not Hisp/Latino	White	Widowed	0	1.19863	1.2					0	8.67	10.67	1	29	51	8	7	50	8	37	50.0	0
225	128_S_0225	m48	128	ADNIGO	ADNI1	2010-10-01	LMCI	82.4	Female	17	Not Hisp/Latino	White	Widowed	0	1.0992		0.975907				0	8	11	2	29	48	9	4	28.5714	8		102.0	0	26	1.25	1.11111	1	1	1	1	1.07692	1.125	1.33333	1	1	1	1.25	1.12821
227	128_S_0227	bl	128	ADNI1	ADNI1	2006-04-13	LMCI	79.6	Female	12	Not Hisp/Latino	White	Married	2	1.13728						2.5	13.33	21.33	5	24	46	3	8	72.7273	0	33	71.0	0
228	114_S_0228	bl	114	ADNI1	ADNI1	2006-02-27	AD	80.2	Female	10	Unknown	White	Widowed	0	1.14795						8	28	36	7	20	19	0	4	100	0	11	300.0	24
229	128_S_0229	bl	128	ADNI1	ADNI1	2006-03-30	CN	74.4	Female	16	Not Hisp/Latino	White	Married	1							0	0	1	0	30	67	6	0	0	17	39	94.0	0
229	128_S_0229	m06	128	ADNI1	ADNI1	2006-10-18	CN	74.4	Female	16	Not Hisp/Latino	White	Married	1							0	0	1	0	29	62	9	0	0		40	76.0	0
229	128_S_0229	m12	128	ADNI1	ADNI1	2007-03-23	CN	74.4	Female	16	Not Hisp/Latino	White	Married	1							0	1.67	2.67	0	29	70	5	0	0	18	49	93.0	0
230	128_S_0230	bl	128	ADNI1	ADNI1	2006-03-30	CN	80	Male	20	Not Hisp/Latino	White	Married	0	1.09829						0	8	11	2	29	49	5	1	7.69231	10	38	195.0	0
230	128_S_0230	m06	128	ADNI1	ADNI1	2006-10-18	CN	80	Male	20	Not Hisp/Latino	White	Married	0	1.06249						1	10.33	13.33	2	28	49	12	3	20		43	74.0	2
230	128_S_0230	m12	128	ADNI1	ADNI1	2007-03-23	CN	80	Male	20	Not Hisp/Latino	White	Married	0	1.05743						1.5	8.67	10.67	2	30	54	9	2	13.3333	8	43	77.0	0
230	128_S_0230	m24	128	ADNI1	ADNI1	2008-04-04	CN	80	Male	20	Not Hisp/Latino	White	Married	0	1.01054						2.5	13.33	18.33	4	27	38	8	2	18.1818	4	36	105.0	4
231	021_S_0231	bl	21	ADNI1	ADNI1	2006-03-16	LMCI	60.3	Male	18	Not Hisp/Latino	White	Married	0	1.06416			426.1	318.4	31.15	1.5	8.33	17.33	9	29	28	3	5	71.4286	3	21	180.0	6
231	021_S_0231	m06	21	ADNI1	ADNI1	2006-09-12	LMCI	60.3	Male	18	Not Hisp/Latino	White	Married	0	1.04801						2	11.67	22.67	9	28	27	5	6	75		21	300.0	8
231	021_S_0231	m12	21	ADNI1	ADNI1	2007-03-21	LMCI	60.3	Male	18	Not Hisp/Latino	White	Married	0	1.00215			420.1	295.7	28.12	2.5	9.33	19.33	9	29	31	3	7	100	4	18	300.0	9
231	021_S_0231	m24	21	ADNI1	ADNI1	2008-03-12	LMCI	60.3	Male	18	Not Hisp/Latino	White	Married	0	1.00431						4.5	11	23	10	25	24	0	6	100	0	20	300.0	13
231	021_S_0231	m36	21	ADNI1	ADNI1	2008-09-04	LMCI	60.3	Male	18	Not Hisp/Latino	White	Married	0	0.913665						5	10.33	22.33	9	27	16	0	3	100	2	0	300.0	13
232	130_S_0232	bl	130	ADNI1	ADNI1	2006-03-13	CN	78	Male	20	Not Hisp/Latino	White	Married	0	1.23696			1028	216.5	19.67	0	6.67	11.67	4	29	38	5	4	40	13	43	103.0	6
232	130_S_0232	m06	130	ADNI1	ADNI1	2006-09-08	CN	78	Male	20	Not Hisp/Latino	White	Married	0	1.2398						0.5	5.33	10.33	3	30	49	7	4	33.3333		49	105.0	3
232	130_S_0232	m12	130	ADNI1	ADNI1	2007-03-15	CN	78	Male	20	Not Hisp/Latino	White	Married	0	1.22376			1050	216.3	19.22	0	4.33	5.33	1	30	41	6	1	10	16	46	77.0	1
232	130_S_0232	m48	130	ADNI1	ADNI1	2010-03-12	CN	78	Male	20	Not Hisp/Latino	White	Married	0	1.16383			758.3	190.7	17.83	1	7.33	12.33	3	29	29	6	5	50	9	42	114.0	7
240	013_S_0240	bl	13	ADNI1	ADNI1	2006-04-05	LMCI	88.3	Male	16	Not Hisp/Latino	White	Married	0	1.2558			1338	256.6	22.91	1.5	12.33	17.33	4	28	40	8	8	66.6667	8	36	95.0	3
240	013_S_0240	m06	13	ADNI1	ADNI1	2006-10-25	LMCI	88.3	Male	16	Not Hisp/Latino	White	Married	0	1.22973						2	12.67	17.67	5	26	36	1	4	57.1429		39	100.0	4
240	013_S_0240	m12	13	ADNI1	ADNI1	2007-04-02	LMCI	88.3	Male	16	Not Hisp/Latino	White	Married	0	1.25302			1303	269.2	23.92	2	11.33	16.33	5	28	28	-2	4	80	4	41	62.0	7
240	013_S_0240	m18	13	ADNI1	ADNI1	2007-10-31	LMCI	88.3	Male	16	Not Hisp/Latino	White	Married	0	1.14918						2	10.33	17.33	6	24	38	0	7	87.5		34	100.0	5
240	013_S_0240	m24	13	ADNI1	ADNI1	2008-04-16	LMCI	88.3	Male	16	Not Hisp/Latino	White	Married	0	1.14471						5.5	11.67	15.67	4	27	38	4	6	66.6667	3	39	130.0	14
241	011_S_0241	m36	11	ADNI1	ADNI1	2009-03-31	LMCI	81.8	Male	16	Not Hisp/Latino	Black	Widowed	0							1.5	10	19	8	29	26	4	3	50	7	25	300.0	2
243	067_S_0243	bl	67	ADNI1	ADNI1	2006-04-13	LMCI	68	Female	15	Not Hisp/Latino	White	Married	1				627.4	435.6	49.12	2	12.67	19.67	6	28	25	-1	5	100	0	28	228.0	20
243	067_S_0243	m12	67	ADNI1	ADNI1	2007-04-10	LMCI	68	Female	15	Not Hisp/Latino	White	Married	1				506.3	523.7	57.98	5	20	29	8	26	30	-2	4	100	0	15	300.0	21
245	128_S_0245	bl	128	ADNI1	ADNI1	2006-04-18	CN	73.8	Female	10	Not Hisp/Latino	White	Married	0	1.33091						0.5	9	14	5	27	34	5	5	55.5556	6	34	300.0	0
245	128_S_0245	m06	128	ADNI1	ADNI1	2006-10-09	CN	73.8	Female	10	Not Hisp/Latino	White	Married	0							0.5	10	15	5	25	41	4	2	22.2222		35	135.0	2
249	007_S_0249	bl	7	ADNI1	ADNI1	2006-03-14	LMCI	72	Female	16	Not Hisp/Latino	White	Married	1							1.5	7.67	15.67	8	29	32	5	9	100	0	41	73.0	6
249	007_S_0249	m06	7	ADNI1	ADNI1	2006-09-26	LMCI	72	Female	16	Not Hisp/Latino	White	Married	1							2	10.67	16.67	5	29	28	0	5	100		46	64.0	10
249	007_S_0249	m48	7	ADNI1	ADNI1	2010-04-14	LMCI	72	Female	16	Not Hisp/Latino	White	Married	1							5	17	27	10	25	26	4	7	100	0	45	69.0	15
256	027_S_0256	bl	27	ADNI1	ADNI1	2006-04-05	LMCI	70.1	Male	20	Not Hisp/Latino	White	Married	2	0.994706			288.4	293.9	27.12	0.5	15	26	9	27	30	-1	5	100	1	41	87.0	6
256	027_S_0256	m06	27	ADNI1	ADNI1	2006-10-04	LMCI	70.1	Male	20	Not Hisp/Latino	White	Married	2	0.992809						3.5	19.33	30.33	10	22	27	2	6	100		39	123.0	14
256	027_S_0256	m18	27	ADNI1	ADNI1	2007-10-09	LMCI	70.1	Male	20	Not Hisp/Latino	White	Married	2							2.5	19	29	9	20	24	2	6	100		37	115.0	14
256	027_S_0256	m24	27	ADNI1	ADNI1	2008-04-07	LMCI	70.1	Male	20	Not Hisp/Latino	White	Married	2							5	15.67	26.67	10	21	21	2	5	100	2	20	300.0	17
256	027_S_0256	m36	27	ADNI1	ADNI1	2009-04-01	LMCI	70.1	Male	20	Not Hisp/Latino	White	Married	2				232.1	232.9	21.8	5	26.33	37.33	10	16	18	2	5	100	2	18	300.0	19
256	027_S_0256	m48	27	ADNI1	ADNI1	2010-04-21	LMCI	70.1	Male	20	Not Hisp/Latino	White	Married	2				289.2	263.7	25.4	10	24	36	10	15	15	3	4	100	2	10	300.0	28
257	067_S_0257	bl	67	ADNI1	ADNI1	2006-08-02	CN	78.5	Female	6	Not Hisp/Latino	White	Never married	1				427.2	233.9	21.4	0	5.67	6.67	0	29	47	3	3	27.2727	13	41	70.0	0
257	067_S_0257	m06	67	ADNI1	ADNI1	2007-02-19	CN	78.5	Female	6	Not Hisp/Latino	White	Never married	1							0	5.67	7.67	1	30	41	5	3	30		40	170.0	1
257	067_S_0257	m12	67	ADNI1	ADNI1	2007-08-08	CN	78.5	Female	6	Not Hisp/Latino	White	Never married	1				439.2	237.7	23.61	0	3.67	5.67	1	25	42	5	1	10	16	39	144.0	0
257	067_S_0257	m24	67	ADNI1	ADNI1	2008-10-24	CN	78.5	Female	6	Not Hisp/Latino	White	Never married	1							0	5.33	8.33	1	30	41	5	3	30	16	37	300.0	0
257	067_S_0257	m36	67	ADNI1	ADNI1	2009-08-12	CN	78.5	Female	6	Not Hisp/Latino	White	Never married	1							0	7.67	13.67	4	29	46	7	5	38.4615	18	39		0
257	067_S_0257	m48	67	ADNI1	ADNI1	2010-08-05	CN	78.5	Female	6	Not Hisp/Latino	White	Never married	1				404.3	254.5	25.97	0	12	14	2	29	38	5	2	20	17	33	99.0	0
258	128_S_0258	bl	128	ADNI1	ADNI1	2006-05-02	LMCI	71.3	Female	14	Not Hisp/Latino	White	Widowed	1	1.18959						0.5	10.33	14.33	4	29	30	5	8	100	3	48	126.0	0
258	128_S_0258	m06	128	ADNI1	ADNI1	2006-11-02	LMCI	71.3	Female	14	Not Hisp/Latino	White	Widowed	1	1.15782						1.5	14.33	20.33	6	27	38	3	8	88.8889		51	82.0	0
258	128_S_0258	m12	128	ADNI1	ADNI1	2007-04-27	LMCI	71.3	Female	14	Not Hisp/Latino	White	Widowed	1	1.08254	1.98		415.4	230.5	23.44	2	12.67	19.67	7	26	37	5	8	80	0	47	97.0	0
258	128_S_0258	m18	128	ADNI1	ADNI1	2007-10-26	LMCI	71.3	Female	14	Not Hisp/Latino	White	Widowed	1	1.12087						3.5	17	26	9	26	34	3	8	100		43	147.0	5
258	128_S_0258	m24	128	ADNI1	ADNI1	2008-05-08	LMCI	71.3	Female	14	Not Hisp/Latino	White	Widowed	1	1.15292	1.9175		396.8	247.2	24.5	3.5	13.33	23.33	10	23	32	3	7	100	0	46	195.0	12
259	127_S_0259	bl	127	ADNI1	ADNI1	2006-03-28	CN	70.6	Male	20	Not Hisp/Latino	White	Married	0	1.23925			803.6	288.8	32.32	0	8.33	10.33	2	30	56	7	2	14.2857	10	55	67.0	0
259	127_S_0259	m06	127	ADNI1	ADNI1	2006-09-21	CN	70.6	Male	20	Not Hisp/Latino	White	Married	0	1.1978						0	6.33	7.33	1	30	52	7	2	15.3846		52	55.0	0
259	127_S_0259	m12	127	ADNI1	ADNI1	2007-03-30	CN	70.6	Male	20	Not Hisp/Latino	White	Married	0	1.22773			639.9	275.3	31.17	0	4	6	2	29	55	8	1	7.14286	12	56	54.0	0
259	127_S_0259	m24	127	ADNI1	ADNI1	2008-03-27	CN	70.6	Male	20	Not Hisp/Latino	White	Married	0	1.28816	2.07					0	2.67	3.67	1	29	54	9	2	14.2857	12	55	56.0	0
259	127_S_0259	m36	127	ADNI1	ADNI1	2009-03-26	CN	70.6	Male	20	Not Hisp/Latino	White	Married	0	1.27114	2.315		727.8	338.7	37.11	0	6.33	9.33	3	30	45	8	2	18.1818	14	58	59.0	0
259	127_S_0259	m48	127	ADNI1	ADNI1	2010-03-19	CN	70.6	Male	20	Not Hisp/Latino	White	Married	0	1.22468			775.1	384.1	43.46	0	8.33	9.33	1	29	52	6	2	15.3846	12	48	128.0	0
259	127_S_0259	m60	127	ADNIGO	ADNI1	2011-03-31	CN	70.6	Male	20	Not Hisp/Latino	White	Married	0	1.25039			791.7	370.7	41.16	0	9	11	2	28	52	9	4	26.6667	16		67.0	0	25	2.625	2.11111	1.57143	1.8	2.16667	2.25	2.10256	1.75	1.44444	1.14286	1.2	1.5	1.5	1.4359
260	127_S_0260	bl	127	ADNI1	ADNI1	2006-05-02	CN	78.6	Female	13	Not Hisp/Latino	White	Married	0				1520	191.5	15.47	0	2.33	4.33	2	30	51	6	0	0	14	54	77.0	0
260	127_S_0260	m06	127	ADNI1	ADNI1	2006-11-02	CN	78.6	Female	13	Not Hisp/Latino	White	Married	0							0	4	7	3	28	51	10	2	14.2857		52	102.0	0
260	127_S_0260	m12	127	ADNI1	ADNI1	2007-05-09	CN	78.6	Female	13	Not Hisp/Latino	White	Married	0				1614	197.1	15.34	0	4.33	7.33	3	29	57	9	5	33.3333	10	51	71.0	0
260	127_S_0260	m24	127	ADNI1	ADNI1	2008-05-13	CN	78.6	Female	13	Not Hisp/Latino	White	Married	0							0	5.67	9.67	4	30	56	8	0	0	8	52	84.0	0
260	127_S_0260	m36	127	ADNI1	ADNI1	2009-04-30	CN	78.6	Female	13	Not Hisp/Latino	White	Married	0				1184	179.8	13.97	0	6.33	11.33	4	29	39	5	1	10	5	51	67.0	0
260	127_S_0260	m48	127	ADNI1	ADNI1	2010-04-28	CN	78.6	Female	13	Not Hisp/Latino	White	Married	0				1500	208.7	16.45	0	3.33	5.33	2	30	42	6	0	0	8	54	73.0	0
262	041_S_0262	bl	41	ADNI1	ADNI1	2006-04-12	CN	85.8	Male	14	Not Hisp/Latino	White	Married	0	1.25411						0	7.33	11.33	1	29	42	8	3	25	10	30	187.0	0
262	041_S_0262	m06	41	ADNI1	ADNI1	2006-11-09	CN	85.8	Male	14	Not Hisp/Latino	White	Married	0	1.22308						0	7.33	13.33	2	28	38	5	5	55.5556		0	300.0	6
262	041_S_0262	m12	41	ADNI1	ADNI1	2007-04-03	CN	85.8	Male	14	Not Hisp/Latino	White	Married	0	1.2335	1.71					0	6		1	24	50	8	4	30.7692	11		178.0	10
262	041_S_0262	m24	41	ADNI1	ADNI1	2008-04-09	CN	85.8	Male	14	Not Hisp/Latino	White	Married	0	1.23524	1.6325					0	5.33	9.33	2	27	15	-5	-8		11		100.0	5
262	041_S_0262	m36	41	ADNI1	ADNI1	2009-04-22	CN	85.8	Male	14	Not Hisp/Latino	White	Married	0	1.19406	1.715					3.5	2.33		3	28	34	3	3	37.5	16		250.0	6
262	041_S_0262	m48	41	ADNI1	ADNI1	2010-04-07	CN	85.8	Male	14	Not Hisp/Latino	White	Married	0		1.675					1.5	1.67		2	27	38	4	5	55.5556	12			9
266	128_S_0266	bl	128	ADNI1	ADNI1	2006-04-17	AD	85.5	Male	20	Not Hisp/Latino	White	Married	1	1.07241						6	16.67	22.67	4	26	26	5	6	75	0	28	117.0	14
266	128_S_0266	m06	128	ADNI1	ADNI1	2006-10-04	AD	85.5	Male	20	Not Hisp/Latino	White	Married	1	0.977467						8	15.67	22.67	6	26	33	2	7	100		36	121.0	18
266	128_S_0266	m12	128	ADNI1	ADNI1	2007-04-04	AD	85.5	Male	20	Not Hisp/Latino	White	Married	1	0.876286	1.5825		360.6	118	10.41	9	18.33	24.33	4	25	23	3	6	100	0	27	105.0	22
266	128_S_0266	m24	128	ADNI1	ADNI1	2008-04-14	AD	85.5	Male	20	Not Hisp/Latino	White	Married	1	0.851254	1.5175					8	18.33	26.33	6	15	27	1	4	100	0	18	273.0	28
269	098_S_0269	bl	98	ADNI1	ADNI1	2006-04-12	LMCI	67.1	Male	16	Not Hisp/Latino	White	Married	1				576.8	340.2	32.75	2.5	10.67	20.67	8	28	28	3	7	100	2	24	109.0	18
269	098_S_0269	m18	98	ADNI1	ADNI1	2007-10-05	LMCI	67.1	Male	16	Not Hisp/Latino	White	Married	1							5	12.33	24.33	10	27	26	2	6	100		26	250.0	21
269	098_S_0269	m24	98	ADNI1	ADNI1	2008-04-18	LMCI	67.1	Male	16	Not Hisp/Latino	White	Married	1							6	16.67	29.67	10	22	31	3	7	100	0	19	300.0	25
269	098_S_0269	m36	98	ADNI1	ADNI1	2009-04-06	LMCI	67.1	Male	16	Not Hisp/Latino	White	Married	1				390.6	283.8	24.99	11	22.33	35.33	9	21	25	5	8	100	2	16	300.0	27
269	098_S_0269	m48	98	ADNI1	ADNI1	2010-04-09	LMCI	67.1	Male	16	Not Hisp/Latino	White	Married	1							9	31.67	45.67	10	16	12	4	4	100	0	2	300.0	25
272	128_S_0272	bl	128	ADNI1	ADNI1	2006-04-26	CN	70.4	Female	19	Not Hisp/Latino	White	Married	0	1.2389						0	3.67	4.67	1	30	59	8	6	40	16	66	60.0	0
272	128_S_0272	m06	128	ADNI1	ADNI1	2006-10-13	CN	70.4	Female	19	Not Hisp/Latino	White	Married	0	1.2963						0	4.67	4.67	0	30	53	12	3	20		68	37.0	0
272	128_S_0272	m12	128	ADNI1	ADNI1	2007-05-04	CN	70.4	Female	19	Not Hisp/Latino	White	Married	0	1.33395	1.1775		1206	240.1	21.7	0	0.67	0.67	0	30	71	4	0	0	16	68	47.0	0
272	128_S_0272	m24	128	ADNI1	ADNI1	2008-04-24	CN	70.4	Female	19	Not Hisp/Latino	White	Married	0	1.35224	1.1325		1270	261.9	23.27	0	0.33	0.33	0	30	71	4	0	0	18	72	42.0	0
272	128_S_0272	m48	128	ADNIGO	ADNI1	2010-09-02	CN	70.4	Female	19	Not Hisp/Latino	White	Married	0	1.24088		1.00767	1431	271	23.79	0	1	1	0	30	71	3	0	0	20		34.0	0	28	1	1	1	1	1	1	1	1	1	1	1	1	1	1
273	021_S_0273	bl	21	ADNI1	ADNI1	2006-04-05	LMCI	62.8	Male	12	Not Hisp/Latino	White	Married	0				1639	182.1	16.11	1	12	23	9	30	27	3	8	100	4	25	195.0	0
273	021_S_0273	m06	21	ADNI1	ADNI1	2006-10-06	LMCI	62.8	Male	12	Not Hisp/Latino	White	Married	0							1	9	19	8	29	24	2	5	83.3333		26	141.0	0
273	021_S_0273	m12	21	ADNI1	ADNI1	2007-05-15	LMCI	62.8	Male	12	Not Hisp/Latino	White	Married	0				1646	194.5	16.34	1	10	21	9	29	27	4	7	87.5	3	23	137.0	0
273	021_S_0273	m18	21	ADNI1	ADNI1	2007-10-05	LMCI	62.8	Male	12	Not Hisp/Latino	White	Married	0							0.5	7.33	15.33	6	29	29	2	6	100		28	120.0	0
273	021_S_0273	m24	21	ADNI1	ADNI1	2008-04-01	LMCI	62.8	Male	12	Not Hisp/Latino	White	Married	0							0.5	14	23	7	28	27	0	3	60	8	24	190.0	0
273	021_S_0273	m36	21	ADNI1	ADNI1	2009-04-07	LMCI	62.8	Male	12	Not Hisp/Latino	White	Married	0							0.5	12	23	9	30	22	-1	3	100	10	24	214.0	0
276	021_S_0276	bl	21	ADNI1	ADNI1	2006-03-29	LMCI	70.9	Male	18	Not Hisp/Latino	White	Married	0							1	6.67	9.67	3	30	52	9	0	0	6	60	66.0	8
276	021_S_0276	m06	21	ADNI1	ADNI1	2006-09-29	LMCI	70.9	Male	18	Not Hisp/Latino	White	Married	0							1	10	14	4	30	41	6	-1	-8.33333		62	61.0	8
276	021_S_0276	m12	21	ADNI1	ADNI1	2007-03-29	LMCI	70.9	Male	18	Not Hisp/Latino	White	Married	0							1	4	9	5	30	45	8	4	33.3333	14	57	56.0	7
276	021_S_0276	m18	21	ADNI1	ADNI1	2007-10-04	LMCI	70.9	Male	18	Not Hisp/Latino	White	Married	0							1	17.33	20.33	3	29	50	4	-1	-8.33333		66	60.0	6
276	021_S_0276	m24	21	ADNI1	ADNI1	2008-03-13	LMCI	70.9	Male	18	Not Hisp/Latino	White	Married	0							1	8.67	13.67	5	30	41	8	5	41.6667	13	53	60.0	7
276	021_S_0276	m36	21	ADNI1	ADNI1	2009-03-30	LMCI	70.9	Male	18	Not Hisp/Latino	White	Married	0							1	8.67	16.67	6	30	34	7	2	22.2222	12	62	110.0	7
276	021_S_0276	m48	21	ADNI1	ADNI1	2010-03-30	LMCI	70.9	Male	18	Not Hisp/Latino	White	Married	0							1	9	12	3	29	42	9	5	45.4545	14	55	76.0	7
282	041_S_0282	bl	41	ADNI1	ADNI1	2006-05-15	LMCI	72.1	Male	20	Not Hisp/Latino	Asian	Married	0	1.19474						0.5	9.33	14.33	5	28	38	4	3	33.3333	5	45	73.0	1
282	041_S_0282	m06	41	ADNI1	ADNI1	2007-01-09	LMCI	72.1	Male	20	Not Hisp/Latino	Asian	Married	0	1.19366						0.5	6.67	10.67	4	27	43	7	4	33.3333		39	92.0	0
282	041_S_0282	m12	41	ADNI1	ADNI1	2007-05-08	LMCI	72.1	Male	20	Not Hisp/Latino	Asian	Married	0	1.20856	1.255					1	5	7	2	28	42	8	-2	-16.6667	7	40	54.0	0
282	041_S_0282	m18	41	ADNI1	ADNI1	2007-12-06	LMCI	72.1	Male	20	Not Hisp/Latino	Asian	Married	0	1.18488						1	9.33	13.33	4	27	44	4	2	20		40	59.0	1
283	137_S_0283	bl	137	ADNI1	ADNI1	2006-04-20	CN	78.4	Male	12	Not Hisp/Latino	White	Married	0	1.52767						0	6	8	2	28	39	7	8	72.7273	8	43	88.0	0
283	137_S_0283	m06	137	ADNI1	ADNI1	2006-10-30	CN	78.4	Male	12	Not Hisp/Latino	White	Married	0	1.48823						0	6	10	3	29	38	6	8	72.7273		46	70.0	0
283	137_S_0283	m12	137	ADNI1	ADNI1	2007-05-02	CN	78.4	Male	12	Not Hisp/Latino	White	Married	0	1.50947						0	5.33	9.33	3	30	38	5	1	10	11	51	77.0	0
283	137_S_0283	m24	137	ADNI1	ADNI1	2008-04-14	CN	78.4	Male	12	Not Hisp/Latino	White	Married	0	1.48985						0.5	4.67	8.67	3	30	40	5	3	30	11	48	91.0	0
283	137_S_0283	m36	137	ADNI1	ADNI1	2009-04-23	CN	78.4	Male	12	Not Hisp/Latino	White	Married	0	1.45216						0.5	2.67	4.67	2	29	40	6	2	20	12	45	66.0	0
284	067_S_0284	bl	67	ADNI1	ADNI1	2006-05-08	LMCI	76.8	Female	10	Not Hisp/Latino	White	Married	1							0.5	10.67	18.67	7	27	21	-4	-1		0	17	300.0	0
284	067_S_0284	m06	67	ADNI1	ADNI1	2006-11-27	LMCI	76.8	Female	10	Not Hisp/Latino	White	Married	1							0.5	11.67	22.67	9	23	15	-3	0			26	300.0	3
284	067_S_0284	m12	67	ADNI1	ADNI1	2007-05-02	LMCI	76.8	Female	10	Not Hisp/Latino	White	Married	1							0.5	17	30	10	20	4	-4	0		0	10	300.0	2
285	130_S_0285	bl	130	ADNI1	ADNI1	2006-04-03	LMCI	65.6	Male	10	Not Hisp/Latino	White	Married	1	1.3389			844.4	365.1	37.99	1.5	7	11	3	28	49	7	7	50	2	44	70.0	4
285	130_S_0285	m12	130	ADNI1	ADNI1	2007-04-06	LMCI	65.6	Male	10	Not Hisp/Latino	White	Married	1	1.28261			867.1	426.4	43.14	1.5	6.33	12.33	5	30	34	4	5	55.5556	5	37	101.0	1
285	130_S_0285	m18	130	ADNI1	ADNI1	2007-10-05	LMCI	65.6	Male	10	Not Hisp/Latino	White	Married	1	1.30259						2	13.67	22.67	8	30	31	3	5	71.4286		41	77.0	4
285	130_S_0285	m24	130	ADNI1	ADNI1	2008-03-24	LMCI	65.6	Male	10	Not Hisp/Latino	White	Married	1	1.24448						1	10	17	6	29	38	2	8	100	2	35	82.0	2
285	130_S_0285	m48	130	ADNI1	ADNI1	2010-04-16	LMCI	65.6	Male	10	Not Hisp/Latino	White	Married	1				742.6	433.9	43.55	2.5	10.33	16.33	6	30	37	2	5	62.5	3	38	84.0	5
286	018_S_0286	bl	18	ADNI1	ADNI1	2006-05-17	AD	65.9	Male	16	Not Hisp/Latino	White	Married	0	0.975121			642.9	416.9	40.28	4	22	34	9	26	22	4	5	83.3333	0	6	230.0	8
286	018_S_0286	m06	18	ADNI1	ADNI1	2006-11-28	AD	65.9	Male	16	Not Hisp/Latino	White	Married	0	0.959846						3	25.33	39.33	10	25	12	2	3	100		11	300.0	10
286	018_S_0286	m12	18	ADNI1	ADNI1	2007-05-15	AD	65.9	Male	16	Not Hisp/Latino	White	Married	0				605.5	372.8	39.38	3.5	23.67	33.67	9	18	14	0	2	100	0	2	300.0	12
286	018_S_0286	m24	18	ADNI1	ADNI1	2008-05-21	AD	65.9	Male	16	Not Hisp/Latino	White	Married	0							6	38.33	51.33	10	17	9	0	1	100	0	3	300.0	17
289	130_S_0289	bl	130	ADNI1	ADNI1	2006-03-31	LMCI	67.7	Male	16	Not Hisp/Latino	White	Married	0	1.02522						1	10.67	18.67	6	27	35	6	2	20	4	29	66.0	2
289	130_S_0289	m12	130	ADNI1	ADNI1	2007-03-23	LMCI	67.7	Male	16	Not Hisp/Latino	White	Married	0	0.932202						1	11	17	4	28	39	3	4	44.4444	9	27	226.0	6
289	130_S_0289	m18	130	ADNI1	ADNI1	2007-10-01	LMCI	67.7	Male	16	Not Hisp/Latino	White	Married	0	0.959665						1.5	10.33	15.33	3	29	32	7	5	50		13	300.0	3
289	130_S_0289	m24	130	ADNI1	ADNI1	2008-04-03	LMCI	67.7	Male	16	Not Hisp/Latino	White	Married	0	0.903419						1.5	12.67	21.67	7	25	36	6	3	33.3333	11	23	300.0	11
289	130_S_0289	m48	130	ADNI1	ADNI1	2010-04-12	LMCI	67.7	Male	16	Not Hisp/Latino	White	Married	0							3.5	17	27	7	23	21	6	4	57.1429	5	23	300.0	7
290	067_S_0290	m06	67	ADNI1	ADNI1	2007-02-05	LMCI	75.2	Male	16	Not Hisp/Latino	White	Married	1							2.5	10	16	5	29	38	7	8	72.7273		25	11.0	9
291	099_S_0291	bl	99	ADNI1	ADNI1	2006-03-24	LMCI	79.4	Male	16	Not Hisp/Latino	White	Divorced	1	1.37417			802.6	398.4	38.55	0.5	5.33	10.33	4	30	31	5	3	33.3333	7	50	105.0	2
291	099_S_0291	m06	99	ADNI1	ADNI1	2006-10-04	LMCI	79.4	Male	16	Not Hisp/Latino	White	Divorced	1	1.34613						0	5.67	8.67	2	30	31	9	4	33.3333		62	93.0	0
291	099_S_0291	m12	99	ADNI1	ADNI1	2007-04-04	LMCI	79.4	Male	16	Not Hisp/Latino	White	Divorced	1	1.29045			960.2	410.2	37.27	1	4	7	2	28	32	7	4	40	5	56	79.0	0
291	099_S_0291	m18	99	ADNI1	ADNI1	2007-10-03	LMCI	79.4	Male	16	Not Hisp/Latino	White	Divorced	1	1.26711						0.5	3.67	6.67	3	30	45	7	1	9.09091		60	86.0	0
291	099_S_0291	m24	99	ADNI1	ADNI1	2008-03-25	LMCI	79.4	Male	16	Not Hisp/Latino	White	Divorced	1	1.33812						0	5.67	10.67	4	30	37	9	3	25	8	62	79.0	0
291	099_S_0291	m36	99	ADNI1	ADNI1	2009-03-27	LMCI	79.4	Male	16	Not Hisp/Latino	White	Divorced	1	1.18127						0	6.67	13.67	6	28	27	5	5	55.5556	3	37	132.0	0
5265	007_S_5265	m24	7	ADNI2	ADNI2	2015-08-25	SMC	75.1	Female	18	Not Hisp/Latino	White	Never married	0			1.57408	376.8	266.5	27.36	0	5	6	0	28	41	11	6	46.1538	13		112.0	0	25	2.625	3	2.14286	1.4	2.33333	3.5	2.51282	1.125	1	1	1	1	1	1.02564
292	035_S_0292	bl	35	ADNI1	ADNI1	2006-04-12	LMCI	76.4	Male	16	Not Hisp/Latino	Asian	Married	0	1.22522			941.7	145.3	13.1	2	19.67	29.67	9	24	20	2	5	100	0	42	90.0	4
292	035_S_0292	m06	35	ADNI1	ADNI1	2006-10-05	LMCI	76.4	Male	16	Not Hisp/Latino	Asian	Married	0	1.07699						2	16.67	25.67	8	24	18	1	4	100		48		4
292	035_S_0292	m12	35	ADNI1	ADNI1	2007-04-25	LMCI	76.4	Male	16	Not Hisp/Latino	Asian	Married	0	1.22211			809.8	136.8	11.97	3.5	23	33	10	23	24	1	5	100	0	43	79.0	3
292	035_S_0292	m18	35	ADNI1	ADNI1	2007-11-08	LMCI	76.4	Male	16	Not Hisp/Latino	Asian	Married	0	1.25282						2.5	20.33	30.33	9	25	16	2	4	100		43	66.0	3
292	035_S_0292	m24	35	ADNI1	ADNI1	2008-04-03	LMCI	76.4	Male	16	Not Hisp/Latino	Asian	Married	0	1.26665			804.1	142.8	12.72	3.5	18	28	10	22	18	4	5	100	0	43	113.0	5
292	035_S_0292	m36	35	ADNI1	ADNI1	2009-04-09	LMCI	76.4	Male	16	Not Hisp/Latino	Asian	Married	0	1.22174						2.5	14.33	25.33	10	22	20	1	3	75	1	50	79.0	9
5265	007_S_5265	m06	7	ADNI2	ADNI2	2014-02-10	SMC	75.1	Female	18	Not Hisp/Latino	White	Never married	0							0	9	11	1	27	37	4	3	33.3333			69.0	0	23	2	1.55556	1.33333	1	2.33333	4	1.92105	1	1	1	1	1	1	1
5265	007_S_5265	bl	7	ADNI2	ADNI2	2013-08-12	SMC	75.1	Female	18	Not Hisp/Latino	White	Never married	0	1.28779		1.24578	466.1	247.1	24.78	0	4	7	2	30	43	5	1	9.09091	18		104.0	0	22	1.625	1.88889	1	1.2	1.5	3	1.64103	1	1	1	1	1	1	1
293	007_S_0293	m12	7	ADNI1	ADNI1	2007-04-16	LMCI	87.7	Male	12	Not Hisp/Latino	White	Married	1	1.15366			618.1	526.2	48.41	1	11.33	20.33	7	25	19	0	4	100	0	27	247.0	1
295	002_S_0295	bl	2	ADNI1	ADNI1	2006-05-09	CN	84.8	Male	18	Not Hisp/Latino	White	Married	1				888.1	355.2	34.73	0	3	4	1	28	56	5	3	23.0769	12	48	300.0	0
295	002_S_0295	m06	2	ADNI1	ADNI1	2006-11-02	CN	84.8	Male	18	Not Hisp/Latino	White	Married	1							0	5.33	6.33	1	28	50	7	2	16.6667		43	68.0	0
295	002_S_0295	m12	2	ADNI1	ADNI1	2007-05-25	CN	84.8	Male	18	Not Hisp/Latino	White	Married	1				858.3	399.5	39.29	0	4.67	5.67	1	30	53	10	2	14.2857	15	54	72.0	0
295	002_S_0295	m24	2	ADNI1	ADNI1	2008-08-04	CN	84.8	Male	18	Not Hisp/Latino	White	Married	1							0	3.67	5.67	2	29	45	7	2	16.6667	10	53	120.0	0
295	002_S_0295	m36	2	ADNI1	ADNI1	2009-05-07	CN	84.8	Male	18	Not Hisp/Latino	White	Married	1				708.6	381.3	38.72	0	3.67	6.67	3	28	43	5	2	22.2222	15	49	85.0	0
295	002_S_0295	m48	2	ADNI1	ADNI1	2010-05-13	CN	84.8	Male	18	Not Hisp/Latino	White	Married	1				813.3	396.3	41.35	0	5	8	3	26	51	6	2	15.3846	6	57	66.0	0
5263	032_S_5263	m24	32	ADNI2	ADNI2	2017-01-17	SMC	75.2	Female	18	Not Hisp/Latino	White	Married	1							3.5	12	18	5	28	37	5	9	100	18		110.0	6	24	2	1	1	1	1	1.75	1.28205	2.75	1.88889	1.42857	1.4	1.66667	3	2
5263	032_S_5263	m12	32	ADNI2	ADNI2	2016-01-05	SMC	75.2	Female	18	Not Hisp/Latino	White	Married	1			1.49278	659.3	539.3	58.84	3.5	16	21	5	28	33	1	7	100	19		79.0	4	24	2.5	1.44444	1.28571	1.2	1.5	3	1.76923	3.125	2	2.42857	1.8	3	3.75	2.61538
296	100_S_0296	bl	100	ADNI1	ADNI1	2006-04-25	LMCI	79.1	Male	10	Not Hisp/Latino	White	Married	0							1.5	15	24	6	26	23	7	2	25	2	26	277.0	0
296	100_S_0296	m06	100	ADNI1	ADNI1	2006-10-19	LMCI	79.1	Male	10	Not Hisp/Latino	White	Married	0							1.5	12.67	19.67	5	25	26	2	2	33.3333		29	252.0	4
296	100_S_0296	m12	100	ADNI1	ADNI1	2007-04-17	LMCI	79.1	Male	10	Not Hisp/Latino	White	Married	0							1	9.33	18.33	5	27	27	8	2	22.2222	9	22	240.0	0
296	100_S_0296	m36	100	ADNI1	ADNI1	2009-05-07	LMCI	79.1	Male	10	Not Hisp/Latino	White	Married	0							1	14	26	9	25	18	5	3	50	6	29	179.0	0
296	100_S_0296	m60	100	ADNIGO	ADNI1	2011-05-05	LMCI	79.1	Male	10	Not Hisp/Latino	White	Married	0	1.28157		1.17026				1	15	23	5	26	20	4	7	100	6		300.0	3	14	2.125	2.77778	1.28571	2	1.5	1.75	1.97436	2	1.55556	1	1.8	1.16667	2	1.5641
298	123_S_0298	bl	123	ADNI1	ADNI1	2006-04-27	CN	76.4	Male	14	Not Hisp/Latino	White	Married	0							0	2.33	4.33	2	30	33	5	3	37.5	12	52	72.0	0
298	123_S_0298	m06	123	ADNI1	ADNI1	2006-11-08	CN	76.4	Male	14	Not Hisp/Latino	White	Married	0							0	4.67	9.67	4	28	31	5	2	25		54	61.0	0
298	123_S_0298	m12	123	ADNI1	ADNI1	2007-05-09	CN	76.4	Male	14	Not Hisp/Latino	White	Married	0							0	5.33	7.33	2	29	39	6	2	20	8	55	55.0	0
298	123_S_0298	m24	123	ADNI1	ADNI1	2008-05-07	CN	76.4	Male	14	Not Hisp/Latino	White	Married	0							0	5	7	2	29	42	5	2	20	13	44	64.0	0
298	123_S_0298	m36	123	ADNI1	ADNI1	2009-04-17	CN	76.4	Male	14	Not Hisp/Latino	White	Married	0							0	6	10	4	29	34	6	2	20	8	51	72.0	0
298	123_S_0298	m48	123	ADNI1	ADNI1	2010-04-19	CN	76.4	Male	14	Not Hisp/Latino	White	Married	0							0	7.33	11.33	3	26	36	7	4	36.3636	12	54	61.0	0
298	123_S_0298	m60	123	ADNIGO	ADNI1	2011-04-20	CN	76.4	Male	14	Not Hisp/Latino	White	Married	0							0	6	11	5	29	36	6	5	45.4545	7		67.0	0	22	1.125	1.11111	1	1.2	2	2	1.33333	1	1	1	1	1	1	1
299	136_S_0299	bl	136	ADNI1	ADNI1	2006-05-12	AD	89.1	Female	20	Not Hisp/Latino	White	Never married	0				997.1	161.1	12.8	1.5	11.33	18.33	5	26	20	2	5	100	5	20	300.0	1
299	136_S_0299	m06	136	ADNI1	ADNI1	2006-11-06	AD	89.1	Female	20	Not Hisp/Latino	White	Never married	0							2	15.33	21.33	4	27	29	4	7	100		20	289.0	3
300	136_S_0300	bl	136	ADNI1	ADNI1	2006-05-22	AD	56.4	Male	16	Not Hisp/Latino	White	Married	2				475.2	310.8	32.87	4.5	12.67	19.67	7	23	27	2	6	100	0	55	42.0	9
300	136_S_0300	m06	136	ADNI1	ADNI1	2006-11-13	AD	56.4	Male	16	Not Hisp/Latino	White	Married	2							3	18	25	7	23	16	0	3	100		49	61.0	8
300	136_S_0300	m12	136	ADNI1	ADNI1	2007-05-29	AD	56.4	Male	16	Not Hisp/Latino	White	Married	2				406.1	344.7	36.41	4.5	11.33	21.33	10	28	26	1	6	100	0	54	51.0	9
300	136_S_0300	m24	136	ADNI1	ADNI1	2008-05-19	AD	56.4	Male	16	Not Hisp/Latino	White	Married	2							3	14	23	9	26	22	0	5	100	0	49	74.0	7
301	137_S_0301	bl	137	ADNI1	ADNI1	2006-04-25	CN	73.4	Female	13	Not Hisp/Latino	White	Married	0	1.27036						0	1.33	3.33	2	28	53	5	2	16.6667	17	54	71.0	0
301	137_S_0301	m06	137	ADNI1	ADNI1	2006-10-31	CN	73.4	Female	13	Not Hisp/Latino	White	Married	0	1.22232						0	4	6	1	30	53	6	4	28.5714		56	74.0	0
301	137_S_0301	m12	137	ADNI1	ADNI1	2007-05-07	CN	73.4	Female	13	Not Hisp/Latino	White	Married	0	1.24692						0	0.67	2.67	1	28	57	7	-1	-7.14286	19	58	50.0	0
301	137_S_0301	m24	137	ADNI1	ADNI1	2008-05-06	CN	73.4	Female	13	Not Hisp/Latino	White	Married	0	1.26238						0	2.33	5.33	2	28	51	4	1	8.33333	18	57	81.0	0
301	137_S_0301	m36	137	ADNI1	ADNI1	2009-04-22	CN	73.4	Female	13	Not Hisp/Latino	White	Married	0	1.25276						0	3.33	4.33	1	30	60	6	3	21.4286	15	56	64.0	0
5263	032_S_5263	m06	32	ADNI2	ADNI2	2014-04-16	SMC	75.2	Female	18	Not Hisp/Latino	White	Married	1							1	7	11	4	30	37	5	9	90			69.0	3	24	3.28571	1.55556	1	2	2	3.75	2.25	2.5	1.22222	1.85714	1	1.5	3.25	1.82051
5263	032_S_5263	bl	32	ADNI2	ADNI2	2013-10-07	SMC	75.2	Female	18	Not Hisp/Latino	White	Married	1	1.66565		1.64517	684.4	455.6	52.28	0.5	8	12	3	30	41	7	12	100	13		66.0	1	25	1.875	1.11111	1	1.6	2	2	1.53846	1	1	1	1	1	1	1
5262	018_S_5262	bl	18	ADNI2	ADNI2	2013-09-03	SMC	73.5	Female	17	Not Hisp/Latino	White	Widowed	1							0	4	5	1	29	47	7	2	16.6667	18		47.0	0	27	1	2.88889	1	1	1.33333	1	1.48718
303	037_S_0303	bl	37	ADNI1	ADNI1	2006-05-03	CN	84.2	Male	16	Not Hisp/Latino	White	Married	1							0	4	7	2	29	42	7	5	41.6667	12	49	88.0	1
303	037_S_0303	m24	37	ADNI1	ADNI1	2008-04-23	CN	84.2	Male	16	Not Hisp/Latino	White	Married	1							0	3.33	6.33	1	30	45	8	3	21.4286	17	48	66.0	1
304	082_S_0304	bl	82	ADNI1	ADNI1	2006-04-06	CN	70.8	Female	16	Not Hisp/Latino	White	Married	0							0	10	15	5	29	22	1	4	80	9	31	90.0	0
307	027_S_0307	bl	27	ADNI1	ADNI1	2006-04-28	LMCI	78.5	Male	19	Not Hisp/Latino	White	Married	0				942.5	134.6	11.99	1	12	21	7	28	20	1	5	100	7	35	58.0	1
307	027_S_0307	m06	27	ADNI1	ADNI1	2006-10-27	LMCI	78.5	Male	19	Not Hisp/Latino	White	Married	0							1	12.67	19.67	6	27	29	-1	3	60		33	113.0	2
307	027_S_0307	m12	27	ADNI1	ADNI1	2007-05-01	LMCI	78.5	Male	19	Not Hisp/Latino	White	Married	0				911.1	135.9	11.65	2.5	8.67	15.67	6	30	36	5	7	77.7778	6	36	71.0	2
307	027_S_0307	m18	27	ADNI1	ADNI1	2007-11-07	LMCI	78.5	Male	19	Not Hisp/Latino	White	Married	0							2.5	8	15	6	29	33	1	3	42.8571		37	95.0	2
307	027_S_0307	m24	27	ADNI1	ADNI1	2008-04-29	LMCI	78.5	Male	19	Not Hisp/Latino	White	Married	0							2	12.33	20.33	6	29	26	0	0	0	10	35	77.0	0
307	027_S_0307	m36	27	ADNI1	ADNI1	2009-04-17	LMCI	78.5	Male	19	Not Hisp/Latino	White	Married	0				785	166.4	14.34	1.5	8.67	15.67	5	30	41	4	3	33.3333	10	35	70.0	4
307	027_S_0307	m48	27	ADNI1	ADNI1	2010-05-03	LMCI	78.5	Male	19	Not Hisp/Latino	White	Married	0				1013	195.3	16.16	1.5	8.67	16.67	6	29	24	4	1	16.6667	12	27	71.0	0
307	027_S_0307	m60	27	ADNIGO	ADNI1	2011-05-10	LMCI	78.5	Male	19	Not Hisp/Latino	White	Married	0	1.21776		1.14625	940.3	144.8	11.98	2	9	18	7	30	25	3	2	28.5714	13		80.0	4	22	1.625	2.33333	2.42857	1.8	3.16667	3.25	2.35897	1.875	1.44444	1.57143	1.4	2.6	2	1.76316
310	128_S_0310	bl	128	ADNI1	ADNI1	2006-04-24	AD	82.7	Male	16	Not Hisp/Latino	White	Married	0							1.5	9.67	17.67	8	23	35	6	6	60	4	31	121.0	8
310	128_S_0310	m06	128	ADNI1	ADNI1	2006-10-30	AD	82.7	Male	16	Not Hisp/Latino	White	Married	0							2.5	10.33	18.33	6	24	21	5	6	85.7143		26	218.0	10
310	128_S_0310	m12	128	ADNI1	ADNI1	2007-04-23	AD	82.7	Male	16	Not Hisp/Latino	White	Married	0				684.1	456.4	52.43	4	15	23	7	24	37	1	4	57.1429	4	24	160.0	15
311	073_S_0311	m06	73	ADNI1	ADNI1	2007-02-06	CN	78.1	Female	16	Not Hisp/Latino	White	Married	1	1.12753						0	7.33	11.33	4	29	51	8	6	40		34	143.0	0
312	073_S_0312	bl	73	ADNI1	ADNI1	2006-08-02	CN	82.8	Male	20	Not Hisp/Latino	White	Married	1	1.21221			838.6	400.6	41.39	0	10.67	14.67	3	30	34	3	3	37.5	12	23	187.0	0
312	073_S_0312	m06	73	ADNI1	ADNI1	2007-02-06	CN	82.8	Male	20	Not Hisp/Latino	White	Married	1	1.21532						0	9.67	17.67	6	30	28	2	2	28.5714		25	106.0	0
312	073_S_0312	m12	73	ADNI1	ADNI1	2007-07-13	CN	82.8	Male	20	Not Hisp/Latino	White	Married	1	1.22175			777.4	377.6	39.2	0	8	15	6	29	30	1	3	50	5	26	165.0	0
314	041_S_0314	bl	41	ADNI1	ADNI1	2006-04-20	LMCI	72.1	Male	19	Not Hisp/Latino	White	Married	1	1.09634			379.7	287	32.43	0.5	15.33	22.33	7	28	27	4	7	100	2	45	78.0	1
314	041_S_0314	m06	41	ADNI1	ADNI1	2007-03-09	LMCI	72.1	Male	19	Not Hisp/Latino	White	Married	1							0.5	8.33	13.33	5	23	25	1	4	80		47	87.0	0
314	041_S_0314	m12	41	ADNI1	ADNI1	2007-05-02	LMCI	72.1	Male	19	Not Hisp/Latino	White	Married	1				358.4	344.7	35.95	0.5	6.33	12.33	6	25	27	3	5	83.3333	2	47	80.0	0
314	041_S_0314	m24	41	ADNI1	ADNI1	2008-04-21	LMCI	72.1	Male	19	Not Hisp/Latino	White	Married	1				391.7	325.9	34.59	1	12.67	17.67	5	26	22	2	2	40	4	51	72.0	0
314	041_S_0314	m36	41	ADNI1	ADNI1	2009-04-20	LMCI	72.1	Male	19	Not Hisp/Latino	White	Married	1							3	14.33	23.33	9	26	18	0	3	100	0	36	107.0	4
314	041_S_0314	m48	41	ADNI1	ADNI1	2010-05-18	LMCI	72.1	Male	19	Not Hisp/Latino	White	Married	1							2	16.67	24.67	7	23	17	2	4	100	0	40	120.0	6
315	072_S_0315	bl	72	ADNI1	ADNI1	2006-04-17	CN	71.5	Male	16	Not Hisp/Latino	White	Married	0	1.28881						0	6.67	11.67	4	28	36	6	8	72.7273	12	65	92.0	0
315	072_S_0315	m06	72	ADNI1	ADNI1	2006-10-31	CN	71.5	Male	16	Not Hisp/Latino	White	Married	0							0	2.33	4.33	2	30	36	3	5	62.5		61	63.0	0
315	072_S_0315	m12	72	ADNI1	ADNI1	2007-05-07	CN	71.5	Male	16	Not Hisp/Latino	White	Married	0	1.35919						0	4	8	4	30	39	4	6	66.6667	11	20	83.0	0
315	072_S_0315	m36	72	ADNI1	ADNI1	2009-05-12	CN	71.5	Male	16	Not Hisp/Latino	White	Married	0	1.29608						0	6	11	5	30	39	4	4	44.4444	13	63	43.0	0
315	072_S_0315	m48	72	ADNI1	ADNI1	2010-04-15	CN	71.5	Male	16	Not Hisp/Latino	White	Married	0	1.36697						0	8.33	12.33	4	30	38	2	-1	-14.2857	12	60	59.0	0
5261	153_S_5261	m24	153	ADNI2	ADNI2	2015-09-03	SMC	78.1	Female	18	Not Hisp/Latino	White	Widowed	1			1.21732				0	9	14	4	29	39	6	2	20	12		73.0	0	27	2.125	2.44444	1.42857	1.4	1.5	2.25	1.89744	1	1	1	1	1	1.5	1.05128
316	007_S_0316	m06	7	ADNI1	ADNI1	2006-10-30	AD	80.9	Male	16	Not Hisp/Latino	White	Married	2	1.07328						5	16.33	23.33	7	19	25	3	5	100		32	130.0	9
319	131_S_0319	bl	131	ADNI1	ADNI1	2006-04-06	CN	70.2	Female	16	Not Hisp/Latino	White	Married	0	1.38861			1391	160.2	15.29	0	14.33	16.33	2	30	41	6	-2	-20	11	38	84.0	0
319	131_S_0319	m06	131	ADNI1	ADNI1	2006-09-28	CN	70.2	Female	16	Not Hisp/Latino	White	Married	0	1.57487						0	6.33	10.33	3	28	52	6	3	23.0769		45	98.0	0
321	031_S_0321	bl	31	ADNI1	ADNI1	2006-04-19	AD	68.3	Male	18	Not Hisp/Latino	White	Married	2	1.25349			688.2	378.5	44.82	1.5	13.33	22.33	8	26	27	2	6	100	6	24	96.0	6
321	031_S_0321	m06	31	ADNI1	ADNI1	2006-11-01	AD	68.3	Male	18	Not Hisp/Latino	White	Married	2	1.2102						4	12.67	20.67	6	25	21	2	5	100		31	69.0	11
324	005_S_0324	bl	5	ADNI1	ADNI1	2006-04-21	LMCI	75.3	Female	14	Not Hisp/Latino	White	Married	0							1.5	10.33	19.33	8	24	42	2	6	66.6667	1	38	104.0	2
324	005_S_0324	m06	5	ADNI1	ADNI1	2006-10-31	LMCI	75.3	Female	14	Not Hisp/Latino	White	Married	0							1.5	16.67	22.67	6	26	39	2	8	100		32	147.0	3
324	005_S_0324	m12	5	ADNI1	ADNI1	2007-05-03	LMCI	75.3	Female	14	Not Hisp/Latino	White	Married	0							2.5	9.33	16.33	7	27	40	1	8	100	0	38	187.0	4
324	005_S_0324	m18	5	ADNI1	ADNI1	2007-10-17	LMCI	75.3	Female	14	Not Hisp/Latino	White	Married	0							2.5	9.33	18.33	8	22	40	3	9	90		37	157.0	5
324	005_S_0324	m24	5	ADNI1	ADNI1	2008-04-22	LMCI	75.3	Female	14	Not Hisp/Latino	White	Married	0							3.5	11	20	8	24	39	1	7	100	0	38	155.0	8
324	005_S_0324	m36	5	ADNI1	ADNI1	2009-06-01	LMCI	75.3	Female	14	Not Hisp/Latino	White	Married	0							4	10.67	18.67	8	26	36	2	8	100	0	34	180.0	10
325	013_S_0325	bl	13	ADNI1	ADNI1	2006-06-09	LMCI	70.6	Female	18	Not Hisp/Latino	White	Widowed	1	1.03181						2	9.67	18.67	9	28	27	2	6	100	1	35	180.0	7
325	013_S_0325	m06	13	ADNI1	ADNI1	2006-12-01	LMCI	70.6	Female	18	Not Hisp/Latino	White	Widowed	1	1.04512						2	17.33	27.33	10	22	29	-1	4	100		34	149.0	8
325	013_S_0325	m12	13	ADNI1	ADNI1	2007-06-15	LMCI	70.6	Female	18	Not Hisp/Latino	White	Widowed	1	1.06422						2	10.33	20.33	10	24	29	2	7	100	0	41	192.0	1
325	013_S_0325	m18	13	ADNI1	ADNI1	2007-12-13	LMCI	70.6	Female	18	Not Hisp/Latino	White	Widowed	1	1.0258						3	13.67	23.67	10	28	29	2	7	100		3	300.0	8
325	013_S_0325	m24	13	ADNI1	ADNI1	2008-06-19	LMCI	70.6	Female	18	Not Hisp/Latino	White	Widowed	1	0.969969						2.5	12.67	24.67	10	23	31	1	7	100	0	26	150.0	12
327	037_S_0327	bl	37	ADNI1	ADNI1	2006-05-26	CN	70	Male	16	Not Hisp/Latino	White	Divorced	0	1.19523			1405	188.3	16.71	0	9	15	5	29	44	7	2	16.6667	11	49	74.0	0
327	037_S_0327	m06	37	ADNI1	ADNI1	2006-11-15	CN	70	Male	16	Not Hisp/Latino	White	Divorced	0	1.16519						0	4.33	9.33	4	29	39	4	2	25		50	66.0	0
327	037_S_0327	m24	37	ADNI1	ADNI1	2008-05-23	CN	70	Male	16	Not Hisp/Latino	White	Divorced	0	1.17726	1.58		1381	220.3	18.92	0.5	8.67	12.67	3	29	33	8	6	54.5455	15	54	93.0	1
328	014_S_0328	m06	14	ADNI1	ADNI1	2006-10-24	AD	76.6	Male	17	Not Hisp/Latino	White	Married	1							4	22.33	34.33	9	20	24	2	3	50		1	83.0	8
328	014_S_0328	m12	14	ADNI1	ADNI1	2007-04-17	AD	76.6	Male	17	Not Hisp/Latino	White	Married	1							4.5	24	34	7	16	24	4	3	50	2	1		21
331	023_S_0331	bl	23	ADNI1	ADNI1	2006-04-06	LMCI	64.6	Female	14	Not Hisp/Latino	White	Married	2				588	417.1	39.86	2	12	22	10	27	31	1	7	100	0	40	62.0	9
331	023_S_0331	m06	23	ADNI1	ADNI1	2006-10-03	LMCI	64.6	Female	14	Not Hisp/Latino	White	Married	2							1.5	15	26	10	24	29	1	6	100		38	68.0	1
331	023_S_0331	m12	23	ADNI1	ADNI1	2007-03-27	LMCI	64.6	Female	14	Not Hisp/Latino	White	Married	2				585.3	381.5	37.75	1.5	11.33	21.33	10	24	23	2	5	100	0	36	72.0	2
331	023_S_0331	m18	23	ADNI1	ADNI1	2007-10-09	LMCI	64.6	Female	14	Not Hisp/Latino	White	Married	2							2	15	25	10	25	27	2	6	100		35	85.0	3
331	023_S_0331	m24	23	ADNI1	ADNI1	2008-03-28	LMCI	64.6	Female	14	Not Hisp/Latino	White	Married	2				477.6	386.3	37.97	2	9.33	20.33	10	26	32	3	7	100	0	34	96.0	3
331	023_S_0331	m36	23	ADNI1	ADNI1	2009-04-10	LMCI	64.6	Female	14	Not Hisp/Latino	White	Married	2				486.1	403.3	40.45	4	13.33	24.33	10	23	24	1	5	100	0	30	79.0	5
331	023_S_0331	m48	23	ADNI1	ADNI1	2010-05-05	LMCI	64.6	Female	14	Not Hisp/Latino	White	Married	2				445.6	396.7	38.58	4.5	17.67	29.67	10	21	30	-1	4	100	0	33	85.0	14
5261	153_S_5261	m06	153	ADNI2	ADNI2	2014-02-13	SMC	78.1	Female	18	Not Hisp/Latino	White	Widowed	1							0	10	14	3	30	33	5	1	12.5			69.0	0	24	3.375	3.55556	2.14286	1.6	1.83333	2.25	2.61538	1.25	1	1	1	1	1.25	1.07692
332	021_S_0332	bl	21	ADNI1	ADNI1	2006-04-19	LMCI	69.9	Male	16	Not Hisp/Latino	White	Married	0							2.5	14.67	24.67	8	25	17	2	3	75	1	31	119.0	14
332	021_S_0332	m06	21	ADNI1	ADNI1	2006-10-19	LMCI	69.9	Male	16	Not Hisp/Latino	White	Married	0							6	19	29	8	22	15	-2	2	100		28	245.0	15
332	021_S_0332	m12	21	ADNI1	ADNI1	2007-04-19	LMCI	69.9	Male	16	Not Hisp/Latino	White	Married	0							8	27.33	39.33	10	21	17	2	5	100	0	22	285.0	21
335	018_S_0335	m06	18	ADNI1	ADNI1	2006-11-28	AD	83.4	Female	14	Not Hisp/Latino	White	Widowed	0							5	32		8	19	15	0	3	100		41	300.0	24
335	018_S_0335	m12	18	ADNI1	ADNI1	2007-05-22	AD	83.4	Female	14	Not Hisp/Latino	White	Widowed	0							10	23	30	7	19	21	1	4	100	0	36	0.0	21
335	018_S_0335	m24	18	ADNI1	ADNI1	2008-06-24	AD	83.4	Female	14	Not Hisp/Latino	White	Widowed	0							10	21.67	29.67	7	22	25	1	5	100	0	43	300.0	26
336	067_S_0336	bl	67	ADNI1	ADNI1	2006-06-01	LMCI	76.1	Male	17	Not Hisp/Latino	White	Married	1				854.2	416.4	45.17	1.5	13	19	6	24	19	1	4	100	0	44	107.0	8
336	067_S_0336	m06	67	ADNI1	ADNI1	2006-12-11	LMCI	76.1	Male	17	Not Hisp/Latino	White	Married	1							2	12.67	20.67	8	21	23	3	5	83.3333		44	127.0	14
336	067_S_0336	m12	67	ADNI1	ADNI1	2007-05-21	LMCI	76.1	Male	17	Not Hisp/Latino	White	Married	1				624.8	435	45.07	3	9.33	16.33	7	21	15	0	3	100	0	41	105.0	6
337	021_S_0337	bl	21	ADNI1	ADNI1	2006-04-25	CN	75.8	Male	20	Not Hisp/Latino	White	Married	1							0	3.33	5.33	2	30	40	10	6	42.8571	13	43	102.0	0
337	021_S_0337	m06	21	ADNI1	ADNI1	2006-10-24	CN	75.8	Male	20	Not Hisp/Latino	White	Married	1							0	5	7	2	30	39	11	7	53.8462		44	76.0	0
341	035_S_0341	bl	35	ADNI1	ADNI1	2006-04-26	AD	74	Male	16	Not Hisp/Latino	White	Married	2	1.04599			313.1	197.8	19.33	4	19.67	30.67	10	25	20	1	3	75	0	46	95.0	15
341	035_S_0341	m06	35	ADNI1	ADNI1	2006-10-12	AD	74	Male	16	Not Hisp/Latino	White	Married	2	1.04277						6.5	21.33	30.33	9	24	22	1	4	100		38	77.0	16
341	035_S_0341	m12	35	ADNI1	ADNI1	2007-05-31	AD	74	Male	16	Not Hisp/Latino	White	Married	2	1.012			505.3	219.4	20.37	6.5	22	33	10	25	20	1	4	100	0	38		16
341	035_S_0341	m24	35	ADNI1	ADNI1	2008-04-24	AD	74	Male	16	Not Hisp/Latino	White	Married	2	0.991914						7	24.67	34.67	9	24	17	1	4	100	0	34		22
343	021_S_0343	bl	21	ADNI1	ADNI1	2006-04-25	AD	71.8	Male	12	Not Hisp/Latino	White	Married	1	1.03915						4.5	14.33	25.33	10	22	19	2	5	100	0	29	300.0	12
343	021_S_0343	m06	21	ADNI1	ADNI1	2006-10-25	AD	71.8	Male	12	Not Hisp/Latino	White	Married	1	0.919333						4.5	20	32	10	18	23	0	5	100		34	300.0	13
343	021_S_0343	m12	21	ADNI1	ADNI1	2007-04-24	AD	71.8	Male	12	Not Hisp/Latino	White	Married	1	0.88591						8	22.33	33.33	10	17	17	2	4	100	0	30	300.0	22
344	007_S_0344	bl	7	ADNI1	ADNI1	2006-04-19	LMCI	78.8	Male	13	Not Hisp/Latino	White	Married	2	1.1184			556.7	309.2	29.26	1.5	13.67	23.67	10	26	26	3	6	100	1	45	80.0	4
344	007_S_0344	m12	7	ADNI1	ADNI1	2007-04-25	LMCI	78.8	Male	13	Not Hisp/Latino	White	Married	2	1.12161			547	345.7	33.3	4	11.33	23.33	10	22	28	4	7	100	3	48	91.0	7
344	007_S_0344	m18	7	ADNI1	ADNI1	2007-10-22	LMCI	78.8	Male	13	Not Hisp/Latino	White	Married	2	1.10912						6	12.67	21.67	9	24	21	2	4	80		43	60.0	12
344	007_S_0344	m24	7	ADNI1	ADNI1	2008-04-17	LMCI	78.8	Male	13	Not Hisp/Latino	White	Married	2	1.11403	2.035					6	14	24	10	23	30	3	7	100	2	43	76.0	14
344	007_S_0344	m36	7	ADNI1	ADNI1	2009-06-01	LMCI	78.8	Male	13	Not Hisp/Latino	White	Married	2	1.08081	2.0025		506.6	338.6	32.78	7	14.33	23.33	9	20	25	6	8	100	1	43	112.0	18
344	007_S_0344	m48	7	ADNI1	ADNI1	2010-06-16	LMCI	78.8	Male	13	Not Hisp/Latino	White	Married	2							6	20	30	10	19	23	1	4	80	1	40	139.0	18
351	031_S_0351	bl	31	ADNI1	ADNI1	2006-05-10	LMCI	68.4	Male	18	Not Hisp/Latino	White	Married	0							0.5	12	19	7	29	27	4	8	100	2	53	67.0	4
351	031_S_0351	m06	31	ADNI1	ADNI1	2006-11-02	LMCI	68.4	Male	18	Not Hisp/Latino	White	Married	0							1	11	14	3	29	28	3	3	42.8571		52	52.0	1
351	031_S_0351	m18	31	ADNI1	ADNI1	2007-11-08	LMCI	68.4	Male	18	Not Hisp/Latino	White	Married	0							2	8.67	16.67	7	29	22	0	3	75		55	55.0	0
351	031_S_0351	m24	31	ADNI1	ADNI1	2008-04-21	LMCI	68.4	Male	18	Not Hisp/Latino	White	Married	0							1.5	11.33	18.33	6	27	25	4	7	100	4	48	42.0	1
352	099_S_0352	bl	99	ADNI1	ADNI1	2006-04-14	CN	77	Female	14	Not Hisp/Latino	White	Married	0	1.15287			1239	172.9	15.45	0	6.67	9.67	2	29	53	7	-1	-7.69231	14	42	48.0	0
352	099_S_0352	m06	99	ADNI1	ADNI1	2006-10-24	CN	77	Female	14	Not Hisp/Latino	White	Married	0	1.10428						0	2	5	1	30	46	8	2	16.6667		50	67.0	0
352	099_S_0352	m12	99	ADNI1	ADNI1	2007-04-17	CN	77	Female	14	Not Hisp/Latino	White	Married	0	1.1558			1626	173.3	14.7	0	5.67	7.67	1	30	50	7	-1	-8.33333	15	44	70.0	0
352	099_S_0352	m24	99	ADNI1	ADNI1	2008-04-11	CN	77	Female	14	Not Hisp/Latino	White	Married	0	1.19645						0	2	4	1	30	56	7	1	7.14286	16	48	56.0	0
352	099_S_0352	m48	99	ADNI1	ADNI1	2010-04-21	CN	77	Female	14	Not Hisp/Latino	White	Married	0	1.14715						0	3.33	7.33	2	30	45	8	2	15.3846	14	37	85.0	0
5261	153_S_5261	bl	153	ADNI2	ADNI2	2013-07-31	SMC	78.1	Female	18	Not Hisp/Latino	White	Widowed	1	1.28094		1.33497	568.5	196.4	19.03	0	9	13	3	30	42	7	3	27.2727	13		149.0	0	26	2.5	2.44444	1.85714	1.4	1.5	2.5	2.07692	1.125	1.22222	1	1	1	1.25	1.10256
354	016_S_0354	m12	16	ADNI1	ADNI1	2007-07-11	LMCI	75.8	Male	16	Not Hisp/Latino	White	Never married	0	1.1949						1.5	6.67	10.67	4	27	31	4	6	66.6667	11	45	111.0	0
359	016_S_0359	bl	16	ADNI1	ADNI1	2006-06-05	CN	81.3	Female	14	Not Hisp/Latino	White	Widowed	0	1.20553						0.5	6.33	7.33	1	30	50	8	6	50	13	45	115.0	0
359	016_S_0359	m06	16	ADNI1	ADNI1	2006-12-05	CN	81.3	Female	14	Not Hisp/Latino	White	Widowed	0	1.192						0	5	7	1	30	35	10	6	50		45	76.0	0
359	016_S_0359	m12	16	ADNI1	ADNI1	2007-06-13	CN	81.3	Female	14	Not Hisp/Latino	White	Widowed	0	1.15328						0	4.67	4.67	0	29	55	7	3	20	14	53	60.0	0
359	016_S_0359	m24	16	ADNI1	ADNI1	2008-06-19	CN	81.3	Female	14	Not Hisp/Latino	White	Widowed	0	1.1738						0	3	3	0	30	44	11	1	7.69231	14	48	65.0	0
359	016_S_0359	m36	16	ADNI1	ADNI1	2009-06-18	CN	81.3	Female	14	Not Hisp/Latino	White	Widowed	0	1.13545						0	5	6	1	30	39	8	2	18.1818	17	45	73.0	0
359	016_S_0359	m48	16	ADNIGO	ADNI1	2010-11-04	CN	81.3	Female	14	Not Hisp/Latino	White	Widowed	0	1.09349						0	4	5	1	29	52	9	1	7.14286	15		84.0	0	26	1.125	1.55556	1.14286	1	1	1.25	1.20513	1	1.66667	1	1	1	1	1.16667
5259	033_S_5259	m24	33	ADNI2	ADNI2	2015-08-28	SMC	78.8	Female	18	Not Hisp/Latino	White	Divorced	0			1.03849	1347	213.6	17.56	0	5	9	4	27	43	7	3	23.0769	15		111.0	0	24	2	2.44444	1.28571	1	2.16667	2	1.87179	2.5	1.5	2	1.4		1.33333	1.68966
360	116_S_0360	bl	116	ADNI1	ADNI1	2006-05-16	CN	73.1	Male	18	Not Hisp/Latino	White	Married	0	1.27722						0	6.67	12.67	6	29	26	2	4	66.6667	9	37	72.0	0
361	116_S_0361	bl	116	ADNI1	ADNI1	2006-05-10	LMCI	74.5	Male	17	Not Hisp/Latino	White	Married	1	1.22724						1.5	17	26	9	29	29	3	7	100	7	37	73.0	4
361	116_S_0361	m06	116	ADNI1	ADNI1	2006-11-02	LMCI	74.5	Male	17	Not Hisp/Latino	White	Married	1	1.21086						1.5	9.33	16.33	7	26	29	3	7	100		38	72.0	2
361	116_S_0361	m12	116	ADNI1	ADNI1	2007-05-15	LMCI	74.5	Male	17	Not Hisp/Latino	White	Married	1	1.22463			585.5	335.5	38.22	2	10.67	18.67	7	29	25	1	5	100	8	33	59.0	6
361	116_S_0361	m18	116	ADNI1	ADNI1	2007-11-08	LMCI	74.5	Male	17	Not Hisp/Latino	White	Married	1	1.25382						2	13	22	9	25	28	1	6	100		36	92.0	3
361	116_S_0361	m24	116	ADNI1	ADNI1	2008-05-07	LMCI	74.5	Male	17	Not Hisp/Latino	White	Married	1	1.22853						2.5	8.33	17.33	8	29	26	2	6	100	7	38	82.0	8
361	116_S_0361	m36	116	ADNI1	ADNI1	2009-05-13	LMCI	74.5	Male	17	Not Hisp/Latino	White	Married	1	1.17245						3.5	14	25	10	26	28	4	7	87.5	0	34	92.0	9
361	116_S_0361	m48	116	ADNI1	ADNI1	2010-05-11	LMCI	74.5	Male	17	Not Hisp/Latino	White	Married	1							4.5	14	25	10	25	28	1	6	100	0	35	75.0	12
5259	033_S_5259	m06	33	ADNI2	ADNI2	2014-02-14	SMC	78.8	Female	18	Not Hisp/Latino	White	Divorced	0							0	5	7	2	30	54	7	4	28.5714			130.0	0	25	1.625	1.44444	1	1.2	2.5	3	1.69231	2.5	1.5	1.2	1.2		1.66667	1.57143
362	011_S_0362	bl	11	ADNI1	ADNI1	2006-04-19	LMCI	70.5	Female	16	Not Hisp/Latino	Black	Married	1	1.21403			414.1	680.2	78.46	1	9.33	20.33	10	24	31	2	7	100	2	37	76.0	1
362	011_S_0362	m06	11	ADNI1	ADNI1	2006-10-18	LMCI	70.5	Female	16	Not Hisp/Latino	Black	Married	1	1.13307						2.5	8	19	10	25	27	1	5	100		39	55.0	5
362	011_S_0362	m36	11	ADNI1	ADNI1	2009-04-07	LMCI	70.5	Female	16	Not Hisp/Latino	Black	Married	1	1.12225						3.5	17.33	27.33	9	20	27	-1	4	100	0	37	50.0	15
362	011_S_0362	m48	11	ADNI1	ADNI1	2010-05-28	LMCI	70.5	Female	16	Not Hisp/Latino	Black	Married	1				291.9	890	100.2	5.5	19.67	30.67	10	20	25	0	5	100	0	33	123.0	19
363	082_S_0363	bl	82	ADNI1	ADNI1	2006-04-12	CN	71.6	Female	17	Not Hisp/Latino	White	Married	1	1.27888						0	6.67	12.67	6	29	39	6	6	60	12	47	85.0	0
366	137_S_0366	bl	137	ADNI1	ADNI1	2006-06-05	AD	56.5	Female	20	Not Hisp/Latino	White	Divorced	0				508.9	333.3	30.61	6.5	17	28	7	23	26	7	1	14.2857	1	11	300.0	17
366	137_S_0366	m06	137	ADNI1	ADNI1	2006-12-11	AD	56.5	Female	20	Not Hisp/Latino	White	Divorced	0							8	30		6	19	22	4	6	100		5	300.0	24
366	137_S_0366	m12	137	ADNI1	ADNI1	2007-06-19	AD	56.5	Female	20	Not Hisp/Latino	White	Divorced	0							6	34.33	47.33	8	21	4	-2	0		3	7		23
366	137_S_0366	m24	137	ADNI1	ADNI1	2008-06-12	AD	56.5	Female	20	Not Hisp/Latino	White	Divorced	0							13	40	55	10	12	0	0	0		1	4		24
369	018_S_0369	bl	18	ADNI1	ADNI1	2006-05-11	CN	76	Male	18	Not Hisp/Latino	White	Married	0							0	4	6	2	30	52	8	2	15.3846	12	61	62.0	0
369	018_S_0369	m06	18	ADNI1	ADNI1	2006-10-31	CN	76	Male	18	Not Hisp/Latino	White	Married	0							0	3.67	4.67	1	29	34	3	-1	-16.6667		55	56.0	0
369	018_S_0369	m12	18	ADNI1	ADNI1	2007-04-24	CN	76	Male	18	Not Hisp/Latino	White	Married	0							0	4	7	3	29	31	5	6	66.6667	9	59	55.0	0
369	018_S_0369	m24	18	ADNI1	ADNI1	2008-05-13	CN	76	Male	18	Not Hisp/Latino	White	Married	0							0	6	8	2	30	50	10	2	15.3846	17	63	79.0	0
369	018_S_0369	m36	18	ADNI1	ADNI1	2009-06-10	CN	76	Male	18	Not Hisp/Latino	White	Married	0							0	2.67	4.67	2	28					15	64	49.0	0
370	116_S_0370	bl	116	ADNI1	ADNI1	2006-05-11	AD	74.5	Female	16	Not Hisp/Latino	Asian	Married	0	1.18413						5	9.67	18.67	9	25	31	0	6	100	0	54	95.0	12
370	116_S_0370	m06	116	ADNI1	ADNI1	2006-11-09	AD	74.5	Female	16	Not Hisp/Latino	Asian	Married	0	1.17637						5	14.67	24.67	10	25	28	2	7	100		53	84.0	12
370	116_S_0370	m12	116	ADNI1	ADNI1	2007-05-09	AD	74.5	Female	16	Not Hisp/Latino	Asian	Married	0	1.22985						5	11.67	18.67	7	26	27	2	6	85.7143	0	49	88.0	17
370	116_S_0370	m24	116	ADNI1	ADNI1	2008-04-29	AD	74.5	Female	16	Not Hisp/Latino	Asian	Married	0	1.23012						5.5	14	22	8	22	24	1	6	100	0	45	101.0	19
374	114_S_0374	bl	114	ADNI1	ADNI1	2006-04-19	AD	75.9	Female	15	Unknown	White	Married	1	1.06229			495.2	261	24.03	4.5	8.67	16.67	8	26	42	0	8	100	1	38	116.0	5
374	114_S_0374	m06	114	ADNI1	ADNI1	2006-10-05	AD	75.9	Female	15	Unknown	White	Married	1	1.16719						2.5	11.33	20.33	8	26	26	5	6	100		29	111.0	23
374	114_S_0374	m12	114	ADNI1	ADNI1	2007-04-16	AD	75.9	Female	15	Unknown	White	Married	1	1.10208			347.1	224.1	20.72	6	13	23	9	24	30	2	4	66.6667	0	34	246.0	23
374	114_S_0374	m24	114	ADNI1	ADNI1	2008-04-08	AD	75.9	Female	15	Unknown	White	Married	1	1.07878						4.5	17.67	29.67	10	27	33	5	9	100	0	18	170.0	24
376	023_S_0376	bl	23	ADNI1	ADNI1	2006-04-20	LMCI	70.5	Male	15	Not Hisp/Latino	White	Married	0				1148	160	13.21	2.5	6	9	3	28	34	4	3	37.5	3	52	58.0	0
376	023_S_0376	m12	23	ADNI1	ADNI1	2007-03-23	LMCI	70.5	Male	15	Not Hisp/Latino	White	Married	0				1344	158.5	12.45	1.5	7.67	13.67	6	27	21	2	3	60	5	54	53.0	1
376	023_S_0376	m18	23	ADNI1	ADNI1	2007-10-25	LMCI	70.5	Male	15	Not Hisp/Latino	White	Married	0							3	6.33	11.33	5	28	17	-1	3	75		47	53.0	2
376	023_S_0376	m24	23	ADNI1	ADNI1	2008-04-15	LMCI	70.5	Male	15	Not Hisp/Latino	White	Married	0				1253	171	12.86	2	4.33	9.33	5	29	23	1	5	100	10	48	37.0	1
376	023_S_0376	m36	23	ADNI1	ADNI1	2009-05-01	LMCI	70.5	Male	15	Not Hisp/Latino	White	Married	0							2	8.33	16.33	8	29	27	4	6	85.7143	11	51	55.0	1
376	023_S_0376	m48	23	ADNIGO	ADNI1	2010-05-14	LMCI	70.5	Male	15	Not Hisp/Latino	White	Married	0	1.17829		0.904325	1492	185.4	13.32	4	9	16	7	28	21	1	5	100	5		65.0	15	21	3	2.77778	1.57143	2	2.5	3.5	2.52778	2.75	2.66667	2.14286	3	2.66667	3.75	2.74359
5259	033_S_5259	bl	33	ADNI2	ADNI2	2013-08-14	SMC	78.8	Female	18	Not Hisp/Latino	White	Divorced	0	1.31582		1.0494	1353	208.2	17.12	0	8	9	1	28	49	10	3	20	16		125.0	0	24	1.875	1.22222	1.28571	1	1.5	1.5	1.41026	1.625	1.44444	1.2	1.4			1.4375
377	037_S_0377	bl	37	ADNI1	ADNI1	2006-06-09	LMCI	79.3	Male	16	Not Hisp/Latino	White	Married	1	1.26355						0.5	10.33	20.33	10	28	33	0	1	16.6667	3	43	96.0	0
377	037_S_0377	m12	37	ADNI1	ADNI1	2007-06-18	LMCI	79.3	Male	16	Not Hisp/Latino	White	Married	1	1.26304						1	10.67	16.67	6	28	35	1	3	42.8571	7	48	78.0	3
377	037_S_0377	m18	37	ADNI1	ADNI1	2007-11-28	LMCI	79.3	Male	16	Not Hisp/Latino	White	Married	1	1.22587						1	3.33	6.33	3	29	48	5	4	36.3636		49	114.0	5
377	037_S_0377	m24	37	ADNI1	ADNI1	2008-06-16	LMCI	79.3	Male	16	Not Hisp/Latino	White	Married	1	1.22481	1.7075					1.5	6.67	11.67	5	29	31	1	0	0	8	47	90.0	2
377	037_S_0377	m36	37	ADNI1	ADNI1	2009-08-17	LMCI	79.3	Male	16	Not Hisp/Latino	White	Married	1	1.23372	1.765					1	7	14	6	30	48	5	4	36.3636	10	49	100.0	1
378	114_S_0378	bl	114	ADNI1	ADNI1	2006-04-24	LMCI	69	Female	16	Not Hisp/Latino	White	Married	1	1.13609			482.9	521.8	56.81	2.5	6.67	12.67	6	28	35	2	7	100	0	45	67.0	8
378	114_S_0378	m06	114	ADNI1	ADNI1	2006-10-26	LMCI	69	Female	16	Not Hisp/Latino	White	Married	1	1.21059						2.5	9.67	17.67	7	29	38	5	10	100		44	75.0	11
378	114_S_0378	m12	114	ADNI1	ADNI1	2007-04-23	LMCI	69	Female	16	Not Hisp/Latino	White	Married	1	1.22883			734.1	571.3	62.25	3	12.67	18.67	5	28	34	3	7	87.5	0	43	65.0	12
378	114_S_0378	m18	114	ADNI1	ADNI1	2007-10-24	LMCI	69	Female	16	Not Hisp/Latino	White	Married	1	1.25433						3.5	15.33	23.33	8	27	31	4	6	85.7143		42	111.0	15
378	114_S_0378	m24	114	ADNI1	ADNI1	2008-04-24	LMCI	69	Female	16	Not Hisp/Latino	White	Married	1	1.2153						3	15	23	7	26	34	2	8	100	0	33	127.0	15
378	114_S_0378	m36	114	ADNI1	ADNI1	2009-04-28	LMCI	69	Female	16	Not Hisp/Latino	White	Married	1	1.24166						3.5	10.67	18.67	7	27	34	4	9	100	1	37	91.0	18
382	116_S_0382	bl	116	ADNI1	ADNI1	2006-06-01	CN	75.5	Female	20	Not Hisp/Latino	White	Married	0							0	3.67	5.67	2	29	43	7	4	36.3636	11	58	60.0	0
382	116_S_0382	m06	116	ADNI1	ADNI1	2006-12-06	CN	75.5	Female	20	Not Hisp/Latino	White	Married	0							0	4.67	6.67	2	29	45	7	6	54.5455		60	54.0	0
382	116_S_0382	m12	116	ADNI1	ADNI1	2007-06-14	CN	75.5	Female	20	Not Hisp/Latino	White	Married	0							0	1.33	1.33	0	29	50	9	2	13.3333	15	60	57.0	0
382	116_S_0382	m24	116	ADNI1	ADNI1	2008-05-21	CN	75.5	Female	20	Not Hisp/Latino	White	Married	0							0	2.67	2.67	0	29	56	10	0	0	11	60	55.0	0
382	116_S_0382	m36	116	ADNI1	ADNI1	2009-06-09	CN	75.5	Female	20	Not Hisp/Latino	White	Married	0							0	2.67	2.67	0	29	50	8	1	7.69231	17	60	46.0	0
382	116_S_0382	m48	116	ADNI1	ADNI1	2010-08-11	CN	75.5	Female	20	Not Hisp/Latino	White	Married	0							0	2.33	2.33	0	30	57	11	0	0	10	58	54.0	0
5258	130_S_5258	m24	130	ADNI2	ADNI2	2015-08-11	SMC	77.9	Female	12	Not Hisp/Latino	White	Married	0			1.27727	945.8	299.7	29.42	0.5	2	3	1	29	39	6	10	100	9		74.0	0	23	1.875	1.33333	1	1	1	1.25	1.28205	1	1	1	1	1	1	1
384	131_S_0384	bl	131	ADNI1	ADNI1	2006-04-25	LMCI	79.8	Male	14	Not Hisp/Latino	White	Married	0							1.5	12.67	15.67	3	29	37	3	6	75	6	42	69.0	0
384	131_S_0384	m06	131	ADNI1	ADNI1	2006-11-30	LMCI	79.8	Male	14	Not Hisp/Latino	White	Married	0							0.5	17.33	23.33	6	29	36	2	5	62.5		49	86.0	0
384	131_S_0384	m12	131	ADNI1	ADNI1	2007-05-15	LMCI	79.8	Male	14	Not Hisp/Latino	White	Married	0							2.5	16.33	26.33	10	30	35	0	4	66.6667	16	56	92.0	0
384	131_S_0384	m18	131	ADNI1	ADNI1	2008-01-08	LMCI	79.8	Male	14	Not Hisp/Latino	White	Married	0							1	7.33	10.33	3	29	37	3	6	66.6667		52	86.0	0
384	131_S_0384	m24	131	ADNI1	ADNI1	2008-04-22	LMCI	79.8	Male	14	Not Hisp/Latino	White	Married	0							0.5	15	19	4	29	37	3	2	25	15	56	63.0	1
384	131_S_0384	m36	131	ADNI1	ADNI1	2009-04-16	LMCI	79.8	Male	14	Not Hisp/Latino	White	Married	0							0	4.67	7.67	3	30	38	4	1	12.5	15	48	84.0	0
384	131_S_0384	m48	131	ADNI1	ADNI1	2010-06-29	LMCI	79.8	Male	14	Not Hisp/Latino	White	Married	0							0	5.67	10.67	5	29	43	5	9	81.8182	10	49	68.0	0
384	131_S_0384	m60	131	ADNIGO	ADNI1	2011-05-03	LMCI	79.8	Male	14	Not Hisp/Latino	White	Married	0							0	3	6	2	29	42	4	3	30	13		101.0	0	24	1	1.22222	1	1	1	1.25	1.07692	1	1	1	1	1	1	1
5258	130_S_5258	m12	130	ADNI2	ADNI2	2014-08-12	SMC	77.9	Female	12	Not Hisp/Latino	White	Married	0							0.5	5	5	0	30	34	7	11	100	4		93.0	0	24	1.875	1.55556	1	1.4	2.16667	2	1.64103	1.125	1	1	1.4		1.75	1.22222
386	073_S_0386	bl	73	ADNI1	ADNI1	2006-05-23	CN	72.3	Female	13	Not Hisp/Latino	White	Married	1	1.25604			1168	174.1	16.77	0	8	13	5	29	48	4	5	45.4545	8	61	98.0	0
386	073_S_0386	m06	73	ADNI1	ADNI1	2007-01-11	CN	72.3	Female	13	Not Hisp/Latino	White	Married	1	1.26432						0	6.33	8.33	2	30	44	5	8	72.7273		60	85.0	0
386	073_S_0386	m24	73	ADNI1	ADNI1	2008-06-03	CN	72.3	Female	13	Not Hisp/Latino	White	Married	1	1.20238						0	9.67	13.67	3	30	54	6	7	50	14	83	69.0	0
388	023_S_0388	bl	23	ADNI1	ADNI1	2006-04-25	LMCI	71.2	Male	15	Not Hisp/Latino	White	Married	2				332.6	335.7	31.59	2	14.33	21.33	5	25	31	4	5	62.5	4	26	109.0	4
388	023_S_0388	m06	23	ADNI1	ADNI1	2006-11-06	LMCI	71.2	Male	15	Not Hisp/Latino	White	Married	2							1.5	7.33	17.33	7	23	27	1	6	100		14	145.0	2
388	023_S_0388	m12	23	ADNI1	ADNI1	2007-04-17	LMCI	71.2	Male	15	Not Hisp/Latino	White	Married	2				313.6	344.6	32.95	2	8	18	6	27	27	2	7	100	8	19	300.0	2
388	023_S_0388	m18	23	ADNI1	ADNI1	2007-10-30	LMCI	71.2	Male	15	Not Hisp/Latino	White	Married	2							3	11.67	23.67	9	25	24	3	6	100		19	300.0	6
388	023_S_0388	m24	23	ADNI1	ADNI1	2008-04-16	LMCI	71.2	Male	15	Not Hisp/Latino	White	Married	2				311.1	481.7	47.09	4	12	23	8	26	24	1	5	100	5	16	300.0	15
388	023_S_0388	m36	23	ADNI1	ADNI1	2009-04-15	LMCI	71.2	Male	15	Not Hisp/Latino	White	Married	2							6	23.67	38.67	10	20	20	1	4	100	1	2	300.0	12
388	023_S_0388	m48	23	ADNI1	ADNI1	2010-04-02	LMCI	71.2	Male	15	Not Hisp/Latino	White	Married	2				266.7	368.1	31.43	13	48.67		10	11	11	2	4	100	0			28
389	053_S_0389	bl	53	ADNI1	ADNI1	2006-05-05	LMCI	71.5	Female	16	Not Hisp/Latino	White	Married	1	1.22065						2	14.33	25.33	10	26	34	2	7	87.5	1	32	73.0	0
389	053_S_0389	m06	53	ADNI1	ADNI1	2006-11-06	LMCI	71.5	Female	16	Not Hisp/Latino	White	Married	1	1.16283						1	11	19	8	23	29	0	5	100		49	50.0	3
389	053_S_0389	m36	53	ADNI1	ADNI1	2009-05-06	LMCI	71.5	Female	16	Not Hisp/Latino	White	Married	1	1.11929						1	20	30	10	26	32	5	9	100	0	52	48.0	2
390	123_S_0390	m12	123	ADNI1	ADNI1	2007-05-10	LMCI	80.4	Male	16	Not Hisp/Latino	White	Married	1				435.9	585.2	66.37	0.5	10.33	17.33	7	29	28	1	3	50	2	33	119.0	0
390	123_S_0390	m18	123	ADNI1	ADNI1	2007-11-20	LMCI	80.4	Male	16	Not Hisp/Latino	White	Married	1							1.5	15.33	24.33	9	27	25	3	4	57.1429		31	130.0	3
392	116_S_0392	bl	116	ADNI1	ADNI1	2006-06-20	AD	84.6	Female	17	Not Hisp/Latino	White	Married	2							3.5	24	36	10	20	18	1	4	100	0	26	190.0	16
392	116_S_0392	m06	116	ADNI1	ADNI1	2006-12-12	AD	84.6	Female	17	Not Hisp/Latino	White	Married	2							6	31	43	10	20	8	-2	0			37	300.0	18
392	116_S_0392	m12	116	ADNI1	ADNI1	2007-06-27	AD	84.6	Female	17	Not Hisp/Latino	White	Married	2							5.5	31.67	43.67	10	19	0	0	0		0	24	300.0	21
392	116_S_0392	m24	116	ADNI1	ADNI1	2008-06-03	AD	84.6	Female	17	Not Hisp/Latino	White	Married	2							10	31.33	42.33	10	19	25	1	6	100	0	23		22
393	127_S_0393	bl	127	ADNI1	ADNI1	2006-05-25	LMCI	86.2	Female	16	Not Hisp/Latino	White	Widowed	0							3.5	9.33	14.33	5	28	35	2	-2	-25	6	40	105.0	6
393	127_S_0393	m06	127	ADNI1	ADNI1	2006-11-21	LMCI	86.2	Female	16	Not Hisp/Latino	White	Widowed	0							2	12.67	16.67	4	28	24	4	6	85.7143		40	170.0	6
394	127_S_0394	m06	127	ADNI1	ADNI1	2007-01-04	LMCI	84	Female	12	Not Hisp/Latino	White	Married	0	0.986098						3.5	15	24	7	19	21	2	5	100		24	224.0	11
394	127_S_0394	m12	127	ADNI1	ADNI1	2007-06-29	LMCI	84	Female	12	Not Hisp/Latino	White	Married	0	0.980976			674.8	346.3	35.11	4.5	18	27	8	21	24	3	7	100	0	21	300.0	6
394	127_S_0394	m18	127	ADNI1	ADNI1	2008-01-09	LMCI	84	Female	12	Not Hisp/Latino	White	Married	0	0.977084						5	22.67	32.67	8	21	18	1	2	50		22	300.0	19
394	127_S_0394	m24	127	ADNI1	ADNI1	2008-06-27	LMCI	84	Female	12	Not Hisp/Latino	White	Married	0	0.962426						4.5	21	32	8	20	20	3	5	100	0	6	300.0	15
394	127_S_0394	m36	127	ADNI1	ADNI1	2009-06-09	LMCI	84	Female	12	Not Hisp/Latino	White	Married	0	0.965457						4.5	20.67	31.67	9	18	18	-1	3	100	1	17	300.0	18
397	127_S_0397	bl	127	ADNI1	ADNI1	2006-06-14	LMCI	74.6	Male	14	Not Hisp/Latino	White	Married	1				537.2	851.8	103	1	11.67	18.67	7	25	33	3	8	100	0	39	120.0	4
397	127_S_0397	m06	127	ADNI1	ADNI1	2006-12-07	LMCI	74.6	Male	14	Not Hisp/Latino	White	Married	1							3	15	26	10	24	32	4	7	100		45	160.0	5
400	032_S_0400	bl	32	ADNI1	ADNI1	2006-04-27	AD	69.2	Male	18	Not Hisp/Latino	White	Married	0	1.14415			265.6	273.1	28.51	2	10	20	7	26	23	2	1	25	1	23	300.0	8
400	032_S_0400	m06	32	ADNI1	ADNI1	2006-10-26	AD	69.2	Male	18	Not Hisp/Latino	White	Married	0	0.988316						6	20	32	8	23	13	0	2	100		13	300.0	17
400	032_S_0400	m12	32	ADNI1	ADNI1	2007-04-26	AD	69.2	Male	18	Not Hisp/Latino	White	Married	0	1.03662	1.905		236.6	252.6	25.2	6	23.33		10	20	13	2	4	100	0	15	300.0	18
400	032_S_0400	m24	32	ADNI1	ADNI1	2008-04-24	AD	69.2	Male	18	Not Hisp/Latino	White	Married	0	0.934468	1.8475		256	232.1	23.07	12	30.33	45.33	10	16	10	2	2	100	0	0	300.0	25
401	068_S_0401	bl	68	ADNI1	ADNI1	2006-05-25	LMCI	63.9	Male	17	Not Hisp/Latino	White	Married	1				1100	151.6	14.57	1	7.67	11.67	4	24	39	0	3	42.8571	4	42	66.0	0
401	068_S_0401	m06	68	ADNI1	ADNI1	2006-12-15	LMCI	63.9	Male	17	Not Hisp/Latino	White	Married	1							1	7.33	12.33	5	28	28	2	2	33.3333		53	61.0	0
401	068_S_0401	m24	68	ADNI1	ADNI1	2008-07-29	LMCI	63.9	Male	17	Not Hisp/Latino	White	Married	1							0.5	10.33	16.33	6	29	46	5	4	36.3636	8	51	80.0	0
401	068_S_0401	m48	68	ADNI1	ADNI1	2010-05-25	LMCI	63.9	Male	17	Not Hisp/Latino	White	Married	1							0	8.33	14.33	6	29	43	2	5	50	7	43	81.0	0
403	027_S_0403	bl	27	ADNI1	ADNI1	2006-05-04	CN	76.3	Male	16	Not Hisp/Latino	White	Married	0				333.5	340.8	36.23	0	10	15	5	30	30	5	5	62.5	15	48	76.0	0
403	027_S_0403	m06	27	ADNI1	ADNI1	2006-11-07	CN	76.3	Male	16	Not Hisp/Latino	White	Married	0							0	6.33	11.33	5	29	30	5	4	50		49	56.0	0
403	027_S_0403	m12	27	ADNI1	ADNI1	2007-05-08	CN	76.3	Male	16	Not Hisp/Latino	White	Married	0				336.2	359.2	39.69	0	8.67	12.67	4	26	32	2	4	57.1429	7	46	120.0	1
403	027_S_0403	m24	27	ADNI1	ADNI1	2008-05-05	CN	76.3	Male	16	Not Hisp/Latino	White	Married	0							0	13	19	6	27	29	3	3	42.8571	18	47	90.0	0
403	027_S_0403	m36	27	ADNI1	ADNI1	2009-05-07	CN	76.3	Male	16	Not Hisp/Latino	White	Married	0				255.4	350.2	37.64	0.5	11	17	5	28	21	2	4	80	15	43	81.0	0
403	027_S_0403	m48	27	ADNI1	ADNI1	2010-05-03	CN	76.3	Male	16	Not Hisp/Latino	White	Married	0				355.9	381.9	42.22	0	10.33	17.33	6	27	26	1	2	40	11	42	80.0	0
405	126_S_0405	bl	126	ADNI1	ADNI1	2006-06-06	CN	76.1	Male	7	Not Hisp/Latino	White	Married	0							0	7.33	10.33	3	29	37	3	4	50	8	29	145.0	0
405	126_S_0405	m06	126	ADNI1	ADNI1	2006-12-12	CN	76.1	Male	7	Not Hisp/Latino	White	Married	0							0.5	8.33	12.33	3	29	36	4	2	25		23	115.0	0
406	018_S_0406	bl	18	ADNI1	ADNI1	2006-06-26	LMCI	77.8	Male	11	Not Hisp/Latino	Black	Married	1							2.5	19.33	27.33	6	29	27	3	6	85.7143	4	5	300.0	14
406	018_S_0406	m06	18	ADNI1	ADNI1	2006-12-05	LMCI	77.8	Male	11	Not Hisp/Latino	Black	Married	1							1	10.33	19.33	4	28	23	1	4	100		0	300.0	1
406	018_S_0406	m12	18	ADNI1	ADNI1	2007-06-08	LMCI	77.8	Male	11	Not Hisp/Latino	Black	Married	1							3	27		6	26	23	2	6	100	2	0	150.0	4
406	018_S_0406	m24	18	ADNI1	ADNI1	2008-06-17	LMCI	77.8	Male	11	Not Hisp/Latino	Black	Married	1							2.5	17.33	29.33	9	26	18	3	6	100	2	4	300.0	9
407	041_S_0407	bl	41	ADNI1	ADNI1	2006-06-06	LMCI	73.5	Male	18	Not Hisp/Latino	White	Divorced	0	1.2727			626.1	106.1	9.23	0.5	8.33	11.33	3	27	31	6	7	77.7778	6	41	90.0	2
408	027_S_0408	bl	27	ADNI1	ADNI1	2006-05-19	LMCI	82.2	Male	20	Not Hisp/Latino	White	Married	0	1.09009						1.5	12.33	20.33	5	24	29	0	5	83.3333	2	34	155.0	4
408	027_S_0408	m06	27	ADNI1	ADNI1	2006-11-16	LMCI	82.2	Male	20	Not Hisp/Latino	White	Married	0	1.21394						2	8.67	16.67	6	27	31	4	2	25		36	80.0	2
408	027_S_0408	m12	27	ADNI1	ADNI1	2007-05-17	LMCI	82.2	Male	20	Not Hisp/Latino	White	Married	0	1.23621						2.5	12.67	19.67	6	26	26	3	7	100	6	38	77.0	3
408	027_S_0408	m18	27	ADNI1	ADNI1	2007-11-19	LMCI	82.2	Male	20	Not Hisp/Latino	White	Married	0	1.24636						2.5	9.67	16.67	6	26	23	0	5	100		38	111.0	2
408	027_S_0408	m24	27	ADNI1	ADNI1	2008-05-21	LMCI	82.2	Male	20	Not Hisp/Latino	White	Married	0	1.21244						3.5	13.67	21.67	6	25	25	3	6	100	2	35	100.0	9
408	027_S_0408	m36	27	ADNI1	ADNI1	2009-06-03	LMCI	82.2	Male	20	Not Hisp/Latino	White	Married	0	1.17468						5	11.67	19.67	7	27	27	2	6	100	5	36	114.0	16
408	027_S_0408	m48	27	ADNI1	ADNI1	2010-05-10	LMCI	82.2	Male	20	Not Hisp/Latino	White	Married	0							6	10.67	17.67	5	23	21	1	3	75	2	24	150.0	17
408	027_S_0408	m60	27	ADNIGO	ADNI1	2011-05-19	LMCI	82.2	Male	20	Not Hisp/Latino	White	Married	0	1.19805		0.93925				6	16	26	7	21	19	3	5	100	0		146.0	18	20	3.25	2	1.71429	2	2	2.5	2.28571	2.875	2.55556	2	2.4	3.5	3.75	2.76923
5258	130_S_5258	m06	130	ADNI2	ADNI2	2014-02-10	SMC	77.9	Female	12	Not Hisp/Latino	White	Married	0							0	4	6	2	30	49	8	5	38.4615			74.0	0	26	2	1.22222	1	1	1.33333	1.5	1.36842	1	1	1	1	1	1	1
410	114_S_0410	bl	114	ADNI1	ADNI1	2006-04-26	LMCI	61.3	Female	16	Not Hisp/Latino	White	Divorced	1	1.37806			1327	275.9	25.42	2	12.67	18.67	5	29	38	5	5	50	8	56	47.0	0
410	114_S_0410	m06	114	ADNI1	ADNI1	2006-10-23	LMCI	61.3	Female	16	Not Hisp/Latino	White	Divorced	1	1.39615						1	7	13	6	30	36	3	3	37.5		60	45.0	0
410	114_S_0410	m12	114	ADNI1	ADNI1	2007-04-18	LMCI	61.3	Female	16	Not Hisp/Latino	White	Divorced	1	1.42785			963.6	281.7	25.79	1.5	10	17	7	30	40	7	12	100	10	63	43.0	1
410	114_S_0410	m18	114	ADNI1	ADNI1	2007-11-01	LMCI	61.3	Female	16	Not Hisp/Latino	White	Divorced	1	1.37231						1.5	7.67	14.67	7	30	37	7	4	36.3636		63	41.0	0
413	002_S_0413	bl	2	ADNI1	ADNI1	2006-05-08	CN	76.3	Female	16	Not Hisp/Latino	White	Married	0				1006	107.3	10.57	0	3.33	4.33	1	29	52	6	5	41.6667	12	53	55.0	0
413	002_S_0413	m06	2	ADNI1	ADNI1	2006-11-14	CN	76.3	Female	16	Not Hisp/Latino	White	Married	0							0	7.33	8.33	1	29	47	8	4	30.7692		54	56.0	0
413	002_S_0413	m12	2	ADNI1	ADNI1	2007-06-01	CN	76.3	Female	16	Not Hisp/Latino	White	Married	0				934	116.6	10.6	0	2.33	4.33	2	29	55	5	6	42.8571	17	57	54.0	0
413	002_S_0413	m24	2	ADNI1	ADNI1	2008-07-31	CN	76.3	Female	16	Not Hisp/Latino	White	Married	0							0	2.33	5.33	3	30	52	7	10	76.9231	11	61	47.0	0
413	002_S_0413	m36	2	ADNI1	ADNI1	2009-04-30	CN	76.3	Female	16	Not Hisp/Latino	White	Married	0							0	1.33	4.33	3	29	53	7	4	30.7692	14	57	44.0	0
413	002_S_0413	m48	2	ADNI1	ADNI1	2010-05-06	CN	76.3	Female	16	Not Hisp/Latino	White	Married	0							0	7.67	12.67	5	30	49	5	4	36.3636	18	59	70.0	0
5258	130_S_5258	bl	130	ADNI2	ADNI2	2013-08-12	SMC	77.9	Female	12	Not Hisp/Latino	White	Married	0	1.34255		1.33437	869.7	275.2	26.32	0.5	6	7	1	29	41	7	4	36.3636	11		90.0	0	22	1.75	1.33333	1	1	1.16667	1.25	1.28205	1.125	1	1	1	1	1	1.02564
5256	002_S_5256	m24	2	ADNI2	ADNI2	2015-09-08	SMC	70.4	Female	20	Not Hisp/Latino	White	Married	1			1.31544				0.5	7	9	0	29	59	8	4	26.6667	15		110.0	3	28	2	2	1.28571	1.2	1	3.75	1.79487	2.14286	2.14286	1.71429	1.8	1.8	2.75	2.02857
414	007_S_0414	bl	7	ADNI1	ADNI1	2006-06-02	LMCI	79.6	Female	18	Not Hisp/Latino	White	Widowed	1	1.32649						1	12.67	21.67	9	25	35	0	7	100	0	61	96.0	2
414	007_S_0414	m06	7	ADNI1	ADNI1	2006-11-22	LMCI	79.6	Female	18	Not Hisp/Latino	White	Widowed	1	1.29797						1	14.67	24.67	10	25	25	0	5	100		56	104.0	1
414	007_S_0414	m12	7	ADNI1	ADNI1	2007-06-12	LMCI	79.6	Female	18	Not Hisp/Latino	White	Widowed	1	1.23571						1.5	18.33	26.33	8	26	35	1	7	100	0	59	97.0	1
414	007_S_0414	m18	7	ADNI1	ADNI1	2007-12-17	LMCI	79.6	Female	18	Not Hisp/Latino	White	Widowed	1	1.27327						2	14	24	10	28	26	2	6	100		59	72.0	0
414	007_S_0414	m24	7	ADNI1	ADNI1	2008-06-09	LMCI	79.6	Female	18	Not Hisp/Latino	White	Widowed	1	1.23493	2.9275					2.5	18	32	9	25	29	1	6	100	0	56	90.0	2
416	114_S_0416	bl	114	ADNI1	ADNI1	2006-05-04	CN	75.6	Female	14	Not Hisp/Latino	White	Married	0	1.44847						0	3	7	4	29	53	6	3	27.2727	12	80	34.0	0
416	114_S_0416	m06	114	ADNI1	ADNI1	2006-11-01	CN	75.6	Female	14	Not Hisp/Latino	White	Married	0	1.49963						0	3.67	5.67	2	30	38	7	5	45.4545		77	42.0	0
416	114_S_0416	m12	114	ADNI1	ADNI1	2007-04-26	CN	75.6	Female	14	Not Hisp/Latino	White	Married	0	1.3896						0	1.67	2.67	1	28	50	6	2	18.1818	13	79	33.0	0
416	114_S_0416	m24	114	ADNI1	ADNI1	2008-04-21	CN	75.6	Female	14	Not Hisp/Latino	White	Married	0	1.55417						0	3.67	5.67	2	30	44	6	4	33.3333	9	78	40.0	0
416	114_S_0416	m36	114	ADNI1	ADNI1	2009-07-27	CN	75.6	Female	14	Not Hisp/Latino	White	Married	0	1.54569						1.5	1.33	5.33	3	30	43	7	2	20	16	81	38.0	0
417	027_S_0417	bl	27	ADNI1	ADNI1	2006-05-24	LMCI	79.8	Male	16	Not Hisp/Latino	White	Married	1				542.8	328.4	28.99	1.5	25.33	36.33	9	26	13	1	1	33.3333	4	19	300.0	6
417	027_S_0417	m06	27	ADNI1	ADNI1	2006-11-20	LMCI	79.8	Male	16	Not Hisp/Latino	White	Married	1							3	17.67	30.67	10	23	11	0	3	100		15	300.0	5
417	027_S_0417	m12	27	ADNI1	ADNI1	2007-05-21	LMCI	79.8	Male	16	Not Hisp/Latino	White	Married	1				733.7	364.9	30.51	4	25	40	10	19	16	0	3	100	4	2		8
419	010_S_0419	bl	10	ADNI1	ADNI1	2006-06-30	CN	70.2	Male	18	Not Hisp/Latino	White	Married	0	1.3544						0	8.33	13.33	5	30	47	8	4	30.7692	18	43	66.0	0
419	010_S_0419	m06	10	ADNI1	ADNI1	2006-12-15	CN	70.2	Male	18	Not Hisp/Latino	White	Married	0	1.3145						0	9.33	14.33	4	29	33	3	3	37.5		51	107.0	0
419	010_S_0419	m12	10	ADNI1	ADNI1	2007-06-27	CN	70.2	Male	18	Not Hisp/Latino	White	Married	0	1.41135	1.3					0	4.33	6.33	2	30	54	6	5	38.4615	14	47	68.0	0
419	010_S_0419	m24	10	ADNI1	ADNI1	2008-06-20	CN	70.2	Male	18	Not Hisp/Latino	White	Married	0	1.43782	1.245					0	5.67	8.67	3	30	57	10	1	6.66667	21	56	66.0	0
419	010_S_0419	m36	10	ADNI1	ADNI1	2009-06-19	CN	70.2	Male	18	Not Hisp/Latino	White	Married	0	1.41616	1.3					0	5.33	10.33	5	27	49	6	2	16.6667	14	49	61.0	0
419	010_S_0419	m48	10	ADNI1	ADNI1	2010-06-30	CN	70.2	Male	18	Not Hisp/Latino	White	Married	0	1.33703						0	7.67	10.67	3	30	53	9	2	14.2857	14	50	86.0	0
5256	002_S_5256	m06	2	ADNI2	ADNI2	2014-02-06	SMC	70.4	Female	20	Not Hisp/Latino	White	Married	1							0	7	11	2	29	54	9	1	6.66667			80.0	2	27	2.375	1.55556	1	1.4	1.16667	3.25	1.71795	2.25	1.375	2	2.8	2.33333	3	2.18421
420	010_S_0420	bl	10	ADNI1	ADNI1	2006-09-06	CN	73.4	Male	19	Not Hisp/Latino	White	Married	0	1.26818						0	7	11	4	29	33	1	5	71.4286	14	38	76.0	0
420	010_S_0420	m06	10	ADNI1	ADNI1	2007-03-13	CN	73.4	Male	19	Not Hisp/Latino	White	Married	0	1.2926						0	9.67	14.67	4	30	26	2	3	50		44	58.0	0
420	010_S_0420	m24	10	ADNI1	ADNI1	2008-09-18	CN	73.4	Male	19	Not Hisp/Latino	White	Married	0	1.26945	1.12					0	7.67	13.67	4	27	39	2	4	44.4444	11	49	182.0	0
420	010_S_0420	m36	10	ADNI1	ADNI1	2009-08-25	CN	73.4	Male	19	Not Hisp/Latino	White	Married	0	1.31118	1.195					0	8	11	3	30	43	4	5	50	8	41	61.0	0
420	010_S_0420	m48	10	ADNIGO	ADNI1	2010-09-14	CN	73.4	Male	19	Not Hisp/Latino	White	Married	0	1.32649		0.924621				1.5	9	15	6	28	42	2	7	77.7778	10		55.0	2	24	1.75	1.88889	1.57143	1.4	2.5	2.25	1.87179	2	1.44444	1.42857	1.8	1.66667	2	1.69231
423	130_S_0423	m18	130	ADNI1	ADNI1	2008-02-01	LMCI	79.3	Male	20	Not Hisp/Latino	White	Married	1							8	18.67	29.67	10	23	25	4	7	100		40	101.0	17
424	021_S_0424	m06	21	ADNI1	ADNI1	2006-11-10	LMCI	80.6	Male	16	Not Hisp/Latino	White	Married	1	1.14776						2.5	6	12	3	25	37	9	4	33.3333		32	300.0	8
424	021_S_0424	m48	21	ADNI1	ADNI1	2010-05-07	LMCI	80.6	Male	16	Not Hisp/Latino	White	Married	1				456.2	255.4	21.2	4	12.67	23.67	8	23	17	1	3	75	6	20		22
425	018_S_0425	bl	18	ADNI1	ADNI1	2006-06-19	CN	85.8	Male	20	Not Hisp/Latino	White	Married	0							0.5	5	9	2	29	33	5	3	37.5	9	27	218.0	0
425	018_S_0425	m06	18	ADNI1	ADNI1	2006-12-12	CN	85.8	Male	20	Not Hisp/Latino	White	Married	0							0	12.33	18.33	5	26	33	4	3	37.5		23	285.0	0
425	018_S_0425	m12	18	ADNI1	ADNI1	2007-06-15	CN	85.8	Male	20	Not Hisp/Latino	White	Married	0							0	12.67	18.67	6	27	25	-2	-4	-400	10	26	300.0	0
425	018_S_0425	m24	18	ADNI1	ADNI1	2008-06-06	CN	85.8	Male	20	Not Hisp/Latino	White	Married	0							0	9.67	14.67	2	27	30	4	5	62.5	9	21	300.0	2
426	136_S_0426	bl	136	ADNI1	ADNI1	2006-05-30	AD	79.6	Male	16	Not Hisp/Latino	White	Married	1				374.5	170.5	14.3	2	12.67	21.67	8	24	37	1	8	100	1	30	87.0	3
426	136_S_0426	m06	136	ADNI1	ADNI1	2006-11-20	AD	79.6	Male	16	Not Hisp/Latino	White	Married	1							3.5	15.33	22.33	6	23	34	1	7	100		43	90.0	5
426	136_S_0426	m12	136	ADNI1	ADNI1	2007-06-04	AD	79.6	Male	16	Not Hisp/Latino	White	Married	1				348.1	170.8	14.89	2	16	25	8	25	36	3	8	100	0	43	90.0	4
429	136_S_0429	bl	136	ADNI1	ADNI1	2006-06-27	LMCI	62.7	Male	12	Not Hisp/Latino	White	Married	0				1014	189.1	15.55	1.5	11.33	16.33	5	25	23	0	4	100	3	42	78.0	2
429	136_S_0429	m06	136	ADNI1	ADNI1	2006-12-18	LMCI	62.7	Male	12	Not Hisp/Latino	White	Married	0							1	13.33	20.33	7	28	22	2	3	60		43	73.0	1
429	136_S_0429	m12	136	ADNI1	ADNI1	2007-06-18	LMCI	62.7	Male	12	Not Hisp/Latino	White	Married	0				1139	211.5	16.85	1	15.33	22.33	7	25	18	2	3	75	4	32	84.0	6
429	136_S_0429	m18	136	ADNI1	ADNI1	2007-12-17	LMCI	62.7	Male	12	Not Hisp/Latino	White	Married	0							0.5	19	26	7	26	20	1	2	50		30	83.0	1
429	136_S_0429	m24	136	ADNI1	ADNI1	2008-06-17	LMCI	62.7	Male	12	Not Hisp/Latino	White	Married	0							1.5	15.67	25.67	9	25	20	2	4	80	5	27	140.0	4
429	136_S_0429	m36	136	ADNI1	ADNI1	2009-07-13	LMCI	62.7	Male	12	Not Hisp/Latino	White	Married	0							1.5	17.67	26.67	8	26	15	1	2	66.6667	3	21	156.0	4
431	127_S_0431	bl	127	ADNI1	ADNI1	2006-06-23	AD	84	Male	12	Not Hisp/Latino	White	Married	1	1.16352			657.2	382	38.61	3.5	18	29	10	24	16	0	3	100	1	36	232.0	11
433	133_S_0433	bl	133	ADNI1	ADNI1	2006-05-18	CN	85.5	Female	14	Not Hisp/Latino	White	Married	0				831.3	264	24.9	0	5.33	7.33	2	27	36	3	5	62.5	15	46	188.0	0
433	133_S_0433	m06	133	ADNI1	ADNI1	2006-12-01	CN	85.5	Female	14	Not Hisp/Latino	White	Married	0							0	10	13	3	29	34	6	6	66.6667		42	110.0	0
433	133_S_0433	m12	133	ADNI1	ADNI1	2007-05-10	CN	85.5	Female	14	Not Hisp/Latino	White	Married	0				878	305.6	28.5	0	4.67	8.67	4	29	32	4	2	25	14	45	186.0	0
433	133_S_0433	m36	133	ADNI1	ADNI1	2009-05-11	CN	85.5	Female	14	Not Hisp/Latino	White	Married	0							0	6.33	9.33	3	26	38	5	3	30	17	43	117.0	0
434	094_S_0434	bl	94	ADNI1	ADNI1	2006-05-11	LMCI	71.7	Male	20	Not Hisp/Latino	White	Married	1							2.5	6	12	5	26	34	4	4	50	2	63	52.0	13
434	094_S_0434	m06	94	ADNI1	ADNI1	2006-11-10	LMCI	71.7	Male	20	Not Hisp/Latino	White	Married	1							4	10.33	18.33	7	26	26	0	6	100		46	46.0	15
434	094_S_0434	m12	94	ADNI1	ADNI1	2007-05-10	LMCI	71.7	Male	20	Not Hisp/Latino	White	Married	1							3.5	11	19	8	28	24	6	8	100	1	43	81.0	19
434	094_S_0434	m18	94	ADNI1	ADNI1	2007-11-06	LMCI	71.7	Male	20	Not Hisp/Latino	White	Married	1							6	15.67	25.67	9	27	25	3	6	100		48	71.0	16
434	094_S_0434	m24	94	ADNI1	ADNI1	2008-05-08	LMCI	71.7	Male	20	Not Hisp/Latino	White	Married	1							6	22.33	33.33	9	25	26	4	7	100	0	39	84.0	18
436	131_S_0436	bl	131	ADNI1	ADNI1	2006-06-15	CN	85	Male	12	Not Hisp/Latino	White	Married	1							0	9	18	5	29	16	1	3	75	16	33	80.0	0
438	137_S_0438	bl	137	ADNI1	ADNI1	2006-05-09	AD	81.9	Male	11	Not Hisp/Latino	White	Married	0	1.05534			884.1	658	73.6	4	15.67	29.67	10	25	19	1	4	100	0	11	300.0	13
441	131_S_0441	m12	131	ADNI1	ADNI1	2007-05-10	CN	72.7	Female	16	Not Hisp/Latino	White	Married	0				1618	255.4	22.35	0	12.67	13.67	1	30	43	4	5	50	15	56	55.0	0
441	131_S_0441	m24	131	ADNI1	ADNI1	2008-04-24	CN	72.7	Female	16	Not Hisp/Latino	White	Married	0							0	8.33	10.33	1	30	49	6	0	0	17	54	56.0	0
441	131_S_0441	m36	131	ADNI1	ADNI1	2009-05-14	CN	72.7	Female	16	Not Hisp/Latino	White	Married	0							0	5.67	5.67	0	30	48	1	0	0	20	56	58.0	0
441	131_S_0441	m48	131	ADNI1	ADNI1	2010-05-11	CN	72.7	Female	16	Not Hisp/Latino	White	Married	0							0	2.67	3.67	1	30	60	5	-1	-7.14286	19	66	58.0	0
442	068_S_0442	bl	68	ADNI1	ADNI1	2006-05-26	LMCI	74.7	Male	16	Not Hisp/Latino	White	Married	1				1634	224.1	20.37	3.5	8.67	16.67	7	29	32	3	5	71.4286	6	47	120.0	3
442	068_S_0442	m06	68	ADNI1	ADNI1	2007-01-26	LMCI	74.7	Male	16	Not Hisp/Latino	White	Married	1							3.5	11.33	18.33	6	30	25	4	7	100		47	117.0	4
442	068_S_0442	m12	68	ADNI1	ADNI1	2007-06-20	LMCI	74.7	Male	16	Not Hisp/Latino	White	Married	1							3	11.67	17.67	6	27	25	2	6	100	1	47	93.0	5
445	073_S_0445	bl	73	ADNI1	ADNI1	2006-08-04	LMCI	54.4	Male	20	Not Hisp/Latino	White	Married	0				408.4	219.9	20.62	2	11.33	22.33	7	24	27	1	4	80	6	15	300.0	6
448	005_S_0448	bl	5	ADNI1	ADNI1	2006-05-15	LMCI	85.5	Male	17	Not Hisp/Latino	White	Married	0				1645	228.6	20.87	1	9.67	15.67	5	26	35	6	7	63.6364	2	34	154.0	0
448	005_S_0448	m06	5	ADNI1	ADNI1	2006-11-15	LMCI	85.5	Male	17	Not Hisp/Latino	White	Married	0							1	9	15	5	26	31	4	6	75		33	212.0	0
448	005_S_0448	m12	5	ADNI1	ADNI1	2007-05-22	LMCI	85.5	Male	17	Not Hisp/Latino	White	Married	0				1447	216.5	18.54	1.5	14	20	5	28	30	6	9	100	7	32	240.0	5
448	005_S_0448	m18	5	ADNI1	ADNI1	2007-11-13	LMCI	85.5	Male	17	Not Hisp/Latino	White	Married	0							1	9	16	5	26	26	2	2	40		24	172.0	2
448	005_S_0448	m24	5	ADNI1	ADNI1	2008-05-20	LMCI	85.5	Male	17	Not Hisp/Latino	White	Married	0				1503	226.2	20.69	1.5	6	13	6	30	36	4	6	66.6667	6	30	162.0	4
449	130_S_0449	bl	130	ADNI1	ADNI1	2006-06-28	LMCI	66.5	Female	14	Not Hisp/Latino	White	Married	2				606	358.9	37.96	1	11.67	20.67	9	29	39	6	9	81.8182	1	64	60.0	0
449	130_S_0449	m06	130	ADNI1	ADNI1	2007-02-12	LMCI	66.5	Female	14	Not Hisp/Latino	White	Married	2							1	14.67	22.67	8	29	23	1	5	100		62	67.0	1
449	130_S_0449	m18	130	ADNI1	ADNI1	2008-01-18	LMCI	66.5	Female	14	Not Hisp/Latino	White	Married	2							1.5	15.67	25.67	10	29	23	2	5	100		66	53.0	1
449	130_S_0449	m24	130	ADNI1	ADNI1	2008-07-18	LMCI	66.5	Female	14	Not Hisp/Latino	White	Married	2							2.5	14.67	22.67	8	29	30	2	6	100	0	62	108.0	11
450	018_S_0450	m18	18	ADNI1	ADNI1	2007-12-10	LMCI	68.4	Male	20	Not Hisp/Latino	White	Married	1							1	14	21	7	29	25	1	5	100		43	81.0	7
5256	002_S_5256	bl	2	ADNI2	ADNI2	2013-07-30	SMC	70.4	Female	20	Not Hisp/Latino	White	Married	1	1.44854		1.30724	923.3	393.8	36.38	0	5	6	0	30	62	8	1	6.66667	18		72.0	3	28	2.57143	2.44444	1.14286	1.4	1.6	3.75	2.10811	2.125	1.88889	1.2		2.5	2.75	2.05882
457	131_S_0457	bl	131	ADNI1	ADNI1	2006-05-16	AD	82.7	Female	12	Not Hisp/Latino	White	Never married	1				471.5	365.1	34.79	4	17.67	28.67	10	25	27	2	6	100	0	32	126.0	9
457	131_S_0457	m06	131	ADNI1	ADNI1	2006-11-16	AD	82.7	Female	12	Not Hisp/Latino	White	Never married	1							4.5	29	41	10	22	25	2	6	100		13	155.0	22
457	131_S_0457	m12	131	ADNI1	ADNI1	2007-05-17	AD	82.7	Female	12	Not Hisp/Latino	White	Never married	1				513	378.7	34.26	4.5	25.67	35.67	9	20	34	5	9	100	0	6	131.0	24
458	114_S_0458	bl	114	ADNI1	ADNI1	2006-05-23	LMCI	82.9	Female	11	Not Hisp/Latino	Black	Widowed	1							2	18	28	8	24	20	-1	3	100	4	24	163.0	8
458	114_S_0458	m06	114	ADNI1	ADNI1	2006-12-05	LMCI	82.9	Female	11	Not Hisp/Latino	Black	Widowed	1							2.5	19.67	27.67	6	22	9	3	3	100		17	204.0	3
458	114_S_0458	m12	114	ADNI1	ADNI1	2007-06-04	LMCI	82.9	Female	11	Not Hisp/Latino	Black	Widowed	1							3	17	29	10	18	18	4	6	100	2	21	132.0	10
458	114_S_0458	m18	114	ADNI1	ADNI1	2007-11-12	LMCI	82.9	Female	11	Not Hisp/Latino	Black	Widowed	1							2.5	21.67	32.67	9	23	18	2	5	100		22	200.0	13
461	027_S_0461	bl	27	ADNI1	ADNI1	2006-06-16	LMCI	80.3	Male	19	Not Hisp/Latino	White	Married	1	0.989498						1.5	12.33	20.33	7	27	21	-1	3	100	6	37	90.0	4
461	027_S_0461	m06	27	ADNI1	ADNI1	2006-12-04	LMCI	80.3	Male	19	Not Hisp/Latino	White	Married	1	0.933859						1.5	18.33	27.33	8	24	19	-1	3	100		35	172.0	1
461	027_S_0461	m12	27	ADNI1	ADNI1	2007-06-14	LMCI	80.3	Male	19	Not Hisp/Latino	White	Married	1	0.888253						6	15.67	24.67	9	24	20	1	4	100	2	25	194.0	4
464	057_S_0464	bl	57	ADNI1	ADNI1	2006-06-20	LMCI	83.1	Male	16	Not Hisp/Latino	White	Married	0	1.2194			1203	154.9	14.12	0.5	7.67	13.67	6	29	28	3	1	16.6667	4	51	96.0	0
464	057_S_0464	m06	57	ADNI1	ADNI1	2007-01-02	LMCI	83.1	Male	16	Not Hisp/Latino	White	Married	0	1.18488						0.5	6.67	9.67	3	29	25	4	7	100		53	57.0	0
464	057_S_0464	m12	57	ADNI1	ADNI1	2007-06-12	LMCI	83.1	Male	16	Not Hisp/Latino	White	Married	0	1.16611						1	7.33	11.33	4	28	28	-1	1	20	7	54	110.0	0
464	057_S_0464	m36	57	ADNI1	ADNI1	2009-06-24	LMCI	83.1	Male	16	Not Hisp/Latino	White	Married	0	1.17128						1	10	15	5	29	31	0	5	100	7	55	74.0	1
467	037_S_0467	bl	37	ADNI1	ADNI1	2006-06-13	CN	81.1	Female	12	Not Hisp/Latino	White	Married	0	1.23493			500.5	249.9	23.98	0	5	7	2	30	46	5	8	66.6667	9	45	73.0	0
467	037_S_0467	m06	37	ADNI1	ADNI1	2006-12-21	CN	81.1	Female	12	Not Hisp/Latino	White	Married	0	1.25993						0	3.33	4.33	1	30	45	7	9	69.2308		46	68.0	1
467	037_S_0467	m12	37	ADNI1	ADNI1	2007-06-15	CN	81.1	Female	12	Not Hisp/Latino	White	Married	0	1.2556	2.1		344	217.4	22.19	0.5	1.67	4.67	3	28	42	5	6	60	6	47	78.0	0
467	037_S_0467	m24	37	ADNI1	ADNI1	2008-05-19	CN	81.1	Female	12	Not Hisp/Latino	White	Married	0	1.26018	2.265					0	8.67	11.67	3	28	38	5	8	100	2	46	77.0	2
467	037_S_0467	m48	37	ADNI1	ADNI1	2010-03-08	CN	81.1	Female	12	Not Hisp/Latino	White	Married	0		2.3375		541.3	253.4	24.64	1.5	13.33	19.33	6	29	37	2	5	71.4286	2	51	79.0	2
469	082_S_0469	bl	82	ADNI1	ADNI1	2006-07-17	LMCI	78.4	Female	18	Not Hisp/Latino	White	Married	0							1.5	9	18	8	27	21	3	6	100	0	20	96.0	3
470	099_S_0470	bl	99	ADNI1	ADNI1	2006-05-17	AD	86.6	Female	13	Not Hisp/Latino	White	Married	1	1.29552			725.2	444.8	44.28	5	21.67	34.67	10	21	20	1	4	100	0	30	300.0	15
470	099_S_0470	m12	99	ADNI1	ADNI1	2007-05-17	AD	86.6	Female	13	Not Hisp/Latino	White	Married	1	1.25044			618.3	443.8	44.08	5.5	22.67	35.67	10	20	16	1	3	100	0	25		8
470	099_S_0470	m24	99	ADNI1	ADNI1	2008-05-15	AD	86.6	Female	13	Not Hisp/Latino	White	Married	1	1.21358						9	24.67	36.67	10	19	21	2	5	100	0	31	300.0	24
472	010_S_0472	bl	10	ADNI1	ADNI1	2006-11-21	CN	72	Male	20	Not Hisp/Latino	White	Married	0							0	4	6	2	30	42	8	5	41.6667	19	39	86.0	0
472	010_S_0472	m06	10	ADNI1	ADNI1	2007-05-30	CN	72	Male	20	Not Hisp/Latino	White	Married	0	1.25398						0	3.33	3.33	0	30	57	8	1	7.14286		48	69.0	0
472	010_S_0472	m12	10	ADNI1	ADNI1	2007-11-16	CN	72	Male	20	Not Hisp/Latino	White	Married	0	1.26356			1550	223	20.22	0	5.67	8.67	3	30	46	5	2	16.6667	17	42	71.0	0
473	068_S_0473	bl	68	ADNI1	ADNI1	2006-05-11	CN	72.6	Male	18	Not Hisp/Latino	White	Married	1							0	10.67	14.67	3	29	46	3	5	50	10	52	78.0	0
473	068_S_0473	m06	68	ADNI1	ADNI1	2006-12-04	CN	72.6	Male	18	Not Hisp/Latino	White	Married	1							0	7.33	10.33	2	30	33	2	5	71.4286		59	67.0	0
473	068_S_0473	m12	68	ADNI1	ADNI1	2007-05-07	CN	72.6	Male	18	Not Hisp/Latino	White	Married	1							0	4.33	7.33	3	30	47	2	1	11.1111	11	56	73.0	0
473	068_S_0473	m24	68	ADNI1	ADNI1	2008-04-24	CN	72.6	Male	18	Not Hisp/Latino	White	Married	1							0	7	10	3	30	37	4	3	33.3333	9	53	139.0	0
473	068_S_0473	m36	68	ADNI1	ADNI1	2009-05-06	CN	72.6	Male	18	Not Hisp/Latino	White	Married	1							0.5	4	6	2	30	41	6	5	45.4545	15	50	95.0	0
473	068_S_0473	m48	68	ADNI1	ADNI1	2010-05-06	CN	72.6	Male	18	Not Hisp/Latino	White	Married	1							0	8	13	4	29	41	5	4	36.3636	13	57	90.0	0
474	057_S_0474	m06	57	ADNI1	ADNI1	2006-11-29	AD	77.3	Female	16	Not Hisp/Latino	White	Married	2	0.926506						2.5	17.33	29.33	10	26	25	3	7	100		18	270.0	10
474	057_S_0474	m24	57	ADNI1	ADNI1	2008-04-22	AD	77.3	Female	16	Not Hisp/Latino	White	Married	2	1.0123						4	17	30	10	24	23	3	6	100	0	14	262.0	11
476	068_S_0476	bl	68	ADNI1	ADNI1	2006-06-05	LMCI	75.8	Female	14	Not Hisp/Latino	White	Married	1				477.6	347	36.47	1.5	16.67		10	26	23	3	6	100	1	30	300.0	6
476	068_S_0476	m18	68	ADNI1	ADNI1	2008-01-07	LMCI	75.8	Female	14	Not Hisp/Latino	White	Married	1							5.5	22	34	10	20	19	3	4	100		7	300.0	16
478	068_S_0478	bl	68	ADNI1	ADNI1	2006-06-07	LMCI	56.1	Male	16	Not Hisp/Latino	White	Married	0				1495	166.7	14.25	2	4.67	7.67	3	29	31	4	3	37.5	4	47	108.0	1
478	068_S_0478	m06	68	ADNI1	ADNI1	2007-01-26	LMCI	56.1	Male	16	Not Hisp/Latino	White	Married	0							2.5	8	13	5	29	28	2	5	71.4286		45	111.0	3
478	068_S_0478	m24	68	ADNI1	ADNI1	2008-06-09	LMCI	56.1	Male	16	Not Hisp/Latino	White	Married	0							1.5	10.67	14.67	4	28	39	3	3	33.3333	4	48	113.0	3
479	032_S_0479	bl	32	ADNI1	ADNI1	2006-06-01	CN	73.5	Female	20	Not Hisp/Latino	White	Married	0				649.7	237.9	22.8	0	4	6	2	30	57	6	6	46.1538	17	58	53.0	0
479	032_S_0479	m06	32	ADNI1	ADNI1	2006-11-27	CN	73.5	Female	20	Not Hisp/Latino	White	Married	0							0	5.33	6.33	1	30	49	5	8	66.6667		48	58.0	0
479	032_S_0479	m12	32	ADNI1	ADNI1	2007-06-04	CN	73.5	Female	20	Not Hisp/Latino	White	Married	0				557	267.4	26.18	0	2.33	3.33	1	29	49	7	8	57.1429	20	58	47.0	0
479	032_S_0479	m24	32	ADNI1	ADNI1	2008-05-29	CN	73.5	Female	20	Not Hisp/Latino	White	Married	0							0	2.67	2.67	0	29	55	9	9	60	17	59	46.0	0
479	032_S_0479	m48	32	ADNI1	ADNI1	2010-07-01	CN	73.5	Female	20	Not Hisp/Latino	White	Married	0				430.1	253.7	23.45	0	9.33	11.33	2	30	53	5	6	50	20	60	47.0	0
481	137_S_0481	bl	137	ADNI1	ADNI1	2006-06-01	LMCI	84.8	Male	18	Not Hisp/Latino	White	Divorced	1	1.29125			594	340.4	35.95	1.5	8.67	13.67	4	24	37	8	5	45.4545	6	38	111.0	0
481	137_S_0481	m06	137	ADNI1	ADNI1	2006-12-07	LMCI	84.8	Male	18	Not Hisp/Latino	White	Divorced	1	1.32875						1	13.33	19.33	5	22	32	9	8	66.6667		39	166.0	0
481	137_S_0481	m12	137	ADNI1	ADNI1	2007-05-21	LMCI	84.8	Male	18	Not Hisp/Latino	White	Divorced	1	1.31553			514.1	343.1	36.99	1.5	6	10	4	28	34	2	1	14.2857	4	39	122.0	0
481	137_S_0481	m18	137	ADNI1	ADNI1	2007-12-05	LMCI	84.8	Male	18	Not Hisp/Latino	White	Divorced	1	1.30928						1.5	10	17	6	26	34	5	3	33.3333		39	93.0	0
481	137_S_0481	m36	137	ADNI1	ADNI1	2009-06-09	LMCI	84.8	Male	18	Not Hisp/Latino	White	Divorced	1	1.27841			540.4	369.2	41.22	1	10.33	16.33	5	27	38	6	6	54.5455	8	40	130.0	0
484	006_S_0484	bl	6	ADNI1	ADNI1	2006-09-13	CN	70.7	Male	18	Not Hisp/Latino	White	Never married	0	1.3715			1342	147.9	13.18	0	7.33	10.33	3	29	36	2	1	14.2857	11	44	66.0	0
484	006_S_0484	m06	6	ADNI1	ADNI1	2007-03-19	CN	70.7	Male	18	Not Hisp/Latino	White	Never married	0	1.39348						0	6	9	3	29	32	3	5	62.5		40	62.0	0
485	027_S_0485	bl	27	ADNI1	ADNI1	2006-05-25	LMCI	64.4	Male	16	Not Hisp/Latino	White	Divorced	2	1.03404						1	11.33	18.33	6	24	19	2	4	100	0	26	154.0	4
485	027_S_0485	m06	27	ADNI1	ADNI1	2006-11-13	LMCI	64.4	Male	16	Not Hisp/Latino	White	Divorced	2	1.07642						2	16.33	25.33	7	22	24	3	6	100		31	171.0	6
485	027_S_0485	m12	27	ADNI1	ADNI1	2007-05-16	LMCI	64.4	Male	16	Not Hisp/Latino	White	Divorced	2	0.995358						2.5	13.33	22.33	8	24	16	2	4	100	0	25	199.0	3
485	027_S_0485	m18	27	ADNI1	ADNI1	2007-11-12	LMCI	64.4	Male	16	Not Hisp/Latino	White	Divorced	2	0.993219						3.5	15.67	25.67	9	25	23	1	5	100		26	138.0	12
487	116_S_0487	bl	116	ADNI1	ADNI1	2006-06-12	AD	76.4	Male	20	Not Hisp/Latino	White	Married	1							3	16.67	29.67	9	22	14	1	3	100	0	19	205.0	12
487	116_S_0487	m06	116	ADNI1	ADNI1	2006-12-07	AD	76.4	Male	20	Not Hisp/Latino	White	Married	1							3.5	18	30	10	22	14	2	4	100		19	246.0	13
487	116_S_0487	m12	116	ADNI1	ADNI1	2007-06-13	AD	76.4	Male	20	Not Hisp/Latino	White	Married	1							4	21.67	32.67	10	19	7	-1	0		0	10	248.0	14
487	116_S_0487	m24	116	ADNI1	ADNI1	2008-06-10	AD	76.4	Male	20	Not Hisp/Latino	White	Married	1							7	20.33		10	16	12	3	3	100	0	19		20
488	133_S_0488	bl	133	ADNI1	ADNI1	2006-06-02	CN	70.9	Female	16	Not Hisp/Latino	White	Divorced	0				873.8	186.6	17.22	0	7.67	10.67	3	30	46	7	10	83.3333	14	50	59.0	0
488	133_S_0488	m06	133	ADNI1	ADNI1	2006-12-14	CN	70.9	Female	16	Not Hisp/Latino	White	Divorced	0							0.5	6.33	9.33	3	28	41	6	2	18.1818		56	69.0	0
488	133_S_0488	m12	133	ADNI1	ADNI1	2007-07-11	CN	70.9	Female	16	Not Hisp/Latino	White	Divorced	0				1471	206.5	18.23	0	9	14	5	30	32	5	2	22.2222	6	54	55.0	0
488	133_S_0488	m36	133	ADNI1	ADNI1	2009-06-03	CN	70.9	Female	16	Not Hisp/Latino	White	Divorced	0							0	6.67	8.67	2	27	39	3	2	22.2222	12	54	62.0	0
489	094_S_0489	bl	94	ADNI1	ADNI1	2006-05-18	CN	73.9	Female	12	Not Hisp/Latino	White	Divorced	0	1.11533						0	8.67	12.67	3	29	37	6	1	10	10	43	207.0	0
489	094_S_0489	m06	94	ADNI1	ADNI1	2006-11-08	CN	73.9	Female	12	Not Hisp/Latino	White	Divorced	0	1.09541						4	5.67	9.67	3	28	30	5	6	66.6667		42	127.0	0
492	099_S_0492	bl	99	ADNI1	ADNI1	2006-05-31	AD	87.3	Male	18	Not Hisp/Latino	White	Married	1	1.16991			476.4	283.6	29.31	6.5	21	30	8	26	28	2	6	85.7143	1	40	182.0	21
493	133_S_0493	bl	133	ADNI1	ADNI1	2006-05-31	CN	77.5	Male	20	Not Hisp/Latino	White	Widowed	0							0	4.33	8.33	3	29	37	5	3	33.3333	19	29	81.0	0
493	133_S_0493	m06	133	ADNI1	ADNI1	2006-12-04	CN	77.5	Male	20	Not Hisp/Latino	White	Widowed	0							0	4.33	6.33	1	30	54	2	1	9.09091		48	65.0	4
493	133_S_0493	m36	133	ADNI1	ADNI1	2009-05-26	CN	77.5	Male	20	Not Hisp/Latino	White	Widowed	0							0.5	5.33	10.33	3	29	38	8	3	27.2727	14	32	62.0	8
497	131_S_0497	bl	131	ADNI1	ADNI1	2006-06-19	AD	75.7	Male	12	Not Hisp/Latino	White	Married	2	1.01633						5	23.33		10	23	33	1	7	100	0	48	69.0	18
497	131_S_0497	m06	131	ADNI1	ADNI1	2006-12-18	AD	75.7	Male	12	Not Hisp/Latino	White	Married	2	0.966666						6	22.33	30.33	7	24	23	1	5	100		40	58.0	26
497	131_S_0497	m12	131	ADNI1	ADNI1	2007-06-12	AD	75.7	Male	12	Not Hisp/Latino	White	Married	2	0.940607						5	29	40	10	23	20	3	5	100	0	39	84.0	26
497	131_S_0497	m24	131	ADNI1	ADNI1	2008-07-17	AD	75.7	Male	12	Not Hisp/Latino	White	Married	2	0.941506						8	20.33	31.33	10	27	22	2	5	100	0	34	77.0	25
500	128_S_0500	bl	128	ADNI1	ADNI1	2006-05-25	CN	77.4	Male	14	Not Hisp/Latino	White	Never married	0	1.11815						0	7.67	9.67	1	29	44	7	4	33.3333	9	32	140.0	0
500	128_S_0500	m06	128	ADNI1	ADNI1	2006-11-13	CN	77.4	Male	14	Not Hisp/Latino	White	Never married	0	1.11555						0	10	13	3	28	49	8	1	8.33333		35	194.0	0
500	128_S_0500	m12	128	ADNI1	ADNI1	2007-05-24	CN	77.4	Male	14	Not Hisp/Latino	White	Never married	0	1.13637	1.265					1	8	8	0	29	52	6	2	15.3846	8	40	143.0	0
500	128_S_0500	m24	128	ADNI1	ADNI1	2008-05-12	CN	77.4	Male	14	Not Hisp/Latino	White	Never married	0	1.11676	1.33					0.5	7.67	10.67	1	28	57	8	0	0	9	38	154.0	0
501	037_S_0501	bl	37	ADNI1	ADNI1	2006-06-23	LMCI	77.9	Male	13	Not Hisp/Latino	White	Married	0				568.6	334.2	34.06	1	6	12	5	30	32	7	7	70	3	45	68.0	1
502	013_S_0502	bl	13	ADNI1	ADNI1	2006-09-06	CN	74.9	Male	18	Not Hisp/Latino	White	Divorced	0	1.35029						0	10	13	3	29	32	3	5	62.5	15	47	63.0	0
502	013_S_0502	m06	13	ADNI1	ADNI1	2007-02-27	CN	74.9	Male	18	Not Hisp/Latino	White	Divorced	0	1.28663						0	13.67	16.67	3	30	28	4	6	75		47	69.0	0
502	013_S_0502	m12	13	ADNI1	ADNI1	2007-09-24	CN	74.9	Male	18	Not Hisp/Latino	White	Divorced	0	1.20462						0	7.33	14.33	7	30	28	2	2	28.5714	18	32	60.0	0
502	013_S_0502	m24	13	ADNI1	ADNI1	2008-09-08	CN	74.9	Male	18	Not Hisp/Latino	White	Divorced	0	1.16						0	10	16	5	28	27	3	-4	-66.6667	15	39	65.0	0
502	013_S_0502	m36	13	ADNI1	ADNI1	2009-09-08	CN	74.9	Male	18	Not Hisp/Latino	White	Divorced	0	1.20036						0	11.67	16.67	5	28	35	4	5	55.5556	12	59	78.0	0
505	130_S_0505	bl	130	ADNI1	ADNI1	2006-10-11	LMCI	79.7	Male	16	Not Hisp/Latino	White	Married	0				1600	176.3	15.57	0.5	11	16	5	28	45	6	4	36.3636	8	51	47.0	0
505	130_S_0505	m06	130	ADNI1	ADNI1	2007-04-09	LMCI	79.7	Male	16	Not Hisp/Latino	White	Married	0							0.5	8.33	13.33	5	27	25	4	5	71.4286		53	80.0	0
505	130_S_0505	m12	130	ADNI1	ADNI1	2007-10-10	LMCI	79.7	Male	16	Not Hisp/Latino	White	Married	0							1	11.33	16.33	5	29	36	6	2	20	10	55	67.0	0
505	130_S_0505	m18	130	ADNI1	ADNI1	2008-04-10	LMCI	79.7	Male	16	Not Hisp/Latino	White	Married	0							0.5	9	16	5	29	25	2	4	66.6667		53	70.0	0
505	130_S_0505	m36	130	ADNI1	ADNI1	2009-11-05	LMCI	79.7	Male	16	Not Hisp/Latino	White	Married	0				1515	183.7	16.05	0.5	9.67	15.67	6	29	29	2	5	71.4286	2	52	56.0	2
506	126_S_0506	bl	126	ADNI1	ADNI1	2006-06-28	CN	71.4	Female	10	Not Hisp/Latino	White	Widowed	0	1.32307						0	5.67	10.67	4	29	37	5	4	40	13	50	59.0	0
507	053_S_0507	bl	53	ADNI1	ADNI1	2006-05-29	LMCI	55.2	Female	18	Not Hisp/Latino	White	Married	0				449.8	289.7	31.48	2.5	16.33	26.33	9	25	16	2	4	100	3	41	60.0	10
507	053_S_0507	m06	53	ADNI1	ADNI1	2006-11-27	LMCI	55.2	Female	18	Not Hisp/Latino	White	Married	0							3	20.67	30.67	9	25	14	0	0	0		39	81.0	5
507	053_S_0507	m12	53	ADNI1	ADNI1	2007-06-11	LMCI	55.2	Female	18	Not Hisp/Latino	White	Married	0							3.5	22.33	30.33	8	22	20	1	4	100	3	39	300.0	10
507	053_S_0507	m18	53	ADNI1	ADNI1	2007-11-27	LMCI	55.2	Female	18	Not Hisp/Latino	White	Married	0							3.5	24	35	10	24	22	3	5	83.3333		44	251.0	10
507	053_S_0507	m24	53	ADNI1	ADNI1	2008-06-11	LMCI	55.2	Female	18	Not Hisp/Latino	White	Married	0							4	21.67	32.67	9	24	21	3	6	100	1	38	150.0	19
507	053_S_0507	m36	53	ADNI1	ADNI1	2009-05-20	LMCI	55.2	Female	18	Not Hisp/Latino	White	Married	0							5	45.33	58.33	10	17	3	-1	1	100	0	27	300.0	21
511	033_S_0511	bl	33	ADNI1	ADNI1	2006-06-07	LMCI	57.7	Male	14	Not Hisp/Latino	White	Married	0	1.00912			627.5	410.2	35.77	3	13.33	25.33	10	25	26	-1	3	75	1	20	300.0	8
511	033_S_0511	m06	33	ADNI1	ADNI1	2006-12-06	LMCI	57.7	Male	14	Not Hisp/Latino	White	Married	0	1.02637						3	16.33	27.33	10	25	27	2	6	100		19	300.0	8
511	033_S_0511	m12	33	ADNI1	ADNI1	2007-06-06	LMCI	57.7	Male	14	Not Hisp/Latino	White	Married	0	1.00963			639.2	388.9	33.23	2.5	12	22	9	25	21	0	4	100	0	18	300.0	7
511	033_S_0511	m18	33	ADNI1	ADNI1	2007-11-30	LMCI	57.7	Male	14	Not Hisp/Latino	White	Married	0	0.931389						3	11.67	22.67	10	25	18	1	4	100		10	300.0	9
511	033_S_0511	m24	33	ADNI1	ADNI1	2008-06-04	LMCI	57.7	Male	14	Not Hisp/Latino	White	Married	0	0.94152						4	18.67	30.67	10	23	27	2	6	100	0	15	300.0	12
513	033_S_0513	bl	33	ADNI1	ADNI1	2006-06-05	LMCI	68.9	Male	18	Not Hisp/Latino	White	Married	2	1.07319						2	8	18	9	28	40	9	2	15.3846	6	22	149.0	4
513	033_S_0513	m06	33	ADNI1	ADNI1	2006-12-08	LMCI	68.9	Male	18	Not Hisp/Latino	White	Married	2	1.11934						3	7	15	6	30	25	4	5	71.4286		22	121.0	10
513	033_S_0513	m12	33	ADNI1	ADNI1	2007-05-30	LMCI	68.9	Male	18	Not Hisp/Latino	White	Married	2	1.12896						3	8.67	18.67	7	29	33	8	3	25	14	17	112.0	14
513	033_S_0513	m18	33	ADNI1	ADNI1	2007-11-28	LMCI	68.9	Male	18	Not Hisp/Latino	White	Married	2	1.09133						3	12.33	23.33	8	30	25	3	1	16.6667		19	174.0	11
513	033_S_0513	m24	33	ADNI1	ADNI1	2008-05-28	LMCI	68.9	Male	18	Not Hisp/Latino	White	Married	2	1.09165						2.5	10.33	20.33	8	28	27	5	8	100	11	22	191.0	8
513	033_S_0513	m36	33	ADNI1	ADNI1	2009-06-03	LMCI	68.9	Male	18	Not Hisp/Latino	White	Married	2	1.02782						4.5	14.67	26.67	9	25	17	2	1	25	13	10	300.0	20
514	033_S_0514	bl	33	ADNI1	ADNI1	2006-06-09	LMCI	80.7	Male	20	Not Hisp/Latino	White	Married	0				826.8	126.6	10.41	1.5	9.67	15.67	4	26	44	5	2	20	7	45	119.0	4
514	033_S_0514	m06	33	ADNI1	ADNI1	2006-12-06	LMCI	80.7	Male	20	Not Hisp/Latino	White	Married	0							1.5	5	9	3	28	49	5	6	50		43	187.0	8
514	033_S_0514	m12	33	ADNI1	ADNI1	2007-06-06	LMCI	80.7	Male	20	Not Hisp/Latino	White	Married	0				873	137.6	11.26	2.5	5	10	4	28	47	5	3	27.2727	14	44	84.0	2
514	033_S_0514	m18	33	ADNI1	ADNI1	2007-11-28	LMCI	80.7	Male	20	Not Hisp/Latino	White	Married	0							2	7.67	12.67	5	30	35	2	-1	-16.6667		43	115.0	2
514	033_S_0514	m24	33	ADNI1	ADNI1	2008-06-11	LMCI	80.7	Male	20	Not Hisp/Latino	White	Married	0							1.5	4.67	12.67	6	28	48	5	4	36.3636	15	48	82.0	3
514	033_S_0514	m36	33	ADNI1	ADNI1	2009-06-12	LMCI	80.7	Male	20	Not Hisp/Latino	White	Married	0				879.2	138.6	11.38	1.5	6	8	2	28	38	4	4	44.4444	9	40	68.0	9
5252	009_S_5252	m06	9	ADNI2	ADNI2	2014-02-26	AD	56.5	Male	14	Hisp/Latino	White	Married	0							6	15	25	8	22	16	-1	2	66.6667			300.0	19	15	3	2.11111	2	2	2	3.5	2.38462	3.125	2.88889	2.57143	3.5	2.66667	4	3.02632
517	128_S_0517	bl	128	ADNI1	ADNI1	2006-06-08	AD	81.8	Male	20	Not Hisp/Latino	White	Married	0							3	17	23	5	20	42	7	4	36.3636	4	13	300.0	12
517	128_S_0517	m06	128	ADNI1	ADNI1	2006-11-29	AD	81.8	Male	20	Not Hisp/Latino	White	Married	0							5	20	28	6	24	15	2	4	100		9	300.0	9
517	128_S_0517	m12	128	ADNI1	ADNI1	2007-06-07	AD	81.8	Male	20	Not Hisp/Latino	White	Married	0				523.4	302.4	29.03	5.5	33.33	45.33	7	14	20	3	6	100	0	5	300.0	13
518	073_S_0518	bl	73	ADNI1	ADNI1	2006-12-01	LMCI	69.4	Male	20	Not Hisp/Latino	White	Married	2				540.2	308.3	29.13	3	16	25	8	29	29	1	3	50	8	23	93.0	13
518	073_S_0518	m12	73	ADNI1	ADNI1	2007-11-30	LMCI	69.4	Male	20	Not Hisp/Latino	White	Married	2							3	14.67	26.67	7	29	34	0	7	100	14	18	261.0	14
518	073_S_0518	m24	73	ADNI1	ADNI1	2008-12-01	LMCI	69.4	Male	20	Not Hisp/Latino	White	Married	2							5	16.33	26.33	8	27	25	2	6	100	7	21	300.0	17
518	073_S_0518	m36	73	ADNI1	ADNI1	2009-12-09	LMCI	69.4	Male	20	Not Hisp/Latino	White	Married	2							5	36.67	46.67	8	23	15	-1	4	100	3	7	300.0	17
519	014_S_0519	bl	14	ADNI1	ADNI1	2006-06-06	CN	74.1	Male	16	Not Hisp/Latino	White	Married	0				1263	192.9	15.07	0	3.67	6.67	2	29	45	4	4	36.3636	16	52	95.0	0
519	014_S_0519	m06	14	ADNI1	ADNI1	2006-12-07	CN	74.1	Male	16	Not Hisp/Latino	White	Married	0							0	6.33	11.33	4	30	56	5	1	7.69231		56	82.0	0
519	014_S_0519	m12	14	ADNI1	ADNI1	2007-06-07	CN	74.1	Male	16	Not Hisp/Latino	White	Married	0				1443	189.1	15.41	0	6.67	10.67	3	28	51	11	1	7.14286	15	46	57.0	0
519	014_S_0519	m24	14	ADNI1	ADNI1	2008-06-05	CN	74.1	Male	16	Not Hisp/Latino	White	Married	0							0	6.33	11.33	4	29	51	4	3	25	19	53	129.0	0
519	014_S_0519	m36	14	ADNI1	ADNI1	2009-06-17	CN	74.1	Male	16	Not Hisp/Latino	White	Married	0				1157	188.7	15.41	0	3.33	7.33	3	30	53	9	3	21.4286	17	42	109.0	0
519	014_S_0519	m48	14	ADNIGO	ADNI1	2010-08-17	CN	74.1	Male	16	Not Hisp/Latino	White	Married	0	1.33177						0	3	7	3	30	57	5	5	35.7143	15		103.0	0	27	1.25	1.11111	1.14286	1	1.5	1	1.17949	1.5	1	1.14286	1.4	1.5	1.5	1.30769
520	014_S_0520	m48	14	ADNIGO	ADNI1	2010-08-17	CN	77.7	Female	16	Not Hisp/Latino	White	Married	2	1.36134						0	4	8	3	30	44	8	6	54.5455	14		223.0	0	28	1.75	1.33333	1.14286	1	1.5	1.25	1.35135	1.25	1.33333	1	1	1	1.75	1.20513
5252	009_S_5252	bl	9	ADNI2	ADNI2	2013-08-14	AD	56.5	Male	14	Hisp/Latino	White	Married	0	0.996604		1.43561	474.9	238	27.87	8	17	26	7	25	21	3	5	83.3333	4		300.0	19	19	1.875	1.66667	1.28571	1.6		2.25	1.66667	3.5	3.25	2.85714	3.66667	3.8	4	3.42857
522	128_S_0522	bl	128	ADNI1	ADNI1	2006-06-08	CN	69.9	Male	17	Not Hisp/Latino	White	Married	0	1.29632						0	1	1	0	29	46	8	-1	-7.14286	11	56	49.0	0
522	128_S_0522	m06	128	ADNI1	ADNI1	2006-12-01	CN	69.9	Male	17	Not Hisp/Latino	White	Married	0	1.37623						0	2	2	0	30	60	7	1	7.14286		60	47.0	0
522	128_S_0522	m12	128	ADNI1	ADNI1	2007-06-01	CN	69.9	Male	17	Not Hisp/Latino	White	Married	0	1.29885						0	2.33	3.33	1	30	55	8	2	14.2857	16	64	46.0	0
522	128_S_0522	m24	128	ADNI1	ADNI1	2008-05-29	CN	69.9	Male	17	Not Hisp/Latino	White	Married	0	1.22581						1	3	3	0	30	63	5	2	13.3333	17	61	44.0	0
525	133_S_0525	bl	133	ADNI1	ADNI1	2006-06-26	CN	70	Female	16	Not Hisp/Latino	White	Married	0				821.4	190.7	18.34	0	4.33	5.33	1	30	46	7	7	58.3333	17	56	52.0	0
525	133_S_0525	m06	133	ADNI1	ADNI1	2007-02-01	CN	70	Female	16	Not Hisp/Latino	White	Married	0							0	3.33	5.33	2	29	52	7	3	25		57	44.0	0
525	133_S_0525	m12	133	ADNI1	ADNI1	2007-07-26	CN	70	Female	16	Not Hisp/Latino	White	Married	0				618.1	177.7	17.64	0	4.33	7.33	3	30	48	10	7	50	17	63	60.0	0
525	133_S_0525	m36	133	ADNI1	ADNI1	2009-06-24	CN	70	Female	16	Not Hisp/Latino	White	Married	0							0	4.33	5.33	1	30	49	5	3	27.2727	18	65	54.0	0
526	094_S_0526	bl	94	ADNI1	ADNI1	2006-05-25	CN	85.1	Female	7	Not Hisp/Latino	Black	Widowed	0	1.23314						0	6.33	7.33	1	26	50	4	4	36.3636	7	21	123.0	0
526	094_S_0526	m06	94	ADNI1	ADNI1	2007-02-15	CN	85.1	Female	7	Not Hisp/Latino	Black	Widowed	0	1.29844						0	3.67	5.67	1	28	43	3	3	30		28	148.0	0
526	094_S_0526	m12	94	ADNI1	ADNI1	2007-05-22	CN	85.1	Female	7	Not Hisp/Latino	Black	Widowed	0	1.2804	1.1325					0	4.33	5.33	1	28	44	4	2	20	7	22	199.0	0
526	094_S_0526	m24	94	ADNI1	ADNI1	2008-05-22	CN	85.1	Female	7	Not Hisp/Latino	Black	Widowed	0							0	2.33	5.33	2	27	54	5	0	0	5	22	167.0	0
526	094_S_0526	m36	94	ADNI1	ADNI1	2009-05-26	CN	85.1	Female	7	Not Hisp/Latino	Black	Widowed	0							0	9.67	11.67	2	26	48	4	3	25	10	21	146.0	0
528	128_S_0528	bl	128	ADNI1	ADNI1	2006-05-30	AD	70.8	Female	13	Not Hisp/Latino	White	Married	0							1.5	7.67	12.67	5	21	39	3	9	100	4	46	87.0	10
528	128_S_0528	m06	128	ADNI1	ADNI1	2006-11-30	AD	70.8	Female	13	Not Hisp/Latino	White	Married	0							2	10	17	7	25	46	3	6	54.5455		49	57.0	0
528	128_S_0528	m12	128	ADNI1	ADNI1	2007-05-31	AD	70.8	Female	13	Not Hisp/Latino	White	Married	0							2.5	7.33	12.33	5	25	35	3	6	75	0	53	69.0	3
533	099_S_0533	m06	99	ADNI1	ADNI1	2006-12-11	CN	81	Female	12	Not Hisp/Latino	White	Widowed	0	1.48298						0	13.33	17.33	4	29	37	4	6	66.6667		62	77.0	0
533	099_S_0533	m12	99	ADNI1	ADNI1	2007-05-17	CN	81	Female	12	Not Hisp/Latino	White	Widowed	0	1.48805			898.6	138.1	12.33	0	2.67	4.67	2	30	40	4	6	60	12	72	58.0	0
534	099_S_0534	bl	99	ADNI1	ADNI1	2006-05-17	CN	62.8	Male	18	Not Hisp/Latino	White	Married	1	1.45581			806.8	144.3	12.95	0	4	8	3	28	49	4	0	0	18	52	55.0	0
534	099_S_0534	m06	99	ADNI1	ADNI1	2006-11-30	CN	62.8	Male	18	Not Hisp/Latino	White	Married	1	1.36746						0	2	2	0	29	48	5	4	33.3333		56	43.0	0
534	099_S_0534	m12	99	ADNI1	ADNI1	2007-05-23	CN	62.8	Male	18	Not Hisp/Latino	White	Married	1	1.45042			865.4	146.8	12.92	0	5	7	2	28	49	3	3	27.2727	18	54	46.0	0
534	099_S_0534	m24	99	ADNI1	ADNI1	2008-06-16	CN	62.8	Male	18	Not Hisp/Latino	White	Married	1	1.48914						0	2.33	3.33	1	29	57	5	0	0	20	58	45.0	0
534	099_S_0534	m36	99	ADNI1	ADNI1	2009-06-16	CN	62.8	Male	18	Not Hisp/Latino	White	Married	1	1.40508						0	4	6	2	29	49	4	4	33.3333	17	59	57.0	0
535	062_S_0535	bl	62	ADNI1	ADNI1	2006-06-13	AD	76.8	Male	15	Not Hisp/Latino	White	Married	1	1.11387			623	315.8	32.44	4.5	18.67	29.67	9	23	27	2	6	100	0	37	100.0	13
535	062_S_0535	m06	62	ADNI1	ADNI1	2006-12-14	AD	76.8	Male	15	Not Hisp/Latino	White	Married	1	1.00797						5	19	29	9	23	27	2	5	71.4286		35	140.0	10
535	062_S_0535	m12	62	ADNI1	ADNI1	2007-06-07	AD	76.8	Male	15	Not Hisp/Latino	White	Married	1	1.07619			720	324.2	30.7	4	13.67	24.67	10	24	29	0	5	100	0	38	175.0	10
535	062_S_0535	m24	62	ADNI1	ADNI1	2008-06-16	AD	76.8	Male	15	Not Hisp/Latino	White	Married	1	1.02479						7	20.67	31.67	9	20	25	3	6	100	0	30	198.0	20
538	016_S_0538	bl	16	ADNI1	ADNI1	2006-08-15	CN	82.7	Male	16	Not Hisp/Latino	White	Never married	0							0	4	6	1	29	39	7	4	40	11	30	190.0	0
538	016_S_0538	m06	16	ADNI1	ADNI1	2007-03-01	CN	82.7	Male	16	Not Hisp/Latino	White	Never married	0							0	4	8	2	28	40	9	4	36.3636		33	258.0	0
538	016_S_0538	m12	16	ADNI1	ADNI1	2007-08-16	CN	82.7	Male	16	Not Hisp/Latino	White	Never married	0							0	3.33	5.33	1	30	47	14	4	26.6667	8	36	103.0	0
538	016_S_0538	m24	16	ADNI1	ADNI1	2008-08-12	CN	82.7	Male	16	Not Hisp/Latino	White	Never married	0							0	2.67	8.67	4	29	44	8	5	41.6667	14	38	79.0	0
539	037_S_0539	bl	37	ADNI1	ADNI1	2006-07-31	LMCI	73.4	Male	20	Not Hisp/Latino	Asian	Married	1							3.5	13.33	23.33	8	27	25	3	6	100	1	24	111.0	21
539	037_S_0539	m06	37	ADNI1	ADNI1	2007-02-02	LMCI	73.4	Male	20	Not Hisp/Latino	Asian	Married	1							1	18.33	29.33	9	25	19	1	3	75		32	111.0	16
539	037_S_0539	m12	37	ADNI1	ADNI1	2007-07-25	LMCI	73.4	Male	20	Not Hisp/Latino	Asian	Married	1							3	14.67	23.67	8	25	22	0	3	75	0	29	87.0	19
539	037_S_0539	m18	37	ADNI1	ADNI1	2008-01-18	LMCI	73.4	Male	20	Not Hisp/Latino	Asian	Married	1							3	12.67	23.67	10	23	21	0	4	100		32	75.0	18
539	037_S_0539	m24	37	ADNI1	ADNI1	2008-06-27	LMCI	73.4	Male	20	Not Hisp/Latino	Asian	Married	1							6	17.33	28.33	10	20	27	2	5	83.3333	1	28	76.0	21
539	037_S_0539	m36	37	ADNI1	ADNI1	2009-09-11	LMCI	73.4	Male	20	Not Hisp/Latino	Asian	Married	1							6	23.67	33.67	9	20	17	4	2	50	0	30	75.0	24
543	022_S_0543	bl	22	ADNI1	ADNI1	2006-06-06	AD	72.2	Female	18	Not Hisp/Latino	White	Married	1	0.93219						4	29.33	43.33	9	25	20	2	5	100	1	4		8
543	022_S_0543	m12	22	ADNI1	ADNI1	2007-09-19	AD	72.2	Female	18	Not Hisp/Latino	White	Married	1	0.742933			479.6	486.5	49.32	7	34	48	10	14	16	0	3	100	0	0	300.0	14
543	022_S_0543	m24	22	ADNI1	ADNI1	2008-06-11	AD	72.2	Female	18	Not Hisp/Latino	White	Married	1	0.644682			529.9	438.7	41.49	10	53	68	10	10					0			24
544	022_S_0544	bl	22	ADNI1	ADNI1	2006-05-24	LMCI	76.7	Female	12	Not Hisp/Latino	White	Widowed	0	1.05802			461.6	150.2	12.46	4	8.33	14.33	4	28	51	6	2	15.3846	4	21	130.0	12
544	022_S_0544	m06	22	ADNI1	ADNI1	2006-12-08	LMCI	76.7	Female	12	Not Hisp/Latino	White	Widowed	0	1.06132						4	9	14	3	26	41	6	5	45.4545		26	153.0	10
544	022_S_0544	m12	22	ADNI1	ADNI1	2007-06-22	LMCI	76.7	Female	12	Not Hisp/Latino	White	Widowed	0	1.0827			467.9	145	11.63	2.5	7	12	3	29	42	4	5	41.6667	7	26	122.0	12
544	022_S_0544	m18	22	ADNI1	ADNI1	2007-11-28	LMCI	76.7	Female	12	Not Hisp/Latino	White	Widowed	0	1.0833						2.5	10.33	17.33	5	26	44	4	4	40		24	183.0	11
544	022_S_0544	m24	22	ADNI1	ADNI1	2008-05-14	LMCI	76.7	Female	12	Not Hisp/Latino	White	Widowed	0	1.07716			459.9	149.1	12.02	3	12	20	6	23	36	4	5	55.5556	4	26	277.0	14
545	128_S_0545	bl	128	ADNI1	ADNI1	2006-06-05	CN	71.8	Male	19	Not Hisp/Latino	White	Married	0							0	6.33	9.33	3	29	47	6	6	50	15	53	54.0	0
545	128_S_0545	m06	128	ADNI1	ADNI1	2006-12-11	CN	71.8	Male	19	Not Hisp/Latino	White	Married	0							0	5.33	6.33	1	28	50	9	4	28.5714		54	43.0	0
545	128_S_0545	m12	128	ADNI1	ADNI1	2007-06-08	CN	71.8	Male	19	Not Hisp/Latino	White	Married	0				1136	505.4	48.55	0	2.33	2.33	0	30	48	7	5	35.7143	15	52	50.0	1
545	128_S_0545	m24	128	ADNI1	ADNI1	2008-06-09	CN	71.8	Male	19	Not Hisp/Latino	White	Married	0							0	4	4	0	27	57	8	4	28.5714	13	56	52.0	0
545	128_S_0545	m36	128	ADNI1	ADNI1	2009-07-15	CN	71.8	Male	19	Not Hisp/Latino	White	Married	0							0	2	3	1	30	61	6	1	6.66667	18	50	60.0	0
545	128_S_0545	m48	128	ADNIGO	ADNI1	2010-09-03	CN	71.8	Male	19	Not Hisp/Latino	White	Married	0	1.13793		1.28991				0	6	8	2	30	63	6	4	26.6667	16		52.0	0	27	1	1.33333	1	1	1	1	1.07692	1	1.44444	1.14286	1.2	1	1	1.15385
546	005_S_0546	bl	5	ADNI1	ADNI1	2006-07-13	LMCI	79.4	Male	16	Not Hisp/Latino	White	Widowed	1	1.26315						1.5	7	14	5	28	23	5	5	71.4286	7	34	77.0	1
546	005_S_0546	m06	5	ADNI1	ADNI1	2007-01-25	LMCI	79.4	Male	16	Not Hisp/Latino	White	Widowed	1	1.2783						1	9.67	14.67	4	28	21	3	5	83.3333		33	73.0	1
546	005_S_0546	m12	5	ADNI1	ADNI1	2007-07-11	LMCI	79.4	Male	16	Not Hisp/Latino	White	Widowed	1	1.27505						1	7.33	14.33	5	29	28	5	6	75	6	33	84.0	1
546	005_S_0546	m18	5	ADNI1	ADNI1	2008-01-23	LMCI	79.4	Male	16	Not Hisp/Latino	White	Widowed	1	1.25646						1	7	12	3	28	28	2	4	66.6667		36	73.0	1
546	005_S_0546	m48	5	ADNIGO	ADNI1	2010-10-06	LMCI	79.4	Male	16	Not Hisp/Latino	White	Widowed	1	1.29576		0.92189				1	5	12	5	28	26	4	5	71.4286	8		91.0	0	22	2.875	2	1.57143	2	1.5	3	2.12821	1.875	1.88889	1.16667	1.4	1.33333	2	1.63158
5251	016_S_5251	m06	16	ADNI2	ADNI2	2014-04-18	AD	66.1	Female	16	Hisp/Latino	White	Married	1							2.5	15	22	7	28	30	2	7	100			119.0	12	22	1.25	1	1.14286	1	1	1	1.08108	2	1.22222	1.2	1.2	2	1.25	1.51351
548	014_S_0548	bl	14	ADNI1	ADNI1	2006-06-08	CN	73.6	Female	12	Not Hisp/Latino	White	Widowed	1							0.5	2.33	4.33	1	29	52	10	1	7.14286	14	41	115.0	0
548	014_S_0548	m06	14	ADNI1	ADNI1	2006-12-12	CN	73.6	Female	12	Not Hisp/Latino	White	Widowed	1							0.5	4.67	5.67	1	29	51	7	0	0		45	68.0	0
548	014_S_0548	m12	14	ADNI1	ADNI1	2007-06-12	CN	73.6	Female	12	Not Hisp/Latino	White	Widowed	1							0	3.33	5.33	2	29	48	7	-1	-8.33333	12	38	73.0	0
548	014_S_0548	m24	14	ADNI1	ADNI1	2008-06-25	CN	73.6	Female	12	Not Hisp/Latino	White	Widowed	1							0	8.67	15.67	5	27	48	11	3	20	9	22	0.0	0
548	014_S_0548	m36	14	ADNI1	ADNI1	2009-06-16	CN	73.6	Female	12	Not Hisp/Latino	White	Widowed	1							1	6.33	10.33	3	29	38	7	4	36.3636	5	34	137.0	0
548	014_S_0548	m48	14	ADNIGO	ADNI1	2010-07-19	CN	73.6	Female	12	Not Hisp/Latino	White	Widowed	1	0.979192						0.5	11	18	4	28	27	5	5	71.4286	5		240.0	0	21	1.75	2.22222	1.14286	1.2	1.5		1.62162	1.25	1	1	1	1	1	1.05128
5251	016_S_5251	bl	16	ADNI2	ADNI2	2013-10-08	AD	66.1	Female	16	Hisp/Latino	White	Married	1	1.15823		1.51571	787.1	708	70.45	2.5	12	18	5	26	28	1	4	80	1		300.0	15	19	2.85714	1	1	1.2	1	1	1.38889	1.75	1.11111	1.28571	1.8	2	1	1.48718
5250	018_S_5250	bl	18	ADNI2	ADNI2	2013-09-05	SMC	73.9	Male	18	Not Hisp/Latino	White	Married	0	1.27301		1.05444				0	7	9	2	29	53	5	2	16.6667	9		50.0	0	26	1	1	1	1	1	1	1	1.625	1.22222	1.28571	1	1	1.75	1.30769
549	041_S_0549	bl	41	ADNI1	ADNI1	2006-08-11	LMCI	68.7	Male	14	Not Hisp/Latino	White	Never married	1	1.23478						1.5	14.33	23.33	7	25	27	1	6	100	2	31	300.0	1
549	041_S_0549	m06	41	ADNI1	ADNI1	2007-02-20	LMCI	68.7	Male	14	Not Hisp/Latino	White	Never married	1	1.17774						1	15.67	26.67	9	22	26	2	5	83.3333		34	300.0	2
549	041_S_0549	m12	41	ADNI1	ADNI1	2007-08-16	LMCI	68.7	Male	14	Not Hisp/Latino	White	Never married	1	1.15328	2.1275					1.5	21.33	33.33	9	23	14	1	3	100	1	23	300.0	2
549	041_S_0549	m18	41	ADNI1	ADNI1	2008-03-05	LMCI	68.7	Male	14	Not Hisp/Latino	White	Never married	1	1.16644						3.5	20.33	32.33	8	23	24	1	5	100		25	300.0	2
551	099_S_0551	bl	99	ADNI1	ADNI1	2006-05-22	LMCI	64.2	Male	16	Not Hisp/Latino	White	Married	0	1.43598						0.5	4.33	8.33	4	29	41	2	6	66.6667	8	60	68.0	1
551	099_S_0551	m06	99	ADNI1	ADNI1	2006-12-05	LMCI	64.2	Male	16	Not Hisp/Latino	White	Married	0	1.35713						0	7.33	8.33	1	28	36	4	4	44.4444		59	58.0	0
551	099_S_0551	m12	99	ADNI1	ADNI1	2007-07-05	LMCI	64.2	Male	16	Not Hisp/Latino	White	Married	0	1.49107						0	5.67	9.67	4	30	33	4	4	50	9	64	63.0	0
551	099_S_0551	m18	99	ADNI1	ADNI1	2007-11-28	LMCI	64.2	Male	16	Not Hisp/Latino	White	Married	0	1.37728						0	7	11	4	29	37	1	2	28.5714		63	63.0	0
551	099_S_0551	m24	99	ADNI1	ADNI1	2008-06-12	LMCI	64.2	Male	16	Not Hisp/Latino	White	Married	0	1.38198						0	15.33	18.33	3	29	36	4	2	22.2222	8	70	42.0	0
551	099_S_0551	m36	99	ADNI1	ADNI1	2009-06-23	LMCI	64.2	Male	16	Not Hisp/Latino	White	Married	0	1.39006						0	10.33	13.33	3	29	36	1	5	71.4286	12	69	41.0	0
552	037_S_0552	bl	37	ADNI1	ADNI1	2006-06-21	LMCI	60.1	Female	19	Not Hisp/Latino	White	Married	1	1.15237			648.4	384.1	39.15	1.5	13.67	23.67	9	27	29	0	5	100	0	40	151.0	4
552	037_S_0552	m06	37	ADNI1	ADNI1	2007-01-03	LMCI	60.1	Female	19	Not Hisp/Latino	White	Married	1	1.14268						0.5	16	27	10	26	20	2	4	80		37	142.0	2
552	037_S_0552	m12	37	ADNI1	ADNI1	2007-06-06	LMCI	60.1	Female	19	Not Hisp/Latino	White	Married	1	1.08016	2.36		548.7	275	27.22	0.5	17.67	27.67	9	27	23	0	4	100	3	22	164.0	2
552	037_S_0552	m18	37	ADNI1	ADNI1	2007-12-05	LMCI	60.1	Female	19	Not Hisp/Latino	White	Married	1	1.02545						1	22.67	33.67	9	24	18	1	5	100		26	227.0	4
552	037_S_0552	m24	37	ADNI1	ADNI1	2008-06-18	LMCI	60.1	Female	19	Not Hisp/Latino	White	Married	1	0.967172	2.185					1	21	31	9	24	18	2	5	100	0	25	190.0	6
5248	036_S_5248	m06	36	ADNI2	ADNI2	2014-02-11	SMC	74.3	Male	18	Not Hisp/Latino	White	Married	0							0	4	8	4	27	34	1	2	33.3333			66.0	0	24	2.625	1.55556	1.14286	1	1.33333	1.5	1.58974	1	1	1	1	1	1	1
553	005_S_0553	m06	5	ADNI1	ADNI1	2007-01-04	CN	84.6	Male	18	Not Hisp/Latino	White	Widowed	0							0	6	9	2	29	36	6	5	50		60	66.0	0
553	005_S_0553	m12	5	ADNI1	ADNI1	2007-06-14	CN	84.6	Male	18	Not Hisp/Latino	White	Widowed	0							0	7.67	10.67	3	30	36	4	1	11.1111	21	63	65.0	0
553	005_S_0553	m24	5	ADNI1	ADNI1	2008-07-08	CN	84.6	Male	18	Not Hisp/Latino	White	Widowed	0							0	5.33	10.33	4	30	35	6	4	40	22	64	68.0	0
553	005_S_0553	m48	5	ADNIGO	ADNI1	2010-09-28	CN	84.6	Male	18	Not Hisp/Latino	White	Widowed	0	1.28278		0.971579				0	3	7	3	30	31	6	9	90	23		65.0	0	25	1.375	1.33333	1	1.4	1.16667	1.75	1.30769	1.25	1.125	1	1.2	1.33333	1.5	1.21053
5248	036_S_5248	bl	36	ADNI2	ADNI2	2013-07-30	SMC	74.3	Male	18	Not Hisp/Latino	White	Married	0	1.36464		1.03351	810.6	131.2	10.74	0	4	7	3	30	34	4	2	25	14		85.0	0	25	2.375	1.66667	1.14286	1	1.66667	2	1.66667	1	1	1	1	1	1	1
554	031_S_0554	bl	31	ADNI1	ADNI1	2006-06-12	AD	71.6	Male	14	Not Hisp/Latino	Black	Married	1	1.07951						7	24	34	10	20	28	1	6	100	0	35	87.0	21
554	031_S_0554	m24	31	ADNI1	ADNI1	2008-06-12	AD	71.6	Male	14	Not Hisp/Latino	Black	Married	1	0.982566						9.5	30	44	10	16	6	-1	0		0	30	300.0	25
555	035_S_0555	bl	35	ADNI1	ADNI1	2006-11-30	CN	77	Male	16	Not Hisp/Latino	White	Married	1	1.30184			560.6	210.2	20.13	0	10	16	6	28	38	8	7	58.3333	14	46	64.0	0
557	014_S_0557	bl	14	ADNI1	ADNI1	2006-06-08	LMCI	72	Male	20	Not Hisp/Latino	White	Married	1							0.5	5.33	7.33	1	30	67	5	1	6.66667	7	40	63.0	1
557	014_S_0557	m06	14	ADNI1	ADNI1	2006-12-19	LMCI	72	Male	20	Not Hisp/Latino	White	Married	1							0.5	6.33	8.33	2	29	59	10	2	13.3333		38	65.0	2
557	014_S_0557	m12	14	ADNI1	ADNI1	2007-06-05	LMCI	72	Male	20	Not Hisp/Latino	White	Married	1							0.5	2	2	0	29	65	4	0	0	14	47	59.0	3
557	014_S_0557	m18	14	ADNI1	ADNI1	2007-12-04	LMCI	72	Male	20	Not Hisp/Latino	White	Married	1							0.5	3.33	3.33	0	29	48	10	8	61.5385		40	60.0	4
557	014_S_0557	m24	14	ADNI1	ADNI1	2008-07-16	LMCI	72	Male	20	Not Hisp/Latino	White	Married	1							0.5	4	6	1	30	58	6	2	14.2857	13	39	134.0	4
558	014_S_0558	bl	14	ADNI1	ADNI1	2006-07-06	CN	79.8	Male	19	Not Hisp/Latino	White	Widowed	0							0	9.67	17.67	7	29	43	3	8	80	13	34	77.0	0
558	014_S_0558	m06	14	ADNI1	ADNI1	2007-01-16	CN	79.8	Male	19	Not Hisp/Latino	White	Widowed	0							0.5	8.67	12.67	3	29	36	-1	6	85.7143		50	210.0	0
558	014_S_0558	m12	14	ADNI1	ADNI1	2007-07-19	CN	79.8	Male	19	Not Hisp/Latino	White	Widowed	0							0	8.67	13.67	5	29	37	3	3	37.5	13	34	130.0	0
558	014_S_0558	m36	14	ADNI1	ADNI1	2009-07-07	CN	79.8	Male	19	Not Hisp/Latino	White	Widowed	0							0	9	16	7	30	26	3	7	100	10	34	98.0	0
558	014_S_0558	m48	14	ADNIGO	ADNI1	2010-07-20	CN	79.8	Male	19	Not Hisp/Latino	White	Widowed	0							0.5	9	18	7	29	39	-1	6	85.7143	11		149.0	0	20	2.25	1.11111	1.4	1.2	2.25	1	1.55882	1.625	1	1.16667	1	1.16667	1.33333	1.22222
559	002_S_0559	bl	2	ADNI1	ADNI1	2006-06-20	CN	79.3	Male	16	Not Hisp/Latino	White	Widowed	1				1245	188.6	15.82	0	6	8	2	30	48	5	1	9.09091	15	57	53.0	0
559	002_S_0559	m24	2	ADNI1	ADNI1	2008-08-11	CN	79.3	Male	16	Not Hisp/Latino	White	Widowed	1				876.8	166.8	13.76	0	7.33	12.33	4	30	38	4	-1	-11.1111	14	51	56.0	0
559	002_S_0559	m36	2	ADNI1	ADNI1	2009-07-02	CN	79.3	Male	16	Not Hisp/Latino	White	Widowed	1				1118	177.1	14.59	0	5.67	8.67	3	29	38	2	4	50	19	49	64.0	0
563	014_S_0563	m12	14	ADNI1	ADNI1	2007-07-17	LMCI	80.6	Male	18	Not Hisp/Latino	White	Married	0							0.5	10.67	17.67	6	26	36	1	5	71.4286	4	45	74.0	0
563	014_S_0563	m18	14	ADNI1	ADNI1	2008-01-29	LMCI	80.6	Male	18	Not Hisp/Latino	White	Married	0							1	11	21	9	27	37	1	5	71.4286		49	55.0	3
563	014_S_0563	m24	14	ADNI1	ADNI1	2008-07-22	LMCI	80.6	Male	18	Not Hisp/Latino	White	Married	0							2	10.33	18.33	8	24	32	3	7	87.5	4	54	126.0	6
563	014_S_0563	m36	14	ADNI1	ADNI1	2009-07-21	LMCI	80.6	Male	18	Not Hisp/Latino	White	Married	0							2.5	11	18	6	21	35	1	7	100	5	50	116.0	8
565	073_S_0565	m06	73	ADNI1	ADNI1	2007-02-14	AD	74.6	Male	14	Not Hisp/Latino	White	Married	2	0.857204						13	44.33	59.33	10	15	6	0	1	100		0	300.0	28
566	037_S_0566	bl	37	ADNI1	ADNI1	2006-08-04	LMCI	78.8	Male	20	Not Hisp/Latino	White	Married	1	1.16477			682.5	295.5	29.77	1.5	15.67	22.67	6	29	31	3	5	71.4286	6	43	134.0	3
566	037_S_0566	m06	37	ADNI1	ADNI1	2007-02-16	LMCI	78.8	Male	20	Not Hisp/Latino	White	Married	1	1.1768						1.5	18	28	10	28	27	3	4	66.6667		39	78.0	4
566	037_S_0566	m12	37	ADNI1	ADNI1	2007-08-07	LMCI	78.8	Male	20	Not Hisp/Latino	White	Married	1	1.18989	2.19		642.1	308.4	30.85	2	19	28	9	26	29	1	5	100	0	35	101.0	3
566	037_S_0566	m18	37	ADNI1	ADNI1	2008-02-12	LMCI	78.8	Male	20	Not Hisp/Latino	White	Married	1	1.17045						2	19.67	28.67	9	29	26	3	7	100		44	94.0	1
566	037_S_0566	m36	37	ADNI1	ADNI1	2009-11-23	LMCI	78.8	Male	20	Not Hisp/Latino	White	Married	1	1.09287	2.115		498.5	277.8	27.77	5	18.67	28.67	9	25	16	1	4	100	0	32	234.0	16
567	033_S_0567	bl	33	ADNI1	ADNI1	2006-06-05	LMCI	73.6	Male	16	Not Hisp/Latino	White	Married	1	1.02914			368.6	207.7	20.69	3	21.33	32.33	10	28	23	1	5	100	0	31	151.0	13
567	033_S_0567	m06	33	ADNI1	ADNI1	2006-12-04	LMCI	73.6	Male	16	Not Hisp/Latino	White	Married	1	1.07685						4.5	20.67	32.67	10	25	22	3	6	100		22	220.0	19
567	033_S_0567	m12	33	ADNI1	ADNI1	2007-06-04	LMCI	73.6	Male	16	Not Hisp/Latino	White	Married	1	1.06531			320.7	221.2	21.71	6	13	22	7	25	23	1	5	100	0	19	222.0	19
567	033_S_0567	m18	33	ADNI1	ADNI1	2007-11-26	LMCI	73.6	Male	16	Not Hisp/Latino	White	Married	1	1.0663						5	22.67	34.67	10	24	19	1	4	100		13	214.0	19
567	033_S_0567	m24	33	ADNI1	ADNI1	2008-06-02	LMCI	73.6	Male	16	Not Hisp/Latino	White	Married	1	0.99797						5	21	34	10	23	15	0	3	100	0	12	300.0	22
567	033_S_0567	m36	33	ADNI1	ADNI1	2009-06-15	LMCI	73.6	Male	16	Not Hisp/Latino	White	Married	1	0.998787			336.5	223	21.15	9.5	16	30	10	20	19	2	5	100	0	5	300.0	29
568	031_S_0568	bl	31	ADNI1	ADNI1	2006-06-09	LMCI	79.8	Female	16	Not Hisp/Latino	White	Married	0							2	10.67	17.67	5	27	30	4	8	100	0	51	49.0	5
568	031_S_0568	m06	31	ADNI1	ADNI1	2006-12-05	LMCI	79.8	Female	16	Not Hisp/Latino	White	Married	0							1	16.33	24.33	7	23	24	1	4	80		45	111.0	7
568	031_S_0568	m12	31	ADNI1	ADNI1	2007-06-07	LMCI	79.8	Female	16	Not Hisp/Latino	White	Married	0							3	9.67	20.67	10	24	24	0	5	100	0	45	66.0	8
568	031_S_0568	m18	31	ADNI1	ADNI1	2007-12-17	LMCI	79.8	Female	16	Not Hisp/Latino	White	Married	0							5.5	19.33	28.33	8	22	30	0	6	100		38	64.0	16
568	031_S_0568	m24	31	ADNI1	ADNI1	2008-06-10	LMCI	79.8	Female	16	Not Hisp/Latino	White	Married	0							5	15.33	27.33	10	24	25	2	6	100	0	39	78.0	20
575	013_S_0575	bl	13	ADNI1	ADNI1	2006-09-20	CN	86.2	Female	17	Not Hisp/Latino	White	Married	0	1.19956						0	10	14	4	29	37	7	8	72.7273	15	43	65.0	0
575	013_S_0575	m06	13	ADNI1	ADNI1	2007-03-12	CN	86.2	Female	17	Not Hisp/Latino	White	Married	0	1.23091						0	6	12	5	29	31	3	2	25		39	55.0	0
575	013_S_0575	m12	13	ADNI1	ADNI1	2007-09-27	CN	86.2	Female	17	Not Hisp/Latino	White	Married	0							0	7.33	13.33	5	27	42	6	4	40	20	39	48.0	1
575	013_S_0575	m24	13	ADNI1	ADNI1	2008-09-15	CN	86.2	Female	17	Not Hisp/Latino	White	Married	0							0	5	11	5	29	43	8	7	58.3333	15	38	75.0	0
575	013_S_0575	m36	13	ADNI1	ADNI1	2009-10-12	CN	86.2	Female	17	Not Hisp/Latino	White	Married	0								6	12	5	30	29	5	8	100	14	66	83.0
576	036_S_0576	bl	36	ADNI1	ADNI1	2006-06-09	CN	77.5	Male	14	Not Hisp/Latino	White	Widowed	0	1.39352						0	3	8	3	28	37	6	5	50	12	41	115.0	0
576	036_S_0576	m06	36	ADNI1	ADNI1	2006-12-05	CN	77.5	Male	14	Not Hisp/Latino	White	Widowed	0	1.35708						0	5.33	10.33	4	28	31	2	3	42.8571		39	182.0	0
576	036_S_0576	m12	36	ADNI1	ADNI1	2007-06-06	CN	77.5	Male	14	Not Hisp/Latino	White	Widowed	0	1.33317						0	8	16	4	29	28	1	1	14.2857	11	33	90.0	0
577	036_S_0577	bl	36	ADNI1	ADNI1	2006-06-09	AD	72.4	Female	12	Not Hisp/Latino	White	Married	2	1.12623			702.2	551.1	55.22	6	17.33	29.33	10	24	25	-1	4	100	0	15	300.0	24
577	036_S_0577	m06	36	ADNI1	ADNI1	2006-12-05	AD	72.4	Female	12	Not Hisp/Latino	White	Married	2	1.09412						3.5	19.33	31.33	10	25	26	1	6	100		8	300.0	28
577	036_S_0577	m12	36	ADNI1	ADNI1	2007-06-06	AD	72.4	Female	12	Not Hisp/Latino	White	Married	2	1.02344			602.6	557.4	51.91	6	29.33	41.33	10	19	17	5	5	100	0	7	300.0	27
577	036_S_0577	m24	36	ADNI1	ADNI1	2008-05-29	AD	72.4	Female	12	Not Hisp/Latino	White	Married	2	0.940214						7	28.67	41.67	10	15	16	1	4	100	0	0		27
578	062_S_0578	bl	62	ADNI1	ADNI1	2006-06-22	CN	77	Female	14	Not Hisp/Latino	White	Widowed	0				585.6	253.2	27.56	0	7	11	4	30	39	6	3	30	12	37	85.0	2
578	062_S_0578	m06	62	ADNI1	ADNI1	2006-12-19	CN	77	Female	14	Not Hisp/Latino	White	Widowed	0							0	9.33	15.33	5	30	41	6	3	30		36	110.0	2
578	062_S_0578	m12	62	ADNI1	ADNI1	2007-06-12	CN	77	Female	14	Not Hisp/Latino	White	Widowed	0							0	6.33	11.33	5	30	40	4	10	100	16	38	75.0	0
578	062_S_0578	m24	62	ADNI1	ADNI1	2008-06-10	CN	77	Female	14	Not Hisp/Latino	White	Widowed	0							0	8	11	3	28	48	6	0	0	10	35	114.0	0
579	136_S_0579	bl	136	ADNI1	ADNI1	2006-07-10	LMCI	65.4	Female	18	Not Hisp/Latino	White	Married	1				1429	230.9	19.43	1	3	6	3	29	55	8	3	21.4286	8	63	50.0	3
579	136_S_0579	m06	136	ADNI1	ADNI1	2007-01-08	LMCI	65.4	Female	18	Not Hisp/Latino	White	Married	1							1	2.67	3.67	1	29	56	6	5	35.7143		66	48.0	1
579	136_S_0579	m12	136	ADNI1	ADNI1	2007-06-25	LMCI	65.4	Female	18	Not Hisp/Latino	White	Married	1							1.5	3.67	5.67	2	29	53	7	5	35.7143	9	65	45.0	4
579	136_S_0579	m18	136	ADNI1	ADNI1	2008-01-21	LMCI	65.4	Female	18	Not Hisp/Latino	White	Married	1							0.5	2.67	6.67	4	28	49	9	4	26.6667		68	41.0	0
579	136_S_0579	m24	136	ADNI1	ADNI1	2008-08-18	LMCI	65.4	Female	18	Not Hisp/Latino	White	Married	1							0	2.33	5.33	2	30	58	6	2	15.3846	12	66	40.0	0
588	037_S_0588	m24	37	ADNI1	ADNI1	2009-03-06	LMCI	64.6	Male	14	Not Hisp/Latino	White	Married	2							2	23.33	32.33	9	19	18	3	5	100	0	37	91.0	2
592	013_S_0592	bl	13	ADNI1	ADNI1	2006-09-19	AD	77.9	Male	19	Not Hisp/Latino	White	Married	1							3.5	23.67	35.67	10	23	16	2	5	100	2	28	300.0	11
598	041_S_0598	m06	41	ADNI1	ADNI1	2007-02-05	LMCI	72.3	Male	20	Not Hisp/Latino	White	Married	0	1.17735						1.5	14.67	21.67	6	28	24	4	5	71.4286		36	105.0	0
601	114_S_0601	bl	114	ADNI1	ADNI1	2006-06-27	CN	76.6	Female	16	Not Hisp/Latino	White	Never married	0							0	4.33	5.33	1	30	43	6	2	18.1818	16	63	78.0	0
601	114_S_0601	m06	114	ADNI1	ADNI1	2007-01-05	CN	76.6	Female	16	Not Hisp/Latino	White	Never married	0							0	2.67	3.67	1	30	46	6	3	27.2727		68	56.0	0
601	114_S_0601	m12	114	ADNI1	ADNI1	2007-06-28	CN	76.6	Female	16	Not Hisp/Latino	White	Never married	0							0	4.67	7.67	3	30	50	6	0	0	17	65	64.0	0
601	114_S_0601	m24	114	ADNI1	ADNI1	2008-06-25	CN	76.6	Female	16	Not Hisp/Latino	White	Never married	0							0	3.67	4.67	1	30	55	3	-1	-8.33333	17	64	67.0	0
601	114_S_0601	m36	114	ADNI1	ADNI1	2009-06-16	CN	76.6	Female	16	Not Hisp/Latino	White	Never married	0							0	6.33	6.33	0	28	57	6	4	28.5714	13	43	112.0	0
602	005_S_0602	bl	5	ADNI1	ADNI1	2006-07-11	CN	70.7	Male	17	Not Hisp/Latino	White	Married	0				1251	182.9	16.98	0	8	13	5	29	39	3	6	66.6667	12	54	49.0	0
602	005_S_0602	m06	5	ADNI1	ADNI1	2007-01-17	CN	70.7	Male	17	Not Hisp/Latino	White	Married	0							0	7.67	11.67	4	30	33	2	3	42.8571		46	65.0	0
602	005_S_0602	m12	5	ADNI1	ADNI1	2007-07-24	CN	70.7	Male	17	Not Hisp/Latino	White	Married	0				1381	206	19.4	0	6.67	11.67	5	30	35	8	7	70	9	55	42.0	0
602	005_S_0602	m24	5	ADNI1	ADNI1	2008-07-16	CN	70.7	Male	17	Not Hisp/Latino	White	Married	0							0.5	3.33	7.33	4	30	36	3	5	55.5556	12	55	49.0	0
602	005_S_0602	m36	5	ADNI1	ADNI1	2009-07-24	CN	70.7	Male	17	Not Hisp/Latino	White	Married	0							0	4	9	5	25	35	3	2	25	10	57	64.0	0
602	005_S_0602	m48	5	ADNIGO	ADNI1	2010-11-22	CN	70.7	Male	17	Not Hisp/Latino	White	Married	0	1.32371		1.0282				0	7	9	2	30	37	5	6	60	10		61.0	0	26	1.625	1.88889	1	1.4	1.33333	2	1.53846	1.5	1.55556	1.14286	1.6	1.16667	1	1.35897
5244	041_S_5244	m24	41	ADNI2	ADNI2	2015-08-05	SMC	75.8	Female	16	Unknown	White	Widowed	0			1.05271	1414	149.4	13.53	0	1	2	1	30	45	7	1	7.69231	9		50.0	0	30	1.5	1.22222	1	1	1	1.25	1.17949	1	1	1	1	1	1	1
5244	041_S_5244	m06	41	ADNI2	ADNI2	2014-02-06	SMC	75.8	Female	16	Unknown	White	Widowed	0							0	1	1	0	30	57	5	2	15.3846			79.0	0	27	2	2.66667	2.14286	2.2	1	2	2.05128	1.25	1.33333	1.28571	1.2	1	1.25	1.23077
604	023_S_0604	bl	23	ADNI1	ADNI1	2006-06-20	LMCI	86.5	Male	14	Not Hisp/Latino	White	Married	0				1079	309.1	30.47	1	11.67	16.67	5	25	24	3	5	83.3333	3	28	87.0	1
604	023_S_0604	m06	23	ADNI1	ADNI1	2006-12-12	LMCI	86.5	Male	14	Not Hisp/Latino	White	Married	0							2.5	12.67	21.67	9	23	27	3	6	100		38	93.0	3
604	023_S_0604	m12	23	ADNI1	ADNI1	2007-06-12	LMCI	86.5	Male	14	Not Hisp/Latino	White	Married	0				1114	311.3	30.98	2.5	9	15	6	26	32	2	3	42.8571	1	38	138.0	4
604	023_S_0604	m18	23	ADNI1	ADNI1	2007-12-11	LMCI	86.5	Male	14	Not Hisp/Latino	White	Married	0							3.5	6.33	13.33	7	25	31	-1	3	60		39	169.0	10
604	023_S_0604	m24	23	ADNI1	ADNI1	2008-07-30	LMCI	86.5	Male	14	Not Hisp/Latino	White	Married	0				925	318.8	31.3	5	13.67	20.67	6	20	30	2	6	85.7143	0	36	158.0	17
604	023_S_0604	m36	23	ADNI1	ADNI1	2009-07-10	LMCI	86.5	Male	14	Not Hisp/Latino	White	Married	0				840.6	316.9	31.4	4.5	7.67	13.67	6	24	26	2	6	100	1	31	173.0	17
605	126_S_0605	bl	126	ADNI1	ADNI1	2006-06-27	CN	75.6	Female	16	Not Hisp/Latino	White	Married	1				1117	264	23.7	0	2.67	4.67	2	30	64	9	5	33.3333	14	64	63.0	0
605	126_S_0605	m06	126	ADNI1	ADNI1	2006-12-20	CN	75.6	Female	16	Not Hisp/Latino	White	Married	1							0	6.67	9.67	3	28	54	9	6	40		63	57.0	0
605	126_S_0605	m36	126	ADNI1	ADNI1	2009-06-17	CN	75.6	Female	16	Not Hisp/Latino	White	Married	1							0	2.67	4.67	2	30	49	8	3	21.4286	18	56	48.0	0
605	126_S_0605	m48	126	ADNI1	ADNI1	2010-06-29	CN	75.6	Female	16	Not Hisp/Latino	White	Married	1							0	4.67	4.67	0	30	60	8	1	7.14286	16	47	53.0	0
606	126_S_0606	bl	126	ADNI1	ADNI1	2006-08-02	AD	68.5	Female	10	Not Hisp/Latino	White	Married	2				336.8	294	33.57	3.5	14.33	27.33	9	23	29	2	7	100	0	19	250.0	12
606	126_S_0606	m06	126	ADNI1	ADNI1	2007-02-05	AD	68.5	Female	10	Not Hisp/Latino	White	Married	2							5	17	27	8	25	18	2	3	75		16	185.0	13
607	067_S_0607	bl	67	ADNI1	ADNI1	2006-07-19	LMCI	78	Female	14	Not Hisp/Latino	White	Widowed	1				507.3	411.2	39.89	0.5	6.33	10.33	4	30	50	10	2	14.2857	4	42	72.0	0
607	067_S_0607	m06	67	ADNI1	ADNI1	2007-03-13	LMCI	78	Female	14	Not Hisp/Latino	White	Widowed	1							1	9	12	3	30	31	4	-1	-14.2857		39	70.0	0
607	067_S_0607	m18	67	ADNI1	ADNI1	2008-05-02	LMCI	78	Female	14	Not Hisp/Latino	White	Widowed	1								8.33	11.33	3	28	29	2	6	100		39	67.0
607	067_S_0607	m24	67	ADNI1	ADNI1	2008-11-19	LMCI	78	Female	14	Not Hisp/Latino	White	Widowed	1							1	13.67	17.67	4	30	32	4	6	75	3	42	79.0	0
608	128_S_0608	bl	128	ADNI1	ADNI1	2006-06-15	LMCI	68.4	Female	20	Unknown	White	Married	0	0.873383						3	7.67	10.67	1	27	50	8	1	7.69231	7	11	300.0	2
608	128_S_0608	m06	128	ADNI1	ADNI1	2006-12-04	LMCI	68.4	Female	20	Unknown	White	Married	0	0.86576						2.5	8.67	14.67	4	29	58	7	3	21.4286		11	300.0	3
608	128_S_0608	m12	128	ADNI1	ADNI1	2007-06-21	LMCI	68.4	Female	20	Unknown	White	Married	0	0.855608	2.0275		213.1	219.1	24.37	3.5	9.33	12.33	2	28	47	8	1	7.69231	9	10	300.0	2
608	128_S_0608	m18	128	ADNI1	ADNI1	2007-12-19	LMCI	68.4	Female	20	Unknown	White	Married	0	0.812594						3.5	10	12	1	27	46	6	0	0		8		3
608	128_S_0608	m24	128	ADNI1	ADNI1	2008-08-25	LMCI	68.4	Female	20	Unknown	White	Married	0	0.773148	1.87					4	13.67	18.67	2	27	44	8	1	8.33333	9	2	300.0	4
5244	041_S_5244	bl	41	ADNI2	ADNI2	2013-07-31	SMC	75.8	Female	16	Unknown	White	Widowed	0	1.21373		1.06293	1681	161.1	14.63	0	4	5	1	30	62	4	4	28.5714	16		300.0	0	30	1.875	1.66667	1.14286	1.2	1	2	1.48718	1	1	1	1	1	1	1
5243	126_S_5243	m24	126	ADNI2	ADNI2	2015-08-31	SMC	71	Male	12	Not Hisp/Latino	White	Married	1			1.02249				0	6	10	4	27	30	4	5	55.5556	8		70.0	0	25	2.125	1.88889	1.42857	2	1.66667	3	1.94872	1.125	1	1	1	1	1	1.02564
611	128_S_0611	bl	128	ADNI1	ADNI1	2006-06-21	LMCI	71.9	Female	16	Not Hisp/Latino	White	Widowed	1							2.5	16	23	7	25	35	2	6	75	4	51	82.0	7
611	128_S_0611	m06	128	ADNI1	ADNI1	2007-01-12	LMCI	71.9	Female	16	Not Hisp/Latino	White	Widowed	1							3	15	25	8	26	34	5	10	100		56	84.0	2
611	128_S_0611	m18	128	ADNI1	ADNI1	2007-12-11	LMCI	71.9	Female	16	Not Hisp/Latino	White	Widowed	1							4	17.67	27.67	9	26	26	1	6	100		56	84.0	8
613	023_S_0613	bl	23	ADNI1	ADNI1	2006-07-24	LMCI	84	Female	11	Not Hisp/Latino	White	Widowed	0				728.6	509.7	57.13	2.5	13.67	21.67	6	24	24	6	5	55.5556	0	18	125.0	7
618	031_S_0618	bl	31	ADNI1	ADNI1	2006-06-30	CN	74.8	Male	16	Not Hisp/Latino	White	Married	1	1.19759			1323	218.3	18.66	0	4	8	3	29	62	6	0	0	13	54	62.0	0
618	031_S_0618	m06	31	ADNI1	ADNI1	2006-12-18	CN	74.8	Male	16	Not Hisp/Latino	White	Married	1	1.1906						0	3.33	4.33	0	28	52	7	1	7.69231		41	63.0	0
618	031_S_0618	m12	31	ADNI1	ADNI1	2007-06-26	CN	74.8	Male	16	Not Hisp/Latino	White	Married	1	1.15271			950	211.6	17.28	0	2.33	3.33	0	30	60	8	1	6.66667	17	50	51.0	0
618	031_S_0618	m24	31	ADNI1	ADNI1	2008-06-26	CN	74.8	Male	16	Not Hisp/Latino	White	Married	1	1.28806			890.7	212.9	17.21	0	2.67	6.67	3	29	65	5	-1	-7.14286	15	54	75.0	0
618	031_S_0618	m36	31	ADNI1	ADNI1	2009-06-23	CN	74.8	Male	16	Not Hisp/Latino	White	Married	1	1.18099			613.3	212.9	17.73	0	1	3	2	28	56	6	-1	-7.69231	17	53	79.0	0
618	031_S_0618	m48	31	ADNIGO	ADNI1	2010-06-25	CN	74.8	Male	16	Not Hisp/Latino	White	Married	1	1.28787		1.01147	1261	232	17.6	0	3	4	1	30	60	9	1	6.66667	15		94.0	0	26	1.25	1.11111	1	1	1.33333	1	1.12821	1	1	1	1	1	1	1
5243	126_S_5243	m06	126	ADNI2	ADNI2	2014-01-27	SMC	71	Male	12	Not Hisp/Latino	White	Married	1							0	5	9	4	28	36	7	6	60			48.0	0	27	1.25	1.88889	1	1.8	1.66667	2	1.5641	1	1	1	1	1	1	1
619	002_S_0619	bl	2	ADNI1	ADNI1	2006-06-20	AD	77.5	Male	12	Not Hisp/Latino	White	Married	2				393.8	212.4	18.56	8	19.33	30.33	10	22	19	1	4	100	0			25
621	053_S_0621	bl	53	ADNI1	ADNI1	2006-06-26	LMCI	62.3	Female	16	Not Hisp/Latino	White	Married	1	1.59293			467	386.3	42.85	1.5	9.33	16.33	6	28	41	1	9	100	2	43	91.0	3
622	127_S_0622	bl	127	ADNI1	ADNI1	2006-06-28	CN	74.5	Female	15	Not Hisp/Latino	White	Divorced	1							0	4	5	1	30	51	9	2	15.3846	17	52	91.0	0
622	127_S_0622	m06	127	ADNI1	ADNI1	2006-12-13	CN	74.5	Female	15	Not Hisp/Latino	White	Divorced	1							0	3	3	0	30	48	5	3	25		53	84.0	0
622	127_S_0622	m12	127	ADNI1	ADNI1	2007-06-27	CN	74.5	Female	15	Not Hisp/Latino	White	Divorced	1							0	3	6	3	30	56	9	2	13.3333	16	52	85.0	0
622	127_S_0622	m24	127	ADNI1	ADNI1	2008-06-25	CN	74.5	Female	15	Not Hisp/Latino	White	Divorced	1							0	5.33	9.33	3	29	52	6	4	30.7692	10	44	123.0	0
625	023_S_0625	bl	23	ADNI1	ADNI1	2006-07-10	LMCI	75.9	Male	6	Not Hisp/Latino	White	Married	0				645.9	221.3	20.33	1	12	22	8	24	24	5	5	71.4286	0	17	212.0	1
625	023_S_0625	m06	23	ADNI1	ADNI1	2007-02-27	LMCI	75.9	Male	6	Not Hisp/Latino	White	Married	0							5.5	25.33	36.33	9	22	15	3	3	100		22	193.0	16
625	023_S_0625	m12	23	ADNI1	ADNI1	2007-07-19	LMCI	75.9	Male	6	Not Hisp/Latino	White	Married	0				508.6	225.6	19.85	4	19.67	30.67	9	17	21	1	5	100	1	9	300.0	9
625	023_S_0625	m18	23	ADNI1	ADNI1	2008-01-11	LMCI	75.9	Male	6	Not Hisp/Latino	White	Married	0							5	25.67	39.67	10	17	21	0	4	100		12	300.0	15
625	023_S_0625	m24	23	ADNI1	ADNI1	2008-08-01	LMCI	75.9	Male	6	Not Hisp/Latino	White	Married	0							5	24.67	37.67	10	22	15	1	4	100	0	15		16
625	023_S_0625	m36	23	ADNI1	ADNI1	2009-10-20	LMCI	75.9	Male	6	Not Hisp/Latino	White	Married	0							12	31.33	44.33	10	15	9	1	3	100	0	7		25
626	021_S_0626	m06	21	ADNI1	ADNI1	2007-02-15	LMCI	83.2	Male	16	Not Hisp/Latino	White	Married	0	1.33474						1	14.67	22.67	7	23	23	1	5	100		30	121.0	0
626	021_S_0626	m12	21	ADNI1	ADNI1	2007-08-07	LMCI	83.2	Male	16	Not Hisp/Latino	White	Married	0	1.39201			650.3	373.5	37.04	1	11.67	19.67	8	25	19	4	6	100	3	31	81.0	0
626	021_S_0626	m18	21	ADNI1	ADNI1	2008-02-12	LMCI	83.2	Male	16	Not Hisp/Latino	White	Married	0	1.43028						1	10.67	18.67	8	25	19	2	5	100		39	67.0	0
626	021_S_0626	m24	21	ADNI1	ADNI1	2008-08-27	LMCI	83.2	Male	16	Not Hisp/Latino	White	Married	0	1.31978						2	15	23	8	23	24	3	6	100	5	36	80.0	3
626	021_S_0626	m36	21	ADNI1	ADNI1	2009-08-10	LMCI	83.2	Male	16	Not Hisp/Latino	White	Married	0	1.33176						2	9.33	17.33	7	24	25	4	6	85.7143	4	32	107.0	4
626	021_S_0626	m48	21	ADNIGO	ADNI1	2010-08-17	LMCI	83.2	Male	16	Not Hisp/Latino	White	Married	0	1.337		1.35894				3	15	25	8	25	16	2	2	50	0		92.0	4	17	3.125	3	2	2	2.66667	2.5	2.61538	3	2.33333	1.4	2.2	1.33333	2.33333	2.16667
627	037_S_0627	m06	37	ADNI1	ADNI1	2007-02-21	AD	58.4	Female	12	Not Hisp/Latino	White	Married	2	0.959889						5	13.33	23.33	9	25	25	0	5	100		26	300.0	20
627	037_S_0627	m12	37	ADNI1	ADNI1	2007-08-13	AD	58.4	Female	12	Not Hisp/Latino	White	Married	2	0.812871	2.3175		370.5	802.4	94.35	6	16.67	29.67	9	21	18	2	4	100	0	10	300.0	22
629	133_S_0629	bl	133	ADNI1	ADNI1	2006-07-19	LMCI	70.8	Male	20	Not Hisp/Latino	White	Married	2							0.5	11	18	7	29	34	1	7	100	5	32	59.0	0
629	133_S_0629	m06	133	ADNI1	ADNI1	2007-01-31	LMCI	70.8	Male	20	Not Hisp/Latino	White	Married	2							0.5	8.33	16.33	7	27	22	4	6	100		34	88.0	0
629	133_S_0629	m12	133	ADNI1	ADNI1	2007-07-24	LMCI	70.8	Male	20	Not Hisp/Latino	White	Married	2							1	10.67	17.67	6	27	28	2	6	100	4	36	93.0	0
631	137_S_0631	bl	137	ADNI1	ADNI1	2006-07-11	LMCI	77.1	Male	14	Not Hisp/Latino	White	Married	1							4	27.67	39.67	10	25	20	0	4	100	0	24	121.0	11
631	137_S_0631	m06	137	ADNI1	ADNI1	2007-01-08	LMCI	77.1	Male	14	Not Hisp/Latino	White	Married	1							8	19.67	31.67	10	22	10	2	3	100		30	145.0	11
631	137_S_0631	m12	137	ADNI1	ADNI1	2007-07-24	LMCI	77.1	Male	14	Not Hisp/Latino	White	Married	1							8	26	40	10	21	9	1	2	100	0	22	172.0	16
631	137_S_0631	m18	137	ADNI1	ADNI1	2008-01-08	LMCI	77.1	Male	14	Not Hisp/Latino	White	Married	1							9	36	49	10	20	10	3	3	100		21	300.0	28
631	137_S_0631	m36	137	ADNI1	ADNI1	2009-07-07	LMCI	77.1	Male	14	Not Hisp/Latino	White	Married	1							16	52			10	0	0			0	8		30
633	018_S_0633	bl	18	ADNI1	ADNI1	2006-07-17	AD	83.3	Male	11	Not Hisp/Latino	White	Married	1							5	24	38	10	20	13	1	3	100	0	0	300.0	12
633	018_S_0633	m06	18	ADNI1	ADNI1	2007-01-19	AD	83.3	Male	11	Not Hisp/Latino	White	Married	1							3	40.33	50.33	10	17	6	3	3	100		0	300.0	10
633	018_S_0633	m12	18	ADNI1	ADNI1	2007-07-17	AD	83.3	Male	11	Not Hisp/Latino	White	Married	1							4	35	50	10	15	18	1	4	100	0	0	300.0	10
638	133_S_0638	bl	133	ADNI1	ADNI1	2006-09-06	LMCI	83.1	Male	17	Not Hisp/Latino	White	Married	2				269.3	251.1	23.74	2.5	18.67	28.67	8	23	21	2	5	100	0	31	111.0	17
638	133_S_0638	m06	133	ADNI1	ADNI1	2007-03-01	LMCI	83.1	Male	17	Not Hisp/Latino	White	Married	2							2.5	23	33	8	23	15	1	3	100		30	170.0	19
638	133_S_0638	m12	133	ADNI1	ADNI1	2007-09-05	LMCI	83.1	Male	17	Not Hisp/Latino	White	Married	2				212.3	223.1	22.08	4.5	23.33	33.33	9	19	21	3	5	100	0	30	174.0	23
638	133_S_0638	m18	133	ADNI1	ADNI1	2008-03-06	LMCI	83.1	Male	17	Not Hisp/Latino	White	Married	2							4.5	28	40	10	18	16	1	4	100		22	265.0	27
638	133_S_0638	m24	133	ADNI1	ADNI1	2008-09-11	LMCI	83.1	Male	17	Not Hisp/Latino	White	Married	2							6	22.33	37.33	10	21	18	3	5	100	0	18	185.0	30
640	082_S_0640	bl	82	ADNI1	ADNI1	2006-07-25	CN	72.9	Female	20	Not Hisp/Latino	White	Widowed	0							0	6.33	9.33	3	30	42	7	2	18.1818	21	41	79.0	0
641	082_S_0641	bl	82	ADNI1	ADNI1	2006-08-18	LMCI	74.4	Male	14	Not Hisp/Latino	White	Married	1	1.14762						3.5	13.67	22.67	7	28	25	5	7	100	3	21	300.0	12
642	021_S_0642	bl	21	ADNI1	ADNI1	2006-07-26	AD	84.5	Male	16	Not Hisp/Latino	White	Married	0	1.19502						5	13.33	23.33	9	25	26	2	6	100	0	22	108.0	6
642	021_S_0642	m06	21	ADNI1	ADNI1	2007-01-24	AD	84.5	Male	16	Not Hisp/Latino	White	Married	0	1.17484						5	16.67	23.67	7	23	23	1	6	100		38	179.0	7
643	057_S_0643	bl	57	ADNI1	ADNI1	2006-07-12	CN	71.4	Female	15	Not Hisp/Latino	White	Married	2							0	3.67	5.67	2	29	53	8	2	14.2857	10	49	54.0	0
643	057_S_0643	m36	57	ADNI1	ADNI1	2009-07-22	CN	71.4	Female	15	Not Hisp/Latino	White	Married	2							0	1	2	1	30	56	10	3	20	15	51	70.0	0
644	027_S_0644	bl	27	ADNI1	ADNI1	2006-06-30	LMCI	75	Male	14	Not Hisp/Latino	White	Married	0				338.4	172.6	16.04	2.5	6.33	14.33	6	28	34	4	5	62.5	3	32	196.0	10
644	027_S_0644	m06	27	ADNI1	ADNI1	2007-01-05	LMCI	75	Male	14	Not Hisp/Latino	White	Married	0							2	7	13	5	29	33	1	4	50		33	150.0	4
644	027_S_0644	m12	27	ADNI1	ADNI1	2007-07-02	LMCI	75	Male	14	Not Hisp/Latino	White	Married	0							5	4.67	11.67	6	30	36	5	0	0	6	34	213.0	17
644	027_S_0644	m18	27	ADNI1	ADNI1	2008-01-08	LMCI	75	Male	14	Not Hisp/Latino	White	Married	0							3.5	7	13	5	29	26	0	3	50		34	273.0	12
644	027_S_0644	m24	27	ADNI1	ADNI1	2008-06-24	LMCI	75	Male	14	Not Hisp/Latino	White	Married	0							4	7.33	14.33	6	29	34	6	4	44.4444	9	27	185.0	9
644	027_S_0644	m36	27	ADNI1	ADNI1	2009-07-07	LMCI	75	Male	14	Not Hisp/Latino	White	Married	0							6	5.67	13.67	8	30	30	1	4	66.6667	3	32	130.0	18
644	027_S_0644	m48	27	ADNI1	ADNI1	2010-06-24	LMCI	75	Male	14	Not Hisp/Latino	White	Married	0							6	6.67	15.67	7	29	34	0	2	33.3333	6	27	206.0	21
644	027_S_0644	m60	27	ADNIGO	ADNI1	2011-06-23	LMCI	75	Male	14	Not Hisp/Latino	White	Married	0	1.1906		1.47042				7	11	19	6	26	26	2	5	83.3333	3		204.0	23	17	2.125	2	1.57143	2.4	3.5	2.5	2.28205	3.875	2.66667	2.33333	3.4	4	3.75	3.28947
647	021_S_0647	bl	21	ADNI1	ADNI1	2006-08-02	CN	72.8	Male	16	Not Hisp/Latino	White	Married	0	1.29334						0	4.33	5.33	1	30	49	7	3	23.0769	9	58	66.0	1
647	021_S_0647	m06	21	ADNI1	ADNI1	2007-02-09	CN	72.8	Male	16	Not Hisp/Latino	White	Married	0	1.25454						0	4.33	8.33	4	29	44	8	1	8.33333		59	87.0	1
647	021_S_0647	m12	21	ADNI1	ADNI1	2007-08-02	CN	72.8	Male	16	Not Hisp/Latino	White	Married	0	1.28628						0	1.67	2.67	1	30	45	4	3	27.2727	15	54	69.0	1
647	021_S_0647	m24	21	ADNI1	ADNI1	2008-08-20	CN	72.8	Male	16	Not Hisp/Latino	White	Married	0	1.28133						0	5.33	7.33	2	30	46	7	2	16.6667	15	57	47.0	1
648	116_S_0648	m06	116	ADNI1	ADNI1	2007-02-22	CN	71.5	Female	14	Not Hisp/Latino	White	Widowed	0	1.24732						0	7	10	2	29	44	7	5	41.6667		39	59.0	0
648	116_S_0648	m36	116	ADNI1	ADNI1	2009-08-05	CN	71.5	Female	14	Not Hisp/Latino	White	Widowed	0	1.26287						0	4.33	8.33	4	30	39	2	4	44.4444	15	39	66.0	0
649	116_S_0649	bl	116	ADNI1	ADNI1	2006-08-16	LMCI	86.7	Male	20	Not Hisp/Latino	White	Married	1				669.3	420.3	42.03	1	9.67	16.67	7	26	26	3	6	85.7143	3	37	107.0	5
649	116_S_0649	m06	116	ADNI1	ADNI1	2007-02-21	LMCI	86.7	Male	20	Not Hisp/Latino	White	Married	1							2.5	17.67	25.67	7	25	23	4	7	100		31	87.0	9
649	116_S_0649	m12	116	ADNI1	ADNI1	2007-08-08	LMCI	86.7	Male	20	Not Hisp/Latino	White	Married	1				585.8	431.4	42.21	3	12	20	8	24	30	2	7	100	0	30	131.0	11
649	116_S_0649	m18	116	ADNI1	ADNI1	2008-02-14	LMCI	86.7	Male	20	Not Hisp/Latino	White	Married	1							3.5	9	17	8	27	27	2	6	100		32	135.0	14
649	116_S_0649	m24	116	ADNI1	ADNI1	2008-08-06	LMCI	86.7	Male	20	Not Hisp/Latino	White	Married	1							4.5	12.67	20.67	7	26	27	3	7	100	0	33	81.0	15
653	006_S_0653	bl	6	ADNI1	ADNI1	2006-10-02	AD	73.4	Female	12	Not Hisp/Latino	White	Married	2	0.946504						6	21	30	6	20	30	6	5	55.5556	2	0		26
656	036_S_0656	bl	36	ADNI1	ADNI1	2006-07-27	LMCI	82.5	Male	13	Not Hisp/Latino	White	Married	1	1.23127						2	15.33	22.33	7	25	23	3	5	83.3333	4	39	173.0	0
656	036_S_0656	m06	36	ADNI1	ADNI1	2007-01-22	LMCI	82.5	Male	13	Not Hisp/Latino	White	Married	1	1.28303						1.5	9.67	15.67	6	24	25	1	3	60		39	80.0	1
656	036_S_0656	m12	36	ADNI1	ADNI1	2007-07-16	LMCI	82.5	Male	13	Not Hisp/Latino	White	Married	1	1.2212						2	18.33	25.33	7	23	23	3	6	100	1	34	111.0	1
656	036_S_0656	m18	36	ADNI1	ADNI1	2008-01-22	LMCI	82.5	Male	13	Not Hisp/Latino	White	Married	1	1.17861						2	15	22	7	22	20	2	4	80		43	96.0	3
656	036_S_0656	m24	36	ADNI1	ADNI1	2008-08-05	LMCI	82.5	Male	13	Not Hisp/Latino	White	Married	1	1.21072						2	18	28	8	23	19	1	4	100	1	40	99.0	2
656	036_S_0656	m36	36	ADNI1	ADNI1	2009-07-23	LMCI	82.5	Male	13	Not Hisp/Latino	White	Married	1	1.28221						2	15.67	24.67	8	22	27	4	6	85.7143	3	36	73.0	1
657	116_S_0657	bl	116	ADNI1	ADNI1	2006-09-07	CN	77.7	Female	13	Not Hisp/Latino	White	Married	0	1.19949			1697	182.7	15.06	0.5	10.33	15.33	5	29	39	5	4	40	9	52	119.0	0
657	116_S_0657	m06	116	ADNI1	ADNI1	2007-03-01	CN	77.7	Female	13	Not Hisp/Latino	White	Married	0	1.27565						0	5.33	7.33	2	28	35	3	7	100		54	99.0	1
657	116_S_0657	m24	116	ADNI1	ADNI1	2008-09-09	CN	77.7	Female	13	Not Hisp/Latino	White	Married	0	1.23646						0	4	6	2	27	42	6	2	18.1818	14	52	89.0	0
658	014_S_0658	m06	14	ADNI1	ADNI1	2007-04-10	LMCI	72.1	Male	18	Not Hisp/Latino	White	Married	0							3	8.33	16.33	7	29	29	7	7	77.7778		49	62.0	11
658	014_S_0658	m12	14	ADNI1	ADNI1	2007-08-14	LMCI	72.1	Male	18	Not Hisp/Latino	White	Married	0							2	11	18	6	30	31	5	1	14.2857	6	49	60.0	11
658	014_S_0658	m18	14	ADNI1	ADNI1	2008-04-08	LMCI	72.1	Male	18	Not Hisp/Latino	White	Married	0							2	9	16	7	28	32	3	5	71.4286		63	299.0	10
658	014_S_0658	m24	14	ADNI1	ADNI1	2008-08-05	LMCI	72.1	Male	18	Not Hisp/Latino	White	Married	0							2	14	21	6	30	33	1	2	33.3333	5	53	60.0	11
658	014_S_0658	m36	14	ADNI1	ADNI1	2009-08-04	LMCI	72.1	Male	18	Not Hisp/Latino	White	Married	0				563.8	382.2	39.54	3.5	14.67	21.67	6	30	36	5	4	44.4444	5	33	150.0	11
5243	126_S_5243	m03	126	ADNI2	ADNI2	2013-10-09	SMC	71	Male	12	Not Hisp/Latino	White	Married	1
5243	126_S_5243	bl	126	ADNI2	ADNI2	2013-08-26	SMC	71	Male	12	Not Hisp/Latino	White	Married	1	1.33008		1.01231	1528	162.2	14.2	0	6	12	6	30	41	6	4	36.3636	10		88.0	0	27	1.875	2	1	1.8	1.66667	2.5	1.76923	1.625	1	1	1	1	1	1.12821
667	098_S_0667	bl	98	ADNI1	ADNI1	2006-07-26	LMCI	69	Male	20	Not Hisp/Latino	White	Married	1							2.5	13.67		10	28	21	5	2	33.3333	4	24	300.0	6
667	098_S_0667	m06	98	ADNI1	ADNI1	2007-02-20	LMCI	69	Male	20	Not Hisp/Latino	White	Married	1							2.5	18.33	27.33	8	23	14	2	1	25		17	196.0	11
667	098_S_0667	m12	98	ADNI1	ADNI1	2007-08-01	LMCI	69	Male	20	Not Hisp/Latino	White	Married	1							3.5	19.33	29.33	9	26	26	4	6	85.7143	3	26	226.0	8
667	098_S_0667	m18	98	ADNI1	ADNI1	2008-01-28	LMCI	69	Male	20	Not Hisp/Latino	White	Married	1							3.5	17.33	26.33	8	20	17	5	6	85.7143		25	300.0	13
667	098_S_0667	m24	98	ADNI1	ADNI1	2008-07-21	LMCI	69	Male	20	Not Hisp/Latino	White	Married	1							4	24	35	8	16	10	1	3	100	2	20	300.0	10
667	098_S_0667	m36	98	ADNI1	ADNI1	2009-07-22	LMCI	69	Male	20	Not Hisp/Latino	White	Married	1							4	29	44	10	23	9	1	2	100	4	16	300.0	6
667	098_S_0667	m48	98	ADNIGO	ADNI1	2010-07-29	LMCI	69	Male	20	Not Hisp/Latino	White	Married	1	0.786309		1.3364				10	42	56	9	9	2	1	1	100				14									3.28571	3.88889	2.57143	2.4	3.66667	3.25	3.23684
5242	019_S_5242	m24	19	ADNI2	ADNI2	2015-08-05	SMC	67.2	Male	20	Not Hisp/Latino	White	Married	0			0.921618				0	1	2	0	29	58	5	1	7.14286	15		103.0	0	25	1.25	1.11111	1	1	1	1	1.07692	1.125	1	1	1	1	1.75	1.10256
668	137_S_0668	m06	137	ADNI1	ADNI1	2007-03-06	LMCI	73.5	Male	12	Not Hisp/Latino	White	Married	0							1	7.67	15.67	5	29	32	3	6	75		27	102.0	2
668	137_S_0668	m12	137	ADNI1	ADNI1	2007-09-11	LMCI	73.5	Male	12	Not Hisp/Latino	White	Married	0							1	7.67	17.67	8	28	34	3	5	62.5	7	28	77.0	3
668	137_S_0668	m36	137	ADNI1	ADNI1	2009-08-24	LMCI	73.5	Male	12	Not Hisp/Latino	White	Married	0							0	6.67	16.67	8	30	41	4	5	55.5556	8	26	98.0	0
5242	019_S_5242	m06	19	ADNI2	ADNI2	2014-01-14	SMC	67.2	Male	20	Not Hisp/Latino	White	Married	0							0	3	5	1	29	50	6	4	33.3333			97.0	1	23	1.5	1.11111	1	1	1	1	1.12821	2.125	1	1.57143	1.6	1.16667	1.75	1.51282
669	137_S_0669	bl	137	ADNI1	ADNI1	2006-08-22	LMCI	63.6	Male	13	Not Hisp/Latino	White	Married	1	1.30075						1	10.33	18.33	7	24	35	4	5	55.5556	4	50	86.0	0
669	137_S_0669	m06	137	ADNI1	ADNI1	2007-02-26	LMCI	63.6	Male	13	Not Hisp/Latino	White	Married	1	1.44389						0	6.67	11.67	4	29	25	6	4	57.1429		40	85.0	0
669	137_S_0669	m12	137	ADNI1	ADNI1	2007-08-27	LMCI	63.6	Male	13	Not Hisp/Latino	White	Married	1	1.23634	2.0375					1	5.67	10.67	4	28	33	8	10	100	11	45	97.0	0
669	137_S_0669	m18	137	ADNI1	ADNI1	2008-02-29	LMCI	63.6	Male	13	Not Hisp/Latino	White	Married	1	1.3368						0	9.67	14.67	4	26	38	4	3	33.3333		41	68.0	0
669	137_S_0669	m36	137	ADNI1	ADNI1	2009-08-17	LMCI	63.6	Male	13	Not Hisp/Latino	White	Married	1	1.17057	2.07					1.5	7.33	14.33	6	29	44	6	3	27.2727	12	41	72.0	0
671	052_S_0671	bl	52	ADNI1	ADNI1	2006-07-05	LMCI	61	Female	12	Not Hisp/Latino	White	Married	1				578.9	328.2	35.23	1.5	14.67	24.67	9	27	31	4	7	87.5	0	52	78.0	1
671	052_S_0671	m06	52	ADNI1	ADNI1	2007-01-19	LMCI	61	Female	12	Not Hisp/Latino	White	Married	1							1	11.67	19.67	7	28	27	0	5	100		50	100.0	4
671	052_S_0671	m12	52	ADNI1	ADNI1	2007-07-04	LMCI	61	Female	12	Not Hisp/Latino	White	Married	1				484.5	331.5	34.96	2	11	20	9	25	30	1	7	100	0	53	83.0	1
671	052_S_0671	m18	52	ADNI1	ADNI1	2008-01-15	LMCI	61	Female	12	Not Hisp/Latino	White	Married	1							2	17	28	10	28	31	0	6	100		43	117.0	3
671	052_S_0671	m24	52	ADNI1	ADNI1	2008-09-04	LMCI	61	Female	12	Not Hisp/Latino	White	Married	1							2	13.33	23.33	9	24	30	1	7	100	0	43	63.0	3
671	052_S_0671	m36	52	ADNI1	ADNI1	2009-12-21	LMCI	61	Female	12	Not Hisp/Latino	White	Married	1				690.7	364.6	36.39	2	14.33	24.33	10	26	32	1	7	100	0	35	126.0	4
672	036_S_0672	bl	36	ADNI1	ADNI1	2006-08-01	CN	62	Female	12	Not Hisp/Latino	White	Married	0	1.48371			1631	207.9	19.13	0.5	3.33	5.33	2	30	44	2	3	33.3333	9	41	97.0	0
672	036_S_0672	m06	36	ADNI1	ADNI1	2007-02-07	CN	62	Female	12	Not Hisp/Latino	White	Married	0	1.38541						0	4.67	9.67	5	30	31	2	6	85.7143		41	68.0	0
672	036_S_0672	m12	36	ADNI1	ADNI1	2007-07-18	CN	62	Female	12	Not Hisp/Latino	White	Married	0				1641	199.2	17.67	0	4	6	2	29	40	5	10	100	16	50	63.0	0
672	036_S_0672	m24	36	ADNI1	ADNI1	2008-08-29	CN	62	Female	12	Not Hisp/Latino	White	Married	0	1.38127						0	6.67	10.67	4	30	42	5	3	27.2727	14	51	60.0	0
673	036_S_0673	bl	36	ADNI1	ADNI1	2006-08-01	LMCI	78.2	Male	16	Not Hisp/Latino	White	Married	2	1.26424			455.1	583.3	62.83	1	12	21	8	28	31	0	6	100	0	55	108.0	0
673	036_S_0673	m06	36	ADNI1	ADNI1	2007-02-07	LMCI	78.2	Male	16	Not Hisp/Latino	White	Married	2	1.23192						1	9.33	19.33	9	29	29	3	7	100		56	146.0	0
673	036_S_0673	m12	36	ADNI1	ADNI1	2007-07-18	LMCI	78.2	Male	16	Not Hisp/Latino	White	Married	2	1.27045			412.4	581.5	64.11	1	13.33	22.33	9	27	30	1	6	100	0	58	51.0	0
675	006_S_0675	bl	6	ADNI1	ADNI1	2006-10-18	LMCI	78.8	Female	18	Not Hisp/Latino	White	Married	0	1.11627						2	15	22	7	27	28	3	5	83.3333	1	36	73.0	3
677	032_S_0677	bl	32	ADNI1	ADNI1	2006-07-13	CN	70.8	Male	18	Not Hisp/Latino	White	Married	0				988.7	161.5	15.07	0	3	7	4	28	51	11	5	33.3333	12	56	53.0	0
677	032_S_0677	m06	32	ADNI1	ADNI1	2007-02-08	CN	70.8	Male	18	Not Hisp/Latino	White	Married	0							0	3.67	7.67	4	28	38	5	7	70		56	55.0	0
677	032_S_0677	m12	32	ADNI1	ADNI1	2007-07-12	CN	70.8	Male	18	Not Hisp/Latino	White	Married	0				1549	157.1	14.44	0	5	8	3	30	38	5	9	100	12	56	57.0	0
677	032_S_0677	m48	32	ADNI1	ADNI1	2010-07-29	CN	70.8	Male	18	Not Hisp/Latino	White	Married	0				1521	173.1	15.66	0	2.67	5.67	3	29	39	4	6	75	16	60	60.0	0
5242	019_S_5242	bl	19	ADNI2	ADNI2	2013-07-11	SMC	67.2	Male	20	Not Hisp/Latino	White	Married	0	1.35259		0.917943	1306	302.5	27.06	0	5	8	2	29	55	3	3	27.2727	17		119.0	0	28	1.25	1.22222	1	1	1	1	1.10256	1.5	1	1	1	1	2	1.20513
679	041_S_0679	bl	41	ADNI1	ADNI1	2006-08-04	LMCI	62.9	Male	18	Not Hisp/Latino	White	Married	0	1.42776						0.5	7.33	12.33	5	29	37	6	6	54.5455	8	60	40.0	0
679	041_S_0679	m06	41	ADNI1	ADNI1	2007-02-09	LMCI	62.9	Male	18	Not Hisp/Latino	White	Married	0	1.42481						0	7.67	10.67	3	30	34	7	2	20		61	57.0	0
679	041_S_0679	m12	41	ADNI1	ADNI1	2007-08-13	LMCI	62.9	Male	18	Not Hisp/Latino	White	Married	0	1.46209	1.3075					0.5	4.33	5.33	1	30	42	4	6	60	11	58	66.0	0
679	041_S_0679	m18	41	ADNI1	ADNI1	2008-01-31	LMCI	62.9	Male	18	Not Hisp/Latino	White	Married	0	1.41336						0.5	5	8	3	30	35	4	3	33.3333		53	48.0	0
679	041_S_0679	m24	41	ADNI1	ADNI1	2008-08-05	LMCI	62.9	Male	18	Not Hisp/Latino	White	Married	0	1.44361	1.2825					1	2.67	5.67	3	30	36	5	3	33.3333	11	56	46.0	1
679	041_S_0679	m36	41	ADNI1	ADNI1	2009-07-27	LMCI	62.9	Male	18	Not Hisp/Latino	White	Married	0	1.50026	1.2925					0.5	1.67		2	30	45	6	3	27.2727	13	55	32.0	0
679	041_S_0679	m48	41	ADNI1	ADNI1	2010-07-27	LMCI	62.9	Male	18	Not Hisp/Latino	White	Married	0							0.5	4.67	8.67	4	30	39	7	6	54.5455	11	52	30.0	2
5241	023_S_5241	bl	23	ADNI2	ADNI2	2013-10-25	AD	87.8	Male	16	Not Hisp/Latino	White	Married	0	1.02307		0.927626	1033	343.7	26.32	7	24	35	10	22	27	1	5	100	0		149.0	22	14	1.625	1.22222	1.14286	1.8	1.2	1.66667	1.40541	3.875	2.44444	4	3.4	3.33333	4	3.4359
5240	018_S_5240	bl	18	ADNI2	ADNI2	2013-08-26	AD	62.7	Female	20	Not Hisp/Latino	White	Married	0	1.3506		1.03573				2	18	27	5	20	34	5	10	100	1		300.0	4	17	4	3.77778	3	3.2	3.83333	4	3.65789	1.375	2	1.28571	1.2	1.5	1	1.46154
5237	021_S_5237	m24	21	ADNI2	ADNI2	2015-07-15	SMC	80.3	Male	19	Not Hisp/Latino	White	Married	1							0	7	10	2	30	48	8	4	30.7692	12		71.0	0	25	2.25	1.44444	2.14286	1.6	1.66667	1.75	1.82051	1.375	1.77778	1.14286	1.2	1.4	1.25	1.39474
681	006_S_0681	bl	6	ADNI1	ADNI1	2006-09-20	CN	76.8	Female	19	Not Hisp/Latino	White	Married	1							0	1	2	0	30	57	7	0	0	20	51	96.0	0
681	006_S_0681	m06	6	ADNI1	ADNI1	2007-03-30	CN	76.8	Female	19	Not Hisp/Latino	White	Married	1							0	5.67	6.67	0	30	68	6	0	0		53	48.0	0
681	006_S_0681	m12	6	ADNI1	ADNI1	2007-10-18	CN	76.8	Female	19	Not Hisp/Latino	White	Married	1							0	1	1	0	30	71	4	0	0	23	48	62.0	0
681	006_S_0681	m24	6	ADNI1	ADNI1	2008-10-17	CN	76.8	Female	19	Not Hisp/Latino	White	Married	1							0	1	2	0	28	70	4	13	86.6667	24	40	63.0	0
682	018_S_0682	bl	18	ADNI1	ADNI1	2006-07-25	AD	68	Male	16	Not Hisp/Latino	White	Married	1	0.976069						5	20.33	32.33	10	26	16	0	3	100	0	22	300.0	10
682	018_S_0682	m06	18	ADNI1	ADNI1	2007-02-02	AD	68	Male	16	Not Hisp/Latino	White	Married	1	0.933543						4	25	36	9	23	20	0	3	100		24	149.0	19
682	018_S_0682	m12	18	ADNI1	ADNI1	2007-07-31	AD	68	Male	16	Not Hisp/Latino	White	Married	1	0.901552	2.045					4.5	22.67	33.67	10	22	13	1	3	100	0	20	223.0	20
682	018_S_0682	m24	18	ADNI1	ADNI1	2008-07-22	AD	68	Male	16	Not Hisp/Latino	White	Married	1							6	42.67	57.67	10	14								26
684	127_S_0684	bl	127	ADNI1	ADNI1	2006-08-08	CN	77.4	Female	20	Not Hisp/Latino	Asian	Married	0							0	2.33	5.33	3	29	51	7	2	15.3846	16	64	39.0	0
684	127_S_0684	m06	127	ADNI1	ADNI1	2007-02-19	CN	77.4	Female	20	Not Hisp/Latino	Asian	Married	0							0	0.67	0.67	0	30	64	3	1	6.66667		55	44.0	1
5237	021_S_5237	m06	21	ADNI2	ADNI2	2014-01-14	SMC	80.3	Male	19	Not Hisp/Latino	White	Married	1							0	6	9	2	30	39	5	5	50			85.0	0	27	2.125	1.66667	1.28571	1.8	1.33333	1.75	1.66667	1.25	1.55556	1.14286	1.2	1.5	1.25	1.33333
686	137_S_0686	bl	137	ADNI1	ADNI1	2006-08-07	CN	72	Male	20	Not Hisp/Latino	White	Married	0	1.61854			657.6	159.4	13.56	0	10	11	0	29	34	10	4	33.3333	10	49	78.0	0
686	137_S_0686	m06	137	ADNI1	ADNI1	2007-02-12	CN	72	Male	20	Not Hisp/Latino	White	Married	0	1.41223						0	3.67	6.67	3	29	48	8	4	30.7692		52	77.0	0
686	137_S_0686	m12	137	ADNI1	ADNI1	2007-08-20	CN	72	Male	20	Not Hisp/Latino	White	Married	0	1.64136			958.6	166.7	14.75	0	2.33	3.33	1	30	43	11	3	21.4286	14	52	64.0	0
686	137_S_0686	m24	137	ADNI1	ADNI1	2008-08-04	CN	72	Male	20	Not Hisp/Latino	White	Married	0	1.48654			755.4	166	14.08	0	4	6	1	30	43	7	2	16.6667	16	59	62.0	0
686	137_S_0686	m36	137	ADNI1	ADNI1	2009-07-28	CN	72	Male	20	Not Hisp/Latino	White	Married	0	1.47109						0	4.67	7.67	3	27	42	9	2	15.3846	17	54	72.0	0
689	012_S_0689	bl	12	ADNI1	ADNI1	2006-07-19	AD	63.6	Male	12	Not Hisp/Latino	White	Married	2							3	20.33	32.33	10	22	14	0	3	100	0	1	300.0	11
689	012_S_0689	m06	12	ADNI1	ADNI1	2007-01-10	AD	63.6	Male	12	Not Hisp/Latino	White	Married	2							5	24	37	10	19	15	2	4	100		3	300.0	10
689	012_S_0689	m24	12	ADNI1	ADNI1	2008-07-15	AD	63.6	Male	12	Not Hisp/Latino	White	Married	2							7	46.67	61.67	10	10	10	-1	2	100	0	0	300.0	23
690	062_S_0690	m06	62	ADNI1	ADNI1	2007-01-22	AD	79.6	Male	20	Not Hisp/Latino	White	Married	1	1.17837						3.5	21.67	32.67	10	26	29	1	6	100		27	108.0	7
690	062_S_0690	m12	62	ADNI1	ADNI1	2007-07-25	AD	79.6	Male	20	Not Hisp/Latino	White	Married	1	1.09372			925.8	360.5	34.19	3	20.67	29.67	8	26	18	3	5	100	0	22	114.0	20
695	136_S_0695	bl	136	ADNI1	ADNI1	2006-09-25	LMCI	74.3	Male	16	Not Hisp/Latino	White	Married	1	1.16649						0.5	14.67	23.67	8	25	26	2	6	100	1	30	291.0	1
695	136_S_0695	m06	136	ADNI1	ADNI1	2007-04-03	LMCI	74.3	Male	16	Not Hisp/Latino	White	Married	1	1.14832						2	15	26	9	24	26	3	6	85.7143		23	282.0	2
695	136_S_0695	m36	136	ADNI1	ADNI1	2009-09-22	LMCI	74.3	Male	16	Not Hisp/Latino	White	Married	1	0.976711						7	26.67	38.67	10	17	8	1	2	100	0	0		25
695	136_S_0695	m48	136	ADNIGO	ADNI1	2010-11-16	LMCI	74.3	Male	16	Not Hisp/Latino	White	Married	1							14	49	64	10	9	7	1	2	100	0			30	1								4	4	4	3.8	4	4	3.97436
696	141_S_0696	m12	141	ADNI1	ADNI1	2007-09-12	AD	74	Female	12	Not Hisp/Latino	Black	Married	1							7	31.33	44.33	10	22	21	3	5	100	0	0	0.0	20
698	007_S_0698	bl	7	ADNI1	ADNI1	2006-08-23	LMCI	74.3	Male	18	Not Hisp/Latino	White	Married	1	1.17573						1.5	10	18	7	29	31	7	4	44.4444	5	35	102.0	1
698	007_S_0698	m06	7	ADNI1	ADNI1	2007-03-15	LMCI	74.3	Male	18	Not Hisp/Latino	White	Married	1	1.14399						1.5	6.33	11.33	4	29	27	2	3	42.8571		38	108.0	2
698	007_S_0698	m12	7	ADNI1	ADNI1	2007-08-13	LMCI	74.3	Male	18	Not Hisp/Latino	White	Married	1	1.18852	2.075					1.5	7.67	11.67	4	29	28	5	5	62.5	4	36	90.0	4
698	007_S_0698	m18	7	ADNI1	ADNI1	2008-03-19	LMCI	74.3	Male	18	Not Hisp/Latino	White	Married	1	1.2367						1.5	6.33	11.33	4	29	20	2	4	80		33	81.0	4
698	007_S_0698	m24	7	ADNI1	ADNI1	2008-08-28	LMCI	74.3	Male	18	Not Hisp/Latino	White	Married	1	1.13779	2.3575					2	10	17	6	29	31	5	4	44.4444	11	32	113.0	3
698	007_S_0698	m36	7	ADNI1	ADNI1	2009-08-27	LMCI	74.3	Male	18	Not Hisp/Latino	White	Married	1	1.14175	2.2125					1.5	6.33	11.33	3	30	21	6	6	85.7143	9	29	99.0	2
698	007_S_0698	m48	7	ADNIGO	ADNI1	2010-08-25	LMCI	74.3	Male	18	Not Hisp/Latino	White	Married	1	1.13071		1.60054				1.5	8	14	5	28	16	2	2	50	9		57.0	3	24	2.125	2.22222	1.71429	1.4	2.5	2.5	2.07692	2.25	2.44444	1.42857	1.4	1.66667	2.5	1.97436
702	016_S_0702	bl	16	ADNI1	ADNI1	2006-08-23	LMCI	85	Male	16	Not Hisp/Latino	White	Married	1							1	8.67	14.67	5	27	19	0	0	0	6	41	78.0	0
702	016_S_0702	m06	16	ADNI1	ADNI1	2007-02-21	LMCI	85	Male	16	Not Hisp/Latino	White	Married	1							1	7	11	3	26	12	-1	-4	-400		43	66.0	0
702	016_S_0702	m12	16	ADNI1	ADNI1	2007-11-06	LMCI	85	Male	16	Not Hisp/Latino	White	Married	1							1	10.67	17.67	6	27	31	4	6	66.6667	4	31	112.0	0
702	016_S_0702	m18	16	ADNI1	ADNI1	2008-02-25	LMCI	85	Male	16	Not Hisp/Latino	White	Married	1							3	8.33	15.33	5	28	22	1	0	0		34	104.0	6
702	016_S_0702	m24	16	ADNI1	ADNI1	2008-08-21	LMCI	85	Male	16	Not Hisp/Latino	White	Married	1							3.5	12	19	5	28	19	2	5	100	6	26	155.0	11
702	016_S_0702	m48	16	ADNIGO	ADNI1	2010-08-31	LMCI	85	Male	16	Not Hisp/Latino	White	Married	1	1.02629		1.54321				6.5	9	19	7	26	17	3	4	100	1		190.0	19	21	3.28571	1.57143	1	1	1	1	1.55556	3	2.22222	1.33333	3.4	3.8	3.5	2.75676
5237	021_S_5237	m03	21	ADNI2	ADNI2	2013-09-30	SMC	80.3	Male	19	Not Hisp/Latino	White	Married	1
708	126_S_0708	bl	126	ADNI1	ADNI1	2006-07-26	LMCI	76.4	Male	16	Not Hisp/Latino	White	Married	1	1.28008						1	9.67	14.67	5	29	22	4	6	85.7143	7	39	130.0	5
708	126_S_0708	m06	126	ADNI1	ADNI1	2007-01-25	LMCI	76.4	Male	16	Not Hisp/Latino	White	Married	1	1.24889						2.5	13	20	6	27	16	0	2	66.6667		46	89.0	6
708	126_S_0708	m12	126	ADNI1	ADNI1	2007-07-16	LMCI	76.4	Male	16	Not Hisp/Latino	White	Married	1	1.21501						1	9.67	16.67	6	27	19	2	3	60	1	46	54.0	6
708	126_S_0708	m18	126	ADNI1	ADNI1	2008-01-23	LMCI	76.4	Male	16	Not Hisp/Latino	White	Married	1	1.1773						3	9.33	18.33	9	28	15	1	2	66.6667		43	64.0	6
708	126_S_0708	m24	126	ADNI1	ADNI1	2008-07-15	LMCI	76.4	Male	16	Not Hisp/Latino	White	Married	1							4	11.33	19.33	7	27	12	3	3	100	0	30	84.0	6
708	126_S_0708	m36	126	ADNI1	ADNI1	2009-07-27	LMCI	76.4	Male	16	Not Hisp/Latino	White	Married	1	1.20823						4.5	13.67	24.67	10	24	13	1	0	0	2	35	86.0	6
708	126_S_0708	m48	126	ADNI1	ADNI1	2010-07-12	LMCI	76.4	Male	16	Not Hisp/Latino	White	Married	1							6.5	19.33	30.33	9	24	9	3	3	100	0	25	261.0	28
709	126_S_0709	bl	126	ADNI1	ADNI1	2006-08-10	LMCI	83.8	Male	8	Not Hisp/Latino	White	Widowed	1	1.10833						1.5	7.33	15.33	5	30	28	0	1	25	0	18	267.0	9
709	126_S_0709	m06	126	ADNI1	ADNI1	2007-02-14	LMCI	83.8	Male	8	Not Hisp/Latino	White	Widowed	1	1.10811						1.5	11.67	19.67	6	28	23	4	6	85.7143		22	300.0	9
709	126_S_0709	m12	126	ADNI1	ADNI1	2007-08-15	LMCI	83.8	Male	8	Not Hisp/Latino	White	Widowed	1	1.09547						2	8.33	13.33	3	30	30	4	5	71.4286	3	16	289.0	10
709	126_S_0709	m18	126	ADNI1	ADNI1	2008-02-14	LMCI	83.8	Male	8	Not Hisp/Latino	White	Widowed	1	1.08307						2	19.67	26.67	7	29	21	2	5	100		26	255.0	10
709	126_S_0709	m36	126	ADNI1	ADNI1	2009-08-17	LMCI	83.8	Male	8	Not Hisp/Latino	White	Widowed	1	1.14521						3	9.33	20.33	10	28	29	3	4	66.6667	1	15	195.0	10
709	126_S_0709	m60	126	ADNIGO	ADNI1	2011-08-10	LMCI	83.8	Male	8	Not Hisp/Latino	White	Widowed	1	1.07907		1.61675				2	8	20	10	26	29	5	5	71.4286	2		237.0	13	19	2.75	2.88889	3.28571	3.2	3.66667	3.5	3.15385	1.875	1.77778	2.28571	1.4	2.6	3	2.07895
711	094_S_0711	m06	94	ADNI1	ADNI1	2007-02-13	CN	77.3	Male	18	Not Hisp/Latino	White	Married	0							0	3.67	4.67	1	29	41	5	2	20		45	69.0	0
711	094_S_0711	m24	94	ADNI1	ADNI1	2008-08-14	CN	77.3	Male	18	Not Hisp/Latino	White	Married	0							0	4.33	7.33	2	30	45	4	4	36.3636	19	51	66.0	0
712	012_S_0712	bl	12	ADNI1	ADNI1	2006-07-21	AD	76.6	Male	16	Not Hisp/Latino	White	Married	0	1.02104						4.5	18.67	27.67	7	25	25	3	4	66.6667	2	34	92.0	19
715	128_S_0715	bl	128	ADNI1	ADNI1	2006-07-26	LMCI	80	Female	13	Not Hisp/Latino	White	Divorced	0	1.12929						1.5	7.67	15.67	8	24	39	6	7	70	4	50	85.0	1
715	128_S_0715	m06	128	ADNI1	ADNI1	2007-01-25	LMCI	80	Female	13	Not Hisp/Latino	White	Divorced	0	1.06294						1.5	10	15	5	27	35	2	4	57.1429		42	91.0	0
715	128_S_0715	m12	128	ADNI1	ADNI1	2007-07-26	LMCI	80	Female	13	Not Hisp/Latino	White	Divorced	0							1	7.33	14.33	7	28	50	5	2	15.3846	5	47	75.0	0
717	141_S_0717	bl	141	ADNI1	ADNI1	2006-09-15	CN	76	Male	12	Not Hisp/Latino	White	Married	0				494.3	365.6	40.02	0	8.33	13.33	5	30	44	4	-2	-18.1818	6	32	150.0	1
717	141_S_0717	m06	141	ADNI1	ADNI1	2007-03-23	CN	76	Male	12	Not Hisp/Latino	White	Married	0							0.5	9	13	4	30	30	2	3	42.8571		37	60.0	2
717	141_S_0717	m12	141	ADNI1	ADNI1	2007-09-21	CN	76	Male	12	Not Hisp/Latino	White	Married	0								6.33	10.33	4	29	31	4	3	33.3333	10	60	94.0	0
717	141_S_0717	m24	141	ADNI1	ADNI1	2008-09-19	CN	76	Male	12	Not Hisp/Latino	White	Married	0							2	11.67	15.67	4	30	38	3	6	60	11	51	121.0	4
718	032_S_0718	bl	32	ADNI1	ADNI1	2006-08-28	LMCI	80.4	Female	18	Not Hisp/Latino	White	Widowed	0	1.45494			803.5	387.8	40.41	1	4	6	2	27	46	7	4	30.7692	6	46	82.0	0
718	032_S_0718	m06	32	ADNI1	ADNI1	2007-02-26	LMCI	80.4	Female	18	Not Hisp/Latino	White	Widowed	0	1.43407						1	3.67		4	28	35	3	3	37.5		42	95.0	0
718	032_S_0718	m12	32	ADNI1	ADNI1	2007-08-27	LMCI	80.4	Female	18	Not Hisp/Latino	White	Widowed	0	1.40786	1.98		833.1	408.1	42.04	1	7.33	12.33	4	30	37	2	-1	-12.5	4	43	113.0	0
718	032_S_0718	m24	32	ADNI1	ADNI1	2008-09-11	LMCI	80.4	Female	18	Not Hisp/Latino	White	Widowed	0				903.8	405	41.94	0.5	8.67	12.67	4	28	39	4	8	88.8889	6	45	146.0	0
720	012_S_0720	bl	12	ADNI1	ADNI1	2006-08-23	AD	77.4	Female	14	Not Hisp/Latino	White	Divorced	0	1.28301			738.9	216.3	18.57	4.5	21.33	34.33	10	23	26	2	5	83.3333	0	17	300.0	21
720	012_S_0720	m06	12	ADNI1	ADNI1	2007-02-15	AD	77.4	Female	14	Not Hisp/Latino	White	Divorced	0	1.08692						10	28.67	41.67	10	20	22	0	4	100		25	300.0	25
720	012_S_0720	m12	12	ADNI1	ADNI1	2007-08-27	AD	77.4	Female	14	Not Hisp/Latino	White	Divorced	0	1.07245			735.9	217.8	19.44	7	21.67	34.67	10	20	22	0	4	100	0	15	300.0	22
721	041_S_0721	bl	41	ADNI1	ADNI1	2006-09-25	LMCI	66.3	Male	20	Not Hisp/Latino	White	Married	2	1.10806						1	10.67	15.67	5	29	39	6	4	36.3636	5	39	94.0	0
721	041_S_0721	m06	41	ADNI1	ADNI1	2007-03-22	LMCI	66.3	Male	20	Not Hisp/Latino	White	Married	2	1.09047						1	10.67	14.67	3	28	29	7	5	50		35	126.0	9
5237	021_S_5237	bl	21	ADNI2	ADNI2	2013-07-10	SMC	80.3	Male	19	Not Hisp/Latino	White	Married	1	1.09967		1.58549	951.8	356.5	38.08	0	4	7	2	29	41	10	4	30.7692	9		115.0	1	25	1.75	1.44444	1.14286	1.6	1.5	2	1.53846	1.875	1.28571	1.14286	1.4	1.83333	1.75	1.54054
792	133_S_0792	m18	133	ADNI1	ADNI1	2008-03-17	LMCI	73.5	Male	16	Not Hisp/Latino	White	Married	0							0.5	6	11	5	30	33	3	4	50		40	56.0	0
5236	021_S_5236	m24	21	ADNI2	ADNI2	2015-07-24	SMC	85.3	Male	16	Not Hisp/Latino	White	Married	0							0	6	11	5	28	53	6	6	42.8571	13		90.0	0	24	3.375	2.75	2	2	2.33333	3.75	2.68421	2	1.44444	1	1	1	1	1.28947
723	033_S_0723	bl	33	ADNI1	ADNI1	2006-08-02	LMCI	79.1	Male	12	Not Hisp/Latino	White	Married	0	0.985245			692.3	188.7	18.02	2	9.33	16.33	5	25	32	4	1	12.5	2	9	300.0	4
723	033_S_0723	m06	33	ADNI1	ADNI1	2007-02-16	LMCI	79.1	Male	12	Not Hisp/Latino	White	Married	0	0.984345						3	8.33	18.33	7	25	31	6	4	44.4444		5	300.0	3
724	033_S_0724	m06	33	ADNI1	ADNI1	2007-02-16	AD	78.6	Male	20	Not Hisp/Latino	White	Married	0							4.5	17	27	7	25	11	2	2	66.6667		18	300.0	20
724	033_S_0724	m24	33	ADNI1	ADNI1	2008-09-03	AD	78.6	Male	20	Not Hisp/Latino	White	Married	0				796.5	349.3	33.95	12	41.67	55.67	9	6	1	1	1	100	1		300.0	26
725	033_S_0725	bl	33	ADNI1	ADNI1	2006-08-02	LMCI	80.9	Male	20	Not Hisp/Latino	White	Married	1				566.7	210.3	21.53	1	11	18	6	28	29	3	5	71.4286	2	50	84.0	3
725	033_S_0725	m06	33	ADNI1	ADNI1	2007-02-09	LMCI	80.9	Male	20	Not Hisp/Latino	White	Married	1							3	8	14	5	30	29	2	7	100		43	103.0	5
725	033_S_0725	m12	33	ADNI1	ADNI1	2007-08-10	LMCI	80.9	Male	20	Not Hisp/Latino	White	Married	1				648.8	231.5	23.19	2.5	10	19	8	26	36	1	7	100	2	33	95.0	4
725	033_S_0725	m18	33	ADNI1	ADNI1	2008-02-20	LMCI	80.9	Male	20	Not Hisp/Latino	White	Married	1							3.5	13	25	10	26	29	-2	4	100		41	117.0	13
725	033_S_0725	m24	33	ADNI1	ADNI1	2008-08-06	LMCI	80.9	Male	20	Not Hisp/Latino	White	Married	1							2.5	13	22	7	24	26	4	8	100	0	31	82.0	16
726	141_S_0726	bl	141	ADNI1	ADNI1	2006-09-13	CN	81	Male	17	Not Hisp/Latino	White	Married	1				493.4	264.1	24.16	0	11	17	6	28	45	9	7	53.8462	10	45	89.0	0
726	141_S_0726	m06	141	ADNI1	ADNI1	2007-03-02	CN	81	Male	17	Not Hisp/Latino	White	Married	1							0	9	15	5	30	26	5	1	12.5		48	108.0	1
726	141_S_0726	m12	141	ADNI1	ADNI1	2007-11-14	CN	81	Male	17	Not Hisp/Latino	White	Married	1																			0
727	133_S_0727	bl	133	ADNI1	ADNI1	2006-09-20	LMCI	69.2	Female	12	Not Hisp/Latino	White	Married	2							1	11	19	7	26	33	1	4	57.1429	4	32	230.0	4
727	133_S_0727	m06	133	ADNI1	ADNI1	2007-03-14	LMCI	69.2	Female	12	Not Hisp/Latino	White	Married	2							1	9.67	17.67	7	28	30	3	5	71.4286		31	224.0	8
727	133_S_0727	m24	133	ADNI1	ADNI1	2008-09-24	LMCI	69.2	Female	12	Not Hisp/Latino	White	Married	2							4	11	22	9	19	19	2	5	100	7	27	262.0	16
729	002_S_0729	bl	2	ADNI1	ADNI1	2006-08-02	LMCI	65.1	Female	16	Not Hisp/Latino	White	Married	1				957.8	316.9	31.69	0.5	6.67	14.67	8	27	38	4	9	100	1	42	73.0	7
729	002_S_0729	m06	2	ADNI1	ADNI1	2007-02-22	LMCI	65.1	Female	16	Not Hisp/Latino	White	Married	1							0.5	8	17	7	27	36	1	5	71.4286		53	150.0	5
729	002_S_0729	m12	2	ADNI1	ADNI1	2007-09-05	LMCI	65.1	Female	16	Not Hisp/Latino	White	Married	1				785.4	308.4	29.71	3	11.67	21.67	9	23	44	1	9	100	0	47	78.0	9
729	002_S_0729	m36	2	ADNI1	ADNI1	2009-08-13	LMCI	65.1	Female	16	Not Hisp/Latino	White	Married	1				571.5	321.1	31.66	2	12	21	8	23	30	3			1	43	300.0	1
5236	021_S_5236	m06	21	ADNI2	ADNI2	2014-01-13	SMC	85.3	Male	16	Not Hisp/Latino	White	Married	0							0	5	9	3	30	40	4	5	55.5556			69.0	0	28	3.5	2.88889	1.14286	1	2	3	2.33333	2	1.11111	1.28571	1.4	1	1.5	1.38462
730	062_S_0730	m06	62	ADNI1	ADNI1	2007-02-07	AD	70.6	Female	14	Not Hisp/Latino	White	Married	1	0.845134						4.5	26.67	38.67	10	18	16	3	5	100		28	190.0	17
730	062_S_0730	m12	62	ADNI1	ADNI1	2007-08-13	AD	70.6	Female	14	Not Hisp/Latino	White	Married	1	0.821411						6	35.67	47.67	10	16	6	3	3	100	0	20	300.0	22
730	062_S_0730	m24	62	ADNI1	ADNI1	2008-07-29	AD	70.6	Female	14	Not Hisp/Latino	White	Married	1	0.73913						10	55	68	10	8	1	1	1	100	0	17	300.0	24
731	006_S_0731	bl	6	ADNI1	ADNI1	2006-09-05	CN	71.5	Male	18	Not Hisp/Latino	White	Married	0	1.44731			744.2	277.9	27.56	0	2.33	5.33	2	30	50	8	2	15.3846	12	43	113.0	0
731	006_S_0731	m06	6	ADNI1	ADNI1	2007-03-12	CN	71.5	Male	18	Not Hisp/Latino	White	Married	0	1.42192						0	3.33	4.33	0	29	55	6	2	15.3846		54	67.0	0
731	006_S_0731	m12	6	ADNI1	ADNI1	2007-08-31	CN	71.5	Male	18	Not Hisp/Latino	White	Married	0	1.50176	1.975		615.7	299.1	30.97		0.33	0.33	0	29	49	12	1	6.66667	19	47	68.0	0
731	006_S_0731	m24	6	ADNI1	ADNI1	2008-09-26	CN	71.5	Male	18	Not Hisp/Latino	White	Married	0	1.43065	1.825						3.67	5.67	2	29	52	9	-2	-15.3846	15	52	61.0
731	006_S_0731	m48	6	ADNIGO	ADNI1	2011-01-17	CN	71.5	Male	18	Not Hisp/Latino	White	Married	0							0	7	9	2	29	66	6	0	0	12		56.0	0	27	1.875	1.77778	1.14286	1.2	1.16667	2	1.53846	1	1	1	1	1	1	1
5236	021_S_5236	m03	21	ADNI2	ADNI2	2013-07-30	SMC	85.3	Male	16	Not Hisp/Latino	White	Married	0
733	033_S_0733	bl	33	ADNI1	ADNI1	2006-07-31	AD	57.1	Female	14	Not Hisp/Latino	White	Married	2				711.9	456.8	45.2	4	11.33	20.33	8	23	39	5	3	30	2	15	300.0	11
733	033_S_0733	m06	33	ADNI1	ADNI1	2007-02-02	AD	57.1	Female	14	Not Hisp/Latino	White	Married	2							3.5	13	24	9	24	31	2	6	85.7143		14	300.0	17
733	033_S_0733	m12	33	ADNI1	ADNI1	2007-08-10	AD	57.1	Female	14	Not Hisp/Latino	White	Married	2				685	406.5	40.06	4	20.67	34.67	10	20	26	1	6	100	0	5	0.0	13
733	033_S_0733	m24	33	ADNI1	ADNI1	2008-08-08	AD	57.1	Female	14	Not Hisp/Latino	White	Married	2							6	31	45	10	16	20	1	4	100	1	0	0.0	19
734	033_S_0734	bl	33	ADNI1	ADNI1	2006-08-04	CN	72.6	Male	18	Not Hisp/Latino	White	Married	0	1.25065						0	10	12	2	30	36	6	9	100	17	38	62.0	0
734	033_S_0734	m06	33	ADNI1	ADNI1	2007-02-16	CN	72.6	Male	18	Not Hisp/Latino	White	Married	0	1.25553						0	6	11	3	29	26	0	1	25		42	68.0	0
734	033_S_0734	m12	33	ADNI1	ADNI1	2007-08-08	CN	72.6	Male	18	Not Hisp/Latino	White	Married	0	1.24838						0	5	9	4	30	37	8	8	72.7273	16	43	55.0	0
734	033_S_0734	m24	33	ADNI1	ADNI1	2008-08-08	CN	72.6	Male	18	Not Hisp/Latino	White	Married	0	1.21182						0	11	18	6	30	33	5	9	100	12	43	51.0	0
734	033_S_0734	m36	33	ADNI1	ADNI1	2009-08-05	CN	72.6	Male	18	Not Hisp/Latino	White	Married	0	1.20261						0	7.67	14.67	6	29	30	2	7	100	19	42	58.0	0
734	033_S_0734	m48	33	ADNI1	ADNI1	2010-08-04	CN	72.6	Male	18	Not Hisp/Latino	White	Married	0	1.19652						0	9.33	12.33	2	29	36	5	3	33.3333	12	48	49.0	0
5236	021_S_5236	bl	21	ADNI2	ADNI2	2013-07-11	SMC	85.3	Male	16	Not Hisp/Latino	White	Married	0	1.26807		1.09668	1141	427.3	40.99	0	2	8	5	28	49	4	6	54.5455	12		85.0	0	24	2.75	2.55556	1.28571	1	1.66667	1.5	1.92308	1.5	1	1.14286	1	1	1	1.12821
739	033_S_0739	bl	33	ADNI1	ADNI1	2006-07-31	AD	82.8	Male	15	Not Hisp/Latino	White	Married	1				1066	413	39.06	4	13.33	24.33	9	26	24	3	5	71.4286	2	25	118.0	11
739	033_S_0739	m06	33	ADNI1	ADNI1	2007-02-12	AD	82.8	Male	15	Not Hisp/Latino	White	Married	1							4.5	10	20	8	27	24	1	5	100		31	118.0	14
739	033_S_0739	m12	33	ADNI1	ADNI1	2007-08-06	AD	82.8	Male	15	Not Hisp/Latino	White	Married	1				950.2	418.3	39.51	4	14.67	25.67	9	25	22	2	6	100	2	29	244.0	13
739	033_S_0739	m24	33	ADNI1	ADNI1	2008-08-25	AD	82.8	Male	15	Not Hisp/Latino	White	Married	1				1054	435.6	41.32	4.5	14	24	8	22	31	1	5	100	1	27	154.0	12
740	128_S_0740	bl	128	ADNI1	ADNI1	2006-08-21	AD	72.2	Male	15	Not Hisp/Latino	White	Married	1	1.05712						2.5	18.33	28.33	8	22	22	3	5	83.3333	1	28	152.0	5
740	128_S_0740	m06	128	ADNI1	ADNI1	2007-02-12	AD	72.2	Male	15	Not Hisp/Latino	White	Married	1	1.07033						2.5	18.33	27.33	7	25	15	3	5	100		36	200.0	0
740	128_S_0740	m12	128	ADNI1	ADNI1	2007-08-15	AD	72.2	Male	15	Not Hisp/Latino	White	Married	1	1.19697						2.5	23.67	34.67	10	20	23	2	6	100	0	32	164.0	7
741	033_S_0741	bl	33	ADNI1	ADNI1	2006-07-31	CN	80.3	Female	18	Not Hisp/Latino	White	Divorced	1	1.30663						0	7.67	10.67	3	28	37	7	1	10	11	54	86.0	0
741	033_S_0741	m06	33	ADNI1	ADNI1	2007-02-09	CN	80.3	Female	18	Not Hisp/Latino	White	Divorced	1	1.32263						0	12.67	18.67	5	30	43	5	3	27.2727		49	80.0	0
741	033_S_0741	m12	33	ADNI1	ADNI1	2007-08-10	CN	80.3	Female	18	Not Hisp/Latino	White	Divorced	1	1.32802						0	11.67	14.67	3	30	33	8	3	27.2727	16	56	56.0	0
741	033_S_0741	m24	33	ADNI1	ADNI1	2008-08-08	CN	80.3	Female	18	Not Hisp/Latino	White	Divorced	1	1.31481						0	4.67	6.67	2	30	51	8	1	7.69231	14	52	55.0	0
741	033_S_0741	m36	33	ADNI1	ADNI1	2009-08-26	CN	80.3	Female	18	Not Hisp/Latino	White	Divorced	1	1.32171						0	8	11	3	30	46	7	1	8.33333	16	59	54.0	0
741	033_S_0741	m48	33	ADNI1	ADNI1	2010-08-04	CN	80.3	Female	18	Not Hisp/Latino	White	Divorced	1	1.30484						0.5	5.33	7.33	2	30	51	6	0	0	20	55	57.0	0
5235	033_S_5235	m24	33	ADNI2	ADNI2	2015-07-31	SMC	68	Female	18	Not Hisp/Latino	White	Married	0
5235	033_S_5235	m06	33	ADNI2	ADNI2	2014-01-15	SMC	68	Female	18	Not Hisp/Latino	White	Married	0							0	5	7	1	29	46	5	2	18.1818			76.0	0	24	1.75	1.22222	1	1	1.16667	1.75	1.30769	1.125	1	1.14286	1	1.16667	1	1.07692
5235	033_S_5235	m03	33	ADNI2	ADNI2	2013-09-20	SMC	68	Female	18	Not Hisp/Latino	White	Married	0
5235	033_S_5235	bl	33	ADNI2	ADNI2	2013-07-17	SMC	68	Female	18	Not Hisp/Latino	White	Married	0	1.34567		1.00672	1234	189.4	15.61	0	4	9	5	28	59	6	4	26.6667	17		78.0	0	28	2.375	1.33333	1.14286	1.2	1	2.25	1.53846	1	1	1.14286	1	1	1	1.02564
747	100_S_0747	bl	100	ADNI1	ADNI1	2006-09-07	AD	72.6	Male	18	Not Hisp/Latino	White	Married	1	1.03514						3	19.33	31.33	10	25	24	2	3	60	8	23	300.0	11
747	100_S_0747	m06	100	ADNI1	ADNI1	2007-03-01	AD	72.6	Male	18	Not Hisp/Latino	White	Married	1	0.939595						7	24.67	35.67	9	26	14	-1	3	100		33	300.0	11
748	036_S_0748	bl	36	ADNI1	ADNI1	2006-08-28	LMCI	79.6	Male	16	Not Hisp/Latino	White	Married	1	1.01967			520.8	169.3	16.76	2	15.33	27.33	10	26	24	2	6	85.7143	2	33	143.0	13
748	036_S_0748	m06	36	ADNI1	ADNI1	2007-03-02	LMCI	79.6	Male	16	Not Hisp/Latino	White	Married	1	1.02264						3	23	36	10	25	27	-1	4	100		34	133.0	16
748	036_S_0748	m12	36	ADNI1	ADNI1	2007-08-17	LMCI	79.6	Male	16	Not Hisp/Latino	White	Married	1	1.01532			486.3	180	16.83	2.5	22	35	10	22	21	1	4	100	0	31	112.0	14
748	036_S_0748	m18	36	ADNI1	ADNI1	2008-03-07	LMCI	79.6	Male	16	Not Hisp/Latino	White	Married	1	0.98963						3.5	19.33	30.33	10	25	24	1	5	100		27	90.0	18
748	036_S_0748	m24	36	ADNI1	ADNI1	2008-08-27	LMCI	79.6	Male	16	Not Hisp/Latino	White	Married	1	0.956668			417.8	169.4	15.94	4	24.33	36.33	10	22	20	1	4	100	0	36	103.0	20
750	022_S_0750	bl	22	ADNI1	ADNI1	2006-08-25	LMCI	75.6	Female	12	Not Hisp/Latino	White	Divorced	1				533.1	577.5	53.41	2	8.67	13.67	3	27	36	8	10	100	4	32	205.0	1
750	022_S_0750	m06	22	ADNI1	ADNI1	2007-03-06	LMCI	75.6	Female	12	Not Hisp/Latino	White	Divorced	1							1	10.67	19.67	6	26	21	7	7	100		20	300.0	1
750	022_S_0750	m12	22	ADNI1	ADNI1	2007-07-27	LMCI	75.6	Female	12	Not Hisp/Latino	White	Divorced	1				539.5	641.9	53.92	3.5	18	23	4	26	31	5	9	100	3	25	300.0	6
750	022_S_0750	m18	22	ADNI1	ADNI1	2008-03-07	LMCI	75.6	Female	12	Not Hisp/Latino	White	Divorced	1							4.5	24.67	33.67	5	17	20	6	6	100		18	300.0	14
750	022_S_0750	m24	22	ADNI1	ADNI1	2008-08-29	LMCI	75.6	Female	12	Not Hisp/Latino	White	Divorced	1							12	41	56	10	8	1	-1	0		0	0	300.0	28
751	009_S_0751	bl	9	ADNI1	ADNI1	2006-08-21	CN	70.9	Male	16	Not Hisp/Latino	White	Married	0	1.21539			929.4	113.2	9.89	0	5.67	11.67	6	27	41	6	3	27.2727	13	51	55.0	0
751	009_S_0751	m06	9	ADNI1	ADNI1	2007-02-21	CN	70.9	Male	16	Not Hisp/Latino	White	Married	0	1.20059						0	7	9	2	28	34	0	0	0		52	59.0	0
751	009_S_0751	m12	9	ADNI1	ADNI1	2007-08-27	CN	70.9	Male	16	Not Hisp/Latino	White	Married	0	1.17628			756	117.4	10	0	7	11	4	30	40	8	5	41.6667	13	53	70.0	0
753	021_S_0753	bl	21	ADNI1	ADNI1	2006-09-11	AD	65.5	Male	16	Not Hisp/Latino	White	Married	2				547.6	338.4	32.08	4.5	20.33	32.33	10	24	18	-2	2	100	0	15	300.0	7
753	021_S_0753	m12	21	ADNI1	ADNI1	2007-09-13	AD	65.5	Male	16	Not Hisp/Latino	White	Married	2							5	22.33	34.33	10	20	15	2	4	100	0	15	141.0	14
753	021_S_0753	m24	21	ADNI1	ADNI1	2008-10-07	AD	65.5	Male	16	Not Hisp/Latino	White	Married	2							5	24.33	37.33	10	17	14	3	4	100	0	12	300.0	20
754	127_S_0754	bl	127	ADNI1	ADNI1	2006-09-26	AD	67.7	Female	14	Not Hisp/Latino	White	Married	1	1.17529			392.1	321.4	34.11	4	17.67	25.67	8	23	40	3	1	10	4	38	145.0	9
754	127_S_0754	m06	127	ADNI1	ADNI1	2007-03-13	AD	67.7	Female	14	Not Hisp/Latino	White	Married	1	1.13096						4.5	15	23	7	26	26	4	4	57.1429		25	156.0	11
759	036_S_0759	bl	36	ADNI1	ADNI1	2006-09-01	AD	81.8	Female	12	Not Hisp/Latino	White	Widowed	1							4.5	26	38	10	22	25	0	5	100	0	27	300.0	25
759	036_S_0759	m12	36	ADNI1	ADNI1	2007-08-30	AD	81.8	Female	12	Not Hisp/Latino	White	Widowed	1							7	28	39	10	21	25	2	6	100	0	34	300.0	26
759	036_S_0759	m24	36	ADNI1	ADNI1	2008-09-10	AD	81.8	Female	12	Not Hisp/Latino	White	Widowed	1							8	28.67	39.67	10	18	26	1	6	100	0	32	258.0	28
760	036_S_0760	bl	36	ADNI1	ADNI1	2006-09-13	AD	69.4	Female	12	Not Hisp/Latino	White	Married	1	1.04187						3.5	23	34	10	25	21	3	6	100	0	24	300.0	12
760	036_S_0760	m06	36	ADNI1	ADNI1	2007-04-11	AD	69.4	Female	12	Not Hisp/Latino	White	Married	1	1.01933						4.5	25.67	37.67	10	17	22	1	5	100		7	300.0	16
760	036_S_0760	m12	36	ADNI1	ADNI1	2007-09-27	AD	69.4	Female	12	Not Hisp/Latino	White	Married	1	0.984118						3.5	29	41	10	17	23	0	4	100	0	12		13
760	036_S_0760	m24	36	ADNI1	ADNI1	2008-10-07	AD	69.4	Female	12	Not Hisp/Latino	White	Married	1	0.904072						5	28	43	10	17	14	1	3	100	0	3		22
761	082_S_0761	bl	82	ADNI1	ADNI1	2006-09-28	CN	71	Male	17	Not Hisp/Latino	White	Never married	0							0	9.67	13.67	4	30	42	2	3	30	10	58	38.0	0
767	141_S_0767	bl	141	ADNI1	ADNI1	2006-09-07	CN	73	Female	16	Not Hisp/Latino	White	Never married	0							0	6.33	9.33	2	29	44	8	13	100	9	47	75.0	0
767	141_S_0767	m06	141	ADNI1	ADNI1	2007-03-06	CN	73	Female	16	Not Hisp/Latino	White	Never married	0							0	5.67	8.67	2	29	40	4	2	22.2222		42	67.0	0
767	141_S_0767	m12	141	ADNI1	ADNI1	2007-09-11	CN	73	Female	16	Not Hisp/Latino	White	Never married	0							0	5.67	10.67	3	30	58	8	0	0	9	50	74.0	0
767	141_S_0767	m24	141	ADNI1	ADNI1	2008-09-24	CN	73	Female	16	Not Hisp/Latino	White	Never married	0							0	1.67	4.67	1	29	42	11	4	28.5714	8	43	109.0	0
767	141_S_0767	m48	141	ADNIGO	ADNI1	2010-09-28	CN	73	Female	16	Not Hisp/Latino	White	Never married	0	1.39661		1.00182				0	3	6	1	30	53	9	5	35.7143	11		68.0	0	28	1.125	1	1	1	1	1	1.02564	1	1	1	1	1	1	1
5234	114_S_5234	m24	114	ADNI2	ADNI2	2015-07-08	SMC	78.6	Female	15	Not Hisp/Latino	White	Married	0			1.37612	426.1	126.1	11.39	0.5	7	11	2	27	33	4	1	14.2857	10		110.0	2	25	3.5			2.2	1.33333	3	2.56522	2.125	1.77778		2	2	2	1.96875
768	062_S_0768	bl	62	ADNI1	ADNI1	2006-08-23	CN	77.3	Male	14	Not Hisp/Latino	White	Married	1	1.10547			404.3	168.3	18.85	0	10.33	14.33	4	30	46	7	7	58.3333	5	35	100.0	0
768	062_S_0768	m06	62	ADNI1	ADNI1	2007-02-21	CN	77.3	Male	14	Not Hisp/Latino	White	Married	1	1.0989						0	10	17	5	28	37	5	9	100		32	80.0	0
768	062_S_0768	m24	62	ADNI1	ADNI1	2008-08-12	CN	77.3	Male	14	Not Hisp/Latino	White	Married	1	1.06088						0	6.67	13.67	5	30	47	5	6	54.5455	7	29	101.0	0
769	016_S_0769	bl	16	ADNI1	ADNI1	2006-08-31	LMCI	62.2	Male	18	Hisp/Latino	White	Married	0				594.2	141.7	9.75	4	9.33	12.33	3	26	30	4	7	87.5	7	38	274.0	1
769	016_S_0769	m12	16	ADNI1	ADNI1	2007-08-20	LMCI	62.2	Male	18	Hisp/Latino	White	Married	0				544.1	145.2	10.97	3	12.33	17.33	5	28	31	4	8	100	7	31	300.0	0
769	016_S_0769	m36	16	ADNI1	ADNI1	2009-08-24	LMCI	62.2	Male	18	Hisp/Latino	White	Married	0							5	16	22	5	23	24	1	5	100	4	19	300.0	21
770	128_S_0770	m06	128	ADNI1	ADNI1	2007-02-26	LMCI	71.2	Male	19	Not Hisp/Latino	White	Married	0	1.44496						1	4.67	7.67	3	30	54	8	0	0		43	86.0	3
770	128_S_0770	m12	128	ADNI1	ADNI1	2007-08-06	LMCI	71.2	Male	19	Not Hisp/Latino	White	Married	0	1.35393						1.5	3.67	5.67	2	29	54	9	1	7.14286	8	46	90.0	6
770	128_S_0770	m18	128	ADNI1	ADNI1	2008-04-09	LMCI	71.2	Male	19	Not Hisp/Latino	White	Married	0	1.35415						2	5.67	8.67	2	29	51	7	1	7.69231		45	97.0	7
771	133_S_0771	bl	133	ADNI1	ADNI1	2006-10-04	LMCI	74.1	Female	19	Not Hisp/Latino	White	Divorced	0							0.5	5.33	10.33	5	28	42	5	3	27.2727	4	50	55.0	0
771	133_S_0771	m06	133	ADNI1	ADNI1	2007-03-05	LMCI	74.1	Female	19	Not Hisp/Latino	White	Divorced	0							0.5	4	8	3	29	55	6	4	30.7692		47	95.0	0
771	133_S_0771	m12	133	ADNI1	ADNI1	2007-10-11	LMCI	74.1	Female	19	Not Hisp/Latino	White	Divorced	0							0.5	3.33	6.33	3	29	43	7	4	33.3333	12	42	64.0	0
771	133_S_0771	m24	133	ADNI1	ADNI1	2008-10-06	LMCI	74.1	Female	19	Not Hisp/Latino	White	Divorced	0							0.5	3	5	2	30	53	6	1	7.69231	12	46	53.0	0
777	109_S_0777	bl	109	ADNI1	ADNI1	2006-09-21	AD	75.1	Female	7	Not Hisp/Latino	Black	Divorced	0	1.21286						3.5	18.33	28.33	10	22	27	3	7	100	0	32	200.0	6
778	129_S_0778	m06	129	ADNI1	ADNI1	2007-02-06	CN	72.4	Male	13	Not Hisp/Latino	White	Married	1	1.57355						0	9.67	15.67	2	27	35	5	9	90		39	54.0	0
778	129_S_0778	m12	129	ADNI1	ADNI1	2007-09-11	CN	72.4	Male	13	Not Hisp/Latino	White	Married	1	1.59769			557.3	236.4	21.56	0	6.67	15.67	7	28	33	3	4	44.4444	4	42	59.0	0
778	129_S_0778	m24	129	ADNI1	ADNI1	2008-09-05	CN	72.4	Male	13	Not Hisp/Latino	White	Married	1	1.50505						1.5	11	15	3	26	36	6	8	80	8	32	65.0	1
778	129_S_0778	m36	129	ADNI1	ADNI1	2009-09-09	CN	72.4	Male	13	Not Hisp/Latino	White	Married	1	1.47113			718.9	258.9	24.3	1.5	7.33	13.33	5	27	34	6	4	44.4444	6	35	50.0	3
5234	114_S_5234	m06	114	ADNI2	ADNI2	2014-01-14	SMC	78.6	Female	15	Not Hisp/Latino	White	Married	0							0	8	13	4	30	34	6	4	40			124.0	2	23	3.625	3.11111	2.57143	2.4	2.16667	3.5	2.92308	2.25	1.88889	1.57143	2	1.83333	2	1.92308
5234	114_S_5234	m03	114	ADNI2	ADNI2	2013-09-26	SMC	78.6	Female	15	Not Hisp/Latino	White	Married	0
779	057_S_0779	bl	57	ADNI1	ADNI1	2006-09-05	CN	79.5	Male	13	Not Hisp/Latino	White	Widowed	1	1.5366			742	290.7	28.19	0	10	16	6	28	22	1	3	60	8	44	61.0	0
779	057_S_0779	m06	57	ADNI1	ADNI1	2007-03-06	CN	79.5	Male	13	Not Hisp/Latino	White	Widowed	1	1.18903						0	12.33	19.33	6	29	24	1	5	100		47	90.0	0
779	057_S_0779	m12	57	ADNI1	ADNI1	2007-09-18	CN	79.5	Male	13	Not Hisp/Latino	White	Widowed	1	1.26995			676.3	264.9	24.25	0	10.33	17.33	7	28	31	4	3	42.8571	5	47	55.0	1
779	057_S_0779	m24	57	ADNI1	ADNI1	2008-09-17	CN	79.5	Male	13	Not Hisp/Latino	White	Widowed	1	1.25343						1.5	16.33	24.33	7	26	22	3	6	100	2	48	79.0	4
779	057_S_0779	m36	57	ADNI1	ADNI1	2009-09-02	CN	79.5	Male	13	Not Hisp/Latino	White	Widowed	1	1.23223						0.5	15.33	23.33	8	29	24	2	5	83.3333	2	39	91.0	4
782	002_S_0782	bl	2	ADNI1	ADNI1	2006-08-23	LMCI	81.6	Male	16	Not Hisp/Latino	White	Married	0							0.5	16.33	23.33	6	29	33	7	10	90.9091	8	39	82.0	0
782	002_S_0782	m12	2	ADNI1	ADNI1	2007-09-21	LMCI	81.6	Male	16	Not Hisp/Latino	White	Married	0							1	7.33	12.33	4	28	47	6	12	100	6	36	82.0	0
783	130_S_0783	bl	130	ADNI1	ADNI1	2006-08-29	LMCI	79.2	Female	18	Not Hisp/Latino	White	Married	0	1.12243			1038	246.5	22.19	1.5	12.67	19.67	6	29	28	2	4	66.6667	5	38	91.0	2
783	130_S_0783	m06	130	ADNI1	ADNI1	2007-03-02	LMCI	79.2	Female	18	Not Hisp/Latino	White	Married	0	1.11636						1.5	13.33	18.33	5	29	25	5	7	87.5		34	123.0	5
783	130_S_0783	m18	130	ADNI1	ADNI1	2008-02-25	LMCI	79.2	Female	18	Not Hisp/Latino	White	Married	0	1.13711						1.5	18	24	6	29	20	3	5	100		33	71.0	5
783	130_S_0783	m24	130	ADNI1	ADNI1	2008-08-29	LMCI	79.2	Female	18	Not Hisp/Latino	White	Married	0	1.13854						3	13.33	18.33	5	29	27	4	3	37.5	0	28	105.0	7
786	010_S_0786	bl	10	ADNI1	ADNI1	2006-10-18	AD	74.5	Male	19	Not Hisp/Latino	White	Married	0	1.05776						5	14	25	9	26	19	-1	2	50	2	24	159.0	13
786	010_S_0786	m06	10	ADNI1	ADNI1	2007-05-04	AD	74.5	Male	19	Not Hisp/Latino	White	Married	0	1.0557						4.5	16.67	26.67	7	27	23	2	6	100		22	209.0	21
786	010_S_0786	m12	10	ADNI1	ADNI1	2007-10-24	AD	74.5	Male	19	Not Hisp/Latino	White	Married	0	1.04773						5	18.67	30.67	10	24	24	1	3	60	3	23	194.0	23
786	010_S_0786	m24	10	ADNI1	ADNI1	2008-11-03	AD	74.5	Male	19	Not Hisp/Latino	White	Married	0							11	31	44	9	21	25	2	3	50	0	8		25
790	141_S_0790	bl	141	ADNI1	ADNI1	2006-10-20	AD	83.3	Female	14	Not Hisp/Latino	White	Married	1				843.3	549.2	54.94	3.5	9.33	15.33	6	26	32	4	7	87.5	3	30	115.0	0
790	141_S_0790	m06	141	ADNI1	ADNI1	2007-04-17	AD	83.3	Female	14	Not Hisp/Latino	White	Married	1							7	13.33	18.33	2	29	30	6	5	62.5		29	141.0	21
790	141_S_0790	m12	141	ADNI1	ADNI1	2007-12-13	AD	83.3	Female	14	Not Hisp/Latino	White	Married	1							5.5	33.33	43.33	6	26	30	6			6	19		24
792	133_S_0792	bl	133	ADNI1	ADNI1	2006-09-25	LMCI	73.5	Male	16	Not Hisp/Latino	White	Married	0				536.8	253.8	25.34	1	8	15	6	30	33	3	5	71.4286	5	38	71.0	0
792	133_S_0792	m06	133	ADNI1	ADNI1	2007-03-21	LMCI	73.5	Male	16	Not Hisp/Latino	White	Married	0							0.5	8.67	17.67	8	29	27	2	1	16.6667		37	45.0	5
792	133_S_0792	m12	133	ADNI1	ADNI1	2007-09-25	LMCI	73.5	Male	16	Not Hisp/Latino	White	Married	0							0.5	7.33	14.33	6	29	33	0	3	50	17	41	58.0	0
793	062_S_0793	bl	62	ADNI1	ADNI1	2006-09-11	AD	68.9	Male	20	Not Hisp/Latino	White	Married	1							4.5	21.67	33.67	10	26	12	-1	3	100	0	29	175.0	14
793	062_S_0793	m06	62	ADNI1	ADNI1	2007-02-27	AD	68.9	Male	20	Not Hisp/Latino	White	Married	1							5	20.67	33.67	10	23	11	-2	1	100		25	275.0	18
793	062_S_0793	m12	62	ADNI1	ADNI1	2007-09-11	AD	68.9	Male	20	Not Hisp/Latino	White	Married	1							7	34.67	48.67	10	20	10	1	3	100	0	26	300.0	20
793	062_S_0793	m24	62	ADNI1	ADNI1	2008-12-08	AD	68.9	Male	20	Not Hisp/Latino	White	Married	1							10	44.67	58.67	10	7	5	0	1	100	0	14	300.0	24
796	137_S_0796	bl	137	ADNI1	ADNI1	2006-09-27	AD	80.3	Male	14	Not Hisp/Latino	White	Married	0				1071	154.2	13.11	3.5	8.67	15.67	6	26	30	2	6	100	4	31	300.0	11
796	137_S_0796	m06	137	ADNI1	ADNI1	2007-04-05	AD	80.3	Male	14	Not Hisp/Latino	White	Married	0							3	7	10	0	26	41	7	7	63.6364		29	300.0	14
796	137_S_0796	m12	137	ADNI1	ADNI1	2007-10-05	AD	80.3	Male	14	Not Hisp/Latino	White	Married	0				834	163.6	14.52	5	7.67	10.67	3	26	30	4	8	100	7	29	300.0	14
800	137_S_0800	m06	137	ADNI1	ADNI1	2007-02-22	LMCI	74	Male	12	Not Hisp/Latino	White	Married	2	1.33321						1	3.33	6.33	2	28	21	-5	-9	-450		49	71.0	6
800	137_S_0800	m24	137	ADNI1	ADNI1	2008-09-03	LMCI	74	Male	12	Not Hisp/Latino	White	Married	2	1.38918	2.475					0.5	6.67	6.67	0	30	57	11	5	35.7143	7	50	60.0	2
800	137_S_0800	m48	137	ADNIGO	ADNI1	2010-09-07	LMCI	74	Male	12	Not Hisp/Latino	White	Married	2	1.31564		1.52657				1.5	3	4	1	27	44	9	4	33.3333	7		55.0	1	26	1.5	1.33333	1	1.4	1.16667	1.5	1.30769	1.625	1.33333	1.28571	2.4	1	3.25	1.66667
5234	114_S_5234	bl	114	ADNI2	ADNI2	2013-07-17	SMC	78.6	Female	15	Not Hisp/Latino	White	Married	0	1.16083		1.40184	391.2	113.4	10.29	0	6	12	3	29	40	3	1	11.1111	12		87.0	0	28	2.75	2	2	1.8	1.66667	2.25	2.10256	2.375	1.77778	1.85714	1.8	1.66667	2	1.92308
5231	130_S_5231	m06	130	ADNI2	ADNI2	2014-01-17	AD	74.2	Female	12	Not Hisp/Latino	White	Married	0							2.5	26	38	10	24	19	4	6	100			151.0	2	19	1.57143	1	1	1.25	1	1.25	1.18182	2	1.11111	1.28571	1.2	1.33333	1	1.35897
802	068_S_0802	bl	68	ADNI1	ADNI1	2006-09-07	LMCI	80.9	Female	8	Not Hisp/Latino	White	Widowed	0							1.5	6.67	10.67	2	26	23	3	6	100	3	44	94.0	5
802	068_S_0802	m06	68	ADNI1	ADNI1	2007-04-11	LMCI	80.9	Female	8	Not Hisp/Latino	White	Widowed	0							1	7.33	15.33	7	30	29	3	5	71.4286		41	111.0	4
802	068_S_0802	m18	68	ADNI1	ADNI1	2008-05-01	LMCI	80.9	Female	8	Not Hisp/Latino	White	Widowed	0							1.5	9	15	5	29	24	3	5	100		37	143.0	1
802	068_S_0802	m24	68	ADNI1	ADNI1	2008-12-10	LMCI	80.9	Female	8	Not Hisp/Latino	White	Widowed	0							2.5	6.67	13.67	5	29	31	2	3	50	6	45	75.0	3
802	068_S_0802	m48	68	ADNIGO	ADNI1	2010-11-23	LMCI	80.9	Female	8	Not Hisp/Latino	White	Widowed	0							0	7	11	3	29	17	4	2	50	7		114.0	2	25	3.14286	2.66667	1.66667	2	1.33333	2.66667	2.28571	1.57143	1.22222	1.2	1	1.16667	2	1.33333
803	012_S_0803	bl	12	ADNI1	ADNI1	2006-10-04	AD	84.7	Female	12	Not Hisp/Latino	White	Widowed	0				1147	717.6	70.52	7	22.33	34.33	10	22	19	1	3	75	0	35	300.0	23
803	012_S_0803	m06	12	ADNI1	ADNI1	2007-04-04	AD	84.7	Female	12	Not Hisp/Latino	White	Widowed	0							10	25	36	9	20	21	1	5	100		24	0.0	26
803	012_S_0803	m12	12	ADNI1	ADNI1	2007-10-09	AD	84.7	Female	12	Not Hisp/Latino	White	Widowed	0				806	702.7	68.31	11	28.67	40.67	10	12	21	2	5	100	0	33	300.0	28
803	012_S_0803	m24	12	ADNI1	ADNI1	2008-09-30	AD	84.7	Female	12	Not Hisp/Latino	White	Widowed	0				735.3	693.2	68.5	11	31	44	10	15	17	0	3	100	0	10	300.0	28
810	141_S_0810	bl	141	ADNI1	ADNI1	2006-11-02	CN	83.3	Male	16	Not Hisp/Latino	White	Widowed	0							0	9.67	13.67	4	29	50	10	4	28.5714	10	44	77.0	0
810	141_S_0810	m06	141	ADNI1	ADNI1	2007-05-15	CN	83.3	Male	16	Not Hisp/Latino	White	Widowed	0							0	11.67	16.67	5	27						44	40.0	0
810	141_S_0810	m12	141	ADNI1	ADNI1	2007-11-14	CN	83.3	Male	16	Not Hisp/Latino	White	Widowed	0							0.5	8	14	4	30	33	7	5	50	9	48	88.0	0
810	141_S_0810	m24	141	ADNI1	ADNI1	2009-06-22	CN	83.3	Male	16	Not Hisp/Latino	White	Widowed	0							1.5	5.33	12.33	6	29					6	43	89.0	0
812	067_S_0812	bl	67	ADNI1	ADNI1	2006-10-25	AD	71.5	Female	14	Not Hisp/Latino	White	Married	2							4	18.67	29.67	10	22	9	-4	0		0	0	243.0	15
812	067_S_0812	m06	67	ADNI1	ADNI1	2007-05-07	AD	71.5	Female	14	Not Hisp/Latino	White	Married	2							5	21.67	31.67	8	17	5	-2	0			0	300.0	20
813	036_S_0813	bl	36	ADNI1	ADNI1	2006-09-13	CN	72.7	Male	16	Not Hisp/Latino	White	Married	0	1.46648						0	7.33	9.33	1	29	37	8	7	58.3333	10	42	108.0	0
813	036_S_0813	m06	36	ADNI1	ADNI1	2007-04-11	CN	72.7	Male	16	Not Hisp/Latino	White	Married	0	1.41243						0	5	8	2	29	39	6	2	20		45	83.0	0
813	036_S_0813	m12	36	ADNI1	ADNI1	2007-09-27	CN	72.7	Male	16	Not Hisp/Latino	White	Married	0	1.40568						0	5.67	11.67	5	29	42	8	4	33.3333	7	41	159.0	0
813	036_S_0813	m24	36	ADNI1	ADNI1	2008-10-07	CN	72.7	Male	16	Not Hisp/Latino	White	Married	0	1.4196						0	4.33	6.33	2	29	39	4	4	40	13	44	84.0	0
813	036_S_0813	m36	36	ADNI1	ADNI1	2009-10-09	CN	72.7	Male	16	Not Hisp/Latino	White	Married	0	1.42314						0	3.67	5.67	1	30	32	6	2	20	10	41	80.0	0
813	036_S_0813	m48	36	ADNIGO	ADNI1	2010-10-05	CN	72.7	Male	16	Not Hisp/Latino	White	Married	0	1.4397						0	6	9	2	29	45	9	4	30.7692	12		206.0	0	25	1.25	1.22222	1	1	1	1.25	1.12821	1.375	1	1	1	1	1.25	1.10256
814	005_S_0814	m06	5	ADNI1	ADNI1	2007-03-29	AD	71	Female	16	Not Hisp/Latino	White	Married	1							5	25.67	34.67	9	24	17	1	4	100		40	265.0	17
814	005_S_0814	m12	5	ADNI1	ADNI1	2007-10-11	AD	71	Female	16	Not Hisp/Latino	White	Married	1							7	28	39	10	23	10	1	3	100	0	41	300.0	21
814	005_S_0814	m24	5	ADNI1	ADNI1	2008-09-23	AD	71	Female	16	Not Hisp/Latino	White	Married	1							10	32.33	43.33	10	17	6	2	2	100	0	11		26
816	002_S_0816	m06	2	ADNI1	ADNI1	2007-03-28	AD	70.8	Male	20	Not Hisp/Latino	White	Married	2							5.5	13.67	22.67	7	26	32	4	7	87.5		31	81.0	12
821	031_S_0821	bl	31	ADNI1	ADNI1	2006-09-20	LMCI	79.2	Male	14	Not Hisp/Latino	White	Married	1				1081	542.7	59.86	1.5	10	16	6	26	30	4	5	71.4286	2	45	65.0	4
821	031_S_0821	m06	31	ADNI1	ADNI1	2007-04-02	LMCI	79.2	Male	14	Not Hisp/Latino	White	Married	1							1.5	12	22	10	29	19	1	3	75		47	68.0	0
824	029_S_0824	m06	29	ADNI1	ADNI1	2007-03-14	CN	76.2	Female	13	Not Hisp/Latino	White	Married	0							0	4.33	6.33	2	28	48	4	2	18.1818		53	63.0	0
824	029_S_0824	m12	29	ADNI1	ADNI1	2007-09-13	CN	76.2	Female	13	Not Hisp/Latino	White	Married	0							0	4	6	2	30	49	8	3	23.0769	15	55	78.0	0
824	029_S_0824	m24	29	ADNI1	ADNI1	2008-09-18	CN	76.2	Female	13	Not Hisp/Latino	White	Married	0							0	3	6	3	29	47	8	2	16.6667	21	52	80.0	0
824	029_S_0824	m36	29	ADNI1	ADNI1	2009-10-01	CN	76.2	Female	13	Not Hisp/Latino	White	Married	0							0	8	12	4	29	45	7	4	33.3333	19	49	70.0	0
824	029_S_0824	m48	29	ADNIGO	ADNI1	2010-09-22	CN	76.2	Female	13	Not Hisp/Latino	White	Married	0							0	4	8	4	29	47	4	3	30	12		300.0	0	28	1.125	1.11111	1	1	1	1	1.05128	1.125	1.22222	1	1	1	1	1.07692
5231	130_S_5231	bl	130	ADNI2	ADNI2	2013-07-29	AD	74.2	Female	12	Not Hisp/Latino	White	Married	0	1.13051		1.5737	647.1	320.7	32.86	2	20	31	9	26	22	0	4	100	0			10	20	1.25	1	1	1	1	1	1.05128	3.75	1.88889	1	2	1.66667	1	2
825	137_S_0825	m06	137	ADNI1	ADNI1	2007-04-23	LMCI	87	Male	12	Not Hisp/Latino	White	Married	0	1.13806						2.5	11	22	8	27	21	2	5	100		23	176.0	7
825	137_S_0825	m12	137	ADNI1	ADNI1	2007-10-29	LMCI	87	Male	12	Not Hisp/Latino	White	Married	0	1.10774	2.135					2	15.33	24.33	7	27	24	2	4	66.6667	4	22	127.0	8
828	067_S_0828	bl	67	ADNI1	ADNI1	2006-11-17	AD	77.4	Female	16	Hisp/Latino	White	Widowed	1							7	25.33	35.33	9	21	22	2	4	100	0	31	183.0	27
829	010_S_0829	bl	10	ADNI1	ADNI1	2007-02-27	AD	64.9	Female	15	Not Hisp/Latino	White	Widowed	2							3	14.33	24.33	9	24	27	4	7	100	0	33	89.0	5
829	010_S_0829	m06	10	ADNI1	ADNI1	2007-08-14	AD	64.9	Female	15	Not Hisp/Latino	White	Widowed	2							3.5	15	26	10	26	27	-1	5	100		39	76.0	10
829	010_S_0829	m12	10	ADNI1	ADNI1	2008-03-11	AD	64.9	Female	15	Not Hisp/Latino	White	Widowed	2							4	17.67	27.67	9	26	27	3	6	100	0	33	117.0	10
829	010_S_0829	m24	10	ADNI1	ADNI1	2009-02-11	AD	64.9	Female	15	Not Hisp/Latino	White	Widowed	2							4	20	32	10	24	15	0	3	100	2	22	236.0	16
832	082_S_0832	bl	82	ADNI1	ADNI1	2006-09-25	LMCI	79	Male	19	Not Hisp/Latino	White	Married	1							4	13	23	9	24	27	0	5	100	8	30	130.0	6
832	082_S_0832	m12	82	ADNI1	ADNI1	2007-09-19	LMCI	79	Male	19	Not Hisp/Latino	White	Married	1							4	17.67	28.67	10	26	9	-4	0		13	29	220.0	11
832	082_S_0832	m18	82	ADNI1	ADNI1	2008-04-07	LMCI	79	Male	19	Not Hisp/Latino	White	Married	1							4	22.33	34.33	10	27	19	-2	2	66.6667		21	140.0	11
832	082_S_0832	m24	82	ADNI1	ADNI1	2008-10-23	LMCI	79	Male	19	Not Hisp/Latino	White	Married	1							5				23
834	116_S_0834	bl	116	ADNI1	ADNI1	2006-10-17	LMCI	63.9	Male	13	Not Hisp/Latino	White	Married	1				524.4	317.9	33.9	3.5	12	18	6	26	12	-1	2	100	0	42	74.0	5
834	116_S_0834	m18	116	ADNI1	ADNI1	2008-04-23	LMCI	63.9	Male	13	Not Hisp/Latino	White	Married	1							6	20.33	29.33	8	22	15	3	5	100		38	159.0	16
834	116_S_0834	m24	116	ADNI1	ADNI1	2008-11-12	LMCI	63.9	Male	13	Not Hisp/Latino	White	Married	1							5.5	21	29	7	23	14	1	3	100	0	41	95.0	19
834	116_S_0834	m36	116	ADNI1	ADNI1	2009-11-09	LMCI	63.9	Male	13	Not Hisp/Latino	White	Married	1							6	22.67	32.67	9	15	10	1	3	100	0	31	240.0	13
835	027_S_0835	bl	27	ADNI1	ADNI1	2006-09-15	LMCI	72.7	Male	14	Not Hisp/Latino	White	Married	1				562.6	281.5	28.62	0.5	18.33	27.33	9	26	26	2	6	100	2	36	100.0	2
835	027_S_0835	m06	27	ADNI1	ADNI1	2007-03-14	LMCI	72.7	Male	14	Not Hisp/Latino	White	Married	1							2.5	17.33	25.33	8	22	22	4	6	100		47	46.0	9
835	027_S_0835	m12	27	ADNI1	ADNI1	2007-09-19	LMCI	72.7	Male	14	Not Hisp/Latino	White	Married	1				635	269.4	27.43	2.5	15	23	8	23	27	2	7	100	4	46	95.0	8
835	027_S_0835	m18	27	ADNI1	ADNI1	2008-04-01	LMCI	72.7	Male	14	Not Hisp/Latino	White	Married	1							3.5	20.33	27.33	7	21	25	3	6	100		47	76.0	12
835	027_S_0835	m24	27	ADNI1	ADNI1	2008-09-16	LMCI	72.7	Male	14	Not Hisp/Latino	White	Married	1				555.6	315.4	30.91	4	17.67	26.67	9	21	26	2	6	100	0	50	87.0	9
835	027_S_0835	m36	27	ADNI1	ADNI1	2009-09-03	LMCI	72.7	Male	14	Not Hisp/Latino	White	Married	1				572	298	29.69	4	18.67	27.67	9	22	21	0	4	100	0	46	96.0	14
835	027_S_0835	m48	27	ADNI1	ADNI1	2010-09-07	LMCI	72.7	Male	14	Not Hisp/Latino	White	Married	1				645.9	289.5	29.89	3.5	18	28	9	23	23	3	6	100	1	46	154.0	6
835	027_S_0835	m60	27	ADNIGO	ADNI1	2011-09-13	LMCI	72.7	Male	14	Not Hisp/Latino	White	Married	1	1.18848		1.41483	757.3	319.1	30.82	4.5	24	35	10	24	24	1	5	100	0		126.0	14	17	2.625	1.44444	1.14286	1.8	1.83333	2	1.79487	3.25	1.11111	1.85714	2.8	3	3	2.38462
836	029_S_0836	bl	29	ADNI1	ADNI1	2006-09-07	AD	83.1	Male	16	Not Hisp/Latino	White	Married	1	1.26431			854.2	297	26.94	2	14.33	21.33	5	26	21	1	5	100	8	26	151.0	10
836	029_S_0836	m06	29	ADNI1	ADNI1	2007-03-08	AD	83.1	Male	16	Not Hisp/Latino	White	Married	1	1.12285						3.5	16	25	7	24	29	1	4	80		20	157.0	6
836	029_S_0836	m12	29	ADNI1	ADNI1	2007-09-06	AD	83.1	Male	16	Not Hisp/Latino	White	Married	1	1.17904			668.7	309.3	28.28	3	9.67	19.67	8	26	24	4	8	100	6	31	205.0	11
839	057_S_0839	bl	57	ADNI1	ADNI1	2006-10-06	LMCI	79.4	Female	9	Not Hisp/Latino	White	Widowed	0				730.1	443.4	44.42	1	14	23	7	26	14	5	2	40	4	22	236.0	0
839	057_S_0839	m06	57	ADNI1	ADNI1	2007-04-18	LMCI	79.4	Female	9	Not Hisp/Latino	White	Widowed	0							0.5	13	21	6	24	29	2	2	33.3333		21	300.0	1
839	057_S_0839	m12	57	ADNI1	ADNI1	2007-10-03	LMCI	79.4	Female	9	Not Hisp/Latino	White	Widowed	0				668.7	458.3	45.12	0.5	17.67	25.67	6	27	21	2	3	60	2	23	288.0	0
839	057_S_0839	m24	57	ADNI1	ADNI1	2008-10-15	LMCI	79.4	Female	9	Not Hisp/Latino	White	Widowed	0							3.5	30	41	8	19	20	1	4	100	5	16	300.0	9
839	057_S_0839	m36	57	ADNI1	ADNI1	2009-10-06	LMCI	79.4	Female	9	Not Hisp/Latino	White	Widowed	0							1.5	26	39	10	24	25	2	3	42.8571	3	17	300.0	0
841	137_S_0841	m06	137	ADNI1	ADNI1	2007-04-24	AD	77	Female	16	Not Hisp/Latino	White	Married	1	1.19355						3.5	19	30	10	25	27	3	7	100		40	83.0	16
842	009_S_0842	bl	9	ADNI1	ADNI1	2006-10-09	CN	73.6	Male	18	Not Hisp/Latino	White	Married	1	1.26073						0	6.33	10.33	4	28	36	4	5	50	11	43	88.0	0
842	009_S_0842	m06	9	ADNI1	ADNI1	2007-04-10	CN	73.6	Male	18	Not Hisp/Latino	White	Married	1	1.11673						0	5.33	10.33	4	30	42	1	1	12.5		40	62.0	0
842	009_S_0842	m12	9	ADNI1	ADNI1	2007-10-10	CN	73.6	Male	18	Not Hisp/Latino	White	Married	1	1.25842						0	3.33	7.33	4	30	44	5	7	63.6364	16	45	72.0	0
842	009_S_0842	m48	9	ADNIGO	ADNI1	2010-11-17	CN	73.6	Male	18	Not Hisp/Latino	White	Married	1	1.36526		1.47426				0	7	12	5	30	45	4	5	50	15		79.0	0	27	2.75	2.22222	1	1	1.16667	2.5	1.82051	1.5	1	1.14286	1	1	1	1.12821
843	029_S_0843	bl	29	ADNI1	ADNI1	2006-11-16	CN	70.5	Male	16	Not Hisp/Latino	White	Married	0	1.29125			1298	145.2	11.86	0	10.67	19.67	8	28	36	5	5	55.5556	12	30	128.0	0
843	029_S_0843	m06	29	ADNI1	ADNI1	2007-05-15	CN	70.5	Male	16	Not Hisp/Latino	White	Married	0							0	10	19	8	26	20	3	4	66.6667		40	106.0	0
843	029_S_0843	m12	29	ADNI1	ADNI1	2007-11-15	CN	70.5	Male	16	Not Hisp/Latino	White	Married	0				994.1	137.6	10.63	1	11.33	18.33	6	29	29	2	5	71.4286	12	37	100.0	0
843	029_S_0843	m24	29	ADNI1	ADNI1	2009-01-15	CN	70.5	Male	16	Not Hisp/Latino	White	Married	0							1	11.33	20.33	7	24	42	7	5	45.4545	14	38	134.0	4
843	029_S_0843	m36	29	ADNI1	ADNI1	2009-11-19	CN	70.5	Male	16	Not Hisp/Latino	White	Married	0							1.5	13	21	6	28	23	2	6	100	13	30	233.0	10
845	029_S_0845	bl	29	ADNI1	ADNI1	2006-09-21	CN	80.3	Male	16	Not Hisp/Latino	White	Married	1	1.01976						0	4.67	11.67	6	28	31	6	8	80	11	29	143.0	0
845	029_S_0845	m06	29	ADNI1	ADNI1	2007-03-22	CN	80.3	Male	16	Not Hisp/Latino	White	Married	1	1.1842						0	12	20	5	30	26	-1	5	100		24	88.0	0
845	029_S_0845	m12	29	ADNI1	ADNI1	2007-09-12	CN	80.3	Male	16	Not Hisp/Latino	White	Married	1	1.08196						0	8.33	16.33	7	28	35	4	9	100	10	24	155.0	0
845	029_S_0845	m24	29	ADNI1	ADNI1	2008-09-23	CN	80.3	Male	16	Not Hisp/Latino	White	Married	1	1.00004						0	12	22	7	27	8	-4	0		9	19	129.0	0
845	029_S_0845	m36	29	ADNI1	ADNI1	2009-09-30	CN	80.3	Male	16	Not Hisp/Latino	White	Married	1	1.03606						1.5	10.33	22.33	10	27	26	-1	4	100	11	19	250.0	3
845	029_S_0845	m48	29	ADNIGO	ADNI1	2010-09-29	CN	80.3	Male	16	Not Hisp/Latino	White	Married	1	0.869022		1.08183				2.5	16	30	9	27					9		88.0	10	19	1.125	1.22222	1.28571	1.2	2	1.5	1.35897	3.25	1.66667	2	2.4	3.5	2.25	2.48718
850	027_S_0850	bl	27	ADNI1	ADNI1	2006-09-20	AD	78.1	Male	16	Not Hisp/Latino	White	Married	1	1.06872			618.2	310.8	31.73	5.5	19	30	10	22	24	1	5	100	0	36	136.0	20
850	027_S_0850	m06	27	ADNI1	ADNI1	2007-03-20	AD	78.1	Male	16	Not Hisp/Latino	White	Married	1	1.00007						7	22	34	10	21	25	0	5	100		31	210.0	22
850	027_S_0850	m12	27	ADNI1	ADNI1	2007-09-20	AD	78.1	Male	16	Not Hisp/Latino	White	Married	1	0.995655			485.5	313.8	30.96	7	25	36	10	19	24	2	5	100	0	34	136.0	27
850	027_S_0850	m24	27	ADNI1	ADNI1	2008-10-16	AD	78.1	Male	16	Not Hisp/Latino	White	Married	1	0.933486			446	299.7	28.17	12	30	41	10	20	25	1	5	100	0	30	233.0	27
851	141_S_0851	bl	141	ADNI1	ADNI1	2006-10-11	LMCI	72.5	Female	12	Not Hisp/Latino	White	Married	1				596.9	341	36.58	0.5	21.33	31.33	10	25	24	1	0	0	1	38	90.0	0
851	141_S_0851	m06	141	ADNI1	ADNI1	2007-04-17	LMCI	72.5	Female	12	Not Hisp/Latino	White	Married	1							2.5	16.33	26.33	9	20	18	2	4	100		35	0.0	2
851	141_S_0851	m12	141	ADNI1	ADNI1	2007-10-16	LMCI	72.5	Female	12	Not Hisp/Latino	White	Married	1							2	16.67	26.67	9	24	22	1	4	80	0	30	115.0	7
852	141_S_0852	bl	141	ADNI1	ADNI1	2006-10-11	AD	84.3	Female	18	Not Hisp/Latino	White	Never married	1				410.2	362.1	34.9	2.5	14	24	10	24	33	2	4	57.1429	0	62	90.0	11
852	141_S_0852	m06	141	ADNI1	ADNI1	2007-04-10	AD	84.3	Female	18	Not Hisp/Latino	White	Never married	1							3	11.33	22.33	10	28	28	1	-1	-16.6667		59	91.0	18
852	141_S_0852	m12	141	ADNI1	ADNI1	2007-09-24	AD	84.3	Female	18	Not Hisp/Latino	White	Never married	1							10	24.67	34.67	10	22	32	0	5	100	0	52		23
853	141_S_0853	bl	141	ADNI1	ADNI1	2006-09-09	AD	86.8	Male	16	Not Hisp/Latino	White	Married	2							3.5	18	29	10	26					0	38	63.0	3
853	141_S_0853	m06	141	ADNI1	ADNI1	2007-03-13	AD	86.8	Male	16	Not Hisp/Latino	White	Married	2							3	20.67	28.67	8	23	21	0	3	100		22	97.0	18
856	011_S_0856	bl	11	ADNI1	ADNI1	2006-09-29	LMCI	60.3	Male	13	Not Hisp/Latino	White	Married	1							1	17.33	28.33	9	27	24	4	6	100	2	37	165.0	3
856	011_S_0856	m06	11	ADNI1	ADNI1	2007-03-29	LMCI	60.3	Male	13	Not Hisp/Latino	White	Married	1							3	19	29	8	21	21	2	4	100		31	123.0	13
856	011_S_0856	m12	11	ADNI1	ADNI1	2007-09-25	LMCI	60.3	Male	13	Not Hisp/Latino	White	Married	1							2.5	17.33	29.33	10	27	22	5	5	100	0	29	161.0	14
856	011_S_0856	m18	11	ADNI1	ADNI1	2008-03-18	LMCI	60.3	Male	13	Not Hisp/Latino	White	Married	1							4.5	21.33	31.33	9	24	17	1	3	100		27	300.0	14
860	013_S_0860	bl	13	ADNI1	ADNI1	2006-10-04	LMCI	85.2	Male	16	Not Hisp/Latino	White	Widowed	0	1.11648						1.5	20	30	9	29	24	4	6	85.7143	5	41	73.0	4
860	013_S_0860	m06	13	ADNI1	ADNI1	2007-04-05	LMCI	85.2	Male	16	Not Hisp/Latino	White	Widowed	0	1.0701						2	17.67	26.67	7	27	17	2	4	100		37	144.0	5
862	009_S_0862	bl	9	ADNI1	ADNI1	2006-10-04	CN	73.4	Female	12	Not Hisp/Latino	White	Widowed	1	1.13913						0.5	7.33	12.33	5	30	37	3	2	22.2222	14	43	110.0	3
862	009_S_0862	m06	9	ADNI1	ADNI1	2007-04-04	CN	73.4	Female	12	Not Hisp/Latino	White	Widowed	1	1.17581						0.5	4.33	5.33	1	30	35	4	6	66.6667		40	112.0	2
862	009_S_0862	m12	9	ADNI1	ADNI1	2007-10-11	CN	73.4	Female	12	Not Hisp/Latino	White	Widowed	1	1.13368						0	7	11	4	30	46	6	2	16.6667	17	43	74.0	2
863	128_S_0863	bl	128	ADNI1	ADNI1	2006-10-11	CN	79.1	Male	15	Not Hisp/Latino	White	Married	0	1.14198						0	2.33	3.33	1	26	60	7	2	14.2857	9	30	124.0	0
863	128_S_0863	m06	128	ADNI1	ADNI1	2007-04-18	CN	79.1	Male	15	Not Hisp/Latino	White	Married	0	1.23266						0	5.33	7.33	2	29	58	7	6	40		40	88.0	0
863	128_S_0863	m48	128	ADNIGO	ADNI1	2010-12-02	CN	79.1	Male	15	Not Hisp/Latino	White	Married	0	1.15199		1.26456				0.5	3	4	1	28	57	7	4	28.5714	13		150.0	0	26	1.25	1.22222	1	1	1.5	1	1.17949	1.625	1.11111	1.57143	1.4	2	1.75	1.53846
5230	002_S_5230	m24	2	ADNI2	ADNI2	2015-10-29	SMC	73.5	Female	19	Unknown	White	Never married	1			1.63725	839.6	236.3	21.6	0	3	6	2	29	48	4	2	18.1818	17		73.0	0	27	1.5	1.44444	1	1.2	1.16667	2	1.35897	1.125	1	1	1	1	1	1.02564
865	126_S_0865	bl	126	ADNI1	ADNI1	2006-11-21	LMCI	73.5	Male	10	Not Hisp/Latino	White	Married	1	1.17856						1	10	16	3	27	26	3	4	57.1429	2	27	260.0	13
865	126_S_0865	m06	126	ADNI1	ADNI1	2007-05-28	LMCI	73.5	Male	10	Not Hisp/Latino	White	Married	1	1.22073						2.5	9.67	16.67	5	28	35	10	6	50		27	141.0	10
865	126_S_0865	m12	126	ADNI1	ADNI1	2007-11-08	LMCI	73.5	Male	10	Not Hisp/Latino	White	Married	1	1.21484						2	11.67	17.67	5	29	35	4	1	12.5	6	25	260.0	12
865	126_S_0865	m18	126	ADNI1	ADNI1	2008-05-28	LMCI	73.5	Male	10	Not Hisp/Latino	White	Married	1							2	10.67	18.67	5	29	32	8	4	36.3636		28	208.0	12
865	126_S_0865	m36	126	ADNI1	ADNI1	2009-11-19	LMCI	73.5	Male	10	Not Hisp/Latino	White	Married	1	1.14921						6.5	13.67	21.67	5	25	31	5	7	77.7778	3	21	270.0	14
866	029_S_0866	bl	29	ADNI1	ADNI1	2006-10-05	CN	80	Female	13	Not Hisp/Latino	White	Widowed	0	1.16977			1271	176.3	16.13	0	3.33	5.33	2	28	39	8	5	41.6667	10	45	76.0	0
866	029_S_0866	m06	29	ADNI1	ADNI1	2007-04-04	CN	80	Female	13	Not Hisp/Latino	White	Widowed	0	1.30933						0	3	5	2	29	51	9	6	42.8571		59	79.0	0
866	029_S_0866	m12	29	ADNI1	ADNI1	2007-10-04	CN	80	Female	13	Not Hisp/Latino	White	Widowed	0	1.16288						0	4.67	7.67	3	29	43	6	5	45.4545	12	57	74.0	0
866	029_S_0866	m24	29	ADNI1	ADNI1	2008-10-09	CN	80	Female	13	Not Hisp/Latino	White	Widowed	0	1.24038			977.8	178.1	15.28	0	4.67	6.67	1	30	46	11	6	42.8571	16	58	72.0	0
866	029_S_0866	m36	29	ADNI1	ADNI1	2009-10-22	CN	80	Female	13	Not Hisp/Latino	White	Widowed	0	1.24989						0	1.67	1.67	0	29	53	6	3	23.0769	18	60	97.0	0
867	031_S_0867	bl	31	ADNI1	ADNI1	2006-10-03	LMCI	71.8	Male	16	Not Hisp/Latino	White	Married	0							2.5	5.67	9.67	4	30	34	5	9	100	6	43	102.0	6
867	031_S_0867	m06	31	ADNI1	ADNI1	2007-04-09	LMCI	71.8	Male	16	Not Hisp/Latino	White	Married	0							3.5	9	16	7	30	30	2	7	100		40	120.0	11
867	031_S_0867	m12	31	ADNI1	ADNI1	2007-09-21	LMCI	71.8	Male	16	Not Hisp/Latino	White	Married	0							2.5	8	12	4	27	29	1	6	100	8	43	115.0	10
867	031_S_0867	m18	31	ADNI1	ADNI1	2008-04-07	LMCI	71.8	Male	16	Not Hisp/Latino	White	Married	0							2.5	7.33	11.33	3	29	35	3	4	57.1429		36	113.0	11
867	031_S_0867	m24	31	ADNI1	ADNI1	2008-09-22	LMCI	71.8	Male	16	Not Hisp/Latino	White	Married	0							3.5	9.67	16.67	7	28	26	0	4	80	6	38	136.0	13
867	031_S_0867	m36	31	ADNI1	ADNI1	2009-09-21	LMCI	71.8	Male	16	Not Hisp/Latino	White	Married	0							2.5	5.33		5	28	31	0	2	33.3333	8	40	96.0	6
867	031_S_0867	m48	31	ADNIGO	ADNI1	2010-10-04	LMCI	71.8	Male	16	Not Hisp/Latino	White	Married	0	1.21207		0.887963				2	6	12	5	30	31	2	7	100	6		120.0	7	27	3.375	2.77778	2	1.8	1.66667	2.5	2.4359	3.75	2.66667	2.14286	2	2.16667	3.5	2.71795
869	036_S_0869	bl	36	ADNI1	ADNI1	2006-11-13	LMCI	82.9	Female	16	Not Hisp/Latino	White	Married	1							2	14.67	24.67	9	26	28	1	6	100	0	33	300.0	9
869	036_S_0869	m06	36	ADNI1	ADNI1	2007-05-08	LMCI	82.9	Female	16	Not Hisp/Latino	White	Married	1							2	13.33	25.33	10	25	28	1	6	100		32	135.0	10
869	036_S_0869	m24	36	ADNI1	ADNI1	2008-11-17	LMCI	82.9	Female	16	Not Hisp/Latino	White	Married	1							2.5	21.67	32.67	10	22	23	1	5	100	2	27	300.0	11
869	036_S_0869	m36	36	ADNI1	ADNI1	2009-11-11	LMCI	82.9	Female	16	Not Hisp/Latino	White	Married	1							3	19.33		10	20								10
869	036_S_0869	m48	36	ADNIGO	ADNI1	2010-11-11	LMCI	82.9	Female	16	Not Hisp/Latino	White	Married	1							5.5	24	36	10	22	20	3						21									3.875	2.44444	3	3.4	3	3.25	3.13158
871	029_S_0871	bl	29	ADNI1	ADNI1	2007-01-11	LMCI	68.4	Male	16	Hisp/Latino	White	Married	0							2	7.67	13.67	6	28	30	3	5	71.4286	7	34	70.0	0
872	068_S_0872	bl	68	ADNI1	ADNI1	2006-10-26	LMCI	69.6	Male	17	Not Hisp/Latino	White	Married	0							2.5	14.33	23.33	9	25	36	1	7	100	8	35	98.0	4
872	068_S_0872	m06	68	ADNI1	ADNI1	2007-05-24	LMCI	69.6	Male	17	Not Hisp/Latino	White	Married	0							2.5	9.33	19.33	10	26	30	1	6	100		43	68.0	4
872	068_S_0872	m12	68	ADNI1	ADNI1	2007-12-17	LMCI	69.6	Male	17	Not Hisp/Latino	White	Married	0							4.5	8.67	18.67	10	24	31	2	6	100	8	40	55.0	10
872	068_S_0872	m18	68	ADNI1	ADNI1	2008-07-31	LMCI	69.6	Male	17	Not Hisp/Latino	White	Married	0							3	10.67	18.67	8	25	25	4	6	85.7143		42	47.0	9
872	068_S_0872	m24	68	ADNI1	ADNI1	2009-04-07	LMCI	69.6	Male	17	Not Hisp/Latino	White	Married	0							3	10	18	8	24	27	2	6	100	9	41	60.0	5
778	129_S_0778	m48	129	ADNIGO	ADNI1	2010-09-15	CN	72.4	Male	13	Not Hisp/Latino	White	Married	1	1.46289		1.26432	567.5	251.7	23.85	3	11	19	7	26	37	3	8	88.8889	8		58.0	7	25	2.625	1.55556	1	1	1.75	1.66667	1.65714	3	1.71429	1	1.75		1.75	1.93333
873	136_S_0873	bl	136	ADNI1	ADNI1	2006-10-17	LMCI	78.1	Female	14	Not Hisp/Latino	White	Married	1							2	14.33	24.33	8	25	25	2	4	80	3	32	259.0	11
873	136_S_0873	m12	136	ADNI1	ADNI1	2007-10-15	LMCI	78.1	Female	14	Not Hisp/Latino	White	Married	1							3	18.67	29.67	10	23	24	0	4	100	0	31	187.0	9
873	136_S_0873	m18	136	ADNI1	ADNI1	2008-04-10	LMCI	78.1	Female	14	Not Hisp/Latino	White	Married	1							4.5	16.67	27.67	10	23	19	1	5	100		32		15
873	136_S_0873	m24	136	ADNI1	ADNI1	2008-10-27	LMCI	78.1	Female	14	Not Hisp/Latino	White	Married	1							5	21.67	35.67	10	24	28	1	6	100	0	37		15
874	136_S_0874	bl	136	ADNI1	ADNI1	2006-11-27	LMCI	66.1	Female	16	Not Hisp/Latino	White	Married	2							1.5	12.33	20.33	8	25	33	3	7	100	5	48	78.0	2
874	136_S_0874	m06	136	ADNI1	ADNI1	2007-06-05	LMCI	66.1	Female	16	Not Hisp/Latino	White	Married	2							2.5	12.67	22.67	10	29	30	4	8	100		38	75.0	4
874	136_S_0874	m12	136	ADNI1	ADNI1	2007-11-19	LMCI	66.1	Female	16	Not Hisp/Latino	White	Married	2							1	12.33	20.33	8	28	33	7	10	100	8	54	99.0	5
874	136_S_0874	m18	136	ADNI1	ADNI1	2008-06-02	LMCI	66.1	Female	16	Not Hisp/Latino	White	Married	2							2.5	10.67	17.67	7	23	27	1	5	100		43	90.0	6
874	136_S_0874	m36	136	ADNI1	ADNI1	2010-01-15	LMCI	66.1	Female	16	Not Hisp/Latino	White	Married	2							9	32	45	10	12	16	3	5	100	0	21		26
878	029_S_0878	m06	29	ADNI1	ADNI1	2007-04-19	LMCI	72.3	Male	14	Not Hisp/Latino	Asian	Married	1							1.5	14.33	21.33	6	25	24	3	6	100		58	300.0	6
878	029_S_0878	m12	29	ADNI1	ADNI1	2007-10-18	LMCI	72.3	Male	14	Not Hisp/Latino	Asian	Married	1							2.5	11.67	19.67	8	25	23	0	5	100	3	54	224.0	10
878	029_S_0878	m18	29	ADNI1	ADNI1	2008-04-22	LMCI	72.3	Male	14	Not Hisp/Latino	Asian	Married	1							3.5	13.33	24.33	10	26	20	-1	3	100		53	135.0	9
878	029_S_0878	m24	29	ADNI1	ADNI1	2008-10-30	LMCI	72.3	Male	14	Not Hisp/Latino	Asian	Married	1							4.5	16.67	27.67	10	19	22	0	5	100	0	48	279.0	14
878	029_S_0878	m48	29	ADNIGO	ADNI1	2010-11-18	LMCI	72.3	Male	14	Not Hisp/Latino	Asian	Married	1							7	35	47	10	15	13	4	4	100	0		106.0	20	8	1.625	1.22222	1	1.2	1.66667	1	1.30769	4	2.22222	2.42857	3.6	3.83333	4	3.23077
880	099_S_0880	m06	99	ADNI1	ADNI1	2007-04-25	LMCI	84.2	Male	13	Not Hisp/Latino	White	Married	0	1.07534						1.5	11.67	18.67	6	27	19	2	1	25		29	124.0	8
880	099_S_0880	m12	99	ADNI1	ADNI1	2007-11-01	LMCI	84.2	Male	13	Not Hisp/Latino	White	Married	0	1.04372						1.5	13.33	19.33	6	26	30	2	6	75	2	32	291.0	8
883	020_S_0883	bl	20	ADNI1	ADNI1	2006-10-24	CN	76.1	Female	16	Not Hisp/Latino	White	Never married	1	1.1627						0	7.33	13.33	5	29	44	7	5	38.4615	13	46	107.0	0
883	020_S_0883	m06	20	ADNI1	ADNI1	2007-05-14	CN	76.1	Female	16	Not Hisp/Latino	White	Never married	1							0	9.67	12.67	3	30	36	7	7	63.6364		44	98.0	0
883	020_S_0883	m12	20	ADNI1	ADNI1	2007-12-18	CN	76.1	Female	16	Not Hisp/Latino	White	Never married	1	1.17139						0	5.67	11.67	6	29	36	4	2	22.2222	11	55	73.0	0
883	020_S_0883	m24	20	ADNI1	ADNI1	2009-01-05	CN	76.1	Female	16	Not Hisp/Latino	White	Never married	1	1.12319						0	13.33	18.33	4	29	43	7	3	27.2727	8	51	103.0	1
883	020_S_0883	m36	20	ADNI1	ADNI1	2009-11-13	CN	76.1	Female	16	Not Hisp/Latino	White	Never married	1							1.5	12.33	20.33	8	28	38	1	5	62.5	5	54	87.0	3
887	023_S_0887	bl	23	ADNI1	ADNI1	2006-10-06	LMCI	73.7	Female	8	Not Hisp/Latino	White	Married	1							2	18.33	30.33	10	24	21	-1	3	75	0	13	300.0	1
887	023_S_0887	m06	23	ADNI1	ADNI1	2007-03-29	LMCI	73.7	Female	8	Not Hisp/Latino	White	Married	1							2	18	29	10	21	20	3	4	80		22	0.0	1
887	023_S_0887	m12	23	ADNI1	ADNI1	2007-10-04	LMCI	73.7	Female	8	Not Hisp/Latino	White	Married	1							1.5	13.33	22.33	8	22	24	4	5	83.3333	2	18	300.0	1
887	023_S_0887	m18	23	ADNI1	ADNI1	2008-03-27	LMCI	73.7	Female	8	Not Hisp/Latino	White	Married	1							4.5	24	36	10	17	24	3	6	100		15		7
887	023_S_0887	m24	23	ADNI1	ADNI1	2008-10-10	LMCI	73.7	Female	8	Not Hisp/Latino	White	Married	1							4	30		10	15	15	3	5	100	0	11		8
5230	002_S_5230	m06	2	ADNI2	ADNI2	2014-01-23	SMC	73.5	Female	19	Unknown	White	Never married	1							0	6	8	2	28	50	8	5	38.4615			99.0	0	27	1.375	1.33333	1	1	1.16667	1.5	1.23077	1	1	1	1	1	1	1
889	033_S_0889	bl	33	ADNI1	ADNI1	2006-10-09	AD	72.5	Female	16	Not Hisp/Latino	White	Never married	1	1.19119						4.5	11.33	22.33	10	26	29	1	6	100	0	28	209.0	24
889	033_S_0889	m12	33	ADNI1	ADNI1	2007-10-08	AD	72.5	Female	16	Not Hisp/Latino	White	Never married	1	1.22357						4	16.33	27.33	10	27	26	0	5	100	0	32	203.0	26
889	033_S_0889	m24	33	ADNI1	ADNI1	2008-10-09	AD	72.5	Female	16	Not Hisp/Latino	White	Never married	1	1.1767						5.5	17.67	28.67	10	24	21	1	4	100	0	23	300.0	28
890	116_S_0890	bl	116	ADNI1	ADNI1	2007-02-07	LMCI	59.7	Female	14	Not Hisp/Latino	White	Married	2							2.5	12.67	18.67	6	30	35	6	11	100	1	42	65.0	3
890	116_S_0890	m06	116	ADNI1	ADNI1	2007-08-03	LMCI	59.7	Female	14	Not Hisp/Latino	White	Married	2							1	11.33	17.33	6	28	34	2	8	100		42	78.0	3
891	126_S_0891	bl	126	ADNI1	ADNI1	2006-10-12	AD	79.3	Female	12	Not Hisp/Latino	White	Married	1	1.02263			680.8	224	22.49	4.5	18	29	10	22	28	1	5	100	0	33	240.0	14
891	126_S_0891	m24	126	ADNI1	ADNI1	2008-10-07	AD	79.3	Female	12	Not Hisp/Latino	White	Married	1							10	22.33	34.33	10	18	16	1	4	100	0	19	300.0	22
892	100_S_0892	bl	100	ADNI1	ADNI1	2006-10-24	LMCI	72.8	Female	12	Not Hisp/Latino	White	Divorced	1	1.16			421.3	375	37.03	2	7.33	10.33	3	28	44	9	8	61.5385	3	29	112.0	1
892	100_S_0892	m06	100	ADNI1	ADNI1	2007-04-24	LMCI	72.8	Female	12	Not Hisp/Latino	White	Divorced	1	1.14103						2	6	8	1	28	42	8	12	100		32	200.0	3
892	100_S_0892	m36	100	ADNI1	ADNI1	2009-10-16	LMCI	72.8	Female	12	Not Hisp/Latino	White	Divorced	1	0.890364						8	23.67	35.67	10	19	19	2	5	100	0	20		22
896	098_S_0896	bl	98	ADNI1	ADNI1	2006-10-31	CN	76.8	Male	16	Not Hisp/Latino	White	Married	0				1208	206.3	17.58	0	2	6	3	30	51	4	1	9.09091	15	51	58.0	1
896	098_S_0896	m12	98	ADNI1	ADNI1	2007-10-24	CN	76.8	Male	16	Not Hisp/Latino	White	Married	0				997.4	212.5	17.36	0	4.67	7.67	1	29	36	6	6	60	8	45	78.0	1
896	098_S_0896	m24	98	ADNI1	ADNI1	2008-11-13	CN	76.8	Male	16	Not Hisp/Latino	White	Married	0							0.5	5.33	8.33	1	30	42	9	10	83.3333	7	49	62.0	0
896	098_S_0896	m36	98	ADNI1	ADNI1	2009-10-14	CN	76.8	Male	16	Not Hisp/Latino	White	Married	0				922.2	219.6	17.94	0	3	8	4	29	35	7	7	70	10	53	67.0	7
5230	002_S_5230	m03	2	ADNI2	ADNI2	2013-09-23	SMC	73.5	Female	19	Unknown	White	Never married	1
898	041_S_0898	bl	41	ADNI1	ADNI1	2006-11-06	CN	83.1	Female	12	Not Hisp/Latino	White	Married	0	1.21271						0	6	8	2	29	54	8	2	13.3333	15	37	118.0	3
898	041_S_0898	m06	41	ADNI1	ADNI1	2007-05-11	CN	83.1	Female	12	Not Hisp/Latino	White	Married	0	1.2794						0	8	14	4	30	26	0	3	60		34	90.0	2
898	041_S_0898	m12	41	ADNI1	ADNI1	2007-11-12	CN	83.1	Female	12	Not Hisp/Latino	White	Married	0	1.24919	1.2175						2.67	7.67	4	30	45	6	4	33.3333	15	35	185.0
898	041_S_0898	m24	41	ADNI1	ADNI1	2008-12-16	CN	83.1	Female	12	Not Hisp/Latino	White	Married	0	1.2058	1.2225					3.5	5	11	4	29	26	5	8	88.8889	7	23	300.0	3
899	020_S_0899	bl	20	ADNI1	ADNI1	2006-10-26	CN	80.1	Female	16	Not Hisp/Latino	White	Widowed	0							0	7.67	12.67	4	30	35	5	3	33.3333	16	41	92.0	0
899	020_S_0899	m06	20	ADNI1	ADNI1	2007-05-14	CN	80.1	Female	16	Not Hisp/Latino	White	Widowed	0							0.5	11.33	15.33	4	29	36	4	1	12.5		47	103.0	1
899	020_S_0899	m12	20	ADNI1	ADNI1	2007-12-04	CN	80.1	Female	16	Not Hisp/Latino	White	Widowed	0							0	11.33	14.33	3	30	48	5	1	9.09091	15	45	84.0	0
899	020_S_0899	m24	20	ADNI1	ADNI1	2008-12-10	CN	80.1	Female	16	Not Hisp/Latino	White	Widowed	0							0	6.67	12.67	5	29	27	7	-2	-28.5714	25	43	0.0	0
899	020_S_0899	m36	20	ADNI1	ADNI1	2009-11-19	CN	80.1	Female	16	Not Hisp/Latino	White	Widowed	0							0	6.67	10.67	4	29	31	7	10	100	13	43	65.0	2
904	010_S_0904	bl	10	ADNI1	ADNI1	2006-12-19	LMCI	84.1	Male	16	Not Hisp/Latino	White	Married	0	1.16664			573.6	450.9	50.97	1.5	10	19	8	24	22	0	4	100	7	29	167.0	2
904	010_S_0904	m06	10	ADNI1	ADNI1	2007-06-05	LMCI	84.1	Male	16	Not Hisp/Latino	White	Married	0	1.12099						0.5	18.67	26.67	7	28	18	1	4	100		36	82.0	0
904	010_S_0904	m12	10	ADNI1	ADNI1	2007-12-18	LMCI	84.1	Male	16	Not Hisp/Latino	White	Married	0	1.05775			540.2	491.5	53.91	1	17.67	26.67	8	24	21	4	6	100	5	34	113.0	2
904	010_S_0904	m18	10	ADNI1	ADNI1	2008-06-27	LMCI	84.1	Male	16	Not Hisp/Latino	White	Married	0	1.15354						1.5	16	25	8	26	22	2	5	100		30	137.0	2
904	010_S_0904	m24	10	ADNI1	ADNI1	2009-01-28	LMCI	84.1	Male	16	Not Hisp/Latino	White	Married	0	1.08477			399.2	477.2	54.41	2.5	21	32	9	25	19	1	4	100	0	35	114.0	2
906	033_S_0906	bl	33	ADNI1	ADNI1	2006-10-11	LMCI	65.3	Female	12	Not Hisp/Latino	White	Widowed	1	1.08007			908.9	336.4	32.63	1.5	8	16	8	25	26	2	5	83.3333	4	43	104.0	3
906	033_S_0906	m06	33	ADNI1	ADNI1	2007-04-11	LMCI	65.3	Female	12	Not Hisp/Latino	White	Widowed	1	1.10041						2	14.33	24.33	10	25	33	2	7	100		50	238.0	4
906	033_S_0906	m12	33	ADNI1	ADNI1	2007-10-10	LMCI	65.3	Female	12	Not Hisp/Latino	White	Widowed	1	1.04478			760.6	356.5	34.78	2	11.33	20.33	9	25	30	3	8	100	1	52	106.0	13
906	033_S_0906	m24	33	ADNI1	ADNI1	2008-10-08	LMCI	65.3	Female	12	Not Hisp/Latino	White	Widowed	1	1.0402			705.3	352.6	33.49	4.5	9	19	10	24	32	3	7	100	2	51	184.0	17
906	033_S_0906	m18	33	ADNI1	ADNI1	2008-04-09	LMCI	65.3	Female	12	Not Hisp/Latino	White	Widowed	1	1.12662						4	10.67	20.67	10	23	29	2	7	100		51	90.0	16
906	033_S_0906	m36	33	ADNI1	ADNI1	2009-10-02	LMCI	65.3	Female	12	Not Hisp/Latino	White	Widowed	1	1.00056			840.4	410.4	39.55	8	16.67	25.67	9	24	33	2	8	100	0	46	131.0	22
906	033_S_0906	m48	33	ADNIGO	ADNI1	2010-10-13	LMCI	65.3	Female	12	Not Hisp/Latino	White	Widowed	1	0.871335		1.30095	674	385.6	35.54	10	15	25	10	23	26	1	6	100	0		300.0	22		3.375	1.875	3.57143	4	3.83333	4	3.31579	4	3	3.85714	4	3.83333	3.5	3.66667
5230	002_S_5230	bl	2	ADNI2	ADNI2	2013-07-11	SMC	73.5	Female	19	Unknown	White	Never married	1	1.38601		1.52519	1006	253	22.84	0	6	10	3	29	35	7	5	55.5556	13		71.0	0	24	1.5	1.55556	1	1	1.33333	1.75	1.35897	1	1.11111	1	1	1	1.25	1.05128
908	003_S_0908	bl	3	ADNI1	ADNI1	2006-10-12	LMCI	62.9	Female	16	Not Hisp/Latino	White	Married	0				1314	156.9	14.64	2	5	8	2	29	48	8	3	25	8	47	123.0	21
908	003_S_0908	m06	3	ADNI1	ADNI1	2007-04-12	LMCI	62.9	Female	16	Not Hisp/Latino	White	Married	0							2	8	14	5	26	42	11	4	30.7692		45	131.0	16
908	003_S_0908	m12	3	ADNI1	ADNI1	2007-10-12	LMCI	62.9	Female	16	Not Hisp/Latino	White	Married	0				863.4	162.6	15.93	2.5	7.67	10.67	2	28	41	9	2	16.6667	13	49	150.0	12
908	003_S_0908	m18	3	ADNI1	ADNI1	2008-04-18	LMCI	62.9	Female	16	Not Hisp/Latino	White	Married	0							1.5	6.67	12.67	4	29	32	4	2	25		48	159.0	13
909	073_S_0909	bl	73	ADNI1	ADNI1	2006-11-27	LMCI	69.1	Female	18	Not Hisp/Latino	Asian	Divorced	1	1.26249						3	17.67	25.67	7	27	32	2	7	100	0	17	93.0
909	073_S_0909	m06	73	ADNI1	ADNI1	2007-06-05	LMCI	69.1	Female	18	Not Hisp/Latino	Asian	Divorced	1	1.2532						3.5	10.67	20.67	9	29	24	2	5	100		35	92.0
909	073_S_0909	m12	73	ADNI1	ADNI1	2007-11-15	LMCI	69.1	Female	18	Not Hisp/Latino	Asian	Divorced	1	1.2939						3.5	16.67	25.67	8	27	30	2	7	100	0	33	101.0	6
909	073_S_0909	m24	73	ADNI1	ADNI1	2008-12-04	LMCI	69.1	Female	18	Not Hisp/Latino	Asian	Divorced	1	1.21209						3.5	12.33	21.33	8	28	27	4	6	100	1	25	100.0	3
909	073_S_0909	m36	73	ADNI1	ADNI1	2009-12-11	LMCI	69.1	Female	18	Not Hisp/Latino	Asian	Divorced	1	1.17917						6	15.67	26.67	10	28	26	3	7	100	1	30	119.0	16
913	133_S_0913	bl	133	ADNI1	ADNI1	2007-01-18	LMCI	56.6	Female	15	Not Hisp/Latino	White	Married	0				701.4	225.7	23.84	2	26.67	35.67	8	26	34	6	6	66.6667	3	27	300.0	2
913	133_S_0913	m06	133	ADNI1	ADNI1	2007-07-15	LMCI	56.6	Female	15	Not Hisp/Latino	White	Married	0							2	18	28	7	24	27	3	6	85.7143		29	300.0	5
913	133_S_0913	m12	133	ADNI1	ADNI1	2008-01-16	LMCI	56.6	Female	15	Not Hisp/Latino	White	Married	0				474.8	221.7	21.74	2.5	27.33	38.33	8	21	23	4	4	66.6667	3	20	300.0	8
913	133_S_0913	m18	133	ADNI1	ADNI1	2008-07-24	LMCI	56.6	Female	15	Not Hisp/Latino	White	Married	0							4.5	32.33	44.33	8	22	19	2	4	80		20	300.0	25
914	029_S_0914	m06	29	ADNI1	ADNI1	2007-07-11	LMCI	74.4	Male	12	Not Hisp/Latino	White	Married	1							1.5	8.33	16.33	6	29	23	2	4	66.6667		45	112.0	10
914	029_S_0914	m12	29	ADNI1	ADNI1	2008-01-31	LMCI	74.4	Male	12	Not Hisp/Latino	White	Married	1							3	6.67	12.67	5	29	25	4	3	50	14	44	132.0	11
914	029_S_0914	m18	29	ADNI1	ADNI1	2008-07-03	LMCI	74.4	Male	12	Not Hisp/Latino	White	Married	1							2	4.67	11.67	6	30	32	3	6	85.7143		50	113.0	7
915	141_S_0915	bl	141	ADNI1	ADNI1	2006-10-31	LMCI	80.6	Female	14	Not Hisp/Latino	White	Married	1				509.7	264.4	24.87	1	21	30	7	26	31	3	-2	-25	0	53	126.0	11
915	141_S_0915	m06	141	ADNI1	ADNI1	2007-06-12	LMCI	80.6	Female	14	Not Hisp/Latino	White	Married	1							3	25	36	9	27	26	3	5	83.3333		42	89.0	15
915	141_S_0915	m12	141	ADNI1	ADNI1	2007-11-07	LMCI	80.6	Female	14	Not Hisp/Latino	White	Married	1							5	24.33	34.33	10	26	19	0	3	100	0	49	96.0	13
915	141_S_0915	m18	141	ADNI1	ADNI1	2008-05-01	LMCI	80.6	Female	14	Not Hisp/Latino	White	Married	1							4.5	23.67	33.67	10	28	24	4	6	100		37	110.0	16
916	023_S_0916	bl	23	ADNI1	ADNI1	2006-09-26	AD	79.7	Male	16	Not Hisp/Latino	White	Married	2							4.5	22	34	10	21	26	2	6	100	2	16	293.0	0
916	023_S_0916	m06	23	ADNI1	ADNI1	2007-04-24	AD	79.7	Male	16	Not Hisp/Latino	White	Married	2							4.5	18	30	9	21	20	2	4	80		13	300.0	13
916	023_S_0916	m12	23	ADNI1	ADNI1	2007-10-02	AD	79.7	Male	16	Not Hisp/Latino	White	Married	2							4.5	22	35	10	17	20	1	4	100	0	13	300.0	12
916	023_S_0916	m24	23	ADNI1	ADNI1	2008-09-30	AD	79.7	Male	16	Not Hisp/Latino	White	Married	2							12	34.67	49.67	10	13	19	0	4	100	0			25
917	012_S_0917	bl	12	ADNI1	ADNI1	2006-12-19	LMCI	70.2	Male	10	Not Hisp/Latino	Black	Divorced	0	1.16087						1.5	10.33	19.33	7	24	27	2	4	66.6667	3	24	145.0	0
917	012_S_0917	m06	12	ADNI1	ADNI1	2007-06-19	LMCI	70.2	Male	10	Not Hisp/Latino	Black	Divorced	0	1.17341						1.5	9	15	4	23	19	1	4	100		32	132.0	1
919	053_S_0919	bl	53	ADNI1	ADNI1	2006-10-30	LMCI	62.4	Male	18	Not Hisp/Latino	White	Married	1	1.3464						1.5	8	11	2	27	41	3	5	55.5556	7	41	139.0	1
919	053_S_0919	m06	53	ADNI1	ADNI1	2007-04-24	LMCI	62.4	Male	18	Not Hisp/Latino	White	Married	1	1.28013						1.5	6	10	3	29	22	3	6	100		47	107.0	1
919	053_S_0919	m12	53	ADNI1	ADNI1	2007-10-23	LMCI	62.4	Male	18	Not Hisp/Latino	White	Married	1	1.33888						0.5	8.67	14.67	5	30	31	2	6	100	14	43	96.0	1
919	053_S_0919	m18	53	ADNI1	ADNI1	2008-05-28	LMCI	62.4	Male	18	Not Hisp/Latino	White	Married	1	1.27154						0.5	5	7	2	30	30	3	5	71.4286		41	78.0	1
919	053_S_0919	m24	53	ADNI1	ADNI1	2008-10-29	LMCI	62.4	Male	18	Not Hisp/Latino	White	Married	1	1.28773						0.5	8.33	12.33	3	29	30	2	6	85.7143	9	42	97.0	0
919	053_S_0919	m36	53	ADNI1	ADNI1	2009-11-02	LMCI	62.4	Male	18	Not Hisp/Latino	White	Married	1	1.23317						0.5	7.33	12.33	4	29	35	4	8	88.8889	13	45	108.0	0
919	053_S_0919	m48	53	ADNI1	ADNI1	2010-11-03	LMCI	62.4	Male	18	Not Hisp/Latino	White	Married	1							3	5.67	8.67	2	30	30	4	8	100	10	35	143.0	0
919	053_S_0919	m60	53	ADNIGO	ADNI1	2011-11-14	LMCI	62.4	Male	18	Not Hisp/Latino	White	Married	1	1.30401		1.12773				2.5	7	10	2	29	34	6	10	100	13		131.0	1	25	1.875	1.77778	1	1.2	1.33333	1.75	1.51282	2	1.22222	1.16667	1	1.4	1.75	1.43243
920	033_S_0920	bl	33	ADNI1	ADNI1	2006-10-11	CN	80	Female	12	Not Hisp/Latino	White	Married	1							0	6.67	10.67	4	30	43	6	3	27.2727	12	33	116.0	0
920	033_S_0920	m06	33	ADNI1	ADNI1	2007-04-18	CN	80	Female	12	Not Hisp/Latino	White	Married	1							0	11	14	2	30	47	5	1	9.09091		43	107.0	0
920	033_S_0920	m12	33	ADNI1	ADNI1	2007-10-10	CN	80	Female	12	Not Hisp/Latino	White	Married	1							0	6.67	11.67	4	29	49	4	2	18.1818	15	44	67.0	0
920	033_S_0920	m24	33	ADNI1	ADNI1	2008-10-10	CN	80	Female	12	Not Hisp/Latino	White	Married	1							0	12.33	17.33	4	29	44	4	0	0	12	38	81.0	0
920	033_S_0920	m48	33	ADNIGO	ADNI1	2010-10-13	CN	80	Female	12	Not Hisp/Latino	White	Married	1	1.28243		1.22916				0.5	11	17	5	30	42	7	2	20	11		77.0	0	23	1	1	1	1	1	1.25	1.02564	1.875	2	2.28571	2.6	2	2	2.10256
922	033_S_0922	bl	33	ADNI1	ADNI1	2006-10-13	LMCI	68.1	Male	12	Not Hisp/Latino	White	Married	1							2.5	17.33	29.33	10	26	24	1	5	100	0	33	124.0	8
922	033_S_0922	m06	33	ADNI1	ADNI1	2007-04-13	LMCI	68.1	Male	12	Not Hisp/Latino	White	Married	1							3	15.33	27.33	10	25	21	1	4	100		37	74.0	7
922	033_S_0922	m12	33	ADNI1	ADNI1	2007-10-12	LMCI	68.1	Male	12	Not Hisp/Latino	White	Married	1							4.5	15	26	10	24	25	1	5	100	0	40	85.0	11
922	033_S_0922	m18	33	ADNI1	ADNI1	2008-04-09	LMCI	68.1	Male	12	Not Hisp/Latino	White	Married	1							4.5	19.33	30.33	10	25	30	0	6	100		32	84.0	11
922	033_S_0922	m24	33	ADNI1	ADNI1	2008-10-08	LMCI	68.1	Male	12	Not Hisp/Latino	White	Married	1							4	10.67	21.67	9	26	23	1	5	100	0	34	115.0	11
923	033_S_0923	bl	33	ADNI1	ADNI1	2006-10-13	CN	83.1	Male	14	Not Hisp/Latino	White	Married	0				1396	229.3	20.83	0	5.33	11.33	5	30	36	6	11	100	17	37	75.0	0
923	033_S_0923	m06	33	ADNI1	ADNI1	2007-04-13	CN	83.1	Male	14	Not Hisp/Latino	White	Married	0							0	4.33	8.33	3	30	43	7	4	33.3333		40	84.0	0
923	033_S_0923	m12	33	ADNI1	ADNI1	2007-10-12	CN	83.1	Male	14	Not Hisp/Latino	White	Married	0				1664	260.2	22.11	0	12.33	17.33	4	30	43	7	2	18.1818	19	43	81.0	0
924	022_S_0924	bl	22	ADNI1	ADNI1	2006-10-12	LMCI	69.6	Male	12	Not Hisp/Latino	White	Married	1	1.38048						2	14.33	21.33	7	25	27	1	6	100	0	33	124.0	10
924	022_S_0924	m06	22	ADNI1	ADNI1	2007-05-09	LMCI	69.6	Male	12	Not Hisp/Latino	White	Married	1							2	17	28	10	23	27	-1	3	75		34	300.0	5
925	127_S_0925	m48	127	ADNIGO	ADNI1	2010-11-05	LMCI	74.4	Male	12	Not Hisp/Latino	White	Married	0	1.0829		1.25655	498.4	159.6	15.18	1.5	6		6	26	28	4	6	75	8		127.0	8	21	2.625	2.55556	1.42857	2	1.83333	2	2.12821	2.625	2.77778	2.71429	2.75	2.83333	3.5	2.81579
926	023_S_0926	bl	23	ADNI1	ADNI1	2006-10-16	CN	71.4	Female	16	Not Hisp/Latino	White	Married	0				1351	151.7	14.22	0	6	9	3	29	40	8	12	100	11	45	81.0	0
926	023_S_0926	m06	23	ADNI1	ADNI1	2007-04-03	CN	71.4	Female	16	Not Hisp/Latino	White	Married	0							0	6.67	9.67	3	28	45	7	4	33.3333		43	62.0	0
926	023_S_0926	m24	23	ADNI1	ADNI1	2008-10-21	CN	71.4	Female	16	Not Hisp/Latino	White	Married	0							0	5.33	8.33	3	30	44	4	2	20	14	43	73.0	0
926	023_S_0926	m48	23	ADNIGO	ADNI1	2010-10-27	CN	71.4	Female	16	Not Hisp/Latino	White	Married	0	1.16318		1.02387				0	8	13	5	30	41	6	3	27.2727	17		73.0	0	25	1.5	1.88889	1.14286	1	1	1.25	1.35897	1.25	1	1	1	1	1	1.05405
928	082_S_0928	bl	82	ADNI1	ADNI1	2006-10-16	LMCI	82.8	Female	20	Not Hisp/Latino	White	Married	0							2	10.67	20.67	10	27	22	2	3	60	8	35	125.0	5
928	082_S_0928	m06	82	ADNI1	ADNI1	2007-06-11	LMCI	82.8	Female	20	Not Hisp/Latino	White	Married	0							2	18.33	28.33	10	23	28	3	5	83.3333		45	210.0	7
928	082_S_0928	m12	82	ADNI1	ADNI1	2007-10-11	LMCI	82.8	Female	20	Not Hisp/Latino	White	Married	0							2.5	20.33	27.33	7	26	24	2	5	100	0	43	140.0	7
928	082_S_0928	m18	82	ADNI1	ADNI1	2008-06-12	LMCI	82.8	Female	20	Not Hisp/Latino	White	Married	0								19	27	8	27	28	-1	5	100		28	130.0	7
929	005_S_0929	bl	5	ADNI1	ADNI1	2006-11-08	AD	82	Male	14	Not Hisp/Latino	White	Married	1	0.997871						6	11.67	20.67	7	27	29	5	6	85.7143	3	23	160.0	10
930	100_S_0930	bl	100	ADNI1	ADNI1	2006-10-23	LMCI	75	Male	16	Not Hisp/Latino	White	Married	1	1.12832			293.7	221.4	21.22	3	17.33	25.33	8	25	18	2	3	75	2	45	93.0	1
930	100_S_0930	m06	100	ADNI1	ADNI1	2007-04-11	LMCI	75	Male	16	Not Hisp/Latino	White	Married	1	1.12532						3	17.33	26.33	8	27	21	4	6	100		42	98.0	0
930	100_S_0930	m24	100	ADNI1	ADNI1	2008-11-06	LMCI	75	Male	16	Not Hisp/Latino	White	Married	1	0.990862						7	17.67	25.67	7	21	21	3	5	100	0	38	109.0	12
931	003_S_0931	bl	3	ADNI1	ADNI1	2006-11-08	CN	86.1	Female	14	Not Hisp/Latino	White	Widowed	0				1435	247.5	21.4	0	3.33	5.33	1	28	51	5	5	45.4545	18	46	190.0	0
931	003_S_0931	m06	3	ADNI1	ADNI1	2007-04-25	CN	86.1	Female	14	Not Hisp/Latino	White	Widowed	0							0.5	6	11	4	29	47	7	4	33.3333		42	72.0	0
932	012_S_0932	bl	12	ADNI1	ADNI1	2006-11-03	LMCI	75.3	Male	16	Not Hisp/Latino	White	Married	0	1.13398			579.2	236.1	22.57	2.5	12.67	23.67	9	27	25	2	5	100	7	25	195.0	16
932	012_S_0932	m06	12	ADNI1	ADNI1	2007-05-02	LMCI	75.3	Male	16	Not Hisp/Latino	White	Married	0	1.13332						3	13.67	21.67	6	28	19	0	3	100		22	168.0	18
932	012_S_0932	m12	12	ADNI1	ADNI1	2007-11-06	LMCI	75.3	Male	16	Not Hisp/Latino	White	Married	0	1.07429			482.5	256.6	24.64	3	10.33	20.33	9	25	27	1	4	80	8	22	191.0	16
932	012_S_0932	m18	12	ADNI1	ADNI1	2008-05-08	LMCI	75.3	Male	16	Not Hisp/Latino	White	Married	0	1.09741						3	12.33	21.33	7	25	23	0	4	100		20	175.0	18
932	012_S_0932	m24	12	ADNI1	ADNI1	2008-10-20	LMCI	75.3	Male	16	Not Hisp/Latino	White	Married	0	1.03094			453	269.4	27.56	3.5	17.33	27.33	7	22	17	3	5	100	8	20	172.0	14
934	057_S_0934	bl	57	ADNI1	ADNI1	2006-10-25	CN	70	Female	10	Not Hisp/Latino	White	Married	0	1.26636						0	3	3	0	28	53	10	2	14.2857	16	45	54.0	0
934	057_S_0934	m06	57	ADNI1	ADNI1	2007-04-25	CN	70	Female	10	Not Hisp/Latino	White	Married	0	1.27978						0	4.67	6.67	2	28	52	7	3	23.0769		52	56.0	0
934	057_S_0934	m12	57	ADNI1	ADNI1	2007-10-23	CN	70	Female	10	Not Hisp/Latino	White	Married	0	1.2523						0	1.67	2.67	1	30	49	10	3	23.0769	14	50	53.0	0
934	057_S_0934	m24	57	ADNI1	ADNI1	2008-10-21	CN	70	Female	10	Not Hisp/Latino	White	Married	0	1.31288						0	3	4	1	30	56	10	2	14.2857	18	57	49.0	0
934	057_S_0934	m36	57	ADNI1	ADNI1	2009-11-03	CN	70	Female	10	Not Hisp/Latino	White	Married	0	1.31318						0	3.33	5.33	2	30	54	6	0	0	19	52	53.0	0
934	057_S_0934	m60	57	ADNIGO	ADNI1	2011-11-08	CN	70	Female	10	Not Hisp/Latino	White	Married	0	1.28885		1.00033				0	1	2	1	30	57	8	-1	-7.69231	15		64.0	0	28	1.25	1.22222	1	1	1	1.25	1.12821	1	1	1	1	1	1	1
5227	073_S_5227	m24	73	ADNI2	ADNI2	2015-07-02	SMC	71.3	Male	18	Not Hisp/Latino	White	Married	1			1.05098	648.3	542.5	59.86	1	9	12	3	30	21	3	8	100	11		84.0	0	24	2	2.22222	1.14286	1.8	1.33333	2.75	1.84615	1	1	1	1	1	1	1
938	002_S_0938	m24	2	ADNI1	ADNI1	2008-10-23	AD	82.2	Female	16	Not Hisp/Latino	White	Married	0							5.5	23	34	10	19	24	2	5	100	0	44	146.0	21
941	057_S_0941	bl	57	ADNI1	ADNI1	2006-10-25	LMCI	73.3	Female	14	Not Hisp/Latino	White	Married	2	0.969015			755.1	288.9	28.06	1	23	32	7	25	19	3	4	80	1	26	300.0	1
941	057_S_0941	m06	57	ADNI1	ADNI1	2007-04-25	LMCI	73.3	Female	14	Not Hisp/Latino	White	Married	2	0.938673						2	25	36	9	21	14	3	4	100		18	300.0	1
941	057_S_0941	m12	57	ADNI1	ADNI1	2007-10-30	LMCI	73.3	Female	14	Not Hisp/Latino	White	Married	2	0.934652			481.8	299.5	26.32	4	35	46	7	18	10	2	3	100	1	15	300.0	11
941	057_S_0941	m18	57	ADNI1	ADNI1	2008-04-23	LMCI	73.3	Female	14	Not Hisp/Latino	White	Married	2	0.823808						4.5	45.33	60.33	10	18	4	0	1	100		1		15
941	057_S_0941	m24	57	ADNI1	ADNI1	2008-10-22	LMCI	73.3	Female	14	Not Hisp/Latino	White	Married	2	0.864414						7	39	52	10	12	9	0	2	100	0	14		19
947	128_S_0947	bl	128	ADNI1	ADNI1	2006-10-27	LMCI	82.6	Female	13	Not Hisp/Latino	White	Married	1	1.15081						1.5	12	20	5	25	24	2	5	83.3333	0	40	122.0	0
947	128_S_0947	m06	128	ADNI1	ADNI1	2007-04-26	LMCI	82.6	Female	13	Not Hisp/Latino	White	Married	1	1.20579						5	13.67	21.67	7	25	29	5	7	87.5		40	132.0	10
947	128_S_0947	m12	128	ADNI1	ADNI1	2007-10-29	LMCI	82.6	Female	13	Not Hisp/Latino	White	Married	1	1.16831	2.3575					5	14	24	7	22	31	1	5	71.4286	0	35	247.0	3
947	128_S_0947	m18	128	ADNI1	ADNI1	2008-04-17	LMCI	82.6	Female	13	Not Hisp/Latino	White	Married	1	1.15731						6	17	26	7	21	24	1	5	100		40	232.0	10
950	109_S_0950	bl	109	ADNI1	ADNI1	2006-12-12	LMCI	73.5	Male	17	Not Hisp/Latino	Black	Married	0	1.13138			494	238.8	25.21	0.5	11.33	14.33	3	26	34	4	6	66.6667	6	23	300.0	0
950	109_S_0950	m06	109	ADNI1	ADNI1	2007-06-12	LMCI	73.5	Male	17	Not Hisp/Latino	Black	Married	0	1.12197						1	15.67	20.67	4	30	32	1	7	87.5		28	125.0	0
950	109_S_0950	m12	109	ADNI1	ADNI1	2007-12-18	LMCI	73.5	Male	17	Not Hisp/Latino	Black	Married	0	1.06495						2.5	5.33	12.33	7	25	34	4	4	44.4444	13	26	300.0	0
950	109_S_0950	m18	109	ADNI1	ADNI1	2008-06-25	LMCI	73.5	Male	17	Not Hisp/Latino	Black	Married	0	1.01134						3	14	20	6	27	25	4	5	71.4286		34	144.0	2
950	109_S_0950	m24	109	ADNI1	ADNI1	2008-12-04	LMCI	73.5	Male	17	Not Hisp/Latino	Black	Married	0	0.955419			424	274.6	25.93	0.5	17.33	27.33	8	24	16	5	1	16.6667	10	42	242.0	0
951	052_S_0951	bl	52	ADNI1	ADNI1	2006-10-30	CN	84.8	Male	18	Not Hisp/Latino	White	Married	0							0	5.67	9.67	3	28	36	3	3	37.5	14	43	80.0	0
951	052_S_0951	m06	52	ADNI1	ADNI1	2007-04-17	CN	84.8	Male	18	Not Hisp/Latino	White	Married	0							0	7.33	9.33	2	30	35	4	7	87.5		44	102.0	0
951	052_S_0951	m12	52	ADNI1	ADNI1	2007-11-13	CN	84.8	Male	18	Not Hisp/Latino	White	Married	0							0	12.67	20.67	3	30	35	3	0	0	11	41	93.0	0
951	052_S_0951	m36	52	ADNI1	ADNI1	2010-02-05	CN	84.8	Male	18	Not Hisp/Latino	White	Married	0							0	9.33	14.33	5	30	38	2	2	25	10	38	91.0	0
951	052_S_0951	m48	52	ADNIGO	ADNI1	2010-12-17	CN	84.8	Male	18	Not Hisp/Latino	White	Married	0							0	7	11	4	29	35	2	7	100	12		75.0	0	23	1.71429	1.66667	1	1.2	1.16667	1.25	1.36842	1.125	1.11111	1	1	1	1	1.05128
951	052_S_0951	m60	52	ADNIGO	ADNI1	2011-11-08	CN	84.8	Male	18	Not Hisp/Latino	White	Married	0							0	6	10	4	26	37	1	8	100	10		132.0	0	24	1.375	1.44444	1	1.2	1	1	1.20513	1.25	1	1	1	1	1	1.05405
952	052_S_0952	bl	52	ADNI1	ADNI1	2006-10-30	LMCI	81.7	Female	13	Not Hisp/Latino	White	Married	1							2	13	24	10	26	29	5	7	100	2	26	90.0	5
952	052_S_0952	m06	52	ADNI1	ADNI1	2007-04-23	LMCI	81.7	Female	13	Not Hisp/Latino	White	Married	1							4	15.67	26.67	10	24	24	-1	4	100		38	167.0	10
952	052_S_0952	m12	52	ADNI1	ADNI1	2007-11-02	LMCI	81.7	Female	13	Not Hisp/Latino	White	Married	1				385.4	199.1	19.45	4	15.33	25.33	10	24	28	4	7	100	1	31	139.0	12
952	052_S_0952	m18	52	ADNI1	ADNI1	2008-05-13	LMCI	81.7	Female	13	Not Hisp/Latino	White	Married	1							5	15	26	10	23	26	2	6	100		30	125.0	16
952	052_S_0952	m36	52	ADNI1	ADNI1	2009-12-10	LMCI	81.7	Female	13	Not Hisp/Latino	White	Married	1							5	21	32	10	20	22	2	5	100	0	34	216.0	25
952	052_S_0952	m48	52	ADNIGO	ADNI1	2010-12-17	LMCI	81.7	Female	13	Not Hisp/Latino	White	Married	1							10	22	33	10	20	13	3	4	100	0		300.0	19	12	1.25	1	1	1	1	1.5	1.10811	4	2.55556	3.57143	3.6	3.83333	4	3.51282
952	052_S_0952	m60	52	ADNIGO	ADNI1	2011-11-08	LMCI	81.7	Female	13	Not Hisp/Latino	White	Married	1							10	31	42	10	19	12	-1	2	100	0		300.0	29	10	1.125	1	1	1	1	1	1.02564	4	2.55556	3.71429	3.8	3.83333	4	3.5641
954	002_S_0954	bl	2	ADNI1	ADNI1	2006-11-16	LMCI	69.3	Female	14	Not Hisp/Latino	White	Married	1				603.1	373.6	34.65	2	10.67	21.67	9	25	24	0	4	100	0	38	133.0	1
954	002_S_0954	m06	2	ADNI1	ADNI1	2007-05-03	LMCI	69.3	Female	14	Not Hisp/Latino	White	Married	1							1.5	14.33	25.33	10	24	24	0	5	100		34	139.0	2
954	002_S_0954	m18	2	ADNI1	ADNI1	2008-06-16	LMCI	69.3	Female	14	Not Hisp/Latino	White	Married	1							5	15.33	26.33	9	27	24	1	6	100		26	118.0	16
955	002_S_0955	bl	2	ADNI1	ADNI1	2006-10-25	AD	78.2	Female	16	Not Hisp/Latino	More than one	Married	1							4	20.67	31.67	9	21	13	0	3	100	0	15	300.0	14
955	002_S_0955	m06	2	ADNI1	ADNI1	2007-05-10	AD	78.2	Female	16	Not Hisp/Latino	More than one	Married	1							3	25.33	38.33	10	23	16	3	5	100				19
956	130_S_0956	m06	130	ADNI1	ADNI1	2007-04-16	AD	63.8	Female	7	Not Hisp/Latino	Black	Married	0							1	7	10	3	27	36	7	7	63.6364		35	97.0	2
956	130_S_0956	m12	130	ADNI1	ADNI1	2007-11-01	AD	63.8	Female	7	Not Hisp/Latino	Black	Married	0							1.5	6.33	9.33	3	28	29	2	4	66.6667	25	35	113.0	5
958	099_S_0958	bl	99	ADNI1	ADNI1	2006-10-30	LMCI	64.3	Male	16	Not Hisp/Latino	Black	Married	1	1.29982						1	7	12	4	25	34	3	2	25	7	41	87.0	0
961	022_S_0961	m06	22	ADNI1	ADNI1	2007-05-11	LMCI	72.8	Male	16	Not Hisp/Latino	White	Married	1	0.999289						2.5	12.67	21.67	8	21	28	5	6	66.6667		49	82.0	0
961	022_S_0961	m12	22	ADNI1	ADNI1	2007-11-06	LMCI	72.8	Male	16	Not Hisp/Latino	White	Married	1	1.02116			334.2	531.6	55.76	2.5	11	20	8	24	22	3	2	33.3333	3	47	91.0	1
961	022_S_0961	m18	22	ADNI1	ADNI1	2008-04-25	LMCI	72.8	Male	16	Not Hisp/Latino	White	Married	1	0.938422						3.5	16.67	26.67	8	23	27	5	7	87.5		47	66.0	1
961	022_S_0961	m24	22	ADNI1	ADNI1	2008-11-14	LMCI	72.8	Male	16	Not Hisp/Latino	White	Married	1	1.02108			321.1	537.1	54.47	3.5	18.33	28.33	9	23	21	1	4	100	5	44	106.0	6
961	022_S_0961	m36	22	ADNI1	ADNI1	2009-10-30	LMCI	72.8	Male	16	Not Hisp/Latino	White	Married	1	0.853951			228	561.1	51.88	4	25.33	35.33	9	24	14	1	4	100	8	43	167.0	15
963	023_S_0963	bl	23	ADNI1	ADNI1	2006-10-17	CN	72.6	Male	16	Not Hisp/Latino	White	Married	1							0	3.33	6.33	3	30	39	7	5	45.4545	14	36	93.0	0
963	023_S_0963	m06	23	ADNI1	ADNI1	2007-04-12	CN	72.6	Male	16	Not Hisp/Latino	White	Married	1							0	5.33	8.33	2	29	36	5	2	22.2222		38	98.0	0
963	023_S_0963	m12	23	ADNI1	ADNI1	2007-10-11	CN	72.6	Male	16	Not Hisp/Latino	White	Married	1							0	4	8	4	30	28	3	0	0	15	32	78.0	0
963	023_S_0963	m24	23	ADNI1	ADNI1	2008-11-24	CN	72.6	Male	16	Not Hisp/Latino	White	Married	1							0	4.67	8.67	3	30	33	5	1	11.1111	16	32	127.0	0
963	023_S_0963	m36	23	ADNI1	ADNI1	2009-10-28	CN	72.6	Male	16	Not Hisp/Latino	White	Married	1							0	4	8	3	30	29	3	4	57.1429	13	39	77.0	0
967	109_S_0967	bl	109	ADNI1	ADNI1	2006-12-12	CN	76.8	Male	20	Not Hisp/Latino	Black	Divorced	0	1.39275						0	3	6	3	30	41	7	7	58.3333	14	27	201.0	0
967	109_S_0967	m06	109	ADNI1	ADNI1	2007-06-14	CN	76.8	Male	20	Not Hisp/Latino	Black	Divorced	0	1.31445						0	7	13	5	30	35	7	7	70		30	153.0	0
967	109_S_0967	m12	109	ADNI1	ADNI1	2007-12-21	CN	76.8	Male	20	Not Hisp/Latino	Black	Divorced	0	1.32472						0	3	7	4	30	32	5	5	55.5556	12	26	300.0	0
[truncated: 12,879 more rows]
[truncated: 63 more columns]
