# Supplementary material for: Plasma p-tau181 Level Predicts Neurodegeneration and Progression to Alzheimer's Dementia: A Longitudinal Study
Source: Front Neurol. 2021 Sep 7;12:695696. doi: 10.3389/fneur.2021.695696 (PMC8452983; doi:10.3389/fneur.2021.695696)
Supplement: Supplementary file 4 [file Data_Sheet_1.ZIP › DATA/raw data/ADNI_UCD_WMH_09_01_20.csv]

COLPROT	RID	VISCODE	VISCODE2	EXAMDATE	MANUFACTURER	MANUFACTURERSMODELNAME	MAGNETICFIELDSTRENGTH	MRACQUISITIONTYPEFLAIR	CEREBRUM_TCV	CEREBRUM_TCB	CEREBRUM_TCC	CEREBRUM_GRAY	CEREBRUM_WHITE	LEFT_HIPPO	RIGHT_HIPPO	TOTAL_HIPPO	TOTAL_CSF	TOTAL_GRAY	TOTAL_WHITE	TOTAL_WMH	TOTAL_BRAIN	STATUS	update_stamp
ADNI3	21	init	m144	2018-01-25	SIEMENS	Prisma_fit	3	3D	1134.48	820.499	313.986	476.746	342.646	3.347	3.295	6.642	381.356	569.876	374.85	1.107	1327.19		2020-09-02 13:51:42.0
ADNI2	21	v11	m84	2012-10-04	SIEMENS	TrioTim	3	2D	1140.64	849.466	291.175	468.013	380.039	3.3552	3.3528	6.708	346.436	557.026	419.984	1.4136	1324.86		2020-09-02 13:51:42.0
ADNIGO	21	nv	m60	2010-10-08	SIEMENS	TrioTim	3	2D	1046.18	821.99	224.189	433.602	386.824	3.3648	3.3912	6.756	269.124	517.486	426.779	1.5648	1214.95		2020-09-02 13:51:42.0
ADNI2	21	v06	m72	2011-10-13	SIEMENS	TrioTim	3	2D	1093.32	839.076	254.24	453.192	384.781	3.32375	3.33309	6.65684	315.025	544.495	422.096	1.10258	1282.72		2020-09-02 13:51:42.0
ADNI2	21	v21	m96	2013-10-17	SIEMENS	TrioTim	3	2D	1131.49	844.968	286.526	464.716	379.039	3.2592	3.3528	6.612	343.734	555.84	415.949	1.2132	1316.74		2020-09-02 13:51:42.0
ADNI2	21	v41	m120	2015-11-03	SIEMENS	TrioTim	3	2D	1136.57	829.362	307.205	473.734	354.36	3.22097	3.14755	6.36852	371.532	565.739	389.276	1.2681	1327.82		2020-09-02 13:51:42.0
ADNI2	23	v06	m72	2011-12-20	SIEMENS	TrioTim	3	2D	1181.62	902.203	279.419	477.791	422.161	3.6396	3.4368	7.0764	338.09	585.56	477.062	2.2512	1402.96		2020-09-02 13:51:42.0
ADNI2	23	v21	m96	2013-12-23	SIEMENS	TrioTim	3	2D	1179.89	898.573	281.312	475.869	420.13	3.46925	3.47459	6.94383	337.132	593.285	466.23	2.5749	1399.22		2020-09-02 13:51:42.0
ADNI2	23	v11	m84	2012-12-27	SIEMENS	TrioTim	3	2D	1162.55	898.934	263.62	471.882	424.439	3.5388	3.5352	7.074	331.471	584.518	479.978	2.6136	1398.58		2020-09-02 13:51:42.0
ADNI3	31	init	m144	2018-04-17	SIEMENS	Prisma_fit	3	3D	1118.57	792.417	326.15	469.199	266.118	2.983	2.693	5.676	386.844	560.944	292.56	57.1	1297.45		2020-09-02 13:51:42.0
ADNI3	31	y1	m156	2019-04-24	SIEMENS	Prisma_fit	3	3D	1111.93	790.519	321.414	466.197	267.919	2.81	2.489	5.299	382.559	561.743	289.654	56.403	1290.36		2020-09-02 13:51:42.0
ADNI3	56	y1	m156	2019-01-10	SIEMENS	Prisma_fit	3	3D	1037.43	785.837	251.591	440.622	344.587	2.904	2.998	5.902	314.938	534.076	390.984	0.63	1240.63		2020-09-02 13:51:42.0
ADNI3	56	init	m144	2017-11-28	SIEMENS	Prisma_fit	3	3D	1033.92	783.531	250.394	443.617	338.201	2.945	3.02	5.965	317.715	537.578	384.669	1.714	1241.68		2020-09-02 13:51:42.0
ADNI3	56	y2	m168	2019-12-03	SIEMENS	Prisma_fit	3	3D	1054.71	792.134	262.575	448.334	341.563	2.947	2.872	5.819	323.197	544.187	386.531	2.244	1256.16		2020-09-02 13:51:42.0
ADNI2	56	v21	m96	2013-12-13	SIEMENS	TrioTim	3	2D	1024.84	798.577	226.265	432.778	363.932	3.0828	3.2172	6.3	277.625	517.69	420.119	1.8672	1217.3		2020-09-02 13:51:42.0
ADNI2	56	v31	m108	2014-12-15	SIEMENS	TrioTim	3	2D	1006.96	793.388	213.574	420.884	370.479	3.01807	3.1035	6.12157	277.106	507.746	429.335	2.02495	1216.21		2020-09-02 13:51:42.0
ADNI2	59	v21	m96	2013-12-13	SIEMENS	TrioTim	3	2D	983.321	749.408	233.913	430.611	318.379	2.84187	2.86456	5.70644	291.064	522.76	360.86	0.417805	1175.1		2020-09-02 13:51:42.0
ADNI2	59	v31	m108	2014-12-15	SIEMENS	TrioTim	3	2D	973.676	740.721	232.955	408.294	332.067	2.78714	2.73242	5.51956	294.203	503.145	372.279	0.360407	1169.99		2020-09-02 13:51:42.0
ADNI3	59	init	m144	2017-12-20	SIEMENS	Prisma_fit	3	3D	1008.79	739.214	269.577	443.712	295.07	2.763	2.837	5.6	335.673	541.277	330.86	0.432	1208.24		2020-09-02 13:51:42.0
ADNI3	59	y2	m168	2019-12-20	SIEMENS	Prisma_fit	3	3D	1021.64	753.354	268.283	459.185	293.706	2.775	2.688	5.463	345.905	562.632	326.716	0.463	1235.72		2020-09-02 13:51:42.0
ADNI2	69	v41	m120	2016-01-19	Philips Medical Systems	Achieva	3	2D	1394.76	1005.93	388.823	560.291	430.435	3.138	3.3936	6.5316	451.755	660.083	463.595	15.2088	1590.64		2020-09-02 13:51:42.0
ADNI3	69	init	m144	2018-01-23	Philips Medical Systems	Achieva	3	3D	1394.84	1011.64	383.193	560.133	430.367	3.113	3.315	6.428	441.899	663.836	463.463	21.143	1590.34		2020-09-02 13:51:42.0
ADNI3	69	y1	m156	2019-01-23	Philips Medical Systems	Achieva	3	3D	1414.79	1029.97	384.82	582.693	427.052	3.093	3.228	6.321	444.765	686.339	460.582	20.224	1611.91		2020-09-02 13:51:42.0
ADNI3	69	y2	m168	2020-01-23	Philips Medical Systems	Achieva	3	3D	1431.02	1026.9	404.116	593.279	407.472	3.07	3.202	6.272	467.856	700.326	438.251	26.161	1632.59		2020-09-02 13:51:42.0
ADNI2	69	v21	m96	2014-01-28	Philips Medical Systems	Achieva	3	2D	1390.32	1027.69	362.63	560.275	454.968	3.18	3.3888	6.5688	426.77	656.967	495.049	12.4512	1591.24		2020-09-02 13:51:42.0
ADNI3	72	y2	m168	2019-10-16	Philips Healthcare	Ingenia	3	3D	1228.78	903.418	325.363	555.883	339.056	3.44898	3.45598	6.90496	402.857	681.808	370.513	8.47995	1463.66		2020-09-02 13:51:42.0
ADNI3	72	init	m144	2017-10-24	Philips Healthcare	Ingenia	3	3D	1219.17	895.132	324.037	529.555	362.313	3.453	3.548	7.001	405.694	643.396	407.606	3.264	1459.96		2020-09-02 13:51:42.0
ADNI3	74	y2	m156	2019-01-24	GE MEDICAL SYSTEMS	DISCOVERY MR750	3	3D	1317.86	896.826	421.032	537.761	348.753	2.401	1.75	4.151	490.925	635.638	390.422	10.312	1527.3		2020-09-02 13:51:42.0
ADNI2	89	v31	m108	2015-02-18	SIEMENS	TrioTim	3	2D	1210.43	947.527	262.906	524.171	422.284	3.27836	3.15289	6.43125	323.805	622.236	472.856	1.07188	1419.97		2020-09-02 13:51:42.0
ADNIGO	89	nv	m48	2010-10-04	SIEMENS	TrioTim	3	2D	1217.18	963.818	253.364	529.99	432.166	3.2736	3.1644	6.438	315.631	626.923	485.687	1.6632	1429.9		2020-09-02 13:51:42.0
ADNI2	89	v06	m72	2011-10-05	SIEMENS	TrioTim	3	2D	1162.88	939.358	223.521	508.965	429.415	3.40517	3.23298	6.63815	275.216	605.506	479.09	0.978437	1360.79		2020-09-02 13:51:42.0
ADNI2	89	v11	m84	2012-10-09	SIEMENS	TrioTim	3	2D	1194.39	950.314	244.075	514.188	435.115	3.504	3.174	6.678	302.473	607.973	488.34	1.0104	1399.8		2020-09-02 13:51:42.0
ADNI2	89	v21	m96	2013-11-22	SIEMENS	TrioTim	3	2D	1212.36	947.31	265.052	512.19	434.309	3.4308	3.2472	6.678	324.901	606.82	486.008	0.8112	1418.54		2020-09-02 13:51:42.0
ADNI3	106	init	m132	2017-06-28	Philips Healthcare	Ingenia	3	3D	1438.67	1009.15	429.522	563.265	386.944	2.696	2.99	5.686	498.12	666.535	433.9	58.937	1657.49		2020-09-02 13:51:42.0
ADNI3	106	y1	m156	2018-10-11	Philips Healthcare	Ingenia	3	3D	1447.97	989.993	457.975	559.475	353.597	2.691	2.909	5.6	529.666	671.804	390.013	76.921	1668.4		2020-09-02 13:51:42.0
ADNI2	107	v11	m72	2012-09-06	Philips Medical Systems	Achieva	3	2D	1142.91	907.192	235.723	473.531	426.155	3.0084	3.3564	6.3648	285.492	552.064	472.669	7.506	1317.73		2020-09-02 13:51:42.0
ADNI3	120	init	m132	2017-04-13	GE MEDICAL SYSTEMS	DISCOVERY MR750	3	3D	1237.15	950.085	287.062	506.841	438.73	2.933	3.372	6.305	352.143	591.7	495.138	4.514	1443.49		2020-09-02 13:51:42.0
ADNI2	123	v21	m96	2014-02-12	GE MEDICAL SYSTEMS	Signa HDxt	3	2D	1159.68	836.894	322.789	445.742	388.276	2.45566	2.61409	5.06975	382.979	544.989	436.529	2.87525	1367.37		2020-09-02 13:51:42.0
ADNI2	123	v31	m108	2015-03-03	GE MEDICAL SYSTEMS	Signa HDxt	3	2D	1155.94	832.687	323.251	443.019	385.896	2.33189	2.56087	4.89275	388.536	543.598	435.469	3.77137	1371.37		2020-09-02 13:51:42.0
ADNI2	123	v06	m72	2012-03-16	GE MEDICAL SYSTEMS	Signa HDxt	3	2D	1142.1	811.591	330.513	468.029	343.049	2.4866	2.598	5.0846	395.382	568.145	384.8	0.513659	1348.84		2020-09-02 13:51:42.0
ADNI2	123	v11	m84	2013-03-21	GE MEDICAL SYSTEMS	Signa HDxt	3	2D	1148.07	854.127	293.943	453.83	397.124	2.50269	2.62523	5.12792	346.705	550.558	452.825	3.17231	1353.26		2020-09-02 13:51:42.0
ADNI2	127	v21	m84	2013-02-27	Philips Medical Systems	Intera	1.5	2D	1175.76	855.047	320.717	434.7	420.275	2.97105	3.11449	6.08555	391.013	522.987	464.73	0.0717187	1378.8		2020-09-02 13:51:42.0
ADNI3	127	y2	m168	2020-03-12	SIEMENS	Prisma_fit	3	3D	1182.4	809.767	372.633	492.51	317.054	3.046	2.873	5.919	424.188	592.735	344.378	0.203	1361.5		2020-09-02 13:51:42.0
ADNI3	127	init	m132	2017-09-20	SIEMENS	Prisma_fit	3	3D	1186.72	819.812	366.904	500.962	318.625	3.022	3.229	6.251	421.723	598.007	349.216	0.226	1369.17		2020-09-02 13:51:42.0
ADNI3	127	y1	m156	2018-11-06	SIEMENS	Prisma_fit	3	3D	1188.41	809.96	378.455	487.919	321.691	3.015	3.117	6.132	430.237	585.283	350.74	0.351	1366.61		2020-09-02 13:51:42.0
ADNI2	150	v51	m120	2016-03-16	SIEMENS	Prisma	3	2D	1405.08	977.211	427.868	532.187	433.325	2.33864	2.41873	4.75737	499.852	632.935	477.607	11.7012	1622.09		2020-09-02 13:51:42.0
ADNI2	150	v31	m96	2014-05-07	SIEMENS	Skyra	3	2D	1357.85	974.857	382.996	516.57	451.427	2.4204	2.5836	5.004	443.02	619.134	492.871	6.8604	1561.89		2020-09-02 13:51:42.0
ADNI3	150	init	m132	2017-09-05	SIEMENS	Prisma	3	3D	1394.51	959.683	434.83	550.687	404.284	2.27	2.031	4.301	502.585	666.68	436.111	4.712	1610.09		2020-09-02 13:51:42.0
ADNI2	156	v41	m120	2016-06-13	SIEMENS	Skyra	3	2D	1305.41	895.558	409.856	508.009	384.416	3.21563	3.13287	6.34849	468.39	611.255	422.072	3.13287	1504.85		2020-09-02 13:51:42.0
ADNI3	156	y1	m156	2018-10-03	SIEMENS	Prisma_fit	3	3D	1284.02	867.525	416.496	484.209	382.451	3.073	3.077	6.15	477.327	597.735	416.75	0.865	1492.68		2020-09-02 13:51:42.0
ADNI3	156	y2	m168	2019-10-09	SIEMENS	Prisma_fit	3	3D	1288.66	866.114	422.548	480.245	381.064	2.922	2.813	5.735	482.58	597.497	412.576	4.822	1497.47		2020-09-02 13:51:42.0
ADNI3	156	init	m144	2017-10-19	SIEMENS	Prisma_fit	3	3D	1296.27	890.643	405.63	491.192	395.892	3.217	3.1	6.317	463.671	606.402	431.663	3.56	1505.3		2020-09-02 13:51:42.0
ADNI2	173	v41	m120	2016-02-05	SIEMENS	Verio	3	2D	1301.63	946.693	354.937	510.406	415.626	3.0552	3.2148	6.27	414.265	624.955	460.604	20.6616	1520.49		2020-09-02 13:51:42.0
ADNI3	178	init	m132	2017-04-26	GE MEDICAL SYSTEMS	DISCOVERY MR750	3	3D	1196.8	893.753	303.048	504.498	387.413	2.80857	2.59632	5.40489	362.005	606.107	431.019	1.84212	1400.97		2020-09-02 13:51:42.0
ADNI3	178	y2	m156	2019-06-06	GE MEDICAL SYSTEMS	DISCOVERY MR750	3	3D	1219.64	885.8	333.842	510.422	374.208	2.56963	2.31333	4.88296	395.473	612.503	413.663	1.17068	1422.81		2020-09-02 13:51:42.0
ADNI2	186	v31	m96	2014-03-17	Philips Medical Systems	Achieva	3	2D	1280.4	929.837	350.558	493.666	431.642	3.6204	3.7584	7.3788	410.354	576.773	477.083	4.5288	1468.74		2020-09-02 13:51:42.0
ADNI2	186	v11	m72	2012-10-11	Philips Medical Systems	Achieva	3	2D	1289.1	942.361	346.735	486.757	452.861	3.6624	3.7488	7.4112	405.188	563.999	501.448	2.7432	1473.38		2020-09-02 13:51:42.0
ADNI3	200	init	m156	2018-11-09	GE MEDICAL SYSTEMS	DISCOVERY MR750w	3	3D	1343.31	1026.42	316.89	554.533	470.708	3.718	3.693	7.411	376.093	661.063	520.303	1.179	1558.64		2020-09-02 13:51:42.0
ADNI3	205	init	m144	2018-07-17	SIEMENS	Prisma	3	3D	1291.35	969.023	322.326	550.374	418.343	3.009	3.052	6.061	393.46	655.293	460.419	0.306	1509.48		2020-09-02 13:51:42.0
ADNI2	210	v41	m120	2016-11-03	SIEMENS	Verio	3	2D	1059.9	811.18	248.718	486.267	316.772	3.21296	3.27569	6.48865	323.62	598.462	351.035	8.14786	1281.26		2020-09-02 13:51:42.0
ADNI3	210	init	m144	2017-11-29	SIEMENS	Prisma_fit	3	3D	1086.75	817.475	269.276	496.502	314.414	3.323	3.352	6.675	337.725	610.116	344.667	6.564	1299.07		2020-09-02 13:51:42.0
ADNI2	257	v31	m96	2014-07-30	SIEMENS	TrioTim	3	2D	1007.7	727.286	280.418	388.624	329.263	2.4214	2.2145	4.6359	338.682	475.739	363.275	9.3986	1187.09		2020-09-02 13:51:42.0
ADNI2	257	v21	m84	2013-08-20	SIEMENS	TrioTim	3	2D	1001.47	724.191	277.281	390.782	324.838	2.48547	2.3026	4.78807	340.443	477.493	358.345	8.571	1184.85		2020-09-02 13:51:42.0
ADNI3	259	init	m132	2017-09-21	GE MEDICAL SYSTEMS	DISCOVERY MR750	3	3D	1174.09	779.998	394.094	415.907	361.735	2.48286	2.62436	5.10721	465.843	504.613	397.989	2.35605	1370.8		2020-09-02 13:51:42.0
ADNI3	259	y1	m156	2018-10-30	GE MEDICAL SYSTEMS	DISCOVERY MR750	3	3D	1168.24	776.891	391.347	403.248	371.041	2.51223	2.14781	4.66003	457.276	495.5	403.75	2.60166	1359.13		2020-09-02 13:51:42.0
ADNI3	272	init	m144	2018-05-18	GE MEDICAL SYSTEMS	DISCOVERY MR750w	3	3D	1316.28	959.724	356.553	533.413	414.547	3.247	3.316	6.563	423.119	626.243	458.636	11.787	1519.79		2020-09-02 13:51:42.0
ADNI2	292	v41	m108	2015-08-03	SIEMENS	Prisma_fit	3	2D	1315.83	952.49	363.341	513.415	435.971	2.2104	2.0616	4.272	439.465	608.464	484.699	3.1044	1535.73		2020-09-02 13:51:42.0
ADNI2	295	v11	m72	2012-05-10	Philips Medical Systems	Intera	3	2D	1274.45	936.952	337.498	495.234	437.094	3.1932	3.1092	6.3024	397.948	583.134	500.054	4.6236	1485.76		2020-09-02 13:51:42.0
ADNI2	295	v06	m60	2011-06-02	Philips Medical Systems	Intera	3	2D	1251.73	932.955	318.77	489.376	438.819	3.26635	3.17825	6.4446	378.839	573.874	500.354	4.76004	1457.83		2020-09-02 13:51:42.0
ADNI2	296	v41	m120	2017-01-24	Philips Medical Systems	Achieva	3	2D	1304.21	965.021	339.193	545.933	379.487	3.29976	3.08084	6.3806	397.566	639.688	420.755	39.6011	1497.61		2020-09-02 13:51:42.0
ADNI2	296	v21	m96	2014-04-24	Philips Medical Systems	Achieva	3	2D	1266.45	967.912	298.543	487.358	443.597	3.3504	3.3468	6.6972	354.43	576.058	490.692	36.9564	1458.14		2020-09-02 13:51:42.0
ADNI3	298	init	m132	2017-10-09	Philips Healthcare	Ingenia	3	3D	1199.69	884.048	315.646	507.572	360.725	3.041	2.956	5.997	378.547	611.14	399.19	15.751	1404.63		2020-09-02 13:51:42.0
ADNI2	301	v31	m96	2014-04-14	SIEMENS	Skyra	3	2D	1189.27	892.304	296.969	470.095	414.92	3.4812	3.4248	6.906	358.02	554.815	470.126	7.2888	1390.25		2020-09-02 13:51:42.0
ADNI2	301	v21	m84	2013-04-16	SIEMENS	Skyra	3	2D	1191.4	922.163	269.234	483.733	435.383	3.522	3.4716	6.9936	325.186	579.17	490.27	3.0468	1397.67		2020-09-02 13:51:42.0
ADNI2	301	v11	m72	2012-04-20	SIEMENS	Skyra	3	2D	1177.4	910.663	266.734	479.172	430.814	3.3972	3.4248	6.822	318.959	566.855	487.2	0.6768	1373.69		2020-09-02 13:51:42.0
ADNI2	303	v51	m120	2016-04-29	SIEMENS	Prisma	3	2D	1229.31	862.143	367.169	513.163	339.028	2.50282	2.31328	4.8161	446.02	609.7	381.238	9.95256	1446.91		2020-09-02 13:51:42.0
ADNI2	303	v21	m84	2013-05-02	SIEMENS	Skyra	3	2D	1186.02	842.999	343.025	471.383	361.33	2.5992	2.4348	5.034	405.779	563.515	400.454	10.2864	1380.03		2020-09-02 13:51:42.0
ADNI2	303	v31	m96	2014-05-09	SIEMENS	Skyra	3	2D	1191.93	837.933	353.997	506.992	320.576	2.62029	2.41339	5.03368	418.696	601.657	353.439	10.365	1384.16		2020-09-02 13:51:42.0
ADNI3	303	init	m132	2017-05-11	SIEMENS	Prisma	3	3D	1219.03	835.875	383.159	495.315	326.764	2.545	2.339	4.884	456.123	592.895	359.219	13.796	1422.03		2020-09-02 13:51:42.0
ADNI2	311	v06	m60	2011-09-01	SIEMENS	TrioTim	3	2D	983.078	727.717	255.361	401.96	318.77	3.07947	3.24499	6.32447	311.595	489.819	356.09	6.98655	1164.49		2020-09-02 13:51:42.0
ADNI2	311	v21	m84	2013-09-24	SIEMENS	TrioTim	3	2D	1047.21	744.032	303.18	432.005	307.418	2.9352	3.1104	6.0456	367.406	523.718	340.712	4.6092	1236.45		2020-09-02 13:51:42.0
ADNI2	311	v11	m72	2012-11-15	SIEMENS	TrioTim	3	2D	1058.75	755.633	303.115	443.237	306.168	3.0528	3.1764	6.2292	362.518	535.283	339.944	6.228	1243.97		2020-09-02 13:51:42.0
ADNI3	337	y2	m156	2019-05-20	GE MEDICAL SYSTEMS	DISCOVERY MR750	3	3D	1428.24	940.98	487.258	528.579	411.721	3.34385	2.81524	6.15909	561.324	626.283	455.541	0.679449	1643.83		2020-09-02 13:51:42.0
ADNI3	337	init	m132	2017-05-31	GE MEDICAL SYSTEMS	DISCOVERY MR750	3	3D	1404.87	940.195	464.675	528.343	411.316	3.45064	3.34118	6.79182	541.278	625.879	457.192	0.535283	1624.88		2020-09-02 13:51:42.0
ADNI2	359	v51	m120	2016-07-14	SIEMENS	Skyra	3	2D	977.907	708.109	269.798	427.944	279.127	2.9006	2.60961	5.51021	334.07	518.01	304.868	1.0385	1157.99		2020-09-02 13:51:42.0
ADNI2	377	v21	m96	2014-02-14	SIEMENS	Skyra	3	2D	1332.28	988.548	343.736	521.566	438.851	3.58404	3.34377	6.92781	403.713	606.527	486.957	28.1317	1525.33		2020-09-02 13:51:42.0
ADNI3	377	y1	m144	2018-03-14	SIEMENS	Prisma	3	3D	1337.72	940.495	397.224	515.841	416.679	3.553	3.057	6.61	463.202	599.45	452.286	7.975	1522.91		2020-09-02 13:51:42.0
ADNI3	377	init	m132	2017-04-07	SIEMENS	Prisma	3	3D	1369.3	971.474	397.823	535.686	403.421	3.645	2.991	6.636	463.871	628.302	435.213	32.367	1559.75		2020-09-02 13:51:42.0
ADNI3	377	y2	m156	2019-06-05	SIEMENS	Prisma	3	3D	1370.15	958.695	411.455	521.535	394.512	3.386	2.783	6.169	475.675	610.942	429.559	42.648	1558.82		2020-09-02 13:51:42.0
ADNI2	377	v41	m120	2016-06-08	SIEMENS	Prisma	3	2D	1367.98	996.724	371.253	515.831	456.905	3.63477	3.11952	6.75428	430.998	595.167	507.444	23.9884	1557.6		2020-09-02 13:51:42.0
ADNI3	382	init	m144	2018-08-16	SIEMENS	TrioTim	3	3D	1215.6	894.142	321.459	501.735	381.903	3.169	3.033	6.202	396.681	605.143	420.676	10.508	1433.01		2020-09-02 13:51:42.0
ADNI3	384	init	m132	2018-01-11	Philips Healthcare	Ingenia	3	3D	1275.52	884.368	391.152	482.721	382.579	3.284	3.258	6.542	484.438	590.786	422.963	19.068	1517.26		2020-09-02 13:51:42.0
ADNI2	413	v31	m96	2014-05-01	Philips Medical Systems	Intera	3	2D	1216.8	914.724	302.077	512.669	399.558	3.2892	3.2484	6.5376	363.709	598.95	441.439	2.4972	1406.6		2020-09-02 13:51:42.0
ADNI2	413	v21	m84	2013-05-10	Philips Medical Systems	Intera	3	2D	1223.57	919.727	303.844	521.758	395.039	3.258	3.2244	6.4824	362.005	609.757	434.776	2.9304	1409.47		2020-09-02 13:51:42.0
ADNI2	413	v11	m72	2012-05-15	Philips Medical Systems	Intera	3	2D	1218.12	919.099	299.017	514.753	401.269	3.2904	3.2076	6.498	359.987	599.755	444.479	3.0768	1407.3		2020-09-02 13:51:42.0
ADNI2	413	v41	m108	2015-06-09	Philips Medical Systems	Intera	3	2D	1220.84	912.6	308.242	515.571	393.819	3.20762	3.17558	6.3832	370.956	603.533	433.273	3.21029	1410.97		2020-09-02 13:51:42.0
ADNI2	413	v06	m60	2011-06-16	Philips Medical Systems	Intera	3	2D	1198.62	919.708	278.912	510.218	406.627	3.2183	3.21296	6.43125	337.916	595.472	448.854	2.86323	1385.11		2020-09-02 13:51:42.0
ADNI3	413	init	m132	2017-06-21	SIEMENS	Prisma_fit	3	3D	1215.97	910.891	305.081	525.166	381.596	3.24633	3.19827	6.4446	371.385	615.796	419.426	4.12999	1410.74		2020-09-02 13:51:42.0
ADNI3	413	y2	m156	2019-08-27	SIEMENS	Prisma_fit	3	3D	1246.62	920.912	325.713	538.395	374.281	3.188	2.977	6.165	395.442	636.526	405.248	8.236	1445.45		2020-09-02 13:51:42.0
ADNI3	416	y2	m156	2019-08-14	SIEMENS	Skyra_fit	3	3D	1106.74	772.691	334.049	465.386	297.564	2.182	2.285	4.467	402.281	542.689	326.416	9.741	1281.13		2020-09-02 13:51:42.0
ADNI3	416	init	m132	2017-10-24	SIEMENS	Verio	3	3D	1093.3	768.725	324.575	458.258	300.556	2.261	2.55	4.811	388.994	532.99	333.918	9.911	1265.81		2020-09-02 13:51:42.0
ADNI2	416	v41	m120	2015-12-09	SIEMENS	Verio	3	2D	1081.69	781.751	299.936	452.31	322.945	2.3304	2.5212	4.8516	366.824	524.64	366.253	6.4956	1264.21		2020-09-02 13:51:42.0
ADNI3	419	init	m156	2019-05-24	GE MEDICAL SYSTEMS	SIGNA Premier	3	3D	1298.37	935.462	362.906	548.593	380.925	4.26748	4.42077	8.68825	432.8	659.472	411.374	5.94352	1509.59		2020-09-02 13:51:42.0
ADNI2	454	v11	m84	2013-01-14	SIEMENS	TrioTim	3	2D	1129.44	850.591	278.852	467.209	370.67	3.2172	3.312	6.5292	328.661	554.723	412.931	12.7116	1309.03		2020-09-02 13:51:42.0
ADNI2	454	v21	m96	2014-04-16	SIEMENS	Skyra	3	2D	1157.83	858.763	299.067	474.031	371.52	3.17558	3.35845	6.53404	352.748	563.698	412.545	13.2122	1342.2		2020-09-02 13:51:42.0
ADNI2	454	v31	m108	2015-07-15	SIEMENS	Skyra	3	2D	1160.91	861.49	299.417	462.799	385.008	3.0768	3.2652	6.342	355.808	555.768	427.16	13.6824	1352.42		2020-09-02 13:51:42.0
ADNI3	454	init	m132	2017-09-06	SIEMENS	Prisma	3	3D	1165.85	834.539	331.309	478.371	342.539	3.084	3.107	6.191	391.063	570.526	376.918	13.629	1352.14		2020-09-02 13:51:42.0
ADNI2	467	v21	m84	2013-05-15	SIEMENS	Skyra	3	2D	1193.18	884.82	308.358	496.642	367.54	2.1708	2.2644	4.4352	363.868	588.922	415.078	20.6388	1388.51		2020-09-02 13:51:42.0
ADNI2	467	v41	m108	2015-06-26	SIEMENS	Skyra	3	2D	1214.51	904.544	309.97	484.828	394.504	2.13975	2.19848	4.33823	369.014	587.26	438.246	25.2124	1419.73		2020-09-02 13:51:42.0
ADNI2	473	v51	m120	2016-04-26	SIEMENS	Verio	3	2D	1292.6	979.333	313.268	557.035	396.385	3.7248	3.642	7.3668	369.094	662.933	434.152	25.9128	1492.09		2020-09-02 13:51:42.0
ADNI3	473	init	m132	2017-11-15	SIEMENS	Prisma_fit	3	3D	1328.36	962.874	365.481	583.338	352.569	3.575	3.476	7.051	434.537	696.055	376.895	26.967	1534.45		2020-09-02 13:51:42.0
ADNI3	473	y2	m168	2019-12-17	SIEMENS	Prisma_fit	3	3D	1325.89	951.947	373.944	580.086	340.525	3.438	3.224	6.662	442.188	689.113	365.003	31.336	1527.64		2020-09-02 13:51:42.0
ADNI1	479	nv	m36	2009-07-09	SIEMENS	TrioTim	3	2D	1162.89	891.889	271	509.164	382.726	3.4548	3.0504	6.5052	332.899	621.917	445.241		1400.06	Bad FLAIR	2020-09-02 13:51:42.0
ADNI3	498	y2	m156	2019-11-04	Philips Medical Systems	Ingenia	3	3D	1335.53	961.55	373.976	563.058	395.044	3.026	2.98	6.006	444.001	662.72	431.6	3.448	1541.77		2020-09-02 13:51:42.0
ADNI3	498	init	m132	2017-11-06	Philips Medical Systems	Ingenia	3	3D	1369.44	1001.63	367.802	580.118	419.011	3.111	3.296	6.407	446.485	681.628	459.282	2.505	1589.9		2020-09-02 13:51:42.0
ADNI2	498	v41	m108	2015-11-23	Philips Medical Systems	Ingenia	3	2D	1318.36	976.254	342.11	510.281	462.886	3.198	3.2928	6.4908	407.468	599.183	511.284	3.0876	1521.02		2020-09-02 13:51:42.0
ADNI2	501	v11	m84	2013-04-22	SIEMENS	Skyra	3	2D	1183.83	884.375	299.458	481.692	401.476	2.4264	2.7888	5.2152	350.6	566.599	428.785	1.2072	1347.19		2020-09-02 13:51:42.0
ADNI2	501	v21	m96	2014-07-02	SIEMENS	Skyra	3	2D	1195.05	891.105	303.947	489.276	399.647	2.32796	2.73775	5.06571	365.942	577.574	428.236	2.18246	1373.93		2020-09-02 13:51:42.0
ADNI2	548	v11	m72	2012-06-26	GE MEDICAL SYSTEMS	Signa HDxt	1.5	2D	1273.94	948.853	325.091	449.602	481.756	2.92359	2.65992	5.58352	376.706	545.586	533.78	17.4952	1473.57		2020-09-02 13:51:42.0
ADNI3	555	init	m132	2018-02-01	SIEMENS	Prisma_fit	3	3D	1449.17	983.845	465.33	549.264	417.325	3.54	3.173	6.713	538.276	671.688	455.536	17.256	1682.76		2020-09-02 13:51:42.0
ADNI2	555	v41	m108	2016-06-01	SIEMENS	Skyra	3	2D	1439.02	991.622	447.396	567.805	407.47	3.696	3.2412	6.9372	528.472	687.169	451.171	16.3476	1683.16		2020-09-02 13:51:42.0
ADNI2	566	v41	m108	2015-07-29	SIEMENS	Skyra	3	2D	1117.44	787.496	329.941	402.944	379.865	1.6356	1.8168	3.4524	413.104	521.176	414.102	4.6872	1353.07		2020-09-02 13:51:42.0
ADNI2	566	v21	m84	2013-08-05	SIEMENS	TrioTim	3	2D	1117.37	777.81	339.556	426.454	348.804	1.7208	1.8084	3.5292	401.204	533.045	387.186	2.5524	1323.99		2020-09-02 13:51:42.0
ADNI2	566	v11	m72	2012-12-06	SIEMENS	TrioTim	3	2D	1112.31	797.837	314.476	440.54	353.52	1.782	1.92	3.702	388.121	550.834	392.695	3.7764	1335.43		2020-09-02 13:51:42.0
ADNI2	588	v11	m72	2012-07-25	SIEMENS	TrioTim	3	2D	1238.94	888.344	350.594	488.149	396.582	2.5032	2.5824	5.0856	436.608	599.402	454.682	3.6132	1494.31		2020-09-02 13:51:42.0
ADNI3	602	init	m132	2017-10-30	GE MEDICAL SYSTEMS	DISCOVERY MR750	3	3D	1253.01	948.067	304.94	520.001	409.723	3.394	3.627	7.021	376.647	629.236	452.535	18.343	1476.76		2020-09-02 13:51:42.0
ADNI3	605	init	m144	2018-07-10	GE MEDICAL SYSTEMS	DISCOVERY MR750	3	3D	1417.46	999.922	417.541	578.983	412.597	3.307	3.356	6.663	545.709	701.475	464.095	8.342	1719.62		2020-09-02 13:51:42.0
ADNI2	610	v51	m120	2016-07-06	GE MEDICAL SYSTEMS	DISCOVERY MR750	3	2D	1359.99	910.671	449.317	509.791	390.133	2.72425	2.8901	5.61435	529.695	607.523	434.678	10.7472	1582.64		2020-09-02 13:51:42.0
ADNI3	610	init	m132	2017-09-20	GE MEDICAL SYSTEMS	DISCOVERY MR750	3	3D	1346.91	881.039	465.87	521.605	350.866	2.68531	2.90446	5.58977	552.491	615.854	397.786	8.56764	1574.7		2020-09-02 13:51:42.0
ADNI3	618	y1	m156	2019-09-20	Philips Medical Systems	Achieva	3	3D	1242.43	924.839	317.596	533.463	374.768	3.57	3.634	7.204	389.768	657.331	407.377	16.608	1471.08		2020-09-02 13:51:42.0
ADNI3	626	init	m132	2017-04-12	GE MEDICAL SYSTEMS	DISCOVERY MR750	3	3D	1289.55	874.858	414.687	454.322	417.08	2.52558	2.64972	5.17529	500.869	551.188	464.755	3.45598	1520.27		2020-09-02 13:51:42.0
ADNI2	658	v11	m72	2012-09-18	GE MEDICAL SYSTEMS	Signa HDxt	1.5	2D	1322.32	959.934	362.387	508.567	448.115	2.57344	2.835	5.40844	434.804	602.487	499.587	3.25266	1540.13		2020-09-02 13:51:42.0
ADNI2	668	v11	m72	2012-08-22	SIEMENS	Skyra	3	2D	1199.16	888.313	310.842	506.44	380.96	3.3	3.5016	6.8016	381.857	607.324	429.878	0.9132	1419.97		2020-09-02 13:51:42.0
ADNI2	668	v21	m84	2013-08-29	SIEMENS	Skyra	3	2D	1199.46	885.061	314.398	480.406	403.678	3.1884	3.4572	6.6456	379.183	582.967	447.746	0.978	1410.87		2020-09-02 13:51:42.0
ADNI2	668	v31	m96	2014-09-08	SIEMENS	Skyra	3	2D	1216.44	895.438	321.003	498.925	395.192	3.13554	3.42253	6.55806	392.468	604.61	439.071	1.32016	1437.47		2020-09-02 13:51:42.0
ADNI2	668	v51	m120	2016-10-05	SIEMENS	Skyra	3	2D	1237.22	884.189	353.031	529.489	352.51	3.17692	3.36646	6.54338	432.946	636.356	391.265	2.19047	1462.76		2020-09-02 13:51:42.0
ADNI2	671	v31	m108	2015-07-17	GE MEDICAL SYSTEMS	DISCOVERY MR750	3	2D	1060.95	729.288	331.663	379.555	346.314	1.83556	1.8863	3.72186	385.535	472.789	402.091	3.41862	1263.83		2020-09-02 13:51:42.0
ADNI3	677	init	m132	2017-07-20	SIEMENS	Prisma_fit	3	3D	1221.12	910.937	310.178	512.289	394.924	3.653	3.65	7.303	371.153	618.594	426.283	3.724	1419.75		2020-09-02 13:51:42.0
ADNI2	677	v51	m120	2016-07-22	SIEMENS	TrioTim	3	2D	1248.39	931.81	316.584	520.989	405.005	3.74289	3.73221	7.4751	372.874	616.897	447.951	5.81589	1443.54		2020-09-02 13:51:42.0
ADNI3	677	y2	m156	2019-08-08	SIEMENS	Prisma_fit	3	3D	1257.91	928.751	329.162	534.35	390.774	3.491	3.474	6.965	390.544	642.865	419.717	3.627	1456.75		2020-09-02 13:51:42.0
ADNI1	677	nv	m24	2008-08-25	SIEMENS	TrioTim	3	2D	1267.53	970.84	296.686	529.511	441.303	3.78527	3.69141	7.47668	358.818	630.746	482.251	0.0253125	1471.84		2020-09-02 13:51:42.0
ADNI3	679	y2	m156	2019-05-01	SIEMENS	Prisma_fit	3	3D	1340.59	1007.73	332.857	575.342	431.963	3.58805	3.27569	6.86374	401.817	680.342	474.076	0.423144	1556.66		2020-09-02 13:51:42.0
ADNI3	679	y1	m144	2018-06-21	SIEMENS	Prisma_fit	3	3D	1340.1	1016.44	323.652	574.98	441.298	3.52931	3.31974	6.84906	391.68	670.104	493.099	0.16552	1555.05		2020-09-02 13:51:42.0
ADNI3	679	init	m132	2017-07-05	SIEMENS	Prisma_fit	3	3D	1326.18	1005.49	320.69	562.991	442.227	3.67615	3.67481	7.35096	388.628	661.066	491.468	0.268303	1541.43		2020-09-02 13:51:42.0
ADNI3	680	y1	m156	2019-07-10	GE MEDICAL SYSTEMS	DISCOVERY MR750	3	3D	1139.81	795.693	344.118	459.625	334.65	2.809	2.632	5.441	419.582	561.44	375.88	1.418	1358.32		2020-09-02 13:51:42.0
ADNI3	680	init	m144	2018-09-28	GE MEDICAL SYSTEMS	DISCOVERY MR750	3	3D	1124.48	785.586	338.894	445.984	338.181	2.794	2.766	5.56	419.956	543.914	381.312	1.421	1346.6		2020-09-02 13:51:42.0
ADNI2	685	v06	m60	2011-07-08	Philips Medical Systems	Intera	3	2D	1189.57	855.389	334.184	471.979	348.131	3.5028	3.3804	6.8832	401.069	565.58	390.887	35.2788	1392.81		2020-09-02 13:51:42.0
ADNI2	685	v11	m72	2012-07-27	Philips Medical Systems	Intera	3	2D	1185.81	861.629	324.179	465.983	356.839	3.5496	3.2964	6.846	392.93	556.841	404.321	38.8068	1392.9		2020-09-02 13:51:42.0
ADNI2	722	v31	m96	2014-08-25	SIEMENS	Skyra	3	2D	1508.52	1104.85	403.675	614.779	485.134	2.4168	2.7588	5.1756	470.465	721.091	545.593	4.9368	1742.09		2020-09-02 13:51:42.0
ADNI2	722	v11	m72	2012-08-31	SIEMENS	Skyra	3	2D	1482.87	1103.4	379.466	583.548	515.812	2.5488	2.9016	5.4504	440.668	695.944	573.071	4.044	1713.73		2020-09-02 13:51:42.0
ADNI2	722	v21	m84	2013-09-05	SIEMENS	Skyra	3	2D	1481.76	1091.08	390.679	602.557	483.766	2.4984	2.7876	5.286	455.344	714.181	537.701	4.7604	1711.99		2020-09-02 13:51:42.0
ADNI2	729	v11	m72	2012-08-07	Philips Medical Systems	Intera	3	2D	1011.01	741.976	269.035	414.469	320.582	1.8672	2.0268	3.894	326.956	506.95	357.085	6.924	1197.91		2020-09-02 13:51:42.0
ADNI2	729	v06	m60	2011-08-16	Philips Medical Systems	Intera	3	2D	968.504	735.545	232.96	390.997	337.159	1.926	2.1156	4.0416	291.51	476.741	377.03	7.3884	1152.67		2020-09-02 13:51:42.0
ADNI2	729	v21	m84	2013-08-16	Philips Medical Systems	Intera	3	2D	1010.02	740.996	269.028	387.084	345.026	1.7952	1.9236	3.7188	329.846	478.217	382.038	8.886	1198.99		2020-09-02 13:51:42.0
ADNI3	731	init	m132	2017-09-18	Philips Medical Systems	Ingenia	3	3D	1168.6	861.289	307.306	473.841	387.243	3.3	3.035	6.335	396.138	576.94	424.372	0.205	1397.65		2020-09-02 13:51:42.0
ADNI3	731	y2	m156	2019-10-03	Philips Medical Systems	Ingenia	3	3D	1185.53	865.787	319.741	466.958	397.636	3.332	2.535	5.867	404.659	573.006	431.088	1.193	1409.95		2020-09-02 13:51:42.0
ADNI3	731	y1	m144	2018-10-10	Philips Medical Systems	Ingenia	3	3D	1231.63	896.334	335.297	504.486	391.161	3.337	2.895	6.232	426.613	609.846	427.101	0.687	1464.25		2020-09-02 13:51:42.0
ADNI2	731	v21	m84	2013-10-25	Philips Medical Systems	Ingenia	3	2D	1172.76	891.7	281.056	469.376	421.745	3.2837	3.15823	6.44193	362.602	567.979	467.044	0.57932	1398.21		2020-09-02 13:51:42.0
ADNI2	731	v41	m108	2015-11-13	Philips Medical Systems	Ingenia	3	2D	1179.94	887.329	292.614	451.592	435.278	3.408	3.1284	6.5364	367.518	549.823	480.055	0.4584	1397.85		2020-09-02 13:51:42.0
ADNI3	734	y1	m144	2018-10-10	SIEMENS	Skyra	3	3D	1368.33	953.725	414.609	522.764	417.156	3.296	3.856	7.152	495.49	643.591	456.937	13.805	1609.82		2020-09-02 13:51:42.0
ADNI3	734	init	m132	2017-10-18	SIEMENS	Skyra	3	3D	1363.71	964.284	399.426	534.389	420.139	3.279	3.749	7.028	478.466	656.129	463.277	9.756	1607.63		2020-09-02 13:51:42.0
ADNI2	746	v21	m84	2014-02-03	SIEMENS	TrioTim	3	2D	1188.76	896.298	292.46	478.84	415.276	2.9436	2.9196	5.8632	348.694	572.148	462.821	2.1828	1385.85		2020-09-02 13:51:42.0
ADNI2	746	v06	m60	2012-02-13	SIEMENS	TrioTim	3	2D	1190.89	909.219	281.675	489.764	417.316	3.02875	2.91796	5.94671	336.477	583.204	467.148	2.13841	1388.97		2020-09-02 13:51:42.0
ADNI2	746	v11	m72	2013-03-08	SIEMENS	TrioTim	3	2D	1187.98	899.129	288.851	491.26	405.738	2.9964	2.9844	5.9808	344.802	584.081	454.232	2.1312	1385.25		2020-09-02 13:51:42.0
ADNI2	746	v41	m108	2016-05-05	SIEMENS	Prisma_fit	3	2D	1208.37	896.092	312.278	504.419	387.565	2.7708	2.6784	5.4492	383.455	600.988	431.184	4.1076	1419.73		2020-09-02 13:51:42.0
ADNI3	751	y2	m156	2019-07-10	GE MEDICAL SYSTEMS	DISCOVERY MR750w	3	3D	1271.58	913.428	358.15	496.464	415.806	2.854	2.591	5.445	424.93	584.416	462.028	1.158	1472.53		2020-09-02 13:51:42.0
ADNI3	751	init	m132	2017-07-18	GE MEDICAL SYSTEMS	DISCOVERY MR750w	3	3D	1270.2	928.239	341.963	494.447	432.451	2.782	3.178	5.96	401.949	581.48	482.602	1.343	1467.37		2020-09-02 13:51:42.0
ADNI3	751	y1	m144	2018-07-24	GE MEDICAL SYSTEMS	DISCOVERY MR750w	3	3D	1277.4	913.71	363.686	493.993	418.372	2.861	3.109	5.97	423.054	578.404	466.078	1.345	1468.88		2020-09-02 13:51:42.0
ADNI2	751	v31	m96	2014-09-04	SIEMENS	Verio	3	2D	1279.32	940.259	339.066	508.022	430.08	2.8752	3.204	6.0792	395.848	595.079	480.383	2.1564	1473.47		2020-09-02 13:51:42.0
ADNI2	751	v11	m72	2012-09-06	SIEMENS	Verio	3	2D	1263.93	938.218	325.714	501.427	434.81	2.8956	3.1452	6.0408	380.671	584.716	488.062	1.98	1455.43		2020-09-02 13:51:42.0
ADNI2	751	v21	m84	2013-09-13	SIEMENS	Verio	3	2D	1285.02	948.545	336.474	509.983	436.568	2.8476	3.2016	6.0492	394.288	595.77	488.179	1.9932	1480.23		2020-09-02 13:51:42.0
ADNI3	767	y2	m156	2019-04-08	SIEMENS	Verio	3	3D	1073.45	802.907	270.544	457.325	342.279	2.36	2.424	4.784	334.204	550.508	383.893	3.311	1271.92		2020-09-02 13:51:42.0
ADNI3	767	init	m132	2017-04-29	SIEMENS	Verio	3	3D	1041.71	786.454	255.255	440.872	341.571	2.488	2.579	5.067	330.483	535.687	383.63	4.011	1253.81		2020-09-02 13:51:42.0
ADNI2	767	v21	m84	2013-10-29	SIEMENS	Verio	3	2D	1061.83	813.42	248.409	438.175	373.774	2.53352	2.5669	5.10042	310.241	522.637	421.479	1.47099	1255.83		2020-09-02 13:51:42.0
ADNI2	778	v21	m84	2013-09-04	GE MEDICAL SYSTEMS	DISCOVERY MR750	3	2D	1286.92	930.018	356.899	524.953	382.637	3.20696	3.34188	6.54884	413.287	626.165	419.106	22.4277	1480.99		2020-09-02 13:51:42.0
ADNI2	778	v06	m60	2011-09-12	GE MEDICAL SYSTEMS	SIGNA HDx	3	2D	1195.88	913.836	282.045	509.766	396.798	3.17699	3.23573	6.41272	343.771	610.041	437.9	7.27238	1398.98		2020-09-02 13:51:42.0
ADNI2	778	v11	m72	2012-09-13	Philips Healthcare	Ingenia	3	2D	1278.34	935.884	342.455	526.115	401.875	3.0996	3.2856	6.3852	414.152	623.005	444.284	7.8936	1489.34		2020-09-02 13:51:42.0
ADNI2	778	v31	m96	2014-09-23	GE MEDICAL SYSTEMS	DISCOVERY MR750	3	2D	1284.92	923.734	361.181	527.568	369.989	3.06339	3.3394	6.40279	424.032	626.738	410.955	26.1768	1487.9		2020-09-02 13:51:42.0
ADNIGO	778	nv	m48	2010-11-18	GE MEDICAL SYSTEMS	SIGNA HDx	3	2D	1197.9	904.35	293.547	510.751	385.722	3.17602	3.17973	6.35575	348.173	607.875	424.24	7.87693	1388.16		2020-09-02 13:51:42.0
ADNI2	800	v11	m72	2012-08-24	SIEMENS	Skyra	3	2D	1170.17	871.458	298.711	468.263	401.648	2.3424	2.8188	5.1612	354.998	566.765	444.853	1.5468	1368.16		2020-09-02 13:51:42.0
ADNI2	800	v31	m96	2014-08-27	SIEMENS	Skyra	3	2D	1198.29	877.634	320.652	490.588	385.767	2.15176	2.71373	4.86549	382.852	594.824	425.855	1.27878	1404.81		2020-09-02 13:51:42.0
ADNI2	800	v21	m84	2013-09-06	SIEMENS	Skyra	3	2D	1186.93	870.241	316.693	478.988	389.867	2.1912	2.7144	4.9056	370.751	576.63	433.187	1.386	1381.95		2020-09-02 13:51:42.0
ADNI2	800	v51	m120	2016-09-15	SIEMENS	Skyra	3	2D	1202.32	865.698	336.626	504.505	359.783	2.12773	2.61228	4.74001	407.62	609.537	399.007	1.40959	1417.57		2020-09-02 13:51:42.0
ADNI3	802	init	m132	2017-07-25	SIEMENS	Prisma_fit	3	3D	1209.3	859.988	349.312	480.327	378.833	2.894	2.852	5.746	408.782	571.253	408.403	0.841	1389.28		2020-09-02 13:51:42.0
ADNI2	802	v21	m84	2014-08-14	SIEMENS	Verio	3	2D	1210.33	897.774	312.559	493.235	403.546	2.88058	2.82719	5.70777	370.318	584.71	444.317	0.99312	1400.34		2020-09-02 13:51:42.0
ADNI2	802	v41	m108	2015-08-24	SIEMENS	Verio	3	2D	1205.48	872.159	333.323	499.054	371.723	2.8452	2.7924	5.6376	399.023	588.05	406.249	1.3824	1394.7		2020-09-02 13:51:42.0
ADNI3	802	y1	m144	2018-08-27	SIEMENS	Prisma_fit	3	3D	1226.73	866.339	360.395	492.424	372.638	2.79	2.62	5.41	422.101	582.13	404.398	1.281	1409.91		2020-09-02 13:51:42.0
ADNI2	824	v41	m108	2016-01-12	GE MEDICAL SYSTEMS	DISCOVERY MR750w	3	2D	1212.11	896.443	315.665	492.563	393.709	2.1438	2.53358	4.67739	385.049	581.389	437.237	10.1704	1413.85		2020-09-02 13:51:42.0
ADNI2	842	v31	m96	2014-10-14	SIEMENS	Verio	3	2D	1276.57	968.695	307.877	529.122	433.241	2.9304	3.2208	6.1512	362.71	638.788	488.79	6.3324	1496.62		2020-09-02 13:51:42.0
ADNI2	842	v06	m60	2011-10-24	SIEMENS	Verio	3	2D	1293.13	996.208	296.921	558.574	432.948	3.1512	3.2868	6.438	360.221	679.772	483.593	4.686	1528.27		2020-09-02 13:51:42.0
ADNI2	842	v21	m84	2013-10-28	SIEMENS	Verio	3	2D	1303.01	997.182	305.828	568.771	419.827	3.0348	3.1632	6.198	366.577	690.6	465.355	8.5836	1531.12		2020-09-02 13:51:42.0
ADNI2	842	v11	m72	2012-11-01	SIEMENS	Verio	3	2D	1256.63	970.813	285.817	525.58	440.359	3.1032	3.444	6.5472	342.272	634.162	495.77	4.8744	1477.08		2020-09-02 13:51:42.0
ADNI2	896	v41	m108	2016-01-07	GE MEDICAL SYSTEMS	DISCOVERY MR750	3	2D	1483.76	1014.14	469.618	557.21	448.695	2.23591	2.59632	4.83223	543.586	676.921	490.657	8.23749	1719.4		2020-09-02 13:51:42.0
ADNI3	896	init	m132	2018-03-15	GE MEDICAL SYSTEMS	SIGNA Premier	3	3D	1496.93	1007.45	489.481	555.563	444.661	2.207	2.604	4.811	572.702	676.421	488.241	7.221	1744.59		2020-09-02 13:51:42.0
ADNI3	896	y1	m144	2019-05-09	GE MEDICAL SYSTEMS	SIGNA Premier	3	3D	1481.93	999.722	482.213	549.373	438.402	2.099	2.092	4.191	559.308	668.681	478.875	11.947	1718.81		2020-09-02 13:51:42.0
ADNI2	908	v21	m84	2014-01-06	GE MEDICAL SYSTEMS	Signa HDxt	3	2D	1231.94	934.451	297.493	494.776	434.922	3.4146	3.58146	6.99606	349.433	596.855	499.18	4.75481	1450.22		2020-09-02 13:51:42.0
ADNI3	908	init	m132	2017-10-20	SIEMENS	Prisma	3	3D	1270.73	916.234	354.501	516.15	398.137	3.469	3.634	7.103	415.776	631.715	445.62	1.947	1495.06		2020-09-02 13:51:42.0
ADNI3	908	y2	m156	2019-10-29	SIEMENS	Prisma	3	3D	1275.53	915.429	360.098	526.118	386.166	3.446	3.315	6.761	423.443	638.475	435.699	3.145	1500.76		2020-09-02 13:51:42.0
ADNI3	908	y1	m144	2018-12-05	SIEMENS	Prisma	3	3D	1280.51	910.988	369.518	521.492	386.929	3.384	3.208	6.592	428.437	633.582	432.955	2.567	1497.54		2020-09-02 13:51:42.0
ADNI2	914	v41	m108	2016-01-15	GE MEDICAL SYSTEMS	DISCOVERY MR750w	3	2D	1348.02	977.514	370.506	538.082	378.419	2.72796	2.32941	5.05737	437.256	655.37	410.546	61.0202	1564.19		2020-09-02 13:51:42.0
ADNI2	915	v21	m84	2013-11-13	SIEMENS	Verio	3	2D	945.57	678.767	266.803	346.822	321.629	1.8708	1.8816	3.7524	315.776	426.191	355.855	10.3164	1108.14		2020-09-02 13:51:42.0
ADNI2	919	v06	m72	2013-01-04	Philips Medical Systems	Intera	3	2D	1389.47	1046.64	342.83	531.557	510.434	3.7704	3.804	7.5744	412.976	635.034	583.085	4.6512	1635.75		2020-09-02 13:51:42.0
ADNI2	919	v31	m108	2015-11-05	Philips Medical Systems	Intera	3	2D	1394.49	1029.66	364.833	525.334	496.863	3.74155	3.77893	7.52048	438.926	629.136	564.888	7.46175	1640.41		2020-09-02 13:51:42.0
ADNI2	919	v11	m84	2013-12-05	Philips Medical Systems	Intera	3	2D	1401.52	1039.12	362.406	523.025	510.97	3.852	3.7692	7.6212	434.63	625.35	580.164	5.1216	1645.27		2020-09-02 13:51:42.0
ADNI3	934	init	m144	2018-08-09	GE MEDICAL SYSTEMS	DISCOVERY MR750	3	3D	1042.15	781.327	260.822	454.476	325.813	2.827	2.811	5.638	314.353	545.101	374.178	1.038	1234.67		2020-09-02 13:51:42.0
ADNI2	934	v31	m108	2015-10-14	GE MEDICAL SYSTEMS	DISCOVERY MR750	3	2D	1044.34	787.054	257.286	442.088	343.027	2.86997	3.09957	5.96954	313.332	536.013	390.914	1.94491	1242.2		2020-09-02 13:51:42.0
ADNI2	934	v11	m84	2013-10-22	GE MEDICAL SYSTEMS	DISCOVERY MR750	3	2D	1053.77	796.862	256.909	444.51	350.583	3.02997	3.10423	6.1342	310.152	534.72	399.526	1.76996	1246.17		2020-09-02 13:51:42.0
ADNI3	969	init	m132	2017-05-22	Philips Medical Systems	Achieva dStream	3	3D	1245.83	910.817	335.013	481.059	370.811	2.793	2.686	5.479	408.619	585.159	406.671	58.947	1459.4		2020-09-02 13:51:42.0
ADNI2	969	v41	m108	2015-12-10	Philips Medical Systems	Achieva dStream	3	2D	1271.71	915.105	356.602	520.626	336.057	2.75399	2.64599	5.39999	430.81	625.968	369.751	58.4219	1484.95		2020-09-02 13:51:42.0
ADNI2	972	v11	m72	2012-11-30	SIEMENS	Skyra	3	2D	1188.93	878.65	310.283	484.049	388.961	2.9604	3.7536	6.714	378.864	580.338	439.088	5.64	1403.93		2020-09-02 13:51:42.0
ADNI2	972	v31	m96	2014-12-09	SIEMENS	Skyra	3	2D	1197.35	865.563	331.792	475.777	383.491	2.79515	3.55334	6.34849	403.893	574.273	429.083	6.2951	1413.54		2020-09-02 13:51:42.0
ADNI2	972	v21	m84	2013-12-11	SIEMENS	Skyra	3	2D	1199.26	874.06	325.195	474.807	393.432	2.91929	3.62142	6.54071	386.508	574.22	439.642	5.82123	1406.19		2020-09-02 13:51:42.0
ADNI2	994	v11	m72	2012-11-14	SIEMENS	Skyra	3	2D	1046.02	770.362	275.658	422.323	335.332	2.6856	2.5656	5.2512	329.382	505.7	375.426	12.7068	1223.22		2020-09-02 13:51:42.0
ADNI2	994	v21	m84	2013-12-03	SIEMENS	Skyra	3	2D	1056.25	765.022	291.232	425.26	329.026	2.52	2.4612	4.9812	344.521	509.941	369.041	10.7364	1234.24		2020-09-02 13:51:42.0
ADNI2	994	v31	m96	2014-12-10	SIEMENS	Skyra	3	2D	1053.42	767.927	285.491	401.74	349.067	2.40538	2.32262	4.728	339.273	495.225	384.575	17.1206	1236.19		2020-09-02 13:51:42.0
ADNI2	1004	v21	m84	2013-11-20	SIEMENS	Verio	3	2D	1052.14	738.657	313.482	374.321	320.24	1.96355	2.18113	4.14467	379.508	462.141	354.48	44.0964	1240.23		2020-09-02 13:51:42.0
ADNI1	1014	nv	sc	2006-12-28	SIEMENS	Symphony	1.5	2D	1213.84	899.939	313.902	487.085	396.7	3.6438	3.58073	7.22453	383.759	593.353	436.947	16.154	1430.21		2020-09-02 13:51:42.0
ADNI3	1016	y2	m156	2019-12-04	SIEMENS	Skyra	3	3D	1159.28	886.176	273.108	493.275	370.51	2.873	3.098	5.971	328.891	603.775	408.995	22.391	1364.05		2020-09-02 13:51:42.0
ADNI3	1016	init	m132	2017-12-06	SIEMENS	Skyra	3	3D	1164.75	893.763	270.99	485.985	386.535	3.05	3.278	6.328	325.675	595.754	427.886	21.243	1370.56		2020-09-02 13:51:42.0
ADNI2	1023	v11	m72	2013-01-07	SIEMENS	Skyra	3	2D	1016.08	772.994	243.082	416.154	337.952	2.8464	2.8212	5.6676	286.025	511.808	374.591	18.888	1191.31		2020-09-02 13:51:42.0
ADNI2	1030	v11	m72	2012-11-02	SIEMENS	Verio	3	2D	1410.8	986.246	424.553	547.751	434.184	3.522	3.1416	6.6636	505.326	675.826	489.451	4.3116	1674.91		2020-09-02 13:51:42.0
ADNI2	1030	v06	m60	2011-11-14	SIEMENS	Verio	3	2D	1422.03	1033.24	388.792	544.849	485.164	3.7692	3.3888	7.158	451.784	663.194	547.016	3.2268	1665.22		2020-09-02 13:51:42.0
ADNI2	1030	v21	m84	2013-11-19	SIEMENS	Verio	3	2D	1424.94	996.822	428.118	517.207	475.684	3.60807	3.31707	6.92514	490.201	638.355	533.625	3.92977	1666.11		2020-09-02 13:51:42.0
ADNI2	1030	v31	m96	2014-12-01	SIEMENS	Verio	3	2D	1421.4	973.485	447.917	509.858	459.476	3.36646	3.20094	6.56741	514.835	631.63	515.417	4.15135	1666.03		2020-09-02 13:51:42.0
ADNI2	1052	v31	m96	2015-01-18	SIEMENS	Verio	3	2D	1151.07	841.986	309.084	473.449	364.524	2.7276	2.6652	5.3928	356.851	560.533	404.01	4.0128	1325.41		2020-09-02 13:51:42.0
ADNI3	1052	y1	m144	2019-03-25	SIEMENS	Verio	3	3D	1179.62	829.325	350.3	514.202	310.447	2.56	2.514	5.074	400.084	610.238	342.295	4.676	1357.29		2020-09-02 13:51:42.0
ADNI3	1052	init	m120	2017-04-19	SIEMENS	Verio	3	3D	1147.25	823.763	323.487	499.471	319.822	2.62	2.56	5.18	375.621	592.393	352.424	4.47	1324.91		2020-09-02 13:51:42.0
ADNI3	1052	y1	m144	2018-07-28	SIEMENS	Verio	3	3D	1158.17	821.991	336.183	504.486	312.797	2.622	2.478	5.1	400.081	599.062	347.998	4.708	1351.85		2020-09-02 13:51:42.0
ADNI2	1052	v21	m84	2013-12-21	SIEMENS	Verio	3	2D	1143.32	848.738	294.581	478.246	366.554	2.9436	2.6868	5.6304	341.695	568.753	405.444	3.9384	1319.83		2020-09-02 13:51:42.0
ADNI2	1074	v31	m96	2015-04-22	GE MEDICAL SYSTEMS	Signa HDxt	3	2D	1139.78	843.829	295.952	470.503	347.064	2.08682	2.22792	4.31473	347.835	556.089	394.669	26.2622	1324.86		2020-09-02 13:51:42.0
ADNI3	1074	init	m132	2017-09-22	SIEMENS	Prisma	3	3D	1161.4	812.238	349.165	471.926	298.3	1.939	2.144	4.083	417.615	568.66	325.989	42.012	1354.28		2020-09-02 13:51:42.0
ADNI2	1078	v31	m96	2015-03-16	SIEMENS	Skyra	3	2D	1234.6	880.215	354.389	489.525	388.366	2.54954	2.47212	5.02166	428.906	612.061	430.554	2.32395	1473.84		2020-09-02 13:51:42.0
ADNI2	1078	v11	m72	2012-11-28	SIEMENS	TrioTim	3	2D	1209.25	891.588	317.659	489.488	399.359	2.7312	2.5944	5.3256	408.893	618.904	444.503	2.7408	1475.04		2020-09-02 13:51:42.0
ADNI2	1078	v41	m108	2015-12-11	SIEMENS	Prisma	3	2D	1243.27	865.58	377.691	489.647	373.628	2.52285	2.2799	4.80275	456.993	610.276	418.37	2.30527	1487.94		2020-09-02 13:51:42.0
ADNI3	1098	init	m132	2017-12-04	SIEMENS	Skyra	3	3D	1104.18	797.108	307.076	483.348	311.578	2.548	2.452	5	364.277	591.846	344.923	2.182	1303.23		2020-09-02 13:51:42.0
ADNI1	1114	nv	sc	2006-12-27	SIEMENS	Symphony	1.5	2D	1035.06	757.29	277.774	436.824	317.139	2.66625	2.60813	5.27438	336.428	521.453	348.765	3.32625	1209.97		2020-09-02 13:51:42.0
ADNI3	1122	y2	m144	2019-05-07	SIEMENS	Prisma	3	3D	964.105	665.492	298.613	401.642	261.736	2.986	2.861	5.847	357.42	483.435	285.263	2.114	1128.23		2020-09-02 13:51:42.0
ADNI3	1122	init	m120	2017-05-18	SIEMENS	Prisma	3	3D	962.975	681.979	280.996	396.21	284.08	3.057	3.074	6.131	338.577	478.912	310.208	1.69	1129.39		2020-09-02 13:51:42.0
ADNI3	1122	y1	m132	2018-07-12	SIEMENS	Prisma	3	3D	960.75	671.476	289.274	389.244	280.351	2.997	2.965	5.962	349.327	466.97	309.729	1.881	1127.91		2020-09-02 13:51:42.0
ADNI2	1155	v31	m96	2015-01-05	Philips Medical Systems	Intera	3	2D	1296.22	981.783	314.44	547.75	432.631	3.64544	3.67081	7.31625	371.984	646.767	481.781	1.40292	1501.93		2020-09-02 13:51:42.0
ADNI2	1155	v21	m84	2014-01-09	Philips Medical Systems	Intera	3	2D	1291.8	989.561	302.238	532.375	455.533	3.7452	3.6996	7.4448	355.481	626.231	512.056	1.6524	1495.42		2020-09-02 13:51:42.0
ADNI3	1155	init	m120	2017-04-24	SIEMENS	Prisma_fit	3	3D	1304.04	989.73	314.309	565.164	423.933	3.76692	3.63877	7.40569	374.038	673.805	466.246	0.632714	1514.72		2020-09-02 13:51:42.0
ADNI3	1155	y1	m132	2018-05-08	SIEMENS	Prisma_fit	3	3D	1314	982.2	331.796	544.34	437.341	3.801	3.731	7.532	394.388	653.079	479.932	0.519	1527.92		2020-09-02 13:51:42.0
ADNI3	1155	y2	m144	2019-05-16	SIEMENS	Prisma_fit	3	3D	1327.19	989.818	337.375	570.458	418.378	3.661	3.422	7.083	401.563	683.007	458.655	0.982	1544.21		2020-09-02 13:51:42.0
ADNI2	1155	v11	m72	2012-12-20	Philips Medical Systems	Intera	3	2D	1289.53	987.356	302.175	551.342	434.758	3.63343	3.62275	7.25618	359.662	652.954	481.085	1.25608	1494.96		2020-09-02 13:51:42.0
ADNI2	1155	v06	m60	2011-12-22	Philips Medical Systems	Intera	3	2D	1291.68	991.688	299.997	547.878	442.709	3.71085	3.67214	7.38299	355.884	647.237	495.146	1.10124	1499.37		2020-09-02 13:51:42.0
ADNI1	1157	nv	sc	2007-01-03	SIEMENS	Symphony	1.5	2D	1001.26	734.179	267.079	398.141	335.603	1.88625	1.86375	3.75	335.854	490.461	375.09	0.435	1201.84		2020-09-02 13:51:42.0
ADNI1	1157	nv	m06	2007-07-13	SIEMENS	Symphony	1.5	2D	1008.2	742.99	265.209	397.141	345.405	1.87699	1.85632	3.73331	333.878	490.286	386.198	0.444277	1210.81		2020-09-02 13:51:42.0
ADNI1	1169	nv	m36	2010-01-11	SIEMENS	TrioTim	3	2D	1307.21	922.367	384.844	520.089	382.899	2.4225	2.5575	4.98	464.914	631.594	415.082	19.3894	1530.98		2020-09-02 13:51:42.0
ADNI1	1169	nv	m24	2009-01-21	SIEMENS	TrioTim	3	2D	1292.2	925.061	367.135	491.339	432.552	2.61879	2.7327	5.35148	442.872	593.583	472.136	1.1707	1509.76		2020-09-02 13:51:42.0
ADNI3	1169	init	m132	2017-12-21	SIEMENS	Prisma_fit	3	3D	1295.14	882.399	412.739	514.537	339.47	2.672	2.826	5.498	484.942	625.446	370.05	28.392	1508.83		2020-09-02 13:51:42.0
ADNI1	1183	nv	m18	2008-07-16	SIEMENS	Symphony	1.5	2D	1213.23	887.549	325.681	459.057	420.291	2.9465	3.14014	6.08664	387.069	564.275	458.811	8.20134	1418.36		2020-09-02 13:51:42.0
ADNI2	1186	v11	m72	2013-01-29	Philips Medical Systems	Ingenuity	3	2D	1329.85	963.5	366.347	499.612	450.809	2.9712	2.9832	5.9544	428.646	597.878	504.197	13.08	1543.8		2020-09-02 13:51:42.0
ADNI2	1186	v06	m60	2012-02-16	Philips Medical Systems	GEMINI	3	2D	1314.9	952.54	362.356	506.375	434.045	3.0528	3.042	6.0948	424.255	609.336	482.186	12.12	1527.9		2020-09-02 13:51:42.0
ADNI2	1186	v21	m84	2014-02-18	SIEMENS	Biograph_mMR	3	2D	1301.49	951.905	349.583	493.912	443.17	2.97	3.072	6.042	407.449	603.892	490.412	14.8236	1516.58		2020-09-02 13:51:42.0
ADNIGO	1186	nv	m48	2011-02-23	Philips Medical Systems	GEMINI	3	2D	1281.39	949.058	332.327	481.591	457.412	3.066	3.0912	6.1572	389.054	578.254	511.699	10.0548	1489.06		2020-09-02 13:51:42.0
ADNI2	1186	v31	m96	2015-03-18	SIEMENS	Biograph_mMR	3	2D	1306.16	950.114	356.042	505.686	428.562	2.9244	2.7816	5.706	417.784	613.956	477.078	15.8664	1524.68		2020-09-02 13:51:42.0
ADNI3	1190	y1	m144	2019-02-25	SIEMENS	Prisma_fit	3	3D	1129.59	806.922	322.665	499.034	303.767	3.296	3.356	6.652	388.352	617.097	330.564	4.121	1340.13		2020-09-02 13:51:42.0
ADNI3	1190	init	m132	2017-10-23	SIEMENS	TrioTim	3	3D	1127.36	820.173	307.186	518.762	298.173	3.509	3.582	7.091	368.647	638.125	325.183	3.238	1335.19		2020-09-02 13:51:42.0
ADNI3	1190	y2	m156	2019-10-30	SIEMENS	Prisma_fit	3	3D	1144.63	809.32	335.314	501.034	300.629	3.248	3.276	6.524	400.739	616.824	329.943	7.657	1355.16		2020-09-02 13:51:42.0
ADNIGO	1194	nv	m48	2011-03-30	SIEMENS	TrioTim	3	2D	1193.61	881.375	312.234	427.919	444.9	2.9136	3.0732	5.9868	364.375	537.47	496.462	8.556	1406.86		2020-09-02 13:51:42.0
ADNI2	1195	v41	m108	2016-03-04	SIEMENS	Prisma_fit	3	2D	1236.53	910.377	326.153	501.874	403.108	3.15689	3.16757	6.32447	394.76	595.582	442.615	5.39542	1438.35		2020-09-02 13:51:42.0
ADNI2	1195	v11	m72	2013-03-07	SIEMENS	TrioTim	3	2D	1219.35	916.949	302.404	488.67	423.682	3.2112	3.1716	6.3828	361.825	580.54	467.473	4.5972	1414.44		2020-09-02 13:51:42.0
ADNIGO	1195	nv	m48	2011-03-15	SIEMENS	TrioTim	3	2D	1187.47	907.579	279.888	478.021	425.804	3.21	3.2736	6.4836	336.901	565.709	472.379	3.7536	1378.74		2020-09-02 13:51:42.0
ADNI2	1195	v06	m60	2012-03-21	SIEMENS	TrioTim	3	2D	1224.41	928.817	295.596	497.858	426.1	3.1884	3.2568	6.4452	356.755	595.84	467.285	4.8588	1424.74		2020-09-02 13:51:42.0
ADNI3	1195	init	m132	2018-04-05	SIEMENS	Prisma_fit	3	3D	1251.74	893.587	358.151	510.167	375.865	3.18	3.245	6.425	430.606	605.741	408.133	7.555	1452.04		2020-09-02 13:51:42.0
ADNI2	1195	v21	m84	2014-04-15	SIEMENS	TrioTim	3	2D	1241.05	917.914	323.139	504.978	408.848	3.25567	3.24633	6.502	387.525	598.778	451.923	4.08861	1442.31		2020-09-02 13:51:42.0
ADNI2	1202	v06	m48	2011-06-16	SIEMENS	TrioTim	3	2D	1279.76	923.614	356.148	511.756	406.969	2.2884	2.9196	5.208	427.888	628.94	458.702	4.8912	1520.42		2020-09-02 13:51:42.0
ADNI2	1202	v11	m60	2012-07-02	SIEMENS	TrioTim	3	2D	1295.73	915.39	380.341	514.297	395.629	2.2728	2.9388	5.2116	454.145	629.868	445.613	5.4636	1535.09		2020-09-02 13:51:42.0
ADNI2	1203	v06	m48	2011-03-23	SIEMENS	TrioTim	3	2D	1067.55	798.511	269.036	451.986	343.943	2.6292	3.1968	5.826	307.458	549.41	375.246	2.5824	1234.7		2020-09-02 13:51:42.0
ADNI3	1222	init	m132	2018-01-17	SIEMENS	Prisma	3	3D	1144	815.433	328.568	454.63	352.953	3.055	2.764	5.819	387.594	552.36	390.595	7.85	1338.4		2020-09-02 13:51:42.0
ADNI3	1222	y2	m156	2020-02-18	SIEMENS	Prisma	3	3D	1147.59	808.124	339.466	480.722	319.743	2.699	2.697	5.396	403.755	582.411	353.461	7.659	1347.29		2020-09-02 13:51:42.0
ADNI1	1256	nv	m24	2009-03-18	SIEMENS	SymphonyTim	1.5	2D	1069.71	829.703	240.004	472.256	356.687	2.63063	2.74875	5.37937	304.95	569.196	394.577	0.759375	1269.48		2020-09-02 13:51:42.0
ADNI2	1256	v06	m48	2011-04-21	SIEMENS	SymphonyTim	1.5	2D	1046.18	827.503	218.678	455.085	370.509	2.76938	2.80875	5.57812	281.792	547.003	412.918	1.90875	1243.62		2020-09-02 13:51:42.0
ADNI2	1261	v06	m60	2012-02-23	Philips Medical Systems	Intera	3	2D	1165.26	863.843	301.42	468.629	393.533	2.7108	2.6184	5.3292	364.295	560.144	446.125	1.6812	1372.25		2020-09-02 13:51:42.0
ADNI2	1261	v11	m72	2013-02-27	Philips Medical Systems	Intera	3	2D	1167.45	865.639	301.807	472.033	391.681	2.6208	2.6628	5.2836	365.003	567.672	439.554	1.9248	1374.15		2020-09-02 13:51:42.0
ADNI2	1261	v21	m84	2014-03-13	Philips Medical Systems	Intera	3	2D	1151.79	851.97	299.818	449.086	400.77	2.5428	2.5836	5.1264	367.018	536.45	456.522	2.1144	1362.1		2020-09-02 13:51:42.0
ADNIGO	1261	nv	m48	2011-03-14	Philips Medical Systems	Intera	3	2D	1126.14	852.122	274.018	437.629	412.69	2.7204	2.7144	5.4348	329.556	520.518	470.702	1.8036	1322.58		2020-09-02 13:51:42.0
ADNI3	1261	init	m120	2017-03-15	SIEMENS	Prisma_fit	3	3D	1174.74	865.102	309.643	468.239	394.69	2.5135	2.35466	4.86816	373.774	572.128	437.731	2.17312	1385.81		2020-09-02 13:51:42.0
ADNI3	1261	y1	m132	2018-04-24	SIEMENS	Prisma_fit	3	3D	1180.12	851.144	328.972	477.127	371.466	2.482	2.406	4.888	400.097	583.789	408.665	2.551	1395.1		2020-09-02 13:51:42.0
ADNI3	1261	y2	m144	2019-05-01	SIEMENS	Prisma_fit	3	3D	1190.51	854.35	336.155	474.96	375.601	2.351	2.243	4.594	401.837	579.193	415.941	3.79	1400.76		2020-09-02 13:51:42.0
ADNI2	1261	v31	m96	2015-06-02	Philips Medical Systems	Intera	3	2D	1169.75	860.34	309.413	472.56	385.279	2.58158	2.58558	5.16716	371.247	566.976	432.89	2.50149	1373.61		2020-09-02 13:51:42.0
ADNI2	1268	v06	m60	2012-03-22	Philips Medical Systems	Intera	3	2D	1269.82	890.861	378.959	485.603	366.152	2.7996	2.7672	5.5668	449.353	586.214	409.624	39.1056	1484.3		2020-09-02 13:51:42.0
ADNIGO	1268	nv	m48	2011-04-13	Philips Medical Systems	Intera	3	2D	1222.6	871.279	351.318	468.202	383.692	2.7804	2.8248	5.6052	405.012	560.647	428.55	19.386	1413.6		2020-09-02 13:51:42.0
ADNI2	1280	v11	m72	2013-02-26	Philips Medical Systems	Intera	3	2D	1117.97	842.52	275.449	471.872	359.891	3.06	3.0708	6.1308	329.9	555.818	405.088	10.7568	1301.56		2020-09-02 13:51:42.0
ADNI2	1280	v06	m60	2012-03-01	Philips Medical Systems	Intera	3	2D	1113.77	853.218	260.552	451.872	389.9	3.0924	3.1224	6.2148	318.833	539.556	434.465	11.4456	1304.3		2020-09-02 13:51:42.0
ADNI3	1280	y2	m144	2019-03-06	SIEMENS	Prisma_fit	3	3D	1102.81	831.711	271.099	482.921	344.148	2.931	2.81	5.741	325.101	580.199	379.29	4.642	1289.23		2020-09-02 13:51:42.0
ADNI3	1280	init	m120	2017-03-13	SIEMENS	Prisma_fit	3	3D	1079.99	831.115	248.879	482.208	345.616	2.88592	2.92864	5.81456	314.575	576.565	385.806	3.29038	1280.24		2020-09-02 13:51:42.0
ADNI2	1280	v21	m84	2014-03-14	Philips Medical Systems	Intera	3	2D	1089.72	830.591	259.131	451.938	360.979	3.03275	3.00205	6.03481	322.065	533.247	409.522	17.6746	1282.51		2020-09-02 13:51:42.0
ADNIGO	1280	nv	m48	2011-05-04	Philips Medical Systems	Intera	3	2D	1053.36	819.793	233.567	434.701	370.327	3.0516	3.0672	6.1188	283.736	512.053	419.479	14.7648	1230.03		2020-09-02 13:51:42.0
ADNI2	1280	v31	m96	2015-05-04	Philips Medical Systems	Intera	3	2D	1103.61	824.369	279.237	481.813	322.862	2.88839	2.91959	5.80799	341.322	573.277	359.325	19.6943	1293.62		2020-09-02 13:51:42.0
ADNIGO	1282	nv	m48	2011-02-24	SIEMENS	TrioTim	3	2D	988.811	726.427	262.384	396.53	320.185	1.7856	2.2728	4.0584	306.706	481.498	355.266	9.7116	1153.18		2020-09-02 13:51:42.0
ADNI2	1286	v41	m108	2017-01-25	Philips Medical Systems	Achieva	3	2D	1342.51	976.925	365.583	561.32	388.501	3.57602	3.67347	7.24949	429.264	657.532	426.577	27.1038	1540.48		2020-09-02 13:51:42.0
ADNI3	1286	init	m132	2018-02-01	Philips Medical Systems	Achieva	3	3D	1342.1	962.758	379.343	540.103	394.381	3.525	3.725	7.25	439.238	629.906	433.01	28.274	1530.43		2020-09-02 13:51:42.0
ADNI2	1286	v21	m84	2014-02-20	Philips Medical Systems	Achieva	3	2D	1352.24	984.616	367.628	527.27	433.358	3.6684	3.9096	7.578	432.463	610.974	481.742	23.9868	1549.17		2020-09-02 13:51:42.0
ADNI2	1286	v21	m84	2014-03-28	Philips Medical Systems	Achieva	3	2D	1334.2	976.071	358.124	543.07	407.43	3.78961	3.86302	7.65263	422.363	629.33	453.04	25.5715	1530.3		2020-09-02 13:51:42.0
ADNI3	1300	init	m120	2017-06-26	Philips Healthcare	Ingenia	3	3D	1154.23	779.337	374.89	455.223	318.078	2.596	2.223	4.819	455.863	557.453	351.203	6.036	1370.56		2020-09-02 13:51:42.0
ADNI2	1346	v31	m96	2015-03-31	GE MEDICAL SYSTEMS	DISCOVERY MR750	3	2D	1415.57	1009.69	405.879	496.924	498.296	1.84746	1.86481	3.71228	468.895	613.954	563.195	14.47	1660.51		2020-09-02 13:51:42.0
ADNI2	1352	v31	m96	2015-04-10	GE MEDICAL SYSTEMS	DISCOVERY MR750	3	2D	1356.52	946.062	410.457	532.881	413.143	3.30474	3.15993	6.46467	491.012	636.021	455.115	0.0383697	1582.19		2020-09-02 13:51:42.0
ADNI3	1352	init	m132	2018-09-13	SIEMENS	Prisma	3	3D	1332.51	914.378	418.135	534.476	374.439	3.172	3.035	6.207	506.942	637.823	413.099	5.463	1563.33		2020-09-02 13:51:42.0
ADNI3	1378	y2	m144	2019-05-02	SIEMENS	Verio	3	3D	1206.46	856.889	349.573	510.622	341.363	2.932	2.441	5.373	401.021	606.607	377.157	4.908	1389.69		2020-09-02 13:51:42.0
ADNI3	1378	init	m120	2017-06-03	SIEMENS	Verio	3	3D	1184.93	872.486	312.44	510.968	356.933	3.208	2.731	5.939	361.102	602.371	392.574	4.587	1360.63		2020-09-02 13:51:42.0
ADNI2	1414	v31	m84	2014-08-20	SIEMENS	Skyra	3	2D	1326.38	976.495	349.887	529.058	441.372	2.77246	3.20495	5.97741	416.984	639.744	488.511	6.06417	1551.3		2020-09-02 13:51:42.0
ADNI2	1414	v11	m60	2012-08-21	SIEMENS	Skyra	3	2D	1294.75	962.416	332.336	522.275	435.22	2.8464	3.2784	6.1248	394.027	626.441	485.332	4.9212	1510.72		2020-09-02 13:51:42.0
ADNI2	1414	v21	m72	2013-08-28	SIEMENS	Skyra	3	2D	1294.53	945.997	348.538	502.358	438.46	2.8272	3.1296	5.9568	415.631	603.954	483.58	5.1792	1508.34		2020-09-02 13:51:42.0
ADNI2	1414	v41	m96	2015-09-09	SIEMENS	Skyra	3	2D	1313.64	961.012	352.63	507.019	447.604	2.8332	3.0828	5.916	415.016	612.332	491.725	6.3984	1525.47		2020-09-02 13:51:42.0
ADNI3	1418	y2	m144	2019-07-24	SIEMENS	Prisma_fit	3	3D	1259.96	908.913	351.051	511.325	378.144	2.75911	2.73242	5.49153	417.935	597.852	416.892	19.4446	1452.12		2020-09-02 13:51:42.0
ADNI3	1418	init	m120	2017-08-04	SIEMENS	Prisma_fit	3	3D	1268.79	914.471	354.321	524.774	382.329	2.80583	3.03943	5.84526	422.027	607.781	423.239	7.36831	1460.42		2020-09-02 13:51:42.0
ADNI2	1418	v41	m96	2015-08-11	SIEMENS	TrioTim	3	2D	1239.4	907.421	331.981	490.361	406.891	2.9712	3.1236	6.0948	394.207	571.901	451.034	10.1688	1427.31		2020-09-02 13:51:42.0
ADNI3	1418	y1	m132	2018-08-23	SIEMENS	Prisma_fit	3	3D	1269.13	911.36	357.766	512.566	383.515	2.87791	3.02074	5.89865	424.433	602.056	416.965	15.2786	1458.73		2020-09-02 13:51:42.0
ADNI3	1427	init	m120	2017-09-06	GE MEDICAL SYSTEMS	DISCOVERY MR750	3	3D	1231.7	900.524	331.175	512.9	385.648	3.30247	3.52005	6.82252	401.153	612.927	421.659	1.97561	1437.71		2020-09-02 13:51:42.0
ADNI3	1427	y2	m144	2019-09-30	GE MEDICAL SYSTEMS	DISCOVERY MR750	3	3D	1226.27	883.389	342.88	488.331	391.846	3.14807	2.97454	6.12261	421.572	580.015	437.381	3.21259	1442.18		2020-09-02 13:51:42.0
ADNI3	1427	y1	m132	2018-10-12	GE MEDICAL SYSTEMS	DISCOVERY MR750	3	3D	1243.42	898.604	344.812	516.61	379.167	3.27177	3.19835	6.47012	416.277	619.021	413.854	2.8326	1451.98		2020-09-02 13:51:42.0
ADNIGO	2002	nv	m12	2011-03-21	SIEMENS	TrioTim	3	2D	1203.53	974.87	228.664	490.932	480.907	3.378	3.5148	6.8928	297.691	592.957	542.86	3.0312	1436.54		2020-09-02 13:51:42.0
ADNI2	2002	v21	m48	2014-06-12	SIEMENS	TrioTim	3	2D	1192.67	969.008	223.658	490.312	475.3	3.2592	3.4644	6.7236	302.048	591.144	544.26	3.3972	1440.85		2020-09-02 13:51:42.0
ADNI2	2002	v06	m24	2012-06-13	SIEMENS	TrioTim	3	2D	1193.01	957.322	235.688	473.317	480.318	3.2928	3.4944	6.7872	290.216	565.638	544.26	3.6864	1403.8		2020-09-02 13:51:42.0
ADNI2	2002	v41	m72	2016-06-13	SIEMENS	TrioTim	3	2D	1203.77	968.544	235.225	483.662	481.902	3.33	3.4548	6.7848	294.04	583.792	540.671	2.9796	1421.48		2020-09-02 13:51:42.0
ADNIGO	2002	nv	scmri	2010-06-17	SIEMENS	TrioTim	3	2D	1187.53	984.577	202.951	487.652	493.597	3.3816	3.5352	6.9168	255.624	585.922	552.972	3.3276	1397.85		2020-09-02 13:51:42.0
ADNI2	2002	v11	m36	2013-06-26	SIEMENS	TrioTim	3	2D	1201.32	965.337	235.978	481.002	480.698	3.3012	3.4632	6.7644	290.651	574.469	544.242	3.6372	1413		2020-09-02 13:51:42.0
ADNI3	2002	y1	m108	2019-07-08	GE MEDICAL SYSTEMS	DISCOVERY MR750w	3	3D	1227.62	959.599	268.026	512.339	445.954	3.137	3.381	6.518	328.276	618.217	497.832	1.306	1445.63		2020-09-02 13:51:42.0
ADNI3	2002	init	m96	2018-08-28	GE MEDICAL SYSTEMS	DISCOVERY MR750w	3	3D	1224.28	956.302	267.982	507.337	447.543	3.145	3.079	6.224	328.214	614.839	494.429	1.422	1438.9		2020-09-02 13:51:42.0
ADNIGO	2002	nv	m03	2010-09-07	SIEMENS	TrioTim	3	2D	1206.5	975.083	231.415	489.138	482.816	3.3624	3.5136	6.876	283.007	586.624	541.858	3.1284	1414.62		2020-09-02 13:51:42.0
ADNIGO	2002	nv	m06	2010-12-13	SIEMENS	TrioTim	3	2D	1167.76	951.568	216.194	469.508	478.236	3.216	3.408	6.624	261.072	556.47	541.33	3.8232	1362.69		2020-09-02 13:51:42.0
ADNIGO	2003	nv	scmri	2010-07-01	SIEMENS	TrioTim	3	2D	1172.79	935.712	237.076	478.448	454.127	3.432	3.4332	6.8652	282.101	557.059	509.279	3.1368	1351.58		2020-09-02 13:51:42.0
ADNIGO	2007	nv	m06	2011-01-11	GE MEDICAL SYSTEMS	Signa HDxt	3	2D	1184.95	848.824	336.122	492.194	334.443	2.53116	2.40244	4.9336	389.806	576.289	366.148	22.1876	1354.43		2020-09-02 13:51:42.0
ADNI2	2007	v06	m12	2011-03-24	GE MEDICAL SYSTEMS	Signa HDxt	3	2D	1104.42	808.379	296.039	461.587	326.079	2.598	2.32941	4.92741	336.871	540.504	357.472	20.7122	1255.56		2020-09-02 13:51:42.0
ADNI2	2007	v11	m24	2012-03-26	GE MEDICAL SYSTEMS	Signa HDxt	3	2D	1179.12	844.705	334.412	482.563	340.556	2.4569	2.34674	4.80364	379.26	569.118	368.035	21.586	1338		2020-09-02 13:51:42.0
ADNIGO	2007	nv	scmri	2010-06-17	GE MEDICAL SYSTEMS	Signa HDxt	3	2D	1106.95	808.462	298.491	459.238	334.37	2.69578	2.4668	5.16258	344.351	535.852	368.864	14.854	1263.92		2020-09-02 13:51:42.0
ADNIGO	2007	nv	m03	2010-08-30	GE MEDICAL SYSTEMS	Signa HDxt	3	2D	1114.39	806.212	308.179	463.607	321.971	2.59181	2.38635	4.97816	350.2	539.663	354.176	20.633	1264.67		2020-09-02 13:51:42.0
ADNIGO	2009	nv	scmri	2010-06-22	SIEMENS	TrioTim	3	2D	1327.79	1009.61	318.176	526.541	480.479	3.264	3.4968	6.7608	377.093	625.25	533.213	2.5896	1538.15		2020-09-02 13:51:42.0
ADNIGO	2010	nv	m06	2011-01-22	Philips Medical Systems	Intera	3	2D	980.125	798.27	181.855	447.259	350.465	2.9952	3.1044	6.0996	221.627	534.784	393.814	0.546	1150.77		2020-09-02 13:51:42.0
ADNIGO	2010	nv	scmri	2010-06-24	Philips Medical Systems	Intera	3	2D	1020.6	824.247	196.352	477.055	346.651	2.97135	3.11685	6.0882	242.185	575.217	385.771	0.54061	1203.71		2020-09-02 13:51:42.0
ADNI2	2010	v06	m12	2011-07-07	Philips Medical Systems	Intera	3	2D	1036.86	820.678	216.187	476.485	343.81	2.9328	3.12	6.0528	264.371	571.284	383.518	0.3828	1219.56		2020-09-02 13:51:42.0
ADNI2	2010	v11	m24	2012-07-11	Philips Medical Systems	Intera	3	2D	1040.82	819.944	220.878	478.109	341.374	2.9364	3.1032	6.0396	269.393	575.039	377.412	0.4632	1222.31		2020-09-02 13:51:42.0
ADNI2	2010	v21	m36	2013-07-18	Philips Medical Systems	Intera	3	2D	1043.3	821.336	221.959	465.954	354.864	2.9604	3.0888	6.0492	270.728	560.21	393.29	0.5184	1224.75		2020-09-02 13:51:42.0
ADNI2	2010	v41	m60	2015-08-13	Philips Medical Systems	Intera	3	2D	1032.13	805.493	226.634	465.142	339.757	2.91	3.0144	5.9244	278.677	557.209	379.001	0.594	1215.48		2020-09-02 13:51:42.0
ADNIGO	2010	nv	m03	2010-10-22	Philips Medical Systems	Intera	3	2D	980.75	800.515	180.235	454.453	345.493	2.844	3.0276	5.8716	217.684	538.709	394.106	0.5688	1151.07		2020-09-02 13:51:42.0
ADNIGO	2011	nv	scmri	2010-07-13	SIEMENS	TrioTim	3	2D	1096.67	848.646	248.023	466.681	377.192	3.132	3.0816	6.2136	290.693	556.135	419.54	4.7724	1271.14		2020-09-02 13:51:42.0
ADNIGO	2017	nv	scmri	2010-07-07	Philips Medical Systems	Achieva	3	2D	1111.87	831.81	280.063	459.199	370.702	3.1788	3.3156	6.4944	335.956	554.976	415.502	1.9092	1308.34		2020-09-02 13:51:42.0
ADNI3	2018	init	m96	2019-01-24	Philips Medical Systems	Achieva	3	3D	1180.78	830.303	350.475	486.35	327.125	3.419	3.283	6.702	423.485	578.446	360.29	16.829	1379.05		2020-09-02 13:51:42.0
ADNIGO	2018	nv	m06	2011-01-31	Philips Medical Systems	Achieva	3	2D	1158.54	860.831	297.708	464.39	384.498	3.7008	3.7992	7.5	362.447	542.512	434.072	11.9424	1350.97		2020-09-02 13:51:42.0
ADNI2	2018	v11	m24	2012-06-13	Philips Medical Systems	Achieva	3	2D	1192.44	876.371	316.068	482.244	382.908	3.702	3.8028	7.5048	383.684	564.892	433.211	11.2188	1393.01		2020-09-02 13:51:42.0
ADNI2	2018	v06	m12	2011-06-27	Philips Medical Systems	Achieva	3	2D	1187.78	864.571	323.21	478.757	374.854	3.6756	3.7908	7.4664	390.786	561.594	420.665	10.9608	1384.01		2020-09-02 13:51:42.0
ADNIGO	2018	nv	scmri	2010-07-02	Philips Medical Systems	Achieva	3	2D	1134.47	861.164	273.302	453.457	397.135	3.7008	3.7488	7.4496	331.697	530.986	447.7	10.572	1320.95		2020-09-02 13:51:42.0
ADNI2	2018	v21	m36	2013-07-03	Philips Medical Systems	Achieva	3	2D	1194.02	857.832	336.188	474.995	372.562	3.5808	3.6792	7.26	406.277	554.886	419.414	10.2756	1390.85		2020-09-02 13:51:42.0
ADNIGO	2018	nv	m03	2010-09-23	Philips Medical Systems	Achieva	3	2D	1197.11	873.007	324.103	483.498	379.852	3.6672	3.7728	7.44	394.793	564.99	427.472	9.6576	1396.91		2020-09-02 13:51:42.0
ADNIGO	2022	nv	m06	2011-02-15	Philips Medical Systems	Achieva	3	2D	1368.62	1036.8	331.819	565.194	470.016	3.7536	3.9072	7.6608	389.984	659.174	518.149	1.5948	1568.9		2020-09-02 13:51:42.0
ADNIGO	2022	nv	scmri	2010-07-14	Philips Medical Systems	Achieva	3	2D	1283.29	996.756	286.537	533.024	461.804	3.7752	3.8904	7.6656	343.436	624.565	508.612	1.9272	1478.54		2020-09-02 13:51:42.0
ADNI2	2022	v06	m12	2011-07-14	Philips Medical Systems	Achieva	3	2D	1323.41	1018.14	305.268	560.353	455.978	3.8388	3.9432	7.782	369.737	657.27	501.157	1.8108	1529.97		2020-09-02 13:51:42.0
ADNI2	2022	v11	m24	2012-07-19	Philips Medical Systems	Achieva	3	2D	1354.24	1024.56	329.681	561.458	461.406	3.7116	3.9168	7.6284	390.223	658.673	505.199	1.6956	1555.79		2020-09-02 13:51:42.0
ADNI2	2022	v21	m36	2013-07-25	Philips Medical Systems	Achieva	3	2D	1352.07	1021.31	330.763	555.426	464.734	3.6036	3.8556	7.4592	392.245	648.04	514.844	1.152	1556.28		2020-09-02 13:51:42.0
ADNIGO	2022	nv	m03	2010-10-12	Philips Medical Systems	Achieva	3	2D	1286.01	1001.39	284.616	531.594	467.736	3.768	3.8676	7.6356	336.02	620.79	516.3	2.0604	1475.17		2020-09-02 13:51:42.0
ADNIGO	2026	nv	m06	2011-01-29	SIEMENS	Verio	3	2D	1113.52	837.949	275.574	407.71	415.823	2.6292	2.9892	5.6184	325.986	497.398	457.145	14.4168	1294.95		2020-09-02 13:51:42.0
ADNIGO	2026	nv	scmri	2010-07-26	SIEMENS	Verio	3	2D	1077.57	817.61	259.963	419.981	381.928	2.7516	2.9832	5.7348	304.963	502.072	427.733	15.702	1250.47		2020-09-02 13:51:42.0
ADNI2	2026	v06	m12	2011-08-02	SIEMENS	Verio	3	2D	1110.61	834.866	275.743	420.677	396.28	2.7164	2.91529	5.63168	326.483	503.402	442.438	17.9082	1290.23		2020-09-02 13:51:42.0
ADNIGO	2026	nv	m03	2010-10-28	SIEMENS	Verio	3	2D	1122.56	846.727	275.83	415.264	416.618	2.8068	2.9172	5.724	328.561	500.563	463.357	14.8452	1307.33		2020-09-02 13:51:42.0
ADNIGO	2027	nv	m06	2011-02-18	SIEMENS	Verio	3	2D	1038.61	830.122	208.488	438.649	390.066	2.9364	3.1584	6.0948	257.753	522.865	441.049	1.4064	1223.07		2020-09-02 13:51:42.0
ADNIGO	2027	nv	scmri	2010-07-22	SIEMENS	Verio	3	2D	1035.83	837.761	198.066	440.784	395.642	2.946	3.2088	6.1548	242.238	519.017	451.834	1.3344	1214.42		2020-09-02 13:51:42.0
ADNI2	2027	v11	m24	2012-08-09	SIEMENS	Verio	3	2D	1084.62	853.536	231.079	466.64	385.588	2.9304	3.1476	6.078	278.557	551.635	437.281	1.308	1268.78		2020-09-02 13:51:42.0
ADNI2	2027	v06	m12	2011-08-19	SIEMENS	Verio	3	2D	1029.07	831.305	197.764	443.603	386.189	3.0396	3.264	6.3036	248.228	528.198	438.668	1.5132	1216.61		2020-09-02 13:51:42.0
ADNIGO	2027	nv	m03	2010-10-19	SIEMENS	Verio	3	2D	1031.58	837.607	193.968	444.703	391.451	3.0264	3.054	6.0804	240.127	531.094	442.028	1.4532	1214.7		2020-09-02 13:51:42.0
ADNIGO	2031	nv	m06	2011-02-08	GE MEDICAL SYSTEMS	Signa HDxt	3	2D	1205.67	900.033	305.636	460.591	429.243	3.03863	3.44956	6.48819	353.92	561.471	474.121	10.1989	1399.71		2020-09-02 13:51:42.0
ADNI2	2031	v06	m12	2011-07-19	GE MEDICAL SYSTEMS	Signa HDxt	3	2D	1212.29	920.29	291.996	482.027	429.335	2.90867	3.49535	6.40403	342.119	580.169	481.41	8.92776	1412.63		2020-09-02 13:51:42.0
ADNI2	2031	v21	m36	2013-07-22	GE MEDICAL SYSTEMS	Signa HDxt	3	2D	1294.24	942.192	352.046	519.919	411.25	3.03739	3.65997	6.69737	414.519	627.911	451.865	11.0232	1505.32		2020-09-02 13:51:42.0
ADNI2	2031	v11	m24	2012-07-23	GE MEDICAL SYSTEMS	Signa HDxt	3	2D	1287.46	962.747	324.716	523.974	430.832	3.07576	3.64017	6.71593	394.725	638.311	476.087	7.94129	1517.06		2020-09-02 13:51:42.0
ADNIGO	2031	nv	scmri	2010-08-11	GE MEDICAL SYSTEMS	Signa HDxt	3	2D	1225.1	914.867	310.236	487.194	420.737	2.98665	3.43842	6.42507	366.886	588.061	466.176	6.93625	1428.06		2020-09-02 13:51:42.0
ADNIGO	2031	nv	m03	2010-11-10	GE MEDICAL SYSTEMS	Signa HDxt	3	2D	1224.77	918.823	305.95	478.817	429.806	3.08938	3.56343	6.65281	360.642	584.182	473.119	10.2001	1428.14		2020-09-02 13:51:42.0
ADNI3	2036	init	m108	2020-01-10	GE MEDICAL SYSTEMS	DISCOVERY MR750w	3	3D	1138.1	854.775	283.327	480.946	371.443	3.257	3.214	6.471	332.014	572.795	414.406	2.386	1321.6		2020-09-02 13:51:42.0
ADNIGO	2036	nv	m06	2011-03-17	SIEMENS	TrioTim	3	2D	1087.65	862.765	224.884	456.592	403.026	3.3576	3.5352	6.8928	264.64	540.793	452.412	3.1476	1260.99		2020-09-02 13:51:42.0
ADNIGO	2036	nv	scmri	2010-08-17	SIEMENS	TrioTim	3	2D	1093.99	871.588	222.406	461.854	408.382	3.4836	3.6264	7.11	260.394	544.835	458.437	1.3524	1265.02		2020-09-02 13:51:42.0
ADNI2	2036	v11	m24	2012-10-06	SIEMENS	TrioTim	3	2D	1130.08	883.106	246.976	482.708	398.8	3.5604	3.5892	7.1496	290.136	572.854	443.77	1.5984	1308.36		2020-09-02 13:51:42.0
ADNI2	2036	v21	m36	2013-10-08	SIEMENS	TrioTim	3	2D	1130.94	879.603	251.335	479.385	397.045	3.36379	3.4559	6.81969	294.706	567.638	443.153	3.17291	1308.67		2020-09-02 13:51:42.0
ADNI2	2036	v31	m48	2014-10-15	SIEMENS	TrioTim	3	2D	1123.6	865.19	258.406	475.534	386.329	3.3696	3.516	6.8856	305.942	564.01	431.639	3.3276	1304.92		2020-09-02 13:51:42.0
ADNI2	2036	v06	m12	2011-10-27	SIEMENS	TrioTim	3	2D	1127.38	870.09	257.287	461.207	406.987	3.4668	3.522	6.9888	300.368	549.206	452.434	1.896	1303.9		2020-09-02 13:51:42.0
ADNIGO	2036	nv	m03	2010-12-02	SIEMENS	TrioTim	3	2D	1094.24	864.542	229.694	445.412	417.193	3.4128	3.6564	7.0692	266.242	527.478	465.217	1.9368	1260.87		2020-09-02 13:51:42.0
ADNIGO	2037	nv	m06	2011-02-17	SIEMENS	Verio	3	2D	1236.78	945.223	291.561	493.873	448.175	3.41012	3.2294	6.63952	352.684	595.117	510.332	3.17494	1461.31		2020-09-02 13:51:42.0
ADNIGO	2037	nv	scmri	2010-08-09	SIEMENS	Verio	3	2D	1221.62	943.316	278.301	497.202	442.523	3.43526	3.2027	6.63797	331.841	602.78	495.324	3.59174	1433.54		2020-09-02 13:51:42.0
ADNI2	2037	v21	m36	2013-08-15	SIEMENS	Verio	3	2D	1220.07	916.244	303.828	472.498	439.658	3.3456	3.1596	6.5052	356.98	577.936	488.419	4.0884	1427.42		2020-09-02 13:51:42.0
ADNI2	2037	v11	m24	2012-08-16	SIEMENS	Verio	3	2D	1256.52	937.848	318.677	511.336	422.801	3.4068	3.192	6.5988	383.676	617.408	472.486	3.7116	1477.28		2020-09-02 13:51:42.0
ADNI2	2037	v06	m12	2011-08-19	SIEMENS	Verio	3	2D	1200.32	934.575	265.74	488.476	442.236	3.3477	3.09647	6.44417	312.945	592.68	493.702	3.86306	1403.19		2020-09-02 13:51:42.0
ADNI2	2037	v31	m48	2014-09-02	SIEMENS	Verio	3	2D	1274.04	945.632	328.405	511.108	430.241	3.30373	3.07547	6.37919	398.427	625.222	478.02	4.28216	1505.95		2020-09-02 13:51:42.0
ADNIGO	2037	nv	m03	2010-11-12	SIEMENS	Verio	3	2D	1267.77	972.1	295.669	517.064	451.535	3.49327	3.23698	6.73026	370.318	629.33	507.893	3.50128	1511.04		2020-09-02 13:51:42.0
ADNIGO	2042	nv	m06	2011-02-23	SIEMENS	Verio	3	2D	1305.28	974.99	330.287	535.092	434.813	2.9064	2.3472	5.2536	415.471	644.657	483.178	5.0856	1548.39		2020-09-02 13:51:42.0
ADNIGO	2042	nv	scmri	2010-08-18	SIEMENS	Verio	3	2D	1314.99	977.019	337.976	528.606	443.602	2.8966	2.29726	5.19386	395.23	625.81	494.484	4.81209	1520.34		2020-09-02 13:51:42.0
ADNI2	2042	v11	m24	2012-08-21	SIEMENS	Verio	3	2D	1306.16	946.648	359.509	511.187	428.672	2.6676	2.3028	4.9704	418.837	608.707	478.415	6.7884	1512.75		2020-09-02 13:51:42.0
ADNI2	2042	v06	m12	2011-09-07	SIEMENS	Verio	3	2D	1249.83	934.256	315.575	482.723	446.191	2.76579	2.22251	4.98829	362.45	581.697	486.94	5.34202	1436.43		2020-09-02 13:51:42.0
ADNIGO	2042	nv	m03	2010-11-17	SIEMENS	Verio	3	2D	1234.3	926.975	307.324	482.106	439.259	2.8764	2.3448	5.2212	357.942	576.466	486.612	5.61	1426.63		2020-09-02 13:51:42.0
ADNIGO	2043	nv	scmri	2010-08-31	Philips Medical Systems	Intera	3	2D	1079.31	863.477	215.832	466.696	380.306	3.1596	3.384	6.5436	266.146	549.876	430.38	16.476	1262.88		2020-09-02 13:51:42.0
ADNI2	2043	v06	m12	2011-09-16	Philips Medical Systems	Intera	3	2D	1049.82	850.264	199.556	453.808	379.112	3.1164	3.402	6.5184	247.128	538.709	427.678	17.3436	1230.86		2020-09-02 13:51:42.0
ADNIGO	2043	nv	m03	2010-12-08	Philips Medical Systems	Intera	3	2D	1055.2	845.198	210.006	456.485	372.655	3.0876	3.3444	6.432	258.428	543.392	417.386	16.0584	1235.27		2020-09-02 13:51:42.0
ADNIGO	2045	nv	m06	2011-03-21	SIEMENS	TrioTim	3	2D	1409.08	1053.09	355.999	591.603	460.645	3.94445	3.32108	7.26553	419.03	707.174	513.306	0.836944	1640.35		2020-09-02 13:51:42.0
ADNIGO	2045	nv	scmri	2010-08-26	SIEMENS	TrioTim	3	2D	1384.63	1044.14	340.484	557.053	485.792	3.864	3.2136	7.0776	394.382	664.469	542.869	1.296	1603.02		2020-09-02 13:51:42.0
ADNI2	2045	v31	m48	2014-10-16	SIEMENS	TrioTim	3	2D	1429.27	1037.18	392.094	579.93	455.958	3.6628	3.2183	6.88109	456.857	694.797	504.945	1.29212	1657.89		2020-09-02 13:51:42.0
ADNI2	2045	v11	m24	2012-10-18	SIEMENS	TrioTim	3	2D	1425.58	1049.64	375.948	563.027	485.806	3.9132	3.2916	7.2048	438.022	667.685	546.505	0.8028	1653.01		2020-09-02 13:51:42.0
ADNI2	2045	v06	m12	2011-10-25	SIEMENS	TrioTim	3	2D	1418.34	1052.05	366.292	554.49	496.277	3.8664	3.2808	7.1472	426.636	660.491	557.018	1.2852	1645.43		2020-09-02 13:51:42.0
ADNI2	2045	v21	m36	2013-10-28	SIEMENS	TrioTim	3	2D	1429.87	1048.48	381.394	584.235	463.134	3.6628	3.22764	6.89044	453.421	701.666	515.445	1.10792	1671.64		2020-09-02 13:51:42.0
ADNIGO	2045	nv	m03	2010-11-30	SIEMENS	TrioTim	3	2D	1418.76	1057.55	361.212	574.145	482.167	3.8736	3.2196	7.0932	424.678	684.796	539.78	1.2408	1650.49		2020-09-02 13:51:42.0
ADNIGO	2047	nv	m06	2011-03-02	GE MEDICAL SYSTEMS	DISCOVERY MR750	3	2D	1311.25	1027.45	283.8	538.762	471.971	3.44213	3.45822	6.90036	349.172	647.028	535.153	16.7193	1548.07		2020-09-02 13:51:42.0
ADNIGO	2047	nv	scmri	2010-08-18	GE MEDICAL SYSTEMS	DISCOVERY MR750	3	2D	1311.96	1029.81	282.146	543.67	471.097	3.53249	3.5461	7.07859	343.25	654.55	530.861	15.0434	1543.7		2020-09-02 13:51:42.0
ADNI2	2047	v21	m36	2013-09-12	GE MEDICAL SYSTEMS	DISCOVERY MR750	3	2D	1362.04	1031.08	330.963	552.566	457.677	3.28247	3.1228	6.40526	390.106	663.907	516.335	20.8385	1591.19		2020-09-02 13:51:42.0
ADNI2	2047	v06	m12	2011-09-13	GE MEDICAL SYSTEMS	DISCOVERY MR750	3	2D	1296.91	1027.75	269.156	542.181	467.448	3.46565	3.37282	6.83847	329.098	655.009	527.613	18.1204	1529.84		2020-09-02 13:51:42.0
ADNI2	2047	v11	m24	2012-09-26	GE MEDICAL SYSTEMS	DISCOVERY MR750	3	2D	1372.7	1041.58	331.124	562.328	459.175	3.35302	3.46317	6.81619	406.517	685.633	509.541	20.0748	1621.77		2020-09-02 13:51:42.0
ADNIGO	2047	nv	m03	2010-12-06	GE MEDICAL SYSTEMS	DISCOVERY MR750	3	2D	1309.56	1021.91	287.646	530.045	475.353	3.57705	3.33816	6.91521	349.762	643.913	533.211	16.5126	1543.4		2020-09-02 13:51:42.0
ADNIGO	2052	nv	m06	2011-03-08	GE MEDICAL SYSTEMS	DISCOVERY MR750	3	2D	1435.13	1126.4	308.732	607.116	516.304	3.39757	3.30351	6.70108	371.156	712.654	582.615	2.97551	1669.4		2020-09-02 13:51:42.0
ADNI2	2052	v21	m36	2013-09-05	GE MEDICAL SYSTEMS	DISCOVERY MR750	3	2D	1477.08	1137.13	339.953	615.696	518.951	3.26266	3.27256	6.53523	404.095	722.769	583.454	2.48413	1712.8		2020-09-02 13:51:42.0
ADNIGO	2052	nv	scmri	2010-09-08	GE MEDICAL SYSTEMS	DISCOVERY MR750	3	2D	1431.74	1129.08	302.658	608.391	518.577	3.44337	3.3394	6.78277	369.391	722.049	580.756	2.11281	1674.31		2020-09-02 13:51:42.0
ADNI2	2052	v06	m12	2011-09-13	GE MEDICAL SYSTEMS	DISCOVERY MR750	3	2D	1421.78	1107.12	314.666	592.537	511.833	3.39757	3.34559	6.74316	375.509	697.963	573.128	2.74776	1649.35		2020-09-02 13:51:42.0
ADNI2	2052	v31	m48	2014-09-17	GE MEDICAL SYSTEMS	DISCOVERY MR750	3	2D	1497.51	1139.92	357.592	623.864	509.834	3.3196	3.3951	6.7147	423.596	735.932	572.445	6.22084	1738.19		2020-09-02 13:51:42.0
ADNIGO	2052	nv	m03	2010-12-10	GE MEDICAL SYSTEMS	DISCOVERY MR750	3	2D	1442.17	1138.96	303.205	611.969	524.408	3.55353	3.40748	6.96101	369.421	720.131	590.154	2.58438	1682.29		2020-09-02 13:51:42.0
ADNIGO	2055	nv	m06	2011-03-07	SIEMENS	Verio	3	2D	1256.76	953.712	303.044	511.434	431.687	3.5784	3.6096	7.188	359.975	622.099	478.026	10.5912	1470.69		2020-09-02 13:51:42.0
ADNIGO	2055	nv	scmri	2010-08-19	SIEMENS	Verio	3	2D	1245.19	944.494	300.695	497.696	436.754	3.5508	3.5832	7.134	361.964	607.926	481.94	10.0428	1461.87		2020-09-02 13:51:42.0
ADNI2	2055	v06	m12	2011-09-20	SIEMENS	Verio	3	2D	1221.68	920.197	301.482	478.741	430.397	3.5928	3.4872	7.08	351.746	582.232	478.204	11.0592	1423.24		2020-09-02 13:51:42.0
ADNI2	2055	v21	m36	2013-09-20	SIEMENS	Verio	3	2D	1284.03	939.588	344.442	490.922	437.114	3.4908	3.366	6.8568	394.481	597.43	482.477	11.5512	1485.94		2020-09-02 13:51:42.0
ADNI2	2055	v11	m24	2012-09-24	SIEMENS	Verio	3	2D	1280.07	944.545	335.53	488.477	442.433	3.4896	3.498	6.9876	391.643	596.605	488.129	13.6356	1490.01		2020-09-02 13:51:42.0
ADNI2	2055	v31	m48	2014-10-14	SIEMENS	Verio	3	2D	1268.85	917.323	351.523	496.5	407.088	3.44121	3.30506	6.74628	426.642	611.321	450.719	13.7342	1502.42		2020-09-02 13:51:42.0
ADNIGO	2055	nv	m03	2010-11-19	SIEMENS	Verio	3	2D	1251.24	944.795	306.448	482.946	451.638	3.6096	3.6468	7.2564	365.658	591.719	498.796	10.2108	1466.38		2020-09-02 13:51:42.0
ADNIGO	2057	nv	scmri	2010-09-02	SIEMENS	TrioTim	3	2D	1193.79	932.071	261.719	495.271	434.371	3.2772	3.378	6.6552	313.642	582.332	482.206	2.4288	1380.61		2020-09-02 13:51:42.0
ADNIGO	2057	nv	m03	2010-12-16	SIEMENS	TrioTim	3	2D	1228.69	940.292	288.4	490.392	447.658	3.3324	3.378	6.7104	342.847	582.442	491.761	2.2428	1419.29		2020-09-02 13:51:42.0
ADNIGO	2058	nv	m06	2011-03-15	GE MEDICAL SYSTEMS	Signa HDxt	3	2D	1230.87	885.11	345.762	505.199	374.393	2.58191	2.79232	5.37423	407.334	617.022	411.719	5.51781	1441.59		2020-09-02 13:51:42.0
ADNIGO	2058	nv	scmri	2010-09-02	GE MEDICAL SYSTEMS	Signa HDxt	3	2D	1175.81	847.208	328.604	469.433	372.161	2.5423	2.7193	5.2616	382.113	563.766	415.218	5.61311	1366.71		2020-09-02 13:51:42.0
ADNI2	2058	v06	m12	2011-11-01	GE MEDICAL SYSTEMS	Signa HDxt	3	2D	1209.86	868.564	341.301	488.459	374.435	2.48908	2.65494	5.14401	392.039	588.039	418.977	5.67005	1404.73		2020-09-02 13:51:42.0
ADNIGO	2058	nv	m03	2010-11-30	GE MEDICAL SYSTEMS	Signa HDxt	3	2D	1178.67	845.859	332.812	467.813	371.937	2.5621	2.69702	5.25912	383.459	563.271	414.078	6.10821	1366.92		2020-09-02 13:51:42.0
ADNI2	2060	v11	m24	2013-01-25	SIEMENS	TrioTim	3	2D	1215.77	965.668	250.106	528.29	392.729	3.7392	3.9516	7.6908	303.18	634.921	439.458	44.6484	1422.21		2020-09-02 13:51:42.0
ADNIGO	2060	nv	scmri	2010-09-08	SIEMENS	TrioTim	3	2D	1207.63	981.76	225.866	518.309	414.996	3.8028	3.9324	7.7352	275.201	622.184	468.364	48.4548	1414.2		2020-09-02 13:51:42.0
ADNI2	2060	v21	m36	2013-10-09	SIEMENS	TrioTim	3	2D	1223.36	977.807	245.556	522.944	400.046	3.75357	3.83366	7.58722	295.465	636.145	444.966	54.8165	1431.39		2020-09-02 13:51:42.0
ADNI2	2060	v06	m12	2011-10-25	SIEMENS	TrioTim	3	2D	1225.71	968.624	257.082	515.082	404.106	3.9216	4.116	8.0376	307.206	615.564	454.523	49.4364	1426.73		2020-09-02 13:51:42.0
ADNI2	2060	v41	m60	2015-10-30	SIEMENS	Prisma_fit	3	2D	1217.28	937.974	279.307	509.333	373.3	3.642	3.3624	7.0044	336.282	616.348	418.08	55.3416	1426.05		2020-09-02 13:51:42.0
ADNIGO	2060	nv	m03	2010-12-06	SIEMENS	TrioTim	3	2D	1212.84	978.152	234.691	509.38	422.604	3.7752	3.9528	7.728	288.257	614.197	474.884	46.1688	1423.51		2020-09-02 13:51:42.0
ADNIGO	2061	nv	m03	2011-02-04	SIEMENS	TrioTim	3	2D	1113.41	891.868	221.54	468.865	422.468	3.0252	3.0444	6.0696	270.072	559.501	472.39	0.534	1302.5		2020-09-02 13:51:42.0
ADNI2	2061	v41	m60	2016-03-14	SIEMENS	Skyra	3	2D	1210.88	928.153	282.73	531.004	395.731	3.0684	3.186	6.2544	351.767	630.81	441.894	1.4232	1425.89		2020-09-02 13:51:42.0
ADNIGO	2061	nv	m06	2011-04-04	SIEMENS	TrioTim	3	2D	1136.85	904.282	232.565	470.008	433.918	3.1188	3.0912	6.21	285.064	564.262	483.466	0.3564	1333.15		2020-09-02 13:51:42.0
ADNIGO	2061	nv	scmri	2010-09-13	SIEMENS	TrioTim	3	2D	1122.84	904.907	217.937	482.338	422.261	3.1068	3.126	6.2328	263.353	567.826	473.64	0.3084	1305.13		2020-09-02 13:51:42.0
ADNI2	2061	v51	m72	2016-09-14	SIEMENS	Skyra	3	2D	1216.87	929.163	287.708	529.01	398.603	2.9847	3.06479	6.04949	354.593	634.258	440.967	1.5671	1431.39		2020-09-02 13:51:42.0
ADNI2	2061	v21	m36	2013-09-19	SIEMENS	TrioTim	3	2D	1167.37	923.096	244.27	500.632	422.094	3.0708	3.1776	6.2484	299.381	593.753	474.062	0.3708	1367.57		2020-09-02 13:51:42.0
ADNI2	2061	v31	m48	2014-10-01	SIEMENS	Prisma_fit	3	2D	1170.56	921.06	249.503	499.649	421.345	3.1524	3.1284	6.2808	310.723	594.275	474.139	0.066	1379.2		2020-09-02 13:51:42.0
ADNI2	2061	v11	m24	2012-10-22	SIEMENS	TrioTim	3	2D	1154.42	918.373	236.045	499.817	418.145	2.94332	3.06612	6.00944	286.79	597.466	464.507	0.41113	1349.17		2020-09-02 13:51:42.0
ADNI2	2061	v06	m12	2011-10-25	SIEMENS	TrioTim	3	2D	1157.57	908.214	249.359	492.051	415.582	2.91662	2.96735	5.88397	301.882	582.417	466.633	0.580655	1351.51		2020-09-02 13:51:42.0
ADNIGO	2063	nv	m03	2011-01-03	SIEMENS	Verio	3	2D	1352.31	1074.3	278.014	569.801	497.992	3.9852	4.1808	8.166	328.964	672.576	547.543	6.5064	1555.59		2020-09-02 13:51:42.0
ADNIGO	2063	nv	m06	2011-04-18	SIEMENS	Verio	3	2D	1356.71	1070.26	286.446	574.7	489.661	3.9768	4.2012	8.178	338.059	677.996	537.5	5.8992	1559.46		2020-09-02 13:51:42.0
ADNIGO	2063	nv	scmri	2010-10-15	SIEMENS	Verio	3	2D	1366.83	1076.84	289.992	568.937	501.373	4.044	4.164	8.208	339.91	675.956	547.112	6.5256	1569.5		2020-09-02 13:51:42.0
ADNI2	2063	v11	m24	2012-10-15	SIEMENS	Verio	3	2D	1362.59	1063.84	298.749	576.366	480.154	3.79228	4.13266	7.92494	350.726	685.186	523.434	7.32026	1566.67		2020-09-02 13:51:42.0
ADNI2	2063	v06	m12	2011-10-17	SIEMENS	Verio	3	2D	1348.9	1070.11	278.786	572.673	491.269	3.88438	4.07393	7.95831	331.275	677.56	536.577	6.17096	1551.58		2020-09-02 13:51:42.0
ADNI2	2063	v31	m48	2014-11-03	GE MEDICAL SYSTEMS	DISCOVERY MR750	3	2D	1380.19	1053.03	327.159	567.399	471.011	3.83944	4.1266	7.96604	387.242	668.539	520.419	14.6176	1590.82		2020-09-02 13:51:42.0
ADNI2	2063	v21	m36	2013-11-13	GE MEDICAL SYSTEMS	DISCOVERY MR750	3	2D	1396.49	1080.78	315.711	580.334	487.403	3.86049	4.14764	8.00813	368.805	683.224	539.941	13.0469	1605.02		2020-09-02 13:51:42.0
ADNIGO	2068	nv	m06	2011-05-02	SIEMENS	TrioTim	3	2D	1187.74	893.222	294.522	469.627	417.592	3.2376	3.4668	6.7044	340.181	573.638	465.606	6.0036	1385.43		2020-09-02 13:51:42.0
ADNIGO	2068	nv	scmri	2010-09-17	SIEMENS	TrioTim	3	2D	1195.81	896.392	299.422	489.14	400.597	3.408	3.4752	6.8832	349.432	595.95	449.436	6.654	1401.47		2020-09-02 13:51:42.0
ADNI2	2068	v06	m12	2011-10-11	SIEMENS	TrioTim	3	2D	1194.85	900.908	293.938	492.184	402.746	3.29171	3.50262	6.79433	339.726	601.182	448.25	5.97741	1395.13		2020-09-02 13:51:42.0
ADNI2	2068	v11	m24	2012-10-17	SIEMENS	TrioTim	3	2D	1268.56	916.09	352.475	506.556	403.021	3.1908	3.3696	6.5604	406.996	611.45	448.794	6.5124	1473.75		2020-09-02 13:51:42.0
ADNI2	2068	v21	m36	2013-10-24	SIEMENS	TrioTim	3	2D	1274.09	912.42	361.673	515.378	389.832	3.2712	3.4068	6.678	419.454	625.739	434.132	7.2096	1486.53		2020-09-02 13:51:42.0
ADNIGO	2068	nv	m03	2010-12-01	SIEMENS	TrioTim	3	2D	1217.26	903.37	313.886	475.182	422.449	3.3936	3.546	6.9396	370.132	583.118	470.818	5.7384	1429.81		2020-09-02 13:51:42.0
ADNI3	2068	init	m84	2017-12-15	SIEMENS	Prisma_fit	3	3D	1285.8	900.964	384.836	547.262	341.746	3.171	3.086	6.257	458.985	676.965	367.503	11.956	1515.41		2020-09-02 13:51:42.0
ADNIGO	2070	nv	scmri	2010-09-07	SIEMENS	Verio	3	2D	1041.76	859.736	182.026	433.271	426.144	2.8728	3.1152	5.988	224.992	514.619	477.48	0.3216	1217.41		2020-09-02 13:51:42.0
ADNIGO	2070	nv	m03	2010-12-13	SIEMENS	Verio	3	2D	1096.11	900.404	195.704	441.76	458.07	2.9892	3.1476	6.1368	249.668	527.722	514.873	0.5748	1292.84		2020-09-02 13:51:42.0
ADNIGO	2071	nv	scmri	2010-09-09	GE MEDICAL SYSTEMS	DISCOVERY MR750	3	2D	1278.5	929.643	348.861	509.288	353.915	3.4508	3.66369	7.11448	409.819	601.087	400.734	66.4402	1478.08		2020-09-02 13:51:42.0
ADNIGO	2072	nv	m06	2011-03-28	SIEMENS	Verio	3	2D	1180.87	897.491	283.384	469.29	422.912	2.9124	2.7312	5.6436	342.02	564.57	473.1	5.2884	1384.98		2020-09-02 13:51:42.0
ADNIGO	2072	nv	scmri	2010-09-09	SIEMENS	Verio	3	2D	1125.22	878.952	246.265	462.085	411.751	2.8956	2.844	5.7396	297.876	556.174	465.449	5.1168	1324.62		2020-09-02 13:51:42.0
ADNI2	2072	v06	m12	2011-09-15	SIEMENS	Verio	3	2D	1147.02	888.212	258.808	464.874	417.257	2.802	2.7936	5.5956	309.233	561.802	463.303	6.0816	1340.42		2020-09-02 13:51:42.0
ADNI2	2072	v31	m48	2014-09-16	SIEMENS	Verio	3	2D	1209.6	900.75	308.848	489.594	402.152	2.9233	2.7471	5.6704	376.84	599.209	444.561	9.00482	1429.62		2020-09-02 13:51:42.0
ADNI2	2072	v21	m36	2013-09-17	SIEMENS	Verio	3	2D	1200.37	891.428	308.94	510.055	371.447	2.8212	2.8344	5.6556	378.83	623.696	407.743	9.9324	1420.2		2020-09-02 13:51:42.0
ADNI2	2072	v11	m24	2012-09-18	SIEMENS	Verio	3	2D	1199.99	913.694	286.298	503.3	402.742	2.9232	2.8092	5.7324	354.055	606.09	452	7.6524	1419.8		2020-09-02 13:51:42.0
ADNIGO	2072	nv	m03	2010-12-06	SIEMENS	Verio	3	2D	1178.63	901.854	276.774	469.042	427.62	2.856	2.8512	5.7072	339.094	575.528	475.826	5.1924	1395.64		2020-09-02 13:51:42.0
ADNIGO	2073	nv	m06	2011-03-09	Philips Medical Systems	Intera	3	2D	1178.05	917.924	260.124	507.379	408.486	3.1332	3.048	6.1812	310.435	585.881	461.798	2.0592	1360.17		2020-09-02 13:51:42.0
ADNIGO	2073	nv	scmri	2010-09-07	Philips Medical Systems	Intera	3	2D	1192.82	951.577	241.246	511.187	437.992	3.3132	3.126	6.4392	282.193	598.026	488.872	2.3988	1371.49		2020-09-02 13:51:42.0
ADNI2	2073	v11	m24	2012-09-11	Philips Medical Systems	Intera	3	2D	1196.95	925.792	271.158	514.6	408.857	3.0696	3.0744	6.144	315.905	601.346	456.154	2.3352	1375.74		2020-09-02 13:51:42.0
ADNI2	2073	v31	m48	2014-09-17	Philips Medical Systems	Intera	3	2D	1199.9	912.242	287.66	510.992	398.778	2.92864	2.97936	5.908	336.201	591.203	449.147	2.47212	1379.02		2020-09-02 13:51:42.0
ADNI2	2073	v06	m12	2011-09-22	Philips Medical Systems	Intera	3	2D	1167.77	919.537	248.232	502.033	415.433	3.02208	3.0461	6.06818	295.892	587.218	463.228	2.07167	1348.41		2020-09-02 13:51:42.0
ADNI2	2073	v21	m36	2013-10-01	Philips Medical Systems	Intera	3	2D	1202.4	916.655	285.745	501.328	412.82	3.054	3.0336	6.0876	331.854	579.932	465.593	2.5068	1379.89		2020-09-02 13:51:42.0
ADNI2	2073	v51	m72	2016-10-03	Philips Medical Systems	Intera	3	2D	1228.48	912.717	315.765	533.478	375.59	2.93	2.87928	5.80928	371.727	622.364	417.892	3.64949	1415.63		2020-09-02 13:51:42.0
ADNIGO	2073	nv	m03	2010-12-06	Philips Medical Systems	Intera	3	2D	1186.69	935.336	251.357	503.676	429.296	3.1704	3.1032	6.2736	304.441	590.597	479.14	2.364	1376.54		2020-09-02 13:51:42.0
ADNIGO	2074	nv	m03	2011-03-04	SIEMENS	TrioTim	3	2D	1143.37	928.055	215.316	488.45	439.256	3.2604	3.1884	6.4488	257.153	573.862	491.429	0.348	1322.79		2020-09-02 13:51:42.0
ADNIGO	2074	nv	m06	2011-05-27	SIEMENS	TrioTim	3	2D	1206.59	959.808	246.786	501.374	458.014	3.2916	3.3036	6.5952	305.441	596.2	508.259	0.42	1410.32		2020-09-02 13:51:42.0
ADNIGO	2074	nv	scmri	2010-11-19	SIEMENS	TrioTim	3	2D	1143.76	934.876	208.888	494.377	440.056	3.2772	3.2388	6.516	249.206	583.501	488.558	0.4428	1321.71		2020-09-02 13:51:42.0
ADNI2	2074	v06	m12	2011-11-22	SIEMENS	TrioTim	3	2D	1212.93	968.032	244.896	517.824	449.789	3.2688	3.3384	6.6072	323.39	621.572	500.498	0.4188	1445.88		2020-09-02 13:51:42.0
ADNI2	2074	v11	m24	2012-11-27	SIEMENS	TrioTim	3	2D	1205.78	962.065	243.715	508.184	453.451	3.2676	3.0972	6.3648	303.787	604.908	502.428	0.4296	1411.55		2020-09-02 13:51:42.0
ADNI2	2074	v31	m48	2014-12-01	SIEMENS	Skyra	3	2D	1219.87	957.881	261.988	520.536	436.624	3.288	3.2892	6.5772	324.217	615.826	484.728	0.7212	1425.49		2020-09-02 13:51:42.0
ADNI2	2074	v21	m36	2013-12-03	SIEMENS	TrioTim	3	2D	1204.07	954.858	249.216	511.674	442.806	3.04343	3.09015	6.13358	306.771	607.019	492.266	0.377759	1406.43		2020-09-02 13:51:42.0
ADNIGO	2077	nv	m06	2011-03-10	GE MEDICAL SYSTEMS	DISCOVERY MR750	3	2D	1381	1080.69	300.308	553.371	503.959	3.72805	3.60799	7.33604	357.606	651.439	565.882	23.361	1598.29		2020-09-02 13:51:42.0
ADNIGO	2077	nv	scmri	2010-09-09	GE MEDICAL SYSTEMS	DISCOVERY MR750	3	2D	1348.09	1058.8	289.291	529.462	504.888	3.59561	3.48174	7.07735	337.861	618.755	567.814	24.4526	1548.88		2020-09-02 13:51:42.0
ADNI2	2077	v06	m12	2011-10-06	GE MEDICAL SYSTEMS	DISCOVERY MR750	3	2D	1382.86	1092.44	290.415	554.406	507.606	3.82459	3.66864	7.49323	339.922	654.635	566.505	30.4309	1591.49		2020-09-02 13:51:42.0
ADNI2	2077	v11	m24	2012-10-17	GE MEDICAL SYSTEMS	DISCOVERY MR750	3	2D	1410.62	1102.36	308.263	570.758	505.236	3.84192	3.60304	7.44496	377.993	682.551	566.882	26.3637	1653.79		2020-09-02 13:51:42.0
ADNI2	2077	v31	m48	2014-10-21	GE MEDICAL SYSTEMS	DISCOVERY MR750	3	2D	1381.53	1076.4	305.127	558.789	487.858	3.70453	3.45822	7.16276	370.624	667.365	547.298	29.7563	1615.04		2020-09-02 13:51:42.0
ADNIGO	2077	nv	m03	2010-12-08	GE MEDICAL SYSTEMS	DISCOVERY MR750	3	2D	1353.57	1054.81	298.756	537.043	501.88	3.70948	3.46813	7.17761	351.638	632.136	560.581	15.8863	1560.24		2020-09-02 13:51:42.0
ADNIGO	2079	nv	m06	2011-03-09	GE MEDICAL SYSTEMS	DISCOVERY MR750	3	2D	1332.14	1042.76	289.377	554.847	484.886	2.775	3.24286	6.01785	348.91	647.201	551.899	3.02997	1551.04		2020-09-02 13:51:42.0
ADNIGO	2079	nv	scmri	2010-09-22	GE MEDICAL SYSTEMS	DISCOVERY MR750	3	2D	1331.04	1069.7	261.341	559.533	506.39	2.8604	3.33074	6.19114	318.54	652.59	578.153	3.78003	1553.06		2020-09-02 13:51:42.0
ADNI2	2079	v11	m24	2012-09-27	SIEMENS	TrioTim	3	2D	1358.49	1056.45	302.034	563.119	490.754	2.9136	3.3468	6.2604	358.598	667.021	549.127	2.58	1577.33		2020-09-02 13:51:42.0
ADNI2	2079	v21	m36	2013-10-07	SIEMENS	TrioTim	3	2D	1373.7	1051.84	321.857	577.71	472.229	2.9568	3.2556	6.2124	379.914	672.73	525.188	1.9008	1579.73		2020-09-02 13:51:42.0
ADNI2	2079	v31	m48	2014-10-07	SIEMENS	TrioTim	3	2D	1366.96	1069.95	297.003	573.36	493.834	2.85522	3.30907	6.16429	363.914	685.025	548.308	2.76045	1600.01		2020-09-02 13:51:42.0
ADNI2	2079	v06	m12	2011-10-24	SIEMENS	TrioTim	3	2D	1356.46	1064.75	291.718	554.12	507.994	2.994	3.4116	6.4056	345.065	656.672	570.576	2.6328	1574.95		2020-09-02 13:51:42.0
ADNI2	2079	v51	m72	2016-12-08	SIEMENS	TrioTim	3	2D	1384.24	1043.01	341.23	579.846	460.061	2.9064	3.2724	6.1788	408.898	693.019	510.504	3.1008	1615.52		2020-09-02 13:51:42.0
ADNIGO	2079	nv	m03	2010-12-15	GE MEDICAL SYSTEMS	DISCOVERY MR750	3	2D	1340.77	1065.93	274.837	565.479	497.102	2.84307	3.24781	6.09088	332.58	663.487	562.896	3.35054	1562.31		2020-09-02 13:51:42.0
ADNIGO	2083	nv	m06	2011-03-28	SIEMENS	Verio	3	2D	1045.54	785.276	260.266	445.055	306.575	1.9488	2.0904	4.0392	319.952	533.752	340.003	33.6468	1227.35		2020-09-02 13:51:42.0
ADNI2	2083	v11	m24	2012-09-11	SIEMENS	Verio	3	2D	1066.94	782.12	284.821	452.87	294.654	1.806	1.9632	3.7692	337.532	537.458	327.32	34.596	1236.91		2020-09-02 13:51:42.0
ADNIGO	2083	nv	scmri	2010-09-14	SIEMENS	Verio	3	2D	1023.12	771.938	251.185	426.688	310.645	1.932	2.1636	4.0956	293.683	504.624	346.001	34.6068	1178.91		2020-09-02 13:51:42.0
ADNI2	2083	v21	m36	2013-09-16	SIEMENS	Verio	3	2D	1078.09	790.801	287.293	478.366	273.108	1.7388	1.872	3.6108	347.864	567.583	302.204	39.3276	1256.98		2020-09-02 13:51:42.0
ADNI2	2083	v06	m12	2011-09-27	SIEMENS	Verio	3	2D	1031.09	783.784	247.307	441.948	305.597	1.90081	2.11705	4.01786	289.637	528.18	337.095	36.2395	1191.15		2020-09-02 13:51:42.0
ADNI2	2083	v31	m48	2014-10-10	SIEMENS	Verio	3	2D	1075.73	778.946	296.779	474.108	262.838	1.6716	1.8084	3.48	356.016	560.596	288.128	42	1246.74		2020-09-02 13:51:42.0
ADNIGO	2083	nv	m03	2010-12-13	SIEMENS	Verio	3	2D	1044.77	776.327	268.441	426.01	317.744	1.95	2.0856	4.0356	312.185	507.131	349.886	32.5728	1201.77		2020-09-02 13:51:42.0
ADNIGO	2084	nv	scmri	2010-09-30	SIEMENS	TrioTim	3	2D	1407.02	1097.47	309.55	576.386	519.247	3.8544	3.9996	7.854	362.761	682.703	573.332	1.8348	1620.63		2020-09-02 13:51:42.0
ADNIGO	2087	nv	m03	2011-02-08	SIEMENS	TrioTim	3	2D	1220	955.789	264.21	521.665	428.165	3.75	4.002	7.752	326.161	642.004	477.223	5.9592	1451.35		2020-09-02 13:51:42.0
ADNIGO	2087	nv	m06	2011-06-01	SIEMENS	TrioTim	3	2D	1193.75	939.661	254.093	499.506	433.573	3.86169	4.01653	7.87822	304.798	619.766	479.399	6.58209	1410.55		2020-09-02 13:51:42.0
ADNIGO	2087	nv	scmri	2010-10-05	SIEMENS	TrioTim	3	2D	1161.63	929.972	231.662	483.115	440.606	3.7692	3.9696	7.7388	274.075	593.768	491.594	6.2508	1365.69		2020-09-02 13:51:42.0
ADNI2	2087	v21	m48	2014-10-21	SIEMENS	TrioTim	3	2D	1213.5	912.21	301.288	493.044	409.107	3.59072	3.74956	7.34028	353.216	618.704	451.572	10.0593	1433.55		2020-09-02 13:51:42.0
ADNI2	2087	v06	m24	2012-11-02	SIEMENS	TrioTim	3	2D	1212.97	941.453	271.519	494.747	440.683	3.7932	4.1364	7.9296	340.262	620.418	488.542	6.0228	1455.24		2020-09-02 13:51:42.0
ADNIGO	2087	nv	m12	2011-11-16	SIEMENS	TrioTim	3	2D	1215.97	941.933	274.042	503.41	431.591	3.7776	4.05	7.8276	335.276	628.742	479.015	6.9324	1449.97		2020-09-02 13:51:42.0
ADNIGO	2093	nv	m03	2011-01-07	SIEMENS	Verio	3	2D	1131.55	954.72	176.834	505.042	449.208	3.2856	3.3876	6.6732	214.736	589.937	510.007	0.4704	1315.15		2020-09-02 13:51:42.0
ADNIGO	2093	nv	m06	2011-04-15	SIEMENS	Verio	3	2D	1129.76	933.738	196.026	501.479	431.681	3.2184	3.2988	6.5172	238.084	584.597	491.718	0.5784	1314.98		2020-09-02 13:51:42.0
ADNIGO	2093	nv	scmri	2010-10-08	SIEMENS	Verio	3	2D	1138.13	948.514	189.613	508.781	439.349	3.23639	3.26843	6.50482	227.15	591.976	495.534	0.383377	1315.04		2020-09-02 13:51:42.0
ADNI2	2093	v11	m24	2012-10-11	SIEMENS	Verio	3	2D	1153.09	954.282	198.812	523.864	429.793	3.2748	3.2208	6.4956	244.512	616.819	487.649	0.6252	1349.61		2020-09-02 13:51:42.0
ADNI2	2093	v06	m12	2011-10-21	SIEMENS	Verio	3	2D	1159.02	952.87	206.146	517.484	434.986	3.3156	3.288	6.6036	246.896	605.585	489.364	0.3996	1342.24		2020-09-02 13:51:42.0
ADNI2	2093	v21	m36	2013-10-22	SIEMENS	Verio	3	2D	1187.1	947.412	239.684	545.245	401.244	3.2916	2.8188	6.1104	291.613	642.008	447.988	0.9228	1382.53		2020-09-02 13:51:42.0
ADNI2	2093	v31	m48	2014-11-17	SIEMENS	Verio	3	2D	1155.74	938.372	217.363	510.02	427.876	3.2988	3.1956	6.4944	259.212	596.228	483.727	0.4764	1339.64		2020-09-02 13:51:42.0
ADNIGO	2099	nv	m06	2011-04-06	SIEMENS	TrioTim	3	2D	1033.93	771.862	262.064	406.337	357.13	3.0264	2.9916	6.018	307.686	483.239	402.23	8.3952	1201.55		2020-09-02 13:51:42.0
ADNIGO	2099	nv	scmri	2010-09-20	SIEMENS	TrioTim	3	2D	1036.56	787.001	249.562	425.603	353.888	3.1056	2.9508	6.0564	294.318	506.36	395.876	7.5096	1204.06		2020-09-02 13:51:42.0
ADNI2	2099	v06	m12	2011-10-31	SIEMENS	TrioTim	3	2D	1121.55	813.922	307.631	456.558	347.089	3.09416	3.04343	6.13759	366.134	546.037	389.748	10.2756	1312.19		2020-09-02 13:51:42.0
ADNI2	2099	v11	m24	2012-11-20	SIEMENS	TrioTim	3	2D	1125.6	800.417	325.182	445.739	343.298	2.9856	2.9676	5.9532	396.234	536.312	386.011	11.3796	1329.94		2020-09-02 13:51:42.0
ADNIGO	2099	nv	m03	2010-12-14	SIEMENS	TrioTim	3	2D	1037.09	777.901	259.189	413.87	356.142	3.0108	2.9748	5.9856	309.002	495.608	398.582	7.8888	1211.08		2020-09-02 13:51:42.0
ADNIGO	2100	nv	m03	2011-01-13	GE MEDICAL SYSTEMS	DISCOVERY MR750	3	2D	1069.06	834.096	234.967	431.562	398.821	2.57324	2.66607	5.23932	281.598	522.877	449.93	3.7132	1258.12		2020-09-02 13:51:42.0
ADNIGO	2100	nv	m06	2011-04-04	GE MEDICAL SYSTEMS	DISCOVERY MR750	3	2D	1092.77	856.913	235.856	446.29	406.175	2.72549	2.82822	5.5537	283.792	541.553	458.023	4.44717	1287.82		2020-09-02 13:51:42.0
ADNIGO	2100	nv	scmri	2010-09-28	GE MEDICAL SYSTEMS	DISCOVERY MR750	3	2D	1057.18	836.551	220.626	436.115	396.209	2.69207	2.80099	5.49305	264.966	525.692	446.808	4.22685	1241.69		2020-09-02 13:51:42.0
ADNI2	2100	v06	m12	2011-10-10	GE MEDICAL SYSTEMS	DISCOVERY MR750	3	2D	1072.09	846.114	225.976	437.457	403.479	2.6951	2.78054	5.47564	272.534	528.539	458.436	5.17796	1264.69		2020-09-02 13:51:42.0
ADNI2	2100	v21	m36	2013-10-15	GE MEDICAL SYSTEMS	DISCOVERY MR750	3	2D	1123.81	855.038	268.771	442.503	408.801	2.51356	2.63503	5.1486	316.597	533.544	463.527	3.73363	1317.4		2020-09-02 13:51:42.0
ADNI2	2100	v31	m48	2014-10-20	GE MEDICAL SYSTEMS	DISCOVERY MR750	3	2D	1092.93	815.154	277.774	431.153	379.607	2.36159	2.4012	4.76279	332.642	523.944	428.281	4.39395	1289.26		2020-09-02 13:51:42.0
ADNI2	2100	v11	m24	2012-11-08	GE MEDICAL SYSTEMS	DISCOVERY MR750	3	2D	1134.22	875.522	258.701	466.408	406.097	2.47175	2.86659	5.33834	304.449	562.392	458.878	3.01635	1328.74		2020-09-02 13:51:42.0
ADNIGO	2103	nv	scmri	2010-10-20	SIEMENS	TrioTim	3	2D	1269.69	1023.85	245.838	528.476	493.586	3.3996	3.5532	6.9528	291.193	621.162	547.429	1.7916	1461.58		2020-09-02 13:51:42.0
ADNIGO	2106	nv	m06	2011-05-12	GE MEDICAL SYSTEMS	Signa HDxt	3	2D	1296.19	1000.57	295.626	528.973	464.828	2.85792	3.13394	5.99186	362.804	631.569	514.755	6.76668	1515.89		2020-09-02 13:51:42.0
ADNIGO	2106	nv	scmri	2010-09-27	GE MEDICAL SYSTEMS	Signa HDxt	3	2D	1232.23	959.406	272.821	490	462.829	2.80346	3.07576	5.87923	324.527	577.607	514.135	6.57731	1422.85		2020-09-02 13:51:42.0
ADNI2	2106	v21	m36	2013-10-21	GE MEDICAL SYSTEMS	Signa HDxt	3	2D	1270.46	938.264	332.195	500.582	433.155	2.49087	2.80189	5.29276	391.55	594.679	477.021	4.52788	1467.78		2020-09-02 13:51:42.0
ADNI2	2106	v06	m12	2011-11-08	GE MEDICAL SYSTEMS	Signa HDxt	3	2D	1294.73	974.632	320.102	517.252	453.063	2.70568	3.05472	5.7604	381.187	614.358	500.794	4.31721	1500.66		2020-09-02 13:51:42.0
ADNIGO	2106	nv	m03	2010-12-29	GE MEDICAL SYSTEMS	Signa HDxt	3	2D	1247.81	960.215	287.594	489.314	465.261	2.73044	3.02007	5.7505	342.094	576.838	517.439	5.64034	1442.01		2020-09-02 13:51:42.0
ADNIGO	2109	nv	m03	2011-02-02	SIEMENS	Verio	3	2D	1235.66	945.9	289.764	511.061	420.547	3.1716	3.3456	6.5172	335.57	607.261	468.997	14.292	1426.12		2020-09-02 13:51:42.0
ADNIGO	2109	nv	m06	2011-05-19	SIEMENS	Verio	3	2D	1226.45	942.912	283.541	507.442	418.252	3.2148	3.2628	6.4776	324.726	609.776	463.152	17.2188	1414.87		2020-09-02 13:51:42.0
ADNIGO	2109	nv	scmri	2010-10-05	SIEMENS	Verio	3	2D	1235.77	952.03	283.74	516.241	422.192	3.192	3.4488	6.6408	326.395	617.017	469.939	13.596	1426.95		2020-09-02 13:51:42.0
ADNI2	2109	v41	m60	2015-10-15	SIEMENS	Verio	3	2D	1298.63	945.976	352.658	510.696	409.457	2.9268	3.2388	6.1656	408.091	622.309	448.306	25.8228	1504.53		2020-09-02 13:51:42.0
ADNI2	2109	v21	m36	2013-10-24	SIEMENS	Verio	3	2D	1272.85	943.96	328.891	521.742	400.88	3.0264	3.1512	6.1776	384.092	631.898	442.163	21.3372	1479.49		2020-09-02 13:51:42.0
ADNI2	2109	v06	m12	2011-10-25	SIEMENS	Verio	3	2D	1280.18	956.795	323.383	535.633	405.246	3.1608	3.3336	6.4944	380.17	643.595	448.579	15.9156	1488.26		2020-09-02 13:51:42.0
ADNI2	2109	v11	m24	2012-11-06	SIEMENS	Verio	3	2D	1281.21	960.124	321.091	539.158	403.082	3.0984	3.3312	6.4296	374.486	652.128	442.868	17.8836	1487.37		2020-09-02 13:51:42.0
ADNIGO	2110	nv	scmri	2010-12-01	GE MEDICAL SYSTEMS	Signa HDxt	3	2D	1130.63	888.336	242.292	469.271	410.973	3.16241	3.38272	6.54513	289.108	561.102	463.664	8.09229	1321.97		2020-09-02 13:51:42.0
ADNIGO	2111	nv	scmri	2010-11-23	GE MEDICAL SYSTEMS	Signa HDxt	3	2D	1269.86	1046.96	222.901	568.098	473.873	3.50526	3.582	7.08725	278.958	668.021	545.121	4.98806	1497.09		2020-09-02 13:51:42.0
ADNIGO	2116	nv	m03	2011-01-21	SIEMENS	Verio	3	2D	1199.84	936.826	263.015	495.916	440.154	3.3504	3.006	6.3564	303.013	588.341	489.718	0.756	1381.83		2020-09-02 13:51:42.0
ADNIGO	2116	nv	m06	2011-04-25	SIEMENS	Verio	3	2D	1209.46	939.583	269.873	500.888	437.729	3.348	3.0036	6.3516	315.072	590.95	492.59	0.966	1399.58		2020-09-02 13:51:42.0
ADNIGO	2116	nv	scmri	2010-10-26	SIEMENS	Verio	3	2D	1197.67	927.571	270.095	500.438	426.656	3.3444	2.9664	6.3108	310.669	590.485	476.171	0.4764	1377.8		2020-09-02 13:51:42.0
ADNI2	2116	v31	m48	2014-11-04	SIEMENS	Verio	3	2D	1239.39	940.577	298.816	530.498	409.387	3.35045	3.1302	6.48064	351.916	632.089	452.987	0.691446	1437.68		2020-09-02 13:51:42.0
ADNI2	2116	v21	m36	2013-11-05	SIEMENS	Verio	3	2D	1242.77	939.858	302.91	511.08	428.167	3.384	3.1824	6.5664	350.203	606.04	476.616	0.6108	1433.47		2020-09-02 13:51:42.0
ADNI2	2116	v11	m24	2012-11-08	SIEMENS	Verio	3	2D	1237.22	946.703	290.521	515.147	430.828	3.3456	3.1284	6.474	337.762	606.736	482.422	0.7284	1427.65		2020-09-02 13:51:42.0
ADNI2	2116	v06	m12	2011-11-16	SIEMENS	Verio	3	2D	1246.42	945.844	300.58	513.762	431.594	3.4488	3.1584	6.6072	349.486	605.76	482.747	0.4872	1438.48		2020-09-02 13:51:42.0
ADNIGO	2117	nv	scmri	2010-11-02	Philips Medical Systems	Achieva	3	2D	1355.1	970.081	385.021	564.311	400.243	2.8548	2.9568	5.8116	464.225	672.036	451.283	5.5272	1593.07		2020-09-02 13:51:42.0
ADNIGO	2118	nv	scmri	2010-10-12	Philips Medical Systems	Achieva	3	2D	1195.66	915.47	280.194	475.094	440.069	3.6252	3.5736	7.1988	330.329	559.592	491.032	0.3072	1381.26		2020-09-02 13:51:42.0
ADNIGO	2119	nv	m06	2011-04-28	SIEMENS	TrioTim	3	2D	1255.69	949.46	306.234	509.033	426.895	3.3756	3.4428	6.8184	363.157	606.658	477.343	13.5324	1460.69		2020-09-02 13:51:42.0
ADNI3	2119	init	m84	2017-06-16	SIEMENS	Prisma_fit	3	3D	1296.09	935.989	360.104	497.146	411.954	2.94	3.153	6.093	426.282	602.824	449.384	26.89	1505.38		2020-09-02 13:51:42.0
ADNIGO	2119	nv	scmri	2010-10-05	SIEMENS	TrioTim	3	2D	1230.38	943.62	286.763	508.114	423.217	3.4524	3.4428	6.8952	336.66	603.725	473.542	12.2892	1426.22		2020-09-02 13:51:42.0
ADNI2	2119	v11	m24	2012-10-22	SIEMENS	TrioTim	3	2D	1283.84	957.413	326.426	519.049	425.774	3.3888	3.4632	6.852	376.795	624.986	469.181	12.5892	1483.55		2020-09-02 13:51:42.0
ADNI2	2119	v21	m36	2013-10-24	SIEMENS	TrioTim	3	2D	1289.31	957.127	332.186	537.158	403.994	3.2556	3.3876	6.6432	390.914	644.502	448.205	15.9744	1499.6		2020-09-02 13:51:42.0
ADNI2	2119	v06	m12	2011-10-26	SIEMENS	TrioTim	3	2D	1304.94	988.255	316.681	544.361	430.97	3.5064	3.4812	6.9876	387.954	662.342	475.948	12.924	1539.17		2020-09-02 13:51:42.0
ADNI2	2119	v41	m60	2015-11-03	SIEMENS	TrioTim	3	2D	1295.3	955.297	340	529.46	405.746	3.252	3.4008	6.6528	397.438	640.64	447.288	20.0904	1505.46		2020-09-02 13:51:42.0
ADNIGO	2119	nv	m03	2010-12-15	SIEMENS	TrioTim	3	2D	1262.62	959.699	302.918	525.894	421.223	3.4032	3.4344	6.8376	357.316	630.13	470.321	12.582	1470.35		2020-09-02 13:51:42.0
ADNIGO	2121	nv	m03	2011-01-05	SIEMENS	TrioTim	3	2D	1239.38	994.615	244.763	530.832	463.1	2.772	3.15	5.922	292.373	619.607	521.081	0.6828	1433.74		2020-09-02 13:51:42.0
ADNI3	2121	init	m84	2018-02-12	SIEMENS	Verio	3	3D	1268.71	965.783	302.932	548.587	416.517	2.736	2.943	5.679	363.181	651.403	464.054	0.679	1479.32		2020-09-02 13:51:42.0
ADNI3	2121	y1	m96	2019-05-16	SIEMENS	Verio	3	3D	1276.11	962.816	313.298	549.727	412.753	2.56	2.851	5.411	371.13	652.774	459.073	0.336	1483.31		2020-09-02 13:51:42.0
ADNIGO	2121	nv	m06	2011-05-18	SIEMENS	TrioTim	3	2D	1240.36	992.25	248.106	529.122	462.608	2.808	3.12	5.928	296.771	617.663	521.069	0.5196	1436.02		2020-09-02 13:51:42.0
ADNIGO	2121	nv	scmri	2010-10-12	SIEMENS	TrioTim	3	2D	1235.02	1001.62	233.394	534.97	465.988	2.8308	3.0492	5.88	279.526	624.104	523.222	0.6672	1427.52		2020-09-02 13:51:42.0
ADNI2	2121	v11	m24	2012-11-08	SIEMENS	TrioTim	3	2D	1267.34	996.449	270.895	549.845	446.033	2.8212	3.12	5.9412	324.316	647.028	496.637	0.5712	1468.55		2020-09-02 13:51:42.0
ADNI2	2121	v06	m12	2011-11-09	SIEMENS	TrioTim	3	2D	1272.83	1005.28	267.554	550.171	454.394	2.9112	3.1452	6.0564	321.242	647.552	507.223	0.7128	1476.73		2020-09-02 13:51:42.0
ADNI2	2121	v21	m36	2013-11-14	SIEMENS	TrioTim	3	2D	1273.55	1000.86	272.692	544.102	455.978	2.659	2.95667	5.61567	325.37	641.048	509.252	0.779546	1476.45		2020-09-02 13:51:42.0
ADNI2	2121	v31	m48	2014-12-11	SIEMENS	TrioTim	3	2D	1264.62	974.778	289.843	533.38	440.554	2.6844	2.976	5.6604	345.898	627.604	496.136	0.8448	1470.48		2020-09-02 13:51:42.0
ADNI3	2123	y1	m108	2020-01-28	GE MEDICAL SYSTEMS	DISCOVERY MR750w	3	3D	1277.85	972.701	305.152	543.496	426.512	3.084	3.157	6.241	360.121	650.298	473.412	2.693	1486.52		2020-09-02 13:51:42.0
ADNIGO	2123	nv	m06	2011-05-05	SIEMENS	TrioTim	3	2D	1246.81	979.595	267.211	511.157	466.238	3.2736	3.294	6.5676	314	603.467	522.982	2.1996	1442.65		2020-09-02 13:51:42.0
ADNI3	2123	init	m96	2018-08-24	GE MEDICAL SYSTEMS	DISCOVERY MR750w	3	3D	1264.76	963.046	301.712	528.949	430.725	3.17	3.291	6.461	364.286	635.883	473.738	3.372	1477.28		2020-09-02 13:51:42.0
ADNIGO	2123	nv	scmri	2010-10-21	SIEMENS	TrioTim	3	2D	1231.61	977.873	253.734	507.526	467.627	3.2676	3.3708	6.6384	299.78	608.552	520.361	2.7204	1431.41		2020-09-02 13:51:42.0
ADNI2	2123	v31	m48	2014-10-29	SIEMENS	TrioTim	3	2D	1256.2	964.176	292.021	511.003	450.48	3.2304	3.2592	6.4896	359.158	614.454	504.12	2.6928	1480.42		2020-09-02 13:51:42.0
ADNI2	2123	v06	m12	2011-11-01	SIEMENS	TrioTim	3	2D	1254.75	987.552	267.201	521.999	463.252	3.15289	3.22897	6.38186	313.361	621.179	517.473	2.30126	1454.31		2020-09-02 13:51:42.0
ADNI2	2123	v11	m24	2012-11-06	SIEMENS	TrioTim	3	2D	1256.98	982.049	274.931	514.193	466.333	3.23298	3.21563	6.44861	321.46	611.639	520.251	1.52305	1454.87		2020-09-02 13:51:42.0
ADNI2	2123	v21	m36	2013-11-21	SIEMENS	TrioTim	3	2D	1250.85	967.855	282.998	507.469	458.398	3.3036	3.3264	6.63	330.259	603.047	513.151	1.9884	1448.45		2020-09-02 13:51:42.0
ADNIGO	2124	nv	m03	2011-01-19	GE MEDICAL SYSTEMS	DISCOVERY MR750	3	2D	1265.34	975.966	289.373	506.804	462.044	3.02873	3.0869	6.11563	339.587	587.007	512.79	7.1182	1446.5		2020-09-02 13:51:42.0
ADNIGO	2124	nv	m06	2011-05-03	GE MEDICAL SYSTEMS	DISCOVERY MR750	3	2D	1291.98	1005.36	286.615	510.104	489.974	3.04853	3.1426	6.19114	331.526	595.723	541.498	5.28264	1474.03		2020-09-02 13:51:42.0
ADNIGO	2124	nv	scmri	2010-10-15	GE MEDICAL SYSTEMS	DISCOVERY MR750	3	2D	1259.15	965.453	293.695	495.106	466.167	2.91733	2.95818	5.87551	342.636	576.929	515.729	4.17982	1439.47		2020-09-02 13:51:42.0
ADNI2	2124	v21	m36	2013-11-12	GE MEDICAL SYSTEMS	DISCOVERY MR750	3	2D	1327.25	995.585	331.667	524.909	466.146	3.0088	2.95941	5.96821	379.829	615.79	510.086	4.53055	1510.24		2020-09-02 13:51:42.0
ADNIGO	2125	nv	m03	2011-01-21	GE MEDICAL SYSTEMS	DISCOVERY MR750	3	2D	1303.23	989.973	313.259	524.676	461.006	3.00769	2.99655	6.00424	373.098	630.86	522.021	4.29122	1530.27		2020-09-02 13:51:42.0
ADNIGO	2125	nv	m06	2011-04-13	GE MEDICAL SYSTEMS	DISCOVERY MR750	3	2D	1295.9	1004.45	291.45	517.256	482.739	3.01264	3.12404	6.13668	351.141	624.126	545.853	4.45212	1525.57		2020-09-02 13:51:42.0
ADNIGO	2125	nv	scmri	2010-10-13	GE MEDICAL SYSTEMS	DISCOVERY MR750	3	2D	1284.02	976.504	307.521	519.37	454.272	2.98788	3.00274	5.99062	366.86	620.991	515.492	2.86164	1506.2		2020-09-02 13:51:42.0
ADNI2	2125	v06	m12	2011-10-24	GE MEDICAL SYSTEMS	DISCOVERY MR750	3	2D	1337.32	1007.12	330.2	530.567	473.521	2.9781	3.06753	6.04563	387.329	639.731	535.654	3.02749	1565.74		2020-09-02 13:51:42.0
ADNI2	2125	v11	m24	2012-10-24	GE MEDICAL SYSTEMS	DISCOVERY MR750	3	2D	1345.92	1006.47	339.457	545.48	458.426	3.01635	2.95323	5.96958	398.582	654.68	520.219	2.55963	1576.04		2020-09-02 13:51:42.0
ADNI2	2125	v21	m36	2013-10-24	GE MEDICAL SYSTEMS	DISCOVERY MR750	3	2D	1341.77	1002.45	339.318	529.134	470.424	3.03987	2.94333	5.9832	397.454	634.142	535.088	2.8901	1569.57		2020-09-02 13:51:42.0
ADNI2	2130	v21	m36	2014-01-15	SIEMENS	TrioTim	3	2D	1481.44	1067.86	413.58	572.842	481.924	2.958	3.1404	6.0984	491.872	679.704	533.989	13.0932	1718.66		2020-09-02 13:51:42.0
ADNI2	2130	v06	m12	2012-01-18	SIEMENS	TrioTim	3	2D	1448.55	1076.75	371.8	564.175	501.598	3.096	3.1776	6.2736	442.65	659.885	563.816	10.9764	1677.33		2020-09-02 13:51:42.0
ADNI2	2130	v11	m24	2013-01-23	SIEMENS	TrioTim	3	2D	1457.96	1071.4	386.562	582.713	476.974	2.8992	2.9856	5.8848	454.117	676.98	540.984	11.7096	1683.79		2020-09-02 13:51:42.0
ADNI2	2130	v31	m48	2015-02-26	SIEMENS	TrioTim	3	2D	1478.19	1061.8	416.395	577.171	470.374	2.82051	3.02341	5.84392	508.754	683.325	525.511	14.2507	1731.84		2020-09-02 13:51:42.0
ADNI3	2130	init	m96	2018-09-14	GE MEDICAL SYSTEMS	DISCOVERY MR750w	3	3D	1477.79	1006.03	471.753	556.56	437.025	2.658	2.725	5.383	566.171	661.754	478.866	12.448	1719.24		2020-09-02 13:51:42.0
ADNIGO	2130	nv	scmri	2010-11-02	SIEMENS	TrioTim	3	2D	1422.21	1077.31	344.902	566.149	501.266	3.0948	3.1908	6.2856	395.734	665.984	557.851	9.894	1629.46		2020-09-02 13:51:42.0
ADNI3	2133	init	m84	2018-01-10	Philips Medical Systems	Achieva	3	3D	1252.03	895.603	356.424	495.502	398.977	2.548	2.436	4.984	417.667	582.651	438.764	1.124	1440.21		2020-09-02 13:51:42.0
ADNI2	2133	v06	m12	2012-01-24	Philips Medical Systems	Achieva	3	2D	1250.99	956.297	294.69	519.104	436.89	3.0684	2.9784	6.0468	355.187	605.07	487.627	0.3024	1448.19		2020-09-02 13:51:42.0
ADNI3	2133	y1	m96	2019-02-11	Philips	Achieva dStream	3	3D	1225.03	874.049	350.984	478.798	394.865	2.385	2.232	4.617	414.191	564.86	438.064	0.386	1417.5		2020-09-02 13:51:42.0
ADNIGO	2133	nv	m03	2011-03-21	Philips Medical Systems	Achieva	3	2D	1213.2	937.7	275.495	491.651	445.836	3.1212	2.9616	6.0828	330.203	567.211	498.71	0.2136	1396.34		2020-09-02 13:51:42.0
ADNIGO	2133	nv	m06	2011-08-02	Philips Medical Systems	Achieva	3	2D	1218.36	961.495	256.868	503.724	457.513	3.1308	2.9328	6.0636	311.672	592.673	507.154	0.258	1411.76		2020-09-02 13:51:42.0
ADNIGO	2133	nv	scmri	2010-10-25	Philips Medical Systems	Achieva	3	2D	1250.12	966.242	283.882	516.032	449.993	3.2088	3.0804	6.2892	343.13	601.378	503.563	0.2172	1448.29		2020-09-02 13:51:42.0
ADNI2	2133	v31	m48	2014-12-09	Philips Medical Systems	Achieva	3	2D	1245.17	934.388	310.777	506.234	427.732	2.8452	2.7132	5.5584	369.282	590.954	477.499	0.4224	1438.16		2020-09-02 13:51:42.0
ADNI2	2133	v11	m24	2012-12-18	Philips Medical Systems	Achieva	3	2D	1240.99	947.028	293.964	515.282	431.544	2.976	2.8716	5.8476	355.03	600.293	481.15	0.2016	1436.67		2020-09-02 13:51:42.0
ADNI2	2133	v21	m36	2013-12-18	Philips Medical Systems	Achieva	3	2D	1242.3	934.822	307.482	503.384	431.26	2.8632	2.7828	5.646	370.985	588.248	480.023	0.1776	1439.43		2020-09-02 13:51:42.0
ADNIGO	2138	nv	m03	2011-04-07	Philips Medical Systems	Achieva	3	2D	1038.27	771.337	266.938	411.835	354.655	2.7708	2.7024	5.4732	320.148	502.938	395.393	4.8468	1223.33		2020-09-02 13:51:42.0
ADNIGO	2138	nv	m06	2011-09-08	Philips Medical Systems	Achieva	3	2D	1038.66	780.291	258.367	419.09	355.951	2.8045	2.7511	5.5556	321.559	515.863	397.996	5.24992	1240.67		2020-09-02 13:51:42.0
ADNIGO	2138	nv	scmri	2010-11-04	Philips Medical Systems	Achieva	3	2D	1023.02	771.839	251.185	392.048	375.326	2.8416	2.7372	5.5788	300.576	480.066	419.435	4.464	1204.54		2020-09-02 13:51:42.0
ADNIGO	2142	nv	m06	2011-04-20	GE MEDICAL SYSTEMS	DISCOVERY MR750	3	2D	1300.2	943.396	356.802	499.957	434.937	2.82946	3.21439	6.04385	408.614	590.269	482.951	8.50198	1490.34		2020-09-02 13:51:42.0
ADNIGO	2142	nv	scmri	2010-10-22	GE MEDICAL SYSTEMS	DISCOVERY MR750	3	2D	1270.61	913.592	357.014	487.201	418.304	2.89753	3.06958	5.96711	409.329	574.58	462.432	8.08734	1454.43		2020-09-02 13:51:42.0
ADNI2	2142	v06	m12	2011-11-02	GE MEDICAL SYSTEMS	DISCOVERY MR750	3	2D	1355	965.467	389.538	521.07	433.957	2.86287	3.15374	6.01662	451.068	620.784	477.458	10.439	1559.75		2020-09-02 13:51:42.0
ADNI2	2142	v11	m24	2012-11-07	GE MEDICAL SYSTEMS	DISCOVERY MR750	3	2D	1356.57	975.02	381.549	514.596	449.006	2.8047	2.99531	5.80001	439.235	614.543	493.137	11.4181	1558.33		2020-09-02 13:51:42.0
ADNIGO	2146	nv	m03	2011-02-09	SIEMENS	Verio	3	2D	1244.06	1002.52	241.547	527.016	474.311	3.5436	3.6948	7.2384	304.894	623.657	525.698	1.1892	1455.44		2020-09-02 13:51:42.0
ADNIGO	2146	nv	m06	2011-05-19	SIEMENS	Verio	3	2D	1243.56	1006.09	237.467	532.116	472.603	3.5904	3.6744	7.2648	298.704	632.086	522.593	1.3716	1454.75		2020-09-02 13:51:42.0
ADNI2	2146	v51	m72	2016-09-02	GE MEDICAL SYSTEMS	DISCOVERY MR750	3	2D	1310.84	1007.31	303.53	573.076	433.008	3.35586	3.58146	6.93732	367.932	678.874	476.401	1.23075	1524.44		2020-09-02 13:51:42.0
ADNI2	2146	v31	m48	2014-10-03	GE MEDICAL SYSTEMS	DISCOVERY MR750	3	2D	1308.83	1022.88	285.943	543.962	478.114	3.49659	3.59932	7.09592	391.019	653.921	532.25	0.808239	1578		2020-09-02 13:51:42.0
ADNI3	2146	init	m84	2017-10-06	GE MEDICAL SYSTEMS	DISCOVERY MR750	3	3D	1302.63	994.58	308.045	558.272	435.947	3.44931	3.60949	7.0588	417.584	668.157	486.979	0.360415	1573.08		2020-09-02 13:51:42.0
ADNI2	2146	v21	m36	2013-11-04	GE MEDICAL SYSTEMS	DISCOVERY MR750	3	2D	1313.32	1022.84	290.478	554.055	467.306	3.46317	3.61046	7.07364	379.398	657.325	519.023	1.4828	1557.23		2020-09-02 13:51:42.0
ADNIGO	2146	nv	scmri	2010-11-09	SIEMENS	Verio	3	2D	1240	1007.28	232.72	541.16	465.108	3.4692	3.5988	7.068	279.548	637.542	516.683	1.0164	1434.79		2020-09-02 13:51:42.0
ADNI2	2146	v06	m12	2011-11-16	SIEMENS	Verio	3	2D	1302.58	1030.86	271.718	566.632	463.342	3.6192	3.7968	7.416	349.294	677.027	508.64	0.8892	1535.85		2020-09-02 13:51:42.0
ADNI2	2146	v11	m24	2012-12-07	GE MEDICAL SYSTEMS	DISCOVERY MR750	3	2D	1315.06	1023.7	291.361	552.905	469.591	3.54239	3.52382	7.06621	386.759	650.275	525.017	1.20431	1563.26		2020-09-02 13:51:42.0
ADNI2	2148	v11	m24	2013-01-29	SIEMENS	Verio	3	2D	1217.65	943.898	273.755	513.682	417.668	3.24633	3.20361	6.44994	320.161	618.695	466.972	12.5475	1418.38		2020-09-02 13:51:42.0
ADNIGO	2148	nv	m03	2011-02-16	SIEMENS	Verio	3	2D	1190.42	941.74	248.681	496.153	433.993	3.3876	3.1584	6.546	289.488	597.638	483.602	11.5932	1382.32		2020-09-02 13:51:42.0
ADNIGO	2148	nv	m06	2011-05-26	SIEMENS	Verio	3	2D	1189.45	931.9	257.549	496.944	422.38	3.4332	3.1608	6.594	297.474	595.034	472.978	12.576	1378.06		2020-09-02 13:51:42.0
ADNIGO	2148	nv	scmri	2010-10-26	SIEMENS	Verio	3	2D	1195.03	941.67	253.358	497.494	432.373	3.414	3.2028	6.6168	296.053	591.374	485.294	11.8032	1384.53		2020-09-02 13:51:42.0
ADNI2	2148	v06	m12	2011-11-23	SIEMENS	Verio	3	2D	1219.2	950.884	268.316	510.097	431.634	3.4272	3.21	6.6372	315.671	611.788	482.249	9.1524	1418.86		2020-09-02 13:51:42.0
ADNI2	2148	v21	m36	2013-12-17	SIEMENS	Verio	3	2D	1227.86	934.029	293.829	508.81	410.697	3.37581	3.08214	6.45795	343.159	611.329	460.395	14.523	1429.41		2020-09-02 13:51:42.0
ADNIGO	2150	nv	m03	2011-02-02	GE MEDICAL SYSTEMS	DISCOVERY MR750	3	2D	1517.11	1170.71	346.405	586.77	571.218	3.4248	4.08328	7.50808	397.631	694.981	635.637	12.7189	1740.97		2020-09-02 13:51:42.0
ADNIGO	2150	nv	m06	2011-05-02	GE MEDICAL SYSTEMS	DISCOVERY MR750	3	2D	1522.87	1163.33	359.545	589.704	563.477	3.43099	4.02758	7.45857	417.747	697.736	629.477	10.1457	1755.11		2020-09-02 13:51:42.0
ADNIGO	2150	nv	scmri	2010-11-01	GE MEDICAL SYSTEMS	DISCOVERY MR750	3	2D	1486.52	1132.96	353.566	564.84	556.759	3.37034	3.9595	7.32985	405.436	672.207	618.037	11.3599	1707.04		2020-09-02 13:51:42.0
ADNI2	2151	v06	m12	2012-01-23	SIEMENS	TrioTim	3	2D	1322.29	1007.16	315.13	541.236	461.218	3.0624	3.4284	6.4908	377.022	636.37	515.098	4.7112	1533.2		2020-09-02 13:51:42.0
ADNI2	2151	v11	m24	2013-02-05	SIEMENS	TrioTim	3	2D	1326.08	1002.86	323.22	544.217	454.182	2.94	3.3816	6.3216	385.043	639.271	507.703	4.4604	1536.48		2020-09-02 13:51:42.0
ADNIGO	2151	nv	m03	2011-03-21	SIEMENS	TrioTim	3	2D	1277.41	988.182	289.226	521.98	462.977	3.1596	3.3096	6.4692	344.938	616.976	514.804	3.2256	1479.94		2020-09-02 13:51:42.0
ADNIGO	2151	nv	scmri	2010-11-16	SIEMENS	TrioTim	3	2D	1284.27	995.886	288.379	527.524	465.152	3.2052	3.4104	6.6156	340.236	622.488	517.589	3.21	1483.52		2020-09-02 13:51:42.0
ADNI2	2153	v06	m12	2012-02-22	SIEMENS	TrioTim	3	2D	1134.3	851.353	282.948	488.717	362.124	3.726	3.786	7.512	336.739	581.689	404.144	0.5124	1323.09		2020-09-02 13:51:42.0
ADNI2	2153	v21	m36	2014-03-03	SIEMENS	TrioTim	3	2D	1123.31	836.119	287.192	478.652	356.82	3.6912	3.7908	7.482	345.786	573.631	395.692	0.6468	1315.76		2020-09-02 13:51:42.0
ADNIGO	2153	nv	m03	2011-03-16	SIEMENS	TrioTim	3	2D	1052.9	821.383	231.512	457.048	363.406	3.7524	3.8928	7.6452	283.644	551.61	405.148	0.93	1241.33		2020-09-02 13:51:42.0
ADNI2	2153	v11	m24	2013-04-01	SIEMENS	TrioTim	3	2D	1125.45	852.235	273.211	483.926	367.548	3.7704	3.8736	7.644	329.072	577.805	409.072	0.7608	1316.71		2020-09-02 13:51:42.0
ADNIGO	2153	nv	m06	2011-06-17	SIEMENS	TrioTim	3	2D	1106.45	853.253	253.194	480.469	372.177	3.65479	3.84167	7.49645	300.766	573.671	413.566	0.607352	1288.61		2020-09-02 13:51:42.0
ADNIGO	2153	nv	scmri	2010-11-05	SIEMENS	TrioTim	3	2D	1071.05	829.417	241.628	453.399	375.339	3.60104	3.81975	7.42079	281.981	541.186	417.892	0.678731	1241.74		2020-09-02 13:51:42.0
ADNIGO	2154	nv	scmri	2010-11-01	SIEMENS	TrioTim	3	2D	1141.72	915.571	226.146	473.644	440.174	3.1824	3.558	6.7404	272.755	566.899	509.236	1.7532	1350.64		2020-09-02 13:51:42.0
ADNIGO	2155	nv	m03	2011-03-02	Philips Medical Systems	Achieva	3	2D	1139.27	908.345	230.928	471.406	435.158	3.2352	3.0468	6.282	278.194	556.686	483.9	1.7832	1320.56		2020-09-02 13:51:42.0
ADNIGO	2155	nv	m06	2011-07-01	Philips Medical Systems	Achieva	3	2D	1163.66	928.288	235.376	504.104	422.353	3.3204	2.8824	6.2028	282.131	596.546	466.622	1.83	1347.13		2020-09-02 13:51:42.0
ADNI3	2155	y1	m96	2018-08-28	Philips	Ingenia Elition X	3	3D	1174.76	883.99	290.769	523.158	357.658	2.669	2.631	5.3	346.224	625.172	393.321	3.174	1367.89		2020-09-02 13:51:42.0
ADNI3	2155	y2	m108	2019-09-17	Philips	Achieva dStream	3	3D	1169.23	872.198	297.03	517.08	351.023	2.469	2.537	5.006	358.574	618.411	385.393	4.095	1366.47		2020-09-02 13:51:42.0
ADNI3	2155	init	m84	2017-09-20	Philips Medical Systems	Achieva	3	3D	1161.31	872.256	289.052	493.314	376.643	2.66199	2.65499	5.31697	342.09	586.182	411.329	2.29899	1341.9		2020-09-02 13:51:42.0
ADNIGO	2155	nv	scmri	2010-12-02	Philips Medical Systems	Achieva	3	2D	1136.78	908.117	228.661	490.42	415.921	3.1548	3.0276	6.1824	278.09	576.656	463.069	1.776	1319.59		2020-09-02 13:51:42.0
ADNI2	2155	v21	m36	2013-12-03	Philips Medical Systems	Achieva	3	2D	1161.13	909.181	251.95	487.033	418.892	3.1524	2.8728	6.0252	302.851	576.25	463.769	3.2556	1346.13		2020-09-02 13:51:42.0
ADNI2	2155	v11	m24	2012-12-13	Philips Medical Systems	Achieva	3	2D	1153.68	906.949	246.733	506.197	398.244	3.0756	2.9856	6.0612	295.937	599.545	440.672	2.508	1338.66		2020-09-02 13:51:42.0
ADNI2	2155	v31	m48	2014-12-18	Philips Medical Systems	Achieva	3	2D	1152.13	885.934	266.195	497.26	385.997	2.8908	2.826	5.7168	322.362	587.455	427.633	2.6772	1340.13		2020-09-02 13:51:42.0
ADNI2	2155	v06	m12	2011-12-22	Philips Medical Systems	Achieva	3	2D	1169.17	925.847	243.319	509.395	414.276	3.2256	3.0876	6.3132	294.269	602.891	459.792	2.1756	1359.13		2020-09-02 13:51:42.0
ADNIGO	2164	nv	m03	2011-01-29	SIEMENS	Verio	3	2D	1124.9	926.546	198.352	463.596	458.92	3.5088	3.3636	6.8724	241.474	562.65	510.324	4.0308	1318.48		2020-09-02 13:51:42.0
ADNI2	2164	v31	m48	2015-02-09	SIEMENS	Verio	3	2D	1186.6	951.223	235.373	500.477	446.384	3.3468	3.4128	6.7596	284.992	603.224	497.666	4.362	1390.24		2020-09-02 13:51:42.0
ADNIGO	2164	nv	m06	2011-05-05	SIEMENS	Verio	3	2D	1115.02	921.738	193.284	466.316	450.583	3.3468	3.3792	6.726	239.648	559.855	507.347	4.8384	1311.69		2020-09-02 13:51:42.0
ADNIGO	2164	nv	scmri	2010-11-02	SIEMENS	Verio	3	2D	1113	927.952	185.051	471.642	453.709	3.4908	3.4152	6.906	229.723	569.033	508.426	2.6004	1309.78		2020-09-02 13:51:42.0
ADNI2	2164	v21	m36	2013-11-27	SIEMENS	Verio	3	2D	1099.17	872.774	226.399	481.21	385.373	3.2004	3.1896	6.39	285.486	592.288	429.78	6.192	1313.75		2020-09-02 13:51:42.0
ADNI2	2164	v11	m24	2012-12-04	SIEMENS	Verio	3	2D	1169.91	937.192	232.723	497.39	435.463	3.4296	3.3936	6.8232	284.647	596.435	487.181	4.338	1372.6		2020-09-02 13:51:42.0
ADNI2	2164	v06	m12	2011-12-05	SIEMENS	Verio	3	2D	1164.41	933.39	231.016	488.67	440.824	3.4704	3.372	6.8424	279.854	588.497	493.664	3.8964	1365.91		2020-09-02 13:51:42.0
ADNIGO	2167	nv	m03	2011-02-25	SIEMENS	TrioTim	3	2D	1248.17	940.645	307.528	463.441	468.061	2.8836	3.1008	5.9844	354.892	568.764	521.315	9.1428	1454.11		2020-09-02 13:51:42.0
ADNI2	2167	v06	m12	2012-02-28	SIEMENS	TrioTim	3	2D	1272.24	946.963	325.278	484.037	453.155	2.9664	3.1488	6.1152	382.871	587.636	509.51	9.7716	1489.79		2020-09-02 13:51:42.0
ADNI2	2167	v11	m24	2013-03-15	SIEMENS	TrioTim	3	2D	1260.74	930.325	330.413	487.945	431.702	2.9556	3.126	6.0816	384.79	592.892	482.038	10.6776	1470.4		2020-09-02 13:51:42.0
ADNIGO	2167	nv	m06	2011-06-28	SIEMENS	TrioTim	3	2D	1254.22	951.059	303.166	481.644	459.466	2.8692	3.1716	6.0408	367.056	588.302	516.208	9.9492	1481.52		2020-09-02 13:51:42.0
ADNIGO	2167	nv	scmri	2010-11-02	SIEMENS	TrioTim	3	2D	1221.45	935.282	286.17	461.948	464.863	2.934	3.2208	6.1548	326.75	565.159	517.174	8.4708	1417.55		2020-09-02 13:51:42.0
ADNI2	2167	v21	m36	2013-12-20	SIEMENS	TrioTim	3	2D	1268.74	934.147	334.589	482.206	440.84	2.9772	3.0996	6.0768	391.403	591.106	488.297	11.1012	1481.91		2020-09-02 13:51:42.0
ADNI2	2167	v41	m60	2015-12-22	SIEMENS	TrioTim	3	2D	1290.16	931.672	358.484	514.981	404.608	2.7576	2.766	5.5236	411.53	628.784	444.692	12.0828	1497.09		2020-09-02 13:51:42.0
ADNI2	2168	v06	m12	2012-01-13	SIEMENS	Verio	3	2D	1369.33	1062.75	306.587	557.252	498.288	3.6876	3.6096	7.2972	366	656.246	555.088	7.206	1584.54		2020-09-02 13:51:42.0
ADNIGO	2168	nv	m03	2011-02-16	SIEMENS	Verio	3	2D	1354.64	1051.1	303.542	554.992	490.132	3.6588	3.5844	7.2432	353.15	650.348	544.987	5.9784	1554.46		2020-09-02 13:51:42.0
ADNIGO	2168	nv	m06	2011-05-24	SIEMENS	Verio	3	2D	1371.55	1073.73	297.818	573.69	493.375	3.6528	3.6528	7.3056	363.096	679.327	548.077	6.6696	1597.17		2020-09-02 13:51:42.0
ADNIGO	2168	nv	scmri	2010-11-01	SIEMENS	Verio	3	2D	1317.06	1032.66	284.399	539.436	487.435	3.6516	3.5232	7.1748	329.304	635.515	538.165	5.79	1508.77		2020-09-02 13:51:42.0
ADNI2	2168	v21	m36	2013-12-20	SIEMENS	Verio	3	2D	1412.11	1069.52	342.584	594.708	465.125	3.5112	3.2592	6.7704	398.407	697.1	512.957	9.6888	1618.15		2020-09-02 13:51:42.0
ADNIGO	2171	nv	m06	2011-06-21	SIEMENS	Verio	3	2D	1087.95	860.279	227.675	407.348	447.603	2.9664	3.0852	6.0516	270.874	495.447	493.32	5.3268	1264.97		2020-09-02 13:51:42.0
ADNIGO	2171	nv	scmri	2010-11-09	SIEMENS	Verio	3	2D	1064.87	872.642	192.229	425.929	441.941	2.9292	2.904	5.8332	233.515	508.766	491.07	4.7736	1238.13		2020-09-02 13:51:42.0
ADNI2	2171	v06	m12	2011-12-20	SIEMENS	Verio	3	2D	1108.12	881.881	226.235	438.448	437.436	2.8752	2.9208	5.796	275.119	528.16	483.962	5.9976	1293.24		2020-09-02 13:51:42.0
ADNI2	2180	v11	m24	2013-01-02	Philips Medical Systems	Achieva	3	2D	1058.43	802.342	256.093	445.032	357.035	3.2076	3.0348	6.2424	316.824	544.661	398.195	0.2748	1259.95		2020-09-02 13:51:42.0
ADNI2	2180	v21	m36	2014-01-07	Philips Medical Systems	Achieva	3	2D	1062.55	796.84	265.708	444.707	351.877	3.1548	2.8932	6.048	323.048	544.787	391.802	0.2556	1259.89		2020-09-02 13:51:42.0
ADNI2	2180	v31	m48	2015-01-08	Philips Medical Systems	Achieva	3	2D	1058	794.651	263.345	468.283	326.189	2.97402	2.90194	5.87596	325.892	572.341	360.453	0.178868	1258.87		2020-09-02 13:51:42.0
ADNI2	2180	v06	m12	2012-01-27	Philips Medical Systems	Achieva	3	2D	1059.8	798.186	261.613	442.435	355.392	3.2004	3.0672	6.2676	328.001	543.888	395.365	0.366	1267.62		2020-09-02 13:51:42.0
ADNIGO	2180	nv	m03	2011-03-10	Philips Medical Systems	Achieva	3	2D	1022.42	787.304	235.115	429.827	357.182	3.1692	3.0396	6.2088	287.465	523.384	401.102	0.2952	1212.25		2020-09-02 13:51:42.0
ADNI2	2180	v41	m60	2016-03-16	Philips Medical Systems	Achieva	3	2D	1066	802.516	263.489	448.217	354.049	3.0444	2.8836	5.928	331.697	547.295	397.715	0.2496	1276.96		2020-09-02 13:51:42.0
ADNIGO	2180	nv	m06	2011-07-26	Philips Medical Systems	Achieva	3	2D	1035.93	800.765	235.169	443.694	356.774	3.1872	2.9928	6.18	293.298	539.749	401.101	0.2964	1234.44		2020-09-02 13:51:42.0
ADNI3	2180	y1	m96	2018-09-24	Philips	Ingenia Elition X	3	3D	1066.95	788.984	277.966	460.034	328.599	2.909	2.779	5.688	354.739	574.333	357.978	0.351	1287.4		2020-09-02 13:51:42.0
ADNI3	2180	y2	m108	2019-09-26	Philips	Achieva dStream	3	3D	1073.92	785.303	288.616	464.427	320.438	3.042	2.727	5.769	355.107	574.984	352.218	0.438	1282.75		2020-09-02 13:51:42.0
ADNI3	2180	init	m84	2017-09-27	Philips Medical Systems	Achieva	3	3D	1076.48	788.256	288.222	444.584	343.313	2.995	2.748	5.743	351.566	547.398	378.411	0.359	1277.73		2020-09-02 13:51:42.0
ADNIGO	2180	nv	scmri	2010-12-09	Philips Medical Systems	Achieva	3	2D	1005.52	785.551	219.967	429.42	355.717	3.144	3.0396	6.1836	274.331	523.432	400.316	0.414	1198.49		2020-09-02 13:51:42.0
ADNIGO	2182	nv	m06	2012-02-07	SIEMENS	TrioTim	3	2D	1265.82	1015.91	249.907	525.241	490.136	3.144	3.3444	6.4884	300.524	626.838	550.654	0.5328	1478.55		2020-09-02 13:51:42.0
ADNI2	2182	v41	m60	2016-04-01	SIEMENS	Prisma_fit	3	2D	1295.76	1014.11	281.652	568.28	445.188	2.8944	3.1872	6.0816	351.511	676.246	496.96	0.6396	1525.36		2020-09-02 13:51:42.0
ADNIGO	2182	nv	m03	2011-07-20	SIEMENS	TrioTim	3	2D	1224.95	1008.13	216.821	510.278	497.356	3.0504	3.3564	6.4068	263.982	608.246	558.186	0.498	1430.91		2020-09-02 13:51:42.0
ADNI2	2182	v06	m12	2012-08-06	SIEMENS	TrioTim	3	2D	1261.32	1015.27	246.049	526.19	488.854	3.0312	3.3672	6.3984	301.616	626.677	548.446	0.2244	1476.96		2020-09-02 13:51:42.0
ADNIGO	2182	nv	scmri	2010-11-30	SIEMENS	TrioTim	3	2D	1219.75	969.246	250.502	473.932	494.942	3.0696	3.3444	6.414	299.632	571.27	552.228	0.372	1423.5		2020-09-02 13:51:42.0
ADNI2	2182	v11	m24	2013-12-04	SIEMENS	TrioTim	3	2D	1266.92	1011.63	255.288	517.05	494.26	3.12	3.2232	6.3432	309.168	618.407	550.391	0.3228	1478.29		2020-09-02 13:51:42.0
ADNI2	2183	v31	m60	2016-01-19	GE MEDICAL SYSTEMS	DISCOVERY MR750	3	2D	1249.34	931.105	318.232	530.327	360.419	3.22058	3.24533	6.46591	385.164	648.034	393.82	40.3587	1467.38		2020-09-02 13:51:42.0
ADNI2	2183	v21	m48	2015-01-21	GE MEDICAL SYSTEMS	DISCOVERY MR750	3	2D	1232.82	922.46	310.363	515.124	378.3	3.34519	3.22772	6.5729	366.601	623.693	419.374	29.0361	1438.7		2020-09-02 13:51:42.0
ADNIGO	2183	nv	m03	2011-02-10	GE MEDICAL SYSTEMS	Signa HDxt	3	2D	1268.79	966.575	302.219	526.315	405.716	3.30846	3.3097	6.61815	360.295	637.462	448.967	34.5439	1481.27		2020-09-02 13:51:42.0
ADNIGO	2183	nv	m06	2011-06-18	GE MEDICAL SYSTEMS	Signa HDxt	3	2D	1207.06	921.578	285.484	493.542	396.194	3.27628	3.2082	6.48448	340.364	601.205	436.775	31.8419	1410.19		2020-09-02 13:51:42.0
ADNIGO	2183	nv	scmri	2010-11-12	GE MEDICAL SYSTEMS	Signa HDxt	3	2D	1179.84	915.769	264.07	488.383	393.913	3.30103	3.26637	6.56741	310.858	592.529	440.701	33.4732	1377.56		2020-09-02 13:51:42.0
ADNIGO	2183	nv	m12	2011-11-22	GE MEDICAL SYSTEMS	Signa HDxt	3	2D	1251.03	959.826	291.199	517.134	407.841	3.40253	3.24781	6.65033	351.142	628.552	451.184	34.8508	1465.73		2020-09-02 13:51:42.0
ADNI2	2183	v11	m36	2013-12-18	GE MEDICAL SYSTEMS	DISCOVERY MR750	3	2D	1248.2	945.036	303.163	508.294	397.962	3.34559	3.24038	6.58597	364.663	620.838	437.515	38.7794	1461.79		2020-09-02 13:51:42.0
ADNI2	2183	v06	m24	2012-12-23	GE MEDICAL SYSTEMS	DISCOVERY MR750	3	2D	1236.68	947.615	289.065	516.045	390.935	3.26142	3.30351	6.56493	349.087	626.386	437.098	40.6347	1453.21		2020-09-02 13:51:42.0
ADNIGO	2184	nv	m03	2011-02-22	SIEMENS	Verio	3	2D	1138.24	907.397	230.839	458.91	416.71	3.2448	3.2688	6.5136	279.262	560.956	464.051	31.7772	1336.05		2020-09-02 13:51:42.0
ADNI2	2184	v31	m48	2015-07-09	SIEMENS	Verio	3	2D	1159.93	890.436	269.491	458.982	396.408	3.2616	3.2352	6.4968	329.387	562.357	438.083	35.046	1364.87		2020-09-02 13:51:42.0
ADNIGO	2184	nv	m06	2011-07-13	SIEMENS	Verio	3	2D	1138.06	903.876	234.185	461.363	409.096	3.2616	3.1992	6.4608	281.005	559.897	454.794	33.4176	1329.11		2020-09-02 13:51:42.0
ADNI3	2184	init	m84	2017-10-19	SIEMENS	Prisma_fit	3	3D	1162.96	870.809	292.15	450.567	386.734	3.13	3.123	6.253	354.587	553.538	423.007	33.51	1364.64		2020-09-02 13:51:42.0
ADNIGO	2184	nv	scmri	2010-11-15	SIEMENS	Verio	3	2D	1126.32	908.702	217.619	452.3	430.506	3.2268	3.246	6.4728	260.323	554.606	478.206	25.896	1319.03		2020-09-02 13:51:42.0
ADNI3	2184	y2	m108	2019-11-21	SIEMENS	Prisma_fit	3	3D	1188.29	882.259	306.03	491.247	349.903	3.173	2.894	6.067	368.315	603.238	378.301	41.109	1390.96		2020-09-02 13:51:42.0
ADNI2	2184	v06	m12	2011-12-12	SIEMENS	Verio	3	2D	1160.07	906.563	253.508	456.662	416.131	3.2976	3.3096	6.6072	305.854	556.44	464.927	33.7692	1360.99		2020-09-02 13:51:42.0
ADNI2	2185	v06	m12	2012-01-13	SIEMENS	TrioTim	3	2D	1397.62	1055.39	342.227	575.395	473.71	3.3468	4.1556	7.5024	392.942	699.853	535.909	6.288	1634.99		2020-09-02 13:51:42.0
ADNI2	2185	v11	m24	2013-02-08	SIEMENS	TrioTim	3	2D	1386.93	1050.17	336.757	587.069	457.744	3.28637	4.17671	7.46308	396.702	720.288	518.781	5.36205	1641.13		2020-09-02 13:51:42.0
ADNIGO	2185	nv	m03	2011-03-28	SIEMENS	TrioTim	3	2D	1355.61	1032.42	323.19	561.239	464.876	3.498	4.1172	7.6152	375.059	683.898	526.949	6.3012	1592.21		2020-09-02 13:51:42.0
ADNIGO	2185	nv	m06	2011-07-07	SIEMENS	TrioTim	3	2D	1409.28	1065.86	343.424	586.742	472.458	3.4092	4.0788	7.488	398.521	716.718	535.613	6.6588	1657.51		2020-09-02 13:51:42.0
ADNIGO	2185	nv	scmri	2010-12-10	SIEMENS	TrioTim	3	2D	1333.62	1024.22	309.404	544.702	473.147	3.5184	4.1964	7.7148	360.954	658.766	540.586	6.3708	1566.68		2020-09-02 13:51:42.0
ADNIGO	2187	nv	m03	2011-02-15	SIEMENS	Verio	3	2D	1325.13	1112	213.128	590.257	521.204	3.4356	3.4896	6.9252	257.635	695.959	578.772	0.54	1532.91		2020-09-02 13:51:42.0
ADNI2	2187	v31	m48	2015-03-03	SIEMENS	Verio	3	2D	1316.4	1063.57	252.828	562.716	500.176	3.3468	3.1992	6.546	299.681	672.323	553.697	0.6828	1526.38		2020-09-02 13:51:42.0
ADNIGO	2187	nv	m06	2011-06-09	SIEMENS	Verio	3	2D	1322.93	1116.81	206.126	595.594	520.913	3.4188	3.4896	6.9084	245.785	702.527	577.732	0.3	1526.34		2020-09-02 13:51:42.0
ADNI3	2187	init	m84	2017-08-02	SIEMENS	Prisma_fit	3	3D	1314.81	1072.82	241.99	580.353	492.308	3.535	3.473	7.008	297.081	687.063	545.344	0.163	1529.65		2020-09-02 13:51:42.0
ADNI3	2187	y1	m96	2018-08-16	SIEMENS	Prisma_fit	3	3D	1349.06	1095.58	253.48	606.964	488.456	3.641	3.388	7.029	310.325	721.149	539.912	0.156	1571.54		2020-09-02 13:51:42.0
ADNI3	2187	y2	m108	2019-10-09	SIEMENS	Prisma_fit	3	3D	1335.09	1075.03	260.055	591.467	483.3	3.565	3.27	6.835	322.742	706.915	533.669	0.265	1563.59		2020-09-02 13:51:42.0
ADNIGO	2187	nv	scmri	2010-11-15	SIEMENS	Verio	3	2D	1310.29	1117.64	192.649	590.177	527.226	3.5016	3.4752	6.9768	235.015	695.905	585.053	0.234	1516.21		2020-09-02 13:51:42.0
ADNI2	2187	v11	m24	2012-12-14	SIEMENS	Verio	3	2D	1303.97	1092.93	211.044	582.888	509.605	3.4572	3.5268	6.984	253.41	687.913	567.822	0.4332	1509.58		2020-09-02 13:51:42.0
ADNI2	2187	v06	m12	2011-12-19	SIEMENS	Verio	3	2D	1305.83	1110.76	195.074	581.827	528.616	3.4128	3.4776	6.8904	235.195	690.606	584.7	0.3132	1510.81		2020-09-02 13:51:42.0
ADNI2	2190	v06	m12	2012-02-27	SIEMENS	TrioTim	3	2D	1185.15	861.791	323.354	480.312	379.22	2.8248	3.1632	5.988	389.13	580.069	420.845	2.2584	1392.3		2020-09-02 13:51:42.0
ADNIGO	2190	nv	m03	2011-03-04	SIEMENS	TrioTim	3	2D	1150.09	856.339	293.752	469.744	384.486	2.8728	3.1332	6.006	339.252	561.11	426.478	2.1096	1328.95		2020-09-02 13:51:42.0
ADNI2	2190	v11	m24	2013-03-19	SIEMENS	TrioTim	3	2D	1213.41	878.545	334.865	494.167	381.912	2.8092	2.7396	5.5488	397.294	596.071	422.383	2.466	1418.21		2020-09-02 13:51:42.0
ADNIGO	2190	nv	m06	2011-06-13	SIEMENS	TrioTim	3	2D	1183.07	870.722	312.346	482.596	385.724	2.9148	3.2052	6.12	369.248	581.276	428.956	2.4024	1381.88		2020-09-02 13:51:42.0
ADNIGO	2190	nv	scmri	2010-12-09	SIEMENS	TrioTim	3	2D	1147.8	865.014	282.786	467.94	394.94	2.9232	3.126	6.0492	328.362	558.194	439.636	2.1336	1328.33		2020-09-02 13:51:42.0
ADNIGO	2191	nv	scmri	2011-01-07	SIEMENS	TrioTim	3	2D	1284.3	1038.81	245.485	533.604	503.624	3.5076	3.6264	7.134	291.778	609.904	563.324	1.5864	1466.59		2020-09-02 13:51:42.0
ADNI2	2191	v06	m12	2012-03-09	SIEMENS	TrioTim	3	2D	1338.23	1050.69	287.532	550.829	498.251	3.5784	3.7872	7.3656	343.794	632.929	552.715	1.614	1531.05		2020-09-02 13:51:42.0
ADNI2	2191	v11	m24	2013-03-22	SIEMENS	TrioTim	3	2D	1356.46	1056.48	299.978	567.31	487.666	3.4176	3.4872	6.9048	358.448	654.385	544.208	1.5036	1558.55		2020-09-02 13:51:42.0
ADNIGO	2191	nv	m03	2011-04-01	SIEMENS	TrioTim	3	2D	1286.27	1039.39	246.882	531.739	505.514	3.5616	3.6504	7.212	292.688	605.726	564.774	2.1324	1465.32		2020-09-02 13:51:42.0
ADNI2	2191	v31	m48	2015-04-03	SIEMENS	TrioTim	3	2D	1325.03	1038.19	286.844	550.529	486.175	3.49594	3.59072	7.08666	346.196	636.555	538.019	1.48568	1522.26		2020-09-02 13:51:42.0
ADNI2	2191	v21	m36	2014-04-21	SIEMENS	TrioTim	3	2D	1318.22	1043.02	275.201	547.007	494.246	3.4656	3.5388	7.0044	337.358	627.042	548.784	1.7628	1514.95		2020-09-02 13:51:42.0
ADNIGO	2191	nv	m06	2011-07-08	SIEMENS	TrioTim	3	2D	1317.35	1053.95	263.401	551.065	501.186	3.5688	3.702	7.2708	317.839	631.913	559.456	1.6956	1510.9		2020-09-02 13:51:42.0
ADNIGO	2192	nv	scmri	2010-12-08	SIEMENS	TrioTim	3	2D	880.368	731.314	149.054	383.827	337.426	2.7396	2.7192	5.4588	187.782	471.742	379.21	10.0608	1048.79		2020-09-02 13:51:42.0
ADNI2	2193	v06	m12	2012-05-07	SIEMENS	Verio	3	2D	1132.52	847.198	285.319	458.39	386.099	2.17312	2.2759	4.44902	338.725	551.33	420.676	2.70839	1313.44		2020-09-02 13:51:42.0
ADNIGO	2193	nv	m06	2011-07-25	SIEMENS	Verio	3	2D	1101.57	832.609	268.964	439.764	389.366	2.1948	2.4504	4.6452	311.215	524.809	427.604	3.4788	1267.11		2020-09-02 13:51:42.0
ADNIGO	2193	nv	scmri	2010-12-02	SIEMENS	Verio	3	2D	1080.77	831.802	248.97	427.07	400.801	2.3748	2.478	4.8528	289.105	505.186	444.078	3.93	1242.3		2020-09-02 13:51:42.0
ADNIGO	2194	nv	m03	2011-02-18	SIEMENS	Verio	3	2D	1064.31	781.112	283.202	434.017	342.753	2.72975	2.81117	5.54092	330.016	531.872	378.412	4.3409	1244.64		2020-09-02 13:51:42.0
ADNIGO	2194	nv	m06	2011-06-17	SIEMENS	Verio	3	2D	1052.22	773.687	278.534	427.032	341.916	2.8352	2.73108	5.56628	330.838	525.156	377.798	4.73868	1238.53		2020-09-02 13:51:42.0
ADNIGO	2194	nv	scmri	2010-11-15	SIEMENS	Verio	3	2D	1019.45	763.13	256.316	400.61	358.1	2.79	2.7444	5.5344	296.644	490.225	397.82	4.4196	1189.11		2020-09-02 13:51:42.0
ADNIGO	2195	nv	m03	2011-02-21	SIEMENS	TrioTim	3	2D	1310.8	1011.58	299.22	515.982	493.433	3.5088	3.7836	7.2924	345.35	616.42	548.32	2.1696	1512.26		2020-09-02 13:51:42.0
ADNIGO	2195	nv	m06	2011-06-13	SIEMENS	TrioTim	3	2D	1382.04	1036.84	345.209	545.794	489.037	3.5964	3.8124	7.4088	392.068	648.644	543.606	2.0052	1586.32		2020-09-02 13:51:42.0
ADNIGO	2195	nv	scmri	2010-11-19	SIEMENS	TrioTim	3	2D	1309.56	1005.97	303.588	520.612	483.782	3.534	3.8412	7.3752	350.095	620.276	538.194	1.5792	1510.14		2020-09-02 13:51:42.0
ADNI2	2195	v11	m24	2012-12-05	SIEMENS	TrioTim	3	2D	1366.17	1005.22	360.943	524.027	478.565	3.49594	3.83766	7.3336	417.794	635.358	532.239	2.6323	1588.02		2020-09-02 13:51:42.0
ADNI2	2195	v21	m36	2013-12-05	SIEMENS	TrioTim	3	2D	1384.76	990.568	394.194	531.12	456.671	3.53732	3.71886	7.25618	450.716	646.843	505.708	2.77646	1606.04		2020-09-02 13:51:42.0
ADNI2	2195	v06	m12	2011-12-13	SIEMENS	TrioTim	3	2D	1380.27	1027.5	352.776	524.982	500.294	3.5376	3.8424	7.38	409.835	639.864	552.002	2.2212	1603.92		2020-09-02 13:51:42.0
ADNI2	2195	v31	m48	2014-12-16	SIEMENS	TrioTim	3	2D	1367.66	969.194	398.464	501.494	463.808	3.44522	3.67481	7.12003	459.04	611.933	514.484	3.89239	1589.35		2020-09-02 13:51:42.0
ADNIGO	2196	nv	m03	2011-02-23	SIEMENS	TrioTim	3	2D	1061.14	794.797	266.344	448.619	340.301	3.0612	3.2052	6.2664	310.444	543.914	384.044	5.8776	1244.28		2020-09-02 13:51:42.0
ADNIGO	2196	nv	m06	2011-06-06	SIEMENS	TrioTim	3	2D	1057.03	799.478	257.556	460.334	332.508	3.03275	3.21429	6.24705	301.959	564.263	372.459	6.63548	1245.32		2020-09-02 13:51:42.0
ADNIGO	2196	nv	scmri	2010-11-22	SIEMENS	TrioTim	3	2D	1012.02	779.95	232.069	437.552	336.878	3.0156	3.2772	6.2928	274.367	532.403	379.488	5.5188	1191.78		2020-09-02 13:51:42.0
ADNI2	2196	v11	m24	2012-11-28	SIEMENS	TrioTim	3	2D	1067.51	793.249	274.261	456.678	329.027	2.954	3.1916	6.1456	322.25	552.741	373.282	7.54451	1255.82		2020-09-02 13:51:42.0
ADNI2	2196	v06	m12	2011-12-07	SIEMENS	TrioTim	3	2D	1076.53	800.81	275.718	466.207	327.227	3	3.1752	6.1752	321.83	563.689	371.621	7.3764	1264.52		2020-09-02 13:51:42.0
ADNIGO	2199	nv	scmri	2010-11-29	SIEMENS	TrioTim	3	2D	1350.14	1004.34	345.797	529.024	468.259	3.738	3.8364	7.5744	384.872	610.222	516.857	7.0596	1519.01		2020-09-02 13:51:42.0
ADNI2	2200	v06	m12	2012-01-05	GE MEDICAL SYSTEMS	Signa HDxt	3	2D	1118.52	889.986	228.53	482.659	397.303	3.06215	3.12527	6.18742	275.226	583.024	448.204	10.0256	1316.48		2020-09-02 13:51:42.0
ADNI2	2200	v11	m24	2013-01-25	GE MEDICAL SYSTEMS	Signa HDxt	3	2D	1115.64	870.402	245.24	467.661	390.925	3.13518	3.07948	6.21465	287.62	572.312	438.746	11.8203	1310.5		2020-09-02 13:51:42.0
ADNI2	2200	v21	m36	2014-01-31	GE MEDICAL SYSTEMS	Signa HDxt	3	2D	1107.62	876.573	231.046	486.759	380.572	3.08088	3.10357	6.18446	271.483	586.498	426.778	9.24264	1294		2020-09-02 13:51:42.0
ADNIGO	2200	nv	m03	2011-02-22	GE MEDICAL SYSTEMS	Signa HDxt	3	2D	1112.2	891.384	220.819	478.336	404.722	3.04853	3.0671	6.11563	259.296	581.618	454.847	8.32499	1304.09		2020-09-02 13:51:42.0
ADNIGO	2200	nv	scmri	2010-11-22	GE MEDICAL SYSTEMS	Signa HDxt	3	2D	1090.87	879.504	211.366	476.72	395.73	2.98046	3.06215	6.04261	250.894	582.269	445.111	7.05383	1285.33		2020-09-02 13:51:42.0
ADNI2	2200	v31	m48	2014-12-09	GE MEDICAL SYSTEMS	Signa HDxt	3	2D	1119.37	876.862	242.503	492.053	372.597	3.0213	2.89134	5.91265	287.478	600.811	414.722	12.2127	1315.22		2020-09-02 13:51:42.0
ADNIGO	2201	nv	scmri	2011-01-03	GE MEDICAL SYSTEMS	Signa HDxt	3	2D	1147.74	898.778	248.966	486.591	409.096	3.30722	3.17726	6.48448	294.022	565.947	454.28	3.09062	1317.34		2020-09-02 13:51:42.0
ADNI2	2201	v11	m24	2013-01-15	GE MEDICAL SYSTEMS	Signa HDxt	3	2D	1178.02	918.761	259.254	492.492	423.44	3.11042	3.03863	6.14905	302.707	566.688	474.784	2.82822	1347.01		2020-09-02 13:51:42.0
ADNI2	2201	v06	m12	2012-01-19	GE MEDICAL SYSTEMS	Signa HDxt	3	2D	1185.07	921.489	263.579	496.114	421.982	3.34188	3.1426	6.48448	310.026	571.931	472.301	3.39262	1357.65		2020-09-02 13:51:42.0
ADNI2	2201	v31	m48	2015-02-03	GE MEDICAL SYSTEMS	Signa HDxt	3	2D	1163.27	900.696	262.571	487.392	410.002	3.09928	3.03368	6.13296	307.329	563.461	457.047	3.30227	1331.14		2020-09-02 13:51:42.0
ADNI2	2201	v21	m36	2014-02-04	GE MEDICAL SYSTEMS	Signa HDxt	3	2D	1179.36	917.194	262.164	490.797	423.594	3.23048	3.16364	6.39412	304.361	568.126	470.659	2.80346	1345.95		2020-09-02 13:51:42.0
ADNIGO	2201	nv	m03	2011-03-22	GE MEDICAL SYSTEMS	Signa HDxt	3	2D	1142.54	910.035	232.507	478.458	428.008	3.29113	3.16983	6.46096	278.106	555.368	476.003	3.56962	1313.05		2020-09-02 13:51:42.0
ADNIGO	2201	nv	m06	2011-07-11	GE MEDICAL SYSTEMS	Signa HDxt	3	2D	1161.8	915.875	245.922	482.319	430.176	3.1983	3.15622	6.35452	294.038	561.98	476.158	3.37901	1335.55		2020-09-02 13:51:42.0
ADNI3	2201	init	m84	2017-10-06	SIEMENS	Prisma	3	3D	1169.64	886.46	283.177	497.575	388.757	3.3371	3.05545	6.39254	331.029	574.723	429.55	0.128145	1335.43		2020-09-02 13:51:42.0
ADNI2	2205	v06	m12	2012-01-10	SIEMENS	Verio	3	2D	1344.64	1030.8	313.84	524.644	454.55	2.3784	2.9772	5.3556	366.749	628.189	503.308	51.6036	1549.85		2020-09-02 13:51:42.0
ADNIGO	2205	nv	m03	2011-03-01	SIEMENS	Verio	3	2D	1332.57	1026.8	305.776	511.992	465.766	2.502	3.1596	5.6616	372.76	620.912	515.257	49.044	1557.97		2020-09-02 13:51:42.0
ADNIGO	2205	nv	m06	2011-06-16	SIEMENS	Verio	3	2D	1312.86	1017.08	295.788	504.997	462.128	2.3088	3.0516	5.3604	351.667	611.543	511.151	49.95	1524.31		2020-09-02 13:51:42.0
ADNIGO	2205	nv	scmri	2010-11-30	SIEMENS	Verio	3	2D	1290.33	1007.87	282.458	495.511	464.52	2.49	3.1392	5.6292	329.132	594.516	518.232	47.8416	1489.72		2020-09-02 13:51:42.0
ADNI2	2205	v11	m24	2012-12-17	SIEMENS	Verio	3	2D	1338.7	1018.18	320.524	515.599	444.937	2.3592	3.054	5.4132	375.839	622.342	494.42	57.6396	1550.24		2020-09-02 13:51:42.0
ADNI2	2208	v06	m12	2012-01-06	SIEMENS	Verio	3	2D	1165.93	920.429	245.501	490.661	425.123	3.9252	3.8352	7.7604	299.227	598.358	480.082	4.6452	1382.31		2020-09-02 13:51:42.0
ADNI2	2208	v11	m24	2013-01-10	SIEMENS	Verio	3	2D	1158.49	910.703	247.786	486.307	420.898	3.7704	3.744	7.5144	303.251	596.888	470.593	3.498	1374.23		2020-09-02 13:51:42.0
ADNIGO	2208	nv	m03	2011-03-02	SIEMENS	Verio	3	2D	1153.51	916.284	237.223	494.131	417.96	3.9684	3.8796	7.848	297.793	602.592	469.855	4.1928	1374.43		2020-09-02 13:51:42.0
ADNIGO	2208	nv	m06	2011-06-29	SIEMENS	Verio	3	2D	1170.72	927.536	243.184	500.659	423.119	4.0008	3.8232	7.824	294.985	613.961	471.552	3.7584	1384.26		2020-09-02 13:51:42.0
ADNIGO	2208	nv	scmri	2010-12-01	SIEMENS	Verio	3	2D	1108.45	891.965	216.486	467.708	419.996	3.9	3.8316	7.7316	266.472	565.424	475.795	4.26	1311.95		2020-09-02 13:51:42.0
ADNI2	2208	v31	m48	2014-12-01	SIEMENS	Verio	3	2D	1175.89	915.446	260.443	495.391	415.602	3.7848	3.744	7.5288	322.213	606.707	464.078	4.4532	1397.45		2020-09-02 13:51:42.0
ADNI2	2208	v21	m36	2013-12-19	SIEMENS	Verio	3	2D	1181.96	915.991	265.97	489.42	421.765	3.876	3.7272	7.6032	324.498	598.211	470.995	4.806	1398.51		2020-09-02 13:51:42.0
ADNIGO	2210	nv	scmri	2011-01-04	SIEMENS	Verio	3	2D	1166.89	881.083	285.808	486.946	367.986	2.5272	2.682	5.2092	336.139	577.782	403.639	26.1516	1343.71		2020-09-02 13:51:42.0
ADNI2	2210	v06	m12	2012-02-24	SIEMENS	Verio	3	2D	1247.65	916.716	330.938	533.462	353.477	2.5152	2.6844	5.1996	400.399	624.516	390.187	29.7768	1444.88		2020-09-02 13:51:42.0
ADNI2	2210	v21	m36	2014-04-26	SIEMENS	Verio	3	2D	1213.55	891.598	321.951	522.123	339.124	2.57043	2.60258	5.17301	397.307	614.225	375.703	30.3514	1417.59		2020-09-02 13:51:42.0
ADNIGO	2210	nv	m03	2011-05-10	SIEMENS	Verio	3	2D	1159.66	875.892	283.772	475.942	372.751	2.5548	2.6988	5.2536	337.034	563.862	412.561	27.1992	1340.66		2020-09-02 13:51:42.0
ADNIGO	2210	nv	m06	2011-08-09	SIEMENS	Verio	3	2D	1166.63	894.343	272.284	491.777	378.484	2.58024	2.7164	5.29664	322.923	587.939	413.524	24.0818	1348.47		2020-09-02 13:51:42.0
ADNI2	2213	v51	m72	2017-01-09	GE MEDICAL SYSTEMS	DISCOVERY MR750	3	2D	1108.84	744.387	364.449	427.139	284.586	2.60967	2.42146	5.03113	423.219	531.29	317.735	32.6616	1304.91		2020-09-02 13:51:42.0
ADNIGO	2213	nv	m03	2011-03-07	GE MEDICAL SYSTEMS	DISCOVERY MR750	3	2D	1074.11	788.095	286.015	418.363	347.012	2.92352	2.75767	5.68119	333.847	523.549	392.068	22.7198	1272.18		2020-09-02 13:51:42.0
ADNIGO	2213	nv	m06	2011-06-13	GE MEDICAL SYSTEMS	DISCOVERY MR750	3	2D	1118.07	851.522	266.543	426.798	400.877	2.90372	2.46309	5.36681	306.542	540.069	448.36	23.8474	1318.82		2020-09-02 13:51:42.0
ADNI2	2213	v06	m12	2011-12-01	GE MEDICAL SYSTEMS	DISCOVERY MR750	3	2D	1092.94	806.892	286.046	438.45	341.915	2.88392	2.77623	5.66015	340.326	545.087	388.762	26.5271	1300.7		2020-09-02 13:51:42.0
ADNIGO	2213	nv	scmri	2010-12-02	GE MEDICAL SYSTEMS	DISCOVERY MR750	3	2D	1066.6	787.051	279.548	431.327	331.051	2.96437	2.82822	5.79259	333.249	532.611	375.059	24.6729	1265.59		2020-09-02 13:51:42.0
ADNI2	2213	v11	m24	2012-12-10	GE MEDICAL SYSTEMS	DISCOVERY MR750	3	2D	1095.26	775.21	320.049	429.976	325.67	2.89258	2.60543	5.49801	368.559	525.988	367.99	19.5648	1282.1		2020-09-02 13:51:42.0
ADNI2	2213	v31	m48	2014-12-12	GE MEDICAL SYSTEMS	DISCOVERY MR750	3	2D	1088.11	774.832	313.273	409.201	342.621	2.78454	2.603	5.38754	378.735	513.116	387.036	23.0105	1301.9		2020-09-02 13:51:42.0
ADNI2	2213	v21	m36	2013-12-17	GE MEDICAL SYSTEMS	DISCOVERY MR750	3	2D	1095.22	767.473	327.751	413.034	334.742	2.78613	2.62399	5.41013	376.69	512.914	374.577	19.6973	1283.88		2020-09-02 13:51:42.0
ADNIGO	2216	nv	scmri	2011-02-01	GE MEDICAL SYSTEMS	Signa HDxt	3	2D	1427.72	1118.47	309.25	561	544.669	3.71072	3.75775	7.46848	361.824	662.393	619.63	12.7969	1656.64		2020-09-02 13:51:42.0
ADNI2	2216	v11	m24	2013-03-07	GE MEDICAL SYSTEMS	Signa HDxt	3	2D	1447.57	1098.53	349.045	553.145	528.573	3.582	3.70206	7.28405	405.807	658.67	603.638	16.8084	1684.92		2020-09-02 13:51:42.0
ADNI2	2216	v06	m12	2012-03-08	GE MEDICAL SYSTEMS	Signa HDxt	3	2D	1458.47	1106.76	351.716	551.929	541.089	3.58447	3.79984	7.38431	410.494	662.25	604.6	13.7376	1691.08		2020-09-02 13:51:42.0
ADNI2	2216	v31	m48	2015-03-17	GE MEDICAL SYSTEMS	Signa HDxt	3	2D	1455.34	1057.09	398.253	536.57	500.406	3.21191	3.7132	6.92511	454.417	649.747	560.556	20.1119	1684.83		2020-09-02 13:51:42.0
ADNI2	2216	v21	m36	2014-03-19	GE MEDICAL SYSTEMS	Signa HDxt	3	2D	1443.28	1073.45	369.831	524.609	528.641	3.57457	3.78994	7.36451	431.68	638.548	593.484	20.201	1683.91		2020-09-02 13:51:42.0
ADNIGO	2216	nv	m03	2011-04-28	GE MEDICAL SYSTEMS	Signa HDxt	3	2D	1436.09	1113.43	322.662	555.219	544.79	3.70329	3.73176	7.43506	378.168	659.157	616.407	13.4183	1667.15		2020-09-02 13:51:42.0
ADNIGO	2216	nv	m06	2011-09-08	GE MEDICAL SYSTEMS	Signa HDxt	3	2D	1391.48	1083.11	308.375	534.371	539.353	3.59932	3.83326	7.43258	362.715	645.079	603.565	9.38572	1620.74		2020-09-02 13:51:42.0
ADNI2	2219	v21	m48	2015-01-07	GE MEDICAL SYSTEMS	DISCOVERY MR750	3	2D	1379.69	1033.34	346.346	574.7	448.472	2.91115	3.54239	6.45353	411.361	670.555	503.591	10.168	1595.68		2020-09-02 13:51:42.0
ADNI3	2219	y3	m108	2020-01-27	GE MEDICAL SYSTEMS	DISCOVERY MR750	3	3D	1376.87	984.577	392.297	546.02	430.153	2.572	3.094	5.666	468.087	640.432	481.856	8.404	1598.78		2020-09-02 13:51:42.0
ADNI3	2219	y1	m84	2018-02-06	GE MEDICAL SYSTEMS	DISCOVERY MR750	3	3D	1376.12	991.068	385.054	568.574	414.399	2.724	3.38	6.104	457.529	665.664	461.036	8.095	1592.32		2020-09-02 13:51:42.0
ADNI3	2219	y2	m96	2019-02-07	GE MEDICAL SYSTEMS	DISCOVERY MR750	3	3D	1380.65	987.643	393.003	562.575	416.596	2.58401	3.12701	5.71102	463.605	663.545	459.038	8.47203	1594.66		2020-09-02 13:51:42.0
ADNIGO	2219	nv	m03	2011-03-03	GE MEDICAL SYSTEMS	Signa HDxt	3	2D	1330.58	1012.62	317.962	551.598	453.108	3.08443	3.82954	6.91397	380.301	644.382	511.14	7.9153	1543.74		2020-09-02 13:51:42.0
ADNI3	2219	init	m72	2017-04-19	GE MEDICAL SYSTEMS	DISCOVERY MR750	3	3D	1368.55	989.93	378.622	572.353	410.009	2.77	3.415	6.185	457.588	672.764	455.773	7.568	1593.69		2020-09-02 13:51:42.0
ADNIGO	2219	nv	m06	2011-05-09	GE MEDICAL SYSTEMS	Signa HDxt	3	2D	1351.64	1019.55	332.09	554.301	459.098	3.07081	3.81469	6.8855	398.019	648.166	511.561	6.154	1563.9		2020-09-02 13:51:42.0
ADNIGO	2219	nv	m12	2011-12-06	GE MEDICAL SYSTEMS	Signa HDxt	3	2D	1357.06	1038.41	318.65	578.739	453.447	3.06958	3.76147	6.83104	380.427	678.516	508.082	6.2196	1573.24		2020-09-02 13:51:42.0
ADNIGO	2219	nv	scmri	2010-12-07	GE MEDICAL SYSTEMS	Signa HDxt	3	2D	1311.88	1000.4	311.475	545.162	450.673	3.0869	3.74538	6.83228	371.565	635.614	504.945	4.56723	1516.69		2020-09-02 13:51:42.0
ADNI2	2219	v11	m36	2013-12-27	GE MEDICAL SYSTEMS	DISCOVERY MR750	3	2D	1359.34	1021	338.344	547.883	459.609	2.98046	3.66616	6.64662	399.472	635.979	520.758	13.5074	1569.72		2020-09-02 13:51:42.0
ADNI2	2219	v06	m24	2012-12-28	GE MEDICAL SYSTEMS	DISCOVERY MR750	3	2D	1365.26	1024.17	341.086	560.146	454.262	3.02749	3.71228	6.73976	410.597	658.675	508.866	9.76591	1587.9		2020-09-02 13:51:42.0
ADNI2	2220	v06	m12	2012-01-20	SIEMENS	TrioTim	3	2D	1268.28	941.153	327.124	507.258	423.786	3.174	3.168	6.342	380.852	606.511	475.422	10.1088	1472.89		2020-09-02 13:51:42.0
ADNI2	2220	v31	m48	2015-01-28	SIEMENS	TrioTim	3	2D	1275.98	924.125	351.851	509.936	398.545	3.13954	2.8352	5.97474	408.753	610.459	446.241	15.643	1481.1		2020-09-02 13:51:42.0
ADNI2	2220	v21	m36	2014-01-29	SIEMENS	TrioTim	3	2D	1284.78	938.225	346.551	511.112	414.004	3.22497	3.06879	6.29376	400.804	618.137	457.744	13.1081	1489.79		2020-09-02 13:51:42.0
ADNI2	2220	v11	m24	2013-02-07	SIEMENS	TrioTim	3	2D	1269.24	940.219	329.018	517.846	413.43	3.1656	3.078	6.2436	383.078	615.982	465.464	8.9436	1473.47		2020-09-02 13:51:42.0
ADNIGO	2220	nv	m03	2011-03-14	SIEMENS	TrioTim	3	2D	1204.54	913.703	290.84	479.318	427.256	3.1392	3.1212	6.2604	339.577	571.429	477.799	7.128	1395.93		2020-09-02 13:51:42.0
ADNI3	2220	y1	m96	2019-07-12	GE MEDICAL SYSTEMS	DISCOVERY MR750w	3	3D	1287.04	898.106	388.936	509.073	360.459	2.772	2.034	4.806	460.29	616.017	401.803	28.574	1506.68		2020-09-02 13:51:42.0
ADNI3	2220	init	m84	2018-07-16	GE MEDICAL SYSTEMS	DISCOVERY MR750w	3	3D	1295.69	900.441	395.245	519.55	358.778	3.047	2.385	5.432	462.108	625.148	399.397	22.113	1508.77		2020-09-02 13:51:42.0
ADNIGO	2220	nv	scmri	2010-12-14	SIEMENS	TrioTim	3	2D	1210.79	925.562	285.226	491.424	427.009	3.1428	3.12	6.2628	330.484	583.135	479.47	7.1292	1400.22		2020-09-02 13:51:42.0
ADNIGO	2225	nv	scmri	2011-01-27	SIEMENS	TrioTim	3	2D	1284.51	1038.9	245.608	547.87	488.587	3.7944	3.8616	7.656	294.307	647.35	549.608	2.4432	1493.71		2020-09-02 13:51:42.0
ADNI2	2225	v06	m12	2012-03-12	SIEMENS	TrioTim	3	2D	1322.88	1044.94	277.94	541.332	501.082	3.7188	3.7704	7.4892	332.161	642.01	563.622	2.5236	1540.32		2020-09-02 13:51:42.0
ADNI2	2225	v31	m48	2015-04-08	SIEMENS	TrioTim	3	2D	1326.89	1032.16	294.727	546.376	481.88	3.7728	3.8484	7.6212	346.118	648.494	544.66	3.9036	1543.18		2020-09-02 13:51:42.0
ADNI2	2225	v21	m36	2014-04-10	SIEMENS	TrioTim	3	2D	1319.76	1040.01	279.76	550.004	487.076	3.6156	3.7608	7.3764	332.677	652.063	549.546	2.9244	1537.21		2020-09-02 13:51:42.0
ADNI2	2225	v11	m24	2013-04-29	SIEMENS	TrioTim	3	2D	1325.69	1059.39	266.308	558.655	498.155	3.804	3.8892	7.6932	318.92	662.315	559.542	2.5764	1543.35		2020-09-02 13:51:42.0
ADNIGO	2225	nv	m03	2011-05-06	SIEMENS	TrioTim	3	2D	1283.82	1051.85	231.971	555.509	494.712	3.7956	3.8856	7.6812	279.982	655.542	558.74	1.6308	1495.89		2020-09-02 13:51:42.0
ADNIGO	2225	nv	m06	2011-08-08	SIEMENS	TrioTim	3	2D	1281.13	1035.87	245.266	551.843	482.118	3.8124	3.9228	7.7352	293.363	651.375	543.138	1.9056	1489.78		2020-09-02 13:51:42.0
ADNI2	2233	v06	m12	2012-01-05	Philips Medical Systems	Achieva	3	2D	1127.62	911.347	216.272	505.943	403.277	3.2076	3.1548	6.3624	266.506	597.766	454.853	2.1276	1321.25		2020-09-02 13:51:42.0
ADNI2	2233	v11	m24	2013-01-10	Philips Medical Systems	Achieva	3	2D	1124.84	898.739	226.097	496.153	401.075	3.2364	3.1812	6.4176	277.346	583.268	455.672	1.5108	1317.8		2020-09-02 13:51:42.0
ADNI3	2233	init	m96	2019-02-21	Philips Medical Systems	Achieva	3	3D	1133.72	902.419	231.306	525.733	373.783	3.297	3.012	6.309	282.918	631.051	412.344	2.903	1329.22		2020-09-02 13:51:42.0
ADNI2	2233	v21	m36	2014-02-27	Philips Medical Systems	Achieva	3	2D	1130.95	897.415	233.532	505.135	390.739	3.27	3.2244	6.4944	281.302	600.965	435.74	1.5408	1319.55		2020-09-02 13:51:42.0
ADNIGO	2233	nv	m03	2011-03-09	Philips Medical Systems	Achieva	3	2D	1087.57	882.652	204.918	472.712	407.994	3.2736	3.186	6.4596	254.239	562.578	459.52	1.9452	1278.28		2020-09-02 13:51:42.0
ADNIGO	2233	nv	m06	2011-06-13	Philips Medical Systems	Achieva	3	2D	1100.38	900.137	200.243	486.166	412.022	3.17425	3.11017	6.28442	254.711	579.982	463.15	1.94886	1299.79		2020-09-02 13:51:42.0
ADNIGO	2233	nv	scmri	2010-12-15	Philips Medical Systems	Achieva	3	2D	1092.91	890.957	201.949	482.579	406.523	3.2052	3.1488	6.354	250.27	572.378	458.94	1.8552	1283.44		2020-09-02 13:51:42.0
ADNI3	2234	y1	m96	2019-01-15	GE MEDICAL SYSTEMS	DISCOVERY MR750	3	3D	1078.35	809.279	269.067	460.313	347.51	2.92225	2.79099	5.71325	318.054	546.592	385.407	1.45501	1251.51		2020-09-02 13:51:42.0
ADNI3	2234	y2	m108	2020-01-15	GE MEDICAL SYSTEMS	DISCOVERY MR750	3	3D	1086.7	807.782	278.914	468.034	338.258	3.02793	2.70756	5.73549	327.898	554.534	374.964	1.48949	1258.89		2020-09-02 13:51:42.0
ADNI3	2234	init	m84	2018-01-17	GE MEDICAL SYSTEMS	DISCOVERY MR750	3	3D	1086.5	799.78	286.72	462.586	336.124	2.93271	2.80723	5.73994	344.251	549.337	371.07	1.06923	1265.73		2020-09-02 13:51:42.0
ADNI2	2234	v11	m24	2013-01-25	GE MEDICAL SYSTEMS	DISCOVERY MR750	3	2D	1061.73	831.425	230.306	427.728	402.493	3.03368	3.05967	6.09335	266.023	516.42	443.01	1.20431	1226.66		2020-09-02 13:51:42.0
ADNI2	2234	v41	m60	2016-02-25	GE MEDICAL SYSTEMS	DISCOVERY MR750	3	2D	1093.88	814.456	279.427	466.011	347.007	2.90619	3.00026	5.90646	329.89	552.688	385.098	1.43824	1269.11		2020-09-02 13:51:42.0
ADNIGO	2234	nv	m03	2011-03-11	GE MEDICAL SYSTEMS	DISCOVERY MR750	3	2D	1075.2	843.933	231.27	454.036	387.451	3.12032	3.18716	6.30748	270.562	530.019	437.324	2.44823	1240.35		2020-09-02 13:51:42.0
ADNIGO	2234	nv	m06	2011-06-20	GE MEDICAL SYSTEMS	DISCOVERY MR750	3	2D	1071.02	842.529	228.493	449.618	391.024	3.02873	3.21191	6.24064	269.767	526.75	441.673	1.8863	1240.08		2020-09-02 13:51:42.0
ADNIGO	2234	nv	scmri	2010-12-08	GE MEDICAL SYSTEMS	DISCOVERY MR750	3	2D	1065.63	847.582	218.05	449.592	395.666	3.18716	3.30722	6.49438	259.92	524.986	447.777	2.32322	1235.01		2020-09-02 13:51:42.0
ADNI2	2234	v31	m48	2014-12-09	GE MEDICAL SYSTEMS	DISCOVERY MR750	3	2D	1070.55	825.505	245.044	449.965	373.866	2.99655	3.21315	6.2097	288.96	525.655	422.742	1.67465	1239.03		2020-09-02 13:51:42.0
ADNI2	2234	v51	m72	2016-12-15	GE MEDICAL SYSTEMS	DISCOVERY MR750	3	2D	1090.29	810.876	279.418	461.227	348.188	2.93672	2.97409	5.91081	331.798	548.31	385.71	1.46168	1267.28		2020-09-02 13:51:42.0
ADNI2	2234	v21	m36	2013-12-18	GE MEDICAL SYSTEMS	DISCOVERY MR750	3	2D	1066.48	825.728	240.748	448.694	375.637	3.0015	3.2181	6.2196	284.11	524.312	423.997	1.3974	1233.82		2020-09-02 13:51:42.0
ADNI2	2234	v06	m12	2011-12-19	GE MEDICAL SYSTEMS	DISCOVERY MR750	3	2D	1088.19	847.96	240.228	446.464	399.229	3.08443	3.18345	6.26787	282.343	522.785	450.185	2.26752	1257.58		2020-09-02 13:51:42.0
ADNIGO	2237	nv	scmri	2011-01-13	GE MEDICAL SYSTEMS	Signa HDxt	3	2D	1111.12	883.405	227.719	455.076	427.672	2.83193	2.97427	5.8062	279.044	533.544	487.255	0.657236	1300.5		2020-09-02 13:51:42.0
ADNIGO	2237	nv	m03	2011-04-14	GE MEDICAL SYSTEMS	Signa HDxt	3	2D	1104.11	873.712	230.395	445.595	427.727	2.79356	3.0015	5.79506	280.208	525.003	486.129	0.391123	1291.73		2020-09-02 13:51:42.0
ADNI2	2238	v31	m48	2015-01-13	GE MEDICAL SYSTEMS	Signa HDxt	3	2D	1283.99	987.06	296.934	523.838	457.802	3.40376	3.72929	7.13305	363.793	606.904	513.895	5.42127	1490.01		2020-09-02 13:51:42.0
ADNI2	2238	v06	m12	2012-01-18	GE MEDICAL SYSTEMS	Signa HDxt	3	2D	1291.93	987.501	304.429	522.726	460.218	3.59685	3.79736	7.39421	375.982	609.771	510.465	4.56599	1500.78		2020-09-02 13:51:42.0
ADNI2	2238	v11	m24	2013-01-24	GE MEDICAL SYSTEMS	Signa HDxt	3	2D	1297.51	1029	268.511	555.987	466.901	3.44089	3.85925	7.30014	338.817	649.843	526.949	6.11563	1521.72		2020-09-02 13:51:42.0
ADNI3	2238	init	m84	2018-01-25	SIEMENS	Prisma	3	3D	1282.75	956.125	326.628	528.194	425.911	3.35178	3.63877	6.99055	398.97	611.18	477.486	2.01961	1489.66		2020-09-02 13:51:42.0
ADNI2	2238	v21	m36	2014-01-31	GE MEDICAL SYSTEMS	Signa HDxt	3	2D	1283.68	988.244	295.433	526.104	458.522	3.48298	3.83326	7.31623	364.199	615.157	507.599	3.61789	1490.57		2020-09-02 13:51:42.0
ADNIGO	2238	nv	m03	2011-03-02	GE MEDICAL SYSTEMS	Signa HDxt	3	2D	1283.92	1003.92	279.998	525.288	473.736	3.46936	3.84935	7.31871	350.373	611.662	529.132	4.92494	1496.09		2020-09-02 13:51:42.0
ADNI3	2238	nv	y1	2019-03-04	SIEMENS	Prisma	3	3D	1311.81	976.987	334.82	561.519	412.6	3.32508	3.4906	6.81569	416.065	651.63	460.199	2.86857	1530.76		2020-09-02 13:51:42.0
ADNIGO	2238	nv	m06	2011-08-04	GE MEDICAL SYSTEMS	Signa HDxt	3	2D	1274.49	1008.68	265.803	536.397	467.327	3.50031	3.82707	7.32737	348.472	635.218	518.617	4.97321	1507.28		2020-09-02 13:51:42.0
ADNIGO	2238	nv	scmri	2010-12-10	GE MEDICAL SYSTEMS	Signa HDxt	3	2D	1249.78	1027.86	221.919	525.91	496.938	3.51887	3.78251	7.30138	274.107	608.999	555.978	5.00786	1444.09		2020-09-02 13:51:42.0
ADNIGO	2239	nv	m03	2011-03-03	SIEMENS	TrioTim	3	2D	1090.41	896.077	194.332	459.048	434.761	3.2904	3.5268	6.8172	243.851	545.802	485.602	2.268	1277.52		2020-09-02 13:51:42.0
ADNI3	2239	y1	m84	2018-03-20	SIEMENS	Prisma_fit	3	3D	1174.5	904.662	269.839	517.155	384.283	3.17158	3.35845	6.53003	340.357	616.69	426.014	3.22364	1386.28		2020-09-02 13:51:42.0
ADNIGO	2239	nv	m06	2011-05-31	SIEMENS	TrioTim	3	2D	1090.73	882.114	208.613	457.537	422.292	3.3444	3.4572	6.8016	256.404	545.701	468.577	2.2848	1272.97		2020-09-02 13:51:42.0
ADNI3	2239	y2	m96	2019-06-03	SIEMENS	Prisma_fit	3	3D	1159.46	871.179	288.28	490.14	379.216	3.223	3.247	6.47	354.112	586.287	417.409	1.823	1359.63		2020-09-02 13:51:42.0
ADNI2	2239	v11	m24	2012-11-15	SIEMENS	TrioTim	3	2D	1130.1	893.304	236.792	481.074	409.745	3.2376	3.3972	6.6348	304.886	576.824	457.224	2.4852	1341.42		2020-09-02 13:51:42.0
ADNI2	2239	v31	m48	2014-11-18	SIEMENS	TrioTim	3	2D	1160	910.879	249.121	499.904	407.896	3.09816	3.253	6.35116	302.803	593.288	453.423	3.07947	1352.59		2020-09-02 13:51:42.0
ADNI2	2239	v21	m36	2013-11-25	SIEMENS	TrioTim	3	2D	1157.23	904.355	252.88	479.209	422.682	3.2292	3.3588	6.588	305.658	566.393	473.497	2.4636	1348.01		2020-09-02 13:51:42.0
ADNIGO	2239	nv	scmri	2010-12-03	SIEMENS	TrioTim	3	2D	1078.28	878.588	199.696	460.462	415.878	3.204	3.4368	6.6408	246.078	545.351	464.076	2.2488	1257.75		2020-09-02 13:51:42.0
ADNI2	2239	v06	m12	2011-12-06	SIEMENS	TrioTim	3	2D	1148.79	912.66	236.128	494.114	416.035	3.1992	3.3732	6.5724	285.572	586.55	463.272	2.5104	1337.91		2020-09-02 13:51:42.0
ADNI2	2240	v06	m12	2012-03-01	SIEMENS	TrioTim	3	2D	1335.28	994.462	340.814	515.55	467.803	3.336	3.4404	6.7764	387.979	628.993	508.001	11.1084	1536.08		2020-09-02 13:51:42.0
ADNIGO	2240	nv	m03	2011-03-11	SIEMENS	TrioTim	3	2D	1269.59	979.88	289.712	506.692	463.268	3.5076	3.6336	7.1412	332.536	606.16	511.706	9.9204	1460.32		2020-09-02 13:51:42.0
ADNIGO	2240	nv	m06	2011-06-15	SIEMENS	TrioTim	3	2D	1331.14	1012.33	318.81	550.656	451.374	3.5628	3.612	7.1748	372.923	660.348	499.42	10.2996	1542.99		2020-09-02 13:51:42.0
ADNIGO	2240	nv	scmri	2010-12-15	SIEMENS	TrioTim	3	2D	1271	987.254	283.742	514.48	462.662	3.54	3.672	7.212	323.808	615.952	510.566	10.1124	1460.44		2020-09-02 13:51:42.0
ADNI3	2245	y1	m84	2018-01-03	GE MEDICAL SYSTEMS	DISCOVERY MR750	3	3D	1099.75	864.119	235.63	477.773	369.798	3.46	3.355	6.815	283.806	573.495	404.893	16.548	1278.74		2020-09-02 13:51:42.0
ADNI3	2245	y3	m108	2020-01-07	GE MEDICAL SYSTEMS	DISCOVERY MR750	3	3D	1117.35	859.621	257.726	486.697	354.036	3.22	3.058	6.278	306.397	585.322	386.306	18.888	1296.91		2020-09-02 13:51:42.0
ADNI3	2245	y2	m96	2019-01-08	GE MEDICAL SYSTEMS	DISCOVERY MR750	3	3D	1112.51	872.274	240.235	489.407	364.957	3.222	2.836	6.058	288.481	586.704	401.094	17.91	1294.19		2020-09-02 13:51:42.0
ADNIGO	2245	nv	m12	2012-01-12	GE MEDICAL SYSTEMS	Signa HDxt	3	2D	1116.26	891.408	224.854	477.169	391.93	3.43718	3.49412	6.9313	266.614	574.935	428.424	22.3089	1292.28		2020-09-02 13:51:42.0
ADNI2	2245	v11	m36	2014-01-13	GE MEDICAL SYSTEMS	DISCOVERY MR750	3	2D	1117.57	884.237	233.337	470.815	387.718	3.49659	3.53991	7.03651	276.534	562.58	428.099	25.704	1292.92		2020-09-02 13:51:42.0
ADNI2	2245	v21	m48	2015-01-15	GE MEDICAL SYSTEMS	DISCOVERY MR750	3	2D	1105.16	889.209	215.947	472.767	389.394	3.38256	3.40792	6.79049	259.607	564.776	430.9	27.0485	1282.33		2020-09-02 13:51:42.0
ADNI2	2245	v06	m24	2013-01-22	GE MEDICAL SYSTEMS	DISCOVERY MR750	3	2D	1118.9	894.248	224.655	480.678	397.287	3.46317	3.4904	6.95358	266.801	572.093	440.468	16.2824	1295.64		2020-09-02 13:51:42.0
ADNI3	2245	init	m72	2017-02-01	GE MEDICAL SYSTEMS	DISCOVERY MR750	3	3D	1100.92	865.503	235.42	476.279	373.745	3.27577	3.2424	6.51817	283.233	570.564	410.616	15.4792	1279.89		2020-09-02 13:51:42.0
ADNI2	2245	v31	m60	2016-02-18	GE MEDICAL SYSTEMS	DISCOVERY MR750	3	2D	1106.08	869.593	236.483	483.345	354.626	3.35987	3.22371	6.58358	281.066	579.701	388.391	31.6231	1280.78		2020-09-02 13:51:42.0
ADNIGO	2245	nv	m03	2011-03-19	GE MEDICAL SYSTEMS	Signa HDxt	3	2D	1089.33	885.03	204.303	464.929	398.558	3.4607	3.44213	6.90283	244.358	553.439	444.393	21.5427	1263.73		2020-09-02 13:51:42.0
ADNIGO	2245	nv	m06	2011-06-06	GE MEDICAL SYSTEMS	Signa HDxt	3	2D	1077.52	872.8	204.717	466.668	384.951	3.40926	3.45865	6.86791	248.553	560.164	424.415	21.1804	1254.31		2020-09-02 13:51:42.0
ADNIGO	2245	nv	scmri	2010-12-14	GE MEDICAL SYSTEMS	Signa HDxt	3	2D	1096.26	879.253	217.01	475.077	380.13	3.3295	3.36663	6.69613	264.201	567.66	420.948	24.0454	1276.85		2020-09-02 13:51:42.0
ADNIGO	2247	nv	m03	2011-03-08	SIEMENS	TrioTim	3	2D	1319.26	1052.05	267.21	528.989	519.266	3.5844	3.6756	7.26	316.525	631.327	583.217	3.798	1534.87		2020-09-02 13:51:42.0
ADNI2	2247	v41	m60	2016-03-09	SIEMENS	TrioTim	3	2D	1354.28	1045.8	308.484	541.367	494.104	3.474	3.5724	7.0464	365.242	649.363	554.867	10.3272	1579.8		2020-09-02 13:51:42.0
ADNI2	2247	v06	m12	2012-04-26	SIEMENS	TrioTim	3	2D	1327.72	1048.64	279.083	529.06	515.573	3.4548	3.7692	7.224	331.163	636.968	577.686	4.0092	1549.83		2020-09-02 13:51:42.0
ADNIGO	2247	nv	m06	2011-08-16	SIEMENS	TrioTim	3	2D	1316.53	1057.87	258.66	536.823	517.448	3.44388	3.62676	7.07064	308.009	643.835	578.467	3.60406	1533.92		2020-09-02 13:51:42.0
ADNI2	2247	v11	m24	2013-10-25	SIEMENS	TrioTim	3	2D	1345.92	1060.2	285.722	537.369	518.451	3.41719	3.544	6.96118	331.989	646.681	578.247	4.38228	1561.3		2020-09-02 13:51:42.0
ADNIGO	2247	nv	scmri	2010-12-22	SIEMENS	TrioTim	3	2D	1281.59	1035.48	246.108	511.986	520.102	3.5268	3.6504	7.1772	289.129	607.748	587.228	3.39	1487.5		2020-09-02 13:51:42.0
ADNI2	2248	v11	m24	2013-02-11	SIEMENS	Verio	3	2D	991.985	725.638	266.347	394.774	324.672	2.874	2.9172	5.7912	315.402	491.179	366.468	6.192	1179.24		2020-09-02 13:51:42.0
ADNI2	2248	v06	m12	2012-03-20	SIEMENS	Verio	3	2D	1053.16	752.076	301.081	436.169	309.701	2.9784	2.9592	5.9376	366.935	540.278	349.637	6.2064	1263.06		2020-09-02 13:51:42.0
ADNIGO	2248	nv	m03	2011-05-04	SIEMENS	Verio	3	2D	1012.66	749.134	263.522	415.604	327.786	3.0288	3.0384	6.0672	318.078	507.715	377.515	5.7432	1209.05		2020-09-02 13:51:42.0
ADNIGO	2248	nv	m06	2011-07-12	SIEMENS	Verio	3	2D	1019.63	753.227	266.407	422.476	324.41	3.01006	3.00873	6.01879	314.281	520.139	366.553	6.34048	1207.31		2020-09-02 13:51:42.0
ADNIGO	2248	nv	scmri	2010-12-21	SIEMENS	Verio	3	2D	1002.55	746.504	256.045	417.811	321.91	3.024	3.0216	6.0456	304.645	510.96	368.395	6.7836	1190.78		2020-09-02 13:51:42.0
ADNI2	2249	v06	m24	2013-01-07	GE MEDICAL SYSTEMS	DISCOVERY MR750	3	2D	1457.23	1141.01	316.215	606.945	520.999	3.68101	3.89762	7.57863	371.786	720.702	591.461	13.0704	1697.02		2020-09-02 13:51:42.0
ADNI2	2249	v21	m48	2015-01-12	GE MEDICAL SYSTEMS	DISCOVERY MR750	3	2D	1457.54	1130.58	326.959	619.777	492.667	3.48298	3.72434	7.20731	390.152	748.683	553.162	18.139	1710.14		2020-09-02 13:51:42.0
ADNIGO	2249	nv	m03	2011-05-10	GE MEDICAL SYSTEMS	DISCOVERY MR750	3	2D	1389.21	1119.8	269.415	585.234	519.263	3.62655	3.78003	7.40659	324.688	701.704	588.339	15.3021	1630.03		2020-09-02 13:51:42.0
ADNIGO	2249	nv	m06	2011-07-11	GE MEDICAL SYSTEMS	DISCOVERY MR750	3	2D	1413.69	1118.11	295.584	602.425	506.015	3.582	3.74414	7.32614	353.944	718.908	572.48	9.66669	1655		2020-09-02 13:51:42.0
ADNIGO	2249	nv	scmri	2010-12-14	GE MEDICAL SYSTEMS	DISCOVERY MR750	3	2D	1408.89	1120.33	288.569	592.448	514.515	3.59685	3.73795	7.3348	343.342	710.546	578.112	13.3626	1645.36		2020-09-02 13:51:42.0
ADNIGO	2249	nv	m12	2011-12-30	GE MEDICAL SYSTEMS	DISCOVERY MR750	3	2D	1447.34	1121.33	326.005	610.749	492.178	3.72434	3.90628	7.63062	397.199	735.559	554.463	18.4199	1705.64		2020-09-02 13:51:42.0
ADNIGO	2263	nv	scmri	2011-01-18	SIEMENS	TrioTim	3	2D	1270.18	1005.07	265.11	560.888	437.316	3.5592	3.2532	6.8124	312.894	647.476	483.904	6.864	1451.14		2020-09-02 13:51:42.0
ADNI2	2263	v31	m48	2015-01-30	SIEMENS	TrioTim	3	2D	1299.68	1003.64	296.045	584.093	410.259	3.41452	3.16757	6.58209	351.83	683.515	449.239	9.30116	1493.88		2020-09-02 13:51:42.0
ADNI2	2263	v21	m36	2014-02-07	SIEMENS	TrioTim	3	2D	1299.23	994.962	304.271	570.399	417.764	3.40918	3.06212	6.4713	353.553	663.494	460.778	6.79833	1484.62		2020-09-02 13:51:42.0
ADNI2	2263	v06	m12	2012-02-24	SIEMENS	TrioTim	3	2D	1290.91	997.961	292.952	561.022	430.68	3.4848	3.156	6.6408	343.055	648.226	477.359	6.2628	1474.9		2020-09-02 13:51:42.0
ADNI2	2263	v11	m24	2013-03-01	SIEMENS	TrioTim	3	2D	1289.68	999.499	290.18	570.413	423.223	3.5052	3.1572	6.6624	340.854	663.784	466.309	5.8632	1476.81		2020-09-02 13:51:42.0
ADNI3	2263	init	m72	2017-04-04	SIEMENS	TrioTim	3	3D	1321.51	988.373	333.138	591.148	387.206	3.29839	3.02608	6.32447	395.274	696.181	420.769	10.0193	1522.24		2020-09-02 13:51:42.0
ADNI3	2263	y2	m96	2019-04-16	SIEMENS	TrioTim	3	3D	1316.68	961.968	354.717	588.813	362.481	3.21696	2.70305	5.92001	416.984	684.209	394.62	10.6734	1506.49		2020-09-02 13:51:42.0
ADNIGO	2263	nv	m03	2011-04-26	SIEMENS	TrioTim	3	2D	1265.19	1004.33	260.855	567.214	429.269	3.456	3.2808	6.7368	307.451	654.403	475.733	7.848	1445.43		2020-09-02 13:51:42.0
ADNIGO	2263	nv	m06	2011-08-23	SIEMENS	TrioTim	3	2D	1270.91	993.788	277.117	557.652	428.252	3.4008	3.2484	6.6492	328.325	645.779	474.769	7.884	1456.76		2020-09-02 13:51:42.0
ADNIGO	2264	nv	scmri	2011-02-03	SIEMENS	TrioTim	3	2D	1329.05	1046.55	282.5	553.686	482.072	3.7344	4.0356	7.77	332.711	663.655	543.022	10.7892	1550.18		2020-09-02 13:51:42.0
ADNI2	2264	v31	m48	2015-02-25	SIEMENS	TrioTim	3	2D	1359.79	1010.43	349.364	547.097	433.542	3.636	3.9552	7.5912	409.721	658.64	487.302	29.7888	1585.45		2020-09-02 13:51:42.0
ADNI2	2264	v06	m12	2012-02-28	SIEMENS	TrioTim	3	2D	1334.66	1019.72	314.936	535.892	471.107	3.606	3.9516	7.5576	371.622	640.697	534.347	12.7224	1559.39		2020-09-02 13:51:42.0
ADNI2	2264	v21	m36	2014-03-06	SIEMENS	TrioTim	3	2D	1353.09	1013.92	339.173	550.441	449.791	3.6372	3.9012	7.5384	397.861	662.706	504.049	13.6884	1578.3		2020-09-02 13:51:42.0
ADNI2	2264	v11	m24	2013-04-11	SIEMENS	TrioTim	3	2D	1379.35	1051.7	327.653	571.571	463.889	3.6612	3.69	7.3512	387.636	685.519	524.2	16.2372	1613.59		2020-09-02 13:51:42.0
ADNIGO	2264	nv	m03	2011-05-04	SIEMENS	TrioTim	3	2D	1326.19	1034.64	291.544	547.963	476.317	3.768	3.9744	7.7424	345.378	653.83	538.001	10.3632	1547.57		2020-09-02 13:51:42.0
ADNIGO	2264	nv	m06	2011-07-21	SIEMENS	TrioTim	3	2D	1351.29	1037.85	313.439	552.938	473.716	3.6792	4.074	7.7532	365.149	658.909	535.552	11.1984	1570.81		2020-09-02 13:51:42.0
ADNIGO	2270	nv	scmri	2011-01-12	SIEMENS	TrioTim	3	2D	1217.02	967.304	249.719	508.988	454.925	3.2028	3.2688	6.4716	299.556	597.446	507.847	3.3912	1408.24		2020-09-02 13:51:42.0
ADNIGO	2274	nv	scmri	2011-01-31	SIEMENS	TrioTim	3	2D	1613.25	1268.15	345.1	622.462	639.017	3.006	3.6	6.606	399.475	731.255	702.226	6.6684	1839.62		2020-09-02 13:51:42.0
ADNI2	2274	v31	m48	2015-02-03	SIEMENS	TrioTim	3	2D	1634.15	1233.88	400.277	627.815	599.619	2.75511	3.26635	6.02146	465.777	751.044	651.161	6.44327	1874.43		2020-09-02 13:51:42.0
ADNI2	2274	v11	m24	2013-02-06	SIEMENS	TrioTim	3	2D	1625.38	1243.86	381.517	612.913	625.042	2.9112	3.4716	6.3828	442.558	734.672	678.685	5.9076	1861.82		2020-09-02 13:51:42.0
ADNI2	2274	v06	m12	2012-02-16	SIEMENS	TrioTim	3	2D	1643.73	1276.94	366.792	638.922	630.738	2.97402	3.4599	6.43392	427.449	760.014	689.967	7.27754	1884.71		2020-09-02 13:51:42.0
ADNI2	2274	v21	m36	2014-02-20	SIEMENS	TrioTim	3	2D	1630.32	1233.13	397.188	611.915	613.128	2.7432	3.2904	6.0336	458.357	723.952	671.117	8.0904	1861.52		2020-09-02 13:51:42.0
ADNIGO	2274	nv	m03	2011-05-05	SIEMENS	TrioTim	3	2D	1625.44	1275.7	349.742	630.578	637.945	2.988	3.5112	6.4992	406.246	744.968	697.66	7.1724	1856.05		2020-09-02 13:51:42.0
ADNIGO	2274	nv	m06	2011-08-18	SIEMENS	TrioTim	3	2D	1607.44	1267.68	339.764	633.783	626.906	2.93131	3.43721	6.36852	401.527	748.022	685.494	6.98788	1842.03		2020-09-02 13:51:42.0
ADNIGO	2278	nv	scmri	2011-03-09	GE MEDICAL SYSTEMS	Signa HDxt	3	2D	1040.15	826.645	213.5	443.531	381.974	3.29608	3.64388	6.93996	264.09	524.722	439.616	1.13995	1229.57		2020-09-02 13:51:42.0
ADNIGO	2281	nv	scmri	2011-02-14	Philips Medical Systems	Achieva	3	2D	1064.68	784.44	280.238	418.663	364.633	2.8464	2.9652	5.8116	348.575	520.884	417.606	1.1436	1288.21		2020-09-02 13:51:42.0
ADNIGO	2284	nv	scmri	2011-02-10	GE MEDICAL SYSTEMS	Signa HDxt	3	2D	1140.42	885.607	254.816	467.712	408.173	3.34311	3.53001	6.87313	301.257	551.294	459.763	9.72238	1322.04		2020-09-02 13:51:42.0
ADNIGO	2284	nv	m03	2011-05-05	GE MEDICAL SYSTEMS	Signa HDxt	3	2D	1150.01	888.755	261.254	464.33	414.817	3.3295	3.50278	6.83228	307.209	551.605	464.121	9.60728	1332.54		2020-09-02 13:51:42.0
ADNI2	2284	v06	m12	2011-09-08	GE MEDICAL SYSTEMS	Signa HDxt	3	2D	1139.3	891.703	247.601	474.181	411.045	3.3394	3.52011	6.85951	287.885	558.201	460.155	6.47705	1312.72		2020-09-02 13:51:42.0
ADNIGO	2296	nv	scmri	2011-02-15	GE MEDICAL SYSTEMS	DISCOVERY MR750	3	2D	1254.2	1048.7	205.494	518.976	526.411	3.55848	3.65997	7.21845	250.618	620.456	580.526	3.31712	1454.92		2020-09-02 13:51:42.0
ADNIGO	2301	nv	scmri	2011-02-16	SIEMENS	TrioTim	3	2D	1193.19	950.972	242.214	478.572	472.214	3.822	4.0092	7.8312	294.481	570.121	527.299	0.186	1392.09		2020-09-02 13:51:42.0
ADNI2	2301	v21	m36	2014-02-26	SIEMENS	TrioTim	3	2D	1275.63	1008.38	267.251	530.837	477.33	3.8688	4.1148	7.9836	328.098	628.381	535.328	0.216	1492.02		2020-09-02 13:51:42.0
ADNI2	2301	v06	m12	2012-03-02	SIEMENS	TrioTim	3	2D	1276.83	1018.54	258.287	525.26	493.068	3.7308	4.176	7.9068	317.279	627.002	549.028	0.2124	1493.52		2020-09-02 13:51:42.0
ADNI2	2301	v31	m48	2015-03-04	SIEMENS	TrioTim	3	2D	1258.45	1004.12	254.324	528.421	475.333	3.62275	3.94845	7.57121	316.225	629.487	531.558	0.368415	1477.64		2020-09-02 13:51:42.0
ADNI2	2301	v11	m24	2013-03-15	SIEMENS	TrioTim	3	2D	1277.97	1011.85	266.125	526.585	485.069	3.8904	4.1772	8.0676	329.387	626.155	540.022	0.1956	1495.76		2020-09-02 13:51:42.0
ADNIGO	2301	nv	m03	2011-05-16	SIEMENS	TrioTim	3	2D	1217.68	983.846	233.831	488.626	494.924	3.7728	3.9816	7.7544	288.888	578.789	555.991	0.2964	1423.96		2020-09-02 13:51:42.0
ADNI3	2301	y2	m96	2019-08-05	SIEMENS	Prisma_fit	3	3D	1313.31	999.568	313.746	548.403	451.132	3.638	3.798	7.436	383.054	657.39	498.877	0.033	1539.35		2020-09-02 13:51:42.0
ADNI3	2301	init	m72	2017-08-11	SIEMENS	Prisma_fit	3	3D	1277.76	995.663	282.096	537.775	457.844	3.93	4.066	7.996	345.725	644.276	506.43	0.044	1496.47		2020-09-02 13:51:42.0
ADNIGO	2301	nv	m06	2011-08-30	SIEMENS	TrioTim	3	2D	1198.48	983.479	214.997	501.235	482.059	4.0536	4.11	8.1636	264.319	588.95	541.435	0.1848	1394.89		2020-09-02 13:51:42.0
ADNIGO	2304	nv	scmri	2011-02-24	SIEMENS	TrioTim	3	2D	1319.27	1080.59	238.682	537.816	538.979	3.762	3.9408	7.7028	279.78	630.828	603.517	3.7956	1517.92		2020-09-02 13:51:42.0
ADNI2	2304	v31	m48	2015-02-27	SIEMENS	TrioTim	3	2D	1360.03	1090.19	269.839	559.443	526.3	3.65479	3.95379	7.60858	316.349	665.362	584.394	4.44368	1570.55		2020-09-02 13:51:42.0
ADNI2	2304	v06	m12	2012-03-01	SIEMENS	TrioTim	3	2D	1370.35	1100.46	269.892	553.073	542.837	3.6828	3.9264	7.6092	309.068	651.127	605.89	4.5468	1570.63		2020-09-02 13:51:42.0
ADNI2	2304	v11	m24	2013-03-13	SIEMENS	TrioTim	3	2D	1374.41	1100.43	273.982	560.491	534.965	3.7104	4.0752	7.7856	313.943	662.873	594.65	4.9776	1576.44		2020-09-02 13:51:42.0
ADNI2	2304	v21	m36	2014-03-19	SIEMENS	TrioTim	3	2D	1374.55	1090.07	284.483	551.435	534.565	3.7068	3.8532	7.56	327.062	652.025	594.816	4.0656	1577.97		2020-09-02 13:51:42.0
ADNIGO	2304	nv	m03	2011-05-24	SIEMENS	TrioTim	3	2D	1341.5	1083.59	257.908	544.098	535.459	3.6624	3.9804	7.6428	303.858	638.686	598.549	4.0308	1545.12		2020-09-02 13:51:42.0
ADNI3	2304	y2	m96	2019-08-09	SIEMENS	Prisma_fit	3	3D	1392.87	1063.45	329.412	568.276	490.046	3.536	3.746	7.282	389.361	682.003	535.152	5.133	1611.65		2020-09-02 13:51:42.0
ADNI3	2304	y1	m84	2018-08-24	SIEMENS	Prisma_fit	3	3D	1396.84	1065.5	331.345	557.874	503.255	3.622	3.823	7.445	384.126	668.386	549.526	4.368	1606.41		2020-09-02 13:51:42.0
ADNI3	2304	init	m72	2017-09-05	SIEMENS	Prisma_fit	3	3D	1402.02	1085.14	316.877	577.644	503.524	3.599	3.877	7.476	369.774	696.163	546.361	3.971	1616.27		2020-09-02 13:51:42.0
ADNIGO	2304	nv	m06	2011-09-14	SIEMENS	TrioTim	3	2D	1331.91	1084.04	247.871	540.685	539.167	3.7092	4.0956	7.8048	291.479	636.586	601.195	4.1856	1533.45		2020-09-02 13:51:42.0
ADNIGO	2307	nv	scmri	2011-02-15	SIEMENS	TrioTim	3	2D	1180.89	892.447	288.44	463.764	406.162	2.8476	2.79	5.6376	340.724	557.78	460.254	22.5216	1381.28		2020-09-02 13:51:42.0
ADNI2	2307	v06	m12	2012-04-03	SIEMENS	TrioTim	3	2D	1228.48	911.294	317.19	485.638	396.845	2.8332	2.8992	5.7324	380.136	584.996	452.866	28.812	1446.81		2020-09-02 13:51:42.0
ADNIGO	2307	nv	m03	2011-05-12	SIEMENS	TrioTim	3	2D	1183.74	895.568	288.174	448.904	422.881	2.8524	2.772	5.6244	336.455	540.734	479.88	23.7828	1380.85		2020-09-02 13:51:42.0
ADNI2	2307	v11	m24	2013-06-27	SIEMENS	TrioTim	3	2D	1239.65	904.472	335.182	494.733	378.668	2.75377	2.78047	5.53424	393.085	596.207	429.536	31.071	1449.9		2020-09-02 13:51:42.0
ADNIGO	2307	nv	m06	2011-10-07	SIEMENS	TrioTim	3	2D	1178.17	889.142	289.031	450.114	413.725	2.832	2.8656	5.6976	341.258	546.074	469.382	25.3032	1382.02		2020-09-02 13:51:42.0
ADNIGO	2308	nv	scmri	2011-02-17	SIEMENS	TrioTim	3	2D	1015.19	787.324	227.867	447.156	338.548	2.6496	2.6328	5.2824	267.623	563.844	380.971	1.62	1214.06		2020-09-02 13:51:42.0
ADNI2	2308	v06	m12	2012-03-22	SIEMENS	TrioTim	3	2D	1068.61	796.106	272.503	459.536	334.844	2.6484	2.616	5.2644	327.845	581.407	375.103	1.7256	1286.08		2020-09-02 13:51:42.0
ADNI2	2308	v11	m24	2013-04-11	SIEMENS	TrioTim	3	2D	1080.09	809.288	270.805	473.1	334.67	2.67	2.7192	5.3892	317.202	597.193	374.413	1.518	1290.33		2020-09-02 13:51:42.0
ADNI2	2308	v41	m60	2016-05-02	SIEMENS	Verio	3	2D	1067.12	792.953	274.168	462.314	328.552	2.4516	2.5632	5.0148	334.369	586.032	367.112	2.0868	1289.6		2020-09-02 13:51:42.0
ADNI2	2308	v21	m36	2014-05-14	SIEMENS	Verio	3	2D	1069.93	801.149	268.783	455.656	344.375	2.5908	2.6136	5.2044	320.076	579.874	381.666	1.1184	1282.73		2020-09-02 13:51:42.0
ADNIGO	2308	nv	m03	2011-05-19	SIEMENS	TrioTim	3	2D	995.105	770.08	225.025	425.754	342.894	2.6172	2.6196	5.2368	266.67	539.162	387.196	1.4316	1194.46		2020-09-02 13:51:42.0
ADNI3	2308	y1	m96	2019-08-05	SIEMENS	Verio	3	3D	1060.22	780.199	280.022	491.736	286.503	2.21	2.359	4.569	337.85	624.974	315.961	1.96	1280.74		2020-09-02 13:51:42.0
ADNI3	2308	init	m72	2017-09-01	SIEMENS	Verio	3	3D	1066.45	776.683	289.77	484.05	291.541	2.523	2.512	5.035	350.988	613.512	323.719	1.092	1289.31		2020-09-02 13:51:42.0
ADNIGO	2308	nv	m06	2011-09-08	SIEMENS	TrioTim	3	2D	1024.7	789.446	235.255	447.009	341.099	2.67769	2.60961	5.2873	276.94	564.052	384.833	1.33751	1227.16		2020-09-02 13:51:42.0
ADNI3	2308	y1	m96	2018-11-08	SIEMENS	Verio	3	3D	1044.54	774.012	270.526	478.152	293.751	2.311	2.393	4.704	337.526	604.668	328.411	2.126	1272.73		2020-09-02 13:51:42.0
ADNIGO	2314	nv	scmri	2011-03-01	SIEMENS	TrioTim	3	2D	1362.2	1120.8	241.406	569.172	550.6	3.6072	3.9108	7.518	293.112	671.442	614.161	1.0248	1579.74		2020-09-02 13:51:42.0
ADNIGO	2315	nv	scmri	2011-03-08	SIEMENS	Verio	3	2D	1027.1	808.109	218.987	418.268	386.839	3.4272	3.4644	6.8916	265.358	494.506	424.776	3.0012	1187.64		2020-09-02 13:51:42.0
ADNI2	2315	v06	m12	2012-04-23	SIEMENS	Verio	3	2D	1090.83	836.881	253.945	458.165	375.857	3.5136	3.5688	7.0824	306.502	541.603	412.35	2.8596	1263.31		2020-09-02 13:51:42.0
ADNIGO	2315	nv	m03	2011-07-11	SIEMENS	Verio	3	2D	1056.83	821.292	235.534	438.973	379.49	3.4296	3.48	6.9096	285.87	518.052	416.448	2.8284	1223.2		2020-09-02 13:51:42.0
ADNI3	2315	init	m72	2017-09-25	SIEMENS	Prisma_fit	3	3D	1089.97	791.485	298.482	452.624	334.493	3.444	3.315	6.759	354.983	541.489	362.275	4.368	1263.12		2020-09-02 13:51:42.0
ADNIGO	2315	nv	m06	2011-10-18	SIEMENS	Verio	3	2D	1014.73	801.262	213.471	404.941	393.32	3.27035	3.41185	6.6822	263.017	487.055	425.935	3.00205	1179.01		2020-09-02 13:51:42.0
ADNIGO	2316	nv	scmri	2011-03-10	SIEMENS	Verio	3	2D	1191.05	915.671	275.375	465.428	435.941	3.1404	3.156	6.2964	321.245	560.821	487.675	14.3016	1384.04		2020-09-02 13:51:42.0
ADNI2	2316	v06	m12	2012-06-18	SIEMENS	Verio	3	2D	1269.91	938.942	330.964	502.91	417.84	2.9208	2.9076	5.8284	392.398	604.502	465.343	18.192	1480.44		2020-09-02 13:51:42.0
ADNIGO	2316	nv	m03	2011-07-11	SIEMENS	Verio	3	2D	1225.23	931.405	293.83	490.418	426.14	3.0516	3.198	6.2496	349.358	589.988	477.241	14.8464	1431.43		2020-09-02 13:51:42.0
ADNIGO	2316	nv	m06	2011-10-03	SIEMENS	Verio	3	2D	1223.53	930.157	293.371	491.945	423.283	3.0461	3.08214	6.12825	346.812	591.153	474.119	14.9288	1427.01		2020-09-02 13:51:42.0
ADNIGO	2324	nv	scmri	2011-03-25	Philips Medical Systems	GEMINI	3	2D	1034.67	826.052	208.621	436.423	387.065	3.1812	3.3768	6.558	267.222	509.737	431.35	2.5644	1210.87		2020-09-02 13:51:42.0
ADNI2	2324	v06	m12	2012-04-17	Philips Medical Systems	GEMINI	3	2D	1049.24	825.803	223.436	444.352	379.253	3.2316	3.258	6.4896	279.284	517.747	421.874	2.1984	1221.1		2020-09-02 13:51:42.0
ADNIGO	2324	nv	m03	2011-06-27	Philips Medical Systems	GEMINI	3	2D	1040.36	825.791	214.571	429.587	393.317	3.09	3.2184	6.3084	269.068	498.997	439.978	2.8872	1210.93		2020-09-02 13:51:42.0
ADNIGO	2324	nv	m06	2011-10-06	Philips Medical Systems	GEMINI	3	2D	1015.85	816.366	199.483	426.319	387.173	3.1524	3.2832	6.4356	251.044	498.874	429.9	2.874	1182.69		2020-09-02 13:51:42.0
ADNI2	2332	v06	m12	2012-02-17	GE MEDICAL SYSTEMS	SIGNA HDx	3	2D	1057.17	831.929	225.239	450.891	380.008	2.9557	2.99407	5.94978	267.299	533.656	426.326	1.02979	1228.31		2020-09-02 13:51:42.0
ADNI2	2332	v21	m36	2014-02-25	GE MEDICAL SYSTEMS	DISCOVERY MR750	3	2D	1055.61	827.527	228.082	452.115	375.064	2.96808	3.07948	6.04756	273.299	530.462	423.837	0.347803	1227.95		2020-09-02 13:51:42.0
ADNIGO	2332	nv	scmri	2011-03-08	GE MEDICAL SYSTEMS	SIGNA HDx	3	2D	991.621	811.728	179.893	429.066	381.546	3.01883	3.0671	6.08593	220.936	506.646	430.648	1.11643	1159.35		2020-09-02 13:51:42.0
ADNI2	2332	v11	m24	2013-03-18	GE MEDICAL SYSTEMS	DISCOVERY MR750	3	2D	1056.21	824.998	231.215	450.272	374.4	3.02378	3.09681	6.12058	277.219	528.89	423.017	0.325523	1229.45		2020-09-02 13:51:42.0
ADNI2	2332	v31	m48	2015-03-30	GE MEDICAL SYSTEMS	DISCOVERY MR750	3	2D	1043.18	827.777	215.407	448.875	378.288	3.01016	2.94209	5.95225	262.431	528.718	429.406	0.613915	1221.17		2020-09-02 13:51:42.0
ADNI3	2332	y1	m84	2018-04-11	GE MEDICAL SYSTEMS	DISCOVERY MR750	3	3D	1018.87	798.215	220.658	445.142	352.982	2.968	2.962	5.93	275.803	528.332	400.522	0.091	1204.75		2020-09-02 13:51:42.0
ADNI3	2332	y2	m96	2019-04-15	GE MEDICAL SYSTEMS	DISCOVERY MR750	3	3D	1022.3	796.444	225.857	447.805	348.538	2.785	2.805	5.59	271.831	530.873	393.191	0.101	1196		2020-09-02 13:51:42.0
ADNI3	2332	init	m72	2017-05-16	GE MEDICAL SYSTEMS	DISCOVERY MR750	3	3D	1035.58	799.9	235.683	447.223	352.637	2.84461	2.8673	5.71191	288.909	527.064	400.815	0.0400461	1216.83		2020-09-02 13:51:42.0
ADNIGO	2332	nv	m03	2011-06-06	GE MEDICAL SYSTEMS	SIGNA HDx	3	2D	1014.43	817.996	196.432	442.888	374.314	2.9359	2.99779	5.93369	240.42	521.577	423.866	0.794624	1186.66		2020-09-02 13:51:42.0
ADNIGO	2332	nv	m06	2011-09-07	GE MEDICAL SYSTEMS	SIGNA HDx	3	2D	988.39	796.615	191.776	418.926	376.833	2.96608	2.96742	5.9335	236.047	501.264	421.19	0.855652	1159.36		2020-09-02 13:51:42.0
ADNIGO	2333	nv	scmri	2011-03-24	SIEMENS	Verio	3	2D	1157.22	911.838	245.382	454.95	453.148	2.9052	3.1908	6.096	285.498	549.863	498.017	3.7404	1337.12		2020-09-02 13:51:42.0
ADNI2	2333	v06	m12	2012-04-28	SIEMENS	Verio	3	2D	1201.19	942.532	258.654	488.218	450.448	2.922	3.3072	6.2292	307.96	589.804	493.934	3.8664	1395.56		2020-09-02 13:51:42.0
ADNI2	2333	v21	m36	2014-04-29	SIEMENS	Verio	3	2D	1208.38	928.186	280.196	501.335	420.7	2.7516	3.0804	5.832	342.7	603.671	464.676	6.1512	1417.2		2020-09-02 13:51:42.0
ADNIGO	2333	nv	m03	2011-07-09	SIEMENS	Verio	3	2D	1191.31	942.7	248.608	475.862	463.397	2.8944	3.3312	6.2256	297.372	568.207	513.077	3.4404	1382.1		2020-09-02 13:51:42.0
ADNIGO	2333	nv	m06	2011-09-13	SIEMENS	Verio	3	2D	1175.01	931.657	243.354	479.136	449.409	2.93931	3.29038	6.22969	290.993	577.942	493.641	3.11151	1365.69		2020-09-02 13:51:42.0
ADNI3	2333	y2	m108	2019-12-20	SIEMENS	Verio	3	3D	1205.75	900.266	305.483	503.937	388.117	2.455	2.997	5.452	364.658	613.846	421.074	8.212	1407.79		2020-09-02 13:51:42.0
ADNI3	2333	init	m84	2017-12-21	SIEMENS	Verio	3	3D	1199.82	906.522	293.297	497.862	404.323	2.549	3.163	5.712	350.98	599.624	439.894	4.337	1394.84		2020-09-02 13:51:42.0
ADNI3	2333	y1	m96	2018-12-26	SIEMENS	Verio	3	3D	1200.35	891.929	308.419	490.279	396.034	2.44	3.001	5.441	364.554	599.816	427.708	5.616	1397.69		2020-09-02 13:51:42.0
ADNIGO	2336	nv	scmri	2011-03-20	GE MEDICAL SYSTEMS	Signa HDxt	3	2D	960.434	748.145	212.29	395.809	351.163	2.96065	3.02625	5.98691	258.899	466.995	392.116	1.17213	1119.18		2020-09-02 13:51:42.0
ADNIGO	2336	nv	m12	2012-03-26	GE MEDICAL SYSTEMS	Signa HDxt	3	2D	1029.6	765.647	263.95	423.259	341.118	2.87649	2.94333	5.81982	320.858	498.966	384.836	1.27115	1205.93		2020-09-02 13:51:42.0
ADNI2	2336	v21	m48	2015-04-14	GE MEDICAL SYSTEMS	DISCOVERY MR750	3	2D	1027.98	744.201	283.777	407.484	334.039	2.68588	2.77128	5.45716	342.323	485.231	375.064	2.68217	1205.3		2020-09-02 13:51:42.0
ADNI2	2336	v11	m36	2014-04-25	GE MEDICAL SYSTEMS	DISCOVERY MR750	3	2D	1028.75	750.431	278.318	405.766	342.566	2.76509	2.8245	5.5896	325.834	477.851	386.934	2.09919	1192.72		2020-09-02 13:51:42.0
ADNI2	2336	v06	m24	2013-05-02	GE MEDICAL SYSTEMS	DISCOVERY MR750	3	2D	1022.88	762.617	260.262	406.615	354.741	2.81336	2.94209	5.75545	315.513	482.004	397.371	1.26125	1196.15		2020-09-02 13:51:42.0
ADNI2	2336	v31	m60	2016-06-30	GE MEDICAL SYSTEMS	DISCOVERY MR750	3	2D	1036.49	736.002	300.483	416.44	316.609	2.6644	2.79255	5.45695	366.199	500.275	350.719	2.95407	1220.15		2020-09-02 13:51:42.0
ADNIGO	2336	nv	m03	2011-07-02	GE MEDICAL SYSTEMS	Signa HDxt	3	2D	1033.73	773.207	260.524	424.471	347.714	2.90372	2.95199	5.85571	308.229	500.925	388.217	1.02237	1198.39		2020-09-02 13:51:42.0
ADNIGO	2336	nv	m06	2011-10-25	GE MEDICAL SYSTEMS	Signa HDxt	3	2D	1028.54	765.688	262.852	412.905	351.466	2.88268	2.95447	5.83714	317.784	486.977	392.434	1.31695	1198.51		2020-09-02 13:51:42.0
ADNI2	2347	v06	m12	2012-03-28	GE MEDICAL SYSTEMS	SIGNA HDx	3	2D	1369.17	1075.72	293.446	550.622	521.739	3.29732	3.34806	6.64538	347.982	655.613	579.705	3.38396	1586.68		2020-09-02 13:51:42.0
ADNI2	2347	v11	m24	2013-04-01	GE MEDICAL SYSTEMS	DISCOVERY MR750	3	2D	1362.23	1035.88	326.344	560.275	473.294	3.31341	3.43223	6.74564	396.068	659.145	534.187	2.31332	1591.71		2020-09-02 13:51:42.0
ADNI2	2347	v21	m36	2014-04-07	GE MEDICAL SYSTEMS	DISCOVERY MR750	3	2D	1361.63	1016.95	344.674	549.455	465.083	3.21934	3.40624	6.62558	414.718	648.257	521.154	2.41481	1586.54		2020-09-02 13:51:42.0
ADNIGO	2347	nv	scmri	2011-04-08	GE MEDICAL SYSTEMS	SIGNA HDx	3	2D	1352.95	1040.38	312.564	554.541	481.91	3.30846	3.46194	6.77039	376.634	654.599	541.701	3.93227	1576.87		2020-09-02 13:51:42.0
ADNIGO	2347	nv	m03	2011-07-06	GE MEDICAL SYSTEMS	SIGNA HDx	3	2D	1446.45	1114.59	331.86	605.99	506	3.59347	3.6749	7.26837	408.549	714.216	572.956	2.60033	1698.32		2020-09-02 13:51:42.0
ADNIGO	2347	nv	m06	2011-10-18	GE MEDICAL SYSTEMS	SIGNA HDx	3	2D	1334.78	1027.14	307.642	543.675	481.006	3.32455	3.34559	6.67014	375.045	645.852	542.432	2.46556	1565.8		2020-09-02 13:51:42.0
ADNIGO	2351	nv	scmri	2011-05-13	Philips Medical Systems	Achieva	3	2D	1221.61	873.206	348.403	451.934	392.417	2.7252	3.138	5.8632	412.823	536.452	424.502	28.8552	1402.63		2020-09-02 13:51:42.0
ADNIGO	2357	nv	scmri	2011-04-20	Philips Medical Systems	Intera	3	2D	1426.5	1089.51	336.99	566.809	487.988	3.294	3.7152	7.0092	395.056	665.251	541.374	34.7172	1636.4		2020-09-02 13:51:42.0
ADNI2	2357	v31	m48	2015-05-12	Philips Medical Systems	Intera	3	2D	1450.31	1071.07	379.237	583.952	443.598	3.1788	3.45	6.6288	438.638	679.28	498.182	43.524	1659.63		2020-09-02 13:51:42.0
ADNI2	2357	v06	m12	2012-05-17	Philips Medical Systems	Intera	3	2D	1444.96	1095.03	349.931	570.852	488.38	3.249	3.5787	6.8277	411.587	671.397	539.83	35.7977	1658.61		2020-09-02 13:51:42.0
ADNI2	2357	v11	m24	2013-05-29	Philips Medical Systems	Intera	3	2D	1449.89	1085.54	364.35	581.962	472.66	3.2268	3.6192	6.846	420.571	680.178	527.658	30.9192	1659.33		2020-09-02 13:51:42.0
ADNIGO	2357	nv	m03	2011-07-15	Philips Medical Systems	Intera	3	2D	1407.71	1080.02	327.69	575.045	469.224	3.414	3.648	7.062	397.378	676.482	520.025	35.7468	1629.63		2020-09-02 13:51:42.0
ADNIGO	2357	nv	m06	2011-11-02	Philips Medical Systems	Intera	3	2D	1449.57	1090.31	359.26	574.114	480.307	3.3228	3.7104	7.0332	422.809	674.329	531.62	35.8932	1664.65		2020-09-02 13:51:42.0
ADNI2	2360	v31	m48	2015-05-20	GE MEDICAL SYSTEMS	DISCOVERY MR750	3	2D	1208.44	976.363	232.073	509.021	464.298	3.24038	3.38767	6.62805	281.245	595.939	521.668	3.04358	1401.9		2020-09-02 13:51:42.0
ADNI2	2360	v06	m12	2012-05-22	GE MEDICAL SYSTEMS	DISCOVERY MR750	3	2D	1206.38	974.928	231.453	513.717	457.104	3.34559	3.30846	6.65405	276.58	597.78	513.82	4.10679	1392.29		2020-09-02 13:51:42.0
ADNI2	2360	v11	m24	2013-05-29	GE MEDICAL SYSTEMS	DISCOVERY MR750	3	2D	1211.71	970.999	240.715	511.42	457.049	3.22677	3.3196	6.54636	288.323	594.238	513.469	2.53116	1398.56		2020-09-02 13:51:42.0
ADNIGO	2360	nv	m03	2011-08-04	GE MEDICAL SYSTEMS	DISCOVERY MR750	3	2D	1190.94	971.727	219.216	512.973	454.031	3.20502	3.40792	6.61295	267.4	600.676	510.564	4.72544	1383.37		2020-09-02 13:51:42.0
ADNIGO	2360	nv	m06	2011-11-21	GE MEDICAL SYSTEMS	DISCOVERY MR750	3	2D	1211.17	968.211	242.963	512.982	451.77	3.28618	3.43471	6.72089	295.461	597.003	508.817	3.45946	1404.74		2020-09-02 13:51:42.0
ADNIGO	2363	nv	scmri	2011-04-22	SIEMENS	Verio	3	2D	1322.63	1114.53	208.097	548.561	563.95	4.3536	4.452	8.8056	252.27	642.799	628.082	2.0196	1525.17		2020-09-02 13:51:42.0
ADNI2	2363	v21	m36	2014-05-01	SIEMENS	Verio	3	2D	1335.66	1108.83	226.826	560.766	545.522	4.27949	4.43967	8.71917	276.926	661.941	602.562	2.54287	1543.97		2020-09-02 13:51:42.0
ADNI2	2363	v06	m12	2012-05-03	SIEMENS	Verio	3	2D	1331.22	1134.97	196.249	563.464	569.135	4.4772	4.5444	9.0216	243.028	661.513	629.864	2.3736	1536.78		2020-09-02 13:51:42.0
ADNI2	2363	v11	m24	2013-05-07	SIEMENS	Verio	3	2D	1336.68	1121.87	214.812	562.804	557.224	4.3142	4.31286	8.62706	261.175	663.184	615.058	1.83674	1541.25		2020-09-02 13:51:42.0
ADNIGO	2363	nv	m03	2011-08-02	SIEMENS	Verio	3	2D	1338.45	1156.5	181.955	575.41	579.041	4.45836	4.45302	8.91138	225.905	683.869	636.284	2.04898	1548.11		2020-09-02 13:51:42.0
ADNIGO	2363	nv	m06	2011-11-15	SIEMENS	Verio	3	2D	1333.44	1127.8	205.643	567.65	558.372	4.3248	4.3584	8.6832	250.31	668.168	615.479	1.7772	1535.73		2020-09-02 13:51:42.0
ADNIGO	2367	nv	scmri	2011-04-27	GE MEDICAL SYSTEMS	Signa HDxt	3	2D	1494.21	1082.52	411.686	575.774	495.382	3.25276	4.08947	7.34223	466.39	677.739	541.758	11.3636	1697.25		2020-09-02 13:51:42.0
ADNI2	2367	v06	m12	2012-05-16	GE MEDICAL SYSTEMS	Signa HDxt	3	2D	1516.82	1095.55	421.271	584.836	496.852	3.37406	4.07709	7.45115	477.027	682.321	546.82	13.8626	1720.03		2020-09-02 13:51:42.0
ADNI2	2367	v31	m48	2015-05-19	GE MEDICAL SYSTEMS	Signa HDxt	3	2D	1495.44	1048.74	446.705	566.736	470.623	3.16117	3.68968	6.85085	507.068	670.679	514.208	11.3772	1703.33		2020-09-02 13:51:42.0
ADNI2	2367	v11	m24	2013-05-21	GE MEDICAL SYSTEMS	Signa HDxt	3	2D	1512.56	1077.54	435.024	589.888	473.848	3.18592	3.7986	6.98452	486.452	684.463	526.027	13.7995	1710.74		2020-09-02 13:51:42.0
ADNIGO	2367	nv	m03	2011-08-03	GE MEDICAL SYSTEMS	Signa HDxt	3	2D	1475.95	1089.63	386.32	567.673	509.825	3.43594	4.05233	7.48828	435.885	673.14	555.96	12.1347	1677.12		2020-09-02 13:51:42.0
ADNIGO	2367	nv	m06	2011-11-10	GE MEDICAL SYSTEMS	Signa HDxt	3	2D	1524.51	1106.68	417.824	610.769	488.049	3.39139	4.14145	7.53284	471.333	714.481	538.207	7.86579	1731.89		2020-09-02 13:51:42.0
ADNIGO	2370	nv	scmri	2011-05-06	GE MEDICAL SYSTEMS	Signa HDxt	3	2D	1111.51	835.901	275.609	461.204	372.06	2.33808	2.57201	4.91008	322.132	556.313	419.151	2.63761	1300.23		2020-09-02 13:51:42.0
ADNIGO	2373	nv	scmri	2011-05-02	Philips Medical Systems	Achieva	3	2D	997.991	754.054	243.937	412.602	340.631	2.07	2.0316	4.1016	285.983	487.104	384.644	0.8208	1158.55		2020-09-02 13:51:42.0
ADNI2	2373	v06	m12	2012-05-08	Philips Medical Systems	Achieva	3	2D	947.587	732.227	215.36	385.684	345.406	1.90081	1.90081	3.80162	261.735	463.843	386.561	1.13728	1113.28		2020-09-02 13:51:42.0
ADNI2	2373	v21	m36	2014-05-12	Philips Medical Systems	Achieva	3	2D	987.842	737.569	250.273	407.315	328.954	1.8672	1.7808	3.648	297.77	485.51	368.545	1.3008	1153.13		2020-09-02 13:51:42.0
ADNI2	2373	v11	m24	2013-05-14	Philips Medical Systems	Achieva	3	2D	994.573	743.662	250.912	401.51	340.703	1.9716	1.938	3.9096	298.056	477.871	381.538	1.4484	1158.91		2020-09-02 13:51:42.0
ADNI2	2373	v31	m48	2015-05-29	Philips Medical Systems	Achieva dStream	3	2D	989.428	720.756	268.672	410.894	308.147	1.776	1.68	3.456	324.035	491.944	341.747	1.7148	1159.44		2020-09-02 13:51:42.0
ADNI3	2373	y2	m96	2019-06-11	Philips Medical Systems	Achieva dStream	3	3D	990.667	712.291	278.376	410.381	300.117	1.552	1.405	2.957	336.806	494.685	333.451	1.793	1166.73		2020-09-02 13:51:42.0
ADNI3	2373	y1	m84	2018-06-14	Philips Medical Systems	Achieva dStream	3	3D	985.404	714.161	271.243	404.385	308.288	1.577	1.404	2.981	332.924	488.895	341.064	1.488	1164.37		2020-09-02 13:51:42.0
ADNI3	2373	init	m72	2017-06-29	Philips Medical Systems	Achieva dStream	3	3D	991.917	714.339	277.578	404.704	308.301	1.629	1.648	3.277	330.353	485.106	341.103	1.334	1157.9		2020-09-02 13:51:42.0
ADNIGO	2373	nv	m03	2011-08-01	Philips Medical Systems	Achieva	3	2D	987.137	738.578	248.559	402.796	334.808	1.93151	1.90748	3.839	299.262	476	377.585	0.974432	1153.82		2020-09-02 13:51:42.0
ADNIGO	2373	nv	m06	2011-11-01	Philips Medical Systems	Achieva	3	2D	999.394	756.774	242.62	409.513	345.984	2.07	2.04	4.11	284.936	485.378	387.809	1.2924	1159.42		2020-09-02 13:51:42.0
ADNIGO	2374	nv	scmri	2011-05-06	GE MEDICAL SYSTEMS	Signa HDxt	3	2D	1295.87	979.805	316.067	515.895	450.857	2.86659	2.93342	5.80001	378.692	617.762	517.655	13.0519	1527.16		2020-09-02 13:51:42.0
ADNI2	2374	v06	m12	2012-05-16	GE MEDICAL SYSTEMS	Signa HDxt	3	2D	1296.53	962.891	333.641	503.322	444.397	2.84183	2.87896	5.7208	392.444	599.057	511.8	15.1734	1518.47		2020-09-02 13:51:42.0
ADNI2	2374	v11	m24	2013-07-26	GE MEDICAL SYSTEMS	Signa HDxt	3	2D	1318.85	982.129	336.721	530.435	438.209	2.75643	2.65122	5.40765	396.597	640.14	495.892	13.4851	1546.11		2020-09-02 13:51:42.0
ADNI3	2374	y1	m84	2018-12-14	SIEMENS	Prisma	3	3D	1318.83	910.183	408.648	508.129	380.944	2.671	2.62	5.291	486.602	617.91	424.525	21.11	1550.15		2020-09-02 13:51:42.0
ADNIGO	2376	nv	scmri	2011-07-01	GE MEDICAL SYSTEMS	Signa HDxt	3	2D	1499.32	1089.66	409.663	589.576	487.062	2.80223	2.8505	5.65272	459.504	696.225	547.202	13.0209	1715.95		2020-09-02 13:51:42.0
ADNI2	2376	v11	m24	2013-07-15	GE MEDICAL SYSTEMS	Signa HDxt	3	2D	1494.43	1076.9	417.532	591.846	462.819	2.67598	2.77623	5.45221	474.227	707.441	513.612	22.2458	1717.53		2020-09-02 13:51:42.0
ADNI2	2376	v06	m12	2012-07-31	GE MEDICAL SYSTEMS	Signa HDxt	3	2D	1532.88	1114.83	418.046	623.609	470.442	2.84926	2.84431	5.69357	479.801	734.966	533.878	20.7828	1769.43		2020-09-02 13:51:42.0
ADNIGO	2376	nv	m03	2011-10-10	GE MEDICAL SYSTEMS	Signa HDxt	3	2D	1500.23	1091.19	409.043	606.469	466.109	2.81955	2.83317	5.65272	466.537	721	524.999	18.6118	1731.15		2020-09-02 13:51:42.0
ADNIGO	2376	nv	m06	2011-12-05	GE MEDICAL SYSTEMS	Signa HDxt	3	2D	1511.03	1100.02	411.012	600.091	478.197	2.89629	3.00521	5.90151	471.373	717.818	531.572	21.7346	1742.5		2020-09-02 13:51:42.0
ADNIGO	2378	nv	m06	2012-02-09	SIEMENS	Skyra	3	2D	1389.84	1119.92	269.92	595.508	522.78	3.8208	3.8628	7.6836	324.63	692.047	579.985	1.6356	1598.3		2020-09-02 13:51:42.0
ADNIGO	2378	nv	scmri	2011-05-26	SIEMENS	Skyra	3	2D	1371.9	1114.83	257.066	594.253	518.972	3.816	3.8028	7.6188	304.956	688.456	575.552	1.6056	1570.57		2020-09-02 13:51:42.0
ADNI2	2378	v06	m12	2012-06-26	SIEMENS	Skyra	3	2D	1382.29	1112.72	269.572	589.853	521.148	3.864	3.8976	7.7616	316.726	685.381	576.007	1.716	1579.83		2020-09-02 13:51:42.0
ADNI2	2378	v31	m48	2015-07-08	SIEMENS	Skyra	3	2D	1403.38	1119.42	283.967	596.585	520.958	3.843	3.83099	7.67399	337.142	701.77	571.475	1.87278	1612.26		2020-09-02 13:51:42.0
ADNI2	2378	v41	m60	2016-07-11	SIEMENS	Skyra	3	2D	1395.61	1111.4	284.208	591.812	517.555	3.7632	4.1544	7.9176	337.14	691.451	570.674	2.0364	1601.3		2020-09-02 13:51:42.0
ADNI2	2378	v11	m24	2013-07-17	SIEMENS	Skyra	3	2D	1402.41	1116.64	285.765	590.314	523.768	3.82164	3.88171	7.70335	335.992	685.009	578.944	2.55889	1602.5		2020-09-02 13:51:42.0
ADNIGO	2378	nv	m03	2011-09-08	SIEMENS	Skyra	3	2D	1384.16	1128.23	255.933	596.901	529.639	3.74422	3.76291	7.50713	301.365	695.155	583.961	1.68991	1582.17		2020-09-02 13:51:42.0
ADNI3	2379	init	m72	2017-05-03	SIEMENS	TrioTim	3	3D	1330.56	1035.62	294.941	554.55	479.368	3.958	3.913	7.871	349.891	673.048	533.578	1.705	1558.22		2020-09-02 13:51:42.0
ADNIGO	2379	nv	scmri	2011-05-13	SIEMENS	TrioTim	3	2D	1271.01	1033.82	237.193	509.305	522.202	4.044	3.9948	8.0388	283.219	617.42	586.487	2.3112	1489.44		2020-09-02 13:51:42.0
ADNI2	2379	v11	m24	2013-05-31	SIEMENS	TrioTim	3	2D	1352.45	1074.38	278.072	552.037	520.101	3.98182	3.95646	7.93829	325.48	664.71	578.143	2.24253	1570.58		2020-09-02 13:51:42.0
ADNI2	2379	v06	m12	2012-06-05	SIEMENS	TrioTim	3	2D	1344.52	1069.08	275.438	517.004	549.385	3.912	3.8808	7.7928	325.164	630.282	606.395	2.6904	1564.53		2020-09-02 13:51:42.0
ADNI3	2379	y2	m96	2019-06-05	SIEMENS	TrioTim	3	3D	1343.04	1026.88	316.161	564.061	462.081	3.769	3.583	7.352	374.584	685.643	510.091	0.738	1571.06		2020-09-02 13:51:42.0
ADNI2	2379	v31	m48	2015-08-14	SIEMENS	TrioTim	3	2D	1361.69	1047.08	314.605	581.069	463.169	3.8376	3.7764	7.614	374.584	699.704	518.543	2.8656	1595.7		2020-09-02 13:51:42.0
ADNIGO	2379	nv	m03	2011-08-23	SIEMENS	TrioTim	3	2D	1282.26	1052.97	229.288	529.292	521.92	4.0836	4.0872	8.1708	274.607	645.216	582.942	1.7592	1504.52		2020-09-02 13:51:42.0
ADNIGO	2379	nv	m06	2011-12-06	SIEMENS	TrioTim	3	2D	1344.31	1079.49	264.821	555.763	521.291	4.1304	4.104	8.2344	325.561	670.079	588.144	2.4324	1586.22		2020-09-02 13:51:42.0
ADNIGO	2380	nv	m06	2012-02-13	SIEMENS	Skyra	3	2D	1373.06	1118.6	254.459	557.168	555.43	3.3912	3.5136	6.9048	306.869	668.728	604.574	6.0012	1586.17		2020-09-02 13:51:42.0
ADNI2	2380	v51	m72	2017-05-05	SIEMENS	Skyra	3	2D	1413.62	1115.45	298.17	606.758	498.349	2.8352	3.21963	6.05483	361.449	721.298	542.272	10.341	1635.36		2020-09-02 13:51:42.0
ADNIGO	2380	nv	scmri	2011-06-01	SIEMENS	Skyra	3	2D	1348.94	1103.19	245.753	578.689	517.961	3.29972	3.61875	6.91847	297.294	683.392	570.804	6.53804	1558.03		2020-09-02 13:51:42.0
ADNI3	2380	y1	m96	2019-06-05	SIEMENS	Skyra	3	3D	1422.26	1095.99	326.272	586.457	503.715	2.767	2.81	5.577	390.949	700.55	544.116	5.82	1641.43		2020-09-02 13:51:42.0
ADNI3	2380	init	m84	2018-06-18	SIEMENS	Skyra	3	3D	1392.7	1084.41	308.285	583.624	495.345	2.75511	3.02474	5.77985	370.073	698.68	538.808	5.44214	1613		2020-09-02 13:51:42.0
ADNI2	2380	v06	m12	2012-07-31	SIEMENS	Skyra	3	2D	1362.11	1107.05	255.056	556.41	544.825	3.306	3.6516	6.9576	306.08	659.26	597.745	5.8188	1568.9		2020-09-02 13:51:42.0
ADNI2	2380	v11	m24	2013-08-12	SIEMENS	Skyra	3	2D	1410.96	1139.39	271.573	591.258	540.133	3.12352	3.57336	6.69689	323.229	702.801	596.761	8.00102	1630.79		2020-09-02 13:51:42.0
ADNI2	2380	v31	m48	2015-08-19	SIEMENS	Skyra	3	2D	1375.8	1108.01	267.797	580.055	518.795	3.1548	3.516	6.6708	321.5	684.439	573.629	9.1572	1588.73		2020-09-02 13:51:42.0
ADNIGO	2380	nv	m03	2011-09-08	SIEMENS	Skyra	3	2D	1349.34	1107.96	241.379	566.938	535.294	3.26235	3.62809	6.89044	296.243	666.332	593.18	5.72379	1561.48		2020-09-02 13:51:42.0
ADNIGO	2381	nv	scmri	2011-05-18	SIEMENS	Verio	3	2D	1313.37	1022.55	290.822	533.734	485.998	2.8968	2.8056	5.7024	353.804	641.28	548.994	2.8212	1546.9		2020-09-02 13:51:42.0
ADNI2	2381	v31	m48	2015-05-28	SIEMENS	Verio	3	2D	1361.35	1022.49	338.857	544.534	472.177	2.4372	2.2716	4.7088	414.576	659.426	532.28	5.7792	1612.06		2020-09-02 13:51:42.0
ADNI2	2381	v06	m12	2012-05-31	SIEMENS	Verio	3	2D	1372.74	1039.08	333.664	546.44	488.875	2.8236	2.6064	5.43	397.886	653.902	553.33	3.7644	1608.88		2020-09-02 13:51:42.0
ADNI2	2381	v11	m24	2013-06-20	SIEMENS	Verio	3	2D	1371.1	1044.79	326.309	557.821	483.029	2.65633	2.46545	5.12178	394.646	668.842	544.6	3.93644	1612.02		2020-09-02 13:51:42.0
ADNIGO	2381	nv	m03	2011-08-25	SIEMENS	Verio	3	2D	1309.03	1034.02	275.006	532.658	497.982	2.81117	2.69904	5.51021	334.342	640.341	559.001	3.38115	1537.07		2020-09-02 13:51:42.0
ADNIGO	2381	nv	m06	2011-12-08	SIEMENS	Verio	3	2D	1361.71	1056.5	305.214	563.944	489.236	2.8464	2.7972	5.6436	373.464	676.703	548.944	3.3204	1602.43		2020-09-02 13:51:42.0
ADNIGO	2382	nv	scmri	2011-06-21	SIEMENS	TrioTim	3	2D	1201.51	987.934	213.578	504.406	479.296	3.522	3.552	7.074	255.022	593.648	532.916	4.2324	1385.82		2020-09-02 13:51:42.0
ADNIGO	2389	nv	m06	2012-02-15	Philips Medical Systems	GEMINI	3	2D	1133.88	869.083	264.8	465.094	403.214	3.2784	3.2208	6.4992	322.86	546.066	453.923	0.7752	1323.62		2020-09-02 13:51:42.0
ADNIGO	2389	nv	scmri	2011-06-22	Philips Medical Systems	GEMINI	3	2D	1148.81	883.534	265.277	484.95	397.374	3.1956	3.23031	6.42591	326.339	567.04	448.135	1.2107	1342.72		2020-09-02 13:51:42.0
ADNIGO	2389	nv	m03	2011-09-14	Philips Medical Systems	GEMINI	3	2D	1147.97	882.113	265.86	494.226	386.882	3.1932	3.306	6.4992	324.643	580.502	435.658	1.0044	1341.81		2020-09-02 13:51:42.0
ADNI2	2389	v06	m12	2012-10-10	Philips Medical Systems	GEMINI	3	2D	1148.9	886.124	262.778	476.237	409.225	3.2256	3.276	6.5016	316.487	555.722	464.188	0.6624	1337.06		2020-09-02 13:51:42.0
ADNI3	2389	init	m72	2017-11-30	SIEMENS	Biograph_mMR	3	3D	1122.91	855.066	267.847	473.985	380.869	3.225	3.249	6.474	320.893	568.395	421.335	0.212	1310.84		2020-09-02 13:51:42.0
ADNIGO	2390	nv	m06	2012-02-02	GE MEDICAL SYSTEMS	DISCOVERY MR750	3	2D	1115.37	832.552	282.817	452.614	375.633	2.54106	2.81955	5.36062	326.158	535.911	418.119	4.30483	1284.49		2020-09-02 13:51:42.0
ADNIGO	2390	nv	scmri	2011-06-27	GE MEDICAL SYSTEMS	DISCOVERY MR750	3	2D	1065.44	808.484	256.952	432.416	371.208	2.62894	2.77252	5.40146	301.822	510.276	413.605	4.85934	1230.56		2020-09-02 13:51:42.0
ADNI2	2390	v11	m24	2013-07-10	GE MEDICAL SYSTEMS	DISCOVERY MR750	3	2D	1113.04	813.283	299.755	458.379	349.736	2.52992	2.74405	5.27398	349.37	544.255	386.972	5.16753	1285.76		2020-09-02 13:51:42.0
ADNI2	2390	v06	m12	2012-07-17	GE MEDICAL SYSTEMS	DISCOVERY MR750	3	2D	1114.74	825.218	289.522	447.683	373.096	2.59181	2.7589	5.35072	338.728	531.851	411.504	4.43974	1286.52		2020-09-02 13:51:42.0
ADNI2	2390	v31	m48	2015-07-20	GE MEDICAL SYSTEMS	DISCOVERY MR750	3	2D	1101.03	798.845	302.188	437.089	354.867	2.32935	2.59632	4.92567	350.138	521.39	394.683	6.88927	1273.1		2020-09-02 13:51:42.0
ADNIGO	2390	nv	m03	2011-09-28	GE MEDICAL SYSTEMS	DISCOVERY MR750	3	2D	1067.05	806.604	260.451	434.006	368.053	2.64998	2.80965	5.45964	309.383	513.081	411.582	4.54495	1238.59		2020-09-02 13:51:42.0
ADNIGO	2391	nv	scmri	2011-06-17	Philips Medical Systems	Achieva	3	2D	979.123	753.91	225.213	393.013	359.07	2.99271	2.90995	5.90266	282.573	469.718	397.418	1.82739	1151.54		2020-09-02 13:51:42.0
ADNI2	2391	v06	m12	2012-07-13	Philips Medical Systems	Achieva	3	2D	1051.62	785.754	265.871	447.022	336.367	3.0912	2.8992	5.9904	331.304	533.678	369.438	2.3652	1236.79		2020-09-02 13:51:42.0
ADNI2	2391	v11	m24	2013-08-09	Philips Medical Systems	Achieva	3	2D	1052.27	769.882	282.388	442.379	325.031	3.0756	2.844	5.9196	349.228	525.949	358.727	2.472	1236.38		2020-09-02 13:51:42.0
ADNIGO	2391	nv	m03	2011-09-19	Philips Medical Systems	Achieva	3	2D	1059.22	793.395	265.821	449.475	342.034	2.9887	2.91395	5.90266	323.473	530.988	381.457	1.88613	1237.8		2020-09-02 13:51:42.0
ADNI3	2392	y1	m84	2019-01-07	SIEMENS	Verio	3	3D	1206.28	927.727	278.55	521.719	403.795	2.87	3.467	6.337	326.988	632.196	446.339	2.213	1407.74		2020-09-02 13:51:42.0
ADNIGO	2392	nv	m06	2012-02-06	SIEMENS	Verio	3	2D	1204.17	936.863	267.302	485.022	449.875	2.8824	3.4308	6.3132	317.31	583.434	501.524	1.9656	1404.23		2020-09-02 13:51:42.0
ADNIGO	2392	nv	scmri	2011-06-21	SIEMENS	Verio	3	2D	1171.33	942.252	229.074	492.283	448.284	2.8656	3.4836	6.3492	268.532	588.068	501.989	1.6848	1360.27		2020-09-02 13:51:42.0
ADNI2	2392	v31	m48	2015-07-02	SIEMENS	Verio	3	2D	1238.65	953.885	284.767	519.782	431.557	2.8908	3.456	6.3468	335.006	624.81	481.606	2.5452	1443.97		2020-09-02 13:51:42.0
ADNI2	2392	v11	m24	2013-08-08	SIEMENS	Verio	3	2D	1234.77	948.775	285.992	510.658	436.805	2.8692	3.4968	6.366	332.67	608.466	487.138	1.3128	1429.59		2020-09-02 13:51:42.0
ADNI2	2392	v06	m12	2012-08-17	SIEMENS	Verio	3	2D	1237.54	974.219	263.317	519.615	452.713	2.87791	3.37447	6.25239	309.691	625.678	496.648	1.89013	1433.91		2020-09-02 13:51:42.0
ADNI3	2392	init	m72	2017-08-25	SIEMENS	Verio	3	3D	1239.22	929.783	309.442	522.424	405.435	2.854	3.504	6.358	362.762	631.713	447.049	1.924	1443.45		2020-09-02 13:51:42.0
ADNIGO	2392	nv	m03	2011-11-18	SIEMENS	Verio	3	2D	1234.33	963.989	270.337	507.132	455.275	2.9544	3.4176	6.372	315.779	610.525	504.002	1.5816	1431.89		2020-09-02 13:51:42.0
ADNI3	2392	y2	m96	2019-12-09	SIEMENS	Skyra_fit	3	3D	1237.34	936.089	301.254	540.585	383.914	2.861	3.193	6.054	350.734	653.429	426.416	11.59	1442.17		2020-09-02 13:51:42.0
ADNIGO	2394	nv	m06	2012-02-09	GE MEDICAL SYSTEMS	Signa HDxt	3	2D	1464.32	1132.33	331.991	614.193	502.762	2.67226	3.06091	5.73317	390.672	708.279	559.711	15.5199	1674.18		2020-09-02 13:51:42.0
ADNIGO	2394	nv	scmri	2011-07-07	GE MEDICAL SYSTEMS	Signa HDxt	3	2D	1470.1	1137.64	332.46	608.923	520.929	2.63142	3.17107	5.80249	387.071	709.657	572.675	7.7841	1677.19		2020-09-02 13:51:42.0
ADNI2	2394	v06	m12	2012-07-12	GE MEDICAL SYSTEMS	Signa HDxt	3	2D	1462.01	1132.55	329.461	617.222	504.852	2.65246	3.04606	5.69852	389.481	709.381	565.86	10.4737	1675.2		2020-09-02 13:51:42.0
ADNI2	2394	v31	m48	2015-07-13	GE MEDICAL SYSTEMS	Signa HDxt	3	2D	1471.22	1097.05	374.174	616.858	456.826	2.41745	2.64571	5.06316	440.093	720.538	499.99	23.3656	1683.99		2020-09-02 13:51:42.0
ADNI2	2394	v11	m24	2013-07-15	GE MEDICAL SYSTEMS	Signa HDxt	3	2D	1425.86	1099.43	326.438	586.529	501.199	2.62275	3.02625	5.64901	381.479	677.411	552.079	11.699	1622.67		2020-09-02 13:51:42.0
ADNI3	2394	y1	m84	2018-08-07	SIEMENS	Prisma	3	3D	1499.59	1090.51	409.078	615.937	464.8	2.747	2.863	5.61	473.919	718.045	502.746	9.77	1704.48		2020-09-02 13:51:42.0
ADNI3	2394	init	m72	2017-08-14	SIEMENS	Prisma	3	3D	1426.3	1079.48	346.822	586.951	482.575	2.794	3.016	5.81	406.127	687.394	520.901	9.956	1624.38		2020-09-02 13:51:42.0
ADNIGO	2394	nv	m03	2011-10-06	GE MEDICAL SYSTEMS	Signa HDxt	3	2D	1458.27	1123.23	335.04	605.536	502.878	2.57943	3.03492	5.61435	396.604	699.002	557.342	14.8132	1667.76		2020-09-02 13:51:42.0
ADNIGO	2395	nv	m06	2012-02-20	GE MEDICAL SYSTEMS	Signa HDxt	3	2D	1324.36	1010.51	313.852	548.495	453.691	3.67111	3.41614	7.08725	374.159	656.143	518.563	8.32746	1557.19		2020-09-02 13:51:42.0
ADNI3	2395	init	m72	2018-03-20	GE MEDICAL SYSTEMS	DISCOVERY MR750w	3	3D	1342.27	959.409	382.862	525.129	426.387	3.443	2.898	6.341	458.687	641.609	477.734	7.893	1585.92		2020-09-02 13:51:42.0
ADNI3	2395	y1	m84	2019-03-21	GE MEDICAL SYSTEMS	DISCOVERY MR750w	3	3D	1336.71	951.456	385.25	540.917	399.167	3.323	2.475	5.798	461.872	652.834	450.84	11.372	1576.92		2020-09-02 13:51:42.0
ADNI2	2395	v41	m60	2016-04-14	GE MEDICAL SYSTEMS	DISCOVERY MR750w	3	2D	1345.56	975.78	369.782	547.678	412.086	3.41985	2.96313	6.38298	444.493	666.614	459.133	16.0286	1586.27		2020-09-02 13:51:42.0
ADNI2	2395	v11	m24	2013-08-13	GE MEDICAL SYSTEMS	Signa HDxt	3	2D	1326.77	1006.88	319.892	565.215	430.581	3.58695	3.01883	6.60578	391.617	677.991	491.636	11.0839	1572.33		2020-09-02 13:51:42.0
ADNIGO	2395	nv	scmri	2011-08-15	GE MEDICAL SYSTEMS	Signa HDxt	3	2D	1270.08	972.989	297.09	542.378	423.443	3.61046	3.3295	6.93996	372.627	655.878	478.152	7.16771	1513.82		2020-09-02 13:51:42.0
ADNI2	2395	v06	m12	2012-08-22	GE MEDICAL SYSTEMS	Signa HDxt	3	2D	1323.2	1021.11	302.093	565.927	445.48	3.59685	3.39139	6.98824	373.01	684.37	509.823	9.70382	1576.91		2020-09-02 13:51:42.0
ADNIGO	2395	nv	m03	2011-11-23	GE MEDICAL SYSTEMS	Signa HDxt	3	2D	1307.06	998.267	308.793	545.863	441.712	3.56343	3.40995	6.97338	372.285	658.145	500.502	10.6915	1541.62		2020-09-02 13:51:42.0
ADNIGO	2396	nv	m06	2012-02-07	Philips Medical Systems	Intera	3	2D	1146.89	892.127	254.766	476.365	396.892	3.564	3.7404	7.3044	304.267	562.285	442.272	18.87	1327.69		2020-09-02 13:51:42.0
ADNI3	2396	init	m84	2019-04-11	Philips Medical Systems	Intera	3	3D	1158.28	859.168	299.108	491.125	344.682	3.417	3.259	6.676	354.912	581.428	380.622	23.361	1340.32		2020-09-02 13:51:42.0
ADNI2	2396	v11	m24	2013-07-26	Philips Medical Systems	Intera	3	2D	1148.51	878.518	269.994	465.03	399.884	3.4644	3.6228	7.0872	317.064	543.617	446.635	13.6032	1320.92		2020-09-02 13:51:42.0
ADNIGO	2396	nv	scmri	2011-07-27	Philips Medical Systems	Intera	3	2D	1127.79	883.624	244.17	462.31	405.244	3.57	3.6492	7.2192	284.741	540.418	455.596	16.0704	1296.82		2020-09-02 13:51:42.0
ADNI2	2396	v06	m12	2012-07-30	Philips Medical Systems	Intera	3	2D	1151.03	882.071	268.957	472.493	393.061	3.444	3.6624	7.1064	316.424	550.081	442.642	16.5168	1325.66		2020-09-02 13:51:42.0
ADNI2	2396	v21	m36	2014-08-05	Philips Medical Systems	Intera	3	2D	1146.6	876.871	269.724	461.312	398.923	3.5532	3.6048	7.158	316.494	540.478	446.249	16.6356	1319.86		2020-09-02 13:51:42.0
ADNI2	2396	v41	m60	2016-08-25	Philips Medical Systems	Intera	3	2D	1167.52	874.212	293.31	505.634	346.706	3.50795	3.42519	6.93314	351.783	594.093	385.101	21.8713	1352.85		2020-09-02 13:51:42.0
ADNIGO	2396	nv	m03	2011-11-21	Philips Medical Systems	Intera	3	2D	1144.32	881.274	263.05	453.804	410.344	3.582	3.6972	7.2792	309.982	533.336	457.928	17.1264	1318.37		2020-09-02 13:51:42.0
ADNIGO	2398	nv	m06	2012-01-12	GE MEDICAL SYSTEMS	DISCOVERY MR750	3	2D	1329.99	985.902	344.086	541.509	442.141	3.4149	3.59314	7.00804	408.453	665.381	486.12	2.25143	1562.21		2020-09-02 13:51:42.0
ADNIGO	2398	nv	scmri	2011-07-05	SIEMENS	Verio	3	2D	1263.81	964.691	299.124	518.602	445.269	3.41185	3.55334	6.96519	350.26	632.931	494.643	0.819591	1478.65		2020-09-02 13:51:42.0
ADNI2	2398	v31	m48	2015-07-07	GE MEDICAL SYSTEMS	DISCOVERY MR750	3	2D	1362.12	972.502	389.615	569.485	399.698	2.97675	3.34559	6.32233	462.568	697.122	439.146	3.31836	1602.15		2020-09-02 13:51:42.0
ADNI2	2398	v11	m24	2013-07-23	GE MEDICAL SYSTEMS	DISCOVERY MR750	3	2D	1340.46	988.213	352.252	543.189	443.806	3.29732	3.55477	6.85208	432.343	668.761	493.721	1.21793	1596.04		2020-09-02 13:51:42.0
ADNI2	2398	v06	m12	2012-07-24	GE MEDICAL SYSTEMS	DISCOVERY MR750	3	2D	1350.39	994.192	356.196	548.526	443.24	3.41366	3.51887	6.93254	423.09	657.975	503.582	2.42595	1587.07		2020-09-02 13:51:42.0
ADNIGO	2398	nv	m03	2011-10-06	SIEMENS	Verio	3	2D	1279.57	977.026	302.543	532.008	443.899	3.4884	3.7248	7.2132	364.356	653.819	490.709	1.1184	1510		2020-09-02 13:51:42.0
ADNIGO	2402	nv	scmri	2011-09-16	Philips Medical Systems	Achieva	3	2D	1157.34	872.386	284.95	475.483	390.944	3.1548	3.3168	6.4716	353.568	554.634	442.457	5.958	1356.62		2020-09-02 13:51:42.0
ADNIGO	2403	nv	m03	2012-01-26	Philips Medical Systems	Achieva	3	2D	1189.47	875.306	314.159	470.948	399.701	2.7648	2.8416	5.6064	379.525	569.965	444.779	4.6572	1398.93		2020-09-02 13:51:42.0
ADNIGO	2403	nv	m06	2012-04-16	Philips Medical Systems	Achieva	3	2D	1187.81	881.147	306.667	468.331	408.674	2.7096	2.9124	5.622	371.495	567.883	456.95	4.1412	1400.47		2020-09-02 13:51:42.0
ADNI3	2403	init	m72	2017-07-06	Philips Medical Systems	Achieva dStream	3	3D	1188.49	831.175	357.314	465.551	349.719	2.069	2.263	4.332	426.684	567.305	385.406	15.905	1395.3		2020-09-02 13:51:42.0
ADNI3	2403	y2	m96	2019-08-07	Philips Medical Systems	Achieva dStream	3	3D	1190.88	817.899	372.982	446.25	356.476	1.977	1.759	3.736	446.377	550.801	388.217	15.173	1400.57		2020-09-02 13:51:42.0
ADNIGO	2403	nv	scmri	2011-09-30	Philips Medical Systems	Achieva	3	2D	1204.11	881.741	322.367	467.526	409.286	2.8236	3	5.8236	385.451	566.144	455.648	4.9284	1412.17		2020-09-02 13:51:42.0
ADNI2	2403	v11	m24	2013-10-11	Philips Medical Systems	Achieva	3	2D	1182.77	868.885	313.889	464.035	399.683	2.43608	2.62296	5.05904	379.891	565.714	443.807	5.16716	1394.58		2020-09-02 13:51:42.0
ADNI2	2403	v06	m12	2012-10-18	Philips Medical Systems	Achieva	3	2D	1188.12	871.458	316.658	473.184	393.052	2.6508	2.7804	5.4312	384.806	575.78	434.153	5.2224	1399.96		2020-09-02 13:51:42.0
ADNIGO	2405	nv	m03	2012-01-04	GE MEDICAL SYSTEMS	DISCOVERY MR750	3	2D	1125.58	874.859	250.719	476.745	394.31	3.02378	3.03987	6.06365	302.78	561.035	439.257	3.80355	1306.88		2020-09-02 13:51:42.0
ADNIGO	2405	nv	m06	2012-04-25	GE MEDICAL SYSTEMS	DISCOVERY MR750	3	2D	1123.65	857.616	266.037	475.042	378.458	3.0869	2.98912	6.07603	318.155	556.045	421.985	4.1167	1300.3		2020-09-02 13:51:42.0
ADNIGO	2405	nv	scmri	2011-09-29	GE MEDICAL SYSTEMS	DISCOVERY MR750	3	2D	1077.01	851.303	225.703	459.278	387.286	2.92971	3.08071	6.01043	267.554	536.901	433.767	4.73928	1242.96		2020-09-02 13:51:42.0
ADNI2	2405	v06	m12	2012-10-10	GE MEDICAL SYSTEMS	DISCOVERY MR750	3	2D	1126.97	866.565	260.401	484.265	377.727	2.96313	3.10918	6.07231	309.554	569.471	417.582	4.57218	1301.18		2020-09-02 13:51:42.0
ADNI2	2405	v31	m48	2015-10-14	GE MEDICAL SYSTEMS	DISCOVERY MR750	3	2D	1127.95	853.072	274.88	461.759	382.171	2.94209	2.89382	5.83591	328.239	546.467	424.994	9.14189	1308.84		2020-09-02 13:51:42.0
ADNI2	2405	v11	m24	2013-10-15	GE MEDICAL SYSTEMS	DISCOVERY MR750	3	2D	1122.91	847.187	275.722	450.161	390.358	2.94209	2.99036	5.93245	327.623	529.758	434.258	6.66766	1298.31		2020-09-02 13:51:42.0
ADNIGO	2407	nv	m03	2012-02-17	GE MEDICAL SYSTEMS	DISCOVERY MR750	3	2D	1061.62	794.708	266.912	422.973	370.241	1.44567	1.86774	3.31341	317.333	515.432	418.169	1.49394	1252.43		2020-09-02 13:51:42.0
ADNIGO	2407	nv	m06	2012-05-28	GE MEDICAL SYSTEMS	DISCOVERY MR750	3	2D	1058.44	788.484	269.957	409.866	377.079	1.45681	1.89497	3.35178	322.045	502.851	424.162	1.5385	1250.6		2020-09-02 13:51:42.0
ADNIGO	2407	nv	scmri	2011-11-21	GE MEDICAL SYSTEMS	DISCOVERY MR750	3	2D	1064.82	800.586	264.232	432.699	366.495	1.45681	1.89373	3.35054	311.449	523.821	413.961	1.40235	1250.63		2020-09-02 13:51:42.0
ADNI2	2407	v06	m12	2012-11-26	GE MEDICAL SYSTEMS	DISCOVERY MR750	3	2D	1059.9	794.415	265.484	420.345	372.575	1.48033	1.81204	3.29237	316.867	511.241	422.468	1.49518	1252.07		2020-09-02 13:51:42.0
ADNI2	2407	v11	m24	2013-11-26	GE MEDICAL SYSTEMS	DISCOVERY MR750	3	2D	1059.22	780.338	278.883	418.749	359.916	1.41225	1.68703	3.09928	332.217	510.073	408.939	1.67218	1252.9		2020-09-02 13:51:42.0
ADNI2	2407	v31	m48	2015-12-01	GE MEDICAL SYSTEMS	DISCOVERY MR750	3	2D	1047.45	772.375	275.079	404.255	365.9	1.49906	1.6459	3.14496	329.69	497.374	418.434	2.21989	1247.72		2020-09-02 13:51:42.0
ADNI2	4001	v02	scmri	2011-02-21	SIEMENS	TrioTim	3	2D	1035.44	767.472	267.967	423.319	328.778	2.7528	2.6436	5.3964	314.599	513.631	371.768	15.3744	1215.37		2020-09-02 13:51:42.0
ADNI2	4001	v04	m03	2011-05-24	SIEMENS	TrioTim	3	2D	1031.7	771.524	260.179	422.886	336.094	2.8968	2.6592	5.556	306.24	520.122	375.47	12.5448	1214.38		2020-09-02 13:51:42.0
ADNI2	4001	v05	m06	2011-09-07	SIEMENS	TrioTim	3	2D	1023.28	764.564	258.715	420.528	332.33	2.8428	2.6172	5.46	308.32	512.456	376.679	11.706	1209.16		2020-09-02 13:51:42.0
ADNI2	4002	v02	scmri	2011-02-28	GE MEDICAL SYSTEMS	DISCOVERY MR750	3	2D	1217.49	919.197	298.291	503.173	396.42	3.04853	2.8245	5.87304	360.775	592.318	448.096	19.6044	1420.79		2020-09-02 13:51:42.0
ADNI3	4003	y2	m108	2020-02-20	GE MEDICAL SYSTEMS	SIGNA Premier	3	3D	1102.02	815.678	286.339	455.529	351.38	3.163	3.037	6.2	354.172	545.512	396.622	8.769	1305.08		2020-09-02 13:51:42.0
ADNI2	4003	v11	m12	2012-03-16	GE MEDICAL SYSTEMS	DISCOVERY MR750	3	2D	1132.76	867.973	264.787	478.709	384.966	3.47308	3.34806	6.82114	316.137	563.032	438.213	4.29864	1321.68		2020-09-02 13:51:42.0
ADNI2	4003	v02	scmri	2011-03-22	GE MEDICAL SYSTEMS	DISCOVERY MR750	3	2D	1065.06	825.755	239.307	432.404	389.211	3.41862	3.26885	6.68747	284.079	511.379	443.627	4.14021	1243.22		2020-09-02 13:51:42.0
ADNI2	4003	v31	m36	2014-04-15	GE MEDICAL SYSTEMS	DISCOVERY MR750	3	2D	1113.94	856.973	256.966	460.295	391.315	3.41614	3.25152	6.66766	309.116	543.059	448.281	5.36309	1305.82		2020-09-02 13:51:42.0
ADNI2	4003	v51	m60	2016-05-03	GE MEDICAL SYSTEMS	DISCOVERY MR750	3	2D	1109.8	833.585	276.211	454.437	371.301	3.29732	3.29979	6.59711	333.997	547.107	416.414	7.84722	1305.37		2020-09-02 13:51:42.0
ADNI2	4003	v21	m24	2013-05-13	GE MEDICAL SYSTEMS	DISCOVERY MR750	3	2D	1121.4	861.102	260.301	469.571	388.976	3.37529	3.27504	6.65033	308.742	550.971	444.31	2.55592	1306.58		2020-09-02 13:51:42.0
ADNI2	4003	v04	m03	2011-08-22	GE MEDICAL SYSTEMS	DISCOVERY MR750	3	2D	1130.85	869.921	260.929	491.092	374.47	3.25276	3.17231	6.42507	319.69	586.249	418.643	4.35929	1328.94		2020-09-02 13:51:42.0
ADNI2	4003	v05	m06	2011-10-13	GE MEDICAL SYSTEMS	DISCOVERY MR750	3	2D	1058.53	843.596	214.93	451.965	386.961	3.37406	3.32331	6.69737	259.115	532.582	440.097	4.66996	1236.46		2020-09-02 13:51:42.0
ADNI3	4003	init	m84	2017-11-30	GE MEDICAL SYSTEMS	DISCOVERY MR750	3	3D	1111.52	831.987	279.535	463.17	364.613	3.401	3.322	6.723	331.085	554.808	409.377	4.204	1299.47		2020-09-02 13:51:42.0
ADNI2	4004	v02	scmri	2011-04-18	SIEMENS	TrioTim	3	2D	1090.87	852.649	238.218	431.436	418.15	3.7272	3.2616	6.9888	283.868	526.878	479.156	3.0636	1292.97		2020-09-02 13:51:42.0
ADNI2	4004	v31	m36	2014-04-28	SIEMENS	TrioTim	3	2D	1116.94	862.116	254.827	458.876	400.612	3.6324	3.0888	6.7212	302.456	555.44	460.675	2.628	1321.2		2020-09-02 13:51:42.0
ADNI2	4004	v11	m12	2012-04-30	SIEMENS	TrioTim	3	2D	1125.03	862.414	262.619	450.456	409.516	3.5268	3.1188	6.6456	310.574	549.952	465.397	2.442	1328.37		2020-09-02 13:51:42.0
ADNI2	4004	v41	m48	2015-04-30	SIEMENS	TrioTim	3	2D	1115.97	860.268	255.707	451.457	404.696	3.47859	3.01273	6.49132	298.57	548.378	465.917	4.11531	1316.98		2020-09-02 13:51:42.0
ADNI2	4004	v21	m24	2013-05-22	SIEMENS	TrioTim	3	2D	1116.73	862.034	254.693	460.665	399.013	3.53866	3.0728	6.61146	295.774	562.418	455.091	2.35599	1315.64		2020-09-02 13:51:42.0
ADNI2	4004	v04	m03	2011-08-01	SIEMENS	TrioTim	3	2D	1065.54	846.738	218.807	429.053	414.692	3.6528	3.2256	6.8784	260.135	530.32	470.246	2.9928	1263.69		2020-09-02 13:51:42.0
ADNI2	4004	v05	m06	2011-10-28	SIEMENS	TrioTim	3	2D	1119.41	871.579	247.834	455.896	412.549	3.606	3.2364	6.8424	293.152	552.74	472.158	3.1344	1321.18		2020-09-02 13:51:42.0
ADNI2	4005	v02	scmri	2011-04-04	Philips Medical Systems	Achieva	3	2D	1307.49	997.072	310.414	536.323	458.483	3.06	3.108	6.168	372.845	648.876	517.985	2.2656	1541.97		2020-09-02 13:51:42.0
ADNI2	4005	v11	m12	2012-04-12	Philips Medical Systems	Achieva	3	2D	1335.9	1006.28	329.621	546.16	457.704	2.9847	3.07013	6.05483	394.322	657.038	521.901	2.41739	1575.68		2020-09-02 13:51:42.0
ADNI2	4005	v21	m24	2013-04-18	Philips Medical Systems	Achieva	3	2D	1337.77	998.137	339.634	548.072	447.462	2.9712	3.0876	6.0588	401.723	657.624	508.642	2.6028	1570.59		2020-09-02 13:51:42.0
ADNI2	4005	v31	m36	2014-05-13	Philips Medical Systems	Achieva	3	2D	1325.4	983.063	342.332	522.312	457.96	2.8848	3.0264	5.9112	405.841	631.924	518.722	2.7912	1559.28		2020-09-02 13:51:42.0
ADNI2	4005	v04	m03	2011-07-01	Philips Medical Systems	Achieva	3	2D	1328.05	1007.52	320.533	551.644	453.684	3.0624	3.1452	6.2076	387.468	664.471	514.742	2.1888	1568.87		2020-09-02 13:51:42.0
ADNI2	4005	v05	m06	2011-10-06	Philips Medical Systems	Achieva	3	2D	1313.97	1003.5	310.469	535.973	465.13	3.1992	3.1308	6.33	381.575	648.254	529.403	2.4	1561.63		2020-09-02 13:51:42.0
ADNI2	4007	v02	scmri	2011-03-08	SIEMENS	Verio	3	2D	1180.59	905.376	275.219	470.038	432.75	3.1116	3.3396	6.4512	329.983	567.176	482.798	2.5884	1382.55		2020-09-02 13:51:42.0
ADNI2	4007	v11	m12	2012-03-22	SIEMENS	Verio	3	2D	1197.78	912.16	285.618	468.602	440.777	3.1212	3.3648	6.486	339.842	564.65	493.064	2.7804	1400.34		2020-09-02 13:51:42.0
ADNI2	4007	v21	m24	2013-03-28	SIEMENS	Verio	3	2D	1181.91	893.366	288.539	477.744	413.081	3.1104	3.312	6.4224	342.082	570.973	466.038	2.5416	1381.63		2020-09-02 13:51:42.0
ADNI2	4007	v05	m06	2011-11-01	SIEMENS	Verio	3	2D	1181.67	908.732	272.933	471.34	435.148	3.0972	3.4068	6.504	328.77	568.072	486.809	2.2452	1385.9		2020-09-02 13:51:42.0
ADNI2	4009	v21	m24	2013-06-17	GE MEDICAL SYSTEMS	Signa HDxt	3	2D	1146.78	819.273	327.504	442.369	361.894	2.39501	2.57943	4.97444	393.984	531.908	404.449	15.01	1345.35		2020-09-02 13:51:42.0
ADNI2	4009	v02	scmri	2011-06-18	GE MEDICAL SYSTEMS	Signa HDxt	3	2D	1071.88	815.617	256.26	451.174	353.087	2.47175	2.42967	4.90142	296.348	531.923	403.527	11.3562	1243.15		2020-09-02 13:51:42.0
ADNI2	4009	v11	m12	2012-07-18	GE MEDICAL SYSTEMS	Signa HDxt	3	2D	1190.26	856.476	333.779	472.986	370.431	2.50641	2.57696	5.08336	392.899	570.26	409.437	13.0593	1385.66		2020-09-02 13:51:42.0
ADNI2	4009	v04	m03	2011-09-20	GE MEDICAL SYSTEMS	Signa HDxt	3	2D	1085.45	820.466	264.981	443.781	362.876	2.56829	2.58438	5.15268	314.869	527.775	412.389	13.8094	1268.84		2020-09-02 13:51:42.0
ADNI2	4009	v05	m06	2011-12-20	GE MEDICAL SYSTEMS	Signa HDxt	3	2D	1199.84	854.821	345.023	490.608	354.024	2.48413	2.57943	5.06356	408.523	583.023	400.68	10.189	1402.41		2020-09-02 13:51:42.0
ADNI2	4010	v02	scmri	2011-03-31	SIEMENS	TrioTim	3	2D	961.186	769.169	192.017	419.052	349.487	2.3148	2.6604	4.9752	232.162	501.029	396.328	0.63	1130.15		2020-09-02 13:51:42.0
ADNI2	4010	v31	m36	2014-04-10	SIEMENS	TrioTim	3	2D	1029	791.933	237.066	447.307	342.849	2.24653	2.39871	4.64524	289.967	537.729	389.37	1.77667	1218.84		2020-09-02 13:51:42.0
ADNI2	4010	v11	m12	2012-04-18	SIEMENS	TrioTim	3	2D	1030.79	801.088	229.699	454.186	345.868	2.3112	2.6124	4.9236	277.517	538.148	397.885	1.0344	1214.58		2020-09-02 13:51:42.0
ADNI2	4010	v04	m03	2011-06-30	SIEMENS	TrioTim	3	2D	1024.75	792.096	232.655	444.38	346.858	2.3052	2.5008	4.806	278.072	529.915	394.063	0.858	1202.91		2020-09-02 13:51:42.0
ADNI2	4010	v05	m06	2011-10-17	SIEMENS	TrioTim	3	2D	963.126	768.165	194.961	420.435	346.889	2.22384	2.48947	4.71332	240.695	505.782	393.98	0.840948	1141.3		2020-09-02 13:51:42.0
ADNI2	4012	v02	scmri	2011-04-08	Philips Medical Systems	Achieva	3	2D	1061.98	852.262	209.719	464.935	386.476	2.8812	2.88	5.7612	264.607	557.038	435.73	0.852	1258.23		2020-09-02 13:51:42.0
ADNI2	4012	v41	m48	2015-05-07	Philips Medical Systems	Achieva	3	2D	1120.17	879.879	240.288	508.965	370.387	2.53886	2.60561	5.14447	296.636	606.62	416.235	0.527261	1320.02		2020-09-02 13:51:42.0
ADNI2	4012	v21	m24	2013-05-16	Philips Medical Systems	Achieva	3	2D	1130.32	897.689	232.63	507.295	389.684	2.6772	2.7792	5.4564	288.034	602.21	437.684	0.7092	1328.64		2020-09-02 13:51:42.0
ADNI2	4012	v11	m12	2012-05-21	Philips Medical Systems	Achieva	3	2D	1124.85	886.446	238.403	500.662	385.04	2.7768	2.8524	5.6292	293.561	596.092	431.464	0.744	1321.86		2020-09-02 13:51:42.0
ADNI2	4012	v04	m03	2011-07-20	Philips Medical Systems	Achieva	3	2D	1083.1	879.526	203.57	490.472	388.274	2.7648	2.7528	5.5176	253.268	586.111	435.252	0.7788	1275.41		2020-09-02 13:51:42.0
ADNI2	4012	v05	m06	2011-11-07	Philips Medical Systems	Achieva	3	2D	1130.94	885.961	244.975	503.826	381.575	2.6844	2.7888	5.4732	297.474	604.474	424.774	0.5604	1327.28		2020-09-02 13:51:42.0
ADNI2	4014	v02	scmri	2011-04-18	SIEMENS	TrioTim	3	2D	1366.92	1023.14	343.782	576.28	443.726	3.2316	3.7188	6.9504	401.878	675.967	489.896	3.1344	1570.88		2020-09-02 13:51:42.0
ADNI2	4014	v41	m48	2015-05-14	SIEMENS	TrioTim	3	2D	1410.61	1018.98	391.63	583.89	432.715	2.91796	3.66547	6.58342	463.369	686.091	477.744	2.37201	1629.58		2020-09-02 13:51:42.0
ADNI2	4014	v11	m12	2012-05-30	SIEMENS	TrioTim	3	2D	1418.68	1049.5	369.174	588.946	457.906	3.1716	3.834	7.0056	453.066	704.586	501.682	2.6532	1661.99		2020-09-02 13:51:42.0
ADNI2	4014	v21	m24	2013-06-05	SIEMENS	TrioTim	3	2D	1415.48	1038.05	377.427	600.264	435.791	3.08748	3.78293	6.87042	448.563	704.543	480.37	1.99692	1635.47		2020-09-02 13:51:42.0
ADNI2	4014	v04	m03	2011-08-02	SIEMENS	TrioTim	3	2D	1383.27	1037.59	345.685	589.931	445.061	3.12352	3.68416	6.80768	412.579	697.807	489.017	2.61094	1602.01		2020-09-02 13:51:42.0
ADNI2	4014	v05	m06	2011-12-02	SIEMENS	TrioTim	3	2D	1374.14	1010.28	363.862	569.567	438.006	3.1764	3.8556	7.032	434.498	674.639	480.268	2.7072	1592.11		2020-09-02 13:51:42.0
ADNI2	4015	v02	scmri	2011-04-05	SIEMENS	TrioTim	3	2D	1141.55	872.425	269.122	475.081	393.656	2.4756	2.6052	5.0808	315.322	563.32	444.085	3.6876	1326.41		2020-09-02 13:51:42.0
ADNI2	4015	v41	m48	2015-04-08	SIEMENS	Skyra	3	2D	1177.37	850.235	327.133	458.185	377.594	2.04764	2.22518	4.27282	378.726	559.651	419.848	14.4563	1372.68		2020-09-02 13:51:42.0
ADNI2	4015	v11	m12	2012-04-11	SIEMENS	TrioTim	3	2D	1160.12	860.603	299.514	463.981	392.524	2.2812	2.3616	4.6428	352.834	553.412	445.656	4.098	1356		2020-09-02 13:51:42.0
ADNI2	4015	v21	m24	2013-04-19	SIEMENS	TrioTim	3	2D	1163.25	852.432	310.813	462.121	383.178	2.256	2.3604	4.6164	362.066	554.963	432.085	7.1328	1356.25		2020-09-02 13:51:42.0
ADNI2	4015	v04	m03	2011-07-12	SIEMENS	TrioTim	3	2D	1154.46	874.322	280.133	479.671	390.82	2.2692	2.376	4.6452	333.799	572.604	441.853	3.8316	1352.09		2020-09-02 13:51:42.0
ADNI2	4015	v05	m06	2011-11-16	SIEMENS	TrioTim	3	2D	1166.16	865.421	300.736	466.362	394.426	2.29325	2.44542	4.73868	355.17	555.628	446.521	4.63323	1361.95		2020-09-02 13:51:42.0
ADNI2	4018	v02	scmri	2011-04-22	GE MEDICAL SYSTEMS	DISCOVERY MR750	3	2D	1202.72	934.658	268.059	488.223	437.812	3.56962	3.6674	7.23702	319.954	579.528	496.451	8.62328	1404.56		2020-09-02 13:51:42.0
ADNI2	4018	v21	m24	2013-05-06	GE MEDICAL SYSTEMS	DISCOVERY MR750	3	2D	1301.78	958.547	343.235	532.512	417.912	3.6575	3.71567	7.37317	408.339	632.711	472.44	8.12323	1521.61		2020-09-02 13:51:42.0
ADNI2	4018	v11	m12	2012-05-21	GE MEDICAL SYSTEMS	DISCOVERY MR750	3	2D	1317.65	967.302	350.35	534.839	425.085	3.65378	3.73424	7.38802	410.571	630.575	482.938	7.37812	1531.46		2020-09-02 13:51:42.0
ADNI2	4018	v41	m48	2015-06-10	GE MEDICAL SYSTEMS	DISCOVERY MR750	3	2D	1312.69	943.107	369.583	523.863	408.364	3.56714	3.65626	7.2234	429.832	621.929	461.865	10.8809	1524.51		2020-09-02 13:51:42.0
ADNI2	4018	v05	m06	2011-11-28	GE MEDICAL SYSTEMS	DISCOVERY MR750	3	2D	1312.3	958.915	353.382	532.32	418.965	3.63646	3.76889	7.40535	415.624	631.943	470.618	7.63062	1525.82		2020-09-02 13:51:42.0
ADNI2	4020	v05	m06	2012-02-01	SIEMENS	TrioTim	3	2D	1338.48	1067.84	270.646	541.664	518.542	3.8784	3.7548	7.6332	327.944	632.837	579.844	7.6308	1548.26		2020-09-02 13:51:42.0
ADNI2	4020	v02	scmri	2011-05-03	SIEMENS	TrioTim	3	2D	1305.25	1053.18	252.073	533.348	514.034	3.7824	3.7872	7.5696	303.752	624.653	573.262	5.7984	1507.47		2020-09-02 13:51:42.0
ADNI2	4020	v21	m24	2013-06-10	SIEMENS	TrioTim	3	2D	1335.08	1057.93	277.148	542.532	507.634	3.7836	3.7056	7.4892	336.972	632.293	568.64	7.7664	1545.67		2020-09-02 13:51:42.0
ADNI2	4020	v11	m12	2012-07-03	SIEMENS	TrioTim	3	2D	1324.71	1060.74	263.97	540.032	512.684	3.846	3.8724	7.7184	318.76	631.685	572.848	8.0184	1531.31		2020-09-02 13:51:42.0
ADNI2	4020	v41	m48	2015-07-13	SIEMENS	TrioTim	3	2D	1337.85	1036.19	301.66	537.858	491.299	3.708	3.6804	7.3884	365.617	629.856	549.444	7.0296	1551.95		2020-09-02 13:51:42.0
ADNI2	4020	v04	m03	2011-08-03	SIEMENS	TrioTim	3	2D	1299.36	1058.44	240.923	526.914	525.76	3.8304	3.846	7.6764	293.692	619.956	586.498	5.7624	1505.91		2020-09-02 13:51:42.0
ADNI2	4021	v02	scmri	2011-04-19	Philips Medical Systems	Achieva	3	2D	1200.28	928.926	271.358	468.262	459.199	3.4512	3.5052	6.9564	320.444	558.686	517.972	1.4652	1398.57		2020-09-02 13:51:42.0
ADNI2	4021	v11	m12	2012-04-26	Philips Medical Systems	Achieva	3	2D	1226.62	937.808	288.816	481.981	454.519	3.3912	3.5736	6.9648	349.89	570.691	519.685	1.308	1441.57		2020-09-02 13:51:42.0
ADNI2	4021	v21	m24	2013-05-06	Philips Medical Systems	Achieva	3	2D	1227.52	930.542	296.975	495.277	433.416	3.3936	3.5292	6.9228	353.419	588.085	493.98	1.8492	1437.33		2020-09-02 13:51:42.0
ADNI2	4021	v04	m03	2011-07-26	Philips Medical Systems	Achieva	3	2D	1186.6	925.163	261.436	483.957	438.27	3.32241	3.52531	6.84772	313.737	574.428	498.74	2.93665	1389.84		2020-09-02 13:51:42.0
ADNI2	4021	v05	m06	2011-10-20	Philips Medical Systems	Achieva	3	2D	1236.46	945.708	290.754	495.368	448.256	3.3996	3.6288	7.0284	356.582	593.629	509.845	2.0832	1462.14		2020-09-02 13:51:42.0
ADNI3	4021	y1	m96	2019-11-04	Philips Medical Systems	Achieva	3	3D	1218.87	906.658	312.215	500.689	404.951	3.288	3.255	6.543	367.559	600.577	454.647	1.018	1423.8		2020-09-02 13:51:42.0
ADNI2	4021	v31	m36	2014-12-09	Philips Medical Systems	Achieva	3	2D	1223.37	916.51	306.863	490.848	423.388	3.342	3.5316	6.8736	360.713	578.954	483.746	2.274	1425.69		2020-09-02 13:51:42.0
ADNI3	4021	init	m84	2018-12-13	Philips Medical Systems	Achieva	3	3D	1227.72	909.145	318.579	500.532	408.092	3.365	3.531	6.896	380.405	602.529	454.571	0.521	1438.03		2020-09-02 13:51:42.0
ADNI2	4022	v02	scmri	2011-04-25	SIEMENS	Verio	3	2D	980.806	713.357	267.449	370.736	333.978	3.1548	3.0384	6.1932	309.596	458.82	367.456	8.646	1144.52		2020-09-02 13:51:42.0
ADNI2	4022	v11	m12	2012-04-25	SIEMENS	Verio	3	2D	1006.71	734.033	272.678	384.805	340.445	3.1596	3.1188	6.2784	327.599	482.276	371.909	8.7828	1190.57		2020-09-02 13:51:42.0
ADNI2	4022	v04	m03	2011-06-30	SIEMENS	Verio	3	2D	1009.4	718.62	290.782	409.963	299.472	3.162	3.1068	6.2688	333.968	497.129	328.465	9.186	1168.75		2020-09-02 13:51:42.0
ADNI2	4022	v05	m06	2011-11-01	SIEMENS	Verio	3	2D	1012.3	735.684	276.613	385.926	338.051	3.078	3.0732	6.1512	329.198	480.826	369.215	11.7096	1190.95		2020-09-02 13:51:42.0
ADNI2	4024	v11	m12	2012-04-16	Philips Medical Systems	Achieva	3	2D	1118.33	823.206	295.126	456.388	365.928	2.4876	2.4948	4.9824	343.716	552.757	411.077	0.8904	1308.44		2020-09-02 13:51:42.0
ADNI2	4024	v02	scmri	2011-04-22	Philips Medical Systems	Achieva	3	2D	1078.3	815.42	262.884	447.448	367.051	2.5308	2.52	5.0508	313.337	542.462	411.725	0.9216	1268.45		2020-09-02 13:51:42.0
ADNI2	4024	v04	m03	2011-07-29	Philips Medical Systems	Achieva	3	2D	1079.23	820.032	259.2	454.212	365.1	2.4254	2.55488	4.98028	317.77	555.934	409.172	0.719478	1283.6		2020-09-02 13:51:42.0
ADNI2	4024	v05	m06	2011-10-28	Philips Medical Systems	Achieva	3	2D	1116.71	821.111	295.595	440.352	379.93	2.4912	2.4288	4.92	349.22	535.183	425.374	0.8292	1310.61		2020-09-02 13:51:42.0
ADNI2	4026	v02	scmri	2011-05-26	Philips Medical Systems	Achieva	3	2D	1225.01	944.269	280.737	500.547	437.368	3.253	3.14088	6.39388	337.758	583.979	489.427	6.35383	1417.52		2020-09-02 13:51:42.0
ADNI2	4026	v11	m12	2012-06-05	Philips Medical Systems	Achieva	3	2D	1267.68	950.7	316.975	514.631	428.906	3.3456	3.0972	6.4428	380.05	602.124	479.838	7.1628	1469.17		2020-09-02 13:51:42.0
ADNI2	4026	v21	m24	2013-06-10	Philips Medical Systems	Achieva	3	2D	1289.53	958.636	330.895	546.1	404.233	3.35043	2.95443	6.30486	398.757	642.075	445.397	8.30288	1494.53		2020-09-02 13:51:42.0
ADNI2	4026	v04	m03	2011-08-30	Philips Medical Systems	Achieva	3	2D	1229.17	948.077	281.097	502.373	439.023	3.29972	3.14221	6.44193	342.7	587.249	492.746	6.68087	1429.38		2020-09-02 13:51:42.0
ADNI2	4026	v05	m06	2011-12-07	Philips Medical Systems	Achieva	3	2D	1264.43	949.975	314.455	505.574	439.066	3.3348	3.1752	6.51	377.01	592.956	489.521	5.3352	1464.82		2020-09-02 13:51:42.0
nv	4028	nv	nv	2016-01-12	SIEMENS	Prisma	3	2D	1054.82	821.006	233.812	434.245	379.922	2.346	2.6904	5.0364	288.953	531.503	429.816	6.8388	1257.11		2020-09-02 13:51:42.0
ADNI2	4028	v02	scmri	2011-04-25	SIEMENS	TrioTim	3	2D	1019.49	838.058	181.428	423.102	409.282	2.5572	3.0816	5.6388	228.808	511.272	469.538	5.6748	1215.29		2020-09-02 13:51:42.0
ADNI2	4028	v11	m12	2012-05-07	SIEMENS	TrioTim	3	2D	1038.56	842.352	196.206	429.612	407.136	2.5092	3.006	5.5152	244.349	520.548	465.713	5.604	1236.21		2020-09-02 13:51:42.0
ADNI2	4028	v21	m24	2013-05-07	SIEMENS	TrioTim	3	2D	1031.18	836.758	194.42	423.106	407.393	2.5164	2.9556	5.472	241.387	511.67	466.621	6.2592	1225.94		2020-09-02 13:51:42.0
ADNI2	4028	v41	m48	2015-06-04	SIEMENS	Skyra	3	2D	1045.68	848.513	197.165	436.853	407.045	2.3868	2.9388	5.3256	247.079	531.156	468.164	4.6152	1251.01		2020-09-02 13:51:42.0
ADNI2	4028	v04	m03	2011-07-25	SIEMENS	TrioTim	3	2D	1021.54	836.39	185.153	422.65	408.2	2.472	3.0516	5.5236	234.586	512.758	466.981	5.5404	1219.86		2020-09-02 13:51:42.0
ADNI3	4028	init	m72	2017-11-06	SIEMENS	Prisma	3	3D	1048.82	817.635	231.186	425.715	387.568	2.449	2.822	5.271	290.072	524.363	434.901	4.352	1253.69		2020-09-02 13:51:42.0
ADNI3	4028	y2	m96	2019-11-13	SIEMENS	Prisma	3	3D	1069.11	847.105	222.006	448.553	392.188	2.514	2.644	5.158	275.665	556.977	437.952	6.364	1276.96		2020-09-02 13:51:42.0
ADNI2	4028	v05	m06	2011-11-21	SIEMENS	TrioTim	3	2D	1024	830.921	193.084	423.43	402.556	2.538	3.0564	5.5944	240.268	511.301	458.791	4.9356	1215.3		2020-09-02 13:51:42.0
ADNI2	4029	v02	scmri	2011-04-26	Philips Medical Systems	Achieva	3	2D	1367.74	1105.21	262.53	576.137	527.245	3.7632	3.6804	7.4436	315.247	659.137	580.325	1.8312	1556.54		2020-09-02 13:51:42.0
ADNI2	4029	v21	m24	2013-04-26	Philips Medical Systems	Achieva	3	2D	1412.84	1125.89	286.943	606.39	517.619	3.6324	3.7332	7.3656	348.446	695.083	568.999	1.884	1614.41		2020-09-02 13:51:42.0
ADNI2	4029	v11	m12	2012-05-17	Philips Medical Systems	Achieva	3	2D	1397.26	1121.11	276.152	571.997	547.196	3.7188	3.7956	7.5144	341.98	660.84	599.861	1.9128	1604.59		2020-09-02 13:51:42.0
ADNI2	4029	v04	m03	2011-08-08	Philips Medical Systems	Achieva	3	2D	1382.68	1108.58	274.097	572.527	533.911	3.7584	3.7668	7.5252	340.278	658.331	588.302	2.142	1589.05		2020-09-02 13:51:42.0
ADNI2	4029	v05	m06	2011-11-10	Philips Medical Systems	Achieva	3	2D	1403.85	1131.64	272.219	571.699	557.891	3.7488	3.8148	7.5636	334.452	660.047	611.827	2.046	1608.37		2020-09-02 13:51:42.0
ADNI2	4030	v02	scmri	2011-05-05	SIEMENS	TrioTim	3	2D	1186.27	939.841	246.428	466.044	465.908	3.078	2.8992	5.9772	293.534	559.888	522.844	7.8888	1384.15		2020-09-02 13:51:42.0
ADNI2	4030	v11	m12	2012-05-14	SIEMENS	TrioTim	3	2D	1218.68	946.41	272.268	479.366	456.58	2.988	2.76	5.748	321.617	571.829	515.074	10.464	1418.98		2020-09-02 13:51:42.0
ADNI2	4030	v41	m48	2015-05-27	SIEMENS	Skyra	3	2D	1246.24	926.893	319.343	482.53	431.387	2.6952	2.5524	5.2476	369.565	585.384	484.64	12.9768	1452.57		2020-09-02 13:51:42.0
ADNI2	4030	v21	m24	2013-05-29	SIEMENS	TrioTim	3	2D	1213.91	927.677	286.23	471.766	444.448	2.8212	2.658	5.4792	342.701	568.283	503.454	11.4636	1425.9		2020-09-02 13:51:42.0
ADNI2	4030	v04	m03	2011-08-01	SIEMENS	TrioTim	3	2D	1203.05	937.128	265.918	473.988	455.424	2.9424	2.9004	5.8428	316.723	565.591	513.96	7.716	1403.99		2020-09-02 13:51:42.0
ADNI3	4030	init	m72	2017-09-08	SIEMENS	Prisma	3	3D	1250.33	883.061	367.266	460.715	405.711	2.639	2.598	5.237	425.051	570.262	445.336	16.635	1457.28		2020-09-02 13:51:42.0
ADNI3	4030	y1	m84	2018-09-10	SIEMENS	Prisma	3	3D	1234.97	858.051	376.917	446.834	388.261	2.524	2.522	5.046	441.269	550.952	431.733	22.956	1446.91		2020-09-02 13:51:42.0
ADNI2	4030	v05	m06	2011-11-28	SIEMENS	TrioTim	3	2D	1204.72	940.363	264.359	488.386	442.376	3.0156	2.8344	5.85	314.536	583.781	495.469	9.6012	1403.39		2020-09-02 13:51:42.0
ADNI2	4032	v02	scmri	2011-05-09	Philips Medical Systems	Achieva	3	2D	967.91	749.558	218.352	405.617	342.833	2.6604	2.886	5.5464	267.204	483.085	394.219	1.1088	1145.62		2020-09-02 13:51:42.0
ADNI2	4032	v21	m24	2013-05-09	Philips Medical Systems	Achieva	3	2D	1026.79	771.781	255.01	423.756	346.926	2.6628	2.9508	5.6136	303.653	504.994	397.994	1.0992	1207.74		2020-09-02 13:51:42.0
ADNI2	4032	v11	m12	2012-05-17	Philips Medical Systems	Achieva	3	2D	1020.91	763.904	257.006	417.168	345.472	2.7696	2.9208	5.6904	310.615	496.998	397.476	1.2648	1206.35		2020-09-02 13:51:42.0
ADNI2	4032	v04	m03	2011-08-17	Philips Medical Systems	Achieva	3	2D	968.071	755.678	212.393	403.243	351.53	2.7696	2.9892	5.7588	265.385	488.458	399.606	0.9048	1154.35		2020-09-02 13:51:42.0
ADNI2	4032	v05	m06	2011-12-05	Philips Medical Systems	Achieva	3	2D	1002.73	771.364	231.365	411.151	359.032	2.6988	2.9292	5.628	282.32	493.126	411.406	1.1808	1188.03		2020-09-02 13:51:42.0
ADNI2	4034	v02	scmri	2011-06-07	SIEMENS	TrioTim	3	2D	1048.68	799.783	248.901	425.624	367.26	2.29726	2.3333	4.63056	288.523	511.952	405.309	6.89978	1212.68		2020-09-02 13:51:42.0
ADNI2	4034	v11	m12	2012-07-26	SIEMENS	TrioTim	3	2D	1086.66	793.17	293.49	410.67	373.685	2.2008	2.2284	4.4292	343.146	500.128	409.585	8.8152	1261.67		2020-09-02 13:51:42.0
ADNI2	4034	v04	m03	2011-08-26	SIEMENS	TrioTim	3	2D	1044.26	795.342	248.914	423.65	364.38	2.268	2.322	4.59	292.573	507.373	405.563	7.3116	1212.82		2020-09-02 13:51:42.0
ADNI2	4034	v05	m06	2011-11-16	SIEMENS	TrioTim	3	2D	1099.18	809.78	289.402	436.818	365.495	2.2476	2.3664	4.614	337.668	525.643	403.68	7.4676	1274.46		2020-09-02 13:51:42.0
ADNI2	4035	v05	m06	2012-03-21	SIEMENS	TrioTim	3	2D	1173.5	846.268	327.234	467.526	358.84	3.2148	3.4056	6.6204	379.859	557.046	393.362	19.902	1350.17		2020-09-02 13:51:42.0
ADNI2	4035	v02	scmri	2011-07-28	SIEMENS	TrioTim	3	2D	1157.37	856.456	300.918	456.335	381.974	3.312	3.5004	6.8124	350.226	542.957	422.213	18.1464	1333.54		2020-09-02 13:51:42.0
nv	4035	nv	nv	2011-08-18	SIEMENS	TrioTim	3	2D	1175.58	862.192	313.39	475.868	366.088	3.3168	3.5388	6.8556	362.904	565.326	403.961	20.2356	1352.43		2020-09-02 13:51:42.0
ADNI2	4035	v21	m24	2013-09-04	SIEMENS	TrioTim	3	2D	1178.51	829.211	349.297	450.499	354.665	3.0924	3.3408	6.4332	405.395	547.932	384.835	24.0468	1362.21		2020-09-02 13:51:42.0
ADNI2	4035	v11	m12	2012-10-09	SIEMENS	TrioTim	3	2D	1174.29	847.974	326.314	460.031	367.934	3.2364	3.3936	6.63	378.335	555.265	400.352	20.0088	1353.96		2020-09-02 13:51:42.0
ADNI2	4035	v41	m48	2015-10-26	SIEMENS	TrioTim	3	2D	1180.81	829.244	351.563	428.473	367.836	2.9688	3.42	6.3888	405.558	528.547	397.28	32.9352	1364.32		2020-09-02 13:51:42.0
ADNI2	4036	v05	m06	2012-01-25	SIEMENS	TrioTim	3	2D	1176.47	934.577	241.891	517.915	415.937	3.4284	3.5256	6.954	303.718	614.678	463.487	0.7248	1382.61		2020-09-02 13:51:42.0
ADNI3	4036	y2	m108	2020-02-26	SIEMENS	Prisma_fit	3	3D	1242.06	928.671	313.386	545.051	382.774	3.307	3.365	6.672	393.636	649.003	420.869	0.846	1464.35		2020-09-02 13:51:42.0
ADNI2	4036	v02	scmri	2011-05-10	SIEMENS	TrioTim	3	2D	1117.35	904.784	212.566	479.844	424.201	3.4308	3.474	6.9048	259.948	564.788	472.537	0.7392	1298.01		2020-09-02 13:51:42.0
ADNI2	4036	v41	m48	2015-06-26	SIEMENS	Prisma_fit	3	2D	1220.11	946.666	273.439	538.09	406.874	3.27302	3.22364	6.49666	345.392	637.22	452.751	1.70592	1437.07		2020-09-02 13:51:42.0
ADNI2	4036	v11	m12	2012-08-17	SIEMENS	TrioTim	3	2D	1197.44	935.969	261.467	527.732	407.406	3.41585	3.40117	6.81702	317.534	623.323	451.529	0.83027	1393.22		2020-09-02 13:51:42.0
ADNI2	4036	v21	m24	2013-08-21	SIEMENS	TrioTim	3	2D	1201.84	933.822	268.016	508.096	425.203	3.4728	3.3744	6.8472	322.145	604.415	468.697	0.5232	1395.78		2020-09-02 13:51:42.0
ADNI2	4036	v04	m03	2011-10-06	SIEMENS	TrioTim	3	2D	1145.87	918.843	227.025	490.7	427.437	3.43187	3.45323	6.8851	278.147	583.773	471.254	0.70613	1333.88		2020-09-02 13:51:42.0
ADNI3	4036	y1	m84	2018-11-20	SIEMENS	Prisma_fit	3	3D	1242.87	924.994	317.877	547.809	376.754	3.319	3.319	6.638	383.457	647.981	415.908	0.431	1447.78		2020-09-02 13:51:42.0
ADNI3	4036	init	m72	2017-11-27	SIEMENS	Prisma_fit	3	3D	1180.59	914.263	266.328	529.114	384.834	3.27302	3.33576	6.60879	378.153	626.172	429.025	0.315022	1433.66		2020-09-02 13:51:42.0
ADNI2	4037	v02	scmri	2011-05-24	SIEMENS	TrioTim	3	2D	1373.73	1083.53	290.202	555.941	526.963	3.8628	4.032	7.8948	351.571	684.09	583.057	0.6288	1619.35		2020-09-02 13:51:42.0
ADNI2	4037	v41	m48	2015-05-28	SIEMENS	TrioTim	3	2D	1411.14	1056.98	354.163	568.415	487.68	3.6204	3.8028	7.4232	410.567	692.4	539.918	0.8868	1643.77		2020-09-02 13:51:42.0
ADNI2	4037	v11	m12	2012-06-04	SIEMENS	TrioTim	3	2D	1414.23	1079.86	334.372	589.993	489.157	3.7644	3.9588	7.7232	389.726	716.917	541.622	0.7116	1648.98		2020-09-02 13:51:42.0
ADNI2	4037	v21	m24	2013-06-10	SIEMENS	TrioTim	3	2D	1430.97	1077.88	353.086	581.62	495.384	3.72687	3.83499	7.56186	407.896	709.423	547.285	0.879659	1665.48		2020-09-02 13:51:42.0
ADNI3	4037	init	m72	2017-07-13	SIEMENS	Prisma_fit	3	3D	1410.09	1040.8	369.287	605.122	435.446	3.64544	3.83099	7.47643	434.529	730.759	484.716	0.237601	1650.24		2020-09-02 13:51:42.0
ADNI2	4037	v04	m03	2011-09-01	SIEMENS	TrioTim	3	2D	1346	1068.92	277.083	564.918	503.381	3.7282	3.95379	7.682	325.139	685.266	558.932	0.616695	1569.95		2020-09-02 13:51:42.0
ADNI2	4037	v05	m06	2011-12-05	SIEMENS	TrioTim	3	2D	1420.85	1086.88	333.971	588.734	497.525	3.8448	4.0176	7.8624	391.5	713.786	553.753	0.6216	1659.66		2020-09-02 13:51:42.0
ADNI2	4039	v02	scmri	2011-06-02	SIEMENS	TrioTim	3	2D	1111.75	825.911	285.84	424.399	401.084	3.18493	2.95667	6.14159	326.377	544.804	445.978	0.428483	1317.59		2020-09-02 13:51:42.0
ADNI2	4039	v11	m12	2012-06-07	SIEMENS	TrioTim	3	2D	1183.77	838.248	345.522	433.303	404.425	3.18359	2.96735	6.15094	394.614	554.928	450.66	0.519252	1400.72		2020-09-02 13:51:42.0
ADNI2	4039	v21	m24	2013-06-26	SIEMENS	TrioTim	3	2D	1168.95	814.502	354.444	429.635	384.276	3.1716	2.9592	6.1308	406.363	550.265	429.29	0.5916	1386.51		2020-09-02 13:51:42.0
ADNI2	4039	v04	m03	2011-09-15	SIEMENS	TrioTim	3	2D	1117.74	819.038	298.702	435.176	383.097	2.99271	2.78047	5.77318	344.637	552.491	429.404	0.764863	1327.3		2020-09-02 13:51:42.0
ADNI2	4039	v05	m06	2011-12-08	SIEMENS	TrioTim	3	2D	1169.35	836.665	332.688	435.292	400.644	3.0528	2.9172	5.97	391.343	557.311	446.291	0.7296	1395.67		2020-09-02 13:51:42.0
ADNI2	4041	v21	m24	2013-05-13	SIEMENS	TrioTim	3	2D	985.753	723.515	262.238	430.396	292.96	2.5632	1.9416	4.5048	324.378	516.64	325.121	0.1596	1166.3		2020-09-02 13:51:42.0
ADNI2	4041	v02	scmri	2011-05-24	SIEMENS	TrioTim	3	2D	935.936	711.718	224.219	409.912	301.565	2.5992	2.196	4.7952	277.252	494.321	334.417	0.2412	1106.23		2020-09-02 13:51:42.0
ADNI2	4041	v11	m12	2012-06-18	SIEMENS	TrioTim	3	2D	1001.88	740.857	261.024	425.352	315.248	2.5776	2.0796	4.6572	320.615	514.865	344.69	0.2568	1180.43		2020-09-02 13:51:42.0
ADNI2	4041	v04	m03	2011-10-11	SIEMENS	TrioTim	3	2D	922.388	704.364	218.025	406.776	297.411	2.4868	2.05966	4.54646	264.545	489.31	330.232	0.176199	1084.26		2020-09-02 13:51:42.0
ADNI2	4041	v05	m06	2011-12-13	SIEMENS	TrioTim	3	2D	1002.31	734.789	267.518	432.151	302.378	2.5656	2.0688	4.6344	326.806	519.593	333.959	0.2592	1180.62		2020-09-02 13:51:42.0
ADNI2	4042	v21	m24	2013-02-21	Philips Medical Systems	Achieva	3	2D	1108.35	842.557	265.794	450.614	391.309	3.5712	3.7032	7.2744	318.522	533.442	441.35	0.6336	1293.95		2020-09-02 13:51:42.0
ADNI2	4042	v02	scmri	2011-05-12	Philips Medical Systems	Achieva	3	2D	1089.11	839.574	249.536	440.002	399.005	3.51	3.6156	7.1256	296.302	522.745	446.057	0.5676	1265.67		2020-09-02 13:51:42.0
ADNI2	4042	v11	m12	2012-05-14	Philips Medical Systems	Achieva	3	2D	1109.43	843.746	265.687	445.465	397.844	3.4764	3.5844	7.0608	317.293	528.516	446.852	0.4368	1293.1		2020-09-02 13:51:42.0
ADNI2	4042	v04	m03	2011-08-22	Philips Medical Systems	Achieva	3	2D	1084.93	857.369	227.563	445.602	411.169	3.5724	3.6672	7.2396	275.405	527.142	465.066	0.5976	1268.21		2020-09-02 13:51:42.0
ADNI2	4042	v05	m06	2011-12-08	Philips Medical Systems	Achieva	3	2D	1116.38	869.964	246.415	446.933	422.372	3.5928	3.6612	7.254	292.33	530.292	472.991	0.6588	1296.27		2020-09-02 13:51:42.0
ADNI3	4043	y2	m108	2020-02-26	SIEMENS	TrioTim	3	3D	1296.56	929.5	367.056	521.617	405.602	3.446	3.546	6.992	435.573	621.84	452.688	2.281	1512.38		2020-09-02 13:51:42.0
ADNI3	4043	init	m84	2018-03-02	SIEMENS	TrioTim	3	3D	1286.96	948.489	338.475	524.903	422.313	3.69	3.705	7.395	408.432	628.234	471.609	1.273	1509.55		2020-09-02 13:51:42.0
ADNI2	4043	v11	m12	2012-05-08	SIEMENS	TrioTim	3	2D	1263.43	963.977	299.456	494.507	467.552	3.924	3.8832	7.8072	357.158	588.528	527.177	1.9176	1474.78		2020-09-02 13:51:42.0
ADNI2	4043	v02	scmri	2011-05-17	SIEMENS	TrioTim	3	2D	1213.43	947.26	266.174	482.365	463.276	3.8544	3.8412	7.6956	308.609	568.181	523.384	1.6188	1401.79		2020-09-02 13:51:42.0
ADNI2	4043	v41	m48	2015-05-21	SIEMENS	TrioTim	3	2D	1279.14	964.033	315.11	507.781	453.305	3.6975	3.71085	7.40836	373.652	603.519	510.979	2.94732	1491.1		2020-09-02 13:51:42.0
ADNI2	4043	v21	m24	2013-06-11	GE MEDICAL SYSTEMS	Discovery ST	3	2D	1286.38	975.766	310.616	515.102	458.504	3.9271	3.86836	7.79546	368.358	611.725	515.503	2.15977	1497.75		2020-09-02 13:51:42.0
ADNI2	4043	v04	m03	2011-08-08	SIEMENS	TrioTim	3	2D	1230.52	943.61	286.913	474.767	466.76	3.7968	3.8688	7.6656	338.97	561.052	528.582	2.0832	1430.69		2020-09-02 13:51:42.0
ADNI2	4043	v05	m06	2011-12-09	SIEMENS	TrioTim	3	2D	1256.36	965.974	290.39	494.993	468.844	3.9468	3.9048	7.8516	350.081	584.96	531.563	2.1372	1468.74		2020-09-02 13:51:42.0
ADNI2	4050	v02	scmri	2011-05-27	GE MEDICAL SYSTEMS	DISCOVERY MR750	3	2D	1245.2	961.249	283.947	494.016	458.987	3.26885	3.09681	6.36566	336.893	588.264	523.658	8.24577	1457.06		2020-09-02 13:51:42.0
ADNI2	4050	v04	m03	2011-10-03	GE MEDICAL SYSTEMS	DISCOVERY MR750	3	2D	1315.57	989.403	326.162	520.31	461.821	3.3097	3.13394	6.44363	390.882	623.912	526.475	7.27168	1548.54		2020-09-02 13:51:42.0
ADNI2	4051	v05	m06	2012-01-10	SIEMENS	TrioTim	3	2D	1421.39	1132.37	289.015	569.591	554.686	3.81	3.906	7.716	351.457	667.013	614.184	8.0952	1640.75		2020-09-02 13:51:42.0
ADNI2	4051	v02	scmri	2011-06-22	SIEMENS	TrioTim	3	2D	1415.56	1133.46	282.102	578.674	547.26	3.756	3.906	7.662	332.66	671.98	608.194	7.5252	1620.36		2020-09-02 13:51:42.0
ADNI3	4051	init	m72	2017-07-05	SIEMENS	Prisma_fit	3	3D	1447.36	1109.02	338.34	594.863	501.256	3.48526	3.68949	7.17476	406.533	698.437	548.169	12.9026	1666.04		2020-09-02 13:51:42.0
ADNI2	4051	v41	m48	2015-07-09	SIEMENS	TrioTim	3	2D	1437.95	1124.61	313.336	589.748	523.733	3.63076	3.77225	7.40302	376.746	691.376	578.966	11.1312	1658.22		2020-09-02 13:51:42.0
ADNI2	4051	v11	m12	2012-07-12	SIEMENS	TrioTim	3	2D	1439.52	1151.4	288.115	598.924	543.84	3.7692	3.8952	7.6644	348.829	699.127	604.465	8.6376	1661.06		2020-09-02 13:51:42.0
ADNI2	4051	v21	m24	2013-07-15	SIEMENS	TrioTim	3	2D	1440.59	1139.59	301.003	597.337	534.726	3.7524	3.906	7.6584	360.004	695.354	593.54	7.524	1656.42		2020-09-02 13:51:42.0
ADNI3	4051	y2	m96	2019-08-27	SIEMENS	Prisma_fit	3	3D	1474.14	1124.8	349.341	620.808	489.521	3.40784	3.45323	6.86107	416.212	728.965	535.513	14.475	1695.17		2020-09-02 13:51:42.0
ADNI2	4051	v04	m03	2011-09-23	SIEMENS	TrioTim	3	2D	1415.4	1144.95	270.455	580.69	553.508	3.7992	3.93	7.7292	324.875	677.803	611.824	10.7508	1625.25		2020-09-02 13:51:42.0
ADNI2	4053	v02	scmri	2011-05-24	SIEMENS	Verio	3	2D	1192.77	916.573	276.198	466.723	444.424	3.0744	3.3012	6.3756	324.94	564.356	502.926	5.4264	1397.65		2020-09-02 13:51:42.0
ADNI2	4053	v11	m12	2012-05-29	SIEMENS	Verio	3	2D	1263.8	939.227	324.569	487.033	446.754	2.9832	3.3048	6.288	408.538	609.209	502.438	5.4396	1525.62		2020-09-02 13:51:42.0
ADNI2	4053	v04	m03	2011-09-09	SIEMENS	Verio	3	2D	1219.31	932.552	286.759	475.895	451.9	3.06612	3.26902	6.33514	348.849	578.778	513.893	4.75603	1446.28		2020-09-02 13:51:42.0
ADNI2	4053	v05	m06	2011-12-07	SIEMENS	Verio	3	2D	1271.7	953.151	318.547	494.935	452.807	2.97536	3.30506	6.28042	394.088	607.958	514.129	5.40877	1521.58		2020-09-02 13:51:42.0
ADNI2	4054	v02	scmri	2011-05-25	SIEMENS	TrioTim	3	2D	1071.85	877.208	194.645	465.883	400.313	3.4884	3.54	7.0284	236.71	562.403	448.734	11.0124	1258.86		2020-09-02 13:51:42.0
ADNI2	4054	v11	m12	2012-06-13	SIEMENS	TrioTim	3	2D	1131.68	905.091	226.589	481.632	417.078	3.28103	3.41318	6.69422	272.471	587.366	459.833	6.38053	1326.05		2020-09-02 13:51:42.0
ADNI2	4054	v21	m24	2013-06-25	SIEMENS	TrioTim	3	2D	1125.32	891.692	233.629	492.697	388.307	3.57	3.5736	7.1436	284.808	599.92	432.233	10.6884	1327.65		2020-09-02 13:51:42.0
ADNI2	4054	v04	m03	2011-08-26	SIEMENS	TrioTim	3	2D	1076.08	887.251	188.826	480.473	396.246	3.3804	3.5436	6.924	233.062	582.434	441.228	10.5324	1267.26		2020-09-02 13:51:42.0
ADNI2	4054	v05	m06	2011-12-15	SIEMENS	TrioTim	3	2D	1138.3	911.304	226.999	495.208	407.548	3.456	3.666	7.122	278.054	596.629	456.116	8.5488	1339.35		2020-09-02 13:51:42.0
ADNI2	4057	v02	scmri	2011-06-07	SIEMENS	Verio	3	2D	1218.06	937.795	280.27	479.6	454.898	2.9988	3.6252	6.624	334.216	588.865	510.923	3.2964	1437.3		2020-09-02 13:51:42.0
ADNI2	4057	v11	m12	2012-06-11	SIEMENS	Verio	3	2D	1264.75	940.664	324.085	501.468	436.14	2.904	3.5328	6.4368	384.1	616.427	488.341	3.0564	1491.92		2020-09-02 13:51:42.0
ADNI2	4057	v21	m24	2013-06-11	SIEMENS	Verio	3	2D	1266.83	934.186	332.644	506.428	425.057	2.76312	3.33443	6.09754	401.977	633.316	471.32	2.70038	1509.31		2020-09-02 13:51:42.0
ADNI2	4057	v04	m03	2011-08-29	SIEMENS	Verio	3	2D	1222.33	942.332	279.997	487.797	451.159	2.96735	3.55468	6.52202	338.173	598.743	510.312	3.37581	1450.6		2020-09-02 13:51:42.0
ADNI2	4057	v05	m06	2011-12-12	SIEMENS	Verio	3	2D	1266.01	954.672	311.339	495.166	456.556	2.9868	3.6312	6.618	375.374	610.98	510.766	2.9508	1500.07		2020-09-02 13:51:42.0
ADNI2	4058	v02	scmri	2011-05-26	SIEMENS	TrioTim	3	2D	1022.53	798.404	224.123	424.259	369.461	2.6796	2.9568	5.6364	270.452	514.234	412.85	4.6848	1202.22		2020-09-02 13:51:42.0
ADNI2	4058	v11	m12	2012-06-07	SIEMENS	TrioTim	3	2D	1087.3	812.325	274.973	440.074	366.997	2.54554	2.77113	5.31666	329.233	531.004	412.352	5.25526	1277.84		2020-09-02 13:51:42.0
ADNI2	4058	v21	m24	2013-07-11	SIEMENS	TrioTim	3	2D	1071.58	800.058	271.525	440.034	349.908	2.526	2.7528	5.2788	323.686	528.887	396.592	10.116	1259.28		2020-09-02 13:51:42.0
ADNI2	4058	v04	m03	2011-09-29	SIEMENS	TrioTim	3	2D	1015.46	788.499	226.959	421.307	361.617	2.64165	2.88058	5.52223	271.955	506.307	405.129	5.57562	1188.97		2020-09-02 13:51:42.0
ADNI2	4058	v05	m06	2011-12-22	SIEMENS	TrioTim	3	2D	1085.64	812.311	273.332	453.355	354.557	2.664	2.8776	5.5416	325.774	544.274	400.062	4.4004	1274.51		2020-09-02 13:51:42.0
ADNI2	4059	v02	scmri	2011-05-24	GE MEDICAL SYSTEMS	DISCOVERY MR750	3	2D	1175.47	910.394	265.075	470.946	434.438	3.05472	2.97675	6.03147	314.424	555.752	492.305	5.01034	1367.49		2020-09-02 13:51:42.0
ADNI2	4059	v11	m12	2012-08-06	GE MEDICAL SYSTEMS	DISCOVERY MR750	3	2D	1260.14	955.598	304.539	492.789	456.688	3.03616	3.02502	6.06117	360.649	590.609	513.58	6.12058	1470.96		2020-09-02 13:51:42.0
ADNI2	4059	v04	m03	2011-10-12	GE MEDICAL SYSTEMS	DISCOVERY MR750	3	2D	1178.27	918.926	259.343	484.296	429.404	3.10794	3.00026	6.10821	307.033	570.883	486.002	5.2257	1369.14		2020-09-02 13:51:42.0
ADNI2	4059	v05	m06	2011-12-14	GE MEDICAL SYSTEMS	DISCOVERY MR750	3	2D	1240.8	940.577	300.224	515.769	418.684	3.11661	3.04853	6.16514	359.599	615.335	468.9	6.1243	1449.96		2020-09-02 13:51:42.0
ADNI2	4060	v02	scmri	2011-06-01	SIEMENS	TrioTim	3	2D	1237.14	966.996	270.139	505.092	446.251	3.5724	3.66	7.2324	316	591.829	496.09	15.6528	1419.57		2020-09-02 13:51:42.0
ADNI2	4060	v41	m48	2015-06-03	SIEMENS	TrioTim	3	2D	1290.9	965.618	325.286	519.089	413.107	3.492	3.6672	7.1592	375.836	610.819	456.379	33.4224	1476.46		2020-09-02 13:51:42.0
ADNI2	4060	v11	m12	2012-06-19	SIEMENS	TrioTim	3	2D	1274.14	978.504	295.637	520.002	440.668	3.5148	3.6888	7.2036	353.905	612.838	489.464	17.8344	1474.04		2020-09-02 13:51:42.0
ADNI2	4060	v21	m24	2013-06-24	SIEMENS	TrioTim	3	2D	1284.52	970.485	314.034	517.456	431.165	3.50395	3.7282	7.23216	371.749	610.965	476.249	21.8647	1480.83		2020-09-02 13:51:42.0
ADNI2	4060	v04	m03	2011-09-13	SIEMENS	TrioTim	3	2D	1252.11	976.124	275.983	509.476	450.11	3.55735	3.74556	7.3029	323.215	601.267	497.296	16.5373	1438.32		2020-09-02 13:51:42.0
ADNI2	4060	v05	m06	2011-12-12	SIEMENS	TrioTim	3	2D	1275.85	970.799	305.051	519.695	435.388	3.5664	3.7044	7.2708	362.411	610.976	482.328	15.7164	1471.43		2020-09-02 13:51:42.0
ADNI2	4061	v02	scmri	2011-06-03	SIEMENS	Verio	3	2D	1081.04	885.606	195.436	478.487	406.036	2.4852	2.538	5.0232	233.789	562.886	452.564	1.0836	1250.32		2020-09-02 13:51:42.0
ADNI2	4061	v21	m24	2013-06-25	SIEMENS	Verio	3	2D	1101.99	884.899	217.091	475.616	408.047	2.3628	2.73	5.0928	262.633	563.636	456.222	1.236	1283.73		2020-09-02 13:51:42.0
ADNI2	4061	v11	m12	2012-07-02	SIEMENS	Verio	3	2D	1116.86	890.768	226.096	489.228	400.1	2.5212	2.6316	5.1528	269.23	575.295	445.577	1.44	1291.54		2020-09-02 13:51:42.0
ADNI2	4061	v04	m03	2011-09-20	SIEMENS	Verio	3	2D	1080.19	886.566	193.625	472.81	412.649	2.4264	2.6484	5.0748	233.683	560.393	458.06	1.1076	1253.24		2020-09-02 13:51:42.0
ADNI3	4061	init	m72	2017-09-26	SIEMENS	Prisma_fit	3	3D	1095.62	861.015	234.607	477.877	381.7	2.586	2.6	5.186	288.998	574.054	419.097	1.438	1283.59		2020-09-02 13:51:42.0
ADNI2	4061	v51	m60	2016-11-08	SIEMENS	Verio	3	2D	1111.03	867.692	243.338	496.668	369.158	2.53352	2.58158	5.1151	299.284	593.225	407.169	1.8661	1301.54		2020-09-02 13:51:42.0
ADNI3	4061	y2	m96	2019-11-26	SIEMENS	Prisma_fit	3	3D	1128.31	849.388	278.923	486.112	360.395	2.511	2.203	4.714	337.459	581.314	396.171	2.881	1317.83		2020-09-02 13:51:42.0
ADNI2	4061	v05	m06	2011-12-19	SIEMENS	Verio	3	2D	1106.74	894.462	212.281	477.108	416.202	2.5968	2.6064	5.2032	254.948	563.023	462.612	1.152	1281.74		2020-09-02 13:51:42.0
ADNI2	4063	v02	scmri	2011-06-17	SIEMENS	Verio	3	2D	963.617	793.056	170.562	425.959	366.592	2.78981	2.92864	5.71845	227.8	519.356	418.208	0.504569	1165.87		2020-09-02 13:51:42.0
ADNI2	4063	v21	m24	2013-06-25	SIEMENS	Verio	3	2D	998.075	788.919	209.156	427.885	360.587	2.73375	2.954	5.68775	266.964	521.507	408.184	0.447171	1197.1		2020-09-02 13:51:42.0
ADNI2	4063	v11	m12	2012-06-27	SIEMENS	Verio	3	2D	1002.5	793.296	209.208	422.305	370.649	2.8008	2.9232	5.724	263.15	505.4	430.085	0.342	1198.98		2020-09-02 13:51:42.0
ADNI2	4063	v31	m36	2014-07-15	SIEMENS	Verio	3	2D	994.136	787.8	206.336	419.731	367.518	2.8536	2.9616	5.8152	262.433	505.658	423.631	0.5508	1192.27		2020-09-02 13:51:42.0
ADNI2	4063	v04	m03	2011-09-19	SIEMENS	Verio	3	2D	958.586	778.345	180.241	400.094	377.766	2.706	2.9172	5.6232	236.495	485.386	434.798	0.4848	1157.16		2020-09-02 13:51:42.0
ADNI2	4063	v05	m06	2011-12-19	SIEMENS	Verio	3	2D	996.446	792.829	203.617	413.633	378.766	2.6376	2.9916	5.6292	263.822	501.9	432.823	0.4308	1198.98		2020-09-02 13:51:42.0
ADNI2	4066	v02	scmri	2011-06-17	SIEMENS	TrioTim	3	2D	1039.5	770.516	268.98	421.189	348.804	2.4504	2.8248	5.2752	328.357	514.165	393.174	0.5232	1236.22		2020-09-02 13:51:42.0
ADNI2	4067	v02	scmri	2011-06-06	SIEMENS	Verio	3	2D	1166.3	972.169	194.128	487.468	426.71	3.9576	4.0308	7.9884	238.422	575.89	477.847	57.9912	1350.15		2020-09-02 13:51:42.0
ADNI2	4067	v31	m36	2014-08-11	SIEMENS	Verio	3	2D	1168.2	936.232	231.966	465.357	410.341	3.80829	3.88705	7.69535	309.071	562.679	463.878	60.5336	1396.16		2020-09-02 13:51:42.0
ADNI3	4067	init	m72	2017-08-16	SIEMENS	Prisma_fit	3	3D	1185.21	923.264	261.949	482.163	394.355	3.869	3.922	7.791	333.434	587.503	429.379	46.746	1397.06		2020-09-02 13:51:42.0
ADNI2	4067	v04	m03	2011-09-14	SIEMENS	Verio	3	2D	1174.83	968.143	206.684	498.389	418.544	4.0188	4.0956	8.1144	257.591	593.298	466.21	51.21	1368.31		2020-09-02 13:51:42.0
ADNI2	4067	v11	m12	2012-11-08	SIEMENS	Verio	3	2D	1195.72	965.545	230.176	501.065	424.976	4.0236	4.0836	8.1072	288.259	597.39	472.093	39.504	1397.25		2020-09-02 13:51:42.0
ADNI2	4068	v02	scmri	2011-06-09	SIEMENS	TrioTim	3	2D	1292.66	933.569	359.09	490.256	439.779	3.20895	3.40784	6.6168	412.276	593.256	495.287	3.53465	1504.35		2020-09-02 13:51:42.0
ADNI2	4071	v05	m06	2012-01-23	SIEMENS	TrioTim	3	2D	1434.25	1024.55	409.695	556.796	405.994	3.78827	3.97381	7.76209	473.856	670.511	451.113	61.7603	1657.24		2020-09-02 13:51:42.0
ADNI3	4071	init	m72	2017-03-27	SIEMENS	Prisma	3	3D	1495.22	1015.22	479.997	544.986	388.955	3.644	3.783	7.427	564.595	663.986	422.131	81.592	1732.3		2020-09-02 13:51:42.0
ADNI2	4071	v02	scmri	2011-06-28	SIEMENS	TrioTim	3	2D	1422.26	1027	395.268	549.575	403.919	3.8592	3.966	7.8252	453.384	657.09	455.612	73.5024	1639.59		2020-09-02 13:51:42.0
ADNI2	4071	v11	m12	2012-07-09	SIEMENS	TrioTim	3	2D	1426.17	1026.55	399.614	558.203	406.732	3.7704	3.948	7.7184	464.202	666.283	455.206	61.6188	1647.31		2020-09-02 13:51:42.0
ADNI2	4071	v21	m24	2013-08-02	SIEMENS	TrioTim	3	2D	1417.94	1014.17	403.769	553.712	392.994	3.66814	3.80563	7.47376	475.183	666.45	437.974	67.4668	1647.07		2020-09-02 13:51:43.0
ADNI2	4071	v04	m03	2011-09-29	SIEMENS	TrioTim	3	2D	1394.85	1010.64	384.216	522.152	407.406	3.6912	3.8772	7.5684	442.78	624.389	460.055	81.0792	1608.3		2020-09-02 13:51:43.0
ADNI2	4071	v41	m48	2015-11-11	SIEMENS	Prisma	3	2D	1446.46	1006.99	439.471	541.722	406.896	3.6372	3.846	7.4832	518.992	638.599	462.815	58.3812	1678.79		2020-09-02 13:51:43.0
ADNI2	4072	v05	m06	2012-02-09	SIEMENS	TrioTim	3	2D	1326.1	1061.98	264.116	526.444	534.277	4.2792	4.3968	8.676	319.973	625.644	602.306	1.2612	1549.18		2020-09-02 13:51:43.0
ADNI2	4072	v02	scmri	2011-07-06	SIEMENS	TrioTim	3	2D	1326.32	1059.04	267.287	527.141	530.394	4.3644	4.434	8.7984	322.95	623.968	597.775	1.5012	1546.19		2020-09-02 13:51:43.0
ADNI2	4072	v21	m24	2013-07-10	SIEMENS	TrioTim	3	2D	1343.63	1075.49	268.142	540.514	532.804	4.2875	4.33556	8.62306	332.98	645.432	600.563	2.17445	1581.15		2020-09-02 13:51:43.0
ADNI2	4072	v11	m12	2012-07-13	SIEMENS	TrioTim	3	2D	1324.09	1065.19	258.899	526.382	537.338	4.3464	4.2936	8.64	314.087	624.878	605.276	1.4688	1545.71		2020-09-02 13:51:43.0
ADNI2	4072	v41	m48	2015-07-24	SIEMENS	TrioTim	3	2D	1335.84	1052.87	282.972	521.158	529.386	4.00986	4.24879	8.25865	345.538	624.799	593.178	2.32662	1565.84		2020-09-02 13:51:43.0
ADNI3	4072	init	m72	2017-08-25	SIEMENS	Prisma_fit	3	3D	1346.85	1041.83	305.024	534.873	506.847	4.267	4.261	8.528	372.826	639.366	568.71	0.106	1581.01		2020-09-02 13:51:43.0
ADNI2	4072	v04	m03	2011-10-12	SIEMENS	TrioTim	3	2D	1324.16	1055.94	268.226	528.552	526.002	4.3032	4.3536	8.6568	324.541	625.37	593.11	1.3812	1544.4		2020-09-02 13:51:43.0
ADNI2	4073	v02	scmri	2011-06-20	GE MEDICAL SYSTEMS	SIGNA HDx	3	2D	1113.08	848.185	264.89	461.398	381.918	2.98744	3.45064	6.43808	314.614	559.693	417.138	4.86827	1296.31		2020-09-02 13:51:43.0
ADNI2	4073	v11	m12	2012-07-23	Philips Healthcare	Ingenia	3	2D	1162.08	847.882	314.196	471.089	372.181	2.8428	3.3612	6.204	380.834	561.518	411.186	4.6116	1358.15		2020-09-02 13:51:43.0
ADNI2	4073	v04	m03	2011-09-27	GE MEDICAL SYSTEMS	SIGNA HDx	3	2D	1124.03	853.187	270.841	472.185	376.455	3.01511	3.3951	6.41021	328.838	569.998	412.786	4.54743	1316.17		2020-09-02 13:51:43.0
ADNI2	4073	v05	m06	2011-12-20	GE MEDICAL SYSTEMS	SIGNA HDx	3	2D	1152.69	876.443	276.247	482.35	389.416	3.05101	3.50031	6.55132	340.769	580.181	432.969	4.67863	1358.6		2020-09-02 13:51:43.0
ADNI2	4075	v21	m24	2013-06-07	SIEMENS	TrioTim	3	2D	1234.11	952.577	281.538	501.34	447.641	3.3108	3.1812	6.492	332.304	607.304	504.702	3.5964	1447.91		2020-09-02 13:51:43.0
ADNI2	4075	v02	scmri	2011-06-10	SIEMENS	TrioTim	3	2D	1194.23	944.037	250.197	484.661	456.28	3.30373	3.1916	6.49533	294.241	588.868	511.462	3.09549	1397.67		2020-09-02 13:51:43.0
ADNI2	4075	v41	m48	2015-06-11	SIEMENS	TrioTim	3	2D	1242.46	955.719	286.741	504.247	447.306	3.28904	3.1342	6.42324	335.362	615.128	499.382	4.16603	1454.04		2020-09-02 13:51:43.0
ADNI2	4075	v11	m12	2012-06-22	SIEMENS	TrioTim	3	2D	1242.46	962.762	279.696	501.755	457.981	3.438	3.258	6.696	326.189	607.644	515.783	3.0264	1452.64		2020-09-02 13:51:43.0
ADNI2	4075	v04	m03	2011-09-13	SIEMENS	TrioTim	3	2D	1208.83	951.865	256.961	495.713	452.947	3.3276	3.2448	6.5724	308.274	599.255	510.991	3.2052	1421.73		2020-09-02 13:51:43.0
ADNI2	4075	v05	m06	2011-12-14	SIEMENS	TrioTim	3	2D	1229.74	966.276	263.464	497.84	465.197	3.39	3.2472	6.6372	333.631	612.622	525.539	3.2388	1475.03		2020-09-02 13:51:43.0
ADNI2	4076	v05	m06	2012-01-04	SIEMENS	Verio	3	2D	1174.28	891.112	283.165	482.713	407.002	3.1656	3.21	6.3756	346.848	577.28	457.256	1.3968	1382.78		2020-09-02 13:51:43.0
ADNI2	4076	v02	scmri	2011-06-14	SIEMENS	Verio	3	2D	1148.62	884.37	264.247	478.868	404.128	3.2028	3.2412	6.444	336.196	573.296	454.931	1.374	1365.8		2020-09-02 13:51:43.0
ADNI2	4076	v11	m12	2012-06-18	SIEMENS	Verio	3	2D	1097.24	855.803	241.436	427.16	427.091	3.078	3.24	6.318	302.326	515.383	480.274	1.5516	1299.53		2020-09-02 13:51:43.0
ADNI2	4076	v21	m24	2013-07-09	GE MEDICAL SYSTEMS	DISCOVERY MR750	3	2D	1165.21	867.202	298.006	463.362	402.59	2.91486	3.08443	5.99929	366.121	549.995	456.816	1.25011	1374.18		2020-09-02 13:51:43.0
ADNI2	4076	v41	m48	2015-07-14	GE MEDICAL SYSTEMS	DISCOVERY MR750	3	2D	1162.61	876.556	286.057	464.603	410.809	2.99531	3.05348	6.0488	353.176	549.295	471.961	1.14366	1375.58		2020-09-02 13:51:43.0
ADNI2	4076	v04	m03	2011-09-14	SIEMENS	Verio	3	2D	1161.21	898.484	262.724	491.354	405.698	3.05945	3.09282	6.15227	331.97	586.279	456.703	1.43228	1376.38		2020-09-02 13:51:43.0
ADNI3	4076	init	m72	2017-10-20	GE MEDICAL SYSTEMS	DISCOVERY MR750	3	3D	1144.45	845.512	298.942	463.05	381.417	3.053	3.079	6.132	385.355	558.211	429.07	1.045	1373.68		2020-09-02 13:51:43.0
ADNI3	4076	y2	m96	2019-11-06	GE MEDICAL SYSTEMS	DISCOVERY MR750	3	3D	1171.88	847.081	324.804	479.761	366.512	2.77	2.737	5.507	401.917	575.844	413.19	0.808	1391.76		2020-09-02 13:51:43.0
ADNI2	4077	v05	m06	2012-02-28	SIEMENS	Verio	3	2D	1438.26	1099.26	338.995	569.539	526.054	3.3924	3.4164	6.8088	399.626	674.758	580.603	3.672	1658.66		2020-09-02 13:51:43.0
ADNI2	4077	v02	scmri	2011-06-15	SIEMENS	Verio	3	2D	1437.11	1094.83	342.276	574.312	516.415	3.4068	3.3924	6.7992	404.747	684.599	567.281	4.1028	1660.73		2020-09-02 13:51:43.0
ADNI2	4077	v11	m12	2012-07-02	SIEMENS	Verio	3	2D	1435.12	1090.89	344.228	567.704	520.658	3.3672	3.468	6.8352	405.526	674.698	574.558	2.5284	1657.31		2020-09-02 13:51:43.0
ADNI2	4077	v41	m48	2015-07-14	SIEMENS	Verio	3	2D	1447.22	1079.28	367.937	560.394	513.502	3.312	3.3612	6.6732	431.939	663.436	568.663	5.3856	1669.42		2020-09-02 13:51:43.0
ADNI2	4077	v21	m24	2013-07-23	SIEMENS	Verio	3	2D	1452.83	1094.25	358.574	587.397	502.624	3.28103	3.37581	6.65684	419.014	695.372	554.301	4.2301	1672.92		2020-09-02 13:51:43.0
ADNI2	4077	v04	m03	2011-09-20	SIEMENS	Verio	3	2D	1399.09	1088.74	310.347	573.194	511.783	3.39449	3.43854	6.83304	366.348	678.814	563.897	3.76692	1612.83		2020-09-02 13:51:43.0
ADNI2	4079	v02	scmri	2011-06-16	SIEMENS	TrioTim	3	2D	1137.09	879.112	257.98	465.714	410.653	2.4948	2.9172	5.412	312.782	570.469	461.719	2.7444	1347.72		2020-09-02 13:51:43.0
ADNI2	4079	v11	m12	2012-06-21	SIEMENS	TrioTim	3	2D	1185.35	887.652	297.698	496.524	385.875	2.29325	2.75911	5.05236	350.144	603.067	433.393	5.25259	1391.86		2020-09-02 13:51:43.0
ADNI2	4079	v21	m24	2013-07-25	SIEMENS	TrioTim	3	2D	1153.46	871.149	282.314	480	386.811	2.24253	2.76312	5.00565	337.251	593.882	433.315	4.33823	1368.79		2020-09-02 13:51:43.0
ADNI2	4079	v04	m03	2011-09-22	SIEMENS	TrioTim	3	2D	1119.65	873.301	246.347	465.241	404.591	2.3373	2.84454	5.18184	297.633	570.725	453.68	3.46925	1325.51		2020-09-02 13:51:43.0
ADNI2	4079	v05	m06	2011-12-15	SIEMENS	TrioTim	3	2D	1193.74	895.751	297.985	497.623	395.562	2.3868	2.9364	5.3232	353.375	605.659	443.377	2.5656	1404.98		2020-09-02 13:51:43.0
ADNI2	4080	v02	scmri	2011-06-16	SIEMENS	TrioTim	3	2D	1098.72	851.942	246.773	451.036	399.097	2.9976	3.1392	6.1368	289.41	527.66	448.498	1.8096	1267.38		2020-09-02 13:51:43.0
ADNI2	4080	v11	m12	2012-06-21	SIEMENS	TrioTim	3	2D	1150.39	872.321	278.068	463.958	405.481	2.97803	3.10617	6.0842	318.268	546.849	452.732	2.88192	1320.73		2020-09-02 13:51:43.0
ADNI2	4080	v04	m03	2011-09-15	SIEMENS	TrioTim	3	2D	1098.63	861.269	237.358	457.545	401.482	3.0421	3.13954	6.18164	283.873	537.564	450.288	2.24253	1273.97		2020-09-02 13:51:43.0
ADNI2	4080	v05	m06	2011-12-15	SIEMENS	TrioTim	3	2D	1146.35	869.053	277.294	476.422	391.063	3.0228	3.1848	6.2076	324.746	557.68	439.013	1.5684	1323.01		2020-09-02 13:51:43.0
ADNI2	4081	v02	scmri	2011-07-05	GE MEDICAL SYSTEMS	Signa HDxt	3	2D	958.7	734.908	223.792	412.027	318.499	2.74158	2.65989	5.40146	261.73	481.599	355.274	4.38157	1102.98		2020-09-02 13:51:43.0
ADNI2	4081	v21	m24	2013-08-06	GE MEDICAL SYSTEMS	Signa HDxt	3	2D	988.81	741.823	246.987	420.297	315.982	2.68712	2.6438	5.33091	293.356	497.959	346.596	5.54504	1143.46		2020-09-02 13:51:43.0
ADNI2	4082	v21	m24	2013-06-17	SIEMENS	TrioTim	3	2D	1499.94	1130.72	369.219	581.369	541.663	3.58538	3.89239	7.47777	422.083	689.775	599.052	7.69134	1718.6		2020-09-02 13:51:43.0
ADNI2	4082	v02	scmri	2011-06-28	SIEMENS	TrioTim	3	2D	1484.66	1143.09	341.567	581.174	552.629	3.7356	4.0608	7.7964	421.801	699.004	613.55	9.2916	1743.65		2020-09-02 13:51:43.0
ADNI2	4082	v11	m12	2012-08-01	SIEMENS	TrioTim	3	2D	1498.77	1122.13	376.642	573.053	539.084	3.51	3.9564	7.4664	432.996	683.726	594.292	9.99	1721		2020-09-02 13:51:43.0
ADNI2	4082	v04	m03	2011-09-19	SIEMENS	TrioTim	3	2D	1456.95	1120.85	336.101	566.794	544.313	3.6504	3.9648	7.6152	392.702	675.042	602.585	9.7416	1680.07		2020-09-02 13:51:43.0
ADNI2	4082	v41	m48	2015-11-03	SIEMENS	Skyra	3	2D	1523.34	1138.55	384.79	591.209	532.21	3.5796	3.9804	7.56	443.984	698.615	589.784	15.132	1747.52		2020-09-02 13:51:43.0
ADNI2	4082	v05	m06	2011-12-14	SIEMENS	TrioTim	3	2D	1497.14	1134.52	362.615	576.803	547.938	3.5508	3.9924	7.5432	412.939	689.864	603.689	9.7824	1716.27		2020-09-02 13:51:43.0
ADNI2	4083	v02	scmri	2011-06-21	SIEMENS	TrioTim	3	2D	1242.25	937.453	304.794	489.386	431.314	3.3708	3.2184	6.5892	361.782	592.004	494.132	16.7532	1464.67		2020-09-02 13:51:43.0
ADNI2	4084	v02	scmri	2011-06-16	SIEMENS	TrioTim	3	2D	1163.39	937.897	225.488	495.234	440.074	3.5964	3.6756	7.272	285.262	593.075	491.213	2.5896	1372.14		2020-09-02 13:51:43.0
ADNI2	4084	v11	m12	2012-07-19	SIEMENS	TrioTim	3	2D	1228.94	944.9	284.042	506.58	435.379	3.4968	3.7644	7.2612	345.211	599.336	489.598	2.9412	1437.09		2020-09-02 13:51:43.0
ADNI2	4084	v21	m24	2013-07-19	SIEMENS	TrioTim	3	2D	1247.81	955.628	292.179	522.455	430.611	3.47725	3.64945	7.1267	346.245	623.809	479.678	2.56289	1452.3		2020-09-02 13:51:43.0
ADNI3	4084	y2	m96	2019-08-05	SIEMENS	Prisma_fit	3	3D	1277.59	961.756	315.838	553.74	405.99	3.42	3.583	7.003	388.19	674.272	442.026	2.031	1506.52		2020-09-02 13:51:43.0
ADNI2	4084	v41	m48	2015-08-06	SIEMENS	TrioTim	3	2D	1236.27	955.277	280.991	518.243	432.544	3.5652	3.7644	7.3296	354.698	621.619	483.126	4.4904	1463.93		2020-09-02 13:51:43.0
ADNI3	4084	init	m72	2017-08-11	SIEMENS	Prisma_fit	3	3D	1213.42	944.988	268.429	520.946	422.295	3.39316	3.65078	7.04394	361.811	627.033	471.608	1.74864	1462.2		2020-09-02 13:51:43.0
ADNI2	4084	v04	m03	2011-09-16	SIEMENS	TrioTim	3	2D	1168.29	939.398	228.897	505.004	431.23	3.51063	3.73221	7.24283	282.763	605.393	478.699	3.16357	1370.02		2020-09-02 13:51:43.0
ADNI2	4084	v05	m06	2011-12-27	SIEMENS	TrioTim	3	2D	1235.46	961.901	273.56	526.129	432.8	3.6324	3.8304	7.4628	334.526	629.039	481.946	2.9712	1448.48		2020-09-02 13:51:43.0
ADNI2	4085	v02	scmri	2011-07-06	SIEMENS	TrioTim	3	2D	1408.33	1111.33	296.999	585.852	525.042	3.6528	4.0884	7.7412	380.06	708.179	594.492	0.4332	1683.16		2020-09-02 13:51:43.0
ADNI2	4086	v05	m06	2012-02-01	SIEMENS	Verio	3	2D	1004.59	733.862	270.725	403.885	318.929	2.754	3.0096	5.7636	347.819	490.21	358.698	11.364	1208.09		2020-09-02 13:51:43.0
ADNI2	4086	v02	scmri	2011-06-28	SIEMENS	Verio	3	2D	997.093	723.51	273.583	407.578	305.506	2.784	3.1608	5.9448	352.138	490.531	348.078	10.5276	1201.27		2020-09-02 13:51:43.0
ADNI2	4086	v11	m12	2012-07-09	SIEMENS	Verio	3	2D	1021.24	738.377	282.866	410.442	314.605	2.7048	3.0576	5.7624	355.253	498.355	350.802	13.3296	1217.74		2020-09-02 13:51:43.0
ADNI2	4086	v41	m48	2015-07-27	GE MEDICAL SYSTEMS	DISCOVERY MR750	3	2D	1020.21	712.832	307.382	404.107	295.604	2.64008	2.775	5.41508	379.372	478.416	343.485	13.1212	1214.39		2020-09-02 13:51:43.0
ADNI2	4086	v21	m24	2013-09-11	GE MEDICAL SYSTEMS	DISCOVERY MR750	3	2D	1020.86	728.67	292.185	419.094	297.901	2.7094	2.96561	5.675	362.051	500.393	339.332	11.6755	1213.45		2020-09-02 13:51:43.0
ADNI2	4086	v04	m03	2011-09-27	SIEMENS	Verio	3	2D	1004.41	732.672	271.736	413.74	307.136	2.71907	3.02074	5.73981	343.754	498.784	344.946	12.3539	1199.84		2020-09-02 13:51:43.0
ADNI3	4086	init	m72	2017-12-05	GE MEDICAL SYSTEMS	DISCOVERY MR750	3	3D	998.383	675.443	322.94	393.22	268.197	2.53	2.591	5.121	397.298	474.758	300.639	14.028	1186.72		2020-09-02 13:51:43.0
ADNI2	4089	v02	scmri	2011-06-29	GE MEDICAL SYSTEMS	Signa HDxt	3	2D	1294.24	950.077	344.161	490.657	443.867	2.58934	3.21687	5.8062	401.15	602.319	485.895	15.5781	1504.94		2020-09-02 13:51:43.0
ADNI2	4089	v11	m12	2012-08-15	GE MEDICAL SYSTEMS	Signa HDxt	3	2D	1260.43	921.024	339.406	476.543	427.77	2.50022	3.13518	5.63539	404.064	582.088	473.201	16.7106	1476.06		2020-09-02 13:51:43.0
ADNI2	4089	v21	m24	2013-09-25	GE MEDICAL SYSTEMS	Signa HDxt	3	2D	1267.9	917.1	350.797	466.812	429.077	2.45566	3.25771	5.71337	403.079	569.195	467.98	21.2283	1461.48		2020-09-02 13:51:43.0
ADNI2	4089	v04	m03	2011-10-18	GE MEDICAL SYSTEMS	Signa HDxt	3	2D	1272.49	936.547	335.944	464.247	454.823	2.77128	3.31836	6.08964	392.264	568.702	504.168	17.4768	1482.61		2020-09-02 13:51:43.0
ADNI2	4089	v05	m06	2011-12-14	GE MEDICAL SYSTEMS	Signa HDxt	3	2D	1272.39	937.588	334.799	471.791	448.792	2.64998	3.31217	5.96216	392.156	583.103	491.737	17.0089	1484		2020-09-02 13:51:43.0
ADNI2	4090	v05	m06	2012-01-04	SIEMENS	TrioTim	3	2D	1204.32	959.039	245.282	498.215	458.725	3.4932	3.3888	6.882	304.348	590.656	513.548	2.0988	1410.65		2020-09-02 13:51:43.0
ADNI2	4090	v02	scmri	2011-06-20	SIEMENS	TrioTim	3	2D	1176.41	950.082	226.329	489.81	457.595	3.50796	3.38115	6.8891	267.265	583.96	503.621	2.67769	1357.52		2020-09-02 13:51:43.0
ADNI2	4090	v11	m12	2012-07-09	SIEMENS	TrioTim	3	2D	1215.49	967.819	247.675	502.98	461.581	3.6228	3.4944	7.1172	307.607	599.512	513.589	3.258	1423.97		2020-09-02 13:51:43.0
ADNI2	4090	v21	m24	2013-08-05	SIEMENS	TrioTim	3	2D	1221.97	954.178	267.792	498.155	454.302	3.5616	3.462	7.0236	319.229	589.212	503.824	1.7208	1413.99		2020-09-02 13:51:43.0
ADNI2	4090	v04	m03	2011-09-21	SIEMENS	TrioTim	3	2D	1177.74	946.39	231.352	477.088	466.111	3.516	3.5148	7.0308	277.632	563.304	519.99	3.1908	1364.12		2020-09-02 13:51:43.0
ADNI2	4092	v05	m06	2012-01-13	SIEMENS	TrioTim	3	2D	1199.54	904.458	295.085	497.112	391.636	2.9724	3.3432	6.3156	349.526	601.37	432.143	15.7104	1398.75		2020-09-02 13:51:43.0
ADNI2	4092	v02	scmri	2011-06-24	SIEMENS	TrioTim	3	2D	1182.1	905.625	276.476	490.45	401.867	2.97936	3.29572	6.27508	323.321	593.979	442.709	13.3083	1373.32		2020-09-02 13:51:43.0
ADNI2	4092	v41	m48	2015-07-20	SIEMENS	TrioTim	3	2D	1217.01	892.058	324.956	505.55	371.192	2.66167	3.13287	5.79454	387.801	617.047	412.42	15.3159	1432.58		2020-09-02 13:51:43.0
ADNI2	4092	v21	m24	2013-07-22	SIEMENS	TrioTim	3	2D	1210.31	887.639	322.667	497.881	375.718	2.8128	3.1968	6.0096	383.053	607.145	412.892	14.04	1417.13		2020-09-02 13:51:43.0
ADNI2	4092	v11	m12	2012-07-24	SIEMENS	TrioTim	3	2D	1204.07	903.15	300.916	500.186	388.668	2.9208	3.2316	6.1524	354.756	604.255	430.478	14.2956	1403.79		2020-09-02 13:51:43.0
ADNI2	4092	v04	m03	2011-09-21	SIEMENS	TrioTim	3	2D	1184.14	905.535	278.609	484.158	407.14	2.99137	3.35712	6.34849	328.158	583.023	452.055	14.2361	1377.47		2020-09-02 13:51:43.0
ADNI2	4093	v05	m06	2012-01-12	SIEMENS	TrioTim	3	2D	1292.29	967.806	324.486	529.926	428.834	3.5052	3.5892	7.0944	379.974	621.88	487.061	9.0456	1497.96		2020-09-02 13:51:43.0
ADNI2	4093	v11	m12	2012-07-05	SIEMENS	TrioTim	3	2D	1294.95	954.812	340.137	521.102	425.667	3.24099	3.51196	6.75295	396.693	610.806	485.477	8.0424	1501.02		2020-09-02 13:51:43.0
ADNI2	4093	v02	scmri	2011-07-07	SIEMENS	TrioTim	3	2D	1289.58	963.63	325.945	524.234	431.597	3.504	3.558	7.062	381.936	619.408	487.775	7.7988	1496.92		2020-09-02 13:51:43.0
ADNI2	4093	v04	m03	2011-10-13	SIEMENS	TrioTim	3	2D	1293.78	964.693	329.087	529.553	427.11	3.462	3.594	7.056	387.415	620.873	485.16	8.0304	1501.48		2020-09-02 13:51:43.0
ADNI2	4094	v05	m06	2012-01-25	Philips Medical Systems	Achieva	3	2D	931.468	706.993	224.474	398.446	308.255	2.8308	2.97	5.8008	275.369	479.984	347.136	0.2928	1102.78		2020-09-02 13:51:43.0
ADNI2	4094	v02	scmri	2011-07-07	Philips Medical Systems	Achieva	3	2D	922.91	719.639	203.272	399.614	319.794	2.8212	2.9892	5.8104	251.327	480.118	362.686	0.2304	1094.36		2020-09-02 13:51:43.0
ADNI2	4094	v21	m24	2013-07-15	Philips Medical Systems	Achieva	3	2D	936.69	713.582	223.108	400.976	312.26	2.802	2.9892	5.7912	268.254	481.681	355.147	0.3456	1105.43		2020-09-02 13:51:43.0
ADNI2	4094	v11	m12	2012-07-23	Philips Medical Systems	Achieva	3	2D	935.999	716.114	219.884	398.987	316.843	2.7348	3.0132	5.748	263.831	478.901	360.626	0.2844	1103.64		2020-09-02 13:51:43.0
ADNI2	4094	v41	m48	2015-08-27	Philips Medical Systems	Achieva	3	2D	925.147	704.943	220.204	392.867	311.678	2.81918	2.94999	5.76917	271.658	475.83	354.987	0.397782	1102.87		2020-09-02 13:51:43.0
ADNI3	4094	init	m72	2017-09-07	SIEMENS	Prisma	3	3D	949.508	707.827	241.681	411.843	295.457	2.775	3.066	5.841	293.923	506.857	326.561	0.527	1127.87		2020-09-02 13:51:43.0
ADNI2	4094	v04	m03	2011-10-06	Philips Medical Systems	Achieva	3	2D	921.215	705.475	215.74	392.324	312.936	2.8104	2.9844	5.7948	265.494	470.858	353.933	0.216	1090.5		2020-09-02 13:51:43.0
ADNI3	4094	y1	m84	2018-11-28	SIEMENS	Prisma	3	3D	937.541	692.068	245.473	400.09	291.401	2.732	2.911	5.643	300.724	488.477	322.83	0.577	1112.61		2020-09-02 13:51:43.0
ADNI3	4094	y2	m96	2019-12-17	SIEMENS	Prisma	3	3D	938.561	699.528	239.034	407.537	291.158	2.73909	2.85255	5.59164	288.415	496.607	325.799	0.832939	1111.65		2020-09-02 13:51:43.0
ADNI2	4096	v05	m06	2012-02-08	SIEMENS	Verio	3	2D	1276.92	903.382	373.535	516.469	373.427	2.5296	3.0348	5.5644	436.244	618.823	409.045	13.4856	1477.6		2020-09-02 13:51:43.0
ADNI2	4096	v02	scmri	2011-07-28	SIEMENS	Verio	3	2D	1200.97	863.607	337.363	497.556	350.99	2.442	2.88	5.322	387.938	588.623	386.512	15.0612	1378.13		2020-09-02 13:51:43.0
ADNI2	4096	v11	m12	2012-08-09	SIEMENS	Verio	3	2D	1266.06	893.208	372.848	502.024	372.102	2.4684	2.9136	5.382	441.258	603.55	406.894	19.0824	1470.78		2020-09-02 13:51:43.0
ADNI2	4096	v04	m03	2011-10-28	SIEMENS	Verio	3	2D	1279.65	901.531	378.12	526.286	359.71	2.4912	2.9124	5.4036	439.223	624.817	393.61	15.5352	1473.18		2020-09-02 13:51:43.0
ADNI2	4097	v05	m06	2012-01-18	GE MEDICAL SYSTEMS	Signa HDxt	3	2D	1080.54	869.654	210.884	466.308	402.299	3.1785	3.09309	6.27159	253.917	552.998	455.092	1.04712	1263.05		2020-09-02 13:51:43.0
ADNI2	4097	v02	scmri	2011-07-05	GE MEDICAL SYSTEMS	Signa HDxt	3	2D	1071.39	861.323	210.064	453.723	406.533	3.26885	3.39634	6.66519	258.901	538.699	460.79	1.07064	1259.46		2020-09-02 13:51:43.0
ADNI2	4097	v04	m03	2011-10-04	GE MEDICAL SYSTEMS	Signa HDxt	3	2D	1084.93	886.267	198.662	473.124	412.178	3.17107	3.27133	6.4424	244.312	564.725	464.877	0.975333	1274.89		2020-09-02 13:51:43.0
ADNI2	4100	v05	m06	2012-05-30	SIEMENS	TrioTim	3	2D	1199.83	900.493	299.335	504.358	337.943	3.3864	3.3684	6.7548	357.432	604.868	379.858	58.1928	1400.35		2020-09-02 13:51:43.0
ADNI2	4100	v02	scmri	2011-07-18	SIEMENS	TrioTim	3	2D	1186.06	906.047	280.015	504.28	345.745	3.324	3.3156	6.6396	339.252	608.792	388.861	56.022	1392.93		2020-09-02 13:51:43.0
ADNI2	4100	v11	m12	2012-08-09	SIEMENS	TrioTim	3	2D	1204.23	904.966	299.267	509.472	335.66	3.3408	3.2892	6.63	352.884	615.271	375.191	59.8332	1403.18		2020-09-02 13:51:43.0
ADNI2	4100	v41	m48	2015-08-28	SIEMENS	Prisma_fit	3	2D	1226.93	905.818	321.112	512.142	324.562	3.2412	3.0816	6.3228	382.175	616.877	363.778	69.114	1431.94		2020-09-02 13:51:43.0
ADNI2	4100	v21	m24	2013-08-30	SIEMENS	TrioTim	3	2D	1218	912.433	305.567	517.946	337.931	3.3132	3.324	6.6372	362.77	625.544	378.43	56.556	1423.3		2020-09-02 13:51:43.0
ADNI2	4100	v04	m03	2011-10-03	SIEMENS	TrioTim	3	2D	1182.37	894.403	287.969	493.505	344.069	3.408	3.3132	6.7212	347.111	592.457	389.012	56.8296	1385.41		2020-09-02 13:51:43.0
ADNI3	4100	init	m72	2017-10-27	SIEMENS	Prisma_fit	3	3D	1228	887.799	340.206	494.674	320.404	2.954	2.94599	5.89999	404.134	597.707	356.431	72.7207	1430.99		2020-09-02 13:51:43.0
ADNI3	4100	y1	m84	2018-11-19	SIEMENS	Prisma_fit	3	3D	1236.97	877.087	359.885	504.21	305.667	2.885	2.772	5.657	429.948	611.496	338.045	67.21	1446.7		2020-09-02 13:51:43.0
ADNI2	4102	v05	m06	2012-01-17	SIEMENS	Verio	3	2D	1230.83	901.706	329.125	467.117	429.632	3.0708	2.5968	5.6676	380.677	563.425	475.207	4.9572	1424.27		2020-09-02 13:51:43.0
ADNI2	4102	v11	m12	2012-07-11	SIEMENS	Verio	3	2D	1210.77	880.476	330.29	449.028	426.589	2.9028	2.4228	5.3256	384.276	541.432	475.81	4.8588	1406.38		2020-09-02 13:51:43.0
ADNI2	4102	v02	scmri	2011-07-20	SIEMENS	Verio	3	2D	1177.53	877.687	299.844	456.646	416.663	2.8352	2.50549	5.34069	350.004	548.537	463.734	4.37827	1366.65		2020-09-02 13:51:43.0
ADNI2	4102	v04	m03	2011-10-24	SIEMENS	Verio	3	2D	1224.1	898.625	325.48	468.972	424.772	2.9736	2.562	5.5356	381.973	561.137	473.078	4.8804	1421.07		2020-09-02 13:51:43.0
ADNI2	4103	v05	m06	2012-02-27	SIEMENS	Verio	3	2D	980.364	762.341	218.023	412.802	348.209	2.37067	2.49348	4.86415	271.68	500.207	389.433	1.33083	1162.65		2020-09-02 13:51:43.0
ADNI2	4103	v02	scmri	2011-07-20	SIEMENS	Verio	3	2D	932.144	742	190.145	385.222	355.261	2.3676	2.4252	4.7928	229.16	466.175	398.068	1.5168	1094.92		2020-09-02 13:51:43.0
ADNI2	4103	v21	m24	2013-08-19	SIEMENS	Verio	3	2D	976.404	755.834	220.57	407.319	346.285	2.36266	2.4868	4.84947	274.435	493.723	385.855	2.22918	1156.24		2020-09-02 13:51:43.0
ADNI2	4103	v11	m12	2012-08-21	SIEMENS	Verio	3	2D	987.856	767.537	220.319	407.627	358.153	2.4288	2.5548	4.9836	269.717	493.943	398.674	1.7568	1164.09		2020-09-02 13:51:43.0
ADNI2	4104	v05	m06	2012-01-16	SIEMENS	Verio	3	2D	1189.27	925.592	263.677	512.141	412.159	3.18	3.2856	6.4656	325.925	607.118	456.221	1.2924	1390.56		2020-09-02 13:51:43.0
ADNI2	4104	v02	scmri	2011-07-01	SIEMENS	Verio	3	2D	1190.17	912.274	277.897	499.748	411.181	3.1164	3.2568	6.3732	337.23	591.565	455.904	1.344	1386.04		2020-09-02 13:51:43.0
ADNI2	4104	v11	m12	2012-07-11	SIEMENS	Verio	3	2D	1198.61	917.686	280.927	508.566	407.386	3.21	3.2076	6.4176	336.385	600.74	452.693	1.734	1391.55		2020-09-02 13:51:43.0
ADNI2	4104	v21	m24	2013-07-25	GE MEDICAL SYSTEMS	DISCOVERY MR750	3	2D	1205.2	907.189	298.01	497.692	408.079	3.01759	2.87896	5.89656	361.357	583.39	457.498	1.41844	1403.66		2020-09-02 13:51:43.0
ADNI2	4104	v04	m03	2011-10-11	SIEMENS	Verio	3	2D	1193.65	924.757	268.892	508.643	414.896	3.1908	3.258	6.4488	325.237	601.409	459.906	1.218	1387.77		2020-09-02 13:51:43.0
ADNI2	4105	v05	m06	2012-01-11	SIEMENS	TrioTim	3	2D	1116.95	865.372	251.575	449.227	413.922	3.4416	3.4188	6.8604	300.054	531.76	461.999	2.2224	1296.03		2020-09-02 13:51:43.0
ADNI2	4105	v02	scmri	2011-07-08	SIEMENS	TrioTim	3	2D	1127.5	866.693	260.812	444.53	419.182	3.408	3.4152	6.8232	308.479	526.31	466.973	2.9808	1304.74		2020-09-02 13:51:43.0
ADNI2	4105	v21	m24	2013-07-26	SIEMENS	TrioTim	3	2D	1121.82	850.91	270.907	440.183	408.67	3.3924	3.3816	6.774	315.511	514.261	450.816	2.058	1282.65		2020-09-02 13:51:43.0
ADNI2	4105	v41	m48	2015-07-29	SIEMENS	TrioTim	3	2D	1126.04	850.916	275.124	436.586	410.087	3.2484	3.312	6.5604	329.681	519.953	458.288	4.2432	1312.17		2020-09-02 13:51:43.0
ADNI2	4105	v11	m12	2012-08-06	SIEMENS	TrioTim	3	2D	1114.92	860.795	254.13	439.505	417.918	3.4308	3.468	6.8988	303.506	520.907	465.682	3.372	1293.47		2020-09-02 13:51:43.0
ADNI2	4105	v04	m03	2011-10-05	SIEMENS	TrioTim	3	2D	1113.74	858.623	255.116	437.98	417.702	3.3072	3.2856	6.5928	302.594	519.905	465.006	2.9412	1290.45		2020-09-02 13:51:43.0
ADNI3	4105	init	m72	2017-10-10	SIEMENS	Prisma_fit	3	3D	1126.7	838.681	288.022	440.053	397.015	3.451	3.366	6.817	346.743	531.115	432.607	1.613	1312.08		2020-09-02 13:51:43.0
ADNI2	4110	v02	scmri	2011-07-08	SIEMENS	Verio	3	2D	1124.09	853.2	270.895	499.617	330.931	2.99271	2.95133	5.94404	322.071	613.384	366.437	22.6522	1324.54		2020-09-02 13:51:43.0
ADNI2	4113	v02	scmri	2011-07-19	SIEMENS	TrioTim	3	2D	1212.29	960.515	251.777	498.961	460.213	3.8112	3.9024	7.7136	296.688	601.733	519.509	1.3404	1419.27		2020-09-02 13:51:43.0
ADNI2	4114	v05	m06	2012-01-26	SIEMENS	TrioTim	3	2D	1156.35	914.429	241.922	463.314	450.814	3.2904	3.3096	6.6	299.842	555.99	510.911	0.3012	1367.04		2020-09-02 13:51:43.0
ADNI2	4114	v21	m24	2013-07-05	SIEMENS	TrioTim	3	2D	1163.51	913.654	249.854	479.716	433.399	3.13954	3.09282	6.23236	309.591	572.312	495.368	0.539275	1377.81		2020-09-02 13:51:43.0
ADNI2	4114	v31	m36	2014-07-08	SIEMENS	TrioTim	3	2D	1158.62	908.658	249.966	476.445	431.576	3.04343	3.04877	6.0922	311.037	571.419	489.041	0.636718	1372.13		2020-09-02 13:51:43.0
ADNI2	4114	v02	scmri	2011-07-15	SIEMENS	TrioTim	3	2D	1141.35	922.355	218.996	483.163	438.973	3.2844	3.2244	6.5088	276.619	572.717	503.332	0.2184	1352.89		2020-09-02 13:51:43.0
ADNI2	4114	v51	m60	2016-07-29	SIEMENS	Skyra	3	2D	1203.16	918.717	284.443	496.731	421.023	3.11284	3.04343	6.15628	351.817	595.987	475.196	0.963754	1423.96		2020-09-02 13:51:43.0
ADNI2	4114	v11	m12	2012-08-10	SIEMENS	TrioTim	3	2D	1148.7	907.083	241.622	472.413	434.174	3.23965	3.23164	6.4713	305.781	564.574	493.591	0.49656	1364.44		2020-09-02 13:51:43.0
ADNI2	4114	v41	m48	2015-08-25	SIEMENS	Skyra	3	2D	1181.64	913.582	268.055	494.222	418.699	3.3036	3.2616	6.5652	334.994	588.538	476.78	0.66	1400.97		2020-09-02 13:51:43.0
ADNI3	4114	init	m72	2017-09-22	SIEMENS	Prisma_fit	3	3D	1185.43	898.397	287.036	477.719	420.319	3.216	2.999	6.215	352.249	582.764	469.459	0.359	1404.83		2020-09-02 13:51:43.0
ADNI3	4114	y1	m84	2018-09-26	SIEMENS	Prisma_fit	3	3D	1184.07	892.987	291.08	482.037	410.438	3.084	2.827	5.911	365.156	585.234	460.421	0.512	1411.32		2020-09-02 13:51:43.0
ADNI3	4114	y2	m96	2019-10-08	SIEMENS	Prisma_fit	3	3D	1196	884.54	311.457	489.904	394.153	2.883	2.617	5.5	385.297	596.008	440.321	0.483	1422.11		2020-09-02 13:51:43.0
ADNI2	4114	v04	m03	2011-11-02	SIEMENS	TrioTim	3	2D	1153.5	916.864	236.632	483.011	433.591	3.2364	3.2988	6.5352	297.09	576.421	491.588	0.2616	1365.36		2020-09-02 13:51:43.0
ADNI3	4115	y2	m96	2020-01-13	SIEMENS	Prisma_fit	3	3D	1304.13	985.703	318.426	595.457	385.4	4.033	3.714	7.747	377.929	710.013	417.109	4.846	1509.9		2020-09-02 13:51:43.0
ADNI3	4115	y1	m84	2019-01-15	SIEMENS	Prisma_fit	3	3D	1291.73	986.727	305.002	577.066	405.864	4.121	3.765	7.886	357.738	688.704	440.189	3.797	1490.43		2020-09-02 13:51:43.0
ADNI3	4115	init	m72	2018-01-24	SIEMENS	Prisma_fit	3	3D	1283.01	988.68	294.326	564.419	420.122	4.228	4.053	8.281	350.72	675.907	455.758	4.139	1486.52		2020-09-02 13:51:43.0
ADNI2	4115	v41	m48	2016-02-19	SIEMENS	TrioTim	3	2D	1289.41	1000.99	288.421	560.817	436.727	4.12332	4.01786	8.14118	334.553	667.367	479.414	3.44388	1484.78		2020-09-02 13:51:43.0
ADNI2	4115	v05	m06	2012-03-27	SIEMENS	TrioTim	3	2D	1274.89	1006.67	268.217	548.231	455.984	4.2264	4.1592	8.3856	320.399	651.173	502.164	2.4588	1476.19		2020-09-02 13:51:43.0
ADNI2	4115	v02	scmri	2011-08-30	SIEMENS	TrioTim	3	2D	1248.7	1000.51	248.186	538.018	459.566	4.2204	4.0956	8.316	293.996	638.243	505.393	2.9292	1440.56		2020-09-02 13:51:43.0
ADNI2	4115	v21	m24	2013-09-30	SIEMENS	TrioTim	3	2D	1272.64	1008.16	264.476	560.694	445.264	4.09662	4.17671	8.27333	315.727	669.343	488.49	2.20515	1475.76		2020-09-02 13:51:43.0
ADNI2	4115	v11	m12	2012-10-02	SIEMENS	TrioTim	3	2D	1265.51	1009.33	256.18	554.98	451.321	4.272	4.2024	8.4744	307.439	660.143	497.198	3.03	1467.81		2020-09-02 13:51:43.0
ADNI2	4115	v04	m03	2011-11-29	SIEMENS	TrioTim	3	2D	1259.47	999.743	259.732	546.302	450.416	4.2996	4.1172	8.4168	311.516	648.676	497.599	3.024	1460.82		2020-09-02 13:51:43.0
ADNI2	4119	v05	m06	2012-02-21	GE MEDICAL SYSTEMS	Signa HDxt	3	2D	1335.33	1016.83	318.494	552.927	462.329	3.2738	3.26761	6.54141	384.987	650.886	525.293	1.57563	1562.74		2020-09-02 13:51:43.0
ADNI2	4119	v21	m24	2013-07-31	GE MEDICAL SYSTEMS	Signa HDxt	3	2D	1332.17	1004.53	327.649	544.437	458.26	3.23296	3.22429	6.45725	395.796	640.946	520.954	1.82813	1559.52		2020-09-02 13:51:43.0
ADNI2	4119	v02	scmri	2011-08-09	GE MEDICAL SYSTEMS	Signa HDxt	3	2D	1297.52	1006.37	291.15	538.967	465.591	3.18468	3.18592	6.37061	359.862	639.79	530.416	1.80709	1531.88		2020-09-02 13:51:43.0
ADNI2	4119	v11	m12	2012-08-28	GE MEDICAL SYSTEMS	Signa HDxt	3	2D	1312.79	999.83	312.96	541.564	456.653	3.22104	3.1543	6.37534	381.058	640.679	517.258	1.61386	1540.61		2020-09-02 13:51:43.0
ADNI3	4119	y2	m96	2019-10-29	SIEMENS	Prisma	3	3D	1359.83	976.816	383.01	552.078	424.502	3.187	2.711	5.898	458.886	657.977	473.862	0.236	1590.96		2020-09-02 13:51:43.0
ADNI2	4120	v05	m06	2012-01-25	SIEMENS	TrioTim	3	2D	1193.02	876.943	316.08	486.186	386.534	3	3.2592	6.2592	367.542	585.058	428.245	4.2228	1385.07		2020-09-02 13:51:43.0
ADNI2	4120	v02	scmri	2011-07-15	SIEMENS	TrioTim	3	2D	1102.31	843.475	258.832	459.811	378.962	3.156	3.2568	6.4128	305.63	556.801	420.862	4.7016	1287.99		2020-09-02 13:51:43.0
ADNI2	4120	v41	m48	2015-07-21	SIEMENS	TrioTim	3	2D	1172.56	840.018	332.546	474.574	357.001	2.952	2.9568	5.9088	397.775	577.345	395.94	8.4432	1379.5		2020-09-02 13:51:43.0
ADNI2	4120	v11	m12	2012-07-24	SIEMENS	TrioTim	3	2D	1171.7	861.97	309.727	473.893	384.382	3.0756	3.264	6.3396	366.011	572.414	426.668	3.6948	1368.79		2020-09-02 13:51:43.0
ADNI2	4120	v21	m24	2013-07-25	SIEMENS	TrioTim	3	2D	1177.32	858.61	318.709	479.068	375.226	3.10617	3.15022	6.25639	374.982	579.839	414.836	4.31553	1373.97		2020-09-02 13:51:43.0
ADNI2	4120	v04	m03	2011-10-10	SIEMENS	TrioTim	3	2D	1110.44	836.78	273.656	460.578	371.418	3.0528	3.2724	6.3252	325.856	558.226	412.703	4.7844	1301.57		2020-09-02 13:51:43.0
ADNI2	4121	v05	m06	2012-01-23	GE MEDICAL SYSTEMS	Signa HDxt	3	2D	1202.35	885.84	316.51	469.794	412.383	2.82574	2.61409	5.43983	375.543	564.348	451.33	3.66369	1394.88		2020-09-02 13:51:43.0
ADNI2	4121	v02	scmri	2011-07-15	GE MEDICAL SYSTEMS	Signa HDxt	3	2D	1167.05	880.427	286.62	455.396	420.98	2.82327	2.65741	5.48068	336.61	547.731	458.774	4.0511	1347.17		2020-09-02 13:51:43.0
ADNI2	4121	v21	m24	2013-08-08	GE MEDICAL SYSTEMS	Signa HDxt	3	2D	1204.32	871.013	333.305	438.703	428.321	2.75767	2.65989	5.41755	391.406	527.973	467.5	3.98921	1390.87		2020-09-02 13:51:43.0
ADNI2	4121	v11	m12	2012-08-13	GE MEDICAL SYSTEMS	Signa HDxt	3	2D	1200.99	874.92	326.066	464.32	406.127	2.90124	2.59429	5.49553	383.874	558.255	442.02	4.47316	1388.62		2020-09-02 13:51:43.0
ADNI2	4121	v41	m48	2015-09-21	GE MEDICAL SYSTEMS	Signa HDxt	3	2D	1198.94	873.496	325.446	449.183	417.236	2.67598	2.57077	5.24675	393.038	547.836	453.22	7.07735	1401.17		2020-09-02 13:51:43.0
ADNI2	4121	v04	m03	2011-10-13	GE MEDICAL SYSTEMS	Signa HDxt	3	2D	1172.34	869.788	302.554	449.317	416.113	2.90867	2.78242	5.69109	357.088	543.354	452.603	4.35805	1357.4		2020-09-02 13:51:43.0
ADNI2	4122	v11	m12	2013-03-05	SIEMENS	TrioTim	3	2D	1401.61	1089.02	312.594	605.346	480.431	2.6544	3.5784	6.2328	385.249	714.898	539.836	3.24	1643.22		2020-09-02 13:51:43.0
ADNI2	4122	v05	m06	2012-06-05	SIEMENS	TrioTim	3	2D	1412.99	1092.36	320.627	604.34	485.147	2.8356	3.6108	6.4464	385.158	711.661	546.679	2.8728	1646.37		2020-09-02 13:51:43.0
ADNI2	4122	v02	scmri	2011-08-26	SIEMENS	TrioTim	3	2D	1381.76	1083.6	298.166	596.458	484.732	2.96201	3.62943	6.59143	361.004	701.603	543.637	2.40805	1608.65		2020-09-02 13:51:43.0
ADNI2	4122	v31	m36	2014-11-06	SIEMENS	TrioTim	3	2D	1407.2	1067.89	339.311	585.394	478.248	2.4708	3.4116	5.8824	407.18	690.775	539.394	4.2516	1641.6		2020-09-02 13:51:43.0
ADNI2	4122	v04	m03	2011-11-22	SIEMENS	TrioTim	3	2D	1410.73	1097.56	313.175	608.005	486.601	2.8584	3.8208	6.6792	378.167	716.735	547.268	2.9496	1645.12		2020-09-02 13:51:43.0
ADNI2	4124	v02	scmri	2011-07-28	SIEMENS	Verio	3	2D	1216.17	949.07	267.102	493.013	443.116	2.2548	2.4552	4.71	312.19	582.817	489.31	12.942	1397.26		2020-09-02 13:51:43.0
ADNI2	4125	v05	m06	2012-02-22	SIEMENS	Verio	3	2D	1079.23	815.935	263.293	464.378	350.442	2.7996	3.0084	5.808	308.825	551.014	397.43	1.1148	1258.38		2020-09-02 13:51:43.0
ADNI2	4125	v11	m12	2012-07-17	SIEMENS	Verio	3	2D	1076.9	818.722	258.176	468.404	348.889	2.8476	3.108	5.9556	301.746	557.045	395.443	1.428	1255.66		2020-09-02 13:51:43.0
ADNI2	4125	v02	scmri	2011-07-20	SIEMENS	Verio	3	2D	1005.27	797.778	207.497	443.422	352.51	2.8728	3.0684	5.9412	246.794	526.738	401.334	1.8468	1176.71		2020-09-02 13:51:43.0
ADNI2	4125	v41	m48	2015-08-19	SIEMENS	Verio	3	2D	1068.26	805.266	262.992	462.422	341.009	2.73	3.0012	5.7312	316.47	550.937	386.336	1.8348	1255.58		2020-09-02 13:51:43.0
ADNI2	4125	v04	m03	2011-10-25	SIEMENS	Verio	3	2D	1066.52	817.064	249.455	469.574	346.075	2.8128	3.156	5.9688	301.818	558.439	391.465	1.4148	1253.14		2020-09-02 13:51:43.0
nv	4127	nv	nv	2015-01-22	SIEMENS	Verio	3	2D	1123.3	873.707	249.598	506.236	366.522	3.3768	3.6192	6.996	313.824	593.126	404.676	0.9492	1312.58		2020-09-02 13:51:43.0
ADNI2	4127	v05	m06	2012-02-15	SIEMENS	Verio	3	2D	1109.83	878.888	230.944	487.073	390.945	3.56884	3.6533	7.22214	290.361	578.374	435.417	0.870531	1305.02		2020-09-02 13:51:43.0
ADNI2	4127	v02	scmri	2011-08-03	SIEMENS	Verio	3	2D	1061.59	865.357	196.229	466.859	398.276	3.4025	3.49861	6.90112	242.106	549.643	441.168	0.222918	1233.14		2020-09-02 13:51:43.0
ADNI2	4127	v11	m12	2012-08-03	SIEMENS	Verio	3	2D	1095.72	876.11	219.612	482.743	392.975	3.5124	3.6264	7.1388	267.404	569.748	435.247	0.3948	1272.79		2020-09-02 13:51:43.0
ADNI2	4127	v21	m24	2013-09-26	SIEMENS	Verio	3	2D	1088.16	865.371	222.79	477.749	386.565	3.5213	3.55334	7.07465	277.888	563.964	428.534	1.05586	1271.44		2020-09-02 13:51:43.0
ADNI3	4127	init	m84	2018-09-28	Philips Healthcare	Ingenia	3	3D	1125.03	847.309	277.721	501.136	345.308	3.414	3.503	6.917	342.448	591.28	377.302	0.865	1311.89		2020-09-02 13:51:43.0
ADNI3	4127	y1	m96	2019-10-18	Philips Healthcare	Ingenia	3	2D	1124.98	843.956	281.027	484.082	359.609	3.332	3.38	6.712	344.744	571.053	393.773	0.265	1309.84		2020-09-02 13:51:43.0
ADNI2	4127	v04	m03	2011-11-14	SIEMENS	Verio	3	2D	1105.82	879.728	226.09	485.975	393.114	3.4848	3.6456	7.1304	278.176	572.022	435.63	0.6492	1286.48		2020-09-02 13:51:43.0
ADNI2	4128	v05	m06	2012-03-06	Philips Medical Systems	Achieva	3	2D	1150.79	845.279	305.514	455.918	387.438	2.84721	2.90861	5.75583	367.065	555.437	431.744	1.92217	1356.17		2020-09-02 13:51:43.0
ADNI2	4128	v02	scmri	2011-07-29	Philips Medical Systems	Achieva	3	2D	1085.79	823.299	262.487	430.899	390.823	2.82719	2.78581	5.613	325.354	522.216	441.292	1.57644	1290.44		2020-09-02 13:51:43.0
ADNI2	4128	v21	m24	2013-08-05	Philips Medical Systems	Achieva	3	2D	1155.17	828.071	327.101	459.821	364.798	2.7072	2.73	5.4372	391.589	555.349	409.451	3.4524	1359.84		2020-09-02 13:51:43.0
ADNI2	4128	v11	m12	2012-08-29	Philips Medical Systems	Achieva	3	2D	1151.79	837.503	314.286	459.513	375.73	2.76712	2.79782	5.56494	382.06	554.8	420.657	2.25988	1359.78		2020-09-02 13:51:43.0
ADNI2	4128	v41	m48	2015-09-17	Philips Medical Systems	Achieva	3	2D	1149.12	825.486	323.635	450.587	371.413	2.6208	2.658	5.2788	395.396	545.887	417.674	3.486	1362.44		2020-09-02 13:51:43.0
ADNI2	4128	v04	m03	2011-11-01	Philips Medical Systems	Achieva	3	2D	1153.08	848.935	304.147	464.387	382.559	2.8884	2.958	5.8464	365.303	560.966	429.404	1.9896	1357.66		2020-09-02 13:51:43.0
ADNI2	4131	v05	m06	2012-02-08	SIEMENS	Verio	3	2D	1152.61	875.597	277.01	447.901	361.224	2.76	2.3592	5.1192	332.188	559.656	413.268	66.4716	1371.58		2020-09-02 13:51:43.0
ADNI2	4131	v02	scmri	2011-07-25	SIEMENS	Verio	3	2D	1109.2	860.872	248.326	433.277	347.717	2.676	2.3628	5.0388	297.936	539.696	398.212	79.878	1315.72		2020-09-02 13:51:43.0
ADNI2	4131	v11	m12	2012-08-01	SIEMENS	Verio	3	2D	1155.13	882.374	272.752	450.36	350.231	2.6196	2.352	4.9716	339.613	564.899	403.972	81.7836	1390.27		2020-09-02 13:51:43.0
ADNI2	4131	v04	m03	2011-10-31	SIEMENS	Verio	3	2D	1175.69	895.78	279.912	517.332	377.791	2.7348	2.274	5.0088	342.846	636.623	425.443	0.8196	1405.73		2020-09-02 13:51:43.0
ADNI2	4133	v05	m06	2012-02-09	SIEMENS	Verio	3	2D	1247.54	947.881	299.654	505.727	430.291	3.7296	3.744	7.4736	349.496	598.144	482.801	11.8632	1442.3		2020-09-02 13:51:43.0
ADNI2	4133	v02	scmri	2011-07-28	SIEMENS	Verio	3	2D	1237.54	944.938	292.606	513.66	423.023	3.5244	3.7356	7.26	341.784	616.355	467.329	8.2548	1433.72		2020-09-02 13:51:43.0
ADNI2	4133	v11	m12	2012-08-07	SIEMENS	Verio	3	2D	1243.96	934.712	309.244	501.288	424.741	3.7356	3.8328	7.5684	364.646	600.13	470.825	8.6832	1444.28		2020-09-02 13:51:43.0
ADNI2	4133	v21	m24	2013-08-08	SIEMENS	Verio	3	2D	1242.38	936.627	305.75	501.813	420.473	3.68282	3.74556	7.42838	355.753	601.446	464.257	14.3415	1435.8		2020-09-02 13:51:43.0
ADNI2	4133	v04	m03	2011-11-02	SIEMENS	Verio	3	2D	1250.28	933.641	316.636	507.611	414.997	3.5772	3.6588	7.236	368.56	605.515	457.972	11.0328	1443.08		2020-09-02 13:51:43.0
ADNI2	4134	v02	scmri	2011-07-28	SIEMENS	Verio	3	2D	1143.5	922.675	220.826	454.832	463.472	3.582	3.4152	6.9972	265.151	553.97	524.038	4.3704	1347.53		2020-09-02 13:51:43.0
ADNI2	4134	v11	m12	2012-10-15	SIEMENS	Verio	3	2D	1160.26	913.786	246.479	465.866	443.214	3.504	3.3576	6.8616	291.316	566.742	499.154	4.7052	1361.92		2020-09-02 13:51:43.0
ADNI2	4134	v04	m03	2011-10-31	SIEMENS	Verio	3	2D	1156.38	927.526	228.858	469.487	453.085	3.5976	3.4104	7.008	271.748	568.576	512.405	4.9536	1357.68		2020-09-02 13:51:43.0
ADNI2	4135	v02	scmri	2011-07-27	Philips Medical Systems	Achieva	3	2D	1173.38	934.657	238.726	487.062	444.006	3.6564	3.6216	7.278	299.618	577.627	503.544	3.5904	1384.38		2020-09-02 13:51:43.0
ADNI2	4136	v04	m03	2012-01-05	GE MEDICAL SYSTEMS	Signa HDxt	3	2D	1520.43	1089.89	430.543	554.008	528.64	3.50649	3.42728	6.93377	486.429	682.587	591.034	7.24321	1767.29		2020-09-02 13:51:43.0
ADNI2	4136	v05	m06	2012-03-21	GE MEDICAL SYSTEMS	Signa HDxt	3	2D	1512.11	1086.62	425.491	533.205	549.06	3.28779	3.14095	6.42874	485.825	657.418	617.26	4.35568	1764.86		2020-09-02 13:51:43.0
ADNI2	4136	v02	scmri	2011-08-10	GE MEDICAL SYSTEMS	Signa HDxt	3	2D	1497.71	1088.19	409.521	565.744	515.452	3.61418	3.35302	6.96719	468.837	691.454	581.321	6.99814	1748.61		2020-09-02 13:51:43.0
ADNI2	4136	v11	m12	2012-09-18	GE MEDICAL SYSTEMS	Signa HDxt	3	2D	1515.77	1073.73	442.039	544.612	525.058	3.37653	3.22058	6.59711	497.147	658.054	593.574	4.05976	1752.84		2020-09-02 13:51:43.0
ADNI2	4138	v05	m06	2012-03-28	SIEMENS	TrioTim	3	2D	1153.14	825.935	327.203	490.746	308.224	2.4792	2.2236	4.7028	381.996	591.875	341.315	26.9652	1342.15		2020-09-02 13:51:43.0
ADNI2	4138	v02	scmri	2011-07-22	SIEMENS	TrioTim	3	2D	1101.53	822.456	279.077	452.822	342.128	2.4996	2.2656	4.7652	321.044	552.379	374.509	27.5052	1275.44		2020-09-02 13:51:43.0
ADNI2	4138	v41	m48	2015-08-20	SIEMENS	TrioTim	3	2D	1161.38	833.336	328.039	499.457	308.504	2.27723	2.08101	4.35825	385.074	604.938	339.875	25.3753	1355.26		2020-09-02 13:51:43.0
ADNI2	4138	v21	m24	2013-09-11	SIEMENS	TrioTim	3	2D	1160.44	833.467	326.97	490.055	320.465	2.406	2.1828	4.5888	389.885	597.946	352.112	22.9476	1362.89		2020-09-02 13:51:43.0
ADNI2	4138	v11	m12	2012-10-10	SIEMENS	TrioTim	3	2D	1161.39	839.048	322.337	482.468	329.018	2.514	2.1756	4.6896	372.839	586.67	359.548	27.5616	1346.62		2020-09-02 13:51:43.0
ADNI2	4138	v04	m03	2011-10-21	SIEMENS	TrioTim	3	2D	1150.31	840.33	309.984	487.6	328.176	2.5176	2.274	4.7916	370.031	592.494	362.567	24.5544	1349.65		2020-09-02 13:51:43.0
ADNI2	4139	v05	m06	2012-03-14	SIEMENS	Verio	3	2D	998.441	777.698	220.742	431.434	345.949	2.7432	2.8932	5.6364	270.078	521.262	389.072	0.3156	1180.73		2020-09-02 13:51:43.0
ADNI2	4139	v02	scmri	2011-08-11	SIEMENS	Verio	3	2D	959.832	757.361	202.471	413.49	343.386	2.61228	2.7164	5.32868	251.48	502.639	384.907	0.484546	1139.51		2020-09-02 13:51:43.0
ADNI2	4139	v04	m03	2011-11-07	SIEMENS	Verio	3	2D	999.389	774.026	225.362	421.103	352.475	2.8284	2.8956	5.724	276.418	511.586	394.254	0.4488	1182.71		2020-09-02 13:51:43.0
ADNI2	4142	v02	scmri	2011-08-31	GE MEDICAL SYSTEMS	Signa HDxt	3	2D	978.933	737.564	241.369	392.708	320.46	2.46185	2.70568	5.16753	286.603	486.358	354.856	24.3969	1152.21		2020-09-02 13:51:43.0
ADNI2	4143	v05	m06	2012-02-23	SIEMENS	TrioTim	3	2D	1086.57	797.014	289.552	437.122	356.347	2.1996	2.6724	4.872	348.758	522.698	409.021	3.5448	1284.02		2020-09-02 13:51:43.0
ADNI3	4143	y1	m84	2018-07-12	SIEMENS	Prisma_fit	3	3D	1107.78	742.15	365.627	442.522	290.486	1.479	2.57223	4.05124	428.26	542.657	326.758	9.14231	1306.82		2020-09-02 13:51:43.0
ADNI3	4143	init	m72	2017-07-27	SIEMENS	Prisma_fit	3	3D	1097.19	756.572	340.616	451.26	301.969	1.59647	2.54954	4.14601	400.061	552.275	338.552	3.34377	1294.23		2020-09-02 13:51:43.0
ADNI2	4143	v02	scmri	2011-07-28	SIEMENS	TrioTim	3	2D	1059.59	806.69	252.899	436.213	366.054	2.3016	2.6508	4.9524	303.131	523.199	417.554	4.4232	1248.31		2020-09-02 13:51:43.0
ADNI2	4143	v41	m48	2015-08-25	SIEMENS	TrioTim	3	2D	1092.82	792.553	300.267	451.01	336.002	1.75398	2.65633	4.41031	353.925	549.616	382.191	5.54092	1291.27		2020-09-02 13:51:43.0
ADNI2	4143	v21	m24	2013-08-28	SIEMENS	TrioTim	3	2D	1093.36	806.381	286.981	451.333	352.404	2.04898	2.68436	4.73334	340.986	544.972	402.635	2.64432	1291.24		2020-09-02 13:51:43.0
ADNI2	4143	v11	m12	2012-09-04	SIEMENS	TrioTim	3	2D	1086.58	808.94	277.64	449.586	354.735	2.1304	2.62696	4.75737	329.744	544.801	402.339	4.61988	1281.5		2020-09-02 13:51:43.0
ADNI2	4143	v04	m03	2011-11-22	SIEMENS	TrioTim	3	2D	1094.51	821.468	273.043	450.703	366.02	2.3316	2.718	5.0496	334.973	546.275	421.271	4.7448	1307.26		2020-09-02 13:51:43.0
ADNI2	4146	v05	m06	2012-03-21	SIEMENS	TrioTim	3	2D	1302.9	1043.19	259.71	551.104	490.2	3.282	3.6288	6.9108	316.038	653.828	544.246	1.8828	1515.99		2020-09-02 13:51:43.0
ADNI2	4146	v41	m48	2015-09-02	SIEMENS	Skyra	3	2D	1324.68	1062.63	262.054	562.045	498.018	3.19026	3.48126	6.67152	317.152	672.045	547.505	2.56556	1539.27		2020-09-02 13:51:43.0
ADNI2	4146	v02	scmri	2011-09-07	SIEMENS	TrioTim	3	2D	1296.23	1050.21	246.019	553.024	495.629	3.3864	3.6408	7.0272	298.16	653.173	547.466	1.5576	1500.36		2020-09-02 13:51:43.0
ADNI2	4146	v11	m12	2012-09-19	SIEMENS	TrioTim	3	2D	1298.44	1041.69	256.756	558.36	481.716	3.4092	3.5868	6.996	333.121	671.317	531.415	1.6104	1537.46		2020-09-02 13:51:43.0
ADNI2	4146	v21	m24	2013-09-23	SIEMENS	TrioTim	3	2D	1307.38	1029.01	278.376	529.47	497.849	3.306	3.5076	6.8136	331.41	639.168	545.496	1.6884	1517.76		2020-09-02 13:51:43.0
ADNI2	4146	v04	m03	2011-12-07	SIEMENS	TrioTim	3	2D	1312.1	1056.99	255.109	567.126	488.284	3.4452	3.6492	7.0944	329.561	679.216	542.802	1.5804	1553.16		2020-09-02 13:51:43.0
ADNI2	4148	v05	m06	2012-02-16	GE MEDICAL SYSTEMS	DISCOVERY MR750	3	2D	1299.62	1038.46	261.164	562.019	472.858	3.51516	3.97312	7.48828	320.816	658.442	525.425	3.58323	1508.27		2020-09-02 13:51:43.0
ADNI3	4148	y2	m96	2019-07-10	GE MEDICAL SYSTEMS	DISCOVERY MR750	3	3D	1252.82	966.411	286.405	541.557	422.29	3.18367	3.4384	6.62207	366.142	640.12	462.899	2.56406	1471.72		2020-09-02 13:51:43.0
ADNI3	4148	init	m72	2017-07-18	GE MEDICAL SYSTEMS	DISCOVERY MR750	3	3D	1240.44	963.217	277.219	541.381	420.758	3.4453	3.66822	7.11353	369.626	640.361	468.305	1.07858	1479.37		2020-09-02 13:51:43.0
ADNI2	4148	v41	m48	2015-08-04	GE MEDICAL SYSTEMS	DISCOVERY MR750	3	2D	1253.37	992.673	260.699	535.122	454.147	3.52406	3.77234	7.2964	338.781	633.144	507.347	3.40392	1482.68		2020-09-02 13:51:43.0
ADNI2	4148	v02	scmri	2011-08-11	GE MEDICAL SYSTEMS	DISCOVERY MR750	3	2D	1224.87	998.268	226.605	540.458	455.021	3.45327	3.91495	7.36822	268.343	625.977	511.381	2.78861	1408.49		2020-09-02 13:51:43.0
ADNI2	4148	v21	m24	2013-08-15	GE MEDICAL SYSTEMS	DISCOVERY MR750	3	2D	1275.12	1014.28	260.841	556.315	453.96	3.582	3.83573	7.41773	317.793	648.799	507.262	4.00159	1477.86		2020-09-02 13:51:43.0
ADNI2	4148	v11	m12	2012-08-30	GE MEDICAL SYSTEMS	DISCOVERY MR750	3	2D	1264.05	1009.81	254.237	546.216	460.293	3.5908	3.96457	7.55537	318.743	640.484	514.629	3.2998	1477.16		2020-09-02 13:51:43.0
ADNI2	4148	v04	m03	2011-11-09	GE MEDICAL SYSTEMS	DISCOVERY MR750	3	2D	1268.07	1025.27	242.803	544.17	477.406	3.60304	3.95455	7.55759	310.719	644.158	529.902	3.69215	1488.47		2020-09-02 13:51:43.0
ADNI2	4149	v05	m06	2012-02-09	Philips Medical Systems	Achieva	3	2D	1272.29	984.242	288.049	523.808	447.059	3.3996	3.6156	7.0152	347.368	623.656	502.601	13.3752	1487		2020-09-02 13:51:43.0
ADNI3	4149	init	m84	2019-02-27	Philips Medical Systems	Achieva	3	3D	1268.17	941.735	326.436	523.82	392.433	2.625	3.145	5.77	387.432	630.92	436.487	25.482	1480.32		2020-09-02 13:51:43.0
ADNI2	4149	v02	scmri	2011-08-05	Philips Medical Systems	Achieva	3	2D	1253.71	984.016	269.69	530.189	438.507	3.36379	3.5747	6.93849	327.461	630.771	494.057	15.3213	1467.61		2020-09-02 13:51:43.0
ADNI2	4149	v21	m24	2013-08-23	Philips Medical Systems	Achieva	3	2D	1283.71	981.926	301.781	517.895	450.552	3.3276	3.4836	6.8112	360.154	617.426	504.727	13.4796	1495.79		2020-09-02 13:51:43.0
ADNI2	4149	v11	m12	2012-08-31	Philips Medical Systems	Achieva	3	2D	1278.05	995.796	282.251	512.31	468.822	3.2064	3.6036	6.81	347.371	621.6	517.997	14.664	1501.63		2020-09-02 13:51:43.0
ADNI2	4149	v04	m03	2011-11-03	Philips Medical Systems	Achieva	3	2D	1273.8	993.065	280.734	531.509	446.513	3.4632	3.6144	7.0776	332.76	628.183	507.272	15.0432	1483.26		2020-09-02 13:51:43.0
ADNI3	4149	y1	m96	2019-12-16	Philips Medical Systems	Achieva	3	3D	1290.01	957.512	332.493	537.505	390.326	2.51	3.089	5.599	395.743	652.004	430.942	29.682	1508.37		2020-09-02 13:51:43.0
ADNI2	4150	v05	m06	2012-03-12	Philips Medical Systems	Ingenia	3	2D	1240.15	950.941	289.205	504.668	443.552	3.5808	3.624	7.2048	362.987	604.319	496.354	2.7204	1466.38		2020-09-02 13:51:43.0
ADNI2	4150	v02	scmri	2011-08-08	Philips Medical Systems	Ingenia	3	2D	1277.39	955.25	322.142	509.522	443.071	3.5244	3.6888	7.2132	386.106	601.933	496.588	2.6568	1487.28		2020-09-02 13:51:43.0
ADNI2	4150	v21	m24	2013-09-10	Philips Medical Systems	Ingenia	3	2D	1266.85	942.229	324.617	515.065	424.729	3.3936	3.5424	6.936	392.474	612.488	473.232	2.4348	1480.63		2020-09-02 13:51:43.0
ADNI2	4150	v11	m12	2012-09-21	Philips Medical Systems	Ingenia	3	2D	1267.71	959.851	307.854	507.974	449.15	3.5712	3.54	7.1112	386.908	608.11	503.95	2.7264	1501.69		2020-09-02 13:51:43.0
ADNI2	4150	v41	m48	2015-11-03	Philips Medical Systems	Ingenia	3	2D	1264.56	939.006	325.555	505.556	430.496	3.36246	3.52397	6.88643	393.276	602.618	478.37	2.954	1477.22		2020-09-02 13:51:43.0
ADNI2	4150	v04	m03	2011-11-07	Philips Medical Systems	Ingenia	3	2D	1274.62	957.746	316.874	511.907	443.027	3.6228	3.6468	7.2696	383.557	607.75	495.112	2.8128	1489.23		2020-09-02 13:51:43.0
ADNI2	4151	v05	m06	2012-03-01	SIEMENS	Verio	3	2D	1051.4	814.175	237.224	446.292	363.64	3.186	3.4212	6.6072	287.13	534.84	397.74	4.2432	1223.95		2020-09-02 13:51:43.0
ADNI2	4151	v11	m12	2012-08-14	SIEMENS	Verio	3	2D	1043.43	807.138	236.292	444.68	358.706	3.2412	3.3708	6.612	286.259	537.424	389.284	3.7512	1216.72		2020-09-02 13:51:43.0
ADNI2	4151	v02	scmri	2011-08-18	SIEMENS	Verio	3	2D	997.229	797.612	199.617	435.738	357.976	3.18759	3.31707	6.50467	242.564	526.816	390.2	3.89773	1163.48		2020-09-02 13:51:43.0
ADNI2	4151	v21	m24	2013-09-10	SIEMENS	Verio	3	2D	1043.52	804.873	238.652	449.292	349.706	3.20228	3.35178	6.55406	293.075	540.879	379.249	5.87463	1219.08		2020-09-02 13:51:43.0
ADNI2	4151	v41	m48	2015-09-10	SIEMENS	Verio	3	2D	1043.28	808.7	234.578	445.05	356.084	3.17158	3.48393	6.65551	293.699	537.521	389.048	7.56587	1227.83		2020-09-02 13:51:43.0
ADNI2	4151	v04	m03	2011-11-07	SIEMENS	Verio	3	2D	1040.81	823.648	217.159	453.401	365.502	3.2676	3.402	6.6696	273.33	550.722	399.41	4.7448	1228.21		2020-09-02 13:51:43.0
ADNI2	4152	v04	m03	2012-02-10	GE MEDICAL SYSTEMS	Signa HDxt	3	2D	1285.76	929.179	356.577	515.825	412.121	2.90124	3.50649	6.40774	407.944	607.773	465.156	1.23278	1482.11		2020-09-02 13:51:43.0
ADNI2	4152	v02	scmri	2011-08-30	GE MEDICAL SYSTEMS	Signa HDxt	3	2D	1185.8	883.269	302.53	468.085	413.596	2.94828	3.55105	6.49933	355.786	552.849	464.361	1.58925	1374.59		2020-09-02 13:51:43.0
ADNI2	4153	v05	m06	2012-03-27	Philips Medical Systems	Ingenia	3	2D	1280.79	972.936	307.854	484.769	485.833	2.232	2.6904	4.9224	371.249	585.179	537.133	2.334	1495.89		2020-09-02 13:51:43.0
ADNI2	4153	v02	scmri	2011-08-03	Philips Medical Systems	Ingenia	3	2D	1308.19	984.893	323.297	503.517	479.098	2.22785	2.64832	4.87617	386.637	605.624	527.789	2.27857	1522.33		2020-09-02 13:51:43.0
ADNI2	4153	v21	m24	2013-09-16	Philips Medical Systems	Ingenia	3	2D	1294.25	949.728	344.518	479.668	467.699	2.154	2.538	4.692	405.901	582.595	512.474	2.3616	1503.33		2020-09-02 13:51:43.0
ADNI2	4153	v11	m12	2012-09-18	Philips Medical Systems	Ingenia	3	2D	1277.07	962.081	314.986	481.723	477.96	2.2032	2.6136	4.8168	379.388	575.717	534.74	2.4012	1492.25		2020-09-02 13:51:43.0
ADNI2	4153	v04	m03	2011-11-04	Philips Medical Systems	Ingenia	3	2D	1280.75	980.333	300.42	488.207	489.68	2.334	2.6988	5.0328	361.986	587.996	543.496	2.4456	1495.92		2020-09-02 13:51:43.0
ADNI2	4155	v05	m06	2012-02-06	SIEMENS	TrioTim	3	2D	1083.4	818.932	264.467	456.251	360.611	2.9508	3.6252	6.576	318.7	555.625	400.784	2.07	1277.18		2020-09-02 13:51:43.0
ADNI2	4155	v11	m12	2013-02-20	SIEMENS	TrioTim	3	2D	1092.55	818.555	274	458.633	357.653	2.83653	3.48393	6.32046	328.834	563.823	392.029	2.26923	1286.95		2020-09-02 13:51:43.0
ADNI2	4155	v02	scmri	2011-07-28	SIEMENS	TrioTim	3	2D	1023.98	799.859	224.125	434.93	362.384	2.9592	3.4848	6.444	270.037	529.89	403.102	2.544	1205.57		2020-09-02 13:51:43.0
ADNI2	4155	v04	m03	2011-10-31	SIEMENS	TrioTim	3	2D	1082.7	820.418	262.286	454.034	363.704	3.0684	3.6864	6.7548	316.568	551.059	404.936	2.6796	1275.24		2020-09-02 13:51:43.0
ADNI2	4157	v05	m06	2012-03-28	SIEMENS	Verio	3	2D	1101.06	807.12	293.936	447.752	343.838	2.7288	2.4216	5.1504	351.209	542.459	385.792	15.5292	1294.99		2020-09-02 13:51:43.0
ADNI2	4157	v02	scmri	2011-08-23	SIEMENS	Verio	3	2D	1054.19	794.253	259.936	429.231	350.74	2.70038	2.35199	5.05236	308.8	523.025	391.049	14.2828	1237.16		2020-09-02 13:51:43.0
ADNI2	4157	v11	m12	2012-09-25	SIEMENS	Verio	3	2D	1084.89	799.876	285.017	434.334	351.77	2.6652	2.2176	4.8828	340.054	522.731	399.478	13.7712	1276.03		2020-09-02 13:51:43.0
ADNI2	4157	v21	m24	2013-10-17	GE MEDICAL SYSTEMS	DISCOVERY MR750	3	2D	1099.55	791.567	307.985	437.886	329.05	2.52497	2.30094	4.82592	361.003	524.743	376.429	24.6309	1286.81		2020-09-02 13:51:43.0
ADNI2	4157	v04	m03	2011-12-15	SIEMENS	Verio	3	2D	1100.84	807.001	293.843	445.297	345.65	2.7348	2.3808	5.1156	349.626	537.698	386.822	16.0632	1290.21		2020-09-02 13:51:43.0
ADNI2	4158	v05	m06	2012-02-06	SIEMENS	TrioTim	3	2D	1150.05	844.055	305.998	452.482	390.334	3.0708	3.138	6.2088	364.631	550.328	435.848	1.2396	1352.05		2020-09-02 13:51:43.0
ADNI2	4158	v02	scmri	2011-08-11	SIEMENS	TrioTim	3	2D	1128.33	827.237	301.09	451.462	374.348	2.98603	3.1342	6.12024	360.413	543.457	420.395	1.42694	1325.69		2020-09-02 13:51:43.0
ADNI2	4158	v11	m12	2012-08-20	SIEMENS	TrioTim	3	2D	1158.25	854.693	303.554	455.892	397.288	3.0804	3.2076	6.288	357.028	551.218	447.269	1.5132	1357.03		2020-09-02 13:51:43.0
ADNI2	4158	v21	m24	2013-08-29	SIEMENS	TrioTim	3	2D	1155.71	837.25	318.461	440.683	394.88	3.0504	3.1404	6.1908	374.927	538.351	437.743	1.686	1352.71		2020-09-02 13:51:43.0
ADNI2	4158	v41	m48	2015-09-04	SIEMENS	TrioTim	3	2D	1142.84	825.008	317.83	439.547	381.925	3.0492	3.0576	6.1068	386.538	534.523	431.219	3.5364	1355.82		2020-09-02 13:51:43.0
ADNI2	4158	v04	m03	2011-11-11	SIEMENS	TrioTim	3	2D	1152.52	844.266	308.258	461.99	380.582	3.1608	3.234	6.3948	364.037	561.996	425.24	1.6932	1352.97		2020-09-02 13:51:43.0
ADNI2	4159	v05	m06	2012-03-07	SIEMENS	Verio	3	2D	1225.96	933.143	292.813	487.696	444.386	3.1752	3.2748	6.45	350.01	575.335	497.67	1.0608	1424.08		2020-09-02 13:51:43.0
ADNI2	4159	v02	scmri	2011-08-17	SIEMENS	Verio	3	2D	1186.17	927.15	259.02	492.186	432.902	3.20228	3.30373	6.506	308.597	585.406	482.304	2.06233	1378.37		2020-09-02 13:51:43.0
ADNI2	4159	v11	m12	2012-08-28	SIEMENS	Verio	3	2D	1224.57	929.369	295.196	481.504	446.405	3.1416	3.2556	6.3972	345.658	570.368	499.408	1.4604	1416.89		2020-09-02 13:51:43.0
ADNI2	4159	v41	m48	2015-09-09	SIEMENS	Verio	3	2D	1231.74	935.077	296.663	505.983	427.114	3.08748	3.28103	6.36852	348.771	602.883	473.796	1.9809	1427.43		2020-09-02 13:51:43.0
ADNI2	4159	v21	m24	2013-09-17	SIEMENS	Verio	3	2D	1219.93	924.206	295.722	493.276	429.469	3.0912	3.2736	6.3648	355.225	578.134	484.544	1.4616	1419.36		2020-09-02 13:51:43.0
ADNI2	4159	v04	m03	2011-11-08	SIEMENS	Verio	3	2D	1227.45	933.712	293.738	507.104	425.161	3.1632	3.3132	6.4764	349.937	597.649	477.031	1.446	1426.06		2020-09-02 13:51:43.0
ADNI2	4160	v05	m06	2012-04-09	SIEMENS	Verio	3	2D	1263.2	939.987	323.211	497.787	440.622	3.34778	3.28904	6.63682	381.221	607.976	495.594	1.57778	1486.37		2020-09-02 13:51:43.0
ADNI3	4160	init	m72	2017-07-10	SIEMENS	Verio	3	3D	1281.66	921.317	360.34	502.519	415.808	3.215	3.186	6.401	419.465	612.023	463.542	2.99	1498.02		2020-09-02 13:51:43.0
ADNI3	4160	y1	m84	2018-07-29	SIEMENS	Verio	3	3D	1283.88	904.421	379.463	501.509	399.543	3.16	3.099	6.259	454.914	617.888	443.333	3.39	1519.53		2020-09-02 13:51:43.0
ADNI2	4160	v02	scmri	2011-09-04	SIEMENS	Verio	3	2D	1233.9	931.76	302.139	491.99	437.751	3.29038	3.22764	6.51802	358.674	600.293	491.461	2.01961	1452.45		2020-09-02 13:51:43.0
ADNI2	4160	v11	m12	2012-10-20	SIEMENS	Verio	3	2D	1255.92	931.832	324.092	505.006	424.662	3.294	3.2052	6.4992	382.799	609.889	483.13	2.1648	1477.98		2020-09-02 13:51:43.0
ADNI2	4160	v21	m24	2013-10-31	SIEMENS	Verio	3	2D	1275.58	930.976	344.609	494.326	434.792	3.2628	3.2352	6.498	399.81	600.721	491.93	1.8576	1494.32		2020-09-02 13:51:43.0
ADNI2	4160	v04	m03	2011-12-05	SIEMENS	Verio	3	2D	1269.8	945.696	324.103	498.647	444.751	3.3828	3.342	6.7248	395.028	606.512	505.448	2.3016	1509.29		2020-09-02 13:51:43.0
ADNI2	4162	v05	m06	2012-03-28	GE MEDICAL SYSTEMS	Signa HDxt	3	2D	1205.12	901.501	303.623	530.855	367.776	2.89753	3.09185	5.98939	363.432	651.553	408.496	2.88268	1426.36		2020-09-02 13:51:43.0
ADNI2	4162	v02	scmri	2011-08-16	GE MEDICAL SYSTEMS	Signa HDxt	3	2D	1168.02	912.073	255.948	489.865	419.228	3.04482	3.10547	6.15029	296.088	603.8	472.746	2.98046	1375.61		2020-09-02 13:51:43.0
ADNI2	4162	v11	m12	2012-08-23	GE MEDICAL SYSTEMS	Signa HDxt	3	2D	1184.64	908.858	275.782	496.921	410.313	2.69454	2.80223	5.49677	321.094	591.751	476.601	1.6239	1391.07		2020-09-02 13:51:43.0
ADNI2	4162	v21	m24	2013-09-27	GE MEDICAL SYSTEMS	Signa HDxt	3	2D	1201.16	909.096	292.061	496.725	411.192	2.71435	2.84678	5.56113	340.863	597.449	474.876	1.17832	1414.37		2020-09-02 13:51:43.0
ADNI2	4162	v41	m48	2015-10-06	GE MEDICAL SYSTEMS	Signa HDxt	3	2D	1181.5	880.629	300.87	478.115	400.151	2.63637	2.65741	5.29378	363.212	583.995	460.787	2.36283	1410.36		2020-09-02 13:51:43.0
ADNI2	4162	v04	m03	2011-11-29	GE MEDICAL SYSTEMS	Signa HDxt	3	2D	1208.36	923.421	284.936	509.994	410.629	2.93838	3.06462	6.003	330.677	614.862	465.788	2.79975	1414.13		2020-09-02 13:51:43.0
ADNI2	4164	v04	m03	2012-01-17	SIEMENS	TrioTim	3	2D	1311.86	1011.94	299.922	513.598	495.832	3.3264	3.5376	6.864	363.728	621.869	554.917	2.508	1543.02		2020-09-02 13:51:43.0
ADNI2	4164	v41	m48	2016-02-04	SIEMENS	TrioTim	3	2D	1315.59	995.536	320.059	518.312	473.407	3.0792	3.474	6.5532	395.387	622.415	534.319	3.816	1555.94		2020-09-02 13:51:43.0
ADNI2	4164	v05	m06	2012-07-05	SIEMENS	TrioTim	3	2D	1307.93	1010.98	296.958	513.56	495.224	3.258	3.5724	6.8304	363.768	620.209	554.924	2.1912	1541.09		2020-09-02 13:51:43.0
ADNI2	4164	v02	scmri	2011-08-30	SIEMENS	TrioTim	3	2D	1277.75	999.729	278.018	499.817	496.754	3.01407	3.56802	6.58209	340.628	602.822	559.96	3.15823	1506.57		2020-09-02 13:51:43.0
ADNI3	4164	y2	m96	2019-12-09	SIEMENS	Prisma_fit	3	3D	1364.77	1005.54	359.238	560.241	443.084	2.978	3.335	6.313	434.614	673.982	494.029	2.211	1604.84		2020-09-02 13:51:43.0
ADNI2	4164	v11	m12	2012-12-12	SIEMENS	TrioTim	3	2D	1318.99	1017.03	301.96	517.974	497.002	3.1404	3.4344	6.5748	366.901	625.182	554.585	2.0508	1548.72		2020-09-02 13:51:43.0
ADNI2	4164	v21	m24	2013-12-18	SIEMENS	TrioTim	3	2D	1311.66	1000.24	311.413	520.108	477.646	3.1464	3.5196	6.666	378.685	618.882	544.68	2.4888	1544.74		2020-09-02 13:51:43.0
ADNI3	4164	init	m72	2017-12-18	SIEMENS	Prisma_fit	3	3D	1321.27	985.412	335.858	525.288	457.608	3.132	3.422	6.554	409.124	639.602	505.067	2.516	1556.31		2020-09-02 13:51:43.0
ADNI2	4165	v02	scmri	2011-08-17	SIEMENS	Verio	3	2D	1235.21	957.037	278.172	518.238	433.981	3.3336	3.2832	6.6168	326.502	612.287	472.642	4.818	1416.25		2020-09-02 13:51:43.0
ADNI2	4167	v05	m06	2012-02-17	SIEMENS	TrioTim	3	2D	1209.53	895.517	314.015	474.604	420.589	3	2.7228	5.7228	369.979	563.614	469.439	0.324	1403.36		2020-09-02 13:51:43.0
ADNI2	4167	v02	scmri	2011-08-10	SIEMENS	TrioTim	3	2D	1154.39	883.822	270.565	455.851	427.762	2.90861	2.76445	5.67306	322.4	544.075	476.814	0.208235	1343.5		2020-09-02 13:51:43.0
ADNI2	4167	v21	m24	2013-08-22	SIEMENS	TrioTim	3	2D	1194.76	872.398	322.367	466.216	405.58	2.8812	2.6688	5.55	392.743	560.582	450.415	0.6024	1404.34		2020-09-02 13:51:43.0
ADNI2	4167	v11	m12	2012-08-29	SIEMENS	TrioTim	3	2D	1189.38	886.601	302.778	467.737	418.486	2.9244	2.6976	5.622	361.826	558.076	469.886	0.378	1390.17		2020-09-02 13:51:43.0
ADNI2	4167	v41	m48	2015-09-09	SIEMENS	TrioTim	3	2D	1202.04	854.043	347.993	454.603	398.976	2.5428	2.4972	5.04	406.808	542.289	449.941	0.4644	1399.5		2020-09-02 13:51:43.0
ADNI2	4167	v04	m03	2011-11-09	SIEMENS	TrioTim	3	2D	1210.04	906.988	303.048	472.106	434.519	2.9568	2.868	5.8248	359.306	563.158	486.848	0.3624	1409.67		2020-09-02 13:51:43.0
ADNI2	4168	v05	m06	2012-03-28	GE MEDICAL SYSTEMS	DISCOVERY MR750	3	2D	1243.77	939.566	304.201	510.684	419.042	3.49783	3.65378	7.15162	358.602	597.521	482.129	9.83997	1448.09		2020-09-02 13:51:43.0
ADNI2	4168	v02	scmri	2011-08-17	GE MEDICAL SYSTEMS	DISCOVERY MR750	3	2D	1222.16	933.068	289.092	500.029	420.013	3.48001	3.66288	7.14289	345.932	595.264	476.14	13.027	1430.36		2020-09-02 13:51:43.0
ADNI2	4168	v11	m12	2012-09-06	GE MEDICAL SYSTEMS	DISCOVERY MR750	3	2D	1231.24	932.959	298.28	507.604	410.817	3.6018	3.66245	7.26425	365.145	605.08	469.826	14.5384	1454.59		2020-09-02 13:51:43.0
ADNI2	4168	v21	m24	2013-09-12	GE MEDICAL SYSTEMS	DISCOVERY MR750	3	2D	1240.58	934.089	306.493	507.994	413.48	3.59932	3.59314	7.19246	363.313	595.109	475.83	12.615	1446.87		2020-09-02 13:51:43.0
ADNI2	4168	v41	m48	2015-09-14	GE MEDICAL SYSTEMS	DISCOVERY MR750	3	2D	1233.65	931.73	301.919	493.044	422.739	3.4805	3.55105	7.03156	360.421	581.275	485.084	15.9469	1442.73		2020-09-02 13:51:43.0
ADNI2	4168	v04	m03	2011-11-30	GE MEDICAL SYSTEMS	DISCOVERY MR750	3	2D	1230.66	945.903	284.758	508.82	425.032	3.61913	3.67606	7.29519	344.5	600.752	489.063	12.0592	1446.37		2020-09-02 13:51:43.0
ADNI2	4169	v05	m06	2012-02-29	SIEMENS	TrioTim	3	2D	1295.25	1052.08	243.172	549.302	501.164	2.922	3.1944	6.1164	282.102	637.836	550.346	1.6152	1471.9		2020-09-02 13:51:43.0
ADNI2	4169	v02	scmri	2011-08-12	SIEMENS	TrioTim	3	2D	1235.38	1024.01	211.368	517.722	504.168	3.1584	3.3516	6.51	252.614	606.446	557.39	2.1216	1418.57		2020-09-02 13:51:43.0
ADNI2	4169	v41	m48	2015-08-24	SIEMENS	TrioTim	3	2D	1293.8	1053.05	240.749	554.734	495.853	2.95934	3.20762	6.16696	285.87	650.554	545.391	2.46812	1484.28		2020-09-02 13:51:43.0
ADNI3	4169	init	m72	2017-08-31	SIEMENS	Prisma_fit	3	3D	1291.93	1021.81	270.114	553.397	466.095	2.84054	3.09816	5.9387	319.982	652.979	508.501	2.3947	1483.86		2020-09-02 13:51:43.0
ADNI2	4169	v21	m24	2013-09-27	SIEMENS	TrioTim	3	2D	1243.59	1029.37	214.223	524.552	502.776	2.93665	3.12486	6.0615	261.201	621.82	549.198	2.03963	1434.26		2020-09-02 13:51:43.0
ADNI2	4169	v11	m12	2012-10-24	SIEMENS	TrioTim	3	2D	1253.89	1029.6	224.287	521.575	505.712	3.078	3.3564	6.4344	269.567	610.064	556.648	2.3136	1438.59		2020-09-02 13:51:43.0
ADNI2	4169	v04	m03	2011-11-28	SIEMENS	TrioTim	3	2D	1287.99	1042.36	245.634	544.934	494.828	3.084	3.2832	6.3672	288.091	635.999	544.36	2.5944	1471.04		2020-09-02 13:51:43.0
ADNI3	4170	y1	m84	2019-03-06	Philips Healthcare	Ingenia	3	3D	1155.24	918.622	236.619	511.616	406.108	3.599	3.823	7.422	304.042	607.779	445.126	0.898	1357.85		2020-09-02 13:51:43.0
ADNI2	4170	v05	m06	2012-03-09	SIEMENS	Verio	3	2D	1163.95	963.482	200.468	513.217	449.424	3.9552	4.2516	8.2068	249.058	599.976	503.074	0.8412	1352.95		2020-09-02 13:51:43.0
ADNI2	4170	v02	scmri	2011-08-27	SIEMENS	Verio	3	2D	1119.99	936.462	183.527	497.122	438.481	3.6672	3.9096	7.5768	232.787	584.993	489.556	0.8592	1308.19		2020-09-02 13:51:43.0
ADNI2	4170	v11	m12	2012-09-12	SIEMENS	Verio	3	2D	1158.87	969.023	189.846	514.596	453.431	3.8736	4.0224	7.896	239.524	602.41	507.763	0.996	1350.69		2020-09-02 13:51:43.0
ADNI2	4170	v21	m24	2013-10-11	SIEMENS	Verio	3	2D	1143.7	959.341	184.363	507.41	450.979	3.68949	3.84434	7.53383	237.703	599.277	507.083	0.95174	1345.01		2020-09-02 13:51:43.0
ADNI3	4170	y2	m96	2019-10-18	Philips Healthcare	Ingenia	3	3D	1163.99	922.551	241.441	513.455	407.228	3.883	3.838	7.721	309.973	609.218	447.516	1.868	1368.58		2020-09-02 13:51:43.0
ADNI3	4170	init	m72	2017-10-20	Philips Healthcare	Ingenia	3	3D	1157.97	923.716	234.252	496.746	426.454	3.755	3.931	7.68601	294.198	587.271	466.956	0.517001	1348.94		2020-09-02 13:51:43.0
ADNI2	4170	v41	m48	2015-10-22	SIEMENS	Verio	3	2D	1152.61	962.952	189.661	512.084	449.46	3.7536	4.1688	7.9224	242.452	600.098	505.315	1.4076	1349.27		2020-09-02 13:51:43.0
ADNI2	4170	v04	m03	2011-12-09	SIEMENS	Verio	3	2D	1167.75	968.773	198.974	522.152	445.776	3.762	4.1292	7.8912	247.465	608.645	501.514	0.8448	1358.47		2020-09-02 13:51:43.0
ADNI2	4171	v05	m06	2012-02-29	Philips Medical Systems	Intera	3	2D	1268.65	911.702	356.946	498.205	412.435	3.1152	3.4728	6.588	415.789	582.187	462.458	1.062	1461.5		2020-09-02 13:51:43.0
ADNI2	4171	v02	scmri	2011-08-08	Philips Medical Systems	Intera	3	2D	1230.12	898.188	331.932	480.272	416.567	3.0984	3.4584	6.5568	393.863	557.621	468.85	1.3488	1421.68		2020-09-02 13:51:43.0
ADNI2	4171	v11	m12	2012-08-24	Philips Medical Systems	Intera	3	2D	1264.61	914.26	350.348	505.444	407.98	3.1464	3.4308	6.5772	413.519	592.171	459.227	0.8364	1465.75		2020-09-02 13:51:43.0
ADNI2	4171	v04	m03	2011-11-17	Philips Medical Systems	Intera	3	2D	1277.38	919.304	358.073	503.875	413.893	3.1248	3.5112	6.636	422.436	588.487	465.774	1.536	1478.23		2020-09-02 13:51:43.0
ADNI2	4172	v05	m06	2012-03-28	SIEMENS	Verio	3	2D	1343.61	1002.51	341.106	523.406	475.427	2.91395	3.4292	6.34315	406.277	640.125	533.639	3.67481	1583.72		2020-09-02 13:51:43.0
ADNI2	4172	v11	m12	2012-08-16	SIEMENS	Verio	3	2D	1324.42	989.081	335.344	515.836	469.423	2.92063	3.43054	6.35116	405.44	623.833	533.167	3.82164	1566.26		2020-09-02 13:51:43.0
ADNI2	4172	v02	scmri	2011-08-17	SIEMENS	Verio	3	2D	1294.11	992.375	301.739	516.628	471.438	2.96601	3.49194	6.45795	362.465	628.014	532.679	4.30886	1527.47		2020-09-02 13:51:43.0
ADNI2	4172	v21	m24	2013-09-25	SIEMENS	Verio	3	2D	1337.4	984.735	352.664	515.078	464.765	2.83119	3.46124	6.29243	422.219	625.352	525.694	4.89085	1578.16		2020-09-02 13:51:43.0
ADNI2	4172	v04	m03	2011-10-31	SIEMENS	Verio	3	2D	1325.4	1006.74	318.656	520.222	482.4	3.066	3.5364	6.6024	389.732	631.128	548.723	4.1196	1573.7		2020-09-02 13:51:43.0
ADNI2	4173	v04	m03	2012-01-24	SIEMENS	TrioTim	3	2D	1011.85	814.325	197.521	426.311	384.976	3.09	2.9388	6.0288	243.184	521.095	431.077	3.0432	1198.4		2020-09-02 13:51:43.0
ADNI2	4173	v41	m48	2016-02-09	SIEMENS	TrioTim	3	2D	1060.06	799.382	260.68	453.925	341.53	2.694	2.7588	5.4528	328.55	547.952	384.715	3.9276	1265.15		2020-09-02 13:51:43.0
ADNI2	4173	v05	m06	2012-03-27	SIEMENS	TrioTim	3	2D	1059.82	828.308	231.51	459.26	366.419	2.8536	2.9172	5.7708	285.013	552.871	414.41	2.6292	1254.92		2020-09-02 13:51:43.0
ADNI2	4173	v02	scmri	2011-09-13	SIEMENS	TrioTim	3	2D	1013.46	819.181	194.275	438.892	377.648	2.976	2.9604	5.9364	241.097	527.938	428.314	2.6412	1199.99		2020-09-02 13:51:43.0
ADNI2	4173	v11	m12	2012-09-25	SIEMENS	TrioTim	3	2D	1056.69	827.062	229.63	455.573	368.06	2.9532	2.976	5.9292	284.47	553.351	412.798	3.4284	1254.05		2020-09-02 13:51:43.0
ADNI2	4173	v21	m24	2013-09-27	SIEMENS	TrioTim	3	2D	1065.34	827.597	237.744	457.972	366.05	2.9052	2.976	5.8812	294.958	549.956	416.086	3.5748	1264.57		2020-09-02 13:51:43.0
ADNI2	4174	v05	m06	2012-03-15	SIEMENS	Verio	3	2D	1136.87	889.919	246.947	482.598	405.749	3.408	3.6168	7.0248	294.346	582.809	455.73	1.572	1334.46		2020-09-02 13:51:43.0
ADNI2	4174	v02	scmri	2011-08-19	SIEMENS	Verio	3	2D	1111.9	890.071	221.827	496.6	391.734	3.26502	3.70418	6.96919	273.973	602.63	436.89	1.73663	1315.23		2020-09-02 13:51:43.0
ADNI2	4174	v11	m12	2012-10-29	SIEMENS	Verio	3	2D	1139.94	886.375	253.568	490.454	394.198	3.3876	3.7188	7.1064	305.092	592.583	442.943	1.7232	1342.34		2020-09-02 13:51:43.0
ADNI2	4174	v04	m03	2011-12-08	SIEMENS	Verio	3	2D	1136.4	888.3	248.098	482.459	404.365	3.3912	3.6828	7.074	295.12	580.012	455.7	1.476	1332.31		2020-09-02 13:51:43.0
ADNI2	4175	v05	m06	2012-02-29	SIEMENS	TrioTim	3	2D	1251.18	939.406	311.774	507.07	431.682	3.8664	3.894	7.7604	380.725	604.476	489.533	0.654	1475.39		2020-09-02 13:51:43.0
ADNI2	4175	v11	m12	2012-08-03	SIEMENS	TrioTim	3	2D	1248.04	929.062	318.983	500.814	427.594	3.8448	3.9672	7.812	382.645	600.653	482.062	0.654	1466.01		2020-09-02 13:51:43.0
ADNI2	4175	v02	scmri	2011-08-15	SIEMENS	TrioTim	3	2D	1178.65	922.834	255.82	466.608	455.501	3.792	3.7704	7.5624	313.494	565.903	512.888	0.7248	1393.01		2020-09-02 13:51:43.0
ADNI2	4175	v41	m48	2015-09-03	SIEMENS	TrioTim	3	2D	1237.85	917.32	320.532	491.251	425.444	3.64545	3.77092	7.41637	395.774	594.54	478.178	0.624705	1469.12		2020-09-02 13:51:43.0
ADNI2	4175	v04	m03	2011-11-14	SIEMENS	TrioTim	3	2D	1250.51	944.759	305.755	505.744	438.491	3.888	3.978	7.866	376.302	610.217	494.848	0.5244	1481.89		2020-09-02 13:51:43.0
ADNI2	4175	v21	m24	2013-12-05	SIEMENS	TrioTim	3	2D	1233.35	911.995	321.354	502.428	408.865	3.7968	3.9204	7.7172	400.585	602.15	459.2	0.702	1462.64		2020-09-02 13:51:43.0
ADNI2	4176	v41	m48	2016-01-12	SIEMENS	Skyra	3	2D	1307.46	978.431	329.033	523.864	445.244	3.7644	3.4668	7.2312	401.348	622.542	498.914	9.3228	1532.13		2020-09-02 13:51:43.0
ADNI3	4176	y1	m84	2019-01-17	GE MEDICAL SYSTEMS	DISCOVERY MR750	3	3D	1279.07	924.813	354.259	523.709	391.078	3.45175	3.00123	6.45299	423.352	624.071	431.347	10.026	1488.8		2020-09-02 13:51:43.0
ADNI3	4176	init	m72	2018-01-18	SIEMENS	Skyra	3	3D	1322.82	946.604	376.218	528.516	403.108	3.316	3.639	6.955	449.15	631.287	442.948	14.98	1538.37		2020-09-02 13:51:43.0
ADNI3	4176	y2	m96	2020-02-04	GE MEDICAL SYSTEMS	DISCOVERY MR750	3	3D	1293.22	917.836	375.386	510.347	397.009	3.3394	2.84772	6.18712	455.58	613.097	433.096	10.4798	1512.25		2020-09-02 13:51:43.0
ADNI2	4176	v05	m06	2012-03-01	SIEMENS	Skyra	3	2D	1271.95	957.743	314.204	511.543	438.148	3.9048	3.618	7.5228	382.451	610.022	485.902	8.052	1486.43		2020-09-02 13:51:43.0
ADNI2	4176	v02	scmri	2011-08-25	SIEMENS	Skyra	3	2D	1255.2	960.055	295.146	516.169	437.932	4.0032	3.762	7.7652	355.844	614.496	486.842	5.9544	1463.14		2020-09-02 13:51:43.0
ADNI2	4176	v21	m24	2013-09-04	SIEMENS	Skyra	3	2D	1312.85	989.461	323.393	544.704	437.975	3.96581	3.78427	7.75007	392.476	647.265	488.965	6.78232	1535.49		2020-09-02 13:51:43.0
ADNI2	4176	v11	m12	2012-09-07	SIEMENS	Skyra	3	2D	1280.49	958.057	322.436	519.89	431.378	3.89906	3.65879	7.55786	391.838	617.476	481.703	6.78766	1497.81		2020-09-02 13:51:43.0
ADNI2	4176	v04	m03	2011-11-21	SIEMENS	Skyra	3	2D	1288.36	977.566	310.799	531.227	438.593	3.9864	3.8124	7.7988	379.12	632.284	489.472	7.746	1508.62		2020-09-02 13:51:43.0
ADNI3	4177	y2	m96	2020-01-16	SIEMENS	Skyra	3	3D	1447.31	1044.68	402.631	589.313	435.418	3.759	3.852	7.611	480.233	690.744	472.834	19.945	1663.76		2020-09-02 13:51:43.0
ADNI3	4177	init	m72	2018-01-23	SIEMENS	Skyra	3	3D	1413.27	1013.29	399.979	570.148	429.184	3.92	4.152	8.072	506.473	678.202	465.932	13.955	1664.56		2020-09-02 13:51:43.0
ADNI2	4177	v05	m06	2012-03-01	SIEMENS	Skyra	3	2D	1385.6	1041.2	344.402	543.659	484.476	4.0512	4.3956	8.4468	441.656	639.002	536.174	13.0644	1629.9		2020-09-02 13:51:43.0
ADNI2	4177	v02	scmri	2011-08-26	SIEMENS	Skyra	3	2D	1359.79	1022.53	337.26	545.231	463.787	4.1292	4.3236	8.4528	394.27	634.951	509.717	13.512	1552.45		2020-09-02 13:51:43.0
ADNI2	4177	v11	m12	2012-09-06	SIEMENS	Skyra	3	2D	1388.47	1027.98	360.493	555.012	459.703	4.0812	4.362	8.4432	434.099	650.726	508.102	13.266	1606.19		2020-09-02 13:51:43.0
ADNI2	4177	v21	m24	2013-09-11	SIEMENS	Skyra	3	2D	1408.06	1032.44	375.624	564.239	456.688	3.95646	4.26348	8.21994	450.126	663.773	497.58	11.509	1622.99		2020-09-02 13:51:43.0
ADNI2	4177	v41	m48	2015-10-27	SIEMENS	Skyra	3	2D	1414.33	1047.96	366.361	560.647	470.224	3.9864	4.2048	8.1912	467.819	658.146	521.62	17.094	1664.68		2020-09-02 13:51:43.0
ADNI2	4177	v04	m03	2011-11-21	SIEMENS	Skyra	3	2D	1382.29	1035.84	346.444	545.258	476.675	4.0788	4.3824	8.4612	419.654	636.373	529.448	13.9116	1599.39		2020-09-02 13:51:43.0
ADNI2	4179	v41	m48	2016-01-04	SIEMENS	Skyra	3	2D	1386.09	1039.42	346.671	575.861	430.803	3.23298	3.33843	6.57141	421.135	687.841	479.927	32.7543	1621.66		2020-09-02 13:51:43.0
ADNI3	4179	init	m72	2018-01-25	SIEMENS	Skyra	3	3D	1398.34	1018.85	379.491	575.504	408.944	3.093	3.075	6.168	453.357	689.762	446.963	34.405	1624.49		2020-09-02 13:51:43.0
ADNI2	4179	v05	m06	2012-03-02	SIEMENS	Skyra	3	2D	1349.13	1000.51	348.62	549.667	431.784	3.4308	3.5328	6.9636	417.758	651.872	478.513	19.0548	1567.2		2020-09-02 13:51:43.0
ADNI2	4179	v02	scmri	2011-08-22	SIEMENS	Skyra	3	2D	1315.53	1003.77	311.762	547.27	432.043	3.5076	3.5244	7.032	372.884	646.066	486.976	24.4584	1530.38		2020-09-02 13:51:43.0
ADNI2	4179	v11	m12	2012-09-05	SIEMENS	Skyra	3	2D	1339.43	1010.3	329.123	563.142	426.114	3.4596	3.4656	6.9252	391.658	667.205	476.604	21.0468	1556.51		2020-09-02 13:51:43.0
ADNI2	4179	v21	m24	2013-09-16	SIEMENS	Skyra	3	2D	1362.16	1014.17	347.994	559.19	431.096	3.3912	3.4308	6.822	415.651	659.545	483.994	23.8812	1583.07		2020-09-02 13:51:43.0
ADNI2	4179	v04	m03	2011-11-21	SIEMENS	Skyra	3	2D	1353.58	1024.14	329.44	566.129	434.364	3.4716	3.5472	7.0188	414.97	671.326	492.702	23.6472	1602.64		2020-09-02 13:51:43.0
ADNI2	4184	v05	m06	2012-03-23	SIEMENS	TrioTim	3	2D	1117.22	910.656	206.564	474.394	435.826	3.2568	3.3648	6.6216	246.83	557.594	492.943	0.4368	1297.8		2020-09-02 13:51:43.0
ADNI2	4184	v02	scmri	2011-09-08	SIEMENS	TrioTim	3	2D	1100.05	911.383	188.663	472.154	438.659	3.21162	3.26902	6.48064	232.114	561.122	492.231	0.569976	1286.04		2020-09-02 13:51:43.0
ADNI2	4184	v21	m24	2013-09-12	SIEMENS	TrioTim	3	2D	1118.01	888.18	229.834	459.689	428.081	3.276	3.2688	6.5448	271.906	543.214	480.514	0.4104	1296.04		2020-09-02 13:51:43.0
ADNI2	4184	v11	m12	2012-09-19	SIEMENS	TrioTim	3	2D	1114.55	894.014	220.531	471.544	422.015	3.24232	3.15289	6.39521	263.149	555.707	475.36	0.45518	1294.67		2020-09-02 13:51:43.0
ADNI2	4184	v41	m48	2015-10-05	SIEMENS	TrioTim	3	2D	1106.7	876.625	230.073	463.648	412.033	3.14488	3.12085	6.26573	277.034	550.903	461.168	0.943731	1290.05		2020-09-02 13:51:43.0
ADNI3	4184	init	m72	2017-11-20	SIEMENS	Prisma_fit	3	3D	1104.16	881.246	222.918	468.27	412.55	3.166	3.27	6.436	270.585	561.964	456.875	0.426	1289.85		2020-09-02 13:51:43.0
ADNI2	4184	v04	m03	2011-12-19	SIEMENS	TrioTim	3	2D	1115.08	901.574	213.51	471.49	429.794	3.3072	3.3348	6.642	256.973	555.569	485.311	0.2904	1298.14		2020-09-02 13:51:43.0
ADNI2	4185	v04	m03	2012-01-05	GE MEDICAL SYSTEMS	DISCOVERY MR750	3	2D	1171.76	844.863	326.899	460.964	375.806	2.74776	2.84555	5.59331	398.297	561.622	426.707	8.09353	1394.72		2020-09-02 13:51:43.0
ADNI2	4185	v05	m06	2012-04-02	GE MEDICAL SYSTEMS	DISCOVERY MR750	3	2D	1166.62	848.974	317.65	471.882	371.836	2.65122	2.80099	5.45221	392.229	573.456	424.391	5.25665	1395.33		2020-09-02 13:51:43.0
ADNI2	4185	v02	scmri	2011-09-12	GE MEDICAL SYSTEMS	DISCOVERY MR750	3	2D	1132.23	834.078	298.155	448.438	377.469	2.70692	2.84926	5.55618	358.645	541.091	431.509	8.17151	1339.42		2020-09-02 13:51:43.0
ADNI3	4185	init	m72	2017-09-21	GE MEDICAL SYSTEMS	DISCOVERY MR750	3	3D	1171.26	815.418	355.843	473.689	335.709	2.648	2.84	5.488	426.525	580.186	377.316	6.02	1390.05		2020-09-02 13:51:43.0
ADNI2	4185	v41	m48	2015-09-24	GE MEDICAL SYSTEMS	DISCOVERY MR750	3	2D	1173.46	840.115	333.341	461.871	370.513	2.54106	2.74776	5.28883	401.798	562.099	420.406	7.73211	1392.03		2020-09-02 13:51:43.0
ADNI2	4185	v21	m24	2013-09-26	GE MEDICAL SYSTEMS	DISCOVERY MR750	3	2D	1158.93	828.798	330.132	437.204	385.334	2.6636	2.78985	5.45345	402.168	538.043	430.581	6.25921	1377.05		2020-09-02 13:51:43.0
ADNI2	4185	v11	m12	2012-09-27	GE MEDICAL SYSTEMS	DISCOVERY MR750	3	2D	1163.75	846.205	317.543	462.582	377.966	2.74529	2.83317	5.57846	389.913	564.642	428.131	5.65644	1388.34		2020-09-02 13:51:43.0
ADNI3	4185	y1	m84	2018-09-27	GE MEDICAL SYSTEMS	DISCOVERY MR750	3	3D	1214.53	844.285	370.246	494.574	344.617	2.564	2.67	5.234	446.283	596.642	390.31	5.094	1438.33		2020-09-02 13:51:43.0
ADNI2	4186	v02	scmri	2011-09-02	SIEMENS	TrioTim	3	2D	1347.1	1026.94	320.161	555.652	467.869	2.61628	2.91796	5.53424	368.146	660.261	512.354	3.42787	1544.19		2020-09-02 13:51:43.0
ADNI2	4187	v05	m06	2012-02-29	SIEMENS	TrioTim	3	2D	1385.51	1127.25	258.258	576.454	549.34	3.7488	3.7632	7.512	304.356	691.724	614.591	1.4556	1612.13		2020-09-02 13:51:43.0
ADNI3	4187	init	m72	2017-06-05	SIEMENS	Prisma_fit	3	3D	1399.26	1107.08	292.187	597.43	507.391	3.67481	3.64945	7.32426	354.811	719.704	560.706	2.25588	1637.48		2020-09-02 13:51:43.0
ADNI2	4187	v02	scmri	2011-06-22	SIEMENS	TrioTim	3	2D	1372.07	1141.43	230.647	586.844	553.246	3.7692	3.8424	7.6116	283.739	704.356	623.348	1.3368	1612.78		2020-09-02 13:51:43.0
ADNI3	4187	y2	m96	2019-06-25	SIEMENS	Prisma_fit	3	3D	1422.06	1113.18	308.88	614.29	497.449	3.65	3.643	7.293	371.785	743.698	543.494	1.439	1660.42		2020-09-02 13:51:43.0
ADNI2	4187	v41	m48	2015-08-21	SIEMENS	Prisma_fit	3	2D	1399.91	1138.26	261.651	603.236	533.111	3.60273	3.69483	7.29756	318.798	727.642	591.623	1.91149	1639.97		2020-09-02 13:51:43.0
ADNI2	4187	v11	m12	2012-08-30	SIEMENS	TrioTim	3	2D	1382.83	1121.76	261.062	579.655	540.656	3.6828	3.7128	7.3956	311.692	697.219	602.633	1.4532	1613		2020-09-02 13:51:43.0
ADNI2	4187	v21	m24	2013-09-04	SIEMENS	TrioTim	3	2D	1397.2	1141.27	255.938	595.919	543.972	3.61608	3.66413	7.28021	312.472	722.431	604.735	1.37488	1641.01		2020-09-02 13:51:43.0
ADNI2	4187	v04	m03	2011-11-28	SIEMENS	TrioTim	3	2D	1385.14	1121.13	264.01	582.199	537.432	3.7092	3.7512	7.4604	312.991	701.914	600.142	1.4952	1616.54		2020-09-02 13:51:43.0
ADNI2	4188	v05	m06	2012-05-02	Philips Medical Systems	Achieva	3	2D	1331.24	974.845	356.396	548.87	421.517	3.1992	3.3996	6.5988	422.974	652.47	469.739	4.458	1549.64		2020-09-02 13:51:43.0
ADNI3	4188	y2	m96	2019-09-04	SIEMENS	Prisma	3	3D	1360.63	958.943	401.682	561.111	385.429	2.59493	2.29459	4.88951	500.561	683.375	421.099	12.402	1617.44		2020-09-02 13:51:43.0
ADNI2	4188	v02	scmri	2011-09-07	Philips Medical Systems	Achieva	3	2D	1270.41	963.117	307.289	516.884	441.805	3.253	3.47459	6.72759	367.368	613.161	494.241	4.42766	1479.2		2020-09-02 13:51:43.0
ADNI3	4188	init	m72	2017-09-11	SIEMENS	Prisma	3	3D	1334.24	941.44	392.803	541.289	390.065	2.666	2.713	5.379	463.43	659.794	421.795	10.092	1555.11		2020-09-02 13:51:43.0
ADNI2	4188	v11	m12	2012-09-18	Philips Medical Systems	Achieva	3	2D	1336.64	980.076	356.56	533.332	442.283	3.1896	3.3876	6.5772	419.97	634.859	489.128	4.4616	1548.42		2020-09-02 13:51:43.0
ADNI2	4188	v21	m24	2013-10-08	Philips Medical Systems	Achieva	3	2D	1330.87	970.868	360.003	539.248	426.497	3.00873	3.15823	6.16696	426.506	645.118	471.584	5.12311	1548.33		2020-09-02 13:51:43.0
ADNI2	4188	v41	m48	2015-10-08	Philips Medical Systems	Achieva	3	2D	1325.38	953.479	371.899	547.086	400.343	2.916	3.018	5.934	451.268	654.863	441.54	6.0504	1553.72		2020-09-02 13:51:43.0
ADNI2	4188	v04	m03	2011-12-13	Philips Medical Systems	Achieva	3	2D	1327.3	987.415	339.886	549.482	433.135	3.2916	3.5208	6.8124	411.138	653.668	481.997	4.7976	1551.6		2020-09-02 13:51:43.0
ADNI2	4189	v05	m06	2012-08-02	Philips Medical Systems	Achieva	3	2D	1188.97	878.639	310.336	449.312	423.86	3.1092	2.4504	5.5596	369.242	530.854	475.523	5.466	1381.08		2020-09-02 13:51:43.0
ADNI2	4189	v02	scmri	2011-09-16	Philips Medical Systems	Achieva	3	2D	1139.31	868.557	270.755	421.762	441.946	3.26101	2.24386	5.50488	330.06	498.128	497.971	4.84813	1331.01		2020-09-02 13:51:43.0
ADNI2	4189	v21	m24	2013-11-06	Philips Medical Systems	Achieva	3	2D	1196.14	858.27	337.868	452.123	400.192	2.754	2.3076	5.0616	400.175	538.086	447.224	5.9556	1391.44		2020-09-02 13:51:43.0
ADNI2	4192	v05	m06	2012-05-07	Philips Medical Systems	Ingenia	3	2D	1207.05	833.445	373.605	457.595	373.926	2.46545	2.66834	5.13379	441.543	549.198	408.686	1.92484	1401.35		2020-09-02 13:51:43.0
ADNI2	4192	v02	scmri	2011-09-27	Philips Medical Systems	Ingenia	3	2D	1184.54	828.205	356.334	434.62	391.049	2.53352	2.63631	5.16983	420.608	522.73	429.156	2.53619	1375.03		2020-09-02 13:51:43.0
ADNI2	4192	v21	m24	2013-10-03	Philips Medical Systems	Ingenia	3	2D	1203.64	832.904	370.739	420.806	409.123	2.2932	2.4996	4.7928	434.222	513.944	442.577	2.9748	1393.72		2020-09-02 13:51:43.0
ADNI2	4192	v11	m12	2012-10-15	Philips Medical Systems	Ingenia	3	2D	1197.61	839.99	357.622	434.093	403.4	2.4144	2.6544	5.0688	421.049	526.003	438.557	2.4972	1388.11		2020-09-02 13:51:43.0
ADNI2	4192	v04	m03	2011-12-15	Philips Medical Systems	Ingenia	3	2D	1198.92	846.193	352.727	433.681	409.758	2.6184	2.7096	5.328	414.364	524.827	448.042	2.754	1389.99		2020-09-02 13:51:43.0
ADNI2	4194	v05	m06	2012-02-28	Philips Medical Systems	Achieva	3	2D	1203.05	951.062	251.986	489	460.406	3.5412	3.7284	7.2696	308.872	578.333	514.751	1.656	1403.61		2020-09-02 13:51:43.0
ADNI2	4194	v02	scmri	2011-09-01	Philips Medical Systems	Achieva	3	2D	1171.77	943.902	227.867	476.363	465.758	3.6084	3.6528	7.2612	281.525	565.481	518.064	1.7808	1366.85		2020-09-02 13:51:43.0
ADNI2	4194	v21	m24	2013-09-05	Philips Medical Systems	Achieva	3	2D	1193.67	938.705	254.966	488.873	448.104	3.5676	3.6324	7.2	315.3	576.706	503.113	1.728	1396.85		2020-09-02 13:51:43.0
ADNI2	4194	v11	m12	2012-09-24	Philips Medical Systems	Achieva	3	2D	1197.17	942.88	254.286	484.834	456.371	3.5592	3.6948	7.254	315.038	572.004	511.703	1.6752	1400.42		2020-09-02 13:51:43.0
ADNI2	4194	v04	m03	2011-12-01	Philips Medical Systems	Achieva	3	2D	1197.28	956.462	240.822	487.499	467.646	3.6432	3.6744	7.3176	301.91	579.319	520.946	1.3176	1403.49		2020-09-02 13:51:43.0
ADNI2	4195	v05	m06	2012-03-20	SIEMENS	TrioTim	3	2D	1125.48	858.162	267.322	463.973	393.798	2.7372	2.5464	5.2836	327.011	558.324	445.297	0.3912	1331.02		2020-09-02 13:51:43.0
ADNI2	4195	v21	m24	2013-08-29	SIEMENS	TrioTim	3	2D	1127.53	824.374	303.152	460.174	363.848	2.6208	2.3364	4.9572	365.076	557.981	408.319	0.3516	1331.73		2020-09-02 13:51:43.0
ADNI2	4195	v02	scmri	2011-08-31	SIEMENS	TrioTim	3	2D	1057.68	833.988	223.69	435.899	397.724	2.7876	2.4936	5.2812	275.41	525.986	447.901	0.3648	1249.66		2020-09-02 13:51:43.0
ADNI2	4195	v11	m12	2012-09-17	SIEMENS	TrioTim	3	2D	1126.52	847.736	278.786	469.541	377.945	2.5968	2.4312	5.028	340.151	565.776	426.824	0.2508	1333		2020-09-02 13:51:43.0
ADNI2	4195	v04	m03	2011-12-09	SIEMENS	TrioTim	3	2D	1136.55	862.673	273.872	471.839	390.476	2.772	2.6124	5.3844	330.682	568.033	440.876	0.3576	1339.95		2020-09-02 13:51:43.0
ADNI2	4196	v04	m03	2012-01-27	SIEMENS	TrioTim	3	2D	1228.49	939.932	288.553	496.976	425.041	3.498	3.2856	6.7836	340.098	594.326	480.476	17.9148	1432.82		2020-09-02 13:51:43.0
ADNI2	4196	v05	m06	2012-03-27	SIEMENS	TrioTim	3	2D	1216.19	929.321	286.873	499.36	411.25	3.4764	3.3288	6.8052	344.563	594.772	466.794	18.7116	1424.84		2020-09-02 13:51:43.0
ADNI2	4196	v02	scmri	2011-09-13	SIEMENS	TrioTim	3	2D	1157.74	901.819	255.925	477.473	407.808	3.2424	3.4608	6.7032	317.856	574.066	459.193	16.5384	1367.65		2020-09-02 13:51:43.0
ADNI2	4196	v11	m12	2012-09-28	SIEMENS	TrioTim	3	2D	1215.04	932.665	282.379	498.792	414.196	3.5076	3.3288	6.8364	340.422	602.144	465.186	19.6776	1427.43		2020-09-02 13:51:43.0
ADNI2	4196	v21	m24	2013-10-11	SIEMENS	TrioTim	3	2D	1247.94	929.542	318.396	544.572	364.517	3.4296	3.012	6.4416	386.148	659.413	402.425	20.4528	1468.44		2020-09-02 13:51:43.0
ADNI2	4197	v05	m06	2012-02-15	GE MEDICAL SYSTEMS	DISCOVERY MR750	3	2D	1365.36	976.966	388.39	546.748	420.016	2.33469	3.09023	5.42491	460.326	676.1	478.414	10.2024	1625.04		2020-09-02 13:51:43.0
ADNI2	4197	v11	m12	2012-08-14	GE MEDICAL SYSTEMS	DISCOVERY MR750	3	2D	1354.87	996.467	358.408	529.113	454.517	2.51631	3.20201	5.71832	420.795	660.47	515.244	12.8365	1609.35		2020-09-02 13:51:43.0
ADNI2	4197	v02	scmri	2011-08-22	GE MEDICAL SYSTEMS	DISCOVERY MR750	3	2D	1287.33	971.296	316.032	511.568	447.766	2.42546	3.1543	5.57976	372.542	643.121	508.711	11.9618	1536.34		2020-09-02 13:51:43.0
ADNI2	4197	v21	m24	2013-09-10	GE MEDICAL SYSTEMS	DISCOVERY MR750	3	2D	1373.02	997.247	375.777	545.574	438.939	2.21589	3.01814	5.23403	440.328	667.398	508.189	12.7347	1628.65		2020-09-02 13:51:43.0
ADNI2	4197	v51	m60	2016-09-13	GE MEDICAL SYSTEMS	DISCOVERY MR750	3	2D	1333.04	919.396	413.648	531.714	377.667	1.77671	2.56562	4.34233	498.453	658.219	422.946	10.0155	1589.63		2020-09-02 13:51:43.0
ADNI3	4197	init	m72	2017-09-15	GE MEDICAL SYSTEMS	DISCOVERY MR750	3	3D	1357.14	943.488	413.65	542.366	387.823	1.88217	2.34937	4.23154	498.194	676.006	436.743	13.2993	1624.24		2020-09-02 13:51:43.0
ADNI2	4197	v41	m48	2015-09-21	GE MEDICAL SYSTEMS	DISCOVERY MR750	3	2D	1360	972.019	387.98	527.927	432.991	2.06371	2.79255	4.85626	456.958	644.949	502.783	11.1021	1615.79		2020-09-02 13:51:43.0
ADNI3	4197	y1	m84	2018-12-03	GE MEDICAL SYSTEMS	DISCOVERY MR750	3	3D	1365.55	919.52	446.031	537.395	358.314	1.77404	2.30532	4.07936	521.611	668.587	404.388	23.8114	1618.4		2020-09-02 13:51:43.0
ADNI2	4197	v04	m03	2011-12-05	GE MEDICAL SYSTEMS	DISCOVERY MR750	3	2D	1375.74	990.923	384.812	551.332	427.732	2.42348	3.12651	5.54999	453.707	674.785	490.683	11.8599	1631.04		2020-09-02 13:51:43.0
ADNI2	4198	v05	m06	2012-03-28	GE MEDICAL SYSTEMS	DISCOVERY MR750	3	2D	1140.59	856.227	284.362	456.953	397.487	2.72981	3.36387	6.09368	342.117	545.03	441.93	1.78739	1330.86		2020-09-02 13:51:43.0
ADNI2	4198	v02	scmri	2011-09-01	GE MEDICAL SYSTEMS	DISCOVERY MR750	3	2D	1088.1	842.135	245.968	435.312	404.378	2.7589	3.37034	6.12925	300.384	515.798	455.958	2.44576	1274.59		2020-09-02 13:51:43.0
ADNI2	4198	v11	m12	2012-09-06	GE MEDICAL SYSTEMS	DISCOVERY MR750	3	2D	1131.66	851.665	279.997	456.523	393.063	2.67775	3.28111	5.95886	338.179	544.819	437.559	2.07839	1322.64		2020-09-02 13:51:43.0
nv	4198	nv	nv	2016-09-20	GE MEDICAL SYSTEMS	DISCOVERY MR750	3	2D	1131.05	829.323	301.731	465.238	362.423	2.45483	2.93004	5.38487	362.344	562.951	399.487	1.66191	1326.44		2020-09-02 13:51:43.0
ADNI2	4198	v21	m24	2013-09-24	GE MEDICAL SYSTEMS	DISCOVERY MR750	3	2D	1113.72	845.671	268.051	440.557	402.622	2.66173	3.31048	5.97221	327.41	523.59	456.53	2.4922	1310.02		2020-09-02 13:51:43.0
ADNI2	4198	v41	m48	2015-09-29	GE MEDICAL SYSTEMS	DISCOVERY MR750	3	2D	1151.36	839.304	312.056	476.169	361.112	2.46432	2.93095	5.39527	379.372	575	396.84	2.02245	1353.23		2020-09-02 13:51:43.0
ADNI3	4198	init	m72	2017-10-02	GE MEDICAL SYSTEMS	DISCOVERY MR750	3	3D	1130.47	807.61	322.856	459.361	347.966	2.29197	2.80857	5.10054	397.476	553.535	385.774	0.282993	1337.07		2020-09-02 13:51:43.0
ADNI2	4198	v04	m03	2011-12-06	GE MEDICAL SYSTEMS	DISCOVERY MR750	3	2D	1146.85	865.591	281.26	467.103	396.187	2.80841	3.2837	6.09212	341.217	553.873	444.189	2.30094	1341.58		2020-09-02 13:51:43.0
ADNI3	4198	y1	m84	2018-12-20	GE MEDICAL SYSTEMS	DISCOVERY MR750	3	3D	1130.71	802.539	328.169	451.115	350.907	2.30132	2.80056	5.10187	393.548	547.501	387.239	0.516595	1328.81		2020-09-02 13:51:43.0
ADNI3	4199	init	m84	2019-02-20	SIEMENS	TrioTim	3	3D	1226.22	944.785	281.438	522.225	421.09	3.595	3.687	7.282	342.579	633.288	469.694	1.47	1447.03		2020-09-02 13:51:43.0
ADNI2	4199	v05	m06	2012-03-20	SIEMENS	TrioTim	3	2D	1202.17	962.833	239.341	501.86	460.219	3.8088	3.864	7.6728	297.886	599.676	527.022	0.7536	1425.34		2020-09-02 13:51:43.0
ADNI3	4199	init	m84	2018-04-11	SIEMENS	TrioTim	3	3D	1213.68	933.599	280.084	503.516	429.791	3.607	3.687	7.294	339.83	608.712	485.006	0.292	1433.84		2020-09-02 13:51:43.0
ADNI2	4199	v02	scmri	2011-08-24	SIEMENS	TrioTim	3	2D	1184.61	946.301	238.312	488.501	456.884	3.7428	3.78	7.5228	292.302	581.867	524.964	0.9156	1400.05		2020-09-02 13:51:43.0
ADNI2	4199	v11	m12	2012-09-07	SIEMENS	TrioTim	3	2D	1212.61	970.668	241.946	508.608	461.416	3.7236	3.8604	7.584	300.091	611.797	523.015	0.6444	1435.55		2020-09-02 13:51:43.0
ADNI2	4199	v21	m24	2013-10-16	SIEMENS	TrioTim	3	2D	1205.33	965.11	240.223	512.147	452.382	3.7848	3.9624	7.7472	301.162	610.652	516.294	0.5808	1428.69		2020-09-02 13:51:43.0
ADNI2	4199	v41	m48	2015-10-22	SIEMENS	TrioTim	3	2D	1210.98	949.483	261.502	498.645	450.355	3.55601	3.73488	7.29089	317.466	598.531	510.296	0.483212	1426.78		2020-09-02 13:51:43.0
ADNI2	4199	v04	m03	2011-11-23	SIEMENS	TrioTim	3	2D	1209.77	968.302	241.464	503.55	464.01	3.7212	3.8808	7.602	306.606	604.001	532.493	0.7416	1443.84		2020-09-02 13:51:43.0
ADNI2	4200	v05	m06	2012-04-18	SIEMENS	TrioTim	3	2D	1225.23	961.561	263.669	527.218	432.029	3.6948	3.516	7.2108	312.179	617.885	483.158	2.3148	1415.54		2020-09-02 13:51:43.0
ADNI2	4200	v02	scmri	2011-09-20	SIEMENS	TrioTim	3	2D	1148.76	917.104	231.653	486.361	427.976	3.5568	3.324	6.8808	291.425	572.839	479.888	2.766	1346.92		2020-09-02 13:51:43.0
ADNI2	4200	v41	m48	2015-10-06	SIEMENS	TrioTim	3	2D	1199.87	943.308	256.56	516.502	423.931	3.5592	3.3408	6.9	303.76	608.024	475.604	2.8752	1390.26		2020-09-02 13:51:43.0
ADNI2	4200	v21	m24	2013-10-09	SIEMENS	TrioTim	3	2D	1196.7	964.207	232.489	526.826	434.268	3.64678	3.43454	7.08132	282.78	623.35	486.662	3.11284	1395.9		2020-09-02 13:51:43.0
ADNI2	4200	v11	m12	2012-10-17	SIEMENS	TrioTim	3	2D	1201.58	954.377	247.205	524.011	428.041	3.642	3.522	7.164	293.132	617.008	478.531	2.3244	1391		2020-09-02 13:51:43.0
ADNI3	4200	init	m72	2017-10-26	SIEMENS	Prisma_fit	3	3D	1203.1	928.889	274.213	538.833	386.826	3.51196	3.39183	6.90379	324.095	634.618	429.524	3.23031	1391.47		2020-09-02 13:51:43.0
ADNI3	4200	y2	m96	2019-12-12	SIEMENS	Prisma_fit	3	3D	1215.56	918.842	296.719	537.051	376.678	3.43454	3.34644	6.78098	359.783	635.833	420.84	5.11243	1421.57		2020-09-02 13:51:43.0
ADNI2	4200	v04	m03	2011-12-19	SIEMENS	TrioTim	3	2D	1189.29	944.136	245.149	509.114	432.89	3.6576	3.6384	7.296	291.019	597.934	484.753	2.1312	1375.84		2020-09-02 13:51:43.0
ADNI2	4201	v04	m03	2012-02-03	GE MEDICAL SYSTEMS	DISCOVERY MR750	3	2D	1087.57	800.617	286.955	441.765	357.16	2.8703	2.62523	5.49553	341.724	530.825	401.783	1.69198	1276.02		2020-09-02 13:51:43.0
ADNI2	4201	v05	m06	2012-04-03	GE MEDICAL SYSTEMS	DISCOVERY MR750	3	2D	1089.89	791.923	297.967	442.259	348.152	2.88887	2.59429	5.48315	350.736	529.79	391.764	1.51251	1273.8		2020-09-02 13:51:43.0
ADNI2	4201	v02	scmri	2011-09-14	GE MEDICAL SYSTEMS	DISCOVERY MR750	3	2D	1020.87	772.576	248.29	401.791	368.693	2.88268	2.56706	5.44973	295.683	480.027	417.152	2.09177	1194.95		2020-09-02 13:51:43.0
ADNI2	4202	v04	m03	2012-01-09	SIEMENS	Verio	3	2D	1376.1	1061.63	314.467	559.993	500.068	2.8236	3.2892	6.1128	373.59	651.505	544.877	1.5672	1571.54		2020-09-02 13:51:43.0
ADNI2	4202	v05	m06	2012-04-09	SIEMENS	Verio	3	2D	1389.01	1064.94	324.067	568.916	494.866	2.8668	3.2832	6.15	381.887	658.526	541.691	1.1592	1583.26		2020-09-02 13:51:43.0
ADNI2	4202	v02	scmri	2011-09-27	SIEMENS	Verio	3	2D	1289.82	1029.46	260.363	513.136	514.55	2.85	3.3096	6.1596	310.205	592.757	563.774	1.77	1468.51		2020-09-02 13:51:43.0
ADNI2	4202	v11	m12	2012-10-22	SIEMENS	Verio	3	2D	1370.87	1055.36	315.512	564.375	489.184	2.9088	3.3564	6.2652	373.31	653.094	536.682	1.7988	1564.88		2020-09-02 13:51:43.0
ADNI2	4203	v05	m06	2012-03-20	Philips Medical Systems	Achieva	3	2D	1125.68	811.421	314.261	426.542	384.74	2.1276	2.322	4.4496	385.788	520.301	439.825	0.138	1346.05		2020-09-02 13:51:43.0
ADNI2	4203	v02	scmri	2011-08-31	Philips Medical Systems	Achieva	3	2D	1087.46	773.82	313.636	420.014	353.597	2.1264	2.2692	4.3956	383.977	514.864	398.61	0.2088	1297.66		2020-09-02 13:51:43.0
ADNI2	4203	v21	m24	2013-09-23	Philips Medical Systems	Achieva	3	2D	1124.82	798.167	326.652	437.029	360.989	1.962	2.0664	4.0284	399.595	535.02	409.603	0.1488	1344.37		2020-09-02 13:51:43.0
ADNI2	4203	v11	m12	2012-09-26	Philips Medical Systems	Achieva	3	2D	1141.48	803.296	338.183	439.532	363.616	2.0268	2.1456	4.1724	407.414	537.304	410.446	0.1476	1355.31		2020-09-02 13:51:43.0
ADNI2	4203	v04	m03	2011-12-05	Philips Medical Systems	Achieva	3	2D	1131.01	797.569	333.438	443.047	354.278	2.0856	2.304	4.3896	408.284	543.751	399.574	0.2436	1351.85		2020-09-02 13:51:43.0
ADNI2	4205	v04	m03	2012-01-20	SIEMENS	Verio	3	2D	1213.26	912.128	301.128	476.929	422.52	3.0612	3.3252	6.3864	351.168	559.985	465.035	12.6792	1388.87		2020-09-02 13:51:43.0
ADNI2	4205	v05	m06	2012-05-10	SIEMENS	Verio	3	2D	1213.7	905.226	308.477	485.893	403.393	3.042	3.2676	6.3096	354.162	568.896	446.821	15.9396	1385.82		2020-09-02 13:51:43.0
ADNI2	4205	v02	scmri	2011-10-07	SIEMENS	Verio	3	2D	1153.38	890.662	262.714	458.938	416.053	3.0444	3.3084	6.3528	307.355	540.874	459.68	15.6708	1323.58		2020-09-02 13:51:43.0
ADNI2	4205	v11	m12	2012-11-01	SIEMENS	Verio	3	2D	1207.84	903.055	304.788	480.372	407.809	3.0432	3.306	6.3492	356.389	566.258	449.47	14.874	1386.99		2020-09-02 13:51:43.0
ADNI2	4205	v21	m24	2013-12-20	GE MEDICAL SYSTEMS	DISCOVERY MR750	3	2D	1227.58	903.094	324.489	482.425	405.788	3.03863	3.22553	6.26416	376.17	561.453	451.223	14.8813	1403.73		2020-09-02 13:51:43.0
ADNI2	4206	v05	m06	2012-03-26	SIEMENS	Verio	3	2D	1258.54	932.852	325.686	514.502	417.76	2.9412	3.3408	6.282	392.357	604.338	476.969	0.5904	1474.25		2020-09-02 13:51:43.0
ADNI2	4206	v02	scmri	2011-09-02	SIEMENS	Verio	3	2D	1215.23	910.144	305.085	498.658	411	2.92864	3.29305	6.22168	358.882	586.436	465.857	0.485881	1411.66		2020-09-02 13:51:43.0
ADNI2	4206	v21	m24	2013-09-12	SIEMENS	Verio	3	2D	1184.78	862.108	322.673	491.262	369.926	2.7588	2.9904	5.7492	387.916	587.827	420.191	0.9192	1396.85		2020-09-02 13:51:43.0
ADNI2	4206	v31	m36	2014-09-22	SIEMENS	Verio	3	2D	1291.36	938.485	352.877	527.511	410.575	2.91395	3.42253	6.33648	414.793	630.12	454.633	0.399117	1499.94		2020-09-02 13:51:43.0
ADNI2	4206	v11	m12	2012-10-01	SIEMENS	Verio	3	2D	1269.72	938.892	330.829	525.379	412.97	3.0132	3.4512	6.4644	394.022	620.591	463.967	0.5424	1479.12		2020-09-02 13:51:43.0
ADNI2	4206	v04	m03	2011-12-02	SIEMENS	Verio	3	2D	1267.42	937.932	329.484	522.815	414.54	2.994	3.3828	6.3768	392.344	615.473	468.028	0.5772	1476.42		2020-09-02 13:51:43.0
ADNI2	4208	v05	m06	2012-03-12	SIEMENS	TrioTim	3	2D	1320.45	975.178	345.268	526.759	442.987	3.0288	3.1908	6.2196	396.893	622.812	489.43	5.4312	1514.57		2020-09-02 13:51:43.0
ADNI2	4208	v02	scmri	2011-08-30	SIEMENS	TrioTim	3	2D	1285.88	970.908	314.972	517.382	448.85	3.0828	3.1572	6.24	366.24	609.46	497.226	4.6752	1477.6		2020-09-02 13:51:43.0
ADNI2	4208	v21	m24	2013-09-11	SIEMENS	TrioTim	3	2D	1321.87	967.427	354.444	523.907	437.425	3.0048	3.0336	6.0384	410.252	620.414	482.089	6.0948	1518.85		2020-09-02 13:51:43.0
ADNI2	4208	v11	m12	2012-09-12	SIEMENS	TrioTim	3	2D	1297.93	965.376	332.558	516.407	443.526	2.988	3.1704	6.1584	386.346	611.868	488.101	5.4432	1491.76		2020-09-02 13:51:43.0
ADNI2	4208	v04	m03	2011-12-07	SIEMENS	TrioTim	3	2D	1320.71	968.399	352.307	532.109	431.554	3.0216	3.1188	6.1404	409.843	630.954	474.308	4.7364	1519.84		2020-09-02 13:51:43.0
ADNI2	4209	v02	scmri	2011-08-29	SIEMENS	TrioTim	3	2D	1198.5	907.896	290.608	486.642	417.797	3.2208	3.3444	6.5652	345.233	577.115	468.416	3.4572	1394.22		2020-09-02 13:51:43.0
ADNI2	4209	v04	m03	2011-11-29	SIEMENS	TrioTim	3	2D	1239.34	922.241	317.103	502.531	416.016	3.26502	3.32108	6.58609	369.333	600.083	458.783	3.69483	1431.89		2020-09-02 13:51:43.0
ADNI2	4210	v05	m06	2012-03-22	GE MEDICAL SYSTEMS	DISCOVERY MR750	3	2D	1342.87	1101.63	241.241	575.787	524.186	3.73548	3.8283	7.56378	292.909	673.554	584.665	1.66104	1552.79		2020-09-02 13:51:43.0
ADNI2	4210	v02	scmri	2011-09-08	GE MEDICAL SYSTEMS	DISCOVERY MR750	3	2D	1309.46	1079.35	230.11	561.76	516.212	3.4987	3.77902	7.27771	280.152	650.057	582.242	1.37759	1513.83		2020-09-02 13:51:43.0
ADNI2	4210	v41	m48	2015-09-16	GE MEDICAL SYSTEMS	DISCOVERY MR750	3	2D	1330.24	1068.29	261.951	576.698	490.346	3.57828	3.7528	7.33109	317.446	676.084	543.945	1.2464	1538.72		2020-09-02 13:51:43.0
ADNI3	4210	init	m72	2017-09-18	GE MEDICAL SYSTEMS	DISCOVERY MR750	3	3D	1323.92	1042.77	281.146	544.06	498.286	3.5641	3.68691	7.25102	342.95	649.212	546.83	0.423154	1539.41		2020-09-02 13:51:43.0
ADNI2	4210	v21	m24	2013-09-27	GE MEDICAL SYSTEMS	DISCOVERY MR750	3	2D	1331.93	1085.48	246.447	573.822	509.848	3.70206	3.8939	7.59596	299.057	666.334	573.352	1.81328	1540.56		2020-09-02 13:51:43.0
ADNI2	4210	v11	m12	2012-10-01	GE MEDICAL SYSTEMS	DISCOVERY MR750	3	2D	1324.18	1079.49	244.686	564.198	513.576	3.68349	3.89762	7.58111	294.079	654.443	575.49	1.7155	1525.73		2020-09-02 13:51:43.0
ADNI2	4210	v51	m60	2016-10-03	GE MEDICAL SYSTEMS	DISCOVERY MR750	3	2D	1365.55	1080.57	284.982	591.147	487.952	3.64512	3.8184	7.46352	343.89	695.956	540.331	1.46919	1581.65		2020-09-02 13:51:43.0
ADNI3	4210	y2	m96	2019-10-10	GE MEDICAL SYSTEMS	DISCOVERY MR750	3	3D	1349.8	1065.72	284.085	582.816	481.18	3.81328	3.70093	7.51421	345.391	687.957	532.839	1.72198	1567.91		2020-09-02 13:51:43.0
ADNI2	4210	v04	m03	2011-12-12	GE MEDICAL SYSTEMS	DISCOVERY MR750	3	2D	1340.98	1097.66	243.326	582.431	513.68	3.71567	3.9496	7.66527	294.244	674.779	577.836	1.54469	1548.4		2020-09-02 13:51:43.0
ADNI3	4210	y1	m84	2018-12-13	GE MEDICAL SYSTEMS	DISCOVERY MR750	3	3D	1344.62	1060.7	283.92	575.667	483.688	3.82707	3.83909	7.66616	351.899	686.734	526.801	1.34288	1566.78		2020-09-02 13:51:43.0
ADNI2	4211	v05	m06	2012-04-18	SIEMENS	Skyra	3	2D	1047.53	758.576	288.953	454.836	302.351	2.4504	2.1816	4.632	344.276	541.376	337.508	1.3896	1224.55		2020-09-02 13:51:43.0
ADNI2	4211	v02	scmri	2011-09-21	SIEMENS	Skyra	3	2D	971.782	728.321	243.461	400.94	325.182	2.4468	2.2512	4.698	290.243	479.482	364.589	2.1984	1136.51		2020-09-02 13:51:43.0
ADNI2	4211	v11	m12	2012-10-10	SIEMENS	Skyra	3	2D	1043.18	754.673	288.506	439.465	312.611	2.3616	2.0952	4.4568	342.757	523.99	349.015	2.5968	1218.36		2020-09-02 13:51:43.0
ADNI2	4211	v21	m24	2013-10-11	SIEMENS	Skyra	3	2D	1031.17	741.01	290.162	430.379	307.972	2.274	2.0112	4.2852	350.948	514.588	343.747	2.6592	1211.94		2020-09-02 13:51:43.0
ADNI2	4211	v04	m03	2011-12-13	SIEMENS	Skyra	3	2D	1040.62	760.973	279.652	441.85	316.802	2.4564	2.2404	4.6968	342.301	529.489	352.751	2.3208	1226.86		2020-09-02 13:51:43.0
ADNI2	4212	v05	m06	2012-03-23	SIEMENS	TrioTim	3	2D	1413.94	1115.57	298.374	592.108	521.164	3.8364	3.9864	7.8228	351.751	705.416	572.815	2.2956	1632.28		2020-09-02 13:51:43.0
ADNI2	4212	v02	scmri	2011-09-06	SIEMENS	TrioTim	3	2D	1378.57	1097.39	281.178	571.672	523.798	4.0284	4.0644	8.0928	330.166	679.793	575.304	1.9236	1587.19		2020-09-02 13:51:43.0
ADNI2	4212	v21	m24	2013-09-12	SIEMENS	TrioTim	3	2D	1417.67	1099.27	318.397	584.683	512.411	3.5712	3.7296	7.3008	371.272	694.163	563.683	2.178	1631.3		2020-09-02 13:51:43.0
ADNI2	4212	v11	m12	2012-09-19	SIEMENS	TrioTim	3	2D	1396.12	1091.32	304.801	574.645	513.591	3.7242	3.78961	7.51381	362.73	681.139	568.41	3.08481	1615.36		2020-09-02 13:51:43.0
ADNI2	4212	v41	m48	2015-10-05	SIEMENS	TrioTim	3	2D	1402.44	1077.28	325.154	573.15	500.66	3.6528	3.7392	7.392	380.561	681.301	551.524	3.4716	1616.86		2020-09-02 13:51:43.0
ADNI3	4212	init	m72	2017-11-20	SIEMENS	Prisma_fit	3	3D	1406.99	1066.73	340.261	572.672	492.057	3.657	3.808	7.465	402.858	689.456	533.234	2.002	1627.55		2020-09-02 13:51:43.0
ADNI2	4212	v04	m03	2011-12-19	SIEMENS	TrioTim	3	2D	1416.49	1107.38	309.107	588.154	516.894	3.79094	3.89506	7.686	365.538	701.566	568.35	2.3333	1637.79		2020-09-02 13:51:43.0
ADNI2	4213	v05	m06	2012-03-16	Philips Medical Systems	Intera	3	2D	1168.49	878.996	289.493	492.877	384.972	3.4344	3.2412	6.6756	343.674	581.473	425.105	1.1472	1351.4		2020-09-02 13:51:43.0
ADNI3	4213	init	m72	2017-08-14	SIEMENS	Prisma_fit	3	3D	1180.44	854.927	325.513	515.828	337.235	3.364	3.181	6.545	386.281	617.413	367.559	1.864	1373.12		2020-09-02 13:51:43.0
ADNI2	4213	v02	scmri	2011-09-02	Philips Medical Systems	Intera	3	2D	1134.74	866.069	268.672	488.201	376.629	3.22898	3.14088	6.36985	319.45	570.439	419.369	1.23873	1310.5		2020-09-02 13:51:43.0
ADNI2	4213	v21	m24	2013-09-17	Philips Medical Systems	Intera	3	2D	1194.28	885.092	309.186	496.368	387.544	3.384	3.2604	6.6444	369.793	585.55	429.568	1.1808	1386.09		2020-09-02 13:51:43.0
ADNI2	4213	v11	m12	2012-09-19	Philips Medical Systems	Intera	3	2D	1157.52	864.068	293.454	480.911	381.658	3.222	3.1944	6.4164	349.782	568.073	420.348	1.5	1339.7		2020-09-02 13:51:43.0
ADNI2	4213	v41	m48	2015-09-29	Philips Medical Systems	Intera	3	2D	1176.34	867.154	309.19	505.231	360.226	3.25968	3.15823	6.41791	376.167	590.951	403.459	1.69658	1372.27		2020-09-02 13:51:43.0
ADNI3	4213	y2	m96	2019-10-03	SIEMENS	Prisma_fit	3	3D	1196.55	856.276	340.278	538.681	315.605	3.248	2.952	6.2	407.411	639.363	346.888	1.997	1395.66		2020-09-02 13:51:43.0
ADNI2	4213	v04	m03	2011-12-05	Philips Medical Systems	Intera	3	2D	1177.98	884.797	293.186	487.543	395.946	3.3912	3.2376	6.6288	346.732	568.652	441.774	1.308	1358.47		2020-09-02 13:51:43.0
ADNI3	4214	y1	m84	2019-01-30	SIEMENS	Prisma	3	3D	1198.98	851.159	347.824	488.892	360.073	3.262	3.043	6.305	413.882	590.062	397.368	2.194	1403.51		2020-09-02 13:51:43.0
ADNI3	4214	init	m60	2017-02-13	SIEMENS	Prisma	3	3D	1207.65	858.308	349.344	490.035	366.401	3.633	3.433	7.066	413.488	593.727	402.703	1.872	1411.79		2020-09-02 13:51:43.0
ADNI2	4214	v05	m06	2012-04-02	SIEMENS	TrioTim	3	2D	1185.2	843.055	342.146	471.19	370.481	3.4644	3.348	6.8124	396.683	562.252	418.943	1.3848	1379.26		2020-09-02 13:51:43.0
ADNI2	4214	v02	scmri	2011-09-12	SIEMENS	TrioTim	3	2D	1140.79	830.594	310.195	450.66	377.987	3.432	3.228	6.66	361.47	535.254	428.162	1.9476	1326.83		2020-09-02 13:51:43.0
ADNI3	4214	y1	m84	2018-09-26	SIEMENS	Prisma	3	3D	1192.96	844.519	348.446	486.889	355.651	3.541	3.291	6.832	413.279	590.078	390.499	1.98	1395.84		2020-09-02 13:51:43.0
ADNI2	4214	v11	m12	2012-10-01	SIEMENS	TrioTim	3	2D	1167.96	842.552	325.409	472.285	367.87	3.516	3.2532	6.7692	384.616	563.122	420.767	2.3976	1370.9		2020-09-02 13:51:43.0
ADNI2	4214	v21	m24	2013-10-16	SIEMENS	TrioTim	3	2D	1182.81	841.703	341.102	457.518	382.546	3.4584	3.3168	6.7752	396.971	555.69	426.121	1.6392	1380.42		2020-09-02 13:51:43.0
ADNI2	4214	v41	m48	2015-10-16	SIEMENS	Prisma	3	2D	1204.13	879.819	324.308	497.36	379.792	3.57203	3.40784	6.97987	381.931	601.215	421.941	2.66701	1407.75		2020-09-02 13:51:43.0
ADNI2	4214	v04	m03	2011-12-13	SIEMENS	TrioTim	3	2D	1173.05	855.625	317.429	468.955	384.75	3.4572	3.2712	6.7284	386.374	565.78	436.693	1.92	1390.77		2020-09-02 13:51:43.0
ADNI2	4215	v05	m06	2012-03-21	GE MEDICAL SYSTEMS	DISCOVERY MR750	3	2D	1356.64	1002.68	353.964	578.338	394.236	2.45814	2.54725	5.00539	421.12	685.368	439.226	30.1054	1575.82		2020-09-02 13:51:43.0
ADNI2	4215	v02	scmri	2011-09-12	GE MEDICAL SYSTEMS	DISCOVERY MR750	3	2D	1272.56	972.311	300.247	523.891	419.211	2.69949	2.84802	5.54751	352.134	615.565	473.659	29.2092	1470.57		2020-09-02 13:51:43.0
ADNI2	4215	v21	m24	2013-10-16	GE MEDICAL SYSTEMS	DISCOVERY MR750	3	2D	1342.55	986.57	355.983	535.938	412.917	2.55468	2.64627	5.20095	413.16	634.407	461.398	37.7149	1546.68		2020-09-02 13:51:43.0
ADNI2	4215	v11	m12	2012-10-30	GE MEDICAL SYSTEMS	DISCOVERY MR750	3	2D	1343.62	1008.87	334.747	555.514	420.315	2.66112	2.86906	5.53019	396.849	661.855	469.289	33.0413	1561.03		2020-09-02 13:51:43.0
ADNI2	4215	v04	m03	2011-12-12	GE MEDICAL SYSTEMS	DISCOVERY MR750	3	2D	1343.95	1019.65	324.293	568.428	420.632	2.81708	2.76633	5.58341	397.577	677.176	474.597	30.5918	1579.94		2020-09-02 13:51:43.0
ADNI2	4216	v05	m06	2012-03-06	SIEMENS	TrioTim	3	2D	1382.22	1086.84	295.373	570.635	515.97	3.2868	3.6996	6.9864	359.158	677.791	587.045	0.2376	1624.23		2020-09-02 13:51:43.0
ADNI2	4216	v02	scmri	2011-08-31	SIEMENS	TrioTim	3	2D	1357.92	1075.48	282.442	563.294	511.535	3.3684	3.8268	7.1952	340.327	671.17	577.573	0.6516	1589.72		2020-09-02 13:51:43.0
ADNI2	4216	v11	m12	2012-09-17	SIEMENS	TrioTim	3	2D	1386.25	1082.97	303.272	572.81	509.74	3.3228	3.6936	7.0164	359.171	679.346	576.02	0.4248	1614.96		2020-09-02 13:51:43.0
ADNI2	4216	v41	m48	2015-10-08	SIEMENS	TrioTim	3	2D	1391.1	1072.86	318.24	578.017	494.464	3.39	3.7224	7.1124	377.707	685.2	558.811	0.3792	1622.1		2020-09-02 13:51:43.0
ADNI2	4216	v21	m24	2013-10-22	SIEMENS	TrioTim	3	2D	1382.66	1078.79	303.875	564.569	513.887	3.444	3.8052	7.2492	360.064	675.74	579.754	0.3336	1615.89		2020-09-02 13:51:43.0
ADNI2	4216	v04	m03	2011-12-06	SIEMENS	TrioTim	3	2D	1390.6	1080.84	309.758	559.771	520.493	3.444	3.7824	7.2264	366.238	666.348	586.771	0.576	1619.93		2020-09-02 13:51:43.0
ADNI2	4217	v05	m06	2012-05-07	SIEMENS	Verio	3	2D	1292.31	954.229	338.083	516.945	434.462	3.5844	3.5928	7.1772	391.64	615.709	496.032	2.8212	1506.2		2020-09-02 13:51:43.0
ADNI2	4217	v02	scmri	2011-09-06	SIEMENS	Verio	3	2D	1207.16	927.272	279.884	493.566	430.658	3.5904	3.5988	7.1892	328.729	601.032	485.748	3.048	1418.56		2020-09-02 13:51:43.0
ADNI2	4217	v11	m12	2012-12-06	SIEMENS	Verio	3	2D	1298.35	958.957	339.394	518.489	436.57	3.6012	3.6528	7.254	389.891	626.05	493.465	3.8988	1513.3		2020-09-02 13:51:43.0
ADNI2	4217	v04	m03	2011-12-14	SIEMENS	Verio	3	2D	1293.36	959.837	333.52	524.15	432.794	3.6492	3.6396	7.2888	383.564	629.207	493.147	2.892	1508.81		2020-09-02 13:51:43.0
ADNI2	4217	v21	m24	2013-12-17	SIEMENS	Verio	3	2D	1287.81	943.74	344.072	511.111	428.531	3.56402	3.47459	7.0386	402.35	617.609	484.859	4.09796	1508.91		2020-09-02 13:51:43.0
ADNI2	4218	v05	m06	2012-03-23	Philips Medical Systems	Achieva	3	2D	1304.07	953.168	350.904	529.125	419.975	3.34778	3.32375	6.67152	428.733	631.189	473.294	4.06859	1537.28		2020-09-02 13:51:43.0
ADNI2	4218	v02	scmri	2011-09-08	Philips Medical Systems	Achieva	3	2D	1301.57	947.359	354.214	539.902	402.582	3.4044	3.4116	6.816	428.947	644.762	450.623	4.8756	1529.21		2020-09-02 13:51:43.0
ADNI2	4218	v21	m24	2013-09-18	Philips Medical Systems	Achieva	3	2D	1298.85	936.303	362.546	538.852	392.806	3.3064	3.32241	6.62881	435.478	641.698	442.003	4.64524	1523.82		2020-09-02 13:51:43.0
ADNI2	4218	v11	m12	2012-10-02	Philips Medical Systems	Achieva	3	2D	1308.88	946.728	362.156	529.398	413.508	3.3996	3.3636	6.7632	435.788	634.518	463.945	3.822	1538.07		2020-09-02 13:51:43.0
ADNI2	4218	v04	m03	2011-12-08	Philips Medical Systems	Achieva	3	2D	1307.86	948.493	359.365	526.81	416.912	3.4536	3.4428	6.8964	434.363	627.18	471.031	4.7748	1537.35		2020-09-02 13:51:43.0
ADNI2	4219	v05	m06	2012-03-23	Philips Medical Systems	Intera	3	2D	1189.98	874.678	315.304	492.451	380.957	3.1656	2.7144	5.88	393.462	583.028	430.105	1.2696	1407.87		2020-09-02 13:51:43.0
ADNI2	4219	v02	scmri	2011-09-14	Philips Medical Systems	Intera	3	2D	1127.04	845.86	281.182	465.624	379.11	3.1848	2.7888	5.9736	353.617	552.254	429.398	1.1256	1336.4		2020-09-02 13:51:43.0
ADNI2	4219	v11	m12	2012-10-03	Philips Medical Systems	Intera	3	2D	1182.12	865.556	316.564	478.196	385.93	3.1248	2.7612	5.886	391.276	572.892	433.81	1.4304	1399.41		2020-09-02 13:51:43.0
ADNI2	4219	v04	m03	2011-12-15	Philips Medical Systems	Intera	3	2D	1178.16	855.362	322.799	469.571	384.454	3.18	2.772	5.952	396.962	556.262	437.258	1.338	1391.82		2020-09-02 13:51:43.0
ADNI2	4220	v05	m06	2012-02-14	GE MEDICAL SYSTEMS	SIGNA HDx	3	2D	1185.23	917.137	268.089	493.856	415.238	2.84307	3.02997	5.87304	330.482	589.021	458.92	8.04278	1386.47		2020-09-02 13:51:43.0
ADNI2	4220	v02	scmri	2011-09-13	GE MEDICAL SYSTEMS	SIGNA HDx	3	2D	1097.35	870.352	227.003	461.638	400.8	2.86063	2.91135	5.77198	282.882	555.024	441.909	7.91311	1287.73		2020-09-02 13:51:43.0
ADNI2	4220	v11	m12	2012-09-21	Philips Healthcare	Ingenia	3	2D	1177.43	879.25	298.176	472.673	398.431	3.1224	3.0972	6.2196	363.952	565.076	436.518	8.1456	1373.69		2020-09-02 13:51:43.0
ADNI2	4220	v21	m24	2013-09-24	GE MEDICAL SYSTEMS	DISCOVERY MR750	3	2D	1177.27	884.583	292.685	477.334	398.895	2.90124	3.03739	5.93864	356.322	570.356	441.199	8.35469	1376.23		2020-09-02 13:51:43.0
ADNI2	4220	v04	m03	2011-12-12	GE MEDICAL SYSTEMS	SIGNA HDx	3	2D	1184.78	901.594	283.188	484.732	409.174	2.95199	3.06834	6.02033	340.735	574.77	454.046	7.68755	1377.24		2020-09-02 13:51:43.0
ADNI2	4222	v05	m06	2012-04-11	SIEMENS	TrioTim	3	2D	1135.28	838.128	297.155	484.345	348.546	2.2344	2.4936	4.728	355.312	596.124	387.086	5.2368	1343.76		2020-09-02 13:51:43.0
ADNI2	4222	v21	m24	2013-09-11	SIEMENS	TrioTim	3	2D	1131.43	820.494	310.933	464.753	347.887	2.1828	2.3472	4.53	369.976	572.262	388.534	7.854	1338.63		2020-09-02 13:51:43.0
ADNI2	4222	v02	scmri	2011-09-14	SIEMENS	TrioTim	3	2D	1097.91	804.164	293.746	451.715	344.802	2.1252	2.4996	4.6248	348.6	546.332	391.807	7.6476	1294.39		2020-09-02 13:51:43.0
ADNI2	4222	v41	m48	2015-09-18	SIEMENS	TrioTim	3	2D	1137.39	823.252	314.133	478.368	333.664	2.34665	2.24119	4.58784	372.754	592.268	370.966	11.2207	1347.21		2020-09-02 13:51:43.0
ADNI2	4222	v11	m12	2012-10-22	SIEMENS	TrioTim	3	2D	1124.62	834.437	290.183	463.225	363.659	2.2872	2.4876	4.7748	350.252	570.247	406.24	7.554	1334.29		2020-09-02 13:51:43.0
ADNI2	4222	v04	m03	2011-12-07	SIEMENS	TrioTim	3	2D	1147.06	843.126	303.93	489.732	345.702	2.28	2.484	4.764	357.211	602.333	383.662	7.692	1350.9		2020-09-02 13:51:43.0
ADNI2	4223	v05	m06	2012-03-19	SIEMENS	TrioTim	3	2D	1379.94	1020.7	359.242	510.686	496.031	3.0468	3.054	6.1008	422.116	611.25	549.336	13.9848	1596.69		2020-09-02 13:51:43.0
ADNI2	4223	v02	scmri	2011-09-12	SIEMENS	TrioTim	3	2D	1333.91	1001.22	332.69	507.085	479.795	3.0588	3.12	6.1788	388.728	603.194	533.598	14.3352	1539.86		2020-09-02 13:51:43.0
ADNI2	4223	v11	m12	2012-09-17	SIEMENS	TrioTim	3	2D	1372.79	1013.39	359.401	518.257	478.747	2.9568	3.072	6.0288	421.18	621.949	531.341	16.3824	1590.85		2020-09-02 13:51:43.0
ADNI2	4223	v04	m03	2011-12-20	SIEMENS	TrioTim	3	2D	1374.88	1025.3	349.583	521.71	488.429	3.0624	3.1884	6.2508	416.97	629.551	538.232	15.1596	1599.91		2020-09-02 13:51:43.0
ADNI3	4224	init	m72	2018-03-14	SIEMENS	Verio	3	3D	1271.38	955.204	316.175	511.179	441.711	3.093	3.115	6.208	375.159	606.09	497.298	2.515	1481.06		2020-09-02 13:51:43.0
ADNI2	4224	v05	m06	2012-04-18	SIEMENS	TrioTim	3	2D	1266.92	994.176	272.747	503.189	486.611	3.2196	3.3348	6.5544	333.947	608.918	547.458	4.4664	1494.79		2020-09-02 13:51:43.0
ADNI3	4224	y1	m96	2019-06-12	SIEMENS	Verio	3	3D	1271.87	957.422	314.444	511.751	443.59	3.032	2.872	5.904	376.32	617.377	495.291	2.081	1491.07		2020-09-02 13:51:43.0
ADNI2	4224	v02	scmri	2011-09-21	SIEMENS	TrioTim	3	2D	1206.48	969.751	236.726	485.341	479.471	3.20361	3.26769	6.4713	286.57	590.073	536.294	5.04436	1417.98		2020-09-02 13:51:43.0
ADNI2	4224	v11	m12	2012-10-10	SIEMENS	TrioTim	3	2D	1256.76	988.447	268.316	503.17	479.938	3.2148	3.306	6.5208	320.315	603.716	542.375	5.4144	1471.82		2020-09-02 13:51:43.0
ADNI2	4224	v21	m24	2013-10-23	SIEMENS	TrioTim	3	2D	1279.75	985.04	294.713	523.862	457.324	3.0996	3.1104	6.21	356.203	632.323	512.287	3.8544	1504.67		2020-09-02 13:51:43.0
ADNI2	4224	v04	m03	2011-12-06	SIEMENS	TrioTim	3	2D	1260.32	998.741	261.577	492.43	502.459	3.2784	3.3636	6.642	328.094	606.728	563.506	3.9204	1502.25		2020-09-02 13:51:43.0
ADNI2	4225	v05	m06	2012-04-12	Philips Medical Systems	Intera	3	2D	1499.57	1145.89	353.683	618.151	526.23	3.858	3.8544	7.7124	428.938	729.606	587.009	1.5072	1747.06		2020-09-02 13:51:43.0
ADNI2	4225	v02	scmri	2011-09-21	Philips Medical Systems	Intera	3	2D	1449.62	1134.76	314.863	603.505	529.126	3.9228	3.84	7.7628	380.632	706.397	592.165	2.1252	1681.32		2020-09-02 13:51:43.0
ADNI2	4225	v11	m12	2012-10-11	Philips Medical Systems	Intera	3	2D	1507.46	1146.6	360.859	618.454	526.753	3.64544	3.65345	7.2989	436.53	727.59	586.54	1.3909	1752.05		2020-09-02 13:51:43.0
ADNI2	4225	v21	m24	2013-10-17	Philips Medical Systems	Intera	3	2D	1492.69	1121.96	370.729	604.592	515.887	3.678	3.6132	7.2912	443.006	705.973	581.101	1.4784	1731.56		2020-09-02 13:51:43.0
ADNI3	4225	init	m84	2018-11-12	SIEMENS	Prisma_fit	3	3D	1525.39	1087.68	437.714	607.551	479.038	2.84187	2.71373	5.5556	529.445	727.447	527.933	1.08923	1785.91		2020-09-02 13:51:43.0
ADNI2	4225	v04	m03	2011-12-26	Philips Medical Systems	Intera	3	2D	1509.72	1156.19	353.534	620.579	534.012	3.852	3.888	7.74	420.668	722.435	601.64	1.5984	1746.34		2020-09-02 13:51:43.0
ADNI2	4226	v05	m06	2012-04-20	SIEMENS	Verio	3	2D	989.126	806.706	182.42	415.589	389.663	3.2568	3.5412	6.798	229.766	496.86	439.339	1.4544	1167.42		2020-09-02 13:51:43.0
ADNI2	4226	v02	scmri	2011-09-26	SIEMENS	Verio	3	2D	986.868	814.509	172.358	419.724	392.856	3.22497	3.59072	6.81569	218.647	502.68	438.325	1.92884	1161.58		2020-09-02 13:51:43.0
ADNI2	4226	v21	m24	2013-10-04	SIEMENS	Verio	3	2D	964.5	772.733	191.767	416.48	352.654	3.0924	3.366	6.4584	250.308	501.415	400.948	3.5988	1156.27		2020-09-02 13:51:43.0
ADNI2	4226	v31	m36	2014-10-10	SIEMENS	Verio	3	2D	997.667	809.234	188.432	417.425	389.586	3.3516	3.5352	6.8868	240.743	502.889	437.909	2.2236	1183.76		2020-09-02 13:51:43.0
ADNI2	4226	v11	m12	2012-10-12	SIEMENS	Verio	3	2D	974.443	789.828	184.615	399.666	388.849	3.2988	3.4488	6.7476	234.269	475.265	441.618	1.3128	1152.46		2020-09-02 13:51:43.0
ADNI2	4226	v04	m03	2011-12-09	SIEMENS	Verio	3	2D	1004.15	809.104	195.046	409.12	398.428	3.2472	3.582	6.8292	244.084	489.274	447.701	1.5564	1182.61		2020-09-02 13:51:43.0
ADNI2	4227	v02	scmri	2011-09-21	SIEMENS	Skyra	3	2D	1388.11	1058.34	329.772	554.272	503.12	3.3132	3.6684	6.9816	384.222	653.695	566.261	0.9492	1605.13		2020-09-02 13:51:43.0
ADNI2	4229	v05	m06	2012-04-10	Philips Medical Systems	Intera	3	2D	1214.19	917.66	296.526	514.478	398.077	3.1284	3.1776	6.306	355.285	615.179	451.081	5.1048	1426.65		2020-09-02 13:51:43.0
ADNI2	4229	v11	m12	2012-09-18	Philips Medical Systems	Intera	3	2D	1226.55	916.259	310.296	510.113	402.318	3.0576	3.1284	6.186	364.829	601.297	462.182	3.828	1432.14		2020-09-02 13:51:43.0
ADNI3	4229	y1	m84	2018-09-19	SIEMENS	Prisma_fit	3	3D	1196.2	894.907	301.297	503.947	384.68	2.966	3.15	6.116	366.254	618.528	427.171	6.28	1418.23		2020-09-02 13:51:43.0
ADNI3	4229	init	m72	2017-09-20	SIEMENS	Prisma_fit	3	3D	1212.58	900.381	312.201	508.135	386.967	3.059	3.15	6.209	371.947	616.345	434.531	5.279	1428.1		2020-09-02 13:51:43.0
ADNI2	4229	v02	scmri	2011-09-21	Philips Medical Systems	Intera	3	2D	1217.07	926.556	290.516	519.689	401.815	3.0648	3.1152	6.18	355.883	616.188	461.886	5.058	1439.01		2020-09-02 13:51:43.0
ADNI2	4229	v41	m48	2015-10-06	Philips Medical Systems	Intera	3	2D	1218.02	910.269	307.748	507.831	393.854	3.06079	3.15422	6.21501	365.652	604.147	449.773	8.58435	1428.16		2020-09-02 13:51:43.0
ADNI2	4229	v21	m24	2013-10-16	Philips Medical Systems	Intera	3	2D	1221.2	914.092	307.112	512.288	395.73	3.042	3.1812	6.2232	363.264	607.12	453.608	6.0732	1430.07		2020-09-02 13:51:43.0
ADNI3	4229	y2	m96	2019-11-13	SIEMENS	Prisma_fit	3	3D	1220.88	901.533	319.345	525.446	370.898	3.03	2.938	5.968	390.47	637.811	416.216	5.189	1449.69		2020-09-02 13:51:43.0
ADNI2	4229	v04	m03	2011-12-21	Philips Medical Systems	Intera	3	2D	1211.03	916.748	294.28	511.594	400.354	3.0744	3.108	6.1824	355.596	607.878	458.964	4.8012	1427.24		2020-09-02 13:51:43.0
ADNI2	4230	v02	scmri	2011-09-09	SIEMENS	TrioTim	3	2D	1266.73	945.429	321.3	529.656	413.408	2.87524	3.28504	6.16028	374.584	614.492	465.075	2.36533	1456.52		2020-09-02 13:51:43.0
ADNI2	4232	v04	m03	2012-01-03	SIEMENS	Verio	3	2D	1164.76	923.395	241.364	467.96	451.874	3.3948	3.4464	6.8412	295.259	547.261	516.325	3.5604	1362.41		2020-09-02 13:51:43.0
ADNI2	4232	v21	m24	2014-01-25	SIEMENS	Verio	3	2D	1164.83	923.269	241.562	481.43	439.222	3.32508	3.47058	6.79566	294.142	569.967	493.964	2.61762	1360.69		2020-09-02 13:51:43.0
ADNI2	4232	v05	m06	2012-06-05	SIEMENS	Verio	3	2D	1159.13	930.01	229.116	477.317	449.903	3.3972	3.4548	6.852	279.37	565.42	506.524	2.79	1354.1		2020-09-02 13:51:43.0
ADNI2	4232	v02	scmri	2011-09-24	SIEMENS	Verio	3	2D	1137.83	928.538	209.295	471.085	454.844	3.23298	3.34244	6.57542	251.502	558.897	511.594	2.60961	1324.6		2020-09-02 13:51:43.0
[truncated: 3,921 more rows]
