# Supplementary material for: Plasma p-tau181 Level Predicts Neurodegeneration and Progression to Alzheimer's Dementia: A Longitudinal Study
Source: Front Neurol. 2021 Sep 7;12:695696. doi: 10.3389/fneur.2021.695696 (PMC8452983; doi:10.3389/fneur.2021.695696)
Supplement: Supplementary file 4 [file Data_Sheet_1.ZIP › DATA/raw data/UGOTPTAU181_06_18_20.csv]

RID	VISCODE	VISCODE2	EXAMDATE	VID	PLASMAPTAU181	COMMENT	update_stamp
2	m60	m60	2010-09-22	9	11.939		2020-06-18 13:33:05.0
2	m72	m72	2011-09-19	10	12.936		2020-06-18 13:33:05.0
2	m84	m84	2012-09-26	11	13.563		2020-06-18 13:33:05.0
2	m96	m96	2013-09-09	12	15.506		2020-06-18 13:33:05.0
8	m60	m60	2010-09-27	9	18.305		2020-06-18 13:33:05.0
8	m72	m72	2011-09-27	10	24.049		2020-06-18 13:33:05.0
8	m84	m84	2012-09-20	11	21.625		2020-06-18 13:33:05.0
8	m96	m96	2013-09-19	12	17.628		2020-06-18 13:33:05.0
15	m72	m72	2011-11-03	10	27.837		2020-06-18 13:33:05.0
21	m60	m60	2010-10-07	9	9.674		2020-06-18 13:33:05.0
21	m72	m72	2011-10-10	10	3.745		2020-06-18 13:33:05.0
21	m84	m84	2012-10-04	11	11.188		2020-06-18 13:33:05.0
21	m96	m96	2013-10-10	12	9.195		2020-06-18 13:33:05.0
23	m60	m60	2010-12-22	9	16.924		2020-06-18 13:33:05.0
23	m72	m72	2011-12-20	10	22.733		2020-06-18 13:33:05.0
23	m84	m84	2012-12-27	11	17.394		2020-06-18 13:33:05.0
23	m96	m96	2013-12-18	12	18.942		2020-06-18 13:33:05.0
31	m60	m60	2010-12-02	9	18.642		2020-06-18 13:33:05.0
31	m60	m60	2010-12-02	9	21.306		2020-06-18 13:33:05.0
31	m84	m84	2012-09-17	11	25.343		2020-06-18 13:33:05.0
31	m96	m96	2013-10-17	12	24.496		2020-06-18 13:33:05.0
35	m60	m60	2010-12-14	9	40.645		2020-06-18 13:33:05.0
42	m60	m60	2011-04-14	9	11.327		2020-06-18 13:33:05.0
42	m72	m72	2011-11-30	10	15.651		2020-06-18 13:33:05.0
42	m84	m84	2013-01-24	11	12.903		2020-06-18 13:33:05.0
42	m96	m96	2013-11-21	12	15.883		2020-06-18 13:33:05.0
47	m60	m60	2011-01-04	9	9.958		2020-06-18 13:33:05.0
51	m108	m108	2015-02-04	13	33.29		2020-06-18 13:33:05.0
51	m120	m120	2016-01-18	14	29.035		2020-06-18 13:33:05.0
51	m72	m72	2011-08-11	9	24.041		2020-06-18 13:33:05.0
51	m84	m84	2012-12-13	11	28.708		2020-06-18 13:33:05.0
51	m96	m96	2013-11-26	12	30.037		2020-06-18 13:33:05.0
55	m48	m48	2010-11-11	8	22.897		2020-06-18 13:33:05.0
55	m72	m72	2012-05-01	9	28.555		2020-06-18 13:33:05.0
55	m84	m84	2013-06-27	10	32.622		2020-06-18 13:33:05.0
55	m96	m96	2014-06-26	11	26.856		2020-06-18 13:33:05.0
56	m108	m108	2014-12-15	13	8.363		2020-06-18 13:33:05.0
56	m72	m72	2011-12-16	10	9.088		2020-06-18 13:33:05.0
56	m84	m84	2012-12-14	11	5.074		2020-06-18 13:33:05.0
56	m96	m96	2013-12-13	12	10.039		2020-06-18 13:33:05.0
58	m60	m60	2011-04-28	9	11.183		2020-06-18 13:33:05.0
58	m72	m72	2012-04-02	10	9.6		2020-06-18 13:33:05.0
58	m96	m96	2013-12-05	12	10.102		2020-06-18 13:33:05.0
59	m108	m108	2014-12-15	13	11.653		2020-06-18 13:33:05.0
59	m72	m72	2011-12-16	10	8.197		2020-06-18 13:33:05.0
59	m84	m84	2012-12-14	11	10.309		2020-06-18 13:33:05.0
59	m96	m96	2013-12-13	12	13.264		2020-06-18 13:33:05.0
61	m108	m108	2015-02-12	13	32.047		2020-06-18 13:33:05.0
61	m60	m60	2011-02-08	9	22.83		2020-06-18 13:33:05.0
61	m72	m72	2012-02-07	10	25.782		2020-06-18 13:33:05.0
61	m84	m84	2013-02-07	11	7.38		2020-06-18 13:33:05.0
61	m96	m96	2013-12-16	12	31.044		2020-06-18 13:33:05.0
68	m60	m60	2011-01-11	9	18.699		2020-06-18 13:33:05.0
69	m36	m36	2009-01-14	7	16.87		2020-06-18 13:33:05.0
69	m60	m60	2011-01-18	9	17.29		2020-06-18 13:33:05.0
69	m72	m72	2012-01-09	10	21.713		2020-06-18 13:33:05.0
69	m96	m96	2014-01-28	12	17.159		2020-06-18 13:33:05.0
72	m60	m60	2011-01-11	9	13.169		2020-06-18 13:33:05.0
72	m72	m72	2012-01-10	10	18.93		2020-06-18 13:33:05.0
72	m84	m84	2013-01-08	11	23.698		2020-06-18 13:33:05.0
72	m96	m96	2014-01-22	12	21.756		2020-06-18 13:33:05.0
74	m108	m108	2015-02-05	13	14.912		2020-06-18 13:33:05.0
74	m60	m60	2010-12-27	9	10.903		2020-06-18 13:33:05.0
74	m72	m72	2012-01-05	10	15.426		2020-06-18 13:33:05.0
74	m84	m84	2012-12-11	11	11.878		2020-06-18 13:33:05.0
74	m96	m96	2014-01-16	12	16.75		2020-06-18 13:33:05.0
84	m48	m48	2010-03-25	8	20.918		2020-06-18 13:33:05.0
89	m48	m48	2010-09-28	8	19.988		2020-06-18 13:33:05.0
89	m48	m48	2010-09-28	8	10.649		2020-06-18 13:33:05.0
89	m72	m72	2011-10-05	9	13.891		2020-06-18 13:33:05.0
89	m84	m84	2012-10-17	10	13.145		2020-06-18 13:33:05.0
89	m96	m96	2013-11-22	11	14.564		2020-06-18 13:33:05.0
96	m60	m60	2011-02-01	9	31.645		2020-06-18 13:33:05.0
96	m72	m72	2012-02-03	10	36.275		2020-06-18 13:33:05.0
96	m84	m84	2013-02-20	11	20.886		2020-06-18 13:33:05.0
96	m96	m96	2014-01-31	12	40.124		2020-06-18 13:33:05.0
101	m72	m72	2012-03-15	10	32.122		2020-06-18 13:33:05.0
101	m84	m84	2013-03-25	11	21.301		2020-06-18 13:33:05.0
106	m108	m108	2015-02-25	13	19.129		2020-06-18 13:33:05.0
106	m60	m60	2011-02-08	9	15.417		2020-06-18 13:33:05.0
106	m72	m72	2012-01-26	10	17.894		2020-06-18 13:33:05.0
106	m84	m84	2013-01-22	11	17.238		2020-06-18 13:33:05.0
106	m96	m96	2014-01-28	12	18.331		2020-06-18 13:33:05.0
107	m60	m60	2011-06-08	9	3.94		2020-06-18 13:33:05.0
107	m72	m72	2012-09-06	10	2.409		2020-06-18 13:33:05.0
108	m60	m60	2011-02-15	9	38.34		2020-06-18 13:33:05.0
108	m72	m72	2012-02-07	10	40.527		2020-06-18 13:33:05.0
112	m108	m108	2015-05-20	13	17.372		2020-06-18 13:33:05.0
112	m60	m60	2011-01-26	9	15.574		2020-06-18 13:33:05.0
112	m72	m72	2012-01-18	10	23.039		2020-06-18 13:33:05.0
112	m84	m84	2013-01-23	11	14.582		2020-06-18 13:33:05.0
112	m96	m96	2014-01-23	12	17.4		2020-06-18 13:33:05.0
113	m72	m72	2012-03-08	10	8.994		2020-06-18 13:33:05.0
113	m84	m84	2013-03-05	11	28.745		2020-06-18 13:33:05.0
113	m96	m96	2014-03-04	12	19.788		2020-06-18 13:33:05.0
113	sc	sc	2011-03-07	9	16.053		2020-06-18 13:33:05.0
116	m60	m60	2011-02-08	9	33.681		2020-06-18 13:33:05.0
116	m72	m72	2012-02-06	10	33.797		2020-06-18 13:33:05.0
116	m84	m84	2013-02-07	11	16.839		2020-06-18 13:33:05.0
116	m96	m96	2014-03-19	12	29.183		2020-06-18 13:33:05.0
118	m72	m72	2012-02-13	10	19.414		2020-06-18 13:33:05.0
120	m108	m108	2015-02-24	13	16.273		2020-06-18 13:33:05.0
120	m60	m60	2011-02-07	9	15.636		2020-06-18 13:33:05.0
120	m72	m72	2012-03-15	10	20.141		2020-06-18 13:33:05.0
120	m84	m84	2013-02-22	11	21.115		2020-06-18 13:33:05.0
120	m96	m96	2014-02-24	12	13.165		2020-06-18 13:33:05.0
123	m12	m12	2007-02-01	4	19.184		2020-06-18 13:33:05.0
123	m24	m24	2008-03-20	6	21.806		2020-06-18 13:33:05.0
123	m48	m48	2010-02-01	8	24.768		2020-06-18 13:33:05.0
123	m60	m60	2011-03-08	9	38.294		2020-06-18 13:33:05.0
123	m96	m96	2014-02-12	12	20.159		2020-06-18 13:33:05.0
125	m48	m48	2010-03-02	8	76.067		2020-06-18 13:33:05.0
125	m60	m60	2011-05-26	9	25.84		2020-06-18 13:33:05.0
125	m60	m60	2011-05-26	9	18.265		2020-06-18 13:33:05.0
125	m72	m72	2012-06-27	10	24.128		2020-06-18 13:33:05.0
125	m84	m84	2013-06-05	11	9.652		2020-06-18 13:33:05.0
126	m108	m108	2015-03-27	13	27.164		2020-06-18 13:33:05.0
126	m60	m60	2011-03-17	9	26.389		2020-06-18 13:33:05.0
126	m72	m72	2012-02-09	10	29.516		2020-06-18 13:33:05.0
126	m84	m84	2013-04-04	11	30.029		2020-06-18 13:33:05.0
126	m96	m96	2014-03-07	12	26.641		2020-06-18 13:33:05.0
127	m60	m60	2011-07-11	9	13.894		2020-06-18 13:33:05.0
127	m72	m72	2012-02-27	10	19.756		2020-06-18 13:33:05.0
127	m84	m84	2013-02-27	11	26.279		2020-06-18 13:33:05.0
127	m96	m96	2014-02-03	12	9.562		2020-06-18 13:33:05.0
128	m60	m60	2011-02-03	9	21.597		2020-06-18 13:33:05.0
130	m60	m60	2011-05-03	9	3.131		2020-06-18 13:33:05.0
130	m72	m72	2012-05-10	10	6.346		2020-06-18 13:33:05.0
130	m84	m84	2013-05-03	11	11.426		2020-06-18 13:33:05.0
130	m96	m96	2014-02-26	12	3.93		2020-06-18 13:33:05.0
135	m72	m72	2012-02-14	10	13.881		2020-06-18 13:33:05.0
135	m84	m84	2013-02-19	11	16.513		2020-06-18 13:33:05.0
138	m72	m72	2011-11-30	9	24.132		2020-06-18 13:33:05.0
138	m96	m96	2013-11-19	11	21.025		2020-06-18 13:33:05.0
138	m96	m96	2013-11-19	11	20.51		2020-06-18 13:33:05.0
139	m48	m48	2010-03-19	8	39.913		2020-06-18 13:33:05.0
142	m108	m108	2015-02-04	13	22.51		2020-06-18 13:33:05.0
142	m60	m60	2010-12-20	9	18.332		2020-06-18 13:33:05.0
142	m72	m72	2012-03-22	10	21.625		2020-06-18 13:33:05.0
142	m84	m84	2013-02-07	11	11.962		2020-06-18 13:33:05.0
142	m96	m96	2014-02-27	12	22.695		2020-06-18 13:33:05.0
150	m108	m108	2015-02-27	8	43.457		2020-06-18 13:33:05.0
150	m60	m60	2011-08-26	9	33.909		2020-06-18 13:33:05.0
150	m72	m72	2012-08-17	10	30.739		2020-06-18 13:33:05.0
150	m96	m96	2014-05-07	12	36.062		2020-06-18 13:33:05.0
156	m36	m36	2009-02-26	7	11.542		2020-06-18 13:33:05.0
156	m72	m72	2012-03-15	10	9.314		2020-06-18 13:33:05.0
156	m84	m84	2013-02-20	11	18.251		2020-06-18 13:33:05.0
156	m96	m96	2014-03-04	12	3.077		2020-06-18 13:33:05.0
159	m108	m108	2015-03-05	13	238.324		2020-06-18 13:33:05.0
159	m60	m60	2011-04-28	9	124.089		2020-06-18 13:33:05.0
159	m72	m72	2012-03-05	10	136.848		2020-06-18 13:33:05.0
159	m84	m84	2013-02-27	11	9.758		2020-06-18 13:33:05.0
159	m96	m96	2014-03-12	12	168.531		2020-06-18 13:33:05.0
160	m60	m60	2011-03-11	9	26.418		2020-06-18 13:33:05.0
160	m72	m72	2012-02-28	10	25.72		2020-06-18 13:33:05.0
161	m60	m60	2011-06-23	9	31.9		2020-06-18 13:33:05.0
161	m72	m72	2012-07-09	10	20.298		2020-06-18 13:33:05.0
161	m84	m84	2013-08-13	11	20.16		2020-06-18 13:33:05.0
166	m108	m108	2015-03-04	13	31.736		2020-06-18 13:33:05.0
166	m60	m60	2011-05-10	9	31.576		2020-06-18 13:33:05.0
166	m72	m72	2012-03-08	10	29.234		2020-06-18 13:33:05.0
166	m84	m84	2013-02-06	11	17.711		2020-06-18 13:33:05.0
166	m96	m96	2014-02-13	12	30.996		2020-06-18 13:33:05.0
169	m108	m108	2015-03-03	12	24.575		2020-06-18 13:33:05.0
169	m60	m60	2011-03-03	9	10.098		2020-06-18 13:33:05.0
169	m72	m72	2012-02-09	10	11.973		2020-06-18 13:33:05.0
169	m84	m84	2013-02-14	11	16.57		2020-06-18 13:33:05.0
171	m60	m60	2011-04-14	9	12.845		2020-06-18 13:33:05.0
171	m72	m72	2012-05-09	10	17.802		2020-06-18 13:33:05.0
171	m84	m84	2013-04-10	11	19.623		2020-06-18 13:33:05.0
172	m60	m60	2011-03-14	9	9.912		2020-06-18 13:33:05.0
172	m72	m72	2012-03-22	10	9.049		2020-06-18 13:33:05.0
173	m120	m120	2016-02-17	14	27.737		2020-06-18 13:33:05.0
173	m72	m72	2012-03-15	10	19.094		2020-06-18 13:33:05.0
173	m84	m84	2013-02-06	11	25.662		2020-06-18 13:33:05.0
173	m96	m96	2014-03-05	12	28.325		2020-06-18 13:33:05.0
178	m108	m108	2015-02-24	13	15.413		2020-06-18 13:33:05.0
178	m60	m60	2011-06-03	9	13.767		2020-06-18 13:33:05.0
178	m72	m72	2012-03-07	10	8.586		2020-06-18 13:33:05.0
178	m84	m84	2013-03-12	11	24.425		2020-06-18 13:33:05.0
178	m96	m96	2014-03-06	12	8.771		2020-06-18 13:33:05.0
186	m60	m60	2011-05-19	9	8.738		2020-06-18 13:33:05.0
186	m72	m72	2012-10-11	10	5.409		2020-06-18 13:33:05.0
186	m96	m96	2014-03-17	12	6.937		2020-06-18 13:33:05.0
200	m48	m48	2010-10-04	8	3.866		2020-06-18 13:33:05.0
200	m72	m72	2012-02-17	10	4.465		2020-06-18 13:33:05.0
200	m84	m84	2013-03-13	11	30.65		2020-06-18 13:33:05.0
200	m96	m96	2014-03-11	12	2.329		2020-06-18 13:33:05.0
205	m108	m108	2015-01-30	12	13.259		2020-06-18 13:33:05.0
205	m120	m120	2016-02-29	13	10.618		2020-06-18 13:33:05.0
205	m72	m72	2011-12-21	9	10.528		2020-06-18 13:33:05.0
205	m84	m84	2012-12-11	10	11.468		2020-06-18 13:33:05.0
205	m96	m96	2013-12-11	11	2.632		2020-06-18 13:33:05.0
210	m72	m72	2012-03-22	10	18.412		2020-06-18 13:33:05.0
214	m60	m60	2011-04-22	9	24.712		2020-06-18 13:33:05.0
214	m72	m72	2012-04-12	10	38.638		2020-06-18 13:33:05.0
214	m84	m84	2013-04-17	11	31.722		2020-06-18 13:33:05.0
214	m96	m96	2014-02-20	12	30.538		2020-06-18 13:33:05.0
217	m60	m60	2011-03-03	9	17.643		2020-06-18 13:33:05.0
217	m72	m72	2012-05-23	10	22.097		2020-06-18 13:33:05.0
225	m48	m48	2010-10-01	8	50.266		2020-06-18 13:33:05.0
225	m72	m72	2012-02-21	10	25.707		2020-06-18 13:33:05.0
225	m84	m84	2013-03-06	11	16.154		2020-06-18 13:33:05.0
225	m96	m96	2014-03-07	12	20.161		2020-06-18 13:33:05.0
225	m96	m96	2014-03-07	12	24.548		2020-06-18 13:33:05.0
227	m48	m48	2010-11-12	8	24.906		2020-06-18 13:33:05.0
227	m72	m72	2012-04-05	10	16.792		2020-06-18 13:33:05.0
227	m84	m84	2013-05-30	11	12.52		2020-06-18 13:33:05.0
227	m96	m96	2014-04-23	12	18.482		2020-06-18 13:33:05.0
229	m48	m48	2010-10-07	8	15.957		2020-06-18 13:33:05.0
229	m72	m72	2012-03-08	10	22.473		2020-06-18 13:33:05.0
229	m84	m84	2013-03-13	11	31.149		2020-06-18 13:33:05.0
229	m96	m96	2014-04-08	12	22.015		2020-06-18 13:33:05.0
230	m108	m108	2015-02-03	12	37.378		2020-06-18 13:33:05.0
230	m72	m72	2012-01-06	9	31.952		2020-06-18 13:33:05.0
230	m84	m84	2013-01-29	10	40.573		2020-06-18 13:33:05.0
230	m96	m96	2014-01-14	11	38.009		2020-06-18 13:33:05.0
232	m60	m60	2011-04-05	9	31.94		2020-06-18 13:33:05.0
232	m72	m72	2012-04-10	10	25.416		2020-06-18 13:33:05.0
256	m72	m72	2012-03-19	10	28.3		2020-06-18 13:33:05.0
257	m60	m60	2011-07-27	9	14.436		2020-06-18 13:33:05.0
257	m72	m72	2012-08-23	10	4.846		2020-06-18 13:33:05.0
257	m84	m84	2013-08-20	11	14.8		2020-06-18 13:33:05.0
257	m96	m96	2014-07-30	12	15.086		2020-06-18 13:33:05.0
259	m108	m108	2015-05-18	13	28.736		2020-06-18 13:33:05.0
259	m60	m60	2011-04-14	9	32.487		2020-06-18 13:33:05.0
259	m72	m72	2012-04-02	10	33.395		2020-06-18 13:33:05.0
259	m84	m84	2013-03-15	11	32.124		2020-06-18 13:33:05.0
259	m96	m96	2014-04-24	12	39.304		2020-06-18 13:33:05.0
260	m108	m108	2015-05-13	13	13.314		2020-06-18 13:33:05.0
260	m60	m60	2011-05-17	9	2.492		2020-06-18 13:33:05.0
260	m72	m72	2012-04-26	10	12.672		2020-06-18 13:33:05.0
260	m84	m84	2013-04-23	11	12.812		2020-06-18 13:33:05.0
260	m96	m96	2014-05-08	12	12.047		2020-06-18 13:33:05.0
269	m60	m60	2011-04-12	9	30.294		2020-06-18 13:33:05.0
272	m72	m72	2012-04-25	10	3.469		2020-06-18 13:33:05.0
272	m84	m84	2013-06-07	11	12.329		2020-06-18 13:33:05.0
272	m96	m96	2014-05-29	12	3.88		2020-06-18 13:33:05.0
276	m108	m108	2015-03-24	13	52.351		2020-06-18 13:33:05.0
276	m60	m60	2011-04-25	9	31.717		2020-06-18 13:33:05.0
276	m72	m72	2012-03-27	10	42.327		2020-06-18 13:33:05.0
276	m84	m84	2013-04-02	11	34.619		2020-06-18 13:33:05.0
276	m96	m96	2014-04-01	12	44.82		2020-06-18 13:33:05.0
285	m60	m60	2011-04-08	9	59.18		2020-06-18 13:33:05.0
285	m72	m72	2012-04-12	10	23.232		2020-06-18 13:33:05.0
285	m72	m72	2012-04-12	10	35.113		2020-06-18 13:33:05.0
289	m12	m12	2007-03-23	4	28.278		2020-06-18 13:33:05.0
289	m60	m60	2011-04-29	9	17.255		2020-06-18 13:33:05.0
291	m72	m72	2012-04-09	10	28.152		2020-06-18 13:33:05.0
292	m48	m48	2010-04-21	8	9.738		2020-06-18 13:33:05.0
292	m60	m60	2011-04-20	9	10.837		2020-06-18 13:33:05.0
292	m72	m72	2012-04-30	10	7.898		2020-06-18 13:33:05.0
292	m84	m84	2013-05-01	11	7.227		2020-06-18 13:33:05.0
292	m96	m96	2014-05-08	12	5.006		2020-06-18 13:33:05.0
294	m72	m72	2012-03-21	10	6.467		2020-06-18 13:33:05.0
294	m84	m84	2013-06-14	11	6.013		2020-06-18 13:33:05.0
295	m60	m60	2011-06-02	9	21.602		2020-06-18 13:33:05.0
295	m72	m72	2012-05-10	10	21.592		2020-06-18 13:33:05.0
296	m60	m60	2011-05-18	9	18.131		2020-06-18 13:33:05.0
296	m72	m72	2012-04-27	10	10.889		2020-06-18 13:33:05.0
296	m96	m96	2014-04-24	12	18.372		2020-06-18 13:33:05.0
298	m60	m60	2011-04-22	9	21.386		2020-06-18 13:33:05.0
298	m72	m72	2012-04-18	10	18.901		2020-06-18 13:33:05.0
298	m84	m84	2013-04-24	11	27.411		2020-06-18 13:33:05.0
298	m96	m96	2014-04-16	12	20.149		2020-06-18 13:33:05.0
301	m60	m60	2011-04-27	9	11.061		2020-06-18 13:33:05.0
301	m72	m72	2012-04-20	10	13.687		2020-06-18 13:33:05.0
301	m84	m84	2013-04-19	11	12.541		2020-06-18 13:33:05.0
301	m96	m96	2014-04-14	12	13.75		2020-06-18 13:33:05.0
303	m60	m60	2011-06-15	9	16.253		2020-06-18 13:33:05.0
303	m84	m84	2013-05-02	11	18.395		2020-06-18 13:33:05.0
303	m96	m96	2014-05-09	12	21.028		2020-06-18 13:33:05.0
307	m72	m72	2012-06-21	10	37.148		2020-06-18 13:33:05.0
307	m84	m84	2013-07-02	11	48.334		2020-06-18 13:33:05.0
307	m96	m96	2014-06-24	12	48.784		2020-06-18 13:33:05.0
311	m60	m60	2011-09-01	9	14.011		2020-06-18 13:33:05.0
311	m84	m84	2013-09-24	11	5.152		2020-06-18 13:33:05.0
315	m60	m60	2011-03-30	9	16.966		2020-06-18 13:33:05.0
315	m72	m72	2012-04-10	10	12.829		2020-06-18 13:33:05.0
315	m84	m84	2013-04-11	11	20.892		2020-06-18 13:33:05.0
315	m84	m84	2013-04-11	11	16.814		2020-06-18 13:33:05.0
315	m96	m96	2014-04-21	12	22.934		2020-06-18 13:33:05.0
315	m96	m96	2014-04-21	12	20.879		2020-06-18 13:33:05.0
331	m108	m108	2015-04-30	13	26.702		2020-06-18 13:33:05.0
331	m60	m60	2011-05-05	9	21.048		2020-06-18 13:33:05.0
331	m72	m72	2012-06-07	10	22.268		2020-06-18 13:33:05.0
331	m84	m84	2013-04-11	11	28.39		2020-06-18 13:33:05.0
331	m96	m96	2014-04-03	12	27.738		2020-06-18 13:33:05.0
337	m108	m108	2015-05-07	13	13.975		2020-06-18 13:33:05.0
337	m60	m60	2011-05-12	9	11.155		2020-06-18 13:33:05.0
337	m72	m72	2012-04-24	10	17.635		2020-06-18 13:33:05.0
337	m84	m84	2013-05-07	11	32.213		2020-06-18 13:33:05.0
337	m96	m96	2014-04-24	12	17.776		2020-06-18 13:33:05.0
352	m12	m12	2007-04-26	4	8.762		2020-06-18 13:33:05.0
352	m60	m60	2011-04-06	9	5.384		2020-06-18 13:33:05.0
352	m84	m84	2013-04-24	11	13.302		2020-06-18 13:33:05.0
352	m96	m96	2014-04-14	12	18.604		2020-06-18 13:33:05.0
359	m48	m48	2010-11-04	8	0.362	<LLOQ	2020-06-18 13:33:05.0
359	m60	m60	2011-09-29	9	3.837		2020-06-18 13:33:05.0
359	m84	m84	2013-09-24	11	1.463		2020-06-18 13:33:05.0
361	m108	m108	2015-05-13	13	23.34		2020-06-18 13:33:05.0
361	m60	m60	2011-05-09	9	24.467		2020-06-18 13:33:05.0
361	m72	m72	2012-05-31	10	33.494		2020-06-18 13:33:05.0
361	m84	m84	2013-05-09	11	26.841		2020-06-18 13:33:05.0
361	m96	m96	2014-06-05	12	27.144		2020-06-18 13:33:05.0
376	m48	m48	2010-05-14	8	19.124		2020-06-18 13:33:05.0
376	m60	m60	2011-04-20	9	15.897		2020-06-18 13:33:05.0
377	m36	m36	2009-08-17	7	33.008		2020-06-18 13:33:05.0
377	m48	m48	2011-02-11	8	22.097		2020-06-18 13:33:05.0
377	m72	m72	2012-02-13	9	27.286		2020-06-18 13:33:05.0
377	m84	m84	2013-02-06	10	20.829		2020-06-18 13:33:05.0
377	m96	m96	2014-02-14	11	35.256		2020-06-18 13:33:05.0
378	m72	m72	2011-12-08	10	32.668		2020-06-18 13:33:05.0
378	m84	m84	2012-12-20	11	32.09		2020-06-18 13:33:05.0
378	m96	m96	2013-12-04	12	28.308		2020-06-18 13:33:05.0
382	m108	m108	2015-05-18	12	7.228		2020-06-18 13:33:05.0
382	m60	m60	2011-06-13	9	5.352		2020-06-18 13:33:05.0
382	m72	m72	2012-06-12	10	6.59		2020-06-18 13:33:05.0
382	m84	m84	2013-06-03	11	5.707		2020-06-18 13:33:05.0
384	m108	m108	2015-04-07	13	9.732		2020-06-18 13:33:05.0
384	m60	m60	2011-05-12	9	16.538		2020-06-18 13:33:05.0
384	m72	m72	2012-05-03	10	11.037		2020-06-18 13:33:05.0
384	m84	m84	2013-04-04	11	8.432		2020-06-18 13:33:05.0
384	m96	m96	2014-04-21	12	16.354		2020-06-18 13:33:05.0
408	m72	m72	2012-04-30	10	22.487		2020-06-18 13:33:05.0
408	m84	m84	2013-05-06	11	30.98		2020-06-18 13:33:05.0
413	m108	m108	2015-06-02	13	10.357		2020-06-18 13:33:05.0
413	m60	m60	2011-06-16	9	6.11		2020-06-18 13:33:05.0
413	m72	m72	2012-05-15	10	6.665		2020-06-18 13:33:05.0
413	m84	m84	2013-05-16	11	9.114		2020-06-18 13:33:05.0
413	m96	m96	2014-05-01	12	6.884		2020-06-18 13:33:05.0
416	m120	m120	2015-12-17	14	5.825		2020-06-18 13:33:05.0
416	m72	m72	2012-02-13	10	13.114		2020-06-18 13:33:05.0
416	m84	m84	2012-12-13	11	8.165		2020-06-18 13:33:05.0
416	m96	m96	2013-12-12	12	7.853		2020-06-18 13:33:05.0
419	m48	m48	2010-07-01	8	13.154		2020-06-18 13:33:05.0
419	m60	m60	2011-07-22	9	16.056		2020-06-18 13:33:05.0
419	m72	m72	2012-08-28	10	15.924		2020-06-18 13:33:05.0
419	m84	m84	2013-08-14	11	17.868		2020-06-18 13:33:05.0
420	m48	m48	2010-09-14	8	10.91		2020-06-18 13:33:05.0
420	m60	m60	2011-11-09	9	11.966		2020-06-18 13:33:05.0
420	m84	m84	2013-09-09	11	9.705		2020-06-18 13:33:05.0
441	m48	m48	2010-05-11	8	11.355		2020-06-18 13:33:05.0
441	m72	m72	2012-05-15	10	11.483		2020-06-18 13:33:05.0
441	m84	m84	2013-05-07	11	17.867		2020-06-18 13:33:05.0
441	m96	m96	2014-04-28	12	7.963		2020-06-18 13:33:05.0
448	m36	m36	2009-07-02	7	16.461		2020-06-18 13:33:05.0
448	m48	m48	2011-04-01	8	15.634		2020-06-18 13:33:05.0
448	m72	m72	2012-04-27	9	8.593		2020-06-18 13:33:05.0
448	m84	m84	2013-03-07	10	17.639		2020-06-18 13:33:05.0
448	m96	m96	2014-04-17	11	13.778		2020-06-18 13:33:05.0
454	m108	m108	2015-07-15	12	23.244		2020-06-18 13:33:05.0
454	m72	m72	2012-01-30	9	21.262		2020-06-18 13:33:05.0
454	m84	m84	2013-01-14	10	14.903		2020-06-18 13:33:05.0
454	m96	m96	2014-04-16	11	23.479		2020-06-18 13:33:05.0
459	m48	m48	2010-09-08	8	3.466		2020-06-18 13:33:05.0
459	m60	m60	2011-06-22	9	7.926		2020-06-18 13:33:05.0
467	m108	m108	2015-06-26	13	19.758		2020-06-18 13:33:05.0
467	m60	m60	2011-04-12	9	11.256		2020-06-18 13:33:05.0
467	m72	m72	2012-05-23	10	20.649		2020-06-18 13:33:05.0
467	m84	m84	2013-05-15	11	20.312		2020-06-18 13:33:05.0
473	m60	m60	2011-04-20	9	15.424		2020-06-18 13:33:05.0
473	m72	m72	2012-05-02	10	20.804		2020-06-18 13:33:05.0
473	m84	m84	2013-05-08	11	25.51		2020-06-18 13:33:05.0
473	m96	m96	2014-04-28	12	14.626		2020-06-18 13:33:05.0
479	m60	m60	2011-09-29	9	10.499		2020-06-18 13:33:05.0
479	m72	m72	2012-09-17	10	3.689		2020-06-18 13:33:05.0
498	m48	m48	2010-11-18	8	12.254		2020-06-18 13:33:05.0
498	m60	m60	2011-11-14	9	7.692		2020-06-18 13:33:05.0
498	m72	m72	2012-09-25	10	6.809		2020-06-18 13:33:05.0
498	m84	m84	2013-10-15	11	9.625		2020-06-18 13:33:05.0
501	m108	m108	2015-09-16	13	15.513		2020-06-18 13:33:05.0
501	m84	m84	2013-04-22	11	15.93		2020-06-18 13:33:05.0
501	m96	m96	2014-07-02	12	25.179		2020-06-18 13:33:05.0
505	m72	m72	2013-01-23	10	29.616		2020-06-18 13:33:05.0
505	m84	m84	2014-01-30	11	15.868		2020-06-18 13:33:05.0
505	m96	m96	2015-02-25	12	9.881		2020-06-18 13:33:05.0
519	m48	m48	2010-08-17	8	1.799		2020-06-18 13:33:05.0
519	m60	m60	2011-06-09	9	3.022		2020-06-18 13:33:05.0
519	m72	m72	2013-01-31	10	3.395		2020-06-18 13:33:05.0
520	m48	m48	2010-08-17	8	13.728		2020-06-18 13:33:05.0
520	m60	m60	2011-06-09	9	12.196		2020-06-18 13:33:05.0
520	m72	m72	2013-01-31	10	15.083		2020-06-18 13:33:05.0
522	m120	m120	2016-03-30	12	6.194		2020-06-18 13:33:05.0
522	m72	m72	2011-12-20	9	7.948		2020-06-18 13:33:05.0
522	m84	m84	2012-12-17	10	5.646		2020-06-18 13:33:05.0
522	m96	m96	2013-12-17	11	3.483		2020-06-18 13:33:05.0
538	m48	m48	2010-08-24	8	2.806		2020-06-18 13:33:05.0
545	m72	m72	2012-05-18	10	2.426		2020-06-18 13:33:05.0
545	m84	m84	2013-06-14	11	6.15		2020-06-18 13:33:05.0
545	m96	m96	2014-07-15	12	3.292		2020-06-18 13:33:05.0
546	m48	m48	2010-10-06	8	11.83		2020-06-18 13:33:05.0
546	m60	m60	2011-11-18	9	56.654		2020-06-18 13:33:05.0
546	m72	m72	2012-11-06	10	14.28		2020-06-18 13:33:05.0
546	m84	m84	2013-11-20	11	56.668		2020-06-18 13:33:05.0
548	m60	m60	2011-06-14	9	37.474		2020-06-18 13:33:05.0
548	m72	m72	2012-06-27	10	31.809		2020-06-18 13:33:05.0
548	nv	nv	2010-08-19	8	19.634		2020-06-18 13:33:05.0
553	m48	m48	2010-09-28	8	17.393		2020-06-18 13:33:05.0
553	m60	m60	2011-11-16	9	14.338		2020-06-18 13:33:05.0
553	m72	m72	2012-12-18	10	12.98		2020-06-18 13:33:05.0
553	m84	m84	2013-12-16	11	14.642		2020-06-18 13:33:05.0
553	m96	m96	2014-12-17	12	10.162		2020-06-18 13:33:05.0
555	m48	m48	2010-12-13	8	27.492		2020-06-18 13:33:05.0
555	m60	m60	2011-12-07	9	31.93		2020-06-18 13:33:05.0
555	m72	m72	2012-12-11	10	35.55		2020-06-18 13:33:05.0
557	m48	m48	2010-10-05	8	19.186		2020-06-18 13:33:05.0
557	m60	m60	2011-06-14	9	13.98		2020-06-18 13:33:05.0
557	m84	m84	2013-05-13	11	27.173		2020-06-18 13:33:05.0
558	m48	m48	2010-07-20	8	26.687		2020-06-18 13:33:05.0
558	m60	m60	2011-07-06	9	30.504		2020-06-18 13:33:05.0
558	m72	m72	2012-08-13	10	30.057		2020-06-18 13:33:05.0
563	m48	m48	2010-09-21	8	18.161		2020-06-18 13:33:05.0
563	m60	m60	2011-07-19	9	8.922		2020-06-18 13:33:05.0
563	m72	m72	2012-08-15	10	8.055		2020-06-18 13:33:05.0
566	m60	m60	2011-10-07	9	20.605		2020-06-18 13:33:05.0
566	m72	m72	2012-12-05	10	22.045		2020-06-18 13:33:05.0
566	m84	m84	2013-07-31	11	21.81		2020-06-18 13:33:05.0
566	m96	m96	2014-08-06	12	18.55		2020-06-18 13:33:05.0
572	m48	m48	2010-10-05	8	26.551		2020-06-18 13:33:05.0
572	m60	m60	2011-10-06	9	29.726		2020-06-18 13:33:05.0
572	m72	m72	2012-10-02	10	30.113		2020-06-18 13:33:05.0
572	m84	m84	2013-10-08	11	22.787		2020-06-18 13:33:05.0
588	m60	m60	2011-08-05	9	20.193		2020-06-18 13:33:05.0
588	m72	m72	2012-07-25	10	23.996		2020-06-18 13:33:05.0
602	m48	m48	2010-11-22	8	8.346		2020-06-18 13:33:05.0
602	m60	m60	2011-12-14	9	8.581		2020-06-18 13:33:05.0
602	m72	m72	2012-12-11	10	12.589		2020-06-18 13:33:05.0
602	m84	m84	2013-11-26	11	12.326		2020-06-18 13:33:05.0
602	m96	m96	2014-12-09	12	8.651		2020-06-18 13:33:05.0
605	m108	m108	2015-06-30	13	109.514		2020-06-18 13:33:05.0
605	m12	m12	2007-06-27	4	42.283		2020-06-18 13:33:05.0
605	m60	m60	2011-07-04	9	22.738		2020-06-18 13:33:05.0
605	m84	m84	2013-07-16	11	139.362		2020-06-18 13:33:05.0
605	m96	m96	2014-06-16	12	47.847		2020-06-18 13:33:05.0
610	m48	m48	2010-11-04	8	6.211		2020-06-18 13:33:05.0
610	m60	m60	2011-11-29	9	8.337		2020-06-18 13:33:05.0
610	m72	m72	2012-11-13	10	5.072		2020-06-18 13:33:05.0
610	m84	m84	2013-11-21	11	15.341		2020-06-18 13:33:05.0
618	m48	m48	2010-07-02	8	5.312		2020-06-18 13:33:05.0
618	m60	m60	2011-06-27	9	14.721		2020-06-18 13:33:05.0
618	m72	m72	2012-06-13	10	17.235		2020-06-18 13:33:05.0
618	m84	m84	2013-07-03	11	15.634		2020-06-18 13:33:05.0
622	m48	m48	2010-07-12	8	14.899		2020-06-18 13:33:05.0
625	m48	m48	2010-10-07	8	12.583		2020-06-18 13:33:05.0
626	m48	m48	2010-08-17	8	17.559		2020-06-18 13:33:05.0
626	m60	m60	2011-08-25	9	13.133		2020-06-18 13:33:05.0
626	m72	m72	2012-08-01	10	21.652		2020-06-18 13:33:05.0
626	m84	m84	2013-08-06	11	22.261		2020-06-18 13:33:05.0
626	m96	m96	2014-08-19	12	17.072		2020-06-18 13:33:05.0
637	m108	m108	2015-11-02	13	16.824		2020-06-18 13:33:05.0
637	m60	m60	2011-08-22	9	15.522		2020-06-18 13:33:05.0
637	m72	m72	2012-07-09	10	16.064		2020-06-18 13:33:05.0
637	m84	m84	2013-07-29	11	14.406		2020-06-18 13:33:05.0
644	m72	m72	2012-06-25	10	39.268		2020-06-18 13:33:05.0
649	m60	m60	2011-08-11	9	45.649		2020-06-18 13:33:05.0
657	m48	m48	2010-09-22	8	19.43		2020-06-18 13:33:05.0
658	m48	m48	2010-07-19	8	50.014		2020-06-18 13:33:05.0
658	m60	m60	2011-08-08	9	54.44		2020-06-18 13:33:05.0
658	m72	m72	2012-08-28	10	69.501		2020-06-18 13:33:05.0
658	m96	m96	2014-10-03	11	62.908		2020-06-18 13:33:05.0
667	m48	m48	2010-07-29	8	38.815		2020-06-18 13:33:05.0
667	m60	m60	2011-08-22	9	13.347		2020-06-18 13:33:05.0
667	m72	m72	2012-08-14	10	30.131		2020-06-18 13:33:05.0
668	m48	m48	2010-09-09	8	1.288		2020-06-18 13:33:05.0
668	m60	m60	2011-09-07	9	0.823	<LLOQ	2020-06-18 13:33:05.0
668	m72	m72	2012-08-22	10	0.643	<LLOQ	2020-06-18 13:33:05.0
668	m84	m84	2013-08-29	11	1.736		2020-06-18 13:33:05.0
668	m96	m96	2014-09-04	12	1.078		2020-06-18 13:33:05.0
671	m108	m108	2015-07-17	13	22.132		2020-06-18 13:33:05.0
671	m60	m60	2011-06-27	8	32.235		2020-06-18 13:33:05.0
671	m72	m72	2012-07-09	10	36.598		2020-06-18 13:33:05.0
671	m84	m84	2013-07-31	11	31.33		2020-06-18 13:33:05.0
671	m96	m96	2014-07-23	12	10.934		2020-06-18 13:33:05.0
672	m48	m48	2010-12-07	8	11.079		2020-06-18 13:33:05.0
673	m48	m48	2010-12-07	8	30.874		2020-06-18 13:33:05.0
677	m60	m60	2011-10-03	9	10.421		2020-06-18 13:33:05.0
677	m72	m72	2012-09-24	10	10.788		2020-06-18 13:33:05.0
677	m84	m84	2013-09-30	11	13.128		2020-06-18 13:33:05.0
679	m48	m48	2010-07-27	8	10.189		2020-06-18 13:33:05.0
679	m60	m60	2011-07-27	9	16.519		2020-06-18 13:33:05.0
679	m72	m72	2012-07-18	10	15.956		2020-06-18 13:33:05.0
679	m84	m84	2013-07-29	11	14.286		2020-06-18 13:33:05.0
679	m96	m96	2014-07-21	12	8.173		2020-06-18 13:33:05.0
680	m108	m108	2015-11-09	13	15.922		2020-06-18 13:33:05.0
680	m72	m72	2012-07-12	10	16.335		2020-06-18 13:33:05.0
680	m84	m84	2013-07-09	11	23.478		2020-06-18 13:33:05.0
684	m48	m48	2010-07-29	8	3.27		2020-06-18 13:33:05.0
684	m60	m60	2011-08-01	9	8.512		2020-06-18 13:33:05.0
684	m72	m72	2012-08-02	10	1.144		2020-06-18 13:33:05.0
684	m84	m84	2013-08-05	11	2.412		2020-06-18 13:33:05.0
684	m96	m96	2014-08-06	12	3.199		2020-06-18 13:33:05.0
685	m48	m48	2010-07-15	8	17.656		2020-06-18 13:33:05.0
685	m60	m60	2011-07-05	9	16.227		2020-06-18 13:33:05.0
685	m72	m72	2012-07-24	10	13.087		2020-06-18 13:33:05.0
686	m60	m60	2011-08-09	9	9.843		2020-06-18 13:33:05.0
686	m72	m72	2012-07-24	10	5.289		2020-06-18 13:33:05.0
686	m84	m84	2013-07-29	11	5.701		2020-06-18 13:33:05.0
686	m96	m96	2014-08-18	12	3.038		2020-06-18 13:33:05.0
697	m60	m60	2011-09-27	9	28.895		2020-06-18 13:33:05.0
698	m60	m60	2011-10-26	9	13.89		2020-06-18 13:33:05.0
698	m84	m84	2013-09-05	11	12.541		2020-06-18 13:33:05.0
698	m96	m96	2014-10-15	12	16.448		2020-06-18 13:33:05.0
702	m48	m48	2010-08-31	8	25.413		2020-06-18 13:33:05.0
702	m60	m60	2011-08-29	9	18.434		2020-06-18 13:33:05.0
702	m72	m72	2013-04-15	10	17.9		2020-06-18 13:33:05.0
709	m72	m72	2012-08-09	10	86.701		2020-06-18 13:33:05.0
709	m84	m84	2013-08-21	11	51.123		2020-06-18 13:33:05.0
709	m96	m96	2014-07-28	12	53.496		2020-06-18 13:33:05.0
715	m72	m72	2012-05-23	9	13.956		2020-06-18 13:33:05.0
717	m48	m48	2011-01-11	8	15.518		2020-06-18 13:33:05.0
717	m60	m60	2011-10-03	9	18.124		2020-06-18 13:33:05.0
717	m72	m72	2012-08-30	10	10.694		2020-06-18 13:33:05.0
722	m48	m48	2010-09-13	8	6.784		2020-06-18 13:33:05.0
722	m60	m60	2011-08-22	9	3.333		2020-06-18 13:33:05.0
722	m72	m72	2012-08-31	10	9.088		2020-06-18 13:33:05.0
722	m84	m84	2013-09-05	11	6.64		2020-06-18 13:33:05.0
722	m96	m96	2014-08-25	12	5.487		2020-06-18 13:33:05.0
729	m48	m48	2010-07-22	8	21.905		2020-06-18 13:33:05.0
729	m60	m60	2011-08-02	9	22.551		2020-06-18 13:33:05.0
729	m72	m72	2012-08-07	10	21.96		2020-06-18 13:33:05.0
729	m84	m84	2013-08-08	11	28.08		2020-06-18 13:33:05.0
731	m60	m60	2011-11-16	9	30.659		2020-06-18 13:33:05.0
731	m72	m72	2012-09-21	10	28.053		2020-06-18 13:33:05.0
731	m84	m84	2013-11-06	11	32.321		2020-06-18 13:33:05.0
734	m108	m108	2015-08-12	13	31.418		2020-06-18 13:33:05.0
734	m60	m60	2011-08-03	9	21.679		2020-06-18 13:33:05.0
734	m72	m72	2012-08-01	10	24.929		2020-06-18 13:33:05.0
734	m84	m84	2013-08-19	11	15.713		2020-06-18 13:33:05.0
741	m108	m108	2015-08-14	13	15.467		2020-06-18 13:33:05.0
741	m60	m60	2011-08-03	9	11.022		2020-06-18 13:33:05.0
741	m72	m72	2012-08-01	10	27.513		2020-06-18 13:33:05.0
741	m84	m84	2013-08-16	11	10.931		2020-06-18 13:33:05.0
746	m36	m36	2010-02-05	7	4.229		2020-06-18 13:33:05.0
746	m60	m60	2012-02-16	9	5.959		2020-06-18 13:33:05.0
746	m72	m72	2013-03-08	10	2.03		2020-06-18 13:33:05.0
746	m84	m84	2014-02-06	11	9.508		2020-06-18 13:33:05.0
751	m72	m72	2012-09-05	10	34.038		2020-06-18 13:33:05.0
751	m84	m84	2013-09-11	11	30.32		2020-06-18 13:33:05.0
751	m96	m96	2014-09-03	12	35.68		2020-06-18 13:33:05.0
752	m48	m48	2010-08-24	8	20.987		2020-06-18 13:33:05.0
752	m60	m60	2011-09-01	9	19.04		2020-06-18 13:33:05.0
752	m72	m72	2012-09-11	10	12.592		2020-06-18 13:33:05.0
767	m48	m48	2010-09-28	8	2.354		2020-06-18 13:33:05.0
767	m60	m60	2011-09-02	9	28.091		2020-06-18 13:33:05.0
767	m72	m72	2012-08-22	10	2.61		2020-06-18 13:33:05.0
767	m84	m84	2013-10-29	11	10.325		2020-06-18 13:33:05.0
770	m60	m60	2012-02-13	9	14.702		2020-06-18 13:33:05.0
770	m84	m84	2014-03-20	11	17.733		2020-06-18 13:33:05.0
778	m48	m48	2010-09-17	8	13.878		2020-06-18 13:33:05.0
778	m72	m72	2012-09-20	10	26.256		2020-06-18 13:33:05.0
778	m84	m84	2013-09-04	11	19.051		2020-06-18 13:33:05.0
778	m96	m96	2014-09-24	12	14.637		2020-06-18 13:33:05.0
800	m48	m48	2010-09-07	8	17.164		2020-06-18 13:33:05.0
800	m60	m60	2011-08-30	9	17.109		2020-06-18 13:33:05.0
800	m72	m72	2012-08-24	10	14.156		2020-06-18 13:33:05.0
800	m84	m84	2013-09-06	11	18.894		2020-06-18 13:33:05.0
800	m96	m96	2014-08-27	12	20.671		2020-06-18 13:33:05.0
802	m48	m48	2010-12-02	8	14.295		2020-06-18 13:33:05.0
802	m60	m60	2011-10-06	9	6.596		2020-06-18 13:33:05.0
802	m72	m72	2012-11-15	10	13.567		2020-06-18 13:33:05.0
802	m84	m84	2013-12-10	11	16.728		2020-06-18 13:33:05.0
813	m48	m48	2010-10-05	8	13.102		2020-06-18 13:33:05.0
824	m48	m48	2010-09-22	8	17.629		2020-06-18 13:33:05.0
824	m60	m60	2011-09-22	9	16.661		2020-06-18 13:33:05.0
824	m72	m72	2012-10-03	10	18.514		2020-06-18 13:33:05.0
824	m84	m84	2013-10-03	11	20.513		2020-06-18 13:33:05.0
830	m48	m48	2010-09-30	8	30.238		2020-06-18 13:33:05.0
830	m60	m60	2011-09-22	9	34.897		2020-06-18 13:33:05.0
832	m48	m48	2010-12-16	8	37.597		2020-06-18 13:33:05.0
834	m48	m48	2010-10-26	8	31.277		2020-06-18 13:33:05.0
835	m72	m72	2012-09-20	10	21.666		2020-06-18 13:33:05.0
842	m48	m48	2010-11-17	8	19.133		2020-06-18 13:33:05.0
842	m60	m60	2011-10-24	9	13.86		2020-06-18 13:33:05.0
842	m72	m72	2012-10-31	10	16.22		2020-06-18 13:33:05.0
842	m84	m84	2013-10-28	11	18.586		2020-06-18 13:33:05.0
842	m96	m96	2014-10-15	12	23.677		2020-06-18 13:33:05.0
843	m48	m48	2010-11-04	8	14.837		2020-06-18 13:33:05.0
843	m60	m60	2011-11-03	9	12.494		2020-06-18 13:33:05.0
843	m72	m72	2012-11-15	10	15.962		2020-06-18 13:33:05.0
843	m84	m84	2013-10-30	11	14.789		2020-06-18 13:33:05.0
845	m48	m48	2010-09-29	8	21.977		2020-06-18 13:33:05.0
863	m48	m48	2010-12-02	8	14.022		2020-06-18 13:33:05.0
863	m60	m60	2011-10-25	9	6.918		2020-06-18 13:33:05.0
863	m72	m72	2012-10-02	10	16.01		2020-06-18 13:33:05.0
867	m48	m48	2010-10-04	8	11.893		2020-06-18 13:33:05.0
867	m60	m60	2011-09-28	9	15.576		2020-06-18 13:33:05.0
867	m72	m72	2012-09-20	10	11.739		2020-06-18 13:33:05.0
867	m84	m84	2013-09-16	11	14.043		2020-06-18 13:33:05.0
869	m48	m48	2010-11-11	8	33.642		2020-06-18 13:33:05.0
869	m60	m60	2011-11-03	9	22.819		2020-06-18 13:33:05.0
869	m72	m72	2012-10-30	10	24.991		2020-06-18 13:33:05.0
872	m60	m60	2011-10-26	9	12.219		2020-06-18 13:33:05.0
873	m48	m48	2010-11-02	8	21.407		2020-06-18 13:33:05.0
878	m48	m48	2010-11-18	8	29.369		2020-06-18 13:33:05.0
886	m60	m60	2011-10-26	9	14.501		2020-06-18 13:33:05.0
887	m48	m48	2010-09-27	8	21.867		2020-06-18 13:33:05.0
887	m60	m60	2011-10-04	9	24.602		2020-06-18 13:33:05.0
887	m72	m72	2012-10-25	10	28.579		2020-06-18 13:33:05.0
887	m84	m84	2013-09-19	11	24.61		2020-06-18 13:33:05.0
896	m48	m48	2010-11-12	8	15.861		2020-06-18 13:33:05.0
896	m60	m60	2011-12-01	9	19.875		2020-06-18 13:33:05.0
896	m72	m72	2012-11-28	10	15.68		2020-06-18 13:33:05.0
896	m84	m84	2013-11-13	11	22.952		2020-06-18 13:33:05.0
906	m48	m48	2010-10-13	8	17.718		2020-06-18 13:33:05.0
906	m60	m60	2011-10-12	9	25.235		2020-06-18 13:33:05.0
906	m72	m72	2012-10-19	10	23.7		2020-06-18 13:33:05.0
906	m84	m84	2013-10-09	11	33.566		2020-06-18 13:33:05.0
907	m60	m60	2012-02-06	9	17.966		2020-06-18 13:33:05.0
907	m72	m72	2013-03-27	10	32.127		2020-06-18 13:33:05.0
908	m36	m36	2009-10-20	7	6.944		2020-06-18 13:33:05.0
908	m60	m60	2012-02-24	9	5.618		2020-06-18 13:33:05.0
908	m72	m72	2013-01-23	10	8.579		2020-06-18 13:33:05.0
908	m72	m72	2013-01-23	10	8.019		2020-06-18 13:33:05.0
914	m36	m36	2010-01-07	7	24.958		2020-06-18 13:33:05.0
914	m48	m48	2011-01-06	8	20.521		2020-06-18 13:33:05.0
914	m60	m60	2012-01-05	9	21.057		2020-06-18 13:33:05.0
914	m72	m72	2013-02-07	10	21.479		2020-06-18 13:33:05.0
914	m84	m84	2014-01-22	11	21.298		2020-06-18 13:33:05.0
915	m60	m60	2011-10-19	9	8.206		2020-06-18 13:33:05.0
915	m72	m72	2012-11-16	10	15.928		2020-06-18 13:33:05.0
915	m84	m84	2013-11-13	11	20.54		2020-06-18 13:33:05.0
919	m24	m24	2008-10-29	6	28.63		2020-06-18 13:33:05.0
919	m36	m36	2009-11-02	7	19.454		2020-06-18 13:33:05.0
919	m60	m60	2011-11-15	9	21.69		2020-06-18 13:33:05.0
919	m72	m72	2012-11-27	10	17.724		2020-06-18 13:33:05.0
919	m84	m84	2013-12-05	11	24.176		2020-06-18 13:33:05.0
920	m48	m48	2010-10-13	8	17.296		2020-06-18 13:33:05.0
920	m72	m72	2012-10-17	10	26.516		2020-06-18 13:33:05.0
920	m84	m84	2013-10-16	11	25.994		2020-06-18 13:33:05.0
920	m96	m96	2014-11-05	12	27.83		2020-06-18 13:33:05.0
922	m48	m48	2010-10-15	8	16.086		2020-06-18 13:33:05.0
922	m60	m60	2011-10-19	9	18.85		2020-06-18 13:33:05.0
922	m72	m72	2012-10-10	10	23.587		2020-06-18 13:33:05.0
922	m84	m84	2013-10-16	11	22.731		2020-06-18 13:33:05.0
923	m48	m48	2010-10-15	8	17.429		2020-06-18 13:33:05.0
923	m60	m60	2011-10-19	9	13.788		2020-06-18 13:33:05.0
923	m72	m72	2012-10-26	10	17.913		2020-06-18 13:33:05.0
923	m84	m84	2013-10-25	11	18.602		2020-06-18 13:33:05.0
923	m96	m96	2014-10-01	12	16.208		2020-06-18 13:33:05.0
925	m48	m48	2010-11-10	8	13.423		2020-06-18 13:33:05.0
925	m60	m60	2011-11-09	9	6.869		2020-06-18 13:33:05.0
925	m72	m72	2012-11-14	10	16.121		2020-06-18 13:33:05.0
925	m84	m84	2013-11-13	11	22.66		2020-06-18 13:33:05.0
925	m96	m96	2014-11-21	12	21.103		2020-06-18 13:33:05.0
926	m48	m48	2010-10-27	8	15.733		2020-06-18 13:33:05.0
926	m60	m60	2011-11-17	9	11.783		2020-06-18 13:33:05.0
926	m72	m72	2013-01-11	10	19.384		2020-06-18 13:33:05.0
926	m84	m84	2013-10-10	11	25.044		2020-06-18 13:33:05.0
934	m108	m108	2015-10-22	13	10.859		2020-06-18 13:33:05.0
934	m12	m12	2007-10-23	4	7.731		2020-06-18 13:33:05.0
934	m60	m60	2011-11-08	9	9.163		2020-06-18 13:33:05.0
934	m84	m84	2013-10-22	11	12.267		2020-06-18 13:33:05.0
945	m48	m48	2011-01-14	8	15.995		2020-06-18 13:33:05.0
951	m48	m48	2010-12-17	8	83.658		2020-06-18 13:33:05.0
951	m60	m60	2011-11-08	9	21.673		2020-06-18 13:33:05.0
951	m72	m72	2012-06-18	10	19.436		2020-06-18 13:33:05.0
952	m48	m48	2010-12-17	8	16.03		2020-06-18 13:33:05.0
952	m60	m60	2011-11-08	9	16.759		2020-06-18 13:33:05.0
952	m72	m72	2012-06-18	10	18.009		2020-06-18 13:33:05.0
969	m72	m72	2012-12-03	10	26.48		2020-06-18 13:33:05.0
969	m84	m84	2013-11-06	11	8.06		2020-06-18 13:33:05.0
972	m48	m48	2010-12-07	8	14.599		2020-06-18 13:33:05.0
972	m60	m60	2011-12-13	9	12.27		2020-06-18 13:33:05.0
972	m72	m72	2012-11-28	10	10.787		2020-06-18 13:33:05.0
972	m84	m84	2013-12-11	11	14.981		2020-06-18 13:33:05.0
972	m96	m96	2014-12-09	12	14.295		2020-06-18 13:33:05.0
973	m48	m48	2010-12-03	8	18.392		2020-06-18 13:33:05.0
978	m48	m48	2010-11-11	8	23.396		2020-06-18 13:33:05.0
978	m60	m60	2011-11-07	9	18.469		2020-06-18 13:33:05.0
978	m72	m72	2012-11-12	10	28.67		2020-06-18 13:33:05.0
981	m60	m60	2012-03-29	9	15.46		2020-06-18 13:33:05.0
981	m72	m72	2013-03-29	10	16.843		2020-06-18 13:33:05.0
981	m84	m84	2014-04-15	11	20.56		2020-06-18 13:33:05.0
984	m48	m48	2010-12-15	8	24.061		2020-06-18 13:33:05.0
984	m60	m60	2012-01-12	9	32.219		2020-06-18 13:33:05.0
984	m72	m72	2012-12-11	10	36.049		2020-06-18 13:33:05.0
984	m84	m84	2013-12-18	11	36.621		2020-06-18 13:33:05.0
984	m96	m96	2014-12-09	12	35.915		2020-06-18 13:33:05.0
985	m48	m48	2010-11-30	8	32.64		2020-06-18 13:33:05.0
985	m60	m60	2011-11-17	9	31.5		2020-06-18 13:33:05.0
985	m72	m72	2012-10-19	10	25.049		2020-06-18 13:33:05.0
985	m84	m84	2013-10-28	11	33.615		2020-06-18 13:33:05.0
989	m48	m48	2011-01-05	8	33.015		2020-06-18 13:33:05.0
989	m60	m60	2011-12-06	9	29.081		2020-06-18 13:33:05.0
989	m72	m72	2012-06-29	10	122.329		2020-06-18 13:33:05.0
994	m48	m48	2010-12-10	8	30.014		2020-06-18 13:33:05.0
994	m60	m60	2011-12-06	9	19.554		2020-06-18 13:33:05.0
994	m72	m72	2012-11-14	10	18.464		2020-06-18 13:33:05.0
994	m84	m84	2013-12-03	11	24.187		2020-06-18 13:33:05.0
994	m96	m96	2014-12-10	12	28.725		2020-06-18 13:33:05.0
997	m48	m48	2011-01-05	8	21.273		2020-06-18 13:33:05.0
997	m60	m60	2012-01-19	9	31.78		2020-06-18 13:33:05.0
1004	m60	m60	2011-12-28	9	21.616		2020-06-18 13:33:05.0
1004	m72	m72	2012-11-09	10	26.11		2020-06-18 13:33:05.0
1004	m84	m84	2013-11-22	11	22.914		2020-06-18 13:33:05.0
1007	m60	m60	2011-11-02	9	29.921		2020-06-18 13:33:05.0
1010	m48	m48	2010-12-02	8	22.614		2020-06-18 13:33:05.0
1016	m48	m48	2010-11-10	8	9.028		2020-06-18 13:33:05.0
1016	m60	m60	2011-11-16	9	11.331		2020-06-18 13:33:05.0
1016	m72	m72	2012-10-31	10	11.083		2020-06-18 13:33:05.0
1016	m84	m84	2013-11-20	11	12.584		2020-06-18 13:33:05.0
1016	m96	m96	2014-11-19	12	12.125		2020-06-18 13:33:05.0
1023	m06	m06	2007-07-11	3	13.882		2020-06-18 13:33:05.0
1023	m48	m48	2011-06-08	8	7.116		2020-06-18 13:33:05.0
1023	m72	m72	2013-01-02	10	11.836		2020-06-18 13:33:05.0
1023	m84	m84	2014-01-20	11	10.081		2020-06-18 13:33:05.0
1030	m48	m48	2010-12-07	8	39.236		2020-06-18 13:33:05.0
1030	m60	m60	2011-11-14	9	21.659		2020-06-18 13:33:05.0
1030	m72	m72	2012-11-05	10	26.972		2020-06-18 13:33:05.0
1030	m84	m84	2013-11-21	11	33.395		2020-06-18 13:33:05.0
1030	m96	m96	2014-12-01	12	43.066		2020-06-18 13:33:05.0
1032	m48	m48	2010-12-06	8	20.593		2020-06-18 13:33:05.0
1032	m60	m60	2011-12-05	9	19.842		2020-06-18 13:33:05.0
1032	m72	m72	2012-12-11	10	13.141		2020-06-18 13:33:05.0
1032	m84	m84	2013-12-05	11	24.89		2020-06-18 13:33:05.0
1032	m96	m96	2014-12-03	12	25.45		2020-06-18 13:33:05.0
1034	m12	m12	2007-11-13	4	20.63		2020-06-18 13:33:05.0
1034	m48	m48	2010-11-29	8	14.079		2020-06-18 13:33:05.0
1040	m48	m48	2011-05-25	8	11.944		2020-06-18 13:33:05.0
1040	m60	m60	2012-07-23	9	14.265		2020-06-18 13:33:05.0
1043	m60	m60	2011-12-07	9	29.088		2020-06-18 13:33:05.0
1045	m12	m12	2007-11-08	4	6.1		2020-06-18 13:33:05.0
1045	m72	m72	2012-11-15	10	12.808		2020-06-18 13:33:05.0
1045	m84	m84	2014-02-03	11	5.398		2020-06-18 13:33:05.0
1045	m96	m96	2014-12-04	12	20.971		2020-06-18 13:33:05.0
1046	m48	m48	2011-02-15	8	14.761		2020-06-18 13:33:05.0
1046	m60	m60	2011-12-21	9	11.228		2020-06-18 13:33:05.0
1052	m48	m48	2010-10-26	8	12.338		2020-06-18 13:33:05.0
1052	m60	m60	2011-12-07	9	12.047		2020-06-18 13:33:05.0
1052	m72	m72	2013-01-16	10	9.109		2020-06-18 13:33:05.0
1052	m84	m84	2013-12-04	11	16.834		2020-06-18 13:33:05.0
1052	m96	m96	2015-01-14	12	17.489		2020-06-18 13:33:05.0
1057	m48	m48	2011-03-11	8	20.244		2020-06-18 13:33:05.0
1063	m48	m48	2010-11-05	8	23.957		2020-06-18 13:33:05.0
1066	m48	m48	2010-12-10	8	43.514		2020-06-18 13:33:05.0
1066	m60	m60	2011-12-19	9	65.193		2020-06-18 13:33:05.0
1066	m72	m72	2013-01-02	10	56.425		2020-06-18 13:33:05.0
1072	m48	m48	2011-09-13	8	9.223		2020-06-18 13:33:05.0
1072	m72	m72	2012-10-31	9	8.89		2020-06-18 13:33:05.0
1072	m84	m84	2013-12-09	10	3.344		2020-06-18 13:33:05.0
1072	m96	m96	2014-12-17	12	12.437		2020-06-18 13:33:05.0
1074	m48	m48	2011-06-09	8	14.54		2020-06-18 13:33:05.0
1074	m60	m60	2012-06-15	9	18.335		2020-06-18 13:33:05.0
1074	m72	m72	2013-07-29	10	23.292		2020-06-18 13:33:05.0
1074	m84	m84	2014-08-13	11	17.277		2020-06-18 13:33:05.0
1078	m48	m48	2010-12-20	8	15.685		2020-06-18 13:33:05.0
1078	m60	m60	2011-12-05	9	26.311		2020-06-18 13:33:05.0
1078	m72	m72	2012-11-28	10	20.937		2020-06-18 13:33:05.0
1078	m84	m84	2014-03-14	11	14.975		2020-06-18 13:33:05.0
1078	m96	m96	2015-03-16	12	15.825		2020-06-18 13:33:05.0
1080	m48	m48	2010-12-15	8	27.492		2020-06-18 13:33:05.0
1080	m60	m60	2011-12-05	9	34.23		2020-06-18 13:33:05.0
1097	m48	m48	2011-01-11	8	24.894		2020-06-18 13:33:05.0
1097	m60	m60	2013-01-31	10	30.129		2020-06-18 13:33:05.0
1097	m60	m60	2012-01-10	9	24.005		2020-06-18 13:33:05.0
1098	m48	m48	2010-11-10	8	17.983		2020-06-18 13:33:05.0
1098	m60	m60	2011-11-16	9	18.508		2020-06-18 13:33:05.0
1098	m72	m72	2012-12-07	10	16.59		2020-06-18 13:33:05.0
1098	m84	m84	2013-12-11	11	11.068		2020-06-18 13:33:05.0
1098	m96	m96	2014-12-10	12	19.154		2020-06-18 13:33:05.0
1106	m60	m60	2012-02-15	9	18.186		2020-06-18 13:33:05.0
1106	m72	m72	2012-12-05	10	13.311		2020-06-18 13:33:05.0
1106	m84	m84	2014-01-29	11	5.496		2020-06-18 13:33:05.0
1116	m48	m48	2010-11-12	8	22.383		2020-06-18 13:33:05.0
1116	m60	m60	2011-12-02	9	22.122		2020-06-18 13:33:05.0
1116	m72	m72	2012-11-14	10	24.44		2020-06-18 13:33:05.0
1117	m48	m48	2011-05-10	8	31.769		2020-06-18 13:33:05.0
1117	m60	m60	2012-06-26	9	39.564		2020-06-18 13:33:05.0
1117	m84	m84	2013-11-04	11	48.3		2020-06-18 13:33:05.0
1118	m60	m60	2012-02-21	9	45.884		2020-06-18 13:33:05.0
1118	m72	m72	2012-12-17	10	50.691		2020-06-18 13:33:05.0
1118	m84	m84	2013-12-11	11	30.378		2020-06-18 13:33:05.0
1118	m96	m96	2014-12-10	12	41.275		2020-06-18 13:33:05.0
1122	m36	m36	2010-01-29	7	7.813		2020-06-18 13:33:05.0
1122	m48	m48	2011-02-25	8	12.415		2020-06-18 13:33:05.0
1122	m72	m72	2013-01-18	9	10.204		2020-06-18 13:33:05.0
1122	m84	m84	2014-01-27	10	12.663		2020-06-18 13:33:05.0
1123	m48	m48	2011-09-13	8	22.708		2020-06-18 13:33:05.0
1123	m72	m72	2012-10-31	9	10.284		2020-06-18 13:33:05.0
1123	m84	m84	2013-10-30	10	32.022		2020-06-18 13:33:05.0
1123	m96	m96	2015-02-18	12	25.026		2020-06-18 13:33:05.0
1130	m48	m48	2011-03-28	8	21.689		2020-06-18 13:33:05.0
1130	m60	m60	2012-03-19	9	21.326		2020-06-18 13:33:05.0
1130	m72	m72	2013-02-06	10	11.129		2020-06-18 13:33:05.0
1131	m48	m48	2011-08-31	8	23.13		2020-06-18 13:33:05.0
1155	m48	m48	2011-01-06	8	6.294		2020-06-18 13:33:05.0
1155	m60	m60	2011-12-22	9	9.653		2020-06-18 13:33:05.0
1155	m72	m72	2012-12-20	10	12.057		2020-06-18 13:33:05.0
1155	m84	m84	2014-01-09	11	5.778		2020-06-18 13:33:05.0
1155	m96	m96	2015-01-08	12	12.958		2020-06-18 13:33:05.0
1169	m48	m48	2011-01-19	8	11.36		2020-06-18 13:33:05.0
1169	m60	m60	2012-02-06	9	13.58		2020-06-18 13:33:05.0
1169	m72	m72	2013-02-04	10	27.004		2020-06-18 13:33:05.0
1169	m84	m84	2014-01-14	11	15.423		2020-06-18 13:33:05.0
1186	m48	m48	2011-02-23	8	20.752		2020-06-18 13:33:05.0
1186	m60	m60	2012-02-16	9	5.347		2020-06-18 13:33:05.0
1186	m72	m72	2013-01-29	10	12.189		2020-06-18 13:33:05.0
1186	m84	m84	2014-02-18	11	5.733		2020-06-18 13:33:05.0
1186	m96	m96	2015-03-18	12	11.247		2020-06-18 13:33:05.0
1187	m48	m48	2011-02-07	8	24.236		2020-06-18 13:33:05.0
1187	m60	m60	2012-02-09	9	45.857		2020-06-18 13:33:05.0
1187	m72	m72	2013-02-13	10	18.298		2020-06-18 13:33:05.0
1187	m84	m84	2014-01-28	11	8.49		2020-06-18 13:33:05.0
1187	m96	m96	2015-02-02	12	29.551		2020-06-18 13:33:05.0
1190	m48	m48	2011-03-24	8	17.332		2020-06-18 13:33:05.0
1190	m84	m84	2014-02-20	11	19.213		2020-06-18 13:33:05.0
1190	m96	m96	2015-06-05	12	18.501		2020-06-18 13:33:05.0
1194	m48	m48	2011-02-22	8	20.719		2020-06-18 13:33:05.0
1195	m48	m48	2011-02-24	8	23.373		2020-06-18 13:33:05.0
1195	m60	m60	2012-03-21	9	26.816		2020-06-18 13:33:05.0
1195	m72	m72	2013-02-28	10	24.084		2020-06-18 13:33:05.0
1195	m84	m84	2014-03-28	11	10.53		2020-06-18 13:33:05.0
1202	m48	m48	2011-06-07	8	27.738		2020-06-18 13:33:05.0
1202	m60	m60	2012-06-29	9	21.303		2020-06-18 13:33:05.0
1203	m48	m48	2011-03-23	8	16.47		2020-06-18 13:33:05.0
1206	m60	m60	2012-02-16	9	15.059		2020-06-18 13:33:05.0
1206	m72	m72	2013-02-20	10	20.207		2020-06-18 13:33:05.0
1206	m84	m84	2014-01-21	11	15.093		2020-06-18 13:33:05.0
1212	m48	m48	2010-10-05	8	20.878		2020-06-18 13:33:05.0
1212	m60	m60	2012-01-30	9	15.697		2020-06-18 13:33:05.0
1212	m72	m72	2013-01-22	10	13.542		2020-06-18 13:33:05.0
1212	m84	m84	2014-01-14	11	18.486		2020-06-18 13:33:05.0
1218	m48	m48	2011-01-20	8	31.718		2020-06-18 13:33:05.0
1222	m108	m108	2016-02-08	13	22.667		2020-06-18 13:33:05.0
1222	m60	m60	2012-04-20	9	15.377		2020-06-18 13:33:05.0
1222	m72	m72	2013-03-18	10	22.88		2020-06-18 13:33:05.0
1222	m84	m84	2014-02-24	11	13.71		2020-06-18 13:33:05.0
1226	m48	m48	2011-02-09	8	34.265		2020-06-18 13:33:05.0
1232	m48	m48	2011-02-16	8	20.707		2020-06-18 13:33:05.0
1232	m60	m60	2012-01-31	9	23.927		2020-06-18 13:33:05.0
1232	m72	m72	2013-01-31	10	27.068		2020-06-18 13:33:05.0
1232	m84	m84	2014-02-27	11	27.213		2020-06-18 13:33:05.0
1242	m60	m60	2012-06-01	9	10.225		2020-06-18 13:33:05.0
1242	m72	m72	2013-06-06	10	12.258		2020-06-18 13:33:05.0
1243	m48	m48	2011-03-08	8	23.54		2020-06-18 13:33:05.0
1243	m60	m60	2012-03-08	9	25.355		2020-06-18 13:33:05.0
1243	m72	m72	2013-03-05	10	11.919		2020-06-18 13:33:05.0
1243	m84	m84	2014-03-18	11	27.91		2020-06-18 13:33:05.0
1246	m48	m48	2011-05-04	8	11.867		2020-06-18 13:33:05.0
1246	m60	m60	2012-04-23	9	13.634		2020-06-18 13:33:05.0
1246	m72	m72	2013-03-11	10	9.789		2020-06-18 13:33:05.0
1246	m84	m84	2014-03-05	11	15.541		2020-06-18 13:33:05.0
1249	m60	m60	2012-02-09	9	28.832		2020-06-18 13:33:05.0
1249	m72	m72	2013-02-13	10	3.577		2020-06-18 13:33:05.0
1249	m84	m84	2014-02-20	11	25.813		2020-06-18 13:33:05.0
1250	m48	m48	2011-03-18	8	14.255		2020-06-18 13:33:05.0
1250	m72	m72	2013-04-08	10	12.9		2020-06-18 13:33:05.0
1250	m84	m84	2014-05-22	11	42.589		2020-06-18 13:33:05.0
1255	m48	m48	2011-04-06	8	30.564		2020-06-18 13:33:05.0
1255	m60	m60	2012-03-08	9	16.374		2020-06-18 13:33:05.0
1256	m48	m48	2011-04-21	8	18.458		2020-06-18 13:33:05.0
1256	m60	m60	2012-03-19	9	21.427		2020-06-18 13:33:05.0
1256	m84	m84	2014-05-12	11	29.193		2020-06-18 13:33:05.0
1260	m48	m48	2011-03-18	8	11.631		2020-06-18 13:33:05.0
1261	m48	m48	2011-03-07	8	15.093		2020-06-18 13:33:05.0
1261	m60	m60	2012-02-21	9	16.43		2020-06-18 13:33:05.0
1261	m72	m72	2013-03-04	10	7.926		2020-06-18 13:33:05.0
1261	m84	m84	2014-03-06	11	14.704		2020-06-18 13:33:05.0
1261	m96	m96	2015-06-01	12	15.692		2020-06-18 13:33:05.0
1268	m48	m48	2011-04-25	8	22.662		2020-06-18 13:33:05.0
1268	m60	m60	2012-03-13	9	27.982		2020-06-18 13:33:05.0
1268	m72	m72	2013-03-14	10	14.897		2020-06-18 13:33:05.0
1269	m48	m48	2011-02-14	8	18.838		2020-06-18 13:33:05.0
1269	m60	m60	2012-02-13	9	16.74		2020-06-18 13:33:05.0
1269	m72	m72	2013-02-12	10	30.561		2020-06-18 13:33:05.0
1280	m48	m48	2011-05-05	8	13.929		2020-06-18 13:33:05.0
1280	m60	m60	2012-03-01	9	5.386		2020-06-18 13:33:05.0
1280	m72	m72	2013-02-21	10	12.233		2020-06-18 13:33:05.0
1280	m84	m84	2014-03-11	11	18.32		2020-06-18 13:33:05.0
1280	m96	m96	2015-04-23	12	22.375		2020-06-18 13:33:05.0
1286	m48	m48	2011-02-28	8	8.867		2020-06-18 13:33:05.0
1286	m60	m60	2012-02-21	9	11.971		2020-06-18 13:33:05.0
1286	m84	m84	2014-02-20	11	13.19		2020-06-18 13:33:05.0
1288	m48	m48	2011-04-05	8	8.557		2020-06-18 13:33:05.0
1288	m60	m60	2012-03-27	9	17.057		2020-06-18 13:33:05.0
1300	m48	m48	2011-03-25	8	20.615		2020-06-18 13:33:05.0
1300	m60	m60	2012-03-30	9	17.294		2020-06-18 13:33:05.0
1300	m72	m72	2013-03-20	10	23.635		2020-06-18 13:33:05.0
1300	m84	m84	2014-03-28	11	28.367		2020-06-18 13:33:05.0
1300	m96	m96	2015-04-08	12	29.493		2020-06-18 13:33:05.0
1318	m12	m12	2008-04-24	4	10.311		2020-06-18 13:33:05.0
1318	m48	m48	2011-04-07	8	12.261		2020-06-18 13:33:05.0
1318	m72	m72	2013-03-14	10	16.61		2020-06-18 13:33:05.0
1318	m84	m84	2014-07-10	11	11.966		2020-06-18 13:33:05.0
1326	m60	m60	2012-06-07	9	35.498		2020-06-18 13:33:05.0
1326	m72	m72	2013-03-19	10	17.438		2020-06-18 13:33:05.0
1326	nv	nv	2011-03-02	8	27.622		2020-06-18 13:33:05.0
1331	m48	m48	2011-08-29	8	25.026		2020-06-18 13:33:05.0
1346	m48	m48	2011-04-12	8	39.518		2020-06-18 13:33:05.0
1346	m72	m72	2013-04-17	10	15.76		2020-06-18 13:33:05.0
1346	m84	m84	2014-04-02	11	12.086		2020-06-18 13:33:05.0
1346	m96	m96	2015-03-31	12	20.53		2020-06-18 13:33:05.0
1351	m48	m48	2011-04-12	8	13.165		2020-06-18 13:33:05.0
1351	m60	m60	2012-04-19	9	30.502		2020-06-18 13:33:05.0
1352	m48	m48	2011-04-05	8	43.679		2020-06-18 13:33:05.0
1352	m72	m72	2013-03-22	10	24.033		2020-06-18 13:33:05.0
1352	m84	m84	2014-03-10	11	41.44		2020-06-18 13:33:05.0
1352	m96	m96	2015-04-10	12	40.592		2020-06-18 13:33:05.0
1378	m48	m48	2011-06-03	8	6.374		2020-06-18 13:33:05.0
1378	m60	m60	2012-05-07	9	14.902		2020-06-18 13:33:05.0
1378	m84	m84	2014-06-26	11	20.633		2020-06-18 13:33:05.0
1380	m48	m48	2011-04-05	8	37.999		2020-06-18 13:33:05.0
1387	m48	m48	2011-03-03	8	45.605		2020-06-18 13:33:05.0
1387	m60	m60	2012-02-23	9	46.174		2020-06-18 13:33:05.0
1406	m48	m48	2011-12-02	9	5.531		2020-06-18 13:33:05.0
1406	m72	m72	2013-12-10	11	22.509		2020-06-18 13:33:05.0
1407	m36	m36	2010-10-05	7	15.231		2020-06-18 13:33:05.0
1407	m48	m48	2011-12-21	9	15.56		2020-06-18 13:33:05.0
1407	m60	m60	2013-02-12	10	30.04		2020-06-18 13:33:05.0
1407	m72	m72	2014-01-07	11	23.663		2020-06-18 13:33:05.0
1408	m36	m36	2010-10-14	7	18.077		2020-06-18 13:33:05.0
1408	m72	m72	2013-08-20	11	17.771		2020-06-18 13:33:05.0
1408	m84	m84	2014-09-16	12	18.427		2020-06-18 13:33:05.0
1414	m36	m36	2010-08-25	7	4.067		2020-06-18 13:33:05.0
1414	m48	m48	2011-09-19	8	2.771		2020-06-18 13:33:05.0
1414	m60	m60	2012-09-05	9	1.176		2020-06-18 13:33:05.0
1414	m72	m72	2013-08-28	10	3.574		2020-06-18 13:33:05.0
1414	m84	m84	2014-08-26	11	3.173		2020-06-18 13:33:05.0
1417	m12	m12	2008-07-24	4	47.436		2020-06-18 13:33:05.0
1417	m36	m36	2010-09-03	7	49.01		2020-06-18 13:33:05.0
1418	m48	m48	2011-08-11	8	24.917		2020-06-18 13:33:05.0
1418	m60	m60	2012-08-09	9	30.361		2020-06-18 13:33:05.0
1418	m72	m72	2013-07-29	10	11.834		2020-06-18 13:33:05.0
1418	m84	m84	2014-09-02	11	19.265		2020-06-18 13:33:05.0
1419	m36	m36	2010-08-17	7	20.368		2020-06-18 13:33:05.0
1419	m48	m48	2011-08-24	8	18.768		2020-06-18 13:33:05.0
1425	m48	m48	2011-08-02	8	30.078		2020-06-18 13:33:05.0
1427	m36	m36	2010-08-19	7	7.873		2020-06-18 13:33:05.0
1427	m48	m48	2011-08-19	8	8.847		2020-06-18 13:33:05.0
1427	m60	m60	2012-08-15	9	9.417		2020-06-18 13:33:05.0
1427	m72	m72	2013-08-19	10	8.034		2020-06-18 13:33:05.0
1427	m84	m84	2014-08-18	11	9.125		2020-06-18 13:33:05.0
2002	bl	bl	2010-07-07	2	6.777		2020-06-18 13:33:05.0
2002	m12	m12	2011-04-08	4	3.993		2020-06-18 13:33:05.0
2002	m24	m24	2012-06-13	6	2.773		2020-06-18 13:33:05.0
2002	m36	m36	2013-06-25	7	7.273		2020-06-18 13:33:05.0
2002	m48	m48	2014-06-10	8	4.011		2020-06-18 13:33:05.0
2003	bl	bl	2010-07-28	2	10.493		2020-06-18 13:33:05.0
2007	bl	bl	2010-07-15	2	37.897		2020-06-18 13:33:05.0
2007	m12	m12	2011-03-24	4	42.41		2020-06-18 13:33:05.0
2007	m12	m12	2011-03-24	4	27.233		2020-06-18 13:33:05.0
2007	m36	m36	2013-07-24	7	46.939		2020-06-18 13:33:05.0
2007	m48	m48	2014-07-17	8	38.27		2020-06-18 13:33:05.0
2010	bl	bl	2010-07-08	2	23.263		2020-06-18 13:33:05.0
2010	m12	m12	2011-07-07	4	13.851		2020-06-18 13:33:05.0
2010	m24	m24	2012-07-09	6	11.941		2020-06-18 13:33:05.0
2010	m36	m36	2013-07-18	7	13.839		2020-06-18 13:33:05.0
2011	bl	bl	2010-07-21	2	6.296		2020-06-18 13:33:05.0
2018	bl	bl	2010-07-22	2	10.252		2020-06-18 13:33:05.0
2018	m12	m12	2011-06-27	4	12.988		2020-06-18 13:33:05.0
2018	m24	m24	2012-06-20	6	10.785		2020-06-18 13:33:05.0
2018	m36	m36	2013-07-03	7	14.32		2020-06-18 13:33:05.0
2022	bl	bl	2010-08-12	2	16.576		2020-06-18 13:33:05.0
2022	m12	m12	2011-07-14	4	17.542		2020-06-18 13:33:05.0
2022	m24	m24	2012-08-14	6	10.899		2020-06-18 13:33:05.0
2022	m36	m36	2013-07-25	7	10.076		2020-06-18 13:33:05.0
2026	bl	bl	2010-08-16	2	7.726		2020-06-18 13:33:05.0
2026	m12	m12	2011-08-04	4	13.545		2020-06-18 13:33:05.0
2027	bl	bl	2010-08-26	2	6.691		2020-06-18 13:33:05.0
2027	m12	m12	2011-08-19	4	5.858		2020-06-18 13:33:05.0
2027	m24	m24	2012-08-09	6	1.151		2020-06-18 13:33:05.0
2031	bl	bl	2010-09-01	2	16.754		2020-06-18 13:33:05.0
2031	m12	m12	2011-07-19	4	20.083		2020-06-18 13:33:05.0
2031	m24	m24	2012-07-23	6	22.474		2020-06-18 13:33:05.0
2031	m36	m36	2013-07-22	7	23.195		2020-06-18 13:33:05.0
2031	m48	m48	2014-08-26	8	24.305		2020-06-18 13:33:05.0
2036	bl	bl	2010-09-30	2	10.646		2020-06-18 13:33:05.0
2036	m12	m12	2011-10-27	4	9.594		2020-06-18 13:33:05.0
2036	m24	m24	2012-09-19	6	3.111		2020-06-18 13:33:05.0
2036	m36	m36	2013-10-01	7	12.375		2020-06-18 13:33:05.0
2036	m48	m48	2014-10-23	8	10.018		2020-06-18 13:33:05.0
2037	bl	bl	2010-09-01	2	14.537		2020-06-18 13:33:05.0
2037	m12	m12	2011-08-19	4	20.977		2020-06-18 13:33:05.0
2037	m24	m24	2012-08-16	6	20.301		2020-06-18 13:33:05.0
2037	m24	m24	2012-08-16	6	18.149		2020-06-18 13:33:05.0
2037	m48	m48	2014-09-02	7	17.296		2020-06-18 13:33:05.0
2042	bl	bl	2010-08-27	2	11.877		2020-06-18 13:33:05.0
2042	m12	m12	2011-09-07	4	17.298		2020-06-18 13:33:05.0
2042	m24	m24	2012-08-21	6	14.886		2020-06-18 13:33:05.0
2043	bl	bl	2010-09-07	2	7.391		2020-06-18 13:33:05.0
2043	m12	m12	2011-09-13	4	25.987		2020-06-18 13:33:05.0
2045	bl	bl	2010-10-15	2	16.382		2020-06-18 13:33:05.0
2045	m12	m12	2011-10-21	4	15.936		2020-06-18 13:33:05.0
2045	m24	m24	2012-10-09	6	21.246		2020-06-18 13:33:05.0
2045	m36	m36	2013-10-29	7	14.892		2020-06-18 13:33:05.0
2045	m48	m48	2014-10-14	8	30.232		2020-06-18 13:33:05.0
2047	bl	bl	2010-09-03	2	28.406		2020-06-18 13:33:05.0
2047	m12	m12	2011-08-30	4	23.965		2020-06-18 13:33:05.0
2047	m24	m24	2012-08-28	6	23.333		2020-06-18 13:33:05.0
2047	m36	m36	2013-09-03	7	17.758		2020-06-18 13:33:05.0
2052	bl	bl	2010-10-12	2	17.91		2020-06-18 13:33:05.0
2052	m12	m12	2011-08-29	4	17.842		2020-06-18 13:33:05.0
2052	m24	m24	2012-09-10	6	18.682		2020-06-18 13:33:05.0
2052	m36	m36	2013-09-24	7	18.744		2020-06-18 13:33:05.0
2052	m36	m36	2013-09-24	7	2.692		2020-06-18 13:33:05.0
2055	bl	bl	2010-09-15	2	14.814		2020-06-18 13:33:05.0
2055	m24	m24	2012-09-12	6	22.491		2020-06-18 13:33:05.0
2055	m36	m36	2013-09-20	7	21.903		2020-06-18 13:33:05.0
2055	m48	m48	2014-10-14	8	21.521		2020-06-18 13:33:05.0
2057	bl	bl	2010-11-16	2	9.849		2020-06-18 13:33:05.0
2058	bl	bl	2010-09-21	2	23.144		2020-06-18 13:33:05.0
2058	m12	m12	2011-11-01	4	19.611		2020-06-18 13:33:05.0
2060	bl	bl	2010-10-21	2	25.241		2020-06-18 13:33:05.0
2060	m12	m12	2011-10-12	4	15.76		2020-06-18 13:33:05.0
2060	m24	m24	2012-11-27	6	17.251		2020-06-18 13:33:05.0
2060	m36	m36	2013-10-09	7	15.819		2020-06-18 13:33:05.0
2060	m48	m48	2014-10-23	8	15.657		2020-06-18 13:33:05.0
2061	bl	bl	2010-09-17	2	4.468		2020-06-18 13:33:05.0
2061	m12	m12	2011-10-25	4	8.394		2020-06-18 13:33:05.0
2061	m24	m24	2012-10-24	6	6.404		2020-06-18 13:33:05.0
2061	m36	m36	2013-09-19	7	9.426		2020-06-18 13:33:05.0
2063	bl	bl	2010-10-22	2	21.237		2020-06-18 13:33:05.0
2063	m12	m12	2011-10-31	4	18.254		2020-06-18 13:33:05.0
2063	m24	m24	2012-10-15	6	27.108		2020-06-18 13:33:05.0
2063	m24	m24	2012-10-15	6	22.337		2020-06-18 13:33:05.0
2063	m48	m48	2014-11-20	7	33.901		2020-06-18 13:33:05.0
2068	bl	bl	2010-10-05	2	12.986		2020-06-18 13:33:05.0
2068	m12	m12	2011-10-11	4	17.49		2020-06-18 13:33:05.0
2068	m24	m24	2012-10-18	6	14.531		2020-06-18 13:33:05.0
2068	m36	m36	2013-10-24	7	18.578		2020-06-18 13:33:05.0
2068	m48	m48	2014-11-13	8	26.902		2020-06-18 13:33:05.0
2070	bl	bl	2010-10-04	2	10.178		2020-06-18 13:33:05.0
2072	bl	bl	2010-09-28	2	37.363		2020-06-18 13:33:05.0
2072	m12	m12	2011-09-21	4	27.814		2020-06-18 13:33:05.0
2072	m24	m24	2012-09-18	6	24.116		2020-06-18 13:33:05.0
2072	m36	m36	2013-09-17	7	40.459		2020-06-18 13:33:05.0
2072	m36	m36	2013-09-17	7	43.69		2020-06-18 13:33:05.0
2073	bl	bl	2010-09-21	2	2.369		2020-06-18 13:33:05.0
2073	m12	m12	2011-09-29	4	15.421		2020-06-18 13:33:05.0
2073	m24	m24	2012-09-18	6	12.601		2020-06-18 13:33:05.0
2073	m36	m36	2013-10-03	7	12.689		2020-06-18 13:33:05.0
2073	m48	m48	2014-10-07	8	12.35		2020-06-18 13:33:05.0
2074	bl	bl	2010-12-10	2	11.007		2020-06-18 13:33:05.0
2074	m12	m12	2011-12-08	4	15.569		2020-06-18 13:33:05.0
2074	m24	m24	2012-11-28	6	10.522		2020-06-18 13:33:05.0
2074	m36	m36	2013-12-03	7	14.576		2020-06-18 13:33:05.0
2074	m36	m36	2013-12-03	7	12.567		2020-06-18 13:33:05.0
2077	bl	bl	2010-10-28	2	14.215		2020-06-18 13:33:05.0
2077	m12	m12	2011-10-06	4	20.392		2020-06-18 13:33:05.0
2077	m24	m24	2012-10-23	6	14.19		2020-06-18 13:33:05.0
2077	m36	m36	2013-10-16	7	17.279		2020-06-18 13:33:05.0
2077	m48	m48	2014-10-21	8	17.02		2020-06-18 13:33:05.0
2079	bl	bl	2010-10-01	2	22.938		2020-06-18 13:33:05.0
2079	m12	m12	2011-10-11	4	12.395		2020-06-18 13:33:05.0
2079	m24	m24	2012-10-02	6	23.62		2020-06-18 13:33:05.0
2079	m36	m36	2013-10-07	7	31.039		2020-06-18 13:33:05.0
2079	m48	m48	2014-10-20	8	14.084		2020-06-18 13:33:05.0
2083	bl	bl	2010-10-06	2	13.939		2020-06-18 13:33:05.0
2083	m12	m12	2011-09-27	4	15.366		2020-06-18 13:33:05.0
2083	m24	m24	2012-09-11	6	15.715		2020-06-18 13:33:05.0
2083	m24	m24	2012-09-11	6	13.678		2020-06-18 13:33:05.0
2083	m36	m36	2013-09-16	7	14.022		2020-06-18 13:33:05.0
2083	m36	m36	2013-09-16	7	18.868		2020-06-18 13:33:05.0
2087	bl	bl	2010-11-08	2	20.537		2020-06-18 13:33:05.0
2087	m12	m12	2011-11-16	4	23.223		2020-06-18 13:33:05.0
2087	m24	m24	2012-11-02	6	22.928		2020-06-18 13:33:05.0
2087	m48	m48	2014-10-23	8	34.235		2020-06-18 13:33:05.0
2093	bl	bl	2010-11-04	2	10.229		2020-06-18 13:33:05.0
2093	m12	m12	2011-11-17	4	9.993		2020-06-18 13:33:05.0
2093	m24	m24	2012-10-11	6	8.382		2020-06-18 13:33:05.0
2093	m36	m36	2013-10-22	7	12.083		2020-06-18 13:33:05.0
2093	m36	m36	2013-10-22	7	13.497		2020-06-18 13:33:05.0
2099	bl	bl	2010-10-19	2	11.842		2020-06-18 13:33:05.0
2099	m12	m12	2011-10-31	4	9.68		2020-06-18 13:33:05.0
2099	m24	m24	2012-12-03	6	14.515		2020-06-18 13:33:05.0
2100	bl	bl	2010-10-26	2	26.93		2020-06-18 13:33:05.0
2100	m12	m12	2011-10-10	4	23.512		2020-06-18 13:33:05.0
2100	m24	m24	2012-10-15	6	17.775		2020-06-18 13:33:05.0
2100	m36	m36	2013-10-15	7	25.063		2020-06-18 13:33:05.0
2106	bl	bl	2010-10-20	2	40.316		2020-06-18 13:33:05.0
2106	m12	m12	2011-11-08	4	32.867		2020-06-18 13:33:05.0
2106	m36	m36	2013-10-21	7	37.109		2020-06-18 13:33:05.0
2109	bl	bl	2010-10-26	2	18.035		2020-06-18 13:33:05.0
2109	m12	m12	2011-10-27	4	21.632		2020-06-18 13:33:05.0
2109	m24	m24	2012-11-06	6	19.548		2020-06-18 13:33:05.0
2109	m36	m36	2013-10-24	7	23.822		2020-06-18 13:33:05.0
2109	m36	m36	2013-10-24	7	23.346		2020-06-18 13:33:05.0
2116	bl	bl	2010-11-10	2	10.006		2020-06-18 13:33:05.0
2116	m12	m12	2011-11-16	4	8.103		2020-06-18 13:33:05.0
2116	m24	m24	2012-11-26	6	6.062		2020-06-18 13:33:05.0
2116	m24	m24	2012-11-26	6	8.394		2020-06-18 13:33:05.0
2116	m36	m36	2013-11-06	7	9.152		2020-06-18 13:33:05.0
2116	m36	m36	2013-11-06	7	9.369		2020-06-18 13:33:05.0
2119	bl	bl	2010-10-26	2	6.264		2020-06-18 13:33:05.0
2119	m12	m12	2011-10-24	4	4.072		2020-06-18 13:33:05.0
2119	m24	m24	2012-10-24	6	2.068		2020-06-18 13:33:05.0
2119	m36	m36	2013-10-24	7	2.845		2020-06-18 13:33:05.0
2121	bl	bl	2010-11-03	2	10.255		2020-06-18 13:33:05.0
2121	m12	m12	2011-11-09	4	11.52		2020-06-18 13:33:05.0
2121	m24	m24	2012-11-08	6	17.29		2020-06-18 13:33:05.0
2121	m36	m36	2013-11-14	7	16.613		2020-06-18 13:33:05.0
2123	bl	bl	2010-11-09	2	1.564		2020-06-18 13:33:05.0
2123	m12	m12	2011-11-15	4	2.174		2020-06-18 13:33:05.0
2123	m24	m24	2012-11-06	6	5.419		2020-06-18 13:33:05.0
2123	m36	m36	2013-11-20	7	6.942		2020-06-18 13:33:05.0
2123	m48	m48	2014-10-29	8	11.487		2020-06-18 13:33:05.0
2124	bl	bl	2010-11-16	2	19.138		2020-06-18 13:33:05.0
2124	m12	m12	2011-11-07	4	16.661		2020-06-18 13:33:05.0
2124	m36	m36	2013-11-12	7	20.556		2020-06-18 13:33:05.0
2125	bl	bl	2010-11-11	2	14.192		2020-06-18 13:33:05.0
2125	m12	m12	2011-10-24	4	16.793		2020-06-18 13:33:05.0
2125	m24	m24	2012-10-24	6	14.108		2020-06-18 13:33:05.0
2125	m36	m36	2013-10-24	7	19.336		2020-06-18 13:33:05.0
2130	bl	bl	2011-01-12	2	13.543		2020-06-18 13:33:05.0
2130	m12	m12	2012-01-18	4	8.542		2020-06-18 13:33:05.0
2130	m36	m36	2014-01-15	7	10.355		2020-06-18 13:33:05.0
2130	m48	m48	2015-01-29	9	12.475		2020-06-18 13:33:05.0
2133	bl	bl	2010-12-06	2	20.773		2020-06-18 13:33:05.0
2133	m12	m12	2012-01-24	4	9.966		2020-06-18 13:33:05.0
2133	m24	m24	2013-01-14	6	13.104		2020-06-18 13:33:05.0
2133	m36	m36	2013-12-18	7	8.274		2020-06-18 13:33:05.0
2133	m36	m36	2013-12-18	7	7.789		2020-06-18 13:33:05.0
2138	bl	bl	2010-12-10	2	19.505		2020-06-18 13:33:05.0
2142	bl	bl	2010-11-19	2	23.504		2020-06-18 13:33:05.0
2142	m12	m12	2011-11-02	4	25.408		2020-06-18 13:33:05.0
2142	m24	m24	2012-11-07	6	38.727		2020-06-18 13:33:05.0
2146	bl	bl	2010-11-17	2	32.874		2020-06-18 13:33:05.0
2146	m12	m12	2011-11-30	4	69.362		2020-06-18 13:33:05.0
2146	m24	m24	2012-11-28	6	28.348		2020-06-18 13:33:05.0
2146	m36	m36	2013-11-04	7	23.202		2020-06-18 13:33:05.0
2146	m48	m48	2014-10-03	8	30.873		2020-06-18 13:33:05.0
2148	bl	bl	2010-11-17	2	13.299		2020-06-18 13:33:05.0
2148	m24	m24	2013-01-29	6	12.304		2020-06-18 13:33:05.0
2148	m36	m36	2013-12-16	7	5.067		2020-06-18 13:33:05.0
2150	bl	bl	2010-12-08	2	26.428		2020-06-18 13:33:05.0
2150	m12	m12	2012-02-01	4	22.356		2020-06-18 13:33:05.0
2151	bl	bl	2011-01-20	2	6.894		2020-06-18 13:33:05.0
2151	m12	m12	2012-01-11	4	7.843		2020-06-18 13:33:05.0
2151	m24	m24	2013-02-06	6	17.875		2020-06-18 13:33:05.0
2153	bl	bl	2011-02-25	2	15.034		2020-06-18 13:33:05.0
2153	m12	m12	2012-02-22	4	19.601		2020-06-18 13:33:05.0
2153	m24	m24	2013-04-03	6	15.596		2020-06-18 13:33:05.0
2153	m36	m36	2014-03-03	7	15.542		2020-06-18 13:33:05.0
2155	bl	bl	2010-12-16	2	16.26		2020-06-18 13:33:05.0
2155	m12	m12	2011-12-14	4	17.728		2020-06-18 13:33:05.0
2155	m24	m24	2012-12-10	6	17.116		2020-06-18 13:33:05.0
2155	m36	m36	2013-12-03	7	19.914		2020-06-18 13:33:05.0
2155	m36	m36	2013-12-03	7	17.215		2020-06-18 13:33:05.0
2164	bl	bl	2010-12-14	2	7.978		2020-06-18 13:33:05.0
2164	m12	m12	2011-12-05	4	13.859		2020-06-18 13:33:05.0
2164	m24	m24	2012-12-13	6	14.431		2020-06-18 13:33:05.0
2164	m36	m36	2013-12-02	7	13.268		2020-06-18 13:33:05.0
2164	m48	m48	2015-02-10	8	5.023		2020-06-18 13:33:05.0
2167	bl	bl	2011-01-19	2	24.073		2020-06-18 13:33:05.0
2167	m12	m12	2012-02-28	4	12.89		2020-06-18 13:33:05.0
2167	m24	m24	2013-03-22	6	17.291		2020-06-18 13:33:05.0
2167	m36	m36	2013-12-20	7	10.285		2020-06-18 13:33:05.0
2167	m48	m48	2014-12-17	8	12.239		2020-06-18 13:33:05.0
2168	bl	bl	2010-11-29	2	7.278		2020-06-18 13:33:05.0
2168	m12	m12	2011-12-15	4	6.202		2020-06-18 13:33:05.0
2168	m36	m36	2013-10-01	7	4.666		2020-06-18 13:33:05.0
2171	bl	bl	2010-12-14	2	9.261		2020-06-18 13:33:05.0
2171	m12	m12	2011-12-20	4	10.651		2020-06-18 13:33:05.0
2180	m12	m12	2012-01-27	4	10.096		2020-06-18 13:33:05.0
2180	m24	m24	2013-01-02	6	11.391		2020-06-18 13:33:05.0
2180	m36	m36	2014-01-07	7	11.338		2020-06-18 13:33:05.0
2180	m36	m36	2014-01-07	7	12.098		2020-06-18 13:33:05.0
2182	bl	bl	2011-07-20	2	8.658		2020-06-18 13:33:05.0
2182	m12	m12	2012-08-06	4	3.792		2020-06-18 13:33:05.0
2182	m24	m24	2013-12-06	6	9.82		2020-06-18 13:33:05.0
2182	m48	m48	2015-03-02	7	9.306		2020-06-18 13:33:05.0
2183	m12	m12	2011-11-18	4	2.515		2020-06-18 13:33:05.0
2183	m24	m24	2012-12-14	6	7.017		2020-06-18 13:33:05.0
2183	m36	m36	2013-12-11	7	4.285		2020-06-18 13:33:05.0
2183	m48	m48	2014-12-08	8	12.204		2020-06-18 13:33:05.0
2184	bl	bl	2010-12-07	2	21.748		2020-06-18 13:33:05.0
2184	m12	m12	2011-12-12	4	20.595		2020-06-18 13:33:05.0
2185	bl	bl	2011-01-04	2	11.515		2020-06-18 13:33:05.0
2185	m12	m12	2012-01-09	4	14.208		2020-06-18 13:33:05.0
2185	m24	m24	2013-02-04	6	11.292		2020-06-18 13:33:05.0
2185	m36	m36	2014-01-29	7	14.708		2020-06-18 13:33:05.0
2185	m48	m48	2015-02-23	8	13.003		2020-06-18 13:33:05.0
2187	bl	bl	2010-11-29	2	18.172		2020-06-18 13:33:05.0
2187	m12	m12	2011-12-13	4	22.407		2020-06-18 13:33:05.0
2187	m24	m24	2012-12-12	6	40.879		2020-06-18 13:33:05.0
2187	m48	m48	2015-01-15	8	24.154		2020-06-18 13:33:05.0
2190	bl	bl	2011-02-23	2	16.504		2020-06-18 13:33:05.0
2190	m12	m12	2012-02-27	4	17.295		2020-06-18 13:33:05.0
2190	m24	m24	2013-03-27	6	18.741		2020-06-18 13:33:05.0
2191	bl	bl	2011-03-18	2	14.38		2020-06-18 13:33:05.0
2191	m12	m12	2012-03-09	4	8.43		2020-06-18 13:33:05.0
2191	m24	m24	2013-04-05	6	11.709		2020-06-18 13:33:05.0
2191	m36	m36	2014-04-21	7	10.247		2020-06-18 13:33:05.0
2191	m36	m36	2014-04-21	7	8.641		2020-06-18 13:33:05.0
2193	m12	m12	2012-05-07	4	10.072		2020-06-18 13:33:05.0
2194	bl	bl	2010-12-07	2	56.269		2020-06-18 13:33:05.0
2194	nv	nv	2012-03-15	4	39.233		2020-06-18 13:33:05.0
2195	bl	bl	2010-12-13	2	27.849		2020-06-18 13:33:05.0
2195	m12	m12	2011-12-13	4	27.603		2020-06-18 13:33:05.0
2195	m24	m24	2012-12-06	6	36.241		2020-06-18 13:33:05.0
2195	m36	m36	2013-12-05	7	35.176		2020-06-18 13:33:05.0
2195	m48	m48	2014-12-16	8	33.154		2020-06-18 13:33:05.0
2196	bl	bl	2010-12-08	2	21.355		2020-06-18 13:33:05.0
2196	m12	m12	2011-12-07	4	12.109		2020-06-18 13:33:05.0
2196	m24	m24	2012-11-29	6	12.326		2020-06-18 13:33:05.0
2196	m36	m36	2013-12-04	7	17.692		2020-06-18 13:33:05.0
2196	m48	m48	2014-12-03	8	21.034		2020-06-18 13:33:05.0
2199	bl	bl	2010-12-06	2	7.066		2020-06-18 13:33:05.0
2200	bl	bl	2010-12-15	2	19.126		2020-06-18 13:33:05.0
2200	m12	m12	2012-01-19	4	15.39		2020-06-18 13:33:05.0
2200	m24	m24	2013-03-07	6	13.463		2020-06-18 13:33:05.0
2200	m36	m36	2014-02-19	7	16.604		2020-06-18 13:33:05.0
2200	m48	m48	2015-02-05	8	68.341		2020-06-18 13:33:05.0
2201	bl	bl	2011-02-03	2	6.386		2020-06-18 13:33:05.0
2201	m12	m12	2012-01-19	4	9.579		2020-06-18 13:33:05.0
2201	m24	m24	2013-01-15	6	6.519		2020-06-18 13:33:05.0
2201	m36	m36	2014-02-04	7	22.309		2020-06-18 13:33:05.0
2201	m48	m48	2015-02-03	8	9.774		2020-06-18 13:33:05.0
2205	bl	bl	2010-12-14	2	15.995		2020-06-18 13:33:05.0
2205	m12	m12	2011-12-15	9	18.112		2020-06-18 13:33:05.0
2205	m24	m24	2012-12-13	6	16.644		2020-06-18 13:33:05.0
2208	bl	bl	2010-12-08	2	5.668		2020-06-18 13:33:05.0
2208	m12	m12	2012-01-04	4	10.502		2020-06-18 13:33:05.0
2208	m24	m24	2013-01-09	6	4.23		2020-06-18 13:33:05.0
2208	m36	m36	2013-12-18	7	9.565		2020-06-18 13:33:05.0
2208	m48	m48	2014-12-01	8	13.223		2020-06-18 13:33:05.0
2210	bl	bl	2011-02-15	2	11.902		2020-06-18 13:33:05.0
2210	m12	m12	2012-02-15	4	17.33		2020-06-18 13:33:05.0
2210	m36	m36	2014-04-30	7	24.097		2020-06-18 13:33:05.0
2210	m36	m36	2014-04-30	7	21.488		2020-06-18 13:33:05.0
2213	bl	bl	2010-12-14	2	13.9		2020-06-18 13:33:05.0
2213	m12	m12	2011-12-07	4	19.535		2020-06-18 13:33:05.0
2213	m24	m24	2012-12-19	6	10.075		2020-06-18 13:33:05.0
2213	m36	m36	2013-12-09	7	23.514		2020-06-18 13:33:05.0
2213	m48	m48	2014-12-12	8	23.94		2020-06-18 13:33:05.0
2216	bl	bl	2011-03-10	2	17.062		2020-06-18 13:33:05.0
2216	m12	m12	2012-03-08	4	20.444		2020-06-18 13:33:05.0
2216	m24	m24	2013-04-02	6	27.118		2020-06-18 13:33:05.0
2216	m36	m36	2014-03-19	7	23.916		2020-06-18 13:33:05.0
2216	m48	m48	2015-03-10	8	29.811		2020-06-18 13:33:05.0
2219	m12	m12	2011-12-05	4	38.236		2020-06-18 13:33:05.0
2219	m24	m24	2012-12-07	6	16.82		2020-06-18 13:33:05.0
2219	m36	m36	2013-12-09	7	20.838		2020-06-18 13:33:05.0
2219	m48	m48	2015-01-07	8	19.138		2020-06-18 13:33:05.0
2220	bl	bl	2011-01-26	2	8.012		2020-06-18 13:33:05.0
2220	m12	m12	2012-01-20	4	13.33		2020-06-18 13:33:05.0
2220	m24	m24	2013-02-07	6	17.694		2020-06-18 13:33:05.0
2220	m36	m36	2014-01-29	7	4.132		2020-06-18 13:33:05.0
2220	m48	m48	2015-01-27	8	16.052		2020-06-18 13:33:06.0
2225	bl	bl	2011-03-23	2	30.336		2020-06-18 13:33:06.0
2225	m12	m12	2012-03-12	4	13.489		2020-06-18 13:33:06.0
2225	m24	m24	2013-04-30	6	19.385		2020-06-18 13:33:06.0
2225	m36	m36	2014-04-10	7	19.852		2020-06-18 13:33:06.0
2225	m48	m48	2015-04-08	8	17.189		2020-06-18 13:33:06.0
2233	bl	bl	2010-12-30	2	7.19		2020-06-18 13:33:06.0
2233	m12	m12	2012-01-05	4	7.525		2020-06-18 13:33:06.0
2233	m24	m24	2013-01-17	6	11.363		2020-06-18 13:33:06.0
2233	m36	m36	2014-03-05	7	9.168		2020-06-18 13:33:06.0
2233	m48	m48	2015-02-17	8	18.515		2020-06-18 13:33:06.0
2234	bl	bl	2010-12-10	2	7.371		2020-06-18 13:33:06.0
2234	m12	m12	2011-12-19	4	8.847		2020-06-18 13:33:06.0
2234	m24	m24	2012-12-19	6	11.377		2020-06-18 13:33:06.0
2234	m36	m36	2013-12-18	7	11.033		2020-06-18 13:33:06.0
2234	m48	m48	2014-12-09	8	11.929		2020-06-18 13:33:06.0
2237	bl	bl	2011-01-26	2	8.262		2020-06-18 13:33:06.0
2238	bl	bl	2011-01-20	2	14.512		2020-06-18 13:33:06.0
2238	m12	m12	2012-01-18	4	22.713		2020-06-18 13:33:06.0
2238	m24	m24	2013-01-30	6	12.904		2020-06-18 13:33:06.0
2238	m36	m36	2014-01-29	7	14.082		2020-06-18 13:33:06.0
2238	m48	m48	2015-03-16	8	20.173		2020-06-18 13:33:06.0
2239	bl	bl	2010-12-10	2	6.87		2020-06-18 13:33:06.0
2239	m12	m12	2011-12-06	4	8.714		2020-06-18 13:33:06.0
2239	m24	m24	2012-11-16	6	10.203		2020-06-18 13:33:06.0
2239	m36	m36	2013-11-25	7	13.311		2020-06-18 13:33:06.0
2239	m48	m48	2014-11-18	8	6.988		2020-06-18 13:33:06.0
2240	bl	bl	2011-01-06	2	17.453		2020-06-18 13:33:06.0
2240	m12	m12	2012-03-01	4	16.13		2020-06-18 13:33:06.0
2245	m12	m12	2012-01-12	4	14.072		2020-06-18 13:33:06.0
2245	m24	m24	2013-01-21	6	17.874		2020-06-18 13:33:06.0
2245	m36	m36	2014-01-13	7	15.816		2020-06-18 13:33:06.0
2245	m48	m48	2015-01-15	8	15.185		2020-06-18 13:33:06.0
2247	bl	bl	2011-02-01	2	13.604		2020-06-18 13:33:06.0
2247	m12	m12	2012-04-26	4	27.681		2020-06-18 13:33:06.0
2247	m24	m24	2013-10-30	6	15.622		2020-06-18 13:33:06.0
2248	bl	bl	2011-01-18	2	23.231		2020-06-18 13:33:06.0
2248	m12	m12	2012-03-20	4	14.203		2020-06-18 13:33:06.0
2248	m24	m24	2013-02-05	6	20.894		2020-06-18 13:33:06.0
2249	bl	bl	2011-01-04	2	10.222		2020-06-18 13:33:06.0
2249	m12	m12	2011-12-30	4	11.378		2020-06-18 13:33:06.0
2249	m24	m24	2013-01-07	6	18.448		2020-06-18 13:33:06.0
2249	m36	m36	2014-01-03	7	3.563		2020-06-18 13:33:06.0
2249	m48	m48	2015-01-12	8	7.909		2020-06-18 13:33:06.0
2263	bl	bl	2011-02-08	2	11.82		2020-06-18 13:33:06.0
2263	m12	m12	2012-02-24	4	7.633		2020-06-18 13:33:06.0
2263	m24	m24	2013-03-08	6	17.413		2020-06-18 13:33:06.0
2263	m36	m36	2014-02-07	7	14.181		2020-06-18 13:33:06.0
2263	m48	m48	2015-02-06	8	9.122		2020-06-18 13:33:06.0
2264	bl	bl	2011-03-30	2	67.556		2020-06-18 13:33:06.0
2264	m12	m12	2012-02-28	4	13.064		2020-06-18 13:33:06.0
2264	m24	m24	2013-04-11	6	15.822		2020-06-18 13:33:06.0
2264	m36	m36	2014-03-06	7	15.346		2020-06-18 13:33:06.0
2264	m48	m48	2015-02-27	8	15.424		2020-06-18 13:33:06.0
2274	bl	bl	2011-02-09	2	20.994		2020-06-18 13:33:06.0
2274	m12	m12	2012-02-15	4	30.875		2020-06-18 13:33:06.0
2274	m24	m24	2013-02-12	6	13.147		2020-06-18 13:33:06.0
2274	m36	m36	2014-02-19	7	17.087		2020-06-18 13:33:06.0
2274	m48	m48	2015-02-19	8	28.916		2020-06-18 13:33:06.0
2278	bl	bl	2011-04-06	2	2.06		2020-06-18 13:33:06.0
2284	bl	bl	2011-02-24	2	12.263		2020-06-18 13:33:06.0
2301	bl	bl	2011-03-11	2	4.359		2020-06-18 13:33:06.0
2301	m12	m12	2012-03-02	4	14.868		2020-06-18 13:33:06.0
2301	m24	m24	2013-03-08	6	15.707		2020-06-18 13:33:06.0
2301	m36	m36	2014-02-26	7	6.93		2020-06-18 13:33:06.0
2301	m48	m48	2015-02-25	8	11.687		2020-06-18 13:33:06.0
2304	bl	bl	2011-03-14	2	7.558		2020-06-18 13:33:06.0
2304	m12	m12	2012-02-29	4	7.308		2020-06-18 13:33:06.0
2304	m24	m24	2013-03-07	6	5.585		2020-06-18 13:33:06.0
2304	m36	m36	2014-03-19	7	10.835		2020-06-18 13:33:06.0
2304	m48	m48	2015-03-11	8	8.106		2020-06-18 13:33:06.0
2307	bl	bl	2011-03-10	2	14.909		2020-06-18 13:33:06.0
2307	m12	m12	2012-04-03	4	14.793		2020-06-18 13:33:06.0
2307	m24	m24	2013-03-28	6	8.306		2020-06-18 13:33:06.0
2307	m36	m36	2014-03-24	7	15.138		2020-06-18 13:33:06.0
2308	bl	bl	2011-03-15	2	21.94		2020-06-18 13:33:06.0
2308	m12	m12	2012-03-13	4	26.326		2020-06-18 13:33:06.0
2308	m24	m24	2013-04-15	6	27.849		2020-06-18 13:33:06.0
2308	m36	m36	2014-03-20	7	27.294		2020-06-18 13:33:06.0
2308	m36	m36	2014-03-20	7	31.681		2020-06-18 13:33:06.0
2315	bl	bl	2011-03-21	2	13.032		2020-06-18 13:33:06.0
2315	m12	m12	2012-04-12	4	12.377		2020-06-18 13:33:06.0
2315	m48	m48	2015-07-20	8	13.523		2020-06-18 13:33:06.0
2316	bl	bl	2011-03-21	2	44.192		2020-06-18 13:33:06.0
2316	m12	m12	2012-06-04	4	50.526		2020-06-18 13:33:06.0
2324	bl	bl	2011-04-05	2	3.484		2020-06-18 13:33:06.0
2324	m12	m12	2012-04-17	4	3.692		2020-06-18 13:33:06.0
2332	bl	bl	2011-03-25	2	25.467		2020-06-18 13:33:06.0
2332	m12	m12	2012-02-17	4	12.916		2020-06-18 13:33:06.0
2332	m24	m24	2013-03-18	6	17.333		2020-06-18 13:33:06.0
2332	m36	m36	2014-02-25	7	16.055		2020-06-18 13:33:06.0
2332	m48	m48	2015-03-30	8	20.391		2020-06-18 13:33:06.0
2333	m12	m12	2012-04-24	4	14.514		2020-06-18 13:33:06.0
2333	m36	m36	2014-04-10	7	12.044		2020-06-18 13:33:06.0
2333	m36	m36	2014-04-10	7	21.499		2020-06-18 13:33:06.0
2336	m12	m12	2012-03-22	4	24.42		2020-06-18 13:33:06.0
2336	m24	m24	2013-04-16	6	32.033		2020-06-18 13:33:06.0
2336	m36	m36	2014-04-21	7	26.417		2020-06-18 13:33:06.0
2336	m48	m48	2015-03-25	8	21.03		2020-06-18 13:33:06.0
2347	bl	bl	2011-05-04	2	22.415		2020-06-18 13:33:06.0
2347	m12	m12	2012-03-28	4	20.285		2020-06-18 13:33:06.0
2347	m24	m24	2013-04-05	6	27.628		2020-06-18 13:33:06.0
2347	m36	m36	2014-04-07	7	53.395		2020-06-18 13:33:06.0
2357	bl	bl	2011-05-03	2	11.911		2020-06-18 13:33:06.0
2357	m12	m12	2012-05-17	4	6.31		2020-06-18 13:33:06.0
2357	m24	m24	2013-06-07	6	4.392		2020-06-18 13:33:06.0
2357	m48	m48	2015-05-12	7	10.773		2020-06-18 13:33:06.0
2360	bl	bl	2011-05-25	2	6.182		2020-06-18 13:33:06.0
2360	m12	m12	2012-05-14	4	10.391		2020-06-18 13:33:06.0
2360	m24	m24	2013-05-28	6	4.629		2020-06-18 13:33:06.0
2360	m36	m36	2014-05-26	7	10.71		2020-06-18 13:33:06.0
2360	m48	m48	2015-06-15	8	8.753		2020-06-18 13:33:06.0
2363	bl	bl	2011-05-02	2	11.823		2020-06-18 13:33:06.0
2363	m12	m12	2012-05-04	4	11.87		2020-06-18 13:33:06.0
2363	m24	m24	2013-05-02	6	12.475		2020-06-18 13:33:06.0
2363	m36	m36	2014-05-01	7	15.201		2020-06-18 13:33:06.0
2363	m48	m48	2015-05-19	8	14.288		2020-06-18 13:33:06.0
2367	bl	bl	2011-05-25	2	21.262		2020-06-18 13:33:06.0
2367	m12	m12	2012-05-16	4	27.704		2020-06-18 13:33:06.0
2367	m24	m24	2013-05-16	6	33.324		2020-06-18 13:33:06.0
2367	m36	m36	2014-05-21	7	42.19		2020-06-18 13:33:06.0
2367	m48	m48	2015-05-19	8	57.54		2020-06-18 13:33:06.0
2373	bl	bl	2011-05-11	2	16.204		2020-06-18 13:33:06.0
2373	m12	m12	2012-05-08	4	17.357		2020-06-18 13:33:06.0
2373	m24	m24	2013-05-15	6	14.244		2020-06-18 13:33:06.0
2373	m36	m36	2014-05-12	7	14.533		2020-06-18 13:33:06.0
2373	m48	m48	2015-05-29	8	14.119		2020-06-18 13:33:06.0
2374	bl	bl	2011-05-26	2	8.374		2020-06-18 13:33:06.0
2374	m12	m12	2012-05-17	4	15.119		2020-06-18 13:33:06.0
2374	m24	m24	2013-08-21	6	19.054		2020-06-18 13:33:06.0
2374	m36	m36	2014-06-13	7	9.097		2020-06-18 13:33:06.0
2376	bl	bl	2011-09-06	2	37.945		2020-06-18 13:33:06.0
2376	m12	m12	2012-07-19	9	28.801		2020-06-18 13:33:06.0
2376	m24	m24	2013-07-25	6	32.508		2020-06-18 13:33:06.0
2376	m48	m48	2015-07-15	7	37.164		2020-06-18 13:33:06.0
2378	bl	bl	2011-07-07	2	6.189		2020-06-18 13:33:06.0
2378	m12	m12	2012-06-26	4	14.929		2020-06-18 13:33:06.0
2378	m24	m24	2013-07-18	6	1.926		2020-06-18 13:33:06.0
2378	m36	m36	2014-07-09	7	13.216		2020-06-18 13:33:06.0
2378	m48	m48	2015-07-08	8	13.506		2020-06-18 13:33:06.0
2379	bl	bl	2011-06-03	2	8.787		2020-06-18 13:33:06.0
2379	m12	m12	2012-06-04	4	3.875		2020-06-18 13:33:06.0
2379	m36	m36	2014-06-16	7	4.784		2020-06-18 13:33:06.0
2379	m48	m48	2015-08-06	8	8.792		2020-06-18 13:33:06.0
2380	bl	bl	2011-08-10	2	13.616		2020-06-18 13:33:06.0
2380	m12	m12	2012-07-31	4	8.446		2020-06-18 13:33:06.0
2380	m24	m24	2013-08-13	6	9.981		2020-06-18 13:33:06.0
2380	m36	m36	2014-10-02	7	15.842		2020-06-18 13:33:06.0
2380	m48	m48	2015-08-18	8	9.922		2020-06-18 13:33:06.0
2381	bl	bl	2011-05-31	2	21.803		2020-06-18 13:33:06.0
2381	m12	m12	2012-06-05	4	26.37		2020-06-18 13:33:06.0
2381	m24	m24	2013-06-12	6	31.07		2020-06-18 13:33:06.0
2381	m36	m36	2014-06-02	7	22.554		2020-06-18 13:33:06.0
2381	m48	m48	2015-06-11	8	23.044		2020-06-18 13:33:06.0
2389	bl	bl	2011-07-15	2	9.676		2020-06-18 13:33:06.0
2389	m12	m12	2012-10-10	4	16.461		2020-06-18 13:33:06.0
2389	m24	m24	2013-07-25	6	13.053		2020-06-18 13:33:06.0
2389	m36	m36	2014-07-09	7	16.427		2020-06-18 13:33:06.0
2390	bl	bl	2011-07-08	2	15.182		2020-06-18 13:33:06.0
2390	m12	m12	2012-07-24	4	7.893		2020-06-18 13:33:06.0
2390	m24	m24	2013-07-10	6	16.043		2020-06-18 13:33:06.0
2390	m36	m36	2014-07-17	7	9.851		2020-06-18 13:33:06.0
2390	m48	m48	2015-07-20	8	8.513		2020-06-18 13:33:06.0
2391	bl	bl	2011-06-24	2	19.327		2020-06-18 13:33:06.0
2391	m12	m12	2012-07-12	4	29.32		2020-06-18 13:33:06.0
2391	m24	m24	2013-08-06	6	24.816		2020-06-18 13:33:06.0
2391	m36	m36	2014-06-27	7	27.605		2020-06-18 13:33:06.0
2391	m48	m48	2015-07-13	8	24.02		2020-06-18 13:33:06.0
2392	bl	bl	2011-07-08	2	15.317		2020-06-18 13:33:06.0
2392	m12	m12	2012-07-31	4	16.213		2020-06-18 13:33:06.0
2392	m24	m24	2013-07-24	6	26.102		2020-06-18 13:33:06.0
2392	m36	m36	2014-07-17	7	21.599		2020-06-18 13:33:06.0
2392	m48	m48	2015-07-09	8	21.87		2020-06-18 13:33:06.0
2394	bl	bl	2011-07-21	2	12.511		2020-06-18 13:33:06.0
2394	m12	m12	2012-07-12	4	15.542		2020-06-18 13:33:06.0
2394	m24	m24	2013-07-16	6	16.478		2020-06-18 13:33:06.0
2394	m36	m36	2014-07-14	7	17.631		2020-06-18 13:33:06.0
2394	m48	m48	2015-07-13	8	19.264		2020-06-18 13:33:06.0
2395	bl	bl	2011-09-01	2	6.233		2020-06-18 13:33:06.0
2395	m12	m12	2012-08-22	4	8.897		2020-06-18 13:33:06.0
2395	m24	m24	2013-08-15	6	11.949		2020-06-18 13:33:06.0
2396	bl	bl	2011-08-03	2	8.002		2020-06-18 13:33:06.0
2396	m12	m12	2012-07-30	4	13.263		2020-06-18 13:33:06.0
2396	m24	m24	2013-07-26	6	10.42		2020-06-18 13:33:06.0
2396	m24	m24	2013-07-26	6	14.009		2020-06-18 13:33:06.0
2398	bl	bl	2011-07-19	2	14.873		2020-06-18 13:33:06.0
2398	m12	m12	2012-07-24	4	11.236		2020-06-18 13:33:06.0
2398	m24	m24	2013-07-23	6	17.881		2020-06-18 13:33:06.0
2398	m36	m36	2014-07-09	7	6.772		2020-06-18 13:33:06.0
2398	m48	m48	2015-07-09	8	18.88		2020-06-18 13:33:06.0
2403	bl	bl	2011-10-26	2	37.002		2020-06-18 13:33:06.0
2403	m12	m12	2012-10-18	4	7.766		2020-06-18 13:33:06.0
2403	m24	m24	2013-10-15	6	5.116		2020-06-18 13:33:06.0
2403	m36	m36	2014-10-17	7	44.566		2020-06-18 13:33:06.0
2405	bl	bl	2011-10-11	2	12.568		2020-06-18 13:33:06.0
2405	m12	m12	2012-10-09	4	13.099		2020-06-18 13:33:06.0
2405	m24	m24	2013-10-23	6	19.894		2020-06-18 13:33:06.0
2405	m36	m36	2014-12-09	7	16.299		2020-06-18 13:33:06.0
2407	bl	bl	2011-12-06	2	3.251		2020-06-18 13:33:06.0
2407	m12	m12	2012-12-10	4	10.548		2020-06-18 13:33:06.0
2407	m24	m24	2013-11-26	6	6.72		2020-06-18 13:33:06.0
2407	m36	m36	2014-12-01	7	6.753		2020-06-18 13:33:06.0
2407	m48	m48	2015-12-01	8	10.256		2020-06-18 13:33:06.0
4001	bl	bl	2011-03-07	2	15.485		2020-06-18 13:33:06.0
4001	m12	m12	2012-03-07	4	18.542		2020-06-18 13:33:06.0
4001	m24	m24	2013-03-04	6	29.268		2020-06-18 13:33:06.0
4003	bl	bl	2011-04-13	2	16.019		2020-06-18 13:33:06.0
4003	m12	m12	2012-04-19	4	22.541		2020-06-18 13:33:06.0
4003	m24	m24	2013-05-02	6	18.165		2020-06-18 13:33:06.0
4003	m36	m36	2014-04-15	7	24.899		2020-06-18 13:33:06.0
4004	bl	bl	2011-05-11	2	23.038		2020-06-18 13:33:06.0
4004	m12	m12	2012-04-30	4	19.89		2020-06-18 13:33:06.0
4004	m24	m24	2013-04-29	6	21.136		2020-06-18 13:33:06.0
4004	m36	m36	2014-04-28	7	23.281		2020-06-18 13:33:06.0
4004	m48	m48	2015-04-30	8	20.087		2020-06-18 13:33:06.0
4005	bl	bl	2011-04-25	2	27.134		2020-06-18 13:33:06.0
4005	m12	m12	2012-04-12	4	38.233		2020-06-18 13:33:06.0
4005	m24	m24	2013-04-15	6	41.019		2020-06-18 13:33:06.0
4005	m36	m36	2014-04-28	7	40.696		2020-06-18 13:33:06.0
4005	m48	m48	2015-05-14	8	32.773		2020-06-18 13:33:06.0
4007	bl	bl	2011-03-30	2	11.169		2020-06-18 13:33:06.0
4007	m12	m12	2012-03-27	4	11.756		2020-06-18 13:33:06.0
4007	m12	m12	2012-03-27	4	13.872		2020-06-18 13:33:06.0
4007	m24	m24	2013-04-01	6	13.981		2020-06-18 13:33:06.0
4007	m24	m24	2013-04-01	6	12.644		2020-06-18 13:33:06.0
4009	m12	m12	2012-06-27	4	17.081		2020-06-18 13:33:06.0
4009	m24	m24	2013-06-17	6	20.008		2020-06-18 13:33:06.0
4010	bl	bl	2011-04-13	2	18.092		2020-06-18 13:33:06.0
4010	m12	m12	2012-04-26	4	24.645		2020-06-18 13:33:06.0
4010	m24	m24	2013-04-08	6	22.155		2020-06-18 13:33:06.0
4010	m36	m36	2014-04-10	7	17.624		2020-06-18 13:33:06.0
4012	bl	bl	2011-05-02	2	1.879		2020-06-18 13:33:06.0
4012	m12	m12	2012-05-21	4	14.31		2020-06-18 13:33:06.0
4012	m24	m24	2013-04-29	6	8.45		2020-06-18 13:33:06.0
4012	m36	m36	2014-05-14	7	19.561		2020-06-18 13:33:06.0
4012	m48	m48	2015-05-07	8	12.297		2020-06-18 13:33:06.0
4014	bl	bl	2011-05-31	2	12.489		2020-06-18 13:33:06.0
4014	m12	m12	2012-05-30	4	10.353		2020-06-18 13:33:06.0
4014	m24	m24	2013-06-05	6	20.758		2020-06-18 13:33:06.0
4014	m48	m48	2015-06-10	8	26.639		2020-06-18 13:33:06.0
4015	bl	bl	2011-04-29	2	34.17		2020-06-18 13:33:06.0
4015	m12	m12	2012-04-11	4	26.308		2020-06-18 13:33:06.0
4015	m24	m24	2013-04-26	6	19.875		2020-06-18 13:33:06.0
4015	m36	m36	2014-05-28	7	25.379		2020-06-18 13:33:06.0
4015	m48	m48	2015-04-08	8	17.806		2020-06-18 13:33:06.0
4018	bl	bl	2011-05-25	2	13.928		2020-06-18 13:33:06.0
4018	m12	m12	2012-05-21	4	17.388		2020-06-18 13:33:06.0
4018	m24	m24	2013-05-06	6	4.047		2020-06-18 13:33:06.0
4018	m48	m48	2015-06-03	8	22.159		2020-06-18 13:33:06.0
4020	bl	bl	2011-06-23	2	8.746		2020-06-18 13:33:06.0
4020	m12	m12	2012-07-02	4	9.384		2020-06-18 13:33:06.0
4020	m24	m24	2013-06-11	6	15.482		2020-06-18 13:33:06.0
4020	m48	m48	2015-07-10	8	11.221		2020-06-18 13:33:06.0
4021	bl	bl	2011-05-05	2	7.733		2020-06-18 13:33:06.0
4021	m12	m12	2012-04-26	4	9.889		2020-06-18 13:33:06.0
4021	m24	m24	2013-05-10	6	4.603		2020-06-18 13:33:06.0
4021	m36	m36	2014-11-24	7	12.87		2020-06-18 13:33:06.0
4022	bl	bl	2011-05-12	2	24.682		2020-06-18 13:33:06.0
4022	m12	m12	2012-04-26	4	33.297		2020-06-18 13:33:06.0
4024	bl	bl	2011-05-02	2	17.515		2020-06-18 13:33:06.0
4024	m12	m12	2012-04-16	4	31.387		2020-06-18 13:33:06.0
4024	m24	m24	2012-10-09	6	22.985		2020-06-18 13:33:06.0
4026	bl	bl	2011-07-06	2	14.603		2020-06-18 13:33:06.0
4026	m12	m12	2012-06-05	4	13.116		2020-06-18 13:33:06.0
4026	m24	m24	2013-06-10	6	21.041		2020-06-18 13:33:06.0
4028	bl	bl	2011-05-23	2	10.406		2020-06-18 13:33:06.0
4028	m12	m12	2012-05-07	4	15.482		2020-06-18 13:33:06.0
4028	m24	m24	2013-05-07	6	11.915		2020-06-18 13:33:06.0
4028	m48	m48	2015-06-04	8	12.196		2020-06-18 13:33:06.0
4029	bl	bl	2011-05-16	2	17.974		2020-06-18 13:33:06.0
4029	m12	m12	2012-05-17	4	20.033		2020-06-18 13:33:06.0
4029	m24	m24	2013-05-02	6	12.589		2020-06-18 13:33:06.0
4029	m36	m36	2014-10-08	7	22.692		2020-06-18 13:33:06.0
4030	bl	bl	2011-05-25	2	42.601		2020-06-18 13:33:06.0
4030	m12	m12	2012-05-14	4	39.898		2020-06-18 13:33:06.0
4030	m24	m24	2013-05-15	6	44.811		2020-06-18 13:33:06.0
4030	m36	m36	2014-05-13	7	38.671		2020-06-18 13:33:06.0
4030	m48	m48	2015-05-27	8	40.581		2020-06-18 13:33:06.0
4032	bl	bl	2011-05-23	2	2.237		2020-06-18 13:33:06.0
4032	m12	m12	2012-05-17	4	5.751		2020-06-18 13:33:06.0
4032	m24	m24	2013-05-09	6	6.384		2020-06-18 13:33:06.0
4034	bl	bl	2011-07-14	2	27.435		2020-06-18 13:33:06.0
4034	m12	m12	2012-07-26	4	24.956		2020-06-18 13:33:06.0
4035	bl	bl	2011-09-22	2	27.146		2020-06-18 13:33:06.0
4035	m12	m12	2012-10-09	4	20.635		2020-06-18 13:33:06.0
4035	m24	m24	2013-09-05	6	18.462		2020-06-18 13:33:06.0
4035	m36	m36	2014-09-25	7	20.407		2020-06-18 13:33:06.0
4035	m48	m48	2015-10-26	8	20.46		2020-06-18 13:33:06.0
4036	bl	bl	2011-07-06	2	21.781		2020-06-18 13:33:06.0
4036	m12	m12	2012-08-17	4	17.633		2020-06-18 13:33:06.0
4036	m24	m24	2013-08-26	6	18.208		2020-06-18 13:33:06.0
4036	m36	m36	2014-07-18	7	18.118		2020-06-18 13:33:06.0
4036	m48	m48	2015-06-29	8	20.446		2020-06-18 13:33:06.0
4037	bl	bl	2011-06-20	2	10.788		2020-06-18 13:33:06.0
4037	m12	m12	2012-06-04	4	15.345		2020-06-18 13:33:06.0
4037	m48	m48	2015-05-28	8	15.433		2020-06-18 13:33:06.0
4039	bl	bl	2011-06-14	2	34.352		2020-06-18 13:33:06.0
4039	m12	m12	2012-06-12	4	44.1		2020-06-18 13:33:06.0
4039	m24	m24	2013-06-25	6	31.249		2020-06-18 13:33:06.0
4041	bl	bl	2011-06-29	2	13.634		2020-06-18 13:33:06.0
4041	m12	m12	2012-06-18	4	16.958		2020-06-18 13:33:06.0
4041	m24	m24	2013-05-13	6	15.849		2020-06-18 13:33:06.0
4041	m36	m36	2014-07-09	7	14.984		2020-06-18 13:33:06.0
4041	m48	m48	2015-06-19	8	17.197		2020-06-18 13:33:06.0
4042	bl	bl	2011-06-03	2	18.392		2020-06-18 13:33:06.0
4042	m12	m12	2012-05-14	4	26.608		2020-06-18 13:33:06.0
4042	m24	m24	2013-02-14	6	24.088		2020-06-18 13:33:06.0
4043	bl	bl	2011-05-31	2	21.11		2020-06-18 13:33:06.0
4043	m12	m12	2012-05-16	4	21.841		2020-06-18 13:33:06.0
4043	m24	m24	2013-06-13	6	29.571		2020-06-18 13:33:06.0
4043	m48	m48	2015-05-21	8	25.333		2020-06-18 13:33:06.0
4050	bl	bl	2011-06-21	2	7.833		2020-06-18 13:33:06.0
4050	m12	m12	2012-06-20	4	12.323		2020-06-18 13:33:06.0
4050	m24	m24	2013-07-31	6	2.618		2020-06-18 13:33:06.0
4050	m48	m48	2015-06-30	8	16.543		2020-06-18 13:33:06.0
4051	bl	bl	2011-07-15	2	10.92		2020-06-18 13:33:06.0
4051	m12	m12	2012-07-12	4	11.199		2020-06-18 13:33:06.0
4051	m24	m24	2013-07-01	6	11.106		2020-06-18 13:33:06.0
4051	m36	m36	2014-08-13	7	8.688		2020-06-18 13:33:06.0
4051	m48	m48	2015-07-09	8	13.782		2020-06-18 13:33:06.0
4053	bl	bl	2011-06-14	2	37.612		2020-06-18 13:33:06.0
4053	m12	m12	2012-05-29	4	46.828		2020-06-18 13:33:06.0
4054	bl	bl	2011-06-15	2	9.908		2020-06-18 13:33:06.0
4054	m12	m12	2012-06-13	4	13.133		2020-06-18 13:33:06.0
4054	m24	m24	2013-06-25	6	11.047		2020-06-18 13:33:06.0
4054	m36	m36	2014-06-03	7	6.734		2020-06-18 13:33:06.0
4054	m48	m48	2015-07-09	8	12.562		2020-06-18 13:33:06.0
4057	bl	bl	2011-06-21	2	38.914		2020-06-18 13:33:06.0
4057	m12	m12	2012-06-11	4	27.041		2020-06-18 13:33:06.0
4057	m24	m24	2013-06-11	6	39.477		2020-06-18 13:33:06.0
4057	m24	m24	2013-06-11	6	34.487		2020-06-18 13:33:06.0
4058	bl	bl	2011-06-13	2	19.105		2020-06-18 13:33:06.0
4058	m12	m12	2012-06-13	4	15.392		2020-06-18 13:33:06.0
4058	m24	m24	2013-07-09	6	19.597		2020-06-18 13:33:06.0
4059	bl	bl	2011-06-14	2	26.863		2020-06-18 13:33:06.0
4059	m12	m12	2012-08-08	4	29.763		2020-06-18 13:33:06.0
4060	bl	bl	2011-06-22	2	58.593		2020-06-18 13:33:06.0
4060	m12	m12	2012-06-19	4	64.773		2020-06-18 13:33:06.0
4060	m24	m24	2013-06-17	6	57.576		2020-06-18 13:33:06.0
4060	m48	m48	2015-06-04	8	83.52		2020-06-18 13:33:06.0
4061	bl	bl	2011-07-25	2	14.064		2020-06-18 13:33:06.0
4061	m12	m12	2012-06-12	4	9.182		2020-06-18 13:33:06.0
4061	m24	m24	2013-06-25	6	10.264		2020-06-18 13:33:06.0
4061	m36	m36	2014-07-30	7	13.351		2020-06-18 13:33:06.0
4061	m48	m48	2015-08-13	8	3.14		2020-06-18 13:33:06.0
4063	bl	bl	2011-07-06	2	10.597		2020-06-18 13:33:06.0
4063	m12	m12	2012-06-27	4	8.896		2020-06-18 13:33:06.0
4063	m24	m24	2013-07-11	6	10.172		2020-06-18 13:33:06.0
4063	m48	m48	2015-07-09	8	8.911		2020-06-18 13:33:06.0
4063	m48	m48	2015-07-09	8	7.681		2020-06-18 13:33:06.0
4066	bl	bl	2011-06-22	2	17.662		2020-06-18 13:33:06.0
4067	bl	bl	2011-07-11	2	12.242		2020-06-18 13:33:06.0
4067	m12	m12	2012-11-08	4	8.788		2020-06-18 13:33:06.0
4067	m36	m36	2014-08-11	7	11.011		2020-06-18 13:33:06.0
4071	bl	bl	2011-08-22	2	8.74		2020-06-18 13:33:06.0
4071	m12	m12	2012-07-09	4	13.938		2020-06-18 13:33:06.0
4071	m36	m36	2014-08-11	7	21.18		2020-06-18 13:33:06.0
4072	bl	bl	2011-07-13	2	4.382		2020-06-18 13:33:06.0
4072	m12	m12	2012-07-13	4	5.749		2020-06-18 13:33:06.0
4072	m24	m24	2013-07-12	6	12.079		2020-06-18 13:33:06.0
4072	m36	m36	2014-07-29	7	19.996		2020-06-18 13:33:06.0
4072	m48	m48	2015-07-24	8	11.557		2020-06-18 13:33:06.0
4073	bl	bl	2011-07-06	2	16.015		2020-06-18 13:33:06.0
4073	m12	m12	2012-07-23	4	18.009		2020-06-18 13:33:06.0
4073	m24	m24	2013-07-16	6	15.019		2020-06-18 13:33:06.0
4073	m36	m36	2014-01-24	7	15.959		2020-06-18 13:33:06.0
4075	bl	bl	2011-06-20	2	12.024		2020-06-18 13:33:06.0
4075	m12	m12	2012-06-22	4	14.651		2020-06-18 13:33:06.0
4075	m24	m24	2013-06-05	6	15.714		2020-06-18 13:33:06.0
4076	bl	bl	2011-06-22	2	10.596		2020-06-18 13:33:06.0
4076	m12	m12	2012-06-18	4	11.769		2020-06-18 13:33:06.0
4076	m24	m24	2013-07-23	6	12.518		2020-06-18 13:33:06.0
4076	m48	m48	2015-07-06	8	12.748		2020-06-18 13:33:06.0
4077	bl	bl	2011-07-05	2	9.927		2020-06-18 13:33:06.0
4077	m12	m12	2012-07-02	4	1.376		2020-06-18 13:33:06.0
4077	m24	m24	2013-07-23	6	1.572		2020-06-18 13:33:06.0
4077	m48	m48	2015-07-14	8	11.106		2020-06-18 13:33:06.0
4079	bl	bl	2011-07-06	2	30.248		2020-06-18 13:33:06.0
4079	m12	m12	2012-07-10	4	23.721		2020-06-18 13:33:06.0
4079	m24	m24	2013-07-10	6	24.259		2020-06-18 13:33:06.0
4080	bl	bl	2011-08-03	2	2.419		2020-06-18 13:33:06.0
4080	m12	m12	2012-07-18	4	1.8		2020-06-18 13:33:06.0
4081	m12	m12	2012-07-18	4	23.457		2020-06-18 13:33:06.0
4081	m24	m24	2013-08-19	6	12.219		2020-06-18 13:33:06.0
4082	bl	bl	2011-07-05	2	12.648		2020-06-18 13:33:06.0
4082	m12	m12	2012-08-01	4	9.265		2020-06-18 13:33:06.0
4082	m24	m24	2013-07-09	6	10.305		2020-06-18 13:33:06.0
4082	m48	m48	2015-07-27	8	31.422		2020-06-18 13:33:06.0
4084	bl	bl	2011-07-20	2	6.599		2020-06-18 13:33:06.0
4084	m12	m12	2012-07-19	4	7.605		2020-06-18 13:33:06.0
4084	m24	m24	2013-07-12	6	11.57		2020-06-18 13:33:06.0
4084	m48	m48	2015-08-06	8	11.966		2020-06-18 13:33:06.0
4086	bl	bl	2011-07-12	2	7.942		2020-06-18 13:33:06.0
4086	m12	m12	2012-07-09	4	7.917		2020-06-18 13:33:06.0
4086	m24	m24	2013-08-06	6	10.161		2020-06-18 13:33:06.0
4086	m48	m48	2015-07-22	8	13.936		2020-06-18 13:33:06.0
4089	m12	m12	2012-08-15	4	19.632		2020-06-18 13:33:06.0
4089	m24	m24	2013-07-24	6	12.879		2020-06-18 13:33:06.0
4090	bl	bl	2011-07-11	2	16.681		2020-06-18 13:33:06.0
4090	m12	m12	2012-07-09	4	12.599		2020-06-18 13:33:06.0
4090	m24	m24	2013-08-05	6	15.382		2020-06-18 13:33:06.0
4092	bl	bl	2011-07-18	2	38.388		2020-06-18 13:33:06.0
4092	m12	m12	2012-07-25	4	33.946		2020-06-18 13:33:06.0
4092	m24	m24	2013-07-25	6	35.555		2020-06-18 13:33:06.0
4092	m36	m36	2014-07-28	7	37.528		2020-06-18 13:33:06.0
4092	m48	m48	2015-07-08	8	46.309		2020-06-18 13:33:06.0
4093	bl	bl	2011-07-25	2	11.168		2020-06-18 13:33:06.0
4093	m12	m12	2012-07-02	4	15.979		2020-06-18 13:33:06.0
4094	bl	bl	2011-07-25	2	19.65		2020-06-18 13:33:06.0
4094	m12	m12	2012-07-23	4	9.079		2020-06-18 13:33:06.0
4094	m24	m24	2013-07-17	6	11.015		2020-06-18 13:33:06.0
4094	m36	m36	2014-08-04	7	10.881		2020-06-18 13:33:06.0
4094	m48	m48	2015-08-27	8	12.679		2020-06-18 13:33:06.0
4095	bl	bl	2011-09-27	2	10.824		2020-06-18 13:33:06.0
4096	bl	bl	2011-08-09	2	69.595		2020-06-18 13:33:06.0
4096	m12	m12	2012-08-09	4	67.597		2020-06-18 13:33:06.0
4097	bl	bl	2011-08-01	2	5.764		2020-06-18 13:33:06.0
4100	bl	bl	2011-08-16	2	11.046		2020-06-18 13:33:06.0
4100	m12	m12	2012-08-09	4	14.285		2020-06-18 13:33:06.0
4100	m24	m24	2013-08-30	6	14.988		2020-06-18 13:33:06.0
4100	m48	m48	2015-08-28	8	14.393		2020-06-18 13:33:06.0
4102	bl	bl	2011-10-11	2	12.91		2020-06-18 13:33:06.0
4102	m12	m12	2012-07-10	4	8.08		2020-06-18 13:33:06.0
4103	bl	bl	2011-09-27	2	9.655		2020-06-18 13:33:06.0
4103	m12	m12	2012-08-22	4	6.673		2020-06-18 13:33:06.0
4103	m24	m24	2013-08-20	6	2.762		2020-06-18 13:33:06.0
4104	bl	bl	2011-07-11	2	8.493		2020-06-18 13:33:06.0
4104	m12	m12	2012-07-11	4	10.711		2020-06-18 13:33:06.0
4104	m24	m24	2013-07-31	6	10.781		2020-06-18 13:33:06.0
4105	bl	bl	2011-07-22	2	25.635		2020-06-18 13:33:06.0
4105	m12	m12	2012-08-06	4	13.306		2020-06-18 13:33:06.0
4105	m24	m24	2013-07-10	6	16.634		2020-06-18 13:33:06.0
4114	bl	bl	2011-08-05	2	13.714		2020-06-18 13:33:06.0
4114	bl	bl	2011-08-05	2	12.502		2020-06-18 13:33:06.0
4114	m12	m12	2012-07-31	4	9.943		2020-06-18 13:33:06.0
4114	m24	m24	2013-07-05	6	16.031		2020-06-18 13:33:06.0
4114	m36	m36	2014-07-08	7	14.284		2020-06-18 13:33:06.0
4115	bl	bl	2011-10-06	2	13.076		2020-06-18 13:33:06.0
4115	m12	m12	2012-10-02	4	13.335		2020-06-18 13:33:06.0
4115	m24	m24	2013-10-11	6	11.854		2020-06-18 13:33:06.0
4115	m36	m36	2014-10-02	7	15.984		2020-06-18 13:33:06.0
4119	bl	bl	2011-08-29	2	14.255		2020-06-18 13:33:06.0
4119	m24	m24	2013-07-31	6	7.442		2020-06-18 13:33:06.0
4120	bl	bl	2011-07-28	2	16.988		2020-06-18 13:33:06.0
4120	m12	m12	2012-07-17	4	18.725		2020-06-18 13:33:06.0
4120	m24	m24	2013-07-19	6	15.381		2020-06-18 13:33:06.0
4121	bl	bl	2011-08-08	2	14.378		2020-06-18 13:33:06.0
4121	m12	m12	2012-08-13	4	14.504		2020-06-18 13:33:06.0
4121	m24	m24	2013-08-08	6	16.849		2020-06-18 13:33:06.0
4121	m48	m48	2015-09-21	8	30.11		2020-06-18 13:33:06.0
4122	bl	bl	2011-10-27	2	19.259		2020-06-18 13:33:06.0
4122	m12	m12	2013-03-05	4	24.662		2020-06-18 13:33:06.0
4122	m36	m36	2014-11-06	7	38.118		2020-06-18 13:33:06.0
4125	bl	bl	2011-08-02	2	10.853		2020-06-18 13:33:06.0
4125	m12	m12	2012-07-17	4	10.342		2020-06-18 13:33:06.0
4125	m24	m24	2013-08-28	6	19.719		2020-06-18 13:33:06.0
4127	bl	bl	2011-08-16	2	12.865		2020-06-18 13:33:06.0
4127	m12	m12	2012-08-03	4	19.246		2020-06-18 13:33:06.0
4127	m24	m24	2013-09-11	6	9.968		2020-06-18 13:33:06.0
4127	m36	m36	2014-09-11	7	12.947		2020-06-18 13:33:06.0
4128	bl	bl	2011-08-24	2	6.097		2020-06-18 13:33:06.0
4128	m12	m12	2012-08-29	4	7.256		2020-06-18 13:33:06.0
4128	m24	m24	2013-08-12	6	10.613		2020-06-18 13:33:06.0
4128	m36	m36	2014-08-13	7	16.669		2020-06-18 13:33:06.0
4128	m48	m48	2015-09-17	8	22.854		2020-06-18 13:33:06.0
4131	bl	bl	2011-08-10	2	35.878		2020-06-18 13:33:06.0
4131	m12	m12	2012-08-13	4	32.439		2020-06-18 13:33:06.0
4133	bl	bl	2011-08-11	2	2.953		2020-06-18 13:33:06.0
4133	m12	m12	2012-08-07	4	11.941		2020-06-18 13:33:06.0
4133	m24	m24	2013-08-01	6	15.793		2020-06-18 13:33:06.0
4134	bl	bl	2011-08-16	2	20.717		2020-06-18 13:33:06.0
4134	m12	m12	2012-10-09	4	20.598		2020-06-18 13:33:06.0
4134	m24	m24	2014-01-16	6	29.728		2020-06-18 13:33:06.0
4136	bl	bl	2011-08-30	2	30.664		2020-06-18 13:33:06.0
4136	m12	m12	2012-10-11	4	35.898		2020-06-18 13:33:06.0
4136	m24	m24	2013-09-03	6	20.68		2020-06-18 13:33:06.0
4136	m36	m36	2014-08-27	7	27.34		2020-06-18 13:33:06.0
4138	bl	bl	2011-08-19	2	8.306		2020-06-18 13:33:06.0
4138	m12	m12	2012-10-10	4	7.656		2020-06-18 13:33:06.0
4138	m48	m48	2015-08-20	8	2.231		2020-06-18 13:33:06.0
4139	bl	bl	2011-08-22	2	7.846		2020-06-18 13:33:06.0
4143	bl	bl	2011-08-25	2	4.653		2020-06-18 13:33:06.0
4143	m12	m12	2012-08-24	4	8.73		2020-06-18 13:33:06.0
4143	m24	m24	2013-08-28	6	1.663		2020-06-18 13:33:06.0
4143	m36	m36	2014-08-27	7	5.296		2020-06-18 13:33:06.0
4143	m48	m48	2015-07-14	8	7.302		2020-06-18 13:33:06.0
4146	bl	bl	2011-09-14	2	21.347		2020-06-18 13:33:06.0
4146	m12	m12	2012-09-19	4	19.496		2020-06-18 13:33:06.0
4146	m24	m24	2013-09-09	6	19.712		2020-06-18 13:33:06.0
4146	m36	m36	2014-09-08	7	20.429		2020-06-18 13:33:06.0
4148	bl	bl	2011-08-30	2	14.274		2020-06-18 13:33:06.0
4148	m12	m12	2012-08-30	4	8.43		2020-06-18 13:33:06.0
4148	m24	m24	2013-08-15	6	12.493		2020-06-18 13:33:06.0
4148	m48	m48	2015-08-04	8	10.84		2020-06-18 13:33:06.0
4149	bl	bl	2011-08-25	2	16.131		2020-06-18 13:33:06.0
4149	m12	m12	2012-08-31	4	19.596		2020-06-18 13:33:06.0
4149	m24	m24	2013-08-20	6	20.411		2020-06-18 13:33:06.0
4149	m36	m36	2015-04-02	7	25.804		2020-06-18 13:33:06.0
4150	m12	m12	2012-09-19	4	13.385		2020-06-18 13:33:06.0
4150	m24	m24	2013-10-28	6	14.207		2020-06-18 13:33:06.0
4151	bl	bl	2011-08-29	2	12.978		2020-06-18 13:33:06.0
4151	m12	m12	2012-08-14	4	28.181		2020-06-18 13:33:06.0
4151	m24	m24	2013-09-10	6	23.015		2020-06-18 13:33:06.0
4151	m48	m48	2015-09-10	8	27.818		2020-06-18 13:33:06.0
4152	bl	bl	2011-09-29	2	19.231		2020-06-18 13:33:06.0
4152	m12	m12	2012-10-10	4	21.387		2020-06-18 13:33:06.0
4153	bl	bl	2011-10-03	2	24.346		2020-06-18 13:33:06.0
4153	m12	m12	2012-09-24	4	25.241		2020-06-18 13:33:06.0
4153	m24	m24	2013-09-04	6	28.572		2020-06-18 13:33:06.0
4155	bl	bl	2011-10-31	2	13.807		2020-06-18 13:33:06.0
4155	m12	m12	2013-02-20	4	9.588		2020-06-18 13:33:06.0
4157	bl	bl	2011-09-23	2	34.389		2020-06-18 13:33:06.0
4157	m12	m12	2012-09-25	4	32.278		2020-06-18 13:33:06.0
4157	m24	m24	2013-10-10	6	40.148		2020-06-18 13:33:06.0
4157	m36	m36	2014-10-01	7	41.82		2020-06-18 13:33:06.0
4158	bl	bl	2011-08-26	2	48.854		2020-06-18 13:33:06.0
4158	m12	m12	2012-08-20	4	47.074		2020-06-18 13:33:06.0
4158	m24	m24	2013-08-29	6	52.047		2020-06-18 13:33:06.0
4158	m48	m48	2015-09-03	8	51.773		2020-06-18 13:33:06.0
4159	bl	bl	2011-08-30	2	8.035		2020-06-18 13:33:06.0
4159	m12	m12	2012-08-28	4	10.804		2020-06-18 13:33:06.0
4159	m24	m24	2013-09-17	6	11.259		2020-06-18 13:33:06.0
4160	m12	m12	2012-10-15	4	13.566		2020-06-18 13:33:06.0
4160	m24	m24	2013-10-31	6	12.355		2020-06-18 13:33:06.0
4162	bl	bl	2011-09-22	2	29.859		2020-06-18 13:33:06.0
4162	m12	m12	2012-08-23	4	19.122		2020-06-18 13:33:06.0
4162	m24	m24	2013-11-12	6	19.513		2020-06-18 13:33:06.0
4162	m36	m36	2014-09-25	7	18.131		2020-06-18 13:33:06.0
4164	bl	bl	2011-11-29	2	9.861		2020-06-18 13:33:06.0
4164	m12	m12	2012-12-12	4	9.728		2020-06-18 13:33:06.0
4164	m24	m24	2013-12-23	6	13.91		2020-06-18 13:33:06.0
4167	bl	bl	2011-08-25	2	44.125		2020-06-18 13:33:06.0
4167	m12	m12	2012-08-21	4	18.97		2020-06-18 13:33:06.0
4167	m24	m24	2013-08-22	6	51.277		2020-06-18 13:33:06.0
4167	m36	m36	2014-08-27	7	64.958		2020-06-18 13:33:06.0
4167	m48	m48	2015-09-03	8	61.861		2020-06-18 13:33:06.0
4168	bl	bl	2011-09-08	2	4.111		2020-06-18 13:33:06.0
4168	m12	m12	2012-09-06	4	3.329		2020-06-18 13:33:06.0
4168	m24	m24	2013-09-12	6	6.019		2020-06-18 13:33:06.0
4168	m36	m36	2014-09-17	7	15.946		2020-06-18 13:33:06.0
4169	bl	bl	2011-08-30	2	43.541		2020-06-18 13:33:06.0
4169	m12	m12	2012-08-29	4	32.671		2020-06-18 13:33:06.0
4169	m24	m24	2013-09-13	6	42.226		2020-06-18 13:33:06.0
4169	m36	m36	2014-09-18	7	42.652		2020-06-18 13:33:06.0
4169	m48	m48	2015-08-21	8	36.467		2020-06-18 13:33:06.0
4170	bl	bl	2011-09-08	2	13.846		2020-06-18 13:33:06.0
4170	m12	m12	2012-09-14	4	20.877		2020-06-18 13:33:06.0
4170	m24	m24	2013-09-27	6	17.805		2020-06-18 13:33:06.0
4170	m36	m36	2014-09-17	7	13.017		2020-06-18 13:33:06.0
4170	m48	m48	2015-09-25	8	22.004		2020-06-18 13:33:06.0
4171	bl	bl	2011-08-29	2	121.405		2020-06-18 13:33:06.0
4171	m12	m12	2012-08-21	4	21.741		2020-06-18 13:33:06.0
4171	m24	m24	2013-10-29	6	95.447		2020-06-18 13:33:06.0
4172	bl	bl	2011-09-01	2	23.934		2020-06-18 13:33:06.0
4172	m12	m12	2012-08-16	4	27.61		2020-06-18 13:33:06.0
4172	m24	m24	2013-09-11	6	25.056		2020-06-18 13:33:06.0
4173	bl	bl	2011-09-20	2	17.942		2020-06-18 13:33:06.0
4173	m12	m12	2012-09-25	4	20.775		2020-06-18 13:33:06.0
4173	m24	m24	2013-09-27	6	19.053		2020-06-18 13:33:06.0
4174	bl	bl	2011-09-19	2	15.988		2020-06-18 13:33:06.0
4174	m12	m12	2012-10-30	4	19.499		2020-06-18 13:33:06.0
4175	bl	bl	2011-08-30	2	20.289		2020-06-18 13:33:06.0
4175	m12	m12	2012-08-03	4	20.313		2020-06-18 13:33:06.0
4175	m24	m24	2013-08-12	6	28.538		2020-06-18 13:33:06.0
4175	m36	m36	2014-08-25	7	26.143		2020-06-18 13:33:06.0
4175	m48	m48	2015-09-10	8	27.54		2020-06-18 13:33:06.0
4176	bl	bl	2011-09-07	2	32.932		2020-06-18 13:33:06.0
4176	m12	m12	2012-09-07	4	33.798		2020-06-18 13:33:06.0
4176	m24	m24	2013-09-11	6	34.441		2020-06-18 13:33:06.0
4176	m48	m48	2016-01-06	8	33.379		2020-06-18 13:33:06.0
4177	bl	bl	2011-09-07	2	20.649		2020-06-18 13:33:06.0
4177	m12	m12	2012-09-06	4	20.451		2020-06-18 13:33:06.0
4177	m24	m24	2013-09-13	6	19.017		2020-06-18 13:33:06.0
4177	m48	m48	2015-10-16	8	22.328		2020-06-18 13:33:06.0
4179	bl	bl	2011-09-07	2	32.468		2020-06-18 13:33:06.0
4179	m12	m12	2012-09-05	4	26.719		2020-06-18 13:33:06.0
4179	m24	m24	2013-09-18	6	18.977		2020-06-18 13:33:06.0
4184	bl	bl	2011-10-07	2	4.236		2020-06-18 13:33:06.0
4184	m12	m12	2012-09-19	4	3.657		2020-06-18 13:33:06.0
4184	m24	m24	2013-09-12	6	8.169		2020-06-18 13:33:06.0
4184	m36	m36	2014-09-18	7	7.853		2020-06-18 13:33:06.0
4184	m48	m48	2015-10-05	8	11.604		2020-06-18 13:33:06.0
4185	bl	bl	2011-09-29	2	5.682		2020-06-18 13:33:06.0
4185	m12	m12	2012-10-25	4	9.203		2020-06-18 13:33:06.0
4185	m24	m24	2013-09-26	6	2.757		2020-06-18 13:33:06.0
4185	m36	m36	2014-09-23	7	2.197		2020-06-18 13:33:06.0
4185	m48	m48	2015-09-24	8	9.356		2020-06-18 13:33:06.0
4186	bl	bl	2011-09-16	2	12.994		2020-06-18 13:33:06.0
4187	bl	bl	2011-08-25	2	5.664		2020-06-18 13:33:06.0
4187	m12	m12	2012-08-30	4	6.544		2020-06-18 13:33:06.0
4187	m24	m24	2013-09-09	6	16.66		2020-06-18 13:33:06.0
4187	m36	m36	2014-08-20	7	9.667		2020-06-18 13:33:06.0
4187	m48	m48	2015-08-24	8	6.238		2020-06-18 13:33:06.0
4188	m12	m12	2012-09-18	4	44.248		2020-06-18 13:33:06.0
4188	m24	m24	2013-09-23	6	28.196		2020-06-18 13:33:06.0
4188	m36	m36	2014-09-24	7	46.659		2020-06-18 13:33:06.0
4188	m48	m48	2015-10-08	8	32.701		2020-06-18 13:33:06.0
4189	bl	bl	2011-11-15	2	9.85		2020-06-18 13:33:06.0
4189	m12	m12	2013-05-02	4	23.169		2020-06-18 13:33:06.0
4189	m24	m24	2013-11-07	6	20.749		2020-06-18 13:33:06.0
4192	bl	bl	2011-11-21	2	24.971		2020-06-18 13:33:06.0
4192	m12	m12	2012-10-17	4	22.996		2020-06-18 13:33:06.0
4192	m24	m24	2013-10-16	6	30.028		2020-06-18 13:33:06.0
4194	bl	bl	2011-09-15	2	20.368		2020-06-18 13:33:06.0
4194	m12	m12	2012-09-24	4	12.45		2020-06-18 13:33:06.0
4194	m24	m24	2013-08-27	6	11.704		2020-06-18 13:33:06.0
4195	bl	bl	2011-09-08	2	27.633		2020-06-18 13:33:06.0
4195	m12	m12	2012-09-06	4	17.798		2020-06-18 13:33:06.0
4195	m24	m24	2013-08-29	6	28.104		2020-06-18 13:33:06.0
4196	bl	bl	2011-10-17	2	451.398		2020-06-18 13:33:06.0
4196	m24	m24	2013-10-17	6	156.281		2020-06-18 13:33:06.0
4197	bl	bl	2011-08-30	2	29.603		2020-06-18 13:33:06.0
4197	m12	m12	2012-08-14	4	34.162		2020-06-18 13:33:06.0
4197	m24	m24	2013-09-10	6	30.063		2020-06-18 13:33:06.0
4197	m36	m36	2014-08-13	7	25.866		2020-06-18 13:33:06.0
4197	m48	m48	2015-09-21	8	25.18		2020-06-18 13:33:06.0
4198	bl	bl	2011-09-20	2	22.445		2020-06-18 13:33:06.0
4198	m12	m12	2012-09-06	4	18.742		2020-06-18 13:33:06.0
4198	m24	m24	2013-09-24	6	12.346		2020-06-18 13:33:06.0
4199	bl	bl	2011-09-14	2	4.534		2020-06-18 13:33:06.0
4199	m12	m12	2012-09-24	4	5.753		2020-06-18 13:33:06.0
4199	m24	m24	2013-10-10	6	9.002		2020-06-18 13:33:06.0
4199	m36	m36	2014-10-14	7	7.87		2020-06-18 13:33:06.0
4200	bl	bl	2011-10-19	2	9.38		2020-06-18 13:33:06.0
4200	m12	m12	2012-10-17	4	7.263		2020-06-18 13:33:06.0
4200	m24	m24	2013-10-03	6	11.536		2020-06-18 13:33:06.0
4200	m48	m48	2015-10-06	8	9.355		2020-06-18 13:33:06.0
4201	bl	bl	2011-10-04	2	30.301		2020-06-18 13:33:06.0
4202	bl	bl	2011-10-31	2	11.603		2020-06-18 13:33:06.0
4202	m12	m12	2012-10-22	4	10.579		2020-06-18 13:33:06.0
4202	m24	m24	2013-10-23	6	12.561		2020-06-18 13:33:06.0
4202	m36	m36	2014-10-15	7	13.985		2020-06-18 13:33:06.0
4203	bl	bl	2011-09-15	2	11.348		2020-06-18 13:33:06.0
4203	m12	m12	2012-09-26	4	8.054		2020-06-18 13:33:06.0
4203	m24	m24	2013-09-25	6	7.692		2020-06-18 13:33:06.0
4205	bl	bl	2011-12-01	2	15.489		2020-06-18 13:33:06.0
4205	m12	m12	2012-10-24	4	14.078		2020-06-18 13:33:06.0
4205	m24	m24	2013-12-04	6	16.095		2020-06-18 13:33:06.0
4205	m36	m36	2014-10-27	7	15.158		2020-06-18 13:33:06.0
4206	bl	bl	2011-10-05	2	8.774		2020-06-18 13:33:06.0
4206	m12	m12	2012-10-01	4	7.123		2020-06-18 13:33:06.0
4206	m24	m24	2013-09-12	6	5.892		2020-06-18 13:33:06.0
4206	m36	m36	2014-09-22	7	7.893		2020-06-18 13:33:06.0
4206	m36	m36	2014-09-22	7	10.256		2020-06-18 13:33:06.0
4208	bl	bl	2011-09-19	2	19.721		2020-06-18 13:33:06.0
4208	m12	m12	2012-09-12	4	20.372		2020-06-18 13:33:06.0
4208	m24	m24	2013-09-11	6	13.936		2020-06-18 13:33:06.0
4209	bl	bl	2011-09-13	2	21.487		2020-06-18 13:33:06.0
4210	bl	bl	2011-09-27	2	10.376		2020-06-18 13:33:06.0
4210	m12	m12	2012-10-01	4	7.429		2020-06-18 13:33:06.0
4210	m24	m24	2013-09-25	6	8.478		2020-06-18 13:33:06.0
4210	m36	m36	2014-10-02	7	9.539		2020-06-18 13:33:06.0
4210	m48	m48	2015-09-16	8	7.702		2020-06-18 13:33:06.0
4211	bl	bl	2011-10-03	2	20.083		2020-06-18 13:33:06.0
4211	m12	m12	2012-10-10	4	12.01		2020-06-18 13:33:06.0
4211	m24	m24	2013-10-23	6	17.689		2020-06-18 13:33:06.0
4212	bl	bl	2011-09-29	2	18.382		2020-06-18 13:33:06.0
4212	m12	m12	2012-09-19	4	4.68		2020-06-18 13:33:06.0
4212	m24	m24	2013-09-13	6	4.212		2020-06-18 13:33:06.0
4212	m36	m36	2014-09-18	7	8.632		2020-06-18 13:33:06.0
4212	m48	m48	2015-10-05	8	12.393		2020-06-18 13:33:06.0
4213	bl	bl	2011-09-13	2	13.002		2020-06-18 13:33:06.0
4213	m12	m12	2012-09-20	4	8.149		2020-06-18 13:33:06.0
4213	m24	m24	2013-09-12	6	9.574		2020-06-18 13:33:06.0
4213	m48	m48	2015-09-24	8	4.436		2020-06-18 13:33:06.0
4214	bl	bl	2011-10-10	2	14.997		2020-06-18 13:33:06.0
4214	m12	m12	2012-10-01	4	13.891		2020-06-18 13:33:06.0
4214	m24	m24	2013-10-23	6	16.634		2020-06-18 13:33:06.0
4214	m36	m36	2014-10-20	7	13.388		2020-06-18 13:33:06.0
4214	m48	m48	2015-10-16	8	17.75		2020-06-18 13:33:06.0
4215	bl	bl	2011-10-19	2	29		2020-06-18 13:33:06.0
4215	m12	m12	2012-10-17	4	28.245		2020-06-18 13:33:06.0
4215	m24	m24	2013-10-30	6	26.048		2020-06-18 13:33:06.0
4216	bl	bl	2011-09-22	2	13.581		2020-06-18 13:33:06.0
4216	m12	m12	2012-09-17	4	15.2		2020-06-18 13:33:06.0
4216	m24	m24	2013-10-22	6	10.444		2020-06-18 13:33:06.0
4216	m36	m36	2014-09-17	7	10.261		2020-06-18 13:33:06.0
4216	m48	m48	2015-10-08	8	11.581		2020-06-18 13:33:06.0
4217	bl	bl	2011-10-26	2	28.995		2020-06-18 13:33:06.0
4217	m12	m12	2012-12-05	4	19.675		2020-06-18 13:33:06.0
4218	bl	bl	2011-09-26	2	19.172		2020-06-18 13:33:06.0
4218	m12	m12	2012-10-02	4	14.479		2020-06-18 13:33:06.0
4218	m24	m24	2013-09-09	6	9.274		2020-06-18 13:33:06.0
4218	m36	m36	2014-11-10	7	18.527		2020-06-18 13:33:06.0
4219	bl	bl	2011-09-27	2	9.748		2020-06-18 13:33:06.0
4219	m12	m12	2012-10-02	4	18.193		2020-06-18 13:33:06.0
4220	bl	bl	2011-09-23	2	14.229		2020-06-18 13:33:06.0
4220	m12	m12	2012-09-24	4	13.782		2020-06-18 13:33:06.0
4220	m24	m24	2013-10-04	6	14.318		2020-06-18 13:33:06.0
4220	m36	m36	2014-10-03	7	16.478		2020-06-18 13:33:06.0
4220	m48	m48	2015-10-06	8	50.513		2020-06-18 13:33:06.0
4222	bl	bl	2011-10-05	2	13.502		2020-06-18 13:33:06.0
4222	m12	m12	2012-10-22	4	6.641		2020-06-18 13:33:06.0
4223	bl	bl	2011-09-30	2	16.112		2020-06-18 13:33:06.0
4223	m12	m12	2012-09-17	4	15.485		2020-06-18 13:33:06.0
4224	bl	bl	2011-10-13	2	24.81		2020-06-18 13:33:06.0
4224	m12	m12	2012-10-10	4	20.633		2020-06-18 13:33:06.0
4224	m24	m24	2013-10-23	6	30.847		2020-06-18 13:33:06.0
4225	bl	bl	2011-10-04	2	28.392		2020-06-18 13:33:06.0
4225	m12	m12	2012-10-11	4	24.555		2020-06-18 13:33:06.0
4225	m24	m24	2013-12-13	6	21.222		2020-06-18 13:33:06.0
4226	bl	bl	2011-10-17	2	8.965		2020-06-18 13:33:06.0
4226	m12	m12	2012-10-15	4	9.101		2020-06-18 13:33:06.0
4226	m24	m24	2013-10-16	6	9.143		2020-06-18 13:33:06.0
4226	m36	m36	2014-10-15	7	7.725		2020-06-18 13:33:06.0
4229	bl	bl	2011-09-27	2	21.076		2020-06-18 13:33:06.0
4229	m12	m12	2012-09-13	4	11.924		2020-06-18 13:33:06.0
4229	m24	m24	2013-09-26	6	22.216		2020-06-18 13:33:06.0
4229	m36	m36	2014-10-16	7	20.06		2020-06-18 13:33:06.0
4229	m48	m48	2015-09-21	8	17.523		2020-06-18 13:33:06.0
4232	bl	bl	2011-11-30	2	24.836		2020-06-18 13:33:06.0
4234	bl	bl	2011-11-10	2	12.813		2020-06-18 13:33:06.0
4234	m12	m12	2012-10-18	4	19.132		2020-06-18 13:33:06.0
4234	m24	m24	2013-11-04	6	12.407		2020-06-18 13:33:06.0
4235	bl	bl	2011-10-13	2	14.029		2020-06-18 13:33:06.0
4235	m12	m12	2012-10-09	4	18.935		2020-06-18 13:33:06.0
4235	m24	m24	2013-10-10	6	25.67		2020-06-18 13:33:06.0
4235	m36	m36	2014-10-08	7	13.694		2020-06-18 13:33:06.0
4235	m48	m48	2015-09-24	8	21.477		2020-06-18 13:33:06.0
4237	bl	bl	2011-10-13	2	60.02		2020-06-18 13:33:06.0
4237	m12	m12	2012-11-01	4	25.343		2020-06-18 13:33:06.0
4237	m24	m24	2013-10-22	6	50.092		2020-06-18 13:33:06.0
4240	bl	bl	2011-10-11	2	14.642		2020-06-18 13:33:06.0
4240	m12	m12	2012-09-25	4	18.105		2020-06-18 13:33:06.0
4240	m24	m24	2013-09-27	6	29.068		2020-06-18 13:33:06.0
4240	m36	m36	2014-09-24	7	16.15		2020-06-18 13:33:06.0
4241	bl	bl	2012-03-22	2	22.637		2020-06-18 13:33:06.0
4241	m12	m12	2013-03-25	4	13.569		2020-06-18 13:33:06.0
4243	bl	bl	2012-02-23	2	12.501		2020-06-18 13:33:06.0
4243	m12	m12	2013-02-22	4	34.858		2020-06-18 13:33:06.0
4243	m24	m24	2014-02-27	6	17.705		2020-06-18 13:33:06.0
4244	bl	bl	2011-11-22	2	20.82		2020-06-18 13:33:06.0
4244	m12	m12	2012-11-15	4	18.563		2020-06-18 13:33:06.0
4244	m24	m24	2013-11-14	6	33.044		2020-06-18 13:33:06.0
4245	bl	bl	2011-11-03	2	21.648		2020-06-18 13:33:06.0
4245	m12	m12	2012-10-08	4	20.389		2020-06-18 13:33:06.0
4245	m24	m24	2013-10-09	6	32.781		2020-06-18 13:33:06.0
4245	m36	m36	2014-10-23	7	26.684		2020-06-18 13:33:06.0
4250	bl	bl	2011-11-02	2	13.334		2020-06-18 13:33:06.0
4250	m24	m24	2013-10-25	6	26.411		2020-06-18 13:33:06.0
4250	m36	m36	2014-10-17	7	28.571		2020-06-18 13:33:06.0
4251	bl	bl	2011-10-07	2	9.409		2020-06-18 13:33:06.0
4252	m12	m12	2012-10-23	4	35.478		2020-06-18 13:33:06.0
4252	m24	m24	2013-10-17	6	29.863		2020-06-18 13:33:06.0
4254	bl	bl	2011-11-08	2	11.962		2020-06-18 13:33:06.0
4254	m12	m12	2012-10-03	4	10.256		2020-06-18 13:33:06.0
4254	m24	m24	2013-10-08	6	9.722		2020-06-18 13:33:06.0
4254	m48	m48	2015-10-01	8	8.424		2020-06-18 13:33:06.0
4255	bl	bl	2011-11-02	2	11.676		2020-06-18 13:33:06.0
4255	m12	m12	2012-11-16	4	10.776		2020-06-18 13:33:06.0
4255	m24	m24	2013-11-06	6	14.828		2020-06-18 13:33:06.0
4255	m48	m48	2015-11-20	8	13.936		2020-06-18 13:33:06.0
4256	bl	bl	2012-01-05	2	12.745		2020-06-18 13:33:06.0
4256	m12	m12	2013-01-14	4	7.439		2020-06-18 13:33:06.0
4257	bl	bl	2011-11-08	2	11.777		2020-06-18 13:33:06.0
4257	m12	m12	2012-10-25	4	17.172		2020-06-18 13:33:06.0
4258	bl	bl	2011-10-19	2	36.725		2020-06-18 13:33:06.0
4258	m12	m12	2012-10-15	4	25.396		2020-06-18 13:33:06.0
4258	m24	m24	2013-10-22	6	25.836		2020-06-18 13:33:06.0
[truncated: 1,759 more rows]
