# Supplementary material for: Plasma p-tau181 Level Predicts Neurodegeneration and Progression to Alzheimer's Dementia: A Longitudinal Study
Source: Front Neurol. 2021 Sep 7;12:695696. doi: 10.3389/fneur.2021.695696 (PMC8452983; doi:10.3389/fneur.2021.695696)
Supplement: Supplementary file 4 [file Data_Sheet_1.ZIP › DATA/raw data/UWNPSYCHSUM_03_26_20.csv]

RID	VISCODE	VISCODE2	ORIGPROT	COLPROT	USERDATE	EXAMDATE	ADNI_MEM	ADNI_EF	ADNI_LAN	ADNI_VS	update_stamp
2	bl	bl	ADNI1	ADNI1	2005-09-09	2005-09-08	0.486	0.091	0.106	0.706	2020-04-10 09:04:04.0
2	m06	m06	ADNI1	ADNI1	2006-03-06	2006-03-06	0.581	0.088	0.216	-0.984	2020-04-10 09:04:04.0
2	m36	m36	ADNI1	ADNI1	2008-08-27	2008-08-27	0.405	0.088	0.417	0.706	2020-04-10 09:04:04.0
2	m60	m60	ADNI1	ADNIGO	2010-09-24	2010-09-22	0.352	-0.294	0.384	-0.104	2020-04-10 09:04:04.0
2	v06	m72	ADNI1	ADNI2	2011-09-20	2011-09-19	0.35	0.343	0.237	-0.104	2020-04-10 09:04:04.0
2	v11	m84	ADNI1	ADNI2	2012-09-28	2012-09-26	0.428	-0.274	0.208	0.706	2020-04-10 09:04:04.0
2	v21	m96	ADNI1	ADNI2	2013-09-12	2013-09-09	0.325	-0.79	0.34	0.706	2020-04-10 09:04:04.0
2	v31	m108	ADNI1	ADNI2	2014-12-31	2014-10-13	0.089		-0.065	0.167	2020-04-10 09:04:04.0
2	v41	m120	ADNI1	ADNI2	2015-10-06	2015-09-22	0.384	-0.609	0.34	-0.984	2020-04-10 09:04:04.0
2	v51	m132	ADNI1	ADNI2	2016-09-29	2016-09-27	0.164	-0.711	0.264	-0.104	2020-04-10 09:04:04.0
2	init	m144	ADNI1	ADNI3	2017-10-26	2017-10-18	0.3	-0.88	-0.169	-2.381	2020-04-10 09:04:04.0
3	bl	bl	ADNI1	ADNI1	2005-09-13	2005-09-12	-0.848	-1.112	-1.395	-0.896	2020-04-10 09:04:04.0
3	m06	m06	ADNI1	ADNI1	2006-03-13	2006-03-13	-0.967	-0.335	-1.668	-1.232	2020-04-10 09:04:04.0
3	m12	m12	ADNI1	ADNI1	2006-09-12	2006-09-12	-0.736	-1.125	-1.868	-0.564	2020-04-10 09:04:04.0
3	m24	m24	ADNI1	ADNI1	2007-10-27	2007-09-12	-1.086	-1.71	-1.737	0.706	2020-04-10 09:04:04.0
4	bl	bl	ADNI1	ADNI1	2005-11-08	2005-11-08	0.096	-0.929	0.295	-0.756	2020-04-10 09:04:04.0
4	m06	m06	ADNI1	ADNI1	2006-05-03	2006-05-02	0.302	-0.135	0.074	-1.139	2020-04-10 09:04:04.0
4	m12	m12	ADNI1	ADNI1	2006-11-15	2006-11-14	0.2	-0.644	-0.134	-0.564	2020-04-10 09:04:04.0
4	m18	m18	ADNI1	ADNI1	2007-05-15	2007-05-14	0.546	0.039	0.23	-1.694	2020-04-10 09:04:04.0
4	m36	m36	ADNI1	ADNI1	2008-11-25	2008-11-18	0.692	-0.491	0.547	-0.756	2020-04-10 09:04:04.0
5	bl	bl	ADNI1	ADNI1	2005-09-09	2005-09-07	0.589	0.338	0.233	0.706	2020-04-10 09:04:04.0
5	m06	m06	ADNI1	ADNI1	2006-03-09	2006-03-09	0.49	0.12	-0.166	0.706	2020-04-10 09:04:04.0
5	m12	m12	ADNI1	ADNI1	2006-09-07	2006-09-05	0.823	0.509	0.852	0.706	2020-04-10 09:04:04.0
5	m24	m24	ADNI1	ADNI1	2007-09-07	2007-09-07	0.701	0.31	-0.378	-0.448	2020-04-10 09:04:04.0
5	m36	m36	ADNI1	ADNI1	2008-09-10	2008-09-10	1.028	0.875	1.13	-0.448	2020-04-10 09:04:04.0
6	bl	bl	ADNI1	ADNI1	2005-11-30	2005-11-29	-0.242	-0.607	-0.284	-0.896	2020-04-10 09:04:04.0
6	m06	m06	ADNI1	ADNI1	2006-06-01	2006-06-01	0.178	-0.425	0.375	-0.104	2020-04-10 09:04:04.0
6	m12	m12	ADNI1	ADNI1	2006-11-20	2006-11-20	-0.27	-0.349	-0.049	0.706	2020-04-10 09:04:04.0
6	m18	m18	ADNI1	ADNI1	2007-05-17	2007-05-15	-0.371	0.223	0.021	-0.564	2020-04-10 09:04:04.0
6	m24	m24	ADNI1	ADNI1	2007-11-13	2007-11-08	-0.41	-0.373	0.603	0.706	2020-04-10 09:04:04.0
6	m36	m36	ADNI1	ADNI1	2008-12-11	2008-12-08	-0.581	-0.81	0.021	0.706	2020-04-10 09:04:04.0
7	bl	bl	ADNI1	ADNI1	2005-10-13	2005-10-06	-1.334	-2.177	-2.396	-1.161	2020-04-10 09:04:04.0
7	m06	m06	ADNI1	ADNI1	2006-04-13	2006-04-13	-0.904	-1.7	-2.407	-0.674	2020-04-10 09:04:04.0
7	m12	m12	ADNI1	ADNI1	2006-10-10	2006-10-10	-1.467	-1.7	-2.335	-1.33	2020-04-10 09:04:04.0
7	m24	m24	ADNI1	ADNI1	2007-10-11	2007-10-09	-2.001	-1.941	-1.608	-0.674	2020-04-10 09:04:04.0
8	bl	bl	ADNI1	ADNI1	2005-09-26	2005-09-19	1.424	1.157	0.949	-0.984	2020-04-10 09:04:04.0
8	m06	m06	ADNI1	ADNI1	2006-03-21	2006-03-20	0.861	1.187	1.554	-0.104	2020-04-10 09:04:04.0
8	m12	m12	ADNI1	ADNI1	2006-09-20	2006-09-19	1.17	1.18	1.417	-1.501	2020-04-10 09:04:04.0
8	m36	m36	ADNI1	ADNI1	2008-09-09	2008-09-09	1.373	1.233	1.058	-0.104	2020-04-10 09:04:04.0
8	m48	m48	ADNI1	ADNI1	2009-10-19	2009-10-12	0.804	0.832	0.706	-0.104	2020-04-10 09:04:04.0
8	m60	m60	ADNI1	ADNIGO	2010-10-04	2010-09-27	1.165	0.495	0.329	-1.543	2020-04-10 09:04:04.0
8	v06	m72	ADNI1	ADNI2	2011-09-29	2011-09-27	1.074	0.644	0.304	-0.674	2020-04-10 09:04:04.0
8	v11	m84	ADNI1	ADNI2	2012-09-27	2012-09-20	1.046	0.979	0.548	0.706	2020-04-10 09:04:04.0
8	v21	m96	ADNI1	ADNI2	2013-09-23	2013-09-19	0.972	0.088	-0.06	-1.402	2020-04-10 09:04:04.0
8	v41	m120	ADNI1	ADNI2	2015-11-02	2015-10-29	0.385	0.033	0.523	-0.253	2020-04-10 09:04:04.0
10	bl	bl	ADNI1	ADNI1	2005-11-11	2005-11-10	-0.781	-0.322	0.585	-1.402	2020-04-10 09:04:04.0
10	m06	m06	ADNI1	ADNI1	2006-05-10	2006-05-09	-0.672	-0.396	0.226	-0.984	2020-04-10 09:04:04.0
10	m12	m12	ADNI1	ADNI1	2006-11-13	2006-11-09	-1.037	-0.174	-0.06	-0.984	2020-04-10 09:04:04.0
10	m24	m24	ADNI1	ADNI1	2007-11-08	2007-11-07	-1.5	-0.994	0.345	-0.564	2020-04-10 09:04:04.0
14	bl	bl	ADNI1	ADNI1	2005-11-07	2005-11-04	0.83	-0.352	0.135	-0.104	2020-04-10 09:04:04.0
14	m06	m06	ADNI1	ADNI1	2006-05-02	2006-05-02	0.9	-0.711	0.135	-0.104	2020-04-10 09:04:04.0
14	m12	m12	ADNI1	ADNI1	2006-11-27	2006-11-27	0.605	0.088	-0.001	-0.253	2020-04-10 09:04:04.0
14	m24	m24	ADNI1	ADNI1	2007-11-27	2007-11-27	0.854	-0.29	0.451	-0.104	2020-04-10 09:04:04.0
14	m36	m36	ADNI1	ADNI1	2008-11-05	2008-11-05	1.07	-0.256	0.534	0.706	2020-04-10 09:04:04.0
15	bl	bl	ADNI1	ADNI1	2005-10-19	2005-10-18	1.374	1.596	0.891	0.706	2020-04-10 09:04:04.0
15	m06	m06	ADNI1	ADNI1	2006-04-18	2006-04-18	1.111	2.162	1.149	0.706	2020-04-10 09:04:04.0
15	m12	m12	ADNI1	ADNI1	2006-10-13	2006-10-13	1.34	1.906	0.843	-0.984	2020-04-10 09:04:04.0
15	m24	m24	ADNI1	ADNI1	2007-10-11	2007-10-11	1.548	1.483	1.028	0.706	2020-04-10 09:04:04.0
15	m36	m36	ADNI1	ADNI1	2008-10-31	2008-10-28	1.332	1.834	1.149	0.706	2020-04-10 09:04:04.0
15	v06	m72	ADNI1	ADNI2	2011-11-03	2011-11-03	1.31	1.184	0.729	0.706	2020-04-10 09:04:04.0
16	bl	bl	ADNI1	ADNI1	2005-10-14	2005-10-13	0.495	0.6	0.375	-0.564	2020-04-10 09:04:04.0
16	m06	m06	ADNI1	ADNI1	2006-04-13	2006-04-12	0.348	1.452	0.795	-0.564	2020-04-10 09:04:04.0
16	m12	m12	ADNI1	ADNI1	2006-10-12	2006-10-11	0.653	1.408	1.566	-1.678	2020-04-10 09:04:04.0
16	m24	m24	ADNI1	ADNI1	2007-09-19	2007-09-17	0.469	0.883	1.58	-0.448	2020-04-10 09:04:04.0
16	m36	m36	ADNI1	ADNI1	2008-10-20	2008-10-17	0.359	-0.137	0.956	-1.521	2020-04-10 09:04:04.0
19	bl	bl	ADNI1	ADNI1	2005-11-23	2005-11-23	1.972	1.954	2.621	0.706	2020-04-10 09:04:04.0
19	m06	m06	ADNI1	ADNI1	2006-06-13	2006-06-13	2.505	2.367	2.003	0.706	2020-04-10 09:04:04.0
19	m12	m12	ADNI1	ADNI1	2006-12-08	2006-12-08	1.749	2.581	1.898	0.706	2020-04-10 09:04:04.0
19	m36	m36	ADNI1	ADNI1	2008-12-15	2008-12-08	1.775	2.367	3.091	0.706	2020-04-10 09:04:04.0
21	bl	bl	ADNI1	ADNI1	2005-10-25	2005-10-24	1.638	0.151	0.649	-0.104	2020-04-10 09:04:04.0
21	m06	m06	ADNI1	ADNI1	2006-04-25	2006-04-24	2.033	0.574	1.62	-0.984	2020-04-10 09:04:04.0
21	m12	m12	ADNI1	ADNI1	2006-11-02	2006-11-01	1.708	0.881	1.948	-0.104	2020-04-10 09:04:04.0
21	m24	m24	ADNI1	ADNI1	2007-11-12	2007-10-31	1.553	0.338	1.174	-0.104	2020-04-10 09:04:04.0
21	m36	m36	ADNI1	ADNI1	2008-10-23	2008-10-22	2.029	0.672	1.36	0.706	2020-04-10 09:04:04.0
21	m60	m60	ADNI1	ADNIGO	2010-10-14	2010-10-07	1.692	1.236	0.975	-0.104	2020-04-10 09:04:04.0
21	v06	m72	ADNI1	ADNI2	2011-10-17	2011-10-10	1.472	0.444	1.037	0.706	2020-04-10 09:04:04.0
21	v11	m84	ADNI1	ADNI2	2012-10-09	2012-10-03	2.217	0.565	1.438	0.706	2020-04-10 09:04:04.0
21	v21	m96	ADNI1	ADNI2	2013-10-28	2013-10-10	1.957	1.472	2.005	0.706	2020-04-10 09:04:04.0
21	v41	m120	ADNI1	ADNI2	2015-10-28	2015-10-27	1.526	0.766	1.413	0.706	2020-04-10 09:04:04.0
21	init	m144	ADNI1	ADNI3	2017-12-06	2017-11-27	1.406	-0.493	0.554	0.706	2020-04-10 09:04:04.0
22	bl	bl	ADNI1	ADNI1	2005-10-20	2005-10-19	0.27	0.766	0.898	-0.104	2020-04-10 09:04:04.0
22	m06	m06	ADNI1	ADNI1	2006-04-21	2006-04-20	0.193	0.008	0.443	-0.756	2020-04-10 09:04:04.0
22	m12	m12	ADNI1	ADNI1	2006-10-19	2006-10-19	0.292	0.151	-0.19	-0.984	2020-04-10 09:04:04.0
22	m24	m24	ADNI1	ADNI1	2007-10-23	2007-10-22	0.268	0.167	0.671	-1.402	2020-04-10 09:04:04.0
23	bl	bl	ADNI1	ADNI1	2005-11-09	2005-11-08	0.706	-0.105	0.2	-0.984	2020-04-10 09:04:04.0
23	m06	m06	ADNI1	ADNI1	2006-05-08	2006-05-08	0.777	0.136	-0.116	-0.896	2020-04-10 09:04:04.0
23	m12	m12	ADNI1	ADNI1	2006-11-22	2006-11-21	1.074	0.338	0.651	-0.984	2020-04-10 09:04:04.0
23	m24	m24	ADNI1	ADNI1	2007-11-21	2007-11-20	0.938	-0.352	0.317	-1.501	2020-04-10 09:04:04.0
23	m36	m36	ADNI1	ADNI1	2008-11-26	2008-11-25	0.864	0.209	1.174	0.706	2020-04-10 09:04:04.0
23	m48	m48	ADNI1	ADNI1	2010-01-11	2010-01-06	0.757	-0.05	0.317	-0.896	2020-04-10 09:04:04.0
23	m60	m60	ADNI1	ADNIGO	2011-01-04	2010-12-21	0.8	0.023	0.246	-0.104	2020-04-10 09:04:04.0
23	v06	m72	ADNI1	ADNI2	2011-12-23	2011-12-20	0.634	0.214	0.605	-0.104	2020-04-10 09:04:04.0
23	v11	m84	ADNI1	ADNI2	2013-01-02	2012-12-27	1.229	-0.552	0.203	-0.104	2020-04-10 09:04:04.0
23	v21	m96	ADNI1	ADNI2	2014-01-02	2013-12-18	0.553	-0.105	-0.19	-0.104	2020-04-10 09:04:04.0
29	bl	bl	ADNI1	ADNI1	2005-10-31	2005-10-31	-1.61	-2.289	-1.278	-0.756	2020-04-10 09:04:04.0
29	m06	m06	ADNI1	ADNI1	2006-05-02	2006-05-02	-1.501	-2.724	-1.67	-1.875	2020-04-10 09:04:04.0
29	m12	m12	ADNI1	ADNI1	2006-11-13	2006-11-08	-2.043	-2.328	-2.066	-1.33	2020-04-10 09:04:04.0
29	m24	m24	ADNI1	ADNI1	2008-05-19	2008-05-19	-2.279	-3.017	-2.773	-3.01	2020-04-10 09:04:04.0
30	bl	bl	ADNI1	ADNI1	2005-10-20	2005-10-20	-0.237	-0.607	-0.06	0.706	2020-04-10 09:04:04.0
30	m06	m06	ADNI1	ADNI1	2006-04-13	2006-04-13	-0.641	-0.352	-0.499	-0.104	2020-04-10 09:04:04.0
30	m12	m12	ADNI1	ADNI1	2006-10-17	2006-10-12	-0.642	-0.216	-0.932	0.706	2020-04-10 09:04:04.0
30	m18	m18	ADNI1	ADNI1	2007-04-30	2007-04-26	-0.945	-0.105	-0.556	0.706	2020-04-10 09:04:04.0
30	m24	m24	ADNI1	ADNI1	2007-11-15	2007-11-13	-0.977	-0.373	-0.261	0.706	2020-04-10 09:04:04.0
30	m36	m36	ADNI1	ADNI1	2008-11-26	2008-11-26	-1.255	-0.581	-0.588	-0.756	2020-04-10 09:04:04.0
31	bl	bl	ADNI1	ADNI1	2005-11-01	2005-10-24	2.368	0.338	0.99	0.706	2020-04-10 09:04:04.0
31	m06	m06	ADNI1	ADNI1	2006-04-18	2006-04-18	2.14	0.872	0.99	0.706	2020-04-10 09:04:04.0
31	m12	m12	ADNI1	ADNI1	2006-10-31	2006-10-30	1.831	0.672	0.819	0.706	2020-04-10 09:04:04.0
31	m24	m24	ADNI1	ADNI1	2007-11-15	2007-11-14	2.084	0.872	0.99	0.706	2020-04-10 09:04:04.0
31	m36	m36	ADNI1	ADNI1	2008-12-02	2008-12-02	1.641	0.6	0.603	0.706	2020-04-10 09:04:04.0
31	m48	m48	ADNI1	ADNI1	2009-10-23	2009-10-22	1.725	1.06	0.649	0.706	2020-04-10 09:04:04.0
31	m60	m60	ADNI1	ADNIGO	2010-12-13	2010-12-01	1.462	0.266	0.322	0.706	2020-04-10 09:04:04.0
31	v06	m72	ADNI1	ADNI2	2011-10-20	2011-10-20	2.04	0.412	0.504	0.706	2020-04-10 09:04:04.0
31	v11	m84	ADNI1	ADNI2	2012-09-21	2012-09-17	1.649	0.872	0.87	0.706	2020-04-10 09:04:04.0
31	v21	m96	ADNI1	ADNI2	2013-10-18	2013-10-17	1.386	0.537	0.782	0.706	2020-04-10 09:04:04.0
31	v41	m120	ADNI1	ADNI2	2016-01-27	2016-01-26	1.557	0.6	0.504	0.706	2020-04-10 09:04:04.0
31	init	m144	ADNI1	ADNI3	2018-04-24	2018-04-17	1.294	-0.105	0.239	0.706	2020-04-10 09:04:04.0
31	y1	m156	ADNI1	ADNI3	2019-04-25	2019-04-23	1.483	-0.597	-0.151	0.706	2020-04-10 09:04:04.0
33	bl	bl	ADNI1	ADNI1	2005-12-13	2005-12-09	-0.585	0.309	-0.252	0.706	2020-04-10 09:04:04.0
33	m06	m06	ADNI1	ADNI1	2006-05-31	2006-05-26	-0.852	-0.48	-1.168	0.706	2020-04-10 09:04:04.0
33	m12	m12	ADNI1	ADNI1	2006-12-19	2006-12-14	-0.984	-0.826	-0.659	0.706	2020-04-10 09:04:04.0
33	m18	m18	ADNI1	ADNI1	2007-06-15	2007-06-14	-1.069	-0.216	-1.085	0.706	2020-04-10 09:04:04.0
33	m24	m24	ADNI1	ADNI1	2007-11-30	2007-11-29	-1.337	-0.487	-1.601	-0.104	2020-04-10 09:04:04.0
33	m36	m36	ADNI1	ADNI1	2009-05-13	2009-01-09	-1.332	-1.006	-1.323	0.706	2020-04-10 09:04:04.0
35	bl	bl	ADNI1	ADNI1	2005-11-08	2005-11-08	0.928	1.408	2.621	0.706	2020-04-10 09:04:04.0
35	m06	m06	ADNI1	ADNI1	2006-05-26	2006-05-23	0.839	1.27	1.762	-0.104	2020-04-10 09:04:04.0
35	m12	m12	ADNI1	ADNI1	2006-11-21	2006-11-21	0.862	1.216	2.288	0.706	2020-04-10 09:04:04.0
35	m24	m24	ADNI1	ADNI1	2007-11-05	2007-11-02	0.929	1.452	1.71	0.706	2020-04-10 09:04:04.0
35	m36	m36	ADNI1	ADNI1	2008-11-20	2008-11-17	0.79	1.408	2.28	0.706	2020-04-10 09:04:04.0
35	m60	m60	ADNI1	ADNIGO	2010-12-15	2010-12-08	0.242	1.167	1.037	0.706	2020-04-10 09:04:04.0
38	bl	bl	ADNI1	ADNI1	2005-12-15	2005-12-15	-0.149	-0.876	0.255	-0.104	2020-04-10 09:04:04.0
38	m06	m06	ADNI1	ADNI1	2006-06-26	2006-06-23	-0.077	-0.42	0.221	-0.104	2020-04-10 09:04:04.0
38	m12	m12	ADNI1	ADNI1	2006-12-07	2006-12-07	0.238	-0.256	0.085	-0.871	2020-04-10 09:04:04.0
40	bl	bl	ADNI1	ADNI1	2006-01-03	2005-12-14	0.802	0.644	0.481	-0.253	2020-04-10 09:04:04.0
40	m06	m06	ADNI1	ADNI1	2006-05-26	2006-05-26	1.117	-0.087	0.021	-0.896	2020-04-10 09:04:04.0
40	m12	m12	ADNI1	ADNI1	2007-01-16	2006-12-27	1.111	1.236	0.949	-0.104	2020-04-10 09:04:04.0
40	m24	m24	ADNI1	ADNI1	2007-12-24	2007-12-21	1.033	1.222	0.99	0.706	2020-04-10 09:04:04.0
40	m36	m36	ADNI1	ADNI1	2009-01-16	2009-01-16	1.333	0.725	0.255	-0.104	2020-04-10 09:04:04.0
41	bl	bl	ADNI1	ADNI1	2005-11-17	2005-11-14	-1.273	0.542	0.825	-0.104	2020-04-10 09:04:04.0
41	m06	m06	ADNI1	ADNI1	2006-05-15	2006-05-15	-0.66	1.473	0.99	0.706	2020-04-10 09:04:04.0
41	m12	m12	ADNI1	ADNI1	2006-11-13	2006-11-13	-0.73	1.009	0.437	-0.756	2020-04-10 09:04:04.0
41	m18	m18	ADNI1	ADNI1	2007-05-15	2007-05-14	-1.575	0.431	1.142	-0.104	2020-04-10 09:04:04.0
41	m24	m24	ADNI1	ADNI1	2007-11-08	2007-11-07	-1.041	0.888	1.174	-0.104	2020-04-10 09:04:04.0
41	m36	m36	ADNI1	ADNI1	2008-11-13	2008-11-12	-1.381	0.272	0.021	-0.896	2020-04-10 09:04:04.0
41	m48	m48	ADNI1	ADNI1	2010-01-15	2010-01-14	-2.308	-2.195	-1.5	-1.638	2020-04-10 09:04:04.0
42	bl	bl	ADNI1	ADNI1	2005-11-14	2005-11-10	-0.045	0.016	0.249	0.706	2020-04-10 09:04:04.0
42	m06	m06	ADNI1	ADNI1	2006-05-02	2006-05-02	-0.204	0.214	0.417	0.706	2020-04-10 09:04:04.0
42	m12	m12	ADNI1	ADNI1	2006-11-13	2006-11-09	-0.029	-0.105	0.424	-0.104	2020-04-10 09:04:04.0
42	m18	m18	ADNI1	ADNI1	2007-05-10	2007-05-10	-0.401	0.214	0.257	0.706	2020-04-10 09:04:04.0
42	m24	m24	ADNI1	ADNI1	2007-11-30	2007-11-30	-0.653	0.412	0.417	0.706	2020-04-10 09:04:04.0
42	m36	m36	ADNI1	ADNI1	2008-12-05	2008-12-05	-0.641	0.667	0.417	0.706	2020-04-10 09:04:04.0
42	m48	m48	ADNI1	ADNI1	2010-03-18	2010-03-18	-1.149	-0.185	0.063	0.706	2020-04-10 09:04:04.0
42	v06	m60	ADNI1	ADNI2	2011-04-14	2011-04-13	-1.208	-0.105	0.33	0.706	2020-04-10 09:04:04.0
42	v11	m72	ADNI1	ADNI2	2011-12-01	2011-11-30	-0.731	-0.534	-0.334	0.706	2020-04-10 09:04:04.0
42	v21	m84	ADNI1	ADNI2	2013-01-23	2013-01-23	-1.016	-0.778	0.004	0.706	2020-04-10 09:04:04.0
42	v31	m96	ADNI1	ADNI2	2013-11-21	2013-11-21	-1.182	-0.105	0.334	0.706	2020-04-10 09:04:04.0
43	bl	bl	ADNI1	ADNI1	2006-02-06	2006-02-03	1.255	1.395	1.311	0.706	2020-04-10 09:04:04.0
43	m06	m06	ADNI1	ADNI1	2006-08-10	2006-08-09	0.991	1.918	1.752	0.706	2020-04-10 09:04:04.0
43	m12	m12	ADNI1	ADNI1	2007-02-08	2007-02-06	0.35	0.872	0.328	0.706	2020-04-10 09:04:04.0
43	m24	m24	ADNI1	ADNI1	2008-02-18	2008-02-15	1.304	0.899	1.487	0.706	2020-04-10 09:04:04.0
43	m36	m36	ADNI1	ADNI1	2009-02-14	2009-02-13	1.115	1.118	1.487	0.706	2020-04-10 09:04:04.0
43	m48	m48	ADNI1	ADNI1	2010-02-24	2010-02-19	1.405	2.162	1.71	0.706	2020-04-10 09:04:04.0
44	bl	bl	ADNI1	ADNI1	2005-11-30	2005-11-30	-0.808	0.763	-0.415	0.706	2020-04-10 09:04:04.0
44	m06	m06	ADNI1	ADNI1	2006-05-25	2006-05-19	-0.307	0.711	-0.64	-0.2	2020-04-10 09:04:04.0
44	m12	m12	ADNI1	ADNI1	2007-01-10	2006-11-29	-0.718	0.088	-0.308	-1.381	2020-04-10 09:04:04.0
45	bl	bl	ADNI1	ADNI1	2006-01-11	2006-01-11	-0.513	-0.523	0.216	-0.104	2020-04-10 09:04:04.0
45	m06	m06	ADNI1	ADNI1	2006-07-17	2006-07-13	-0.434	-0.236	-0.631	-0.104	2020-04-10 09:04:04.0
45	m12	m12	ADNI1	ADNI1	2007-03-15	2007-03-07	-1.404	-0.581	-1.172	-0.253	2020-04-10 09:04:04.0
47	bl	bl	ADNI1	ADNI1	2005-12-16	2005-12-15	1.064	0.132	0.623	0.706	2020-04-10 09:04:04.0
47	m06	m06	ADNI1	ADNI1	2006-06-21	2006-06-20	1.215	0.479	0.557	0.706	2020-04-10 09:04:04.0
47	m12	m12	ADNI1	ADNI1	2006-12-12	2006-12-12	1.279	0.318	1.311	-0.984	2020-04-10 09:04:04.0
47	m24	m24	ADNI1	ADNI1	2007-12-06	2007-12-05	0.929	0.272	1.399	-0.104	2020-04-10 09:04:04.0
47	m36	m36	ADNI1	ADNI1	2008-12-17	2008-12-16	1.177	0.209	0.427	0.706	2020-04-10 09:04:04.0
47	m60	m60	ADNI1	ADNIGO	2010-12-22	2010-12-21	0.659	0.535	2.152	-0.104	2020-04-10 09:04:04.0
48	bl	bl	ADNI1	ADNI1	2005-12-20	2005-12-19	1.051	0.935	0.603	0.706	2020-04-10 09:04:04.0
48	m06	m06	ADNI1	ADNI1	2006-07-18	2006-06-15	0.178	0.832	0.801	0.706	2020-04-10 09:04:04.0
48	m12	m12	ADNI1	ADNI1	2007-01-29	2007-01-25	0.908	0.888	0.415	0.706	2020-04-10 09:04:04.0
48	m24	m24	ADNI1	ADNI1	2007-12-14	2007-12-13	1.147	0.909	0.801	-0.104	2020-04-10 09:04:04.0
48	m36	m36	ADNI1	ADNI1	2009-05-13	2009-01-15	0.449	1.125	0.479	-1.585	2020-04-10 09:04:04.0
50	bl	bl	ADNI1	ADNI1	2005-12-20	2005-12-02	-0.018	-2.261	-0.151	-1.678	2020-04-10 09:04:04.0
50	m06	m06	ADNI1	ADNI1	2006-06-16	2006-06-07	-0.551	-2.086	-0.676	-2.293	2020-04-10 09:04:04.0
50	m12	m12	ADNI1	ADNI1	2007-01-15	2006-12-07	-0.35	-2.616	-1.09	-1.381	2020-04-10 09:04:04.0
50	m18	m18	ADNI1	ADNI1	2007-06-26	2007-06-20	-0.219	-2.616	-1.477	-2.772	2020-04-10 09:04:04.0
50	m24	m24	ADNI1	ADNI1	2008-01-07	2007-12-13	-1.692	-3.308	-2.849	-3.517	2020-04-10 09:04:04.0
50	m36	m36	ADNI1	ADNI1	2009-03-09	2008-11-18	-1.803	-2.719	-3.777	-3.517	2020-04-10 09:04:04.0
51	bl	bl	ADNI1	ADNI1	2006-01-03	2005-12-08	-0.117	0.393	-0.465	-0.253	2020-04-10 09:04:04.0
51	m06	m06	ADNI1	ADNI1	2006-05-31	2006-05-30	-0.305	0.725	0.063	0.706	2020-04-10 09:04:04.0
51	m12	m12	ADNI1	ADNI1	2007-01-31	2006-12-26	-0.434	0.088	0.216	0.706	2020-04-10 09:04:04.0
51	m18	m18	ADNI1	ADNI1	2007-07-20	2007-07-03	-0.491	1.06	0.249	0.706	2020-04-10 09:04:04.0
51	m24	m24	ADNI1	ADNI1	2007-12-13	2007-12-11	-0.449	0.747	0.021	0.706	2020-04-10 09:04:04.0
51	m36	m36	ADNI1	ADNI1	2008-12-15	2008-12-11	-0.59	0.6	0.249	0.706	2020-04-10 09:04:04.0
51	v06	m72	ADNI1	ADNI2	2011-11-14	2011-08-08	-1.094	0.099	-0.482	-0.253	2020-04-10 09:04:04.0
51	v11	m84	ADNI1	ADNI2	2013-01-28	2012-12-13	-1.163	-0.216	-0.014	-0.896	2020-04-10 09:04:04.0
51	v21	m96	ADNI1	ADNI2	2013-12-09	2013-11-26	-1.317	-0.216	-0.979	0.706	2020-04-10 09:04:04.0
51	v31	m108	ADNI1	ADNI2	2015-03-03	2015-02-04	-1.551	-1.21	-1.329	-2.235	2020-04-10 09:04:04.0
51	v41	m120	ADNI1	ADNI2	2016-01-19	2016-01-18	-1.785	-2.529	-1.264	-2.59	2020-04-10 09:04:04.0
53	bl	bl	ADNI1	ADNI1	2005-11-30	2005-11-29	-0.743	-1.528	-1.315	-0.984	2020-04-10 09:04:04.0
53	m06	m06	ADNI1	ADNI1	2006-05-31	2006-05-30	-0.834	-1.243	-1.113	-0.984	2020-04-10 09:04:04.0
53	m12	m12	ADNI1	ADNI1	2006-11-29	2006-11-28	-1.11	-1.412	-1.407	-0.104	2020-04-10 09:04:04.0
53	m24	m24	ADNI1	ADNI1	2007-11-29	2007-11-29	-1.289	-2.128	-1.783	-1.501	2020-04-10 09:04:04.0
54	bl	bl	ADNI1	ADNI1	2005-12-27	2005-12-16	-0.755	-0.723	-0.222	-0.448	2020-04-10 09:04:04.0
54	m06	m06	ADNI1	ADNI1	2006-09-01	2006-07-13	-0.79	-0.425	-0.222	-0.104	2020-04-10 09:04:04.0
54	m12	m12	ADNI1	ADNI1	2007-02-07	2006-12-27	-0.838	-0.607	-0.55	-1.8	2020-04-10 09:04:04.0
54	m18	m18	ADNI1	ADNI1	2007-07-20	2007-07-17	-1.221	-1.534	-1.434	-0.756	2020-04-10 09:04:04.0
54	m24	m24	ADNI1	ADNI1	2007-12-28	2007-12-28	-0.993	-1.289	-1.172	-0.984	2020-04-10 09:04:04.0
54	m36	m36	ADNI1	ADNI1	2008-12-12	2008-12-08	-1.792	-1.289	-1.129	-0.756	2020-04-10 09:04:04.0
55	bl	bl	ADNI1	ADNI1	2006-01-20	2006-01-13	1.34	0.979	0.219	0.706	2020-04-10 09:04:04.0
55	m06	m06	ADNI1	ADNI1	2006-07-27	2006-07-18	1.747	0.12	0.021	0.706	2020-04-10 09:04:04.0
55	m12	m12	ADNI1	ADNI1	2007-03-02	2007-02-27	0.802	-0.171	-0.292	0.706	2020-04-10 09:04:04.0
55	m36	m36	ADNI1	ADNI1	2008-10-15	2008-10-13	1.021	0.338	0.279	0.706	2020-04-10 09:04:04.0
55	m48	m48	ADNI1	ADNIGO	2010-11-11	2010-11-11	1.163	0.016	0.236	0.706	2020-04-10 09:04:04.0
55	v06	m72	ADNI1	ADNI2	2012-05-02	2012-05-01	1.242	-0.334	0.167	0.706	2020-04-10 09:04:04.0
55	v11	m84	ADNI1	ADNI2	2013-06-27	2013-06-27	1.724	-0.914	0.415	0.706	2020-04-10 09:04:04.0
55	v21	m96	ADNI1	ADNI2	2014-06-26	2014-06-26	1.162	-1.066	-0.058	0.706	2020-04-10 09:04:04.0
55	v31	m108	ADNI1	ADNI2	2015-07-10	2015-07-06	1.327	-0.73	0.079	-0.104	2020-04-10 09:04:04.0
56	bl	bl	ADNI1	ADNI1	2005-12-22	2005-12-22	1.474	1.721	0.087	-0.104	2020-04-10 09:04:04.0
56	m06	m06	ADNI1	ADNI1	2006-07-10	2006-07-07	0.925	1.542	0.651	0.706	2020-04-10 09:04:04.0
56	m12	m12	ADNI1	ADNI1	2006-12-21	2006-12-12	1.194	0.801	0.871	-0.896	2020-04-10 09:04:04.0
56	m36	m36	ADNI1	ADNI1	2008-12-11	2008-12-09	0.92	0.534	0.871	-1.624	2020-04-10 09:04:04.0
56	m48	m48	ADNI1	ADNI1	2010-05-10	2010-05-07	1.035	1.232	-0.461	-0.104	2020-04-10 09:04:04.0
56	m60	m60	ADNI1	ADNIGO	2010-12-15	2010-12-10	1.114	2.111	0.957	-0.756	2020-04-10 09:04:04.0
56	v06	m72	ADNI1	ADNI2	2011-12-18	2011-12-16	0.828	-0.385	0.246	-0.104	2020-04-10 09:04:04.0
56	v11	m84	ADNI1	ADNI2	2012-12-12	2012-12-07	1.063	0.725	0.427	-0.756	2020-04-10 09:04:04.0
56	v21	m96	ADNI1	ADNI2	2013-12-18	2013-12-13	0.902	-0.141	-0.581	-0.896	2020-04-10 09:04:04.0
56	v31	m108	ADNI1	ADNI2	2014-12-18	2014-12-15	1.165	-0.44	0.052	-0.104	2020-04-10 09:04:04.0
56	v41	m120	ADNI1	ADNI2	2016-01-21	2016-01-20	1.249	1.25	0.999	-0.104	2020-04-10 09:04:04.0
56	init	m144	ADNI1	ADNI3	2017-12-08	2017-11-28	1.204	0.362	0.156	-0.104	2020-04-10 09:04:04.0
56	y1	m156	ADNI1	ADNI3	2019-01-17	2019-01-10	0.925	1.024	-0.243	-1.379	2020-04-10 09:04:04.0
56	y2	m168	ADNI1	ADNI3	2019-12-12	2019-12-03	1.011	0.684	-0.175	-0.104	2020-04-10 09:04:04.0
57	bl	bl	ADNI1	ADNI1	2006-01-18	2006-01-06	-0.268	-1.33	0.301	-0.104	2020-04-10 09:04:04.0
57	m06	m06	ADNI1	ADNI1	2006-08-28	2006-08-18	-0.24	-1.324	-0.828	-0.756	2020-04-10 09:04:04.0
57	m12	m12	ADNI1	ADNI1	2007-01-11	2007-01-05	-1.207	-0.826	-1.155	-0.104	2020-04-10 09:04:04.0
57	m18	m18	ADNI1	ADNI1	2007-08-27	2007-08-21	-1.975	-2.116	-1.181	-0.104	2020-04-10 09:04:04.0
57	m24	m24	ADNI1	ADNI1	2008-02-05	2008-02-01	-1.803	-2.566	-1.995	-0.104	2020-04-10 09:04:04.0
57	m36	m36	ADNI1	ADNI1	2009-04-13	2009-04-03	-2.012	-3.017	-3.057	-1.875	2020-04-10 09:04:04.0
58	bl	bl	ADNI1	ADNI1	2005-12-12	2005-12-12	1.004	0.214	0.603	-0.104	2020-04-10 09:04:04.0
58	m06	m06	ADNI1	ADNI1	2006-06-16	2006-06-13	0.914	0.872	0.819	-0.104	2020-04-10 09:04:04.0
58	m12	m12	ADNI1	ADNI1	2006-12-21	2006-12-19	0.655	1.492	0.249	-0.104	2020-04-10 09:04:04.0
58	m24	m24	ADNI1	ADNI1	2007-12-10	2007-12-06	0.811	1.783	0.906	-0.104	2020-04-10 09:04:04.0
58	m36	m36	ADNI1	ADNI1	2008-12-09	2008-12-09	1.29	1.473	0.781	-0.104	2020-04-10 09:04:04.0
58	m48	m48	ADNI1	ADNI1	2010-03-19	2010-03-19	0.861	1.23	0.075	-0.104	2020-04-10 09:04:04.0
58	v06	m60	ADNI1	ADNI2	2011-04-27	2011-04-27	0.623	1.769	1.165	0.706	2020-04-10 09:04:04.0
58	v11	m72	ADNI1	ADNI2	2012-04-02	2012-04-02	0.88	1.788	0.509	0.706	2020-04-10 09:04:04.0
58	v31	m96	ADNI1	ADNI2	2013-12-11	2013-12-04	0.859	1.492	0.51	-0.104	2020-04-10 09:04:04.0
59	bl	bl	ADNI1	ADNI1	2006-01-04	2005-12-22	1.157	-0.236	0.458	-0.756	2020-04-10 09:04:04.0
59	m06	m06	ADNI1	ADNI1	2006-07-10	2006-07-07	2.156	0.338	0.249	0.706	2020-04-10 09:04:04.0
59	m12	m12	ADNI1	ADNI1	2007-01-04	2006-12-12	1.852	-0.052	-0.012	-0.104	2020-04-10 09:04:04.0
59	m36	m36	ADNI1	ADNI1	2008-12-11	2008-12-09	1.22	-0.493	0.427	-0.896	2020-04-10 09:04:04.0
59	m48	m48	ADNI1	ADNI1	2010-05-11	2010-05-07	0.75	-0.384	0.194	-0.104	2020-04-10 09:04:04.0
59	m60	m60	ADNI1	ADNIGO	2010-12-10	2010-12-10	0.42	0.088	0.192	-0.984	2020-04-10 09:04:04.0
59	v06	m72	ADNI1	ADNI2	2011-12-16	2011-12-16	0.548	0.151	-0.397	-0.984	2020-04-10 09:04:04.0
59	v11	m84	ADNI1	ADNI2	2012-12-12	2012-12-07	1.245	0.209	-0.34	-0.756	2020-04-10 09:04:04.0
59	v21	m96	ADNI1	ADNI2	2013-12-18	2013-12-13	1.505	0.189	-0.551	-1.8	2020-04-10 09:04:04.0
59	v31	m108	ADNI1	ADNI2	2014-12-17	2014-12-15	1.258	-0.459	0.044	-0.896	2020-04-10 09:04:04.0
59	v41	m120	ADNI1	ADNI2	2016-01-21	2016-01-20	1.274	-0.235	0.495	-0.896	2020-04-10 09:04:04.0
59	init	m144	ADNI1	ADNI3	2018-03-27	2017-12-12	0.127	0.016	0.008	-0.756	2020-04-10 09:04:04.0
59	y2	m168	ADNI1	ADNI3	2020-01-08	2019-12-20	0.824	0.198	0.051	-0.674	2020-04-10 09:04:04.0
60	bl	bl	ADNI1	ADNI1	2006-01-11	2006-01-09	-0.097	0.623	-0.79	-0.756	2020-04-10 09:04:04.0
60	m06	m06	ADNI1	ADNI1	2006-07-24	2006-07-24	-0.107	0.337	-0.45	-0.104	2020-04-10 09:04:04.0
60	m12	m12	ADNI1	ADNI1	2007-03-01	2007-01-11	-0.322	0.503	-0.894	-0.984	2020-04-10 09:04:04.0
60	m18	m18	ADNI1	ADNI1	2007-07-13	2007-07-12	0.081	-0.144	-0.461	-0.104	2020-04-10 09:04:04.0
61	bl	bl	ADNI1	ADNI1	2005-12-15	2005-12-15	0.706	-0.24	-0.374	0.706	2020-04-10 09:04:04.0
61	m06	m06	ADNI1	ADNI1	2006-06-16	2006-06-15	0.386	0.023	-0.234	0.706	2020-04-10 09:04:04.0
61	m12	m12	ADNI1	ADNI1	2006-12-11	2006-12-07	0.773	0.005	-0.571	-0.104	2020-04-10 09:04:04.0
61	m24	m24	ADNI1	ADNI1	2007-12-14	2007-12-13	0.437	0.36	-0.728	0.706	2020-04-10 09:04:04.0
61	m36	m36	ADNI1	ADNI1	2008-12-19	2008-12-19	0.485	0.975	-0.532	-0.104	2020-04-10 09:04:04.0
61	m48	m48	ADNI1	ADNI1	2010-02-25	2010-02-25	-0.01	-0.274	-0.414	0.706	2020-04-10 09:04:04.0
61	m60	m60	ADNI1	ADNIGO	2011-02-08	2011-02-07	0.027	-0.487	-0.909	-0.896	2020-04-10 09:04:04.0
61	v06	m72	ADNI1	ADNI2	2012-02-07	2012-02-07	-0.184	-0.208	-0.957	-0.104	2020-04-10 09:04:04.0
61	v11	m84	ADNI1	ADNI2	2013-02-07	2013-02-06	-0.376	-0.796	-1.602	0.706	2020-04-10 09:04:04.0
61	v21	m96	ADNI1	ADNI2	2013-12-24	2013-12-16	-0.312	-0.752	-1.756	-0.104	2020-04-10 09:04:04.0
61	v31	m108	ADNI1	ADNI2	2015-02-12	2015-02-10	-0.759	-0.736	-1.362	-0.448	2020-04-10 09:04:04.0
61	v41	m120	ADNI1	ADNI2	2016-02-29	2016-02-18	-0.688	-1.243	-2.117	-0.104	2020-04-10 09:04:04.0
66	bl	bl	ADNI1	ADNI1	2005-12-08	2005-12-07	1.398	2.068	0.216	-0.564	2020-04-10 09:04:04.0
66	m06	m06	ADNI1	ADNI1	2006-06-05	2006-06-02	1.839	2.046	0.794	0.706	2020-04-10 09:04:04.0
66	m12	m12	ADNI1	ADNI1	2007-01-03	2006-12-01	1.751	2.123	0.427	0.706	2020-04-10 09:04:04.0
66	m24	m24	ADNI1	ADNI1	2007-12-18	2007-12-14	1.636	1.967	0.218	0.706	2020-04-10 09:04:04.0
66	m36	m36	ADNI1	ADNI1	2009-02-09	2009-02-06	1.565	1.576	0.891	0.706	2020-04-10 09:04:04.0
67	bl	bl	ADNI1	ADNI1	2006-01-18	2006-01-18	1.318	1.539	1.71	-0.104	2020-04-10 09:04:04.0
67	m06	m06	ADNI1	ADNI1	2006-08-15	2006-08-14	1.066	1.492	1.174	-0.104	2020-04-10 09:04:04.0
67	m12	m12	ADNI1	ADNI1	2007-01-24	2007-01-23	1.276	1.906	1.222	0.706	2020-04-10 09:04:04.0
67	m24	m24	ADNI1	ADNI1	2008-01-23	2008-01-22	1.592	1.308	0.819	0.706	2020-04-10 09:04:04.0
68	bl	bl	ADNI1	ADNI1	2005-12-16	2005-12-14	1.365	1.901	1.053	-0.104	2020-04-10 09:04:04.0
68	m06	m06	ADNI1	ADNI1	2006-06-19	2006-06-19	1.082	1.65	0.719	-0.104	2020-04-10 09:04:04.0
68	m12	m12	ADNI1	ADNI1	2006-11-30	2006-11-29	1.069	1.134	0.719	-0.104	2020-04-10 09:04:04.0
68	m24	m24	ADNI1	ADNI1	2007-12-11	2007-12-10	1.679	1.828	0.819	-0.253	2020-04-10 09:04:04.0
68	m36	m36	ADNI1	ADNI1	2008-12-01	2008-12-01	1.396	1.128	0.417	-0.104	2020-04-10 09:04:04.0
68	m48	m48	ADNI1	ADNI1	2010-01-18	2010-01-18	1.625	1.482	-0.137	0.706	2020-04-10 09:04:04.0
68	m60	m60	ADNI1	ADNIGO	2011-01-10	2011-01-10	1.16	1.11	-0.224	-0.104	2020-04-10 09:04:04.0
69	bl	bl	ADNI1	ADNI1	2006-01-18	2006-01-17	0.091	0.214	0.301	0.706	2020-04-10 09:04:04.0
69	m06	m06	ADNI1	ADNI1	2006-07-11	2006-07-11	0.692	1.184	-0.094	-0.104	2020-04-10 09:04:04.0
69	m12	m12	ADNI1	ADNI1	2007-01-11	2007-01-11	0.588	1.236	1.222	-0.564	2020-04-10 09:04:04.0
69	m24	m24	ADNI1	ADNI1	2008-01-09	2008-01-08	0.439	0.623	0.301	0.706	2020-04-10 09:04:04.0
69	m36	m36	ADNI1	ADNI1	2009-01-21	2009-01-14	0.145	0.672	0.508	0.706	2020-04-10 09:04:04.0
69	m60	m60	ADNI1	ADNIGO	2011-01-20	2011-01-18	0.599	1.788	0.419	0.706	2020-04-10 09:04:04.0
69	v06	m72	ADNI1	ADNI2	2012-01-10	2012-01-09	0.092	0.872	0.8	0.706	2020-04-10 09:04:04.0
69	v21	m96	ADNI1	ADNI2	2014-01-31	2014-01-28	0.463	1.788	0.782	-0.104	2020-04-10 09:04:04.0
69	v31	m108	ADNI1	ADNI2	2015-02-27	2015-01-30	0.853	1.368	0.638	0.706	2020-04-10 09:04:04.0
69	v41	m120	ADNI1	ADNI2	2016-02-03	2016-01-19	0.327	1.06	0.729	-0.104	2020-04-10 09:04:04.0
69	init	m144	ADNI1	ADNI3	2018-02-09	2018-01-23	0.557	1.492	0.978	0.706	2020-04-10 09:04:04.0
69	y1	m156	ADNI1	ADNI3	2019-01-30	2019-01-23	0.175	0.845	0.405	0.706	2020-04-10 09:04:04.0
69	y2	m168	ADNI1	ADNI3	2020-01-27	2020-01-23	0.336	1.098	1.004	0.706	2020-04-10 09:04:04.0
70	bl	bl	ADNI1	ADNI1	2006-02-02	2006-02-02	0.062	0.553	0.099	-0.756	2020-04-10 09:04:04.0
70	m06	m06	ADNI1	ADNI1	2006-09-13	2006-09-01	-0.054	0.948	0.445	-1.638	2020-04-10 09:04:04.0
70	m12	m12	ADNI1	ADNI1	2007-03-22	2007-03-19	0.144	-0.167	0.005	-0.756	2020-04-10 09:04:04.0
72	bl	bl	ADNI1	ADNI1	2006-01-24	2006-01-17	0.861	0.537	0.781	0.706	2020-04-10 09:04:04.0
72	m06	m06	ADNI1	ADNI1	2006-08-02	2006-07-19	1.021	0.253	0.819	0.706	2020-04-10 09:04:04.0
72	m12	m12	ADNI1	ADNI1	2007-03-22	2007-01-18	1.14	0.725	1.142	0.706	2020-04-10 09:04:04.0
72	m24	m24	ADNI1	ADNI1	2008-02-08	2008-01-24	0.872	0.208	0.575	-0.104	2020-04-10 09:04:04.0
72	m36	m36	ADNI1	ADNI1	2009-03-09	2009-02-10	0.894	0.394	0.963	-0.104	2020-04-10 09:04:04.0
72	m48	m48	ADNI1	ADNI1	2010-02-02	2010-01-27	0.629	0.214	0.963	-0.104	2020-04-10 09:04:04.0
72	m60	m60	ADNI1	ADNIGO	2011-01-12	2011-01-11	0.749	0.537	0.87	0.706	2020-04-10 09:04:04.0
72	v06	m72	ADNI1	ADNI2	2012-01-23	2012-01-10	0.362	-0.352	0.264	-0.674	2020-04-10 09:04:04.0
72	v11	m84	ADNI1	ADNI2	2013-01-17	2013-01-08	0.545	0.412	0.504	0.706	2020-04-10 09:04:04.0
72	v21	m96	ADNI1	ADNI2	2014-01-22	2014-01-22	0.25	0.008	-0.093	-0.104	2020-04-10 09:04:04.0
72	v41	m120	ADNI1	ADNI2	2016-03-03	2016-03-02	0.34	0.209	0.726	-0.896	2020-04-10 09:04:04.0
72	init	m144	ADNI1	ADNI3	2017-10-30	2017-10-24	-0.064	0.088	-0.469	-0.104	2020-04-10 09:04:04.0
74	bl	bl	ADNI1	ADNI1	2006-01-04	2006-01-04	0.509	0.723	1.487	0.706	2020-04-10 09:04:04.0
74	m06	m06	ADNI1	ADNI1	2006-07-11	2006-07-07	1.825	1.817	1.311	0.706	2020-04-10 09:04:04.0
74	m12	m12	ADNI1	ADNI1	2007-01-23	2007-01-12	1.246	1.818	1.28	0.706	2020-04-10 09:04:04.0
74	m24	m24	ADNI1	ADNI1	2008-01-14	2008-01-09	0.782	1.254	1.311	0.706	2020-04-10 09:04:04.0
74	m36	m36	ADNI1	ADNI1	2009-01-19	2009-01-15	1.329	1.29	1.311	-0.104	2020-04-10 09:04:04.0
74	m48	m48	ADNI1	ADNI1	2010-01-11	2010-01-07	0.688	1.419	0.891	0.706	2020-04-10 09:04:04.0
74	m60	m60	ADNI1	ADNIGO	2011-01-21	2010-12-27	1.203	0.832	1.275	-0.104	2020-04-10 09:04:04.0
74	m72	m72	ADNI1	ADNIGO	2012-01-10	2012-01-05	1.246	0.444	1.063	0.706	2020-04-10 09:04:04.0
74	v06	m84	ADNI1	ADNI2	2013-01-04	2012-12-11	1.26	0.729	1.238	0.706	2020-04-10 09:04:04.0
74	v11	m96	ADNI1	ADNI2	2014-03-14	2014-01-16	0.846	1.589	1.76	0.706	2020-04-10 09:04:04.0
74	v21	m108	ADNI1	ADNI2	2015-02-05	2015-02-05	1.195	-0.06	1.16	-0.564	2020-04-10 09:04:04.0
74	init	m132	ADNI1	ADNI3	2017-01-24	2017-01-17	0.502	1.589	0.935	-0.674	2020-04-10 09:04:04.0
74	y2	m156	ADNI1	ADNI3	2019-07-22	2019-01-22	0.2		1.03	-0.104	2020-04-10 09:04:04.0
76	bl	bl	ADNI1	ADNI1	2006-01-12	2006-01-12	-0.872	-0.153	0.762	0.706	2020-04-10 09:04:04.0
76	m06	m06	ADNI1	ADNI1	2006-07-18	2006-07-14	-0.587	-0.373	0.603	-0.253	2020-04-10 09:04:04.0
76	m12	m12	ADNI1	ADNI1	2007-03-15	2007-01-23	-0.444	0.016	0.328	-0.448	2020-04-10 09:04:04.0
76	m24	m24	ADNI1	ADNI1	2008-10-23	2008-10-22	-0.869	-0.436	0.504	0.706	2020-04-10 09:04:04.0
77	bl	bl	ADNI1	ADNI1	2006-02-09	2006-02-08	-1.022	-0.962	-1.038	-0.104	2020-04-10 09:04:04.0
77	m06	m06	ADNI1	ADNI1	2006-08-24	2006-08-21	-1.094	-1.004	-0.966	0.706	2020-04-10 09:04:04.0
77	m12	m12	ADNI1	ADNI1	2007-03-08	2007-02-23	-1.252	-1.069	-1.218	-0.104	2020-04-10 09:04:04.0
77	m18	m18	ADNI1	ADNI1	2007-09-19	2007-08-30	-1.58	-1.277	-1.875	-0.104	2020-04-10 09:04:04.0
77	m24	m24	ADNI1	ADNI1	2008-06-26	2008-06-23	-1.473	-1.845	-1.375	-0.104	2020-04-10 09:04:04.0
77	m36	m36	ADNI1	ADNI1	2009-02-03	2009-01-29	-2.275	-1.743	-2.269	-0.104	2020-04-10 09:04:04.0
78	bl	bl	ADNI1	ADNI1	2006-01-17	2006-01-12	-1.261	-1.153	-1.262	-0.984	2020-04-10 09:04:04.0
78	m06	m06	ADNI1	ADNI1	2006-07-11	2006-07-11	-1.291	-2.25	-2.555	-0.984	2020-04-10 09:04:04.0
78	m12	m12	ADNI1	ADNI1	2007-01-12	2007-01-11	-2.296	-3.011	-3.086	-2.59	2020-04-10 09:04:04.0
78	m18	m18	ADNI1	ADNI1	2007-07-24	2007-07-24	-2.811	-2.719	-3.767	-3.01	2020-04-10 09:04:04.0
80	bl	bl	ADNI1	ADNI1	2006-01-19	2006-01-13	-0.47	0.537	-0.779	-0.253	2020-04-10 09:04:04.0
80	m06	m06	ADNI1	ADNI1	2006-07-27	2006-07-19	-0.601	0.067	-0.007	0.706	2020-04-10 09:04:04.0
80	m12	m12	ADNI1	ADNI1	2007-01-09	2007-01-09	-0.278	0.747	-0.165	-0.674	2020-04-10 09:04:04.0
80	m18	m18	ADNI1	ADNI1	2007-08-02	2007-07-26	-0.548	1.062	0.213	-0.448	2020-04-10 09:04:04.0
80	m24	m24	ADNI1	ADNI1	2008-01-25	2008-01-17	-0.87	0.136	0.017	0.706	2020-04-10 09:04:04.0
80	m36	m36	ADNI1	ADNI1	2009-02-03	2009-01-30	-1.093	0.088	-0.339	0.706	2020-04-10 09:04:04.0
80	m48	m48	ADNI1	ADNI1	2010-12-01	2010-06-08	-0.817	0.099	-1.079	0.706	2020-04-10 09:04:04.0
81	bl	bl	ADNI1	ADNI1	2006-01-26	2006-01-25	1.702	1.373	0.93	0.706	2020-04-10 09:04:04.0
81	m06	m06	ADNI1	ADNI1	2006-07-25	2006-07-25	2.079	0.314	1.417	0.706	2020-04-10 09:04:04.0
81	m12	m12	ADNI1	ADNI1	2007-01-16	2007-01-16	0.826	1.067	1.951	0.706	2020-04-10 09:04:04.0
81	m24	m24	ADNI1	ADNI1	2008-01-15	2008-01-15	1.646	1.574	2.628	0.706	2020-04-10 09:04:04.0
81	m36	m36	ADNI1	ADNI1	2009-02-10	2009-02-10	1.508	1.118	1.239	0.706	2020-04-10 09:04:04.0
81	m48	m48	ADNI1	ADNI1	2010-03-11	2010-03-11	1.247	1.574	1.61	0.706	2020-04-10 09:04:04.0
83	bl	bl	ADNI1	ADNI1	2006-01-27	2006-01-19	-1.607	-0.459	-0.995	-0.104	2020-04-10 09:04:04.0
83	m06	m06	ADNI1	ADNI1	2006-07-06	2006-07-06	-1.388	0.588	-0.426	0.706	2020-04-10 09:04:04.0
83	m12	m12	ADNI1	ADNI1	2007-01-11	2007-01-09	-1.639	-0.078	-0.863	0.706	2020-04-10 09:04:04.0
83	m24	m24	ADNI1	ADNI1	2008-02-01	2008-01-31	-1.508	-1.022	-1.169	-0.448	2020-04-10 09:04:04.0
84	bl	bl	ADNI1	ADNI1	2006-01-25	2006-01-24	-0.712	0.033	0.437	-0.253	2020-04-10 09:04:04.0
84	m06	m06	ADNI1	ADNI1	2006-07-31	2006-07-27	-0.461	0.259	-0.147	-0.104	2020-04-10 09:04:04.0
84	m12	m12	ADNI1	ADNI1	2007-01-26	2007-01-25	-0.958	0.537	0.233	-0.756	2020-04-10 09:04:04.0
84	m24	m24	ADNI1	ADNI1	2008-01-25	2008-01-22	-0.654	-0.052	0.427	-0.448	2020-04-10 09:04:04.0
84	m36	m36	ADNI1	ADNI1	2009-03-19	2009-03-19	-1.07	-0.311	0.508	0.706	2020-04-10 09:04:04.0
84	m48	m48	ADNI1	ADNI1	2010-03-25	2010-03-25	-1.449	0.725	0.517	0.706	2020-04-10 09:04:04.0
86	bl	bl	ADNI1	ADNI1	2006-05-09	2006-05-08	1.663	2.046	1.487	0.706	2020-04-10 09:04:04.0
86	m06	m06	ADNI1	ADNI1	2006-10-30	2006-10-30	1.699	1.696	1.71	0.706	2020-04-10 09:04:04.0
86	m12	m12	ADNI1	ADNI1	2007-05-01	2007-05-01	2.283	1.596	1.764	0.706	2020-04-10 09:04:04.0
86	m24	m24	ADNI1	ADNI1	2008-05-05	2008-05-05	1.838	2.162	2.143	-0.564	2020-04-10 09:04:04.0
86	m36	m36	ADNI1	ADNI1	2009-04-29	2009-04-28	2.173	2.397	1.71	0.706	2020-04-10 09:04:04.0
86	m48	m48	ADNI1	ADNI1	2010-06-29	2010-06-21	1.545	2.028	1.948	0.706	2020-04-10 09:04:04.0
87	bl	bl	ADNI1	ADNI1	2006-02-06	2006-02-01	-0.743	1.576	-0.11	0.706	2020-04-10 09:04:04.0
87	m06	m06	ADNI1	ADNI1	2006-08-22	2006-08-21	-0.71	1.982	0.585	-0.253	2020-04-10 09:04:04.0
87	m12	m12	ADNI1	ADNI1	2007-02-09	2007-02-09	-1.115	1.23	-0.618	-0.104	2020-04-10 09:04:04.0
87	m18	m18	ADNI1	ADNI1	2007-08-02	2007-08-01	-1.279	0.403	-0.229	0.706	2020-04-10 09:04:04.0
88	bl	bl	ADNI1	ADNI1	2006-02-20	2006-02-13	-1.666	-1.374	-1.412	-0.104	2020-04-10 09:04:04.0
88	m06	m06	ADNI1	ADNI1	2006-09-06	2006-08-14	-1.385	-1.78	-1.881	-1.501	2020-04-10 09:04:04.0
88	m12	m12	ADNI1	ADNI1	2007-06-30	2007-02-12	-2.369	-2.17	-2.359	-1.8	2020-04-10 09:04:04.0
88	m24	m24	ADNI1	ADNI1	2008-04-07	2008-03-19	-2.044		-4.408	-2.459	2020-04-10 09:04:04.0
89	bl	bl	ADNI1	ADNI1	2006-02-22	2006-01-31	1.594	1.187	3.091	-0.104	2020-04-10 09:04:04.0
89	m06	m06	ADNI1	ADNI1	2006-08-28	2006-08-24	1.72	2.994	1.753	-0.104	2020-04-10 09:04:04.0
89	m12	m12	ADNI1	ADNI1	2007-02-23	2007-02-15	1.457	2.402	2.541	-0.104	2020-04-10 09:04:04.0
89	m24	m24	ADNI1	ADNI1	2008-02-25	2008-02-06	1.735	2.994	3.091	0.706	2020-04-10 09:04:04.0
89	m36	m36	ADNI1	ADNI1	2009-03-10	2009-02-05	1.619	2.581	3.091	0.706	2020-04-10 09:04:04.0
89	m48	m48	ADNI1	ADNIGO	2010-10-05	2010-09-28	1.509	1.818	1.859	0.706	2020-04-10 09:04:04.0
89	v06	m72	ADNI1	ADNI2	2011-10-26	2011-10-05	1.441	1.818	2.005	-0.104	2020-04-10 09:04:04.0
89	v11	m84	ADNI1	ADNI2	2012-10-09	2012-10-09	1.85	2.581	2.413	0.706	2020-04-10 09:04:04.0
89	v21	m96	ADNI1	ADNI2	2013-11-25	2013-11-22	1.529	2.046	1.152	0.706	2020-04-10 09:04:04.0
89	v31	m108	ADNI1	ADNI2	2015-02-20	2015-02-18	2.007	2.581	1.748	-0.104	2020-04-10 09:04:04.0
90	bl	bl	ADNI1	ADNI1	2006-02-01	2006-01-24	2.281	0.214	0.139	-0.104	2020-04-10 09:04:04.0
90	m06	m06	ADNI1	ADNI1	2006-08-10	2006-08-07	2.451	0.272	0.963	-1.051	2020-04-10 09:04:04.0
90	m12	m12	ADNI1	ADNI1	2007-02-25	2007-02-01	1.75	0.6	0.508	-0.104	2020-04-10 09:04:04.0
90	m24	m24	ADNI1	ADNI1	2008-02-14	2008-02-13	1.789	1.167	1.222	0.706	2020-04-10 09:04:04.0
90	m36	m36	ADNI1	ADNI1	2009-01-26	2009-01-20	2.079	0.272	0.603	-1.051	2020-04-10 09:04:04.0
91	bl	bl	ADNI1	ADNI1	2006-01-08	2006-01-03	0.079	-1.077	1.053	0.706	2020-04-10 09:04:04.0
91	m06	m06	ADNI1	ADNI1	2006-07-01	2006-06-27	0.403	-1.168	0.151	-0.253	2020-04-10 09:04:04.0
91	m12	m12	ADNI1	ADNI1	2007-03-26	2007-01-16	0.593	-1.566	0.301	-0.564	2020-04-10 09:04:04.0
91	m24	m24	ADNI1	ADNI1	2008-01-21	2008-01-14	-0.075	-1.151	0.018	-1.161	2020-04-10 09:04:04.0
93	bl	bl	ADNI1	ADNI1	2006-01-26	2006-01-26	-1.526	-1.601	-1.528	-0.674	2020-04-10 09:04:04.0
93	m06	m06	ADNI1	ADNI1	2006-08-03	2006-08-03	-1.724	-2.429	-2.171	-2.471	2020-04-10 09:04:04.0
93	m12	m12	ADNI1	ADNI1	2007-02-15	2007-02-13	-2.573	-3.057	-4.154	-2.628	2020-04-10 09:04:04.0
93	m24	m24	ADNI1	ADNI1	2008-01-29	2008-01-28	-1.165		-2.968	-1.208	2020-04-10 09:04:04.0
94	bl	bl	ADNI1	ADNI1	2006-01-09	2006-01-05	-1.284	-2.485	-1.099	-0.756	2020-04-10 09:04:04.0
94	m06	m06	ADNI1	ADNI1	2006-06-28	2006-06-26	-1.57	-2.741	-2.176	-1.8	2020-04-10 09:04:04.0
94	m12	m12	ADNI1	ADNI1	2007-04-02	2007-01-23	-1.643	-2.485	-1.887	-1.374	2020-04-10 09:04:04.0
94	m24	m24	ADNI1	ADNI1	2008-01-16	2008-01-12	-1.734	-3.011	-2.73	-2.586	2020-04-10 09:04:04.0
95	bl	bl	ADNI1	ADNI1	2006-01-09	2006-01-09	0.853	-0.274	0.617	-0.104	2020-04-10 09:04:04.0
95	m06	m06	ADNI1	ADNI1	2006-07-06	2006-07-06	0.803	0.314	0.667	0.706	2020-04-10 09:04:04.0
95	m12	m12	ADNI1	ADNI1	2007-01-05	2007-01-04	0.558	0.747	0.058	-0.104	2020-04-10 09:04:04.0
95	m24	m24	ADNI1	ADNI1	2008-01-03	2008-01-03	0.406	0.935	0.218	-0.104	2020-04-10 09:04:04.0
96	bl	bl	ADNI1	ADNI1	2006-01-31	2006-01-31	1.798	0.521	1.209	-0.564	2020-04-10 09:04:04.0
96	m06	m06	ADNI1	ADNI1	2006-07-17	2006-07-12	1.65	1.783	1.311	0.706	2020-04-10 09:04:04.0
96	m12	m12	ADNI1	ADNI1	2007-01-30	2007-01-30	1.609	1.954	1.111	0.706	2020-04-10 09:04:04.0
96	m24	m24	ADNI1	ADNI1	2008-03-12	2008-02-29	1.98	2.028	1.028	0.706	2020-04-10 09:04:04.0
96	m36	m36	ADNI1	ADNI1	2009-02-10	2009-02-10	2.055	1.721	1.149	0.706	2020-04-10 09:04:04.0
96	m48	m48	ADNI1	ADNI1	2010-02-12	2010-02-12	2.035	2.159	0.794	0.706	2020-04-10 09:04:04.0
96	m60	m60	ADNI1	ADNIGO	2011-02-01	2011-01-31	1.705	2.636	1.504	0.706	2020-04-10 09:04:04.0
96	v06	m72	ADNI1	ADNI2	2012-02-06	2012-02-03	2.117	1.982	1.16	0.706	2020-04-10 09:04:04.0
96	v11	m84	ADNI1	ADNI2	2013-02-07	2013-02-07	2.072	2.159	1.627	0.706	2020-04-10 09:04:04.0
96	v21	m96	ADNI1	ADNI2	2014-01-31	2014-01-31	2.613	1.918	2.16	0.706	2020-04-10 09:04:04.0
96	v41	m120	ADNI1	ADNI2	2016-03-09	2016-03-07	2.001	2.159	1.504	-1.8	2020-04-10 09:04:04.0
96	init	m132	ADNI1	ADNI3	2017-03-06	2017-03-06	2.067	2.729	1.267	-0.104	2020-04-10 09:04:04.0
96	y2	m156	ADNI1	ADNI3	2019-03-07	2019-03-05	2.322	1.886	1.261	-0.674	2020-04-10 09:04:04.0
97	bl	bl	ADNI1	ADNI1	2006-03-31	2006-02-22	1.94	1.452	1.058	0.706	2020-04-10 09:04:04.0
97	m06	m06	ADNI1	ADNI1	2006-09-25	2006-09-19	2.029	1.167	0.353	-0.104	2020-04-10 09:04:04.0
97	m12	m12	ADNI1	ADNI1	2007-04-03	2007-03-12	2.271	0.337	0.427	0.706	2020-04-10 09:04:04.0
97	m24	m24	ADNI1	ADNI1	2008-05-07	2008-03-27	1.878	1.06	0.854	-0.104	2020-04-10 09:04:04.0
97	m36	m36	ADNI1	ADNI1	2009-05-01	2009-04-14	2.514	0.872	0.617	-0.104	2020-04-10 09:04:04.0
98	bl	bl	ADNI1	ADNI1	2006-03-29	2006-03-29	-0.003	-0.721	0.451	0.706	2020-04-10 09:04:04.0
98	m06	m06	ADNI1	ADNI1	2007-01-15	2007-01-09	-0.118	-0.155	0.363	-2.471	2020-04-10 09:04:04.0
98	m12	m12	ADNI1	ADNI1	2007-04-26	2007-04-04	0.407	-0.81	-0.289	-1.33	2020-04-10 09:04:04.0
98	m24	m24	ADNI1	ADNI1	2008-06-17	2008-06-11	-0.133	-1.133	-0.028	-1.501	2020-04-10 09:04:04.0
98	m36	m36	ADNI1	ADNI1	2009-04-03	2009-04-02	-0.556	-1.387	0.022	-1.992	2020-04-10 09:04:04.0
101	bl	bl	ADNI1	ADNI1	2006-01-09	2006-01-04	-0.051	1.483	0.504	0.706	2020-04-10 09:04:04.0
101	m06	m06	ADNI1	ADNI1	2006-07-06	2006-07-06	0.262	1.664	0.603	0.706	2020-04-10 09:04:04.0
101	m12	m12	ADNI1	ADNI1	2007-01-30	2007-01-29	-0.073	2.027	0.99	0.706	2020-04-10 09:04:04.0
101	m18	m18	ADNI1	ADNI1	2007-07-12	2007-07-11	0.021	1.851	-0.174	0.706	2020-04-10 09:04:04.0
101	m24	m24	ADNI1	ADNI1	2007-12-19	2007-12-12	0.093	1.605	0.328	0.706	2020-04-10 09:04:04.0
101	m36	m36	ADNI1	ADNI1	2008-12-30	2008-12-23	-0.247	1.145	0.257	0.706	2020-04-10 09:04:04.0
101	m48	m48	ADNI1	ADNI1	2010-02-03	2010-01-28	-0.521	1.227	0.417	0.706	2020-04-10 09:04:04.0
101	v06	m72	ADNI1	ADNI2	2012-02-23	2012-02-16	-0.718	0.958	-0.138	0.706	2020-04-10 09:04:04.0
101	v11	m84	ADNI1	ADNI2	2013-03-27	2013-03-25	-0.782	-0.018	-0.369	-0.871	2020-04-10 09:04:04.0
102	bl	bl	ADNI1	ADNI1	2006-07-20	2006-01-13	-0.203	-1.118	-2.925	-2.483	2020-04-10 09:04:04.0
102	m06	m06	ADNI1	ADNI1	2006-09-08	2006-07-13	-0.383	-0.54	-2.556	0.706	2020-04-10 09:04:04.0
102	m12	m12	ADNI1	ADNI1	2007-01-12	2007-01-12	-1	-1.831	-4.009	-0.984	2020-04-10 09:04:04.0
102	m18	m18	ADNI1	ADNI1	2007-07-16	2007-07-13	-1.332	-1.457	-3.879	-0.564	2020-04-10 09:04:04.0
102	m24	m24	ADNI1	ADNI1	2008-01-23	2008-01-18	-1.513	-1.831	-4.079	-0.448	2020-04-10 09:04:04.0
102	m36	m36	ADNI1	ADNI1	2009-04-06	2009-01-12	-2.299	-2.435	-4.079	-0.564	2020-04-10 09:04:04.0
103	bl	bl	ADNI1	ADNI1	2006-02-06	2006-02-02	-0.897	-0.437	-0.689	-0.104	2020-04-10 09:04:04.0
103	m06	m06	ADNI1	ADNI1	2006-08-10	2006-08-08	-1.762	-2.741	-2.499	-0.756	2020-04-10 09:04:04.0
106	bl	bl	ADNI1	ADNI1	2006-02-02	2006-02-01	0.728	1.329	1.417	0.706	2020-04-10 09:04:04.0
106	m06	m06	ADNI1	ADNI1	2006-08-03	2006-08-01	0.812	0.943	1.417	0.706	2020-04-10 09:04:04.0
106	m12	m12	ADNI1	ADNI1	2007-03-21	2007-01-30	1.162	1.452	1.661	0.706	2020-04-10 09:04:04.0
106	m24	m24	ADNI1	ADNI1	2008-02-06	2008-02-06	0.713	1.189	0.791	0.706	2020-04-10 09:04:04.0
106	m36	m36	ADNI1	ADNI1	2009-03-13	2009-01-20	0.682	1.184	0.184	0.706	2020-04-10 09:04:04.0
106	m48	m48	ADNI1	ADNI1	2010-02-01	2010-01-21	0.439	0.663	1.102	0.706	2020-04-10 09:04:04.0
106	m60	m60	ADNI1	ADNIGO	2011-01-27	2011-01-24	0.083	0.68	0.53	-0.756	2020-04-10 09:04:04.0
106	v06	m72	ADNI1	ADNI2	2012-03-20	2012-01-25	-0.166	1.212	0.737	-0.104	2020-04-10 09:04:04.0
106	v11	m84	ADNI1	ADNI2	2013-03-05	2013-01-22	-0.263	0.6	0.192	0.706	2020-04-10 09:04:04.0
106	v21	m96	ADNI1	ADNI2	2014-01-29	2014-01-28	-0.936	-0.576	0.044	-2.278	2020-04-10 09:04:04.0
106	v31	m108	ADNI1	ADNI2	2015-02-04	2015-02-04	-1.777	-0.139	0.25	-0.104	2020-04-10 09:04:04.0
106	v41	m120	ADNI1	ADNI2	2016-02-29	2016-02-29	-1.963	-1.313	-0.472	-0.104	2020-04-10 09:04:04.0
106	init	m132	ADNI1	ADNI3	2017-10-19	2017-06-28	-2.654	-1.692	-0.975	-2.54	2020-04-10 09:04:04.0
106	y1	m156	ADNI1	ADNI3	2018-10-15	2018-10-11	-1.897	-2.788	-3.145	-2.772	2020-04-10 09:04:04.0
107	bl	bl	ADNI1	ADNI1	2006-02-28	2006-02-27	1.405	2.398	0.508	0.706	2020-04-10 09:04:04.0
107	m06	m06	ADNI1	ADNI1	2006-08-29	2006-08-28	1.172	1.783	0.617	0.706	2020-04-10 09:04:04.0
107	m12	m12	ADNI1	ADNI1	2007-02-26	2007-02-26	0.501	2.123	0.99	0.706	2020-04-10 09:04:04.0
107	m18	m18	ADNI1	ADNI1	2007-09-11	2007-09-10	0.669	1.887	1.053	0.706	2020-04-10 09:04:04.0
107	m24	m24	ADNI1	ADNI1	2008-02-25	2008-02-25	0.963	1.967	1.174	0.706	2020-04-10 09:04:04.0
107	m36	m36	ADNI1	ADNI1	2009-06-04	2009-06-02	0.682	2.398	0.854	0.706	2020-04-10 09:04:04.0
107	m48	m48	ADNI1	ADNI1	2010-06-29	2010-06-29	0.601	1.701	0.963	0.706	2020-04-10 09:04:04.0
107	v06	m60	ADNI1	ADNI2	2011-07-21	2011-06-08	0.632	2.543	0.895	0.706	2020-04-10 09:04:04.0
107	v11	m72	ADNI1	ADNI2	2012-09-28	2012-09-06	0.646	1.222	0.87	0.706	2020-04-10 09:04:04.0
108	bl	bl	ADNI1	ADNI1	2006-02-14	2006-02-14	-0.924	0.12	0.623	0.706	2020-04-10 09:04:04.0
108	m06	m06	ADNI1	ADNI1	2006-08-20	2006-08-08	-0.761	0.209	0.132	-0.448	2020-04-10 09:04:04.0
108	m12	m12	ADNI1	ADNI1	2007-03-23	2007-02-22	-0.959	0.209	-0.238	0.706	2020-04-10 09:04:04.0
108	m18	m18	ADNI1	ADNI1	2007-08-17	2007-08-09	-1.427	0.537	-0.125	0.706	2020-04-10 09:04:04.0
108	m24	m24	ADNI1	ADNI1	2008-05-13	2008-02-26	-1.419	-0.657	-0.329	0.706	2020-04-10 09:04:04.0
108	m36	m36	ADNI1	ADNI1	2009-03-10	2009-02-12	-1.265	-0.861	-1.181	-0.104	2020-04-10 09:04:04.0
108	m48	m48	ADNI1	ADNI1	2010-02-26	2010-02-25	-1.784	-2.579	-2.588	-0.104	2020-04-10 09:04:04.0
108	m60	m60	ADNI1	ADNIGO	2011-04-05	2011-02-15	-1.913	-2.553	-2.608	-0.756	2020-04-10 09:04:04.0
108	v06	m72	ADNI1	ADNI2	2012-03-30	2012-02-07	-2.684	-2.719	-4.352	-2.649	2020-04-10 09:04:04.0
109	bl	bl	ADNI1	ADNI1	2006-01-30	2006-01-27	-1.004	-0.88	-1.079	-0.104	2020-04-10 09:04:04.0
109	m06	m06	ADNI1	ADNI1	2006-07-28	2006-07-28	-1.406	-1.7	-1.965	0.706	2020-04-10 09:04:04.0
109	m12	m12	ADNI1	ADNI1	2007-03-19	2007-02-02	-1.544	-1.936	-2.105	-0.104	2020-04-10 09:04:04.0
109	m24	m24	ADNI1	ADNI1	2008-04-10	2008-03-07	-2.254	-2.284	-4.009	0.706	2020-04-10 09:04:04.0
110	bl	bl	ADNI1	ADNI1	2006-03-06	2006-03-06	-0.758	0.016	-0.093	-0.104	2020-04-10 09:04:04.0
110	m06	m06	ADNI1	ADNI1	2006-08-29	2006-08-28	-0.294	0.295	-0.998	-0.104	2020-04-10 09:04:04.0
110	m12	m12	ADNI1	ADNI1	2007-03-09	2007-03-06	-0.555	0.278	-0.676	0.706	2020-04-10 09:04:04.0
110	m24	m24	ADNI1	ADNI1	2009-01-26	2009-01-20	-1.563	-0.257	-1.561	-0.104	2020-04-10 09:04:04.0
111	bl	bl	ADNI1	ADNI1	2006-02-10	2006-01-31	-0.958	-1.457	-1.865	-0.984	2020-04-10 09:04:04.0
111	m06	m06	ADNI1	ADNI1	2006-09-01	2006-08-21	-1.229	-1.368	-2.263	-1.8	2020-04-10 09:04:04.0
111	m12	m12	ADNI1	ADNI1	2007-02-25	2007-02-08	-1.181	-1.831	-2.716	-1.8	2020-04-10 09:04:04.0
112	bl	bl	ADNI1	ADNI1	2006-02-03	2006-02-01	1.241	1.316	0.819	-0.104	2020-04-10 09:04:04.0
112	m06	m06	ADNI1	ADNI1	2006-07-28	2006-07-27	1.246	1.233	1.149	-0.104	2020-04-10 09:04:04.0
112	m12	m12	ADNI1	ADNI1	2007-02-08	2007-02-07	1.539	1.316	0.896	-0.104	2020-04-10 09:04:04.0
112	m18	m18	ADNI1	ADNI1	2007-08-03	2007-07-30	1.237	1.29	1.202	0.706	2020-04-10 09:04:04.0
112	m24	m24	ADNI1	ADNI1	2008-01-31	2008-01-29	2.224	1.067	1.205	0.706	2020-04-10 09:04:04.0
112	m36	m36	ADNI1	ADNI1	2009-02-02	2009-01-23	1.294	0.834	0.891	0.706	2020-04-10 09:04:04.0
112	m48	m48	ADNI1	ADNI1	2010-02-02	2010-01-28	1.152	0.777	1.028	-0.104	2020-04-10 09:04:04.0
112	m60	m60	ADNI1	ADNIGO	2011-02-10	2011-01-21	1.041	0.527	1.161	-0.104	2020-04-10 09:04:04.0
112	v06	m72	ADNI1	ADNI2	2012-01-25	2012-01-18	0.961	0.766	1.504	-0.448	2020-04-10 09:04:04.0
112	v11	m84	ADNI1	ADNI2	2013-02-28	2013-01-23	0.817	0.832	0.634	-0.448	2020-04-10 09:04:04.0
112	v21	m96	ADNI1	ADNI2	2014-02-28	2014-01-23	0.916	0.832	1.161	-0.104	2020-04-10 09:04:04.0
112	v31	m108	ADNI1	ADNI2	2015-07-09	2015-05-19	0.088	0.672	0.027	0.706	2020-04-10 09:04:04.0
112	v41	m120	ADNI1	ADNI2	2016-05-27	2016-02-05	-0.087	0.016	0.035	-1.204	2020-04-10 09:04:04.0
112	init	m132	ADNI1	ADNI3	2018-02-01	2017-07-07	-0.38	0.016	0.129	0.706	2020-04-10 09:04:04.0
112	y1	m144	ADNI1	ADNI3	2018-08-30	2018-07-18	-0.422	0.088	-0.711	-1.381	2020-04-10 09:04:04.0
113	bl	bl	ADNI1	ADNI1	2006-03-17	2006-03-15	1.183	0.338	0.819	-0.104	2020-04-10 09:04:04.0
113	m06	m06	ADNI1	ADNI1	2006-09-14	2006-09-13	1.202	0.314	1.417	-0.104	2020-04-10 09:04:04.0
113	m12	m12	ADNI1	ADNI1	2007-03-21	2007-03-12	1.195	0.899	1.487	-0.104	2020-04-10 09:04:04.0
113	m24	m24	ADNI1	ADNI1	2008-05-14	2008-03-17	1.441	0.644	1.417	0.706	2020-04-10 09:04:04.0
113	m36	m36	ADNI1	ADNI1	2009-03-12	2009-03-11	1.328	0.979	1.4	0.706	2020-04-10 09:04:04.0
113	m48	m48	ADNI1	ADNI1	2010-05-18	2010-04-08	1.01	0.238	1.71	-0.104	2020-04-10 09:04:04.0
113	m60	m60	ADNI1	ADNIGO	2011-04-04	2011-03-09	1.13	-0.002	1.504	-0.104	2020-04-10 09:04:04.0
113	v06	m72	ADNI1	ADNI2	2012-04-25	2012-03-08	1.172	-0.073	1.438	-0.104	2020-04-10 09:04:04.0
113	v11	m84	ADNI1	ADNI2	2013-03-05	2013-03-05	0.885	-0.256	0.87	-0.104	2020-04-10 09:04:04.0
113	v21	m96	ADNI1	ADNI2	2014-03-04	2014-03-04	0.812	-0.171	0.605	-0.104	2020-04-10 09:04:04.0
113	v31	m108	ADNI1	ADNI2	2016-06-03	2016-05-25	0.925	-0.883	0.782	-1.204	2020-04-10 09:04:04.0
116	bl	bl	ADNI1	ADNI1	2006-02-16	2006-02-15	0.117	0.763	0.603	0.706	2020-04-10 09:04:04.0
116	m06	m06	ADNI1	ADNI1	2006-09-01	2006-08-30	0.191	1.368	0.203	0.706	2020-04-10 09:04:04.0
116	m12	m12	ADNI1	ADNI1	2007-02-13	2007-02-06	0.484	1.06	0.417	0.706	2020-04-10 09:04:04.0
116	m18	m18	ADNI1	ADNI1	2007-08-08	2007-08-08	0.145	0.814	-0.033	-0.104	2020-04-10 09:04:04.0
116	m24	m24	ADNI1	ADNI1	2008-02-15	2008-02-13	0.383	1.06	0.504	0.706	2020-04-10 09:04:04.0
116	m36	m36	ADNI1	ADNI1	2009-03-02	2009-02-26	0.267	1.222	0.819	0.706	2020-04-10 09:04:04.0
116	m48	m48	ADNI1	ADNI1	2010-06-04	2010-02-17	0.237	2.123	0.605	-0.104	2020-04-10 09:04:04.0
116	m60	m60	ADNI1	ADNIGO	2011-03-24	2011-02-10	0.252	0.872	0.692	0.706	2020-04-10 09:04:04.0
116	m72	m72	ADNI1	ADNIGO	2012-02-10	2012-02-06	0.428	0.747	0.523	0.706	2020-04-10 09:04:04.0
116	v06	m84	ADNI1	ADNI2	2013-03-18	2013-02-07	0.052	0.935	0.318	0.706	2020-04-10 09:04:04.0
116	v11	m96	ADNI1	ADNI2	2014-03-21	2014-03-19	-0.137	0.312	0.504	0.706	2020-04-10 09:04:04.0
118	bl	bl	ADNI1	ADNI1	2006-03-07	2006-02-10	0.203	0.725	0.504	0.634	2020-04-10 09:04:04.0
118	m06	m06	ADNI1	ADNI1	2006-08-28	2006-08-14	-0.151	0.537	0.557	0.706	2020-04-10 09:04:04.0
118	m12	m12	ADNI1	ADNI1	2007-02-13	2007-02-08	0.568	0.995	1.222	-0.104	2020-04-10 09:04:04.0
118	m24	m24	ADNI1	ADNI1	2008-02-07	2008-02-04	0.364	1.875	1.661	0.706	2020-04-10 09:04:04.0
118	m36	m36	ADNI1	ADNI1	2009-02-11	2009-02-09	0.13	1.222	0.337	-0.104	2020-04-10 09:04:04.0
118	m48	m48	ADNI1	ADNI1	2010-02-18	2010-02-15	0.356	0.935	0.373	-0.104	2020-04-10 09:04:04.0
118	m60	m60	ADNI1	ADNIGO	2011-04-21	2011-02-10	0.044	0.12	0.478	0.706	2020-04-10 09:04:04.0
118	m72	m72	ADNI1	ADNIGO	2012-02-17	2012-02-13	0.2	-0.436	0.217	-0.104	2020-04-10 09:04:04.0
120	bl	bl	ADNI1	ADNI1	2006-03-07	2006-02-16	0.156	1.589	1.365	-0.104	2020-04-10 09:04:04.0
120	m06	m06	ADNI1	ADNI1	2006-08-04	2006-08-02	0.745	1.603	1.186	0.706	2020-04-10 09:04:04.0
120	m12	m12	ADNI1	ADNI1	2007-02-22	2007-02-16	0.37	1.067	2.006	0.706	2020-04-10 09:04:04.0
120	m24	m24	ADNI1	ADNI1	2008-02-07	2008-02-06	0.966	0.552	1.893	0.706	2020-04-10 09:04:04.0
120	m36	m36	ADNI1	ADNI1	2009-02-24	2009-02-23	1.182	0.501	1.71	0.706	2020-04-10 09:04:04.0
120	m48	m48	ADNI1	ADNI1	2010-03-18	2010-02-24	0.827	0.438	1.56	-0.756	2020-04-10 09:04:04.0
120	m60	m60	ADNI1	ADNIGO	2011-03-14	2011-02-24	0.784	0.969	2.005	0.706	2020-04-10 09:04:04.0
120	m72	m72	ADNI1	ADNIGO	2012-04-12	2012-03-16	0.906	0.979	0.657	0.706	2020-04-10 09:04:04.0
120	v06	m84	ADNI1	ADNI2	2013-03-18	2013-02-22	0.742	1.06	0.589	0.706	2020-04-10 09:04:04.0
120	v11	m96	ADNI1	ADNI2	2014-03-14	2014-02-24	0.932	0.385	1.19	-1.204	2020-04-10 09:04:04.0
120	v21	m108	ADNI1	ADNI2	2015-02-24	2015-02-24	0.56	0.644	0.975	-0.674	2020-04-10 09:04:04.0
120	init	m132	ADNI1	ADNI3	2017-03-29	2017-03-29	0.702	0.444	0.501	-0.674	2020-04-10 09:04:04.0
123	bl	bl	ADNI1	ADNI1	2006-02-10	2006-02-07	1.709	1.452	1.175	0.706	2020-04-10 09:04:04.0
123	m06	m06	ADNI1	ADNI1	2006-08-22	2006-08-17	1.191	0.832	0.949	0.706	2020-04-10 09:04:04.0
123	m12	m12	ADNI1	ADNI1	2007-02-09	2007-02-01	1.313	1.236	1.417	0.706	2020-04-10 09:04:04.0
123	m24	m24	ADNI1	ADNI1	2008-04-17	2008-03-20	1.51	0.955	1.028	-0.253	2020-04-10 09:04:04.0
123	m36	m36	ADNI1	ADNI1	2009-02-05	2009-02-05	1.482	0.778	1.102	-0.253	2020-04-10 09:04:04.0
123	m48	m48	ADNI1	ADNI1	2010-02-01	2010-02-01	1.235	1.29	1.487	0.706	2020-04-10 09:04:04.0
123	m60	m60	ADNI1	ADNIGO	2011-03-08	2011-03-08	1.463	0.652	0.986	-0.104	2020-04-10 09:04:04.0
123	v06	m72	ADNI1	ADNI2	2012-03-06	2012-02-23	1.006	0.338	0.322	0.706	2020-04-10 09:04:04.0
123	v11	m84	ADNI1	ADNI2	2013-04-10	2013-03-21	0.607	0.725	0.422	-0.104	2020-04-10 09:04:04.0
123	v21	m96	ADNI1	ADNI2	2014-02-14	2014-02-12	0.515	0.832	0.928	0.706	2020-04-10 09:04:04.0
123	v31	m108	ADNI1	ADNI2	2015-03-10	2015-03-03	0.209	0.898	-0.076	-0.104	2020-04-10 09:04:04.0
123	v41	m120	ADNI1	ADNI2	2016-02-10	2016-02-10	-0.204	0.985	-0.545	0.706	2020-04-10 09:04:04.0
125	bl	bl	ADNI1	ADNI1	2006-02-06	2006-02-01	0.225	1.605	0.819	0.706	2020-04-10 09:04:04.0
125	m06	m06	ADNI1	ADNI1	2006-08-08	2006-08-07	0.1	1.06	0.819	0.706	2020-04-10 09:04:04.0
125	m12	m12	ADNI1	ADNI1	2007-02-01	2007-01-26	0.285	1.101	1.311	-0.104	2020-04-10 09:04:04.0
125	m24	m24	ADNI1	ADNI1	2008-02-06	2008-02-01	0.484	1.167	1.053	-0.104	2020-04-10 09:04:04.0
125	m36	m36	ADNI1	ADNI1	2009-02-10	2009-02-02	0.755	1.698	0.891	0.706	2020-04-10 09:04:04.0
125	m48	m48	ADNI1	ADNI1	2010-03-08	2010-03-02	0.101	1.783	0.819	-0.104	2020-04-10 09:04:04.0
125	v06	m60	ADNI1	ADNI2	2011-06-10	2011-05-26	0.675	1.167	1.389	-0.104	2020-04-10 09:04:04.0
125	v11	m72	ADNI1	ADNI2	2012-07-03	2012-06-27	0.608	1.492	0.59	0.706	2020-04-10 09:04:04.0
125	v21	m84	ADNI1	ADNI2	2013-06-08	2013-06-05	0.432	0.553	1.093	-0.104	2020-04-10 09:04:04.0
125	v41	m108	ADNI1	ADNI2	2015-01-26	2015-01-22	0.644	0.543	0.638	-0.104	2020-04-10 09:04:04.0
126	bl	bl	ADNI1	ADNI1	2006-02-16	2006-02-16	0.026	1.233	1.213	0.706	2020-04-10 09:04:04.0
126	m06	m06	ADNI1	ADNI1	2006-08-08	2006-08-08	-0.297	0.209	0.335	-0.448	2020-04-10 09:04:04.0
126	m12	m12	ADNI1	ADNI1	2007-03-28	2007-02-22	-0.311	0.832	1.053	0.706	2020-04-10 09:04:04.0
126	m18	m18	ADNI1	ADNI1	2007-08-15	2007-08-14	-0.44	0.658	0.791	0.706	2020-04-10 09:04:04.0
126	m24	m24	ADNI1	ADNI1	2008-02-29	2008-02-29	-0.46	0.222	0.542	0.706	2020-04-10 09:04:04.0
126	m36	m36	ADNI1	ADNI1	2009-03-03	2009-03-03	-0.525	-0.632	-0.034	0.706	2020-04-10 09:04:04.0
126	m48	m48	ADNI1	ADNI1	2010-03-04	2010-03-04	-0.816	1.359	0.458	0.706	2020-04-10 09:04:04.0
126	m60	m60	ADNI1	ADNIGO	2011-02-25	2011-02-23	-1.208	0.12	0.076	0.706	2020-04-10 09:04:04.0
126	v06	m72	ADNI1	ADNI2	2012-02-10	2012-02-09	-1.404	-0.61	-0.046	-0.253	2020-04-10 09:04:04.0
126	v11	m84	ADNI1	ADNI2	2013-04-04	2013-04-04	-1.65	-0.851	-0.676	-0.104	2020-04-10 09:04:04.0
126	v21	m96	ADNI1	ADNI2	2014-03-07	2014-02-10	-1.938	-0.65	-0.824	0.706	2020-04-10 09:04:04.0
126	v31	m108	ADNI1	ADNI2	2015-03-26	2015-03-25	-2.296	-1.261	-1.236	-0.448	2020-04-10 09:04:04.0
126	v41	m120	ADNI1	ADNI2	2016-03-28	2016-03-25	-1.906	-1.652	-1.38	-2.265	2020-04-10 09:04:04.0
127	bl	bl	ADNI1	ADNI1	2006-02-24	2006-02-24	0.508	-0.123	1.149	0.706	2020-04-10 09:04:04.0
127	m06	m06	ADNI1	ADNI1	2006-08-23	2006-08-23	0.906	0.561	1.311	-0.984	2020-04-10 09:04:04.0
127	m12	m12	ADNI1	ADNI1	2007-03-02	2007-02-21	0.315	1.101	1.487	-0.253	2020-04-10 09:04:04.0
127	m24	m24	ADNI1	ADNI1	2008-02-21	2008-02-21	0.355	1.01	2.28	0.706	2020-04-10 09:04:04.0
127	m36	m36	ADNI1	ADNI1	2009-03-26	2009-03-25	1.003	0.875	2.006	-0.104	2020-04-10 09:04:04.0
127	m48	m48	ADNI1	ADNI1	2010-04-14	2010-04-14	0.92	0.511	1.311	0.706	2020-04-10 09:04:04.0
127	v06	m60	ADNI1	ADNI2	2011-07-08	2011-07-06	0.836	0.049	1.12	-0.756	2020-04-10 09:04:04.0
127	v11	m72	ADNI1	ADNI2	2012-03-07	2012-02-27	1.093	0.433	1.627	0.706	2020-04-10 09:04:04.0
127	v21	m84	ADNI1	ADNI2	2013-02-28	2013-02-20	1.121	0.979	1.079	0.706	2020-04-10 09:04:04.0
127	v31	m96	ADNI1	ADNI2	2014-04-03	2014-02-03	0.874	0.535	1.748	0.706	2020-04-10 09:04:04.0
127	v41	m108	ADNI1	ADNI2	2015-05-07	2015-04-10	0.493	0.444	1.275	0.706	2020-04-10 09:04:04.0
127	v51	m120	ADNI1	ADNI2	2016-02-23	2016-02-22	1.011	0.12	1.079	0.706	2020-04-10 09:04:04.0
127	init	m132	ADNI1	ADNI3	2017-08-30	2017-08-23	1.25	0.565	1.261	-0.104	2020-04-10 09:04:04.0
127	y1	m156	ADNI1	ADNI3	2018-10-29	2018-10-22	1.236	0.433	0.896	0.706	2020-04-10 09:04:04.0
128	bl	bl	ADNI1	ADNI1	2006-02-07	2006-02-06	0.113	1.233	1.311	0.706	2020-04-10 09:04:04.0
128	m06	m06	ADNI1	ADNI1	2006-08-15	2006-08-14	0.223	1.101	1.71	0.706	2020-04-10 09:04:04.0
128	m12	m12	ADNI1	ADNI1	2007-02-19	2007-02-15	-0.011	1.131	0.889	0.706	2020-04-10 09:04:04.0
128	m18	m18	ADNI1	ADNI1	2007-08-20	2007-08-20	-0.093	0.209	0.649	-0.104	2020-04-10 09:04:04.0
128	m24	m24	ADNI1	ADNI1	2008-02-13	2008-02-07	-0.753	0.725	0.106	0.706	2020-04-10 09:04:04.0
128	m36	m36	ADNI1	ADNI1	2009-02-17	2009-02-12	-0.516	-0.185	-0.43	0.706	2020-04-10 09:04:04.0
128	m48	m48	ADNI1	ADNI1	2010-02-24	2010-02-24	-1.582	-1.177	-1.226	-0.104	2020-04-10 09:04:04.0
128	m60	m60	ADNI1	ADNIGO	2011-02-10	2011-02-02	-2.662	-2.429	-2.674	-0.896	2020-04-10 09:04:04.0
129	bl	bl	ADNI1	ADNI1	2006-02-13	2006-02-13	-1.137	-0.196	-0.289	-0.564	2020-04-10 09:04:04.0
129	m06	m06	ADNI1	ADNI1	2006-08-15	2006-08-09	-0.875	-0.085	-0.703	0.706	2020-04-10 09:04:04.0
129	m12	m12	ADNI1	ADNI1	2007-02-22	2007-02-09	-0.809	-0.842	-0.722	-1.139	2020-04-10 09:04:04.0
129	m24	m24	ADNI1	ADNI1	2008-02-19	2008-02-19	-0.792	0.091	-0.561	-0.564	2020-04-10 09:04:04.0
130	bl	bl	ADNI1	ADNI1	2006-02-07	2006-02-07	0.911	2.636	1.948	0.706	2020-04-10 09:04:04.0
130	m06	m06	ADNI1	ADNI1	2006-08-14	2006-08-11	1.458	2.028	1.487	-0.564	2020-04-10 09:04:04.0
130	m12	m12	ADNI1	ADNI1	2007-02-22	2007-02-21	0.943	2.398	0.99	0.706	2020-04-10 09:04:04.0
130	m24	m24	ADNI1	ADNI1	2008-02-15	2008-02-15	1.69	2.028	1.311	-0.104	2020-04-10 09:04:04.0
130	m36	m36	ADNI1	ADNI1	2009-02-20	2009-02-13	1.435	2.994	1.566	0.706	2020-04-10 09:04:04.0
130	m48	m48	ADNI1	ADNI1	2010-03-22	2010-03-17	1.379	1.963	1.58	0.706	2020-04-10 09:04:04.0
130	m60	m60	ADNI1	ADNIGO	2011-04-28	2011-04-27	1.802	1.901	1.252	0.706	2020-04-10 09:04:04.0
130	v06	m72	ADNI1	ADNI2	2012-05-14	2012-05-10	1.581	2.123	1.093	0.706	2020-04-10 09:04:04.0
130	v11	m84	ADNI1	ADNI2	2013-05-03	2013-05-03	1.223	2.543	1.156	-0.674	2020-04-10 09:04:04.0
130	v21	m96	ADNI1	ADNI2	2014-02-26	2014-02-26	0.483	1.977	0.49	0.706	2020-04-10 09:04:04.0
135	bl	bl	ADNI1	ADNI1	2006-02-21	2006-02-17	0.548	0.394	0.585	0.706	2020-04-10 09:04:04.0
135	m06	m06	ADNI1	ADNI1	2006-08-22	2006-08-17	1.554	1.101	1.71	0.706	2020-04-10 09:04:04.0
135	m12	m12	ADNI1	ADNI1	2007-02-23	2007-02-23	1.434	0.427	2.006	0.706	2020-04-10 09:04:04.0
135	m18	m18	ADNI1	ADNI1	2007-08-30	2007-08-27	1.506	0.209	0.809	0.706	2020-04-10 09:04:04.0
135	m24	m24	ADNI1	ADNI1	2008-02-29	2008-02-29	1.685	1.101	1.554	0.706	2020-04-10 09:04:04.0
135	m36	m36	ADNI1	ADNI1	2009-06-08	2009-03-05	2.235	0.875	1.861	-0.253	2020-04-10 09:04:04.0
135	m48	m48	ADNI1	ADNIGO	2010-09-08	2010-09-07	1.764	0.832	0.857	-0.545	2020-04-10 09:04:04.0
135	v06	m72	ADNI1	ADNI2	2012-02-15	2012-02-14	1.684	0.766	1.076	0.706	2020-04-10 09:04:04.0
135	v11	m84	ADNI1	ADNI2	2013-02-20	2013-02-19	0.01	-0.256	-0.33	0.706	2020-04-10 09:04:04.0
138	bl	bl	ADNI1	ADNI1	2006-02-21	2006-02-21	1.24	0.565	1.487	0.706	2020-04-10 09:04:04.0
138	m06	m06	ADNI1	ADNI1	2006-08-21	2006-08-16	1.472	0.537	1.174	0.706	2020-04-10 09:04:04.0
138	m12	m12	ADNI1	ADNI1	2007-02-21	2007-02-21	1.62	0.725	1.174	0.706	2020-04-10 09:04:04.0
138	m24	m24	ADNI1	ADNI1	2008-03-06	2008-03-04	1.454	1.101	1.71	0.706	2020-04-10 09:04:04.0
138	m36	m36	ADNI1	ADNI1	2009-11-17	2009-08-21	1.431	0.314	1.417	0.706	2020-04-10 09:04:04.0
138	v06	m72	ADNI1	ADNI2	2011-11-30	2011-11-18	1.703	0.875	2.832	-0.253	2020-04-10 09:04:04.0
138	v11	m84	ADNI1	ADNI2	2012-12-21	2012-12-12	1.877	0.444	1.498	0.706	2020-04-10 09:04:04.0
138	v21	m96	ADNI1	ADNI2	2013-11-20	2013-11-19	0.354	0.035	1.081	0.706	2020-04-10 09:04:04.0
138	v41	m120	ADNI1	ADNI2	2016-03-08	2016-02-18	-0.557	-0.657	-0.709	0.706	2020-04-10 09:04:04.0
139	bl	bl	ADNI1	ADNI1	2006-02-03	2006-02-02	-0.375	0.008	-0.487	-0.104	2020-04-10 09:04:04.0
139	m06	m06	ADNI1	ADNI1	2006-07-31	2006-07-28	-0.297	-0.459	-0.837	-0.896	2020-04-10 09:04:04.0
139	m12	m12	ADNI1	ADNI1	2007-02-14	2007-02-09	-0.475	-0.759	-0.16	-0.104	2020-04-10 09:04:04.0
139	m24	m24	ADNI1	ADNI1	2008-03-04	2008-03-04	-1.157	-1.12	-0.857	-0.104	2020-04-10 09:04:04.0
139	m36	m36	ADNI1	ADNI1	2009-04-10	2009-04-09	-1.108	-1.384	-0.462	-0.756	2020-04-10 09:04:04.0
139	m48	m48	ADNI1	ADNI1	2010-03-19	2010-03-19	-2.015	-2.11	-1.334	-2.401	2020-04-10 09:04:04.0
141	bl	bl	ADNI1	ADNI1	2006-03-01	2006-02-22	-0.483	-1.12	-0.793	-0.104	2020-04-10 09:04:04.0
141	m06	m06	ADNI1	ADNI1	2006-08-09	2006-08-08	-0.881	-1.227	-0.939	-0.104	2020-04-10 09:04:04.0
141	m12	m12	ADNI1	ADNI1	2007-03-02	2007-02-22	-0.975	-0.708	-0.915	-0.756	2020-04-10 09:04:04.0
141	m18	m18	ADNI1	ADNI1	2007-08-06	2007-08-06	-1.555	-0.926	-1.475	-0.756	2020-04-10 09:04:04.0
141	m24	m24	ADNI1	ADNI1	2008-03-06	2008-02-29	-1.182	-0.684	-0.417	-0.756	2020-04-10 09:04:04.0
141	m36	m36	ADNI1	ADNI1	2009-02-25	2009-02-24	-1.095	-1.12	-0.817	-0.756	2020-04-10 09:04:04.0
141	m48	m48	ADNI1	ADNI1	2010-02-22	2010-02-22	-1.821	-1.21	-1.472	-0.756	2020-04-10 09:04:04.0
142	bl	bl	ADNI1	ADNI1	2006-02-20	2006-02-17	0.41	0.935	-0.597	-0.448	2020-04-10 09:04:04.0
142	m06	m06	ADNI1	ADNI1	2006-08-24	2006-08-23	0.42	0.814	-0.598	0.706	2020-04-10 09:04:04.0
142	m12	m12	ADNI1	ADNI1	2007-02-16	2007-02-16	0.251	1.232	-0.339	-0.104	2020-04-10 09:04:04.0
142	m18	m18	ADNI1	ADNI1	2007-08-14	2007-08-09	0.571	1.576	-0.061	0.706	2020-04-10 09:04:04.0
142	m24	m24	ADNI1	ADNI1	2008-03-04	2008-03-03	0.525	0.935	-0.284	0.634	2020-04-10 09:04:04.0
142	m36	m36	ADNI1	ADNI1	2009-03-04	2009-02-27	0.501	1.232	-0.461	-0.104	2020-04-10 09:04:04.0
142	m48	m48	ADNI1	ADNI1	2010-03-04	2010-02-26	0.67	1.232	-0.513	-0.104	2020-04-10 09:04:04.0
142	m60	m60	ADNI1	ADNIGO	2010-12-20	2010-12-20	0.575	0.995	-0.047	0.706	2020-04-10 09:04:04.0
142	v06	m72	ADNI1	ADNI2	2012-03-22	2012-03-22	0.152	-0.025	-0.552	0.706	2020-04-10 09:04:04.0
142	v11	m84	ADNI1	ADNI2	2013-02-07	2013-02-07	0.738	0.6	-0.373	0.706	2020-04-10 09:04:04.0
142	v21	m96	ADNI1	ADNI2	2014-02-27	2014-02-27	-0.162	0.898	-0.099	0.706	2020-04-10 09:04:04.0
142	v31	m108	ADNI1	ADNI2	2015-02-06	2015-02-04	-0.151	-0.025	-0.628	-0.564	2020-04-10 09:04:04.0
142	v41	m120	ADNI1	ADNI2	2016-02-11	2016-02-10	-0.681	-0.533	-1.131	0.706	2020-04-10 09:04:04.0
147	bl	bl	ADNI1	ADNI1	2006-02-16	2006-02-09	-1.825	-2.231	-1.803	-1.752	2020-04-10 09:04:04.0
147	m06	m06	ADNI1	ADNI1	2006-08-18	2006-08-18	-1.771	-2.289	-2.11	-2.314	2020-04-10 09:04:04.0
147	m12	m12	ADNI1	ADNI1	2007-02-05	2007-02-01	-2.063	-3.011	-3.009	-2.59	2020-04-10 09:04:04.0
147	m24	m24	ADNI1	ADNI1	2008-04-04	2008-03-26	-2.087	-3.017	-3.866	-2.59	2020-04-10 09:04:04.0
149	bl	bl	ADNI1	ADNI1	2006-02-08	2006-02-08	-0.566	0.355	-0.699	-0.104	2020-04-10 09:04:04.0
149	m06	m06	ADNI1	ADNI1	2006-08-12	2006-08-09	-0.748	-0.787	-0.743	-0.104	2020-04-10 09:04:04.0
149	m12	m12	ADNI1	ADNI1	2007-03-06	2007-02-22	-0.874	-0.66	-0.703	-1.875	2020-04-10 09:04:04.0
149	m24	m24	ADNI1	ADNI1	2008-02-12	2008-02-11	-0.895	-0.977	-1.552	-0.104	2020-04-10 09:04:04.0
150	bl	bl	ADNI1	ADNI1	2006-03-09	2006-03-08	-0.071	-0.05	-0.161	-0.896	2020-04-10 09:04:04.0
150	m06	m06	ADNI1	ADNI1	2006-09-20	2006-09-20	-0.207	-0.636	-0.611	-0.896	2020-04-10 09:04:04.0
150	m12	m12	ADNI1	ADNI1	2007-03-26	2007-03-21	-0.04	-0.454	-0.157	-0.896	2020-04-10 09:04:04.0
150	m18	m18	ADNI1	ADNI1	2007-09-12	2007-09-12	-0.62	-0.157	-0.043	-1.501	2020-04-10 09:04:04.0
150	m24	m24	ADNI1	ADNI1	2008-03-03	2008-02-27	-0.309	-0.236	0.249	-0.448	2020-04-10 09:04:04.0
150	m36	m36	ADNI1	ADNI1	2009-03-25	2009-03-25	-0.34	-0.157	0.215	-0.896	2020-04-10 09:04:04.0
150	v06	m60	ADNI1	ADNI2	2011-10-21	2011-08-26	-0.796	-0.274	0.084	-0.104	2020-04-10 09:04:04.0
150	v11	m72	ADNI1	ADNI2	2012-08-17	2012-08-17	-0.812	-0.29	-0.072	-0.984	2020-04-10 09:04:04.0
150	v31	m96	ADNI1	ADNI2	2014-10-13	2014-05-07	-0.987	-0.669	0.304	-0.104	2020-04-10 09:04:04.0
150	v41	m108	ADNI1	ADNI2	2015-04-14	2015-02-27	-1.024	-0.78	0.097	-0.104	2020-04-10 09:04:04.0
150	v51	m120	ADNI1	ADNI2	2016-03-16	2016-03-16	-1.205	-1.318	-0.552	-0.104	2020-04-10 09:04:04.0
150	init	m132	ADNI1	ADNI3	2017-09-06	2017-09-05	-1.378	-1.658	-1.665	-1.624	2020-04-10 09:04:04.0
155	bl	bl	ADNI1	ADNI1	2006-03-27	2006-03-23	-0.383	1.531	0.164	-2.326	2020-04-10 09:04:04.0
155	m06	m06	ADNI1	ADNI1	2006-09-21	2006-09-19	-0.373	0.725	-0.426	-0.104	2020-04-10 09:04:04.0
155	m12	m12	ADNI1	ADNI1	2007-03-26	2007-03-20	-0.303	0.6	-0.348	-0.104	2020-04-10 09:04:04.0
155	m18	m18	ADNI1	ADNI1	2007-09-25	2007-09-13	0.135	0.629	-0.234	-1.689	2020-04-10 09:04:04.0
155	m24	m24	ADNI1	ADNI1	2008-03-10	2008-03-06	-0.437	0.338	0.235	-0.104	2020-04-10 09:04:04.0
155	m36	m36	ADNI1	ADNI1	2009-04-01	2009-03-20	-0.164	0.522	-0.119	-0.104	2020-04-10 09:04:04.0
156	bl	bl	ADNI1	ADNI1	2006-02-21	2006-02-16	1.22	1.27	1.28	0.706	2020-04-10 09:04:04.0
156	m06	m06	ADNI1	ADNI1	2006-09-07	2006-09-07	1.101	0.79	0.762	0.706	2020-04-10 09:04:04.0
156	m12	m12	ADNI1	ADNI1	2007-02-16	2007-02-15	0.956	0.537	1.174	0.706	2020-04-10 09:04:04.0
156	m24	m24	ADNI1	ADNI1	2008-02-07	2008-02-07	0.944	1.753	0.891	0.706	2020-04-10 09:04:04.0
156	m36	m36	ADNI1	ADNI1	2009-03-11	2009-02-26	1.503	1.222	0.99	0.706	2020-04-10 09:04:04.0
156	m48	m48	ADNI1	ADNI1	2010-03-03	2010-02-22	1.076	1.419	0.67	0.706	2020-04-10 09:04:04.0
156	m60	m60	ADNI1	ADNIGO	2011-03-30	2011-03-03	1.105	1.576	1.498	0.706	2020-04-10 09:04:04.0
156	v06	m72	ADNI1	ADNI2	2012-07-27	2012-03-15	1.385	0.979	1.389	0.706	2020-04-10 09:04:04.0
156	v11	m84	ADNI1	ADNI2	2013-04-22	2013-02-20	0.858	1.316	1.16	0.706	2020-04-10 09:04:04.0
156	v21	m96	ADNI1	ADNI2	2014-03-05	2014-03-04	0.478	1.395	1.593	0.706	2020-04-10 09:04:04.0
156	v31	m108	ADNI1	ADNI2	2015-04-27	2015-03-30	0.703	0.537	1.188	0.706	2020-04-10 09:04:04.0
156	v41	m120	ADNI1	ADNI2	2016-08-23	2016-06-13	0.256	0.872	0.9	0.706	2020-04-10 09:04:04.0
156	init	m144	ADNI1	ADNI3	2017-10-23	2017-10-05	0.365	0.872	0.912	0.706	2020-04-10 09:04:04.0
156	y1	m156	ADNI1	ADNI3	2018-10-12	2018-10-10	-0.082	0.53	0.269	0.706	2020-04-10 09:04:04.0
156	y2	m168	ADNI1	ADNI3	2019-11-05	2019-10-09	-0.164	-0.2	0.121	-0.104	2020-04-10 09:04:04.0
158	bl	bl	ADNI1	ADNI1	2006-03-16	2006-03-16	0.339	0.548	-0.384	0.706	2020-04-10 09:04:04.0
158	m06	m06	ADNI1	ADNI1	2006-10-05	2006-10-02	0.569	0.628	-0.171	0.706	2020-04-10 09:04:04.0
158	m12	m12	ADNI1	ADNI1	2007-03-20	2007-03-19	0.507	0.431	0.216	0.706	2020-04-10 09:04:04.0
158	m18	m18	ADNI1	ADNI1	2007-09-14	2007-09-13	1.02	0.548	0.015	0.706	2020-04-10 09:04:04.0
158	m24	m24	ADNI1	ADNI1	2008-03-28	2008-03-25	0.439	0.628	0.075	0.706	2020-04-10 09:04:04.0
158	m36	m36	ADNI1	ADNI1	2009-04-15	2009-03-24	0.942	0.747	-0.151	0.706	2020-04-10 09:04:04.0
159	bl	bl	ADNI1	ADNI1	2006-03-03	2006-03-03	2.045	0.747	0.617	-0.104	2020-04-10 09:04:04.0
159	m06	m06	ADNI1	ADNI1	2006-10-04	2006-09-08	1.97	0.565	1.948	-0.104	2020-04-10 09:04:04.0
159	m12	m12	ADNI1	ADNI1	2007-03-05	2007-03-05	1.494	0.778	1.417	-0.104	2020-04-10 09:04:04.0
159	m24	m24	ADNI1	ADNI1	2008-03-05	2008-03-05	1.64	0.979	1.62	-0.104	2020-04-10 09:04:04.0
159	m36	m36	ADNI1	ADNI1	2009-03-17	2009-03-16	2.009	1.236	1.62	0.706	2020-04-10 09:04:04.0
159	m48	m48	ADNI1	ADNI1	2010-03-16	2010-03-16	2.21	0.766	1.948	0.706	2020-04-10 09:04:04.0
159	m60	m60	ADNI1	ADNIGO	2011-05-01	2011-04-22	2.117	0.25	1.389	0.706	2020-04-10 09:04:04.0
159	v06	m72	ADNI1	ADNI2	2012-03-14	2012-03-05	1.987	0.899	1.383	0.706	2020-04-10 09:04:04.0
159	v11	m84	ADNI1	ADNI2	2013-02-28	2013-02-27	2.098	1.101	1.627	-1.03	2020-04-10 09:04:04.0
159	v21	m96	ADNI1	ADNI2	2014-04-28	2014-03-12	2.534	0.445	1.275	-0.104	2020-04-10 09:04:04.0
159	v31	m108	ADNI1	ADNI2	2015-03-16	2015-03-05	2.042	0.144	0.986	-0.253	2020-04-10 09:04:04.0
159	init	m132	ADNI1	ADNI3	2017-06-05	2017-05-04	1.619	0.565	1.374	0.706	2020-04-10 09:04:04.0
159	y2	m156	ADNI1	ADNI3	2019-05-16	2019-05-09	2.382	-0.002	1.105	-0.104	2020-04-10 09:04:04.0
160	bl	bl	ADNI1	ADNI1	2006-02-14	2006-02-14	-0.643	-0.025	-1.559	0.706	2020-04-10 09:04:04.0
160	m06	m06	ADNI1	ADNI1	2006-10-12	2006-10-10	-0.351	-0.011	-0.972	-0.253	2020-04-10 09:04:04.0
160	m12	m12	ADNI1	ADNI1	2007-04-15	2007-03-29	-0.695	-0.4	-0.803	-0.104	2020-04-10 09:04:04.0
160	m18	m18	ADNI1	ADNI1	2007-08-15	2007-08-14	-0.379	-0.04	-0.763	0.706	2020-04-10 09:04:04.0
160	m24	m24	ADNI1	ADNI1	2008-02-27	2008-02-25	-0.548	-0.04	-1.113	-0.104	2020-04-10 09:04:04.0
160	m36	m36	ADNI1	ADNI1	2009-03-23	2009-03-18	-0.723	-0.116	-0.659	0.706	2020-04-10 09:04:04.0
160	m48	m48	ADNI1	ADNI1	2010-02-19	2010-02-18	-1.092	-0.851	-0.848	0.706	2020-04-10 09:04:04.0
160	v06	m60	ADNI1	ADNI2	2011-03-24	2011-03-06	-1.859	-0.759	-1.395	-0.564	2020-04-10 09:04:04.0
160	v11	m72	ADNI1	ADNI2	2012-03-08	2012-02-28	-1.755	-1.487	-1.231	0.706	2020-04-10 09:04:04.0
161	bl	bl	ADNI1	ADNI1	2006-02-17	2006-02-16	0.392	-0.105	-0.8	-0.104	2020-04-10 09:04:04.0
161	m06	m06	ADNI1	ADNI1	2006-08-17	2006-08-16	0.456	-0.29	-0.904	0.706	2020-04-10 09:04:04.0
161	m12	m12	ADNI1	ADNI1	2007-04-02	2007-03-30	-0.286	-0.502	-1.18	-0.104	2020-04-10 09:04:04.0
161	m18	m18	ADNI1	ADNI1	2007-08-28	2007-08-28	0.024	-0.192	-1.526	0.706	2020-04-10 09:04:04.0
161	m24	m24	ADNI1	ADNI1	2008-03-03	2008-02-29	0.24	0.431	-1.514	-0.104	2020-04-10 09:04:04.0
161	m36	m36	ADNI1	ADNI1	2009-03-12	2009-03-10	-0.515	-0.487	-1.46	-0.564	2020-04-10 09:04:04.0
161	m48	m48	ADNI1	ADNI1	2010-04-06	2010-03-19	-0.165	-0.382	-1.476	-0.104	2020-04-10 09:04:04.0
161	v06	m60	ADNI1	ADNI2	2011-07-28	2011-06-23	-1.427	-2.238	-3.382	-1.33	2020-04-10 09:04:04.0
161	v11	m72	ADNI1	ADNI2	2012-07-27	2012-07-09	-1.218	-1.544	-2.17	-0.896	2020-04-10 09:04:04.0
161	v21	m84	ADNI1	ADNI2	2013-09-05	2013-08-13	-0.993	-2.014	-2.767	-1.161	2020-04-10 09:04:04.0
162	bl	bl	ADNI1	ADNI1	2006-03-10	2006-03-09	-0.389	0.892	-0.289	-0.448	2020-04-10 09:04:04.0
162	m06	m06	ADNI1	ADNI1	2006-09-22	2006-09-19	-0.262	0.634	-0.03	-1.8	2020-04-10 09:04:04.0
162	m12	m12	ADNI1	ADNI1	2007-03-21	2007-03-20	-0.795	0.987	0.728	0.706	2020-04-10 09:04:04.0
162	m24	m24	ADNI1	ADNI1	2008-05-12	2008-03-14	-0.845	0.438	0.021	-0.896	2020-04-10 09:04:04.0
166	bl	bl	ADNI1	ADNI1	2006-02-22	2006-02-20	0.806	1.024	0.585	0.706	2020-04-10 09:04:04.0
166	m06	m06	ADNI1	ADNI1	2006-08-29	2006-08-23	0.512	0.898	-0.122	0.706	2020-04-10 09:04:04.0
166	m12	m12	ADNI1	ADNI1	2007-02-23	2007-02-19	0.535	1.096	0.358	0.706	2020-04-10 09:04:04.0
166	m24	m24	ADNI1	ADNI1	2008-02-11	2008-02-11	0.765	1.11	0.015	0.706	2020-04-10 09:04:04.0
166	m36	m36	ADNI1	ADNI1	2009-03-11	2009-03-06	0.516	0.677	0.891	-0.104	2020-04-10 09:04:04.0
166	m60	m60	ADNI1	ADNIGO	2011-05-06	2011-05-02	-0.33	-0.087	-0.05	-0.984	2020-04-10 09:04:04.0
166	v06	m72	ADNI1	ADNI2	2012-02-14	2012-02-13	-0.666	0.15	0.445	-0.104	2020-04-10 09:04:04.0
166	v11	m84	ADNI1	ADNI2	2013-02-13	2013-02-06	-1.072	-0.59	-0.585	-0.756	2020-04-10 09:04:04.0
166	v21	m96	ADNI1	ADNI2	2014-03-05	2014-02-20	-1.191	-1.5	-1.144	0.706	2020-04-10 09:04:04.0
166	v31	m108	ADNI1	ADNI2	2015-04-24	2015-03-04	-2.076	-2.168	-2.795	-0.984	2020-04-10 09:04:04.0
166	v41	m120	ADNI1	ADNI2	2016-02-16	2016-02-10	-2.557	-2.17	-3.57	-0.984	2020-04-10 09:04:04.0
167	bl	bl	ADNI1	ADNI1	2006-03-20	2006-03-16	0.24	0.016	0.279	0.706	2020-04-10 09:04:04.0
167	m06	m06	ADNI1	ADNI1	2006-09-13	2006-09-11	0.39	-0.493	0.063	0.706	2020-04-10 09:04:04.0
167	m12	m12	ADNI1	ADNI1	2007-05-18	2007-05-16	-0.272	-0.667	0.39	-0.104	2020-04-10 09:04:04.0
167	m24	m24	ADNI1	ADNI1	2009-02-13	2009-02-13	-0.148	-0.759	0.063	0.706	2020-04-10 09:04:04.0
168	bl	bl	ADNI1	ADNI1	2006-02-21	2006-02-20	0.336	0.723	-0.516	-0.253	2020-04-10 09:04:04.0
168	m06	m06	ADNI1	ADNI1	2006-08-22	2006-08-21	0.749	1.977	0.106	0.706	2020-04-10 09:04:04.0
169	bl	bl	ADNI1	ADNI1	2006-02-20	2006-02-16	0.789	0.537	0.273	0.706	2020-04-10 09:04:04.0
169	m06	m06	ADNI1	ADNI1	2006-08-25	2006-08-24	1.049	-0.373	0.1	0.706	2020-04-10 09:04:04.0
169	m12	m12	ADNI1	ADNI1	2007-02-27	2007-02-22	1.234	0.209	0.819	0.706	2020-04-10 09:04:04.0
169	m18	m18	ADNI1	ADNI1	2007-10-02	2007-08-30	1.496	-0.814	0.195	0.706	2020-04-10 09:04:04.0
169	m24	m24	ADNI1	ADNI1	2008-04-17	2008-02-28	0.992	-0.157	0.302	-0.448	2020-04-10 09:04:04.0
169	m36	m36	ADNI1	ADNI1	2009-05-20	2009-02-24	1.25	-0.455	-0.035	-0.104	2020-04-10 09:04:04.0
169	m48	m48	ADNI1	ADNI1	2010-02-09	2010-02-04	1.321	1.391	0.216	-0.448	2020-04-10 09:04:04.0
169	m60	m60	ADNI1	ADNIGO	2011-03-07	2011-03-03	1.075	-0.425	-0.092	-0.448	2020-04-10 09:04:04.0
169	v06	m72	ADNI1	ADNI2	2012-02-14	2012-02-09	0.945	-0.068	0.12	0.706	2020-04-10 09:04:04.0
169	v11	m84	ADNI1	ADNI2	2013-02-27	2013-02-14	0.821	0.266	0.138	-0.896	2020-04-10 09:04:04.0
169	v21	m96	ADNI1	ADNI2	2014-04-23	2014-03-21	0.899	0.112	0.025	-0.253	2020-04-10 09:04:04.0
169	v31	m108	ADNI1	ADNI2	2015-05-29	2015-03-03	0.811	-0.006	-0.304	-0.104	2020-04-10 09:04:04.0
171	bl	bl	ADNI1	ADNI1	2006-02-22	2006-02-21	0.403	1.533	1.883	0.706	2020-04-10 09:04:04.0
171	m06	m06	ADNI1	ADNI1	2006-08-02	2006-08-01	0.352	0.917	1.36	-0.564	2020-04-10 09:04:04.0
171	m12	m12	ADNI1	ADNI1	2007-03-07	2007-03-06	0.47	0.342	0.819	-0.564	2020-04-10 09:04:04.0
171	m24	m24	ADNI1	ADNI1	2008-02-22	2008-02-21	0.3	1.193	0.963	0.706	2020-04-10 09:04:04.0
171	m36	m36	ADNI1	ADNI1	2009-02-24	2009-02-23	0.613	0.752	1.764	0.706	2020-04-10 09:04:04.0
171	m48	m48	ADNI1	ADNI1	2010-03-09	2010-03-08	0.382	1.465	1.131	-0.104	2020-04-10 09:04:04.0
171	v06	m60	ADNI1	ADNI2	2011-04-22	2011-04-05	-0.181	1.067	1.871	-0.104	2020-04-10 09:04:04.0
171	v11	m72	ADNI1	ADNI2	2012-05-16	2012-05-09	0.018	0.927	1.464	-0.871	2020-04-10 09:04:04.0
171	v21	m84	ADNI1	ADNI2	2013-04-17	2013-04-10	-0.841	-0.922	0.33	-2.016	2020-04-10 09:04:04.0
172	bl	bl	ADNI1	ADNI1	2006-03-31	2006-03-30	0.544	1.308	0.504	-0.104	2020-04-10 09:04:04.0
172	m06	m06	ADNI1	ADNI1	2006-10-23	2006-10-17	1.255	1.06	0.819	-0.756	2020-04-10 09:04:04.0
172	m12	m12	ADNI1	ADNI1	2007-04-14	2007-04-02	1.076	0.979	0.891	-0.104	2020-04-10 09:04:04.0
172	m24	m24	ADNI1	ADNI1	2008-04-08	2008-04-07	0.869	1.167	0.891	-0.104	2020-04-10 09:04:04.0
172	m36	m36	ADNI1	ADNI1	2009-03-27	2009-03-23	1.241	0.537	1.174	-0.104	2020-04-10 09:04:04.0
172	m48	m48	ADNI1	ADNI1	2010-04-07	2010-04-06	1.166	0.537	0.963	-0.104	2020-04-10 09:04:04.0
172	v06	m60	ADNI1	ADNI2	2011-03-22	2011-03-12	1.248	1.659	1.493	-0.104	2020-04-10 09:04:04.0
172	v11	m72	ADNI1	ADNI2	2012-04-25	2012-03-22	0.942	1.316	0.566	-0.756	2020-04-10 09:04:04.0
173	bl	bl	ADNI1	ADNI1	2006-02-24	2006-02-22	0.971	1.133	0.99	0.706	2020-04-10 09:04:04.0
173	m06	m06	ADNI1	ADNI1	2006-08-30	2006-08-28	0.436	1.272	1.304	0.706	2020-04-10 09:04:04.0
173	m12	m12	ADNI1	ADNI1	2007-02-22	2007-02-19	0.162	0.672	0.504	0.706	2020-04-10 09:04:04.0
173	m24	m24	ADNI1	ADNI1	2008-02-14	2008-02-12	1.089	0.979	0.949	0.706	2020-04-10 09:04:04.0
173	m36	m36	ADNI1	ADNI1	2009-03-11	2009-03-02	0.713	0.998	1.053	0.706	2020-04-10 09:04:04.0
173	v06	m72	ADNI1	ADNI2	2012-02-15	2012-02-15	0.684	0.725	0.495	0.706	2020-04-10 09:04:04.0
173	v11	m84	ADNI1	ADNI2	2013-02-13	2013-02-06	0.243	0.209	0.246	0.706	2020-04-10 09:04:04.0
173	v21	m96	ADNI1	ADNI2	2014-02-28	2014-02-20	0.623	1.06	0.495	-0.674	2020-04-10 09:04:04.0
173	v41	m120	ADNI1	ADNI2	2016-03-04	2016-02-25	-0.836	0.548	-0.191	0.706	2020-04-10 09:04:04.0
176	bl	bl	ADNI1	ADNI1	2006-05-19	2006-05-09	-0.651	0.258	0.695	-0.104	2020-04-10 09:04:04.0
176	m06	m06	ADNI1	ADNI1	2006-12-15	2006-12-05	-0.024	0.537	0.294	-0.104	2020-04-10 09:04:04.0
176	m12	m12	ADNI1	ADNI1	2007-05-29	2007-05-22	-0.885	0.498	0.383	-0.104	2020-04-10 09:04:04.0
176	m24	m24	ADNI1	ADNI1	2008-06-24	2008-06-19	-0.55	-0.236	0.062	-1.161	2020-04-10 09:04:04.0
176	m36	m36	ADNI1	ADNI1	2009-05-26	2009-05-04	-0.109	-0.009	-0.108	-1.543	2020-04-10 09:04:04.0
177	bl	bl	ADNI1	ADNI1	2006-04-17	2006-04-14	0.898	0.299	1.18	-0.104	2020-04-10 09:04:04.0
177	m06	m06	ADNI1	ADNI1	2007-01-05	2006-12-22	0.988	1.277	1.71	-0.104	2020-04-10 09:04:04.0
177	m12	m12	ADNI1	ADNI1	2007-04-20	2007-04-18	0.943	0.574	1.417	-0.104	2020-04-10 09:04:04.0
177	m24	m24	ADNI1	ADNI1	2008-05-09	2008-05-07	0.669	0.223	0.126	-0.104	2020-04-10 09:04:04.0
178	bl	bl	ADNI1	ADNI1	2006-03-08	2006-03-07	0.576	1.096	0.01	0.706	2020-04-10 09:04:04.0
178	m06	m06	ADNI1	ADNI1	2006-09-19	2006-09-07	0.796	1.492	0.063	0.706	2020-04-10 09:04:04.0
178	m12	m12	ADNI1	ADNI1	2007-03-13	2007-03-08	0.86	1.605	0.409	0.706	2020-04-10 09:04:04.0
178	m18	m18	ADNI1	ADNI1	2007-09-10	2007-09-07	0.554	1.708	0.891	0.706	2020-04-10 09:04:04.0
178	m24	m24	ADNI1	ADNI1	2008-03-24	2008-03-21	0.715	0.872	0.504	0.706	2020-04-10 09:04:04.0
178	m36	m36	ADNI1	ADNI1	2009-03-18	2009-03-17	1.067	1.492	0.249	0.706	2020-04-10 09:04:04.0
178	m48	m48	ADNI1	ADNI1	2010-03-23	2010-03-17	0.689	1.039	0.891	-0.253	2020-04-10 09:04:04.0
178	m60	m60	ADNI1	ADNIGO	2011-06-14	2011-06-03	0.995	0.872	0.986	0.706	2020-04-10 09:04:04.0
178	v06	m72	ADNI1	ADNI2	2012-03-16	2012-03-07	0.947	0.016	0.419	-0.104	2020-04-10 09:04:04.0
178	v11	m84	ADNI1	ADNI2	2013-03-18	2013-03-12	0.971	0.979	1.275	-0.104	2020-04-10 09:04:04.0
178	v21	m96	ADNI1	ADNI2	2014-04-25	2014-03-06	1.008	0.6	0.234	0.706	2020-04-10 09:04:04.0
178	v31	m108	ADNI1	ADNI2	2015-03-23	2015-02-24	1.255	1.096	0.33	0.706	2020-04-10 09:04:04.0
178	v41	m120	ADNI1	ADNI2	2016-03-14	2016-02-29	1.049	1.184	0.605	0.706	2020-04-10 09:04:04.0
178	init	m132	ADNI1	ADNI3	2017-05-26	2017-04-19	1.029	1.316	0.468	-0.104	2020-04-10 09:04:04.0
178	y2	m156	ADNI1	ADNI3	2019-08-06	2019-05-21	1.069	0.537	-0.086	0.706	2020-04-10 09:04:04.0
179	bl	bl	ADNI1	ADNI1	2006-03-13	2006-03-10	-1.104	-0.79	-0.913	-0.253	2020-04-10 09:04:04.0
179	m06	m06	ADNI1	ADNI1	2006-09-22	2006-09-14	-1.379	-0.38	-0.741	0.706	2020-04-10 09:04:04.0
179	m12	m12	ADNI1	ADNI1	2007-03-27	2007-03-15	-1.148	-0.76	-1.598	-0.104	2020-04-10 09:04:04.0
179	m18	m18	ADNI1	ADNI1	2007-10-02	2007-09-10	-1.375	-0.614	-1.614	-0.896	2020-04-10 09:04:04.0
179	m24	m24	ADNI1	ADNI1	2008-03-11	2008-03-06	-1.924	-1.236	-2.187	-1.161	2020-04-10 09:04:04.0
179	m36	m36	ADNI1	ADNI1	2009-03-12	2009-03-10	-2.127	-1.915	-3.317	0.706	2020-04-10 09:04:04.0
182	bl	bl	ADNI1	ADNI1	2006-03-23	2006-03-22	-0.416	-2.018	-0.886	-1.624	2020-04-10 09:04:04.0
183	bl	bl	ADNI1	ADNI1	2006-04-04	2006-04-04	-0.54	-0.883	-0.922	-0.448	2020-04-10 09:04:04.0
183	m06	m06	ADNI1	ADNI1	2006-10-05	2006-10-04	-0.649	-1.09	-0.485	0.706	2020-04-10 09:04:04.0
183	m12	m12	ADNI1	ADNI1	2007-04-04	2007-04-03	-0.814	-1.169	-0.411	-0.448	2020-04-10 09:04:04.0
183	m24	m24	ADNI1	ADNI1	2008-04-28	2008-04-09	-1.112	-3.011	-1.672	-0.984	2020-04-10 09:04:04.0
184	bl	bl	ADNI1	ADNI1	2006-03-27	2006-03-27	1.727	1.318	1.948	0.706	2020-04-10 09:04:04.0
184	m06	m06	ADNI1	ADNI1	2006-09-05	2006-09-05	1.469	1.329	0.949	-0.104	2020-04-10 09:04:04.0
184	m12	m12	ADNI1	ADNI1	2007-03-19	2007-03-19	1.891	1.233	1.311	0.706	2020-04-10 09:04:04.0
184	m24	m24	ADNI1	ADNI1	2008-03-17	2008-03-17	1.51	0.995	1.235	0.706	2020-04-10 09:04:04.0
184	m36	m36	ADNI1	ADNI1	2009-03-18	2009-03-16	1.97	0.535	1.249	-0.984	2020-04-10 09:04:04.0
186	bl	bl	ADNI1	ADNI1	2006-03-07	2006-03-06	0.816	0.498	1.009	0.706	2020-04-10 09:04:04.0
186	m06	m06	ADNI1	ADNI1	2006-09-18	2006-09-18	0.645	0.394	0.958	0.706	2020-04-10 09:04:04.0
186	m12	m12	ADNI1	ADNI1	2007-03-05	2007-03-05	1.053	0.12	1.053	0.706	2020-04-10 09:04:04.0
186	m24	m24	ADNI1	ADNI1	2008-03-03	2008-03-03	0.766	0.016	0.59	0.706	2020-04-10 09:04:04.0
186	m36	m36	ADNI1	ADNI1	2009-04-22	2009-04-21	0.705	0.412	0.963	0.706	2020-04-10 09:04:04.0
186	m48	m48	ADNI1	ADNI1	2010-05-24	2010-05-24	1.503	0.209	0.332	-0.871	2020-04-10 09:04:04.0
186	v06	m60	ADNI1	ADNI2	2011-07-06	2011-05-16	0.652	0.725	0.782	0.706	2020-04-10 09:04:04.0
186	v11	m72	ADNI1	ADNI2	2012-10-15	2012-10-11	0.898	-0.29	0.605	0.706	2020-04-10 09:04:04.0
186	v31	m96	ADNI1	ADNI2	2014-04-08	2014-03-17	0.737	-0.185	0.273	0.706	2020-04-10 09:04:04.0
187	bl	bl	ADNI1	ADNI1	2006-02-27	2006-02-27	-0.506	-0.861	-0.922	-0.253	2020-04-10 09:04:04.0
187	m06	m06	ADNI1	ADNI1	2006-08-17	2006-08-17	-0.175	-1.318	-0.712	-0.756	2020-04-10 09:04:04.0
187	m12	m12	ADNI1	ADNI1	2007-03-05	2007-03-01	-0.374	-1.152	-0.531	-0.984	2020-04-10 09:04:04.0
187	m18	m18	ADNI1	ADNI1	2007-08-23	2007-08-23	-0.777	-1.723	-1.323	-0.756	2020-04-10 09:04:04.0
187	m24	m24	ADNI1	ADNI1	2008-02-28	2008-02-28	-0.726	-2.097	-2.246	-0.756	2020-04-10 09:04:04.0
188	bl	bl	ADNI1	ADNI1	2006-03-09	2006-02-22	0.835	-0.29	0.218	0.706	2020-04-10 09:04:04.0
188	m06	m06	ADNI1	ADNI1	2006-08-14	2006-08-09	0.712	-0.105	0.417	0.706	2020-04-10 09:04:04.0
188	m12	m12	ADNI1	ADNI1	2007-02-08	2007-02-08	1.014	0.209	0.294	0.706	2020-04-10 09:04:04.0
188	m18	m18	ADNI1	ADNI1	2007-08-08	2007-08-08	0.987	0.12	0.791	0.706	2020-04-10 09:04:04.0
188	m24	m24	ADNI1	ADNI1	2008-03-04	2008-03-04	0.98	0.123	0.349	0.706	2020-04-10 09:04:04.0
188	m36	m36	ADNI1	ADNI1	2009-11-06	2009-10-06	0.659	-0.373	0.085	0.706	2020-04-10 09:04:04.0
190	bl	bl	ADNI1	ADNI1	2006-05-18	2006-05-16	-0.653	0.096	-0.5	-0.984	2020-04-10 09:04:04.0
190	m06	m06	ADNI1	ADNI1	2006-11-08	2006-11-07	-0.4	0.195	-0.043	-1.204	2020-04-10 09:04:04.0
190	m12	m12	ADNI1	ADNI1	2007-05-15	2007-05-08	-0.548	0.943	0.021	-0.104	2020-04-10 09:04:04.0
190	m18	m18	ADNI1	ADNI1	2007-11-13	2007-11-07	-0.35	-0.087	-0.491	-0.253	2020-04-10 09:04:04.0
190	m24	m24	ADNI1	ADNI1	2008-05-02	2008-05-01	-0.802	0.378	-0.702	-0.448	2020-04-10 09:04:04.0
194	bl	bl	ADNI1	ADNI1	2006-04-24	2006-04-24	-0.566	-0.932	-0.811	-1.638	2020-04-10 09:04:04.0
194	m06	m06	ADNI1	ADNI1	2006-10-16	2006-10-16	-0.844	-0.531	-0.222	-1.638	2020-04-10 09:04:04.0
194	m12	m12	ADNI1	ADNI1	2007-04-03	2007-04-02	-1.029	-1.426	-0.577	-0.896	2020-04-10 09:04:04.0
195	bl	bl	ADNI1	ADNI1	2006-04-04	2006-04-04	-0.145	0.03	0.069	-1.521	2020-04-10 09:04:04.0
195	m06	m06	ADNI1	ADNI1	2006-10-03	2006-10-02	0.218	-0.732	-0.137	-0.564	2020-04-10 09:04:04.0
195	m12	m12	ADNI1	ADNI1	2007-03-26	2007-03-26	-0.448	-1.264	-0.719	-2.087	2020-04-10 09:04:04.0
195	m18	m18	ADNI1	ADNI1	2007-09-25	2007-09-24	-0.876	-1.545	-1.172	-1.8	2020-04-10 09:04:04.0
195	m24	m24	ADNI1	ADNI1	2008-03-25	2008-03-25	-0.986	-2.076	-1.596	-1.925	2020-04-10 09:04:04.0
195	m36	m36	ADNI1	ADNI1	2009-04-07	2009-04-07	-1.114	-1.947	-2.518	-1.678	2020-04-10 09:04:04.0
196	bl	bl	ADNI1	ADNI1	2006-05-01	2006-05-01	1.328	0.316	0.852	-0.104	2020-04-10 09:04:04.0
196	m06	m06	ADNI1	ADNI1	2006-10-23	2006-10-23	1.199	0.144	0.6	0.706	2020-04-10 09:04:04.0
196	m12	m12	ADNI1	ADNI1	2007-05-08	2007-05-07	1.075	0.048	0.58	-0.104	2020-04-10 09:04:04.0
196	m24	m24	ADNI1	ADNI1	2008-04-29	2008-04-28	1.426	0.689	0.981	-0.984	2020-04-10 09:04:04.0
196	m36	m36	ADNI1	ADNI1	2009-04-29	2009-04-27	0.86	0.088	0.375	-0.984	2020-04-10 09:04:04.0
200	bl	bl	ADNI1	ADNI1	2006-03-09	2006-03-07	0.5	0.6	-0.072	0.706	2020-04-10 09:04:04.0
200	m06	m06	ADNI1	ADNI1	2006-09-22	2006-09-21	1.643	1.316	0.294	0.706	2020-04-10 09:04:04.0
200	m12	m12	ADNI1	ADNI1	2007-03-19	2007-03-16	0.676	0.778	1.222	-0.104	2020-04-10 09:04:04.0
200	m18	m18	ADNI1	ADNI1	2007-08-31	2007-08-31	1.242	2.324	1.365	0.706	2020-04-10 09:04:04.0
200	m24	m24	ADNI1	ADNI1	2008-03-20	2008-03-20	1.493	1.967	0.427	0.706	2020-04-10 09:04:04.0
200	m36	m36	ADNI1	ADNI1	2009-12-21	2009-10-02	1.955	2.543	0.83	0.706	2020-04-10 09:04:04.0
200	m48	m48	ADNI1	ADNIGO	2010-10-04	2010-10-04	1.583	2.162	1.764	0.706	2020-04-10 09:04:04.0
200	v06	m72	ADNI1	ADNI2	2012-02-17	2012-02-17	1.274	1.717	1.76	0.706	2020-04-10 09:04:04.0
200	v11	m84	ADNI1	ADNI2	2013-03-14	2013-03-13	2.032	1.167	1.19	-0.104	2020-04-10 09:04:04.0
200	v21	m96	ADNI1	ADNI2	2014-03-14	2014-03-11	1.31	1.232	-0.141	0.706	2020-04-10 09:04:04.0
200	v31	m108	ADNI1	ADNI2	2015-05-14	2015-05-13	1.697	0.935	0.02	0.706	2020-04-10 09:04:04.0
200	v41	m120	ADNI1	ADNI2	2016-03-17	2016-03-16	1.517	0.651	-0.382	0.706	2020-04-10 09:04:04.0
200	init	m156	ADNI1	ADNI3	2018-11-20	2018-10-29	1.617	1.373	-0.472	0.706	2020-04-10 09:04:04.0
204	bl	bl	ADNI1	ADNI1	2006-03-01	2006-02-23	-0.635	0.035	-0.284	0.706	2020-04-10 09:04:04.0
204	m06	m06	ADNI1	ADNI1	2006-09-22	2006-09-21	-0.84	-0.065	-0.883	-0.104	2020-04-10 09:04:04.0
204	m12	m12	ADNI1	ADNI1	2007-02-23	2007-02-22	-1.064	0.312	-0.446	-0.756	2020-04-10 09:04:04.0
204	m18	m18	ADNI1	ADNI1	2007-08-31	2007-08-30	-1.171	-0.041	-0.653	-0.104	2020-04-10 09:04:04.0
204	m24	m24	ADNI1	ADNI1	2008-03-06	2008-02-06	-1.155	-0.453	-0.653	-0.564	2020-04-10 09:04:04.0
204	m36	m36	ADNI1	ADNI1	2009-06-12	2009-03-05	-1.127	-0.175	-1.329	-0.104	2020-04-10 09:04:04.0
204	m48	m48	ADNI1	ADNI1	2010-02-16	2010-02-05	-1.666	-1.715	-1.544	-1.846	2020-04-10 09:04:04.0
205	bl	bl	ADNI1	ADNI1	2006-03-09	2006-02-28	1.836	1.408	2.006	0.706	2020-04-10 09:04:04.0
205	m06	m06	ADNI1	ADNI1	2006-08-21	2006-08-16	2.768	2.994	2.621	0.706	2020-04-10 09:04:04.0
205	m12	m12	ADNI1	ADNI1	2007-02-26	2007-02-22	2.719	2.028	2.143	0.706	2020-04-10 09:04:04.0
205	m18	m18	ADNI1	ADNI1	2007-09-28	2007-09-28	3.328	2.367	2.621	0.706	2020-04-10 09:04:04.0
205	m24	m24	ADNI1	ADNI1	2008-03-07	2008-03-06	2.427	2.994	3.091	0.706	2020-04-10 09:04:04.0
205	m36	m36	ADNI1	ADNI1	2009-10-29	2009-10-16	2.757	2.994	2.275	0.706	2020-04-10 09:04:04.0
205	v06	m72	ADNI1	ADNI2	2011-12-22	2011-12-21	3.139	2.581	2.974	0.706	2020-04-10 09:04:04.0
205	v11	m84	ADNI1	ADNI2	2013-01-03	2012-12-11	3.139	2.167	2.16	0.706	2020-04-10 09:04:04.0
205	v21	m96	ADNI1	ADNI2	2013-12-13	2013-12-11	3.139	1.356	1.627	0.706	2020-04-10 09:04:04.0
205	v31	m108	ADNI1	ADNI2	2015-02-02	2015-01-30	2.98	2.581	2.16	0.706	2020-04-10 09:04:04.0
205	v41	m120	ADNI1	ADNI2	2016-03-08	2016-02-29	3.139	1.875	1.627	0.706	2020-04-10 09:04:04.0
205	init	m144	ADNI1	ADNI3	2018-07-13	2018-07-13	2.19	0.303	1.522	0.706	2020-04-10 09:04:04.0
210	bl	bl	ADNI1	ADNI1	2006-02-23	2006-02-23	0.806	0.208	1.174	-0.104	2020-04-10 09:04:04.0
210	m06	m06	ADNI1	ADNI1	2006-09-20	2006-09-20	0.661	0.996	0.854	-0.104	2020-04-10 09:04:04.0
210	m12	m12	ADNI1	ADNI1	2007-03-19	2007-03-12	0.28	1.024	0.854	-0.104	2020-04-10 09:04:04.0
210	m24	m24	ADNI1	ADNI1	2008-07-11	2008-07-10	0.399	1.06	0.854	-0.104	2020-04-10 09:04:04.0
210	m36	m36	ADNI1	ADNI1	2009-05-21	2009-05-21	0.58	-0.028	0.464	-0.104	2020-04-10 09:04:04.0
210	m48	m48	ADNI1	ADNI1	2010-05-25	2010-05-19	0.714	0.725	0.99	-0.104	2020-04-10 09:04:04.0
210	v06	m72	ADNI1	ADNI2	2012-03-22	2012-03-22	0.798	0.412	-0.277	-0.104	2020-04-10 09:04:04.0
210	v31	m108	ADNI1	ADNI2	2015-09-11	2015-09-03	0.191	-1.012	0.27	-0.104	2020-04-10 09:04:04.0
210	v41	m120	ADNI1	ADNI2	2016-11-03	2016-11-03	0.262	0.553	0.329	-0.104	2020-04-10 09:04:04.0
210	init	m144	ADNI1	ADNI3	2017-12-06	2017-11-16	-0.01	0.396	-0.033	-1.501	2020-04-10 09:04:04.0
213	bl	bl	ADNI1	ADNI1	2006-05-10	2006-04-10	-0.564	-1.84	-0.202	-1.543	2020-04-10 09:04:04.0
213	m06	m06	ADNI1	ADNI1	2006-11-03	2006-10-30	-0.445	-2.261	0.309	-0.756	2020-04-10 09:04:04.0
213	m12	m12	ADNI1	ADNI1	2007-06-15	2007-04-23	-1.135	-2.313	-0.481	-2.59	2020-04-10 09:04:04.0
214	bl	bl	ADNI1	ADNI1	2006-03-06	2006-03-06	-0.37	-0.322	0.218	-0.104	2020-04-10 09:04:04.0
214	m06	m06	ADNI1	ADNI1	2006-09-18	2006-09-18	-0.161	-0.231	0.182	-0.104	2020-04-10 09:04:04.0
214	m12	m12	ADNI1	ADNI1	2007-03-23	2007-03-23	-0.497	0.092	0.424	-0.984	2020-04-10 09:04:04.0
214	m18	m18	ADNI1	ADNI1	2007-09-13	2007-09-13	-0.411	-0.274	-0.129	-0.104	2020-04-10 09:04:04.0
214	m24	m24	ADNI1	ADNI1	2008-03-21	2008-03-21	-0.342	0.711	0.003	-0.756	2020-04-10 09:04:04.0
214	m36	m36	ADNI1	ADNI1	2009-02-23	2009-02-23	-0.476	0.1	-0.329	-1.161	2020-04-10 09:04:04.0
214	m48	m48	ADNI1	ADNI1	2010-07-02	2010-07-02	-0.642	-0.167	0.106	-1.161	2020-04-10 09:04:04.0
214	m60	m60	ADNI1	ADNIGO	2011-04-21	2011-04-21	-0.653	-0.528	-0.138	-1.161	2020-04-10 09:04:04.0
214	v06	m72	ADNI1	ADNI2	2012-04-16	2012-04-12	-0.818	-1.355	-0.351	-0.984	2020-04-10 09:04:04.0
214	v11	m84	ADNI1	ADNI2	2013-06-04	2013-04-17	-1.274	-1.609	-0.958	-2.342	2020-04-10 09:04:04.0
214	v21	m96	ADNI1	ADNI2	2014-05-07	2014-02-20	-1.407	-1.467	-1.243	-2.293	2020-04-10 09:04:04.0
214	v41	m120	ADNI1	ADNI2	2016-04-11	2016-03-29	-1.929	-3.308	-2.28	-2.772	2020-04-10 09:04:04.0
216	bl	bl	ADNI1	ADNI1	2006-03-09	2006-02-27	-0.546	0.444	0.064	0.706	2020-04-10 09:04:04.0
216	m06	m06	ADNI1	ADNI1	2006-09-13	2006-09-06	-0.044	-0.067	0.474	-0.104	2020-04-10 09:04:04.0
216	m12	m12	ADNI1	ADNI1	2007-02-28	2007-02-28	-0.135	-0.256	0.457	-0.104	2020-04-10 09:04:04.0
216	m24	m24	ADNI1	ADNI1	2008-03-11	2008-03-10	-0.288	-0.417	0.063	-0.104	2020-04-10 09:04:04.0
217	bl	bl	ADNI1	ADNI1	2006-02-28	2006-02-28	-0.383	1.024	0.777	0.706	2020-04-10 09:04:04.0
217	m06	m06	ADNI1	ADNI1	2006-08-15	2006-08-15	-0.305	0.703	0.29	0.706	2020-04-10 09:04:04.0
217	m12	m12	ADNI1	ADNI1	2007-03-05	2007-03-02	-0.51	1.408	2.275	0.706	2020-04-10 09:04:04.0
217	m18	m18	ADNI1	ADNI1	2007-08-08	2007-08-07	-0.799	1.012	1.752	-0.871	2020-04-10 09:04:04.0
217	m24	m24	ADNI1	ADNI1	2008-02-25	2008-02-21	-0.782	1.067	1.48	0.706	2020-04-10 09:04:04.0
217	m36	m36	ADNI1	ADNI1	2009-03-06	2009-03-06	-0.765	1.371	0.83	0.706	2020-04-10 09:04:04.0
217	m48	m48	ADNI1	ADNI1	2010-03-12	2010-03-12	-1.657	-0.03	0.192	0.706	2020-04-10 09:04:04.0
217	m60	m60	ADNI1	ADNIGO	2011-03-02	2011-03-02	-1.508	-0.349	-0.114	-0.564	2020-04-10 09:04:04.0
217	v06	m72	ADNI1	ADNI2	2012-05-23	2012-05-23	-1.881	-1.256	-0.379	-0.871	2020-04-10 09:04:04.0
219	bl	bl	ADNI1	ADNI1	2006-04-04	2006-04-04	-1.053	-0.466	0.121	-0.253	2020-04-10 09:04:04.0
219	m06	m06	ADNI1	ADNI1	2006-10-17	2006-10-13	-0.909	-0.406	-0.279	-1.875	2020-04-10 09:04:04.0
221	bl	bl	ADNI1	ADNI1	2006-03-23	2006-03-23	-1.073	-0.485	-1.744	-1.33	2020-04-10 09:04:04.0
221	m06	m06	ADNI1	ADNI1	2006-09-19	2006-09-19	-0.837	-1.048	-1.844	-1.8	2020-04-10 09:04:04.0
221	m12	m12	ADNI1	ADNI1	2007-03-15	2007-03-14	-1.249	-1.912	-1.988	-0.104	2020-04-10 09:04:04.0
221	m24	m24	ADNI1	ADNI1	2008-04-04	2008-04-03	-1.839	-2.076	-2.792	-3.01	2020-04-10 09:04:04.0
222	bl	bl	ADNI1	ADNI1	2006-03-17	2006-03-17	-0.231	0.111	-0.515	-1.03	2020-04-10 09:04:04.0
222	m06	m06	ADNI1	ADNI1	2006-09-15	2006-09-14	-0.647	0.214	-0.491	-0.104	2020-04-10 09:04:04.0
222	m12	m12	ADNI1	ADNI1	2007-03-23	2007-03-22	-0.7	0.099	-0.83	-0.756	2020-04-10 09:04:04.0
222	m18	m18	ADNI1	ADNI1	2007-09-27	2007-09-24	-0.617	0.244	-0.126	-0.104	2020-04-10 09:04:04.0
222	m24	m24	ADNI1	ADNI1	2008-03-07	2008-03-06	-0.4	-0.105	-0.461	-0.104	2020-04-10 09:04:04.0
223	bl	bl	ADNI1	ADNI1	2006-03-24	2006-03-24	0.93	-0.025	-0.174	-0.104	2020-04-10 09:04:04.0
223	m06	m06	ADNI1	ADNI1	2006-09-15	2006-09-13	0.376	-0.48	0.309	-0.104	2020-04-10 09:04:04.0
223	m12	m12	ADNI1	ADNI1	2007-03-29	2007-03-26	-0.054	-0.858	-0.259	-1.8	2020-04-10 09:04:04.0
223	m24	m24	ADNI1	ADNI1	2008-03-18	2008-03-18	0.161	-0.926	0.216	-0.871	2020-04-10 09:04:04.0
223	m36	m36	ADNI1	ADNI1	2009-03-17	2009-03-17	0.094	-0.185	0.021	-0.104	2020-04-10 09:04:04.0
225	bl	bl	ADNI1	ADNI1	2006-03-09	2006-03-08	0.64	0.412	0.963	0.706	2020-04-10 09:04:04.0
225	m06	m06	ADNI1	ADNI1	2006-09-19	2006-09-18	1.34	0.644	1.121	0.706	2020-04-10 09:04:04.0
225	m12	m12	ADNI1	ADNI1	2007-03-06	2007-03-05	1.377	1.842	1.861	0.706	2020-04-10 09:04:04.0
225	m18	m18	ADNI1	ADNI1	2007-08-31	2007-08-30	1.794	1.452	1.554	-0.104	2020-04-10 09:04:04.0
225	m24	m24	ADNI1	ADNI1	2008-03-18	2008-03-17	1.223	2.008	1.662	0.706	2020-04-10 09:04:04.0
225	m36	m36	ADNI1	ADNI1	2009-09-10	2009-09-08	1.323	0.498	0.949	0.706	2020-04-10 09:04:04.0
225	m48	m48	ADNI1	ADNIGO	2010-10-05	2010-10-01	1.252	0.314	0.823	0.706	2020-04-10 09:04:04.0
225	v06	m72	ADNI1	ADNI2	2012-02-21	2012-02-21	1.055	0.766	1.76	0.706	2020-04-10 09:04:04.0
225	v11	m84	ADNI1	ADNI2	2013-03-07	2013-03-06	0.781	0.498	1.169	0.706	2020-04-10 09:04:04.0
225	v21	m96	ADNI1	ADNI2	2014-03-12	2014-03-07	-0.313	0.112	0.328	0.706	2020-04-10 09:04:04.0
225	v31	m108	ADNI1	ADNI2	2015-03-13	2015-03-12	-0.679	-0.185	0.155	0.706	2020-04-10 09:04:04.0
225	v41	m120	ADNI1	ADNI2	2016-03-24	2016-03-21	-0.744	-0.29	-0.367	0.706	2020-04-10 09:04:04.0
227	bl	bl	ADNI1	ADNI1	2006-04-18	2006-04-13	0.316	1.465	1.222	-0.104	2020-04-10 09:04:04.0
227	m06	m06	ADNI1	ADNI1	2006-10-11	2006-10-11	0.25	-0.153	0.641	0.706	2020-04-10 09:04:04.0
227	m12	m12	ADNI1	ADNI1	2007-08-17	2007-04-19	-0.44	0.685	0.132	-0.104	2020-04-10 09:04:04.0
227	m18	m18	ADNI1	ADNI1	2007-12-03	2007-11-29	-0.136	0.832	0.481	0.706	2020-04-10 09:04:04.0
227	m24	m24	ADNI1	ADNI1	2008-04-21	2008-04-21	-0.469	0.048	0.403	0.706	2020-04-10 09:04:04.0
227	m36	m36	ADNI1	ADNI1	2009-09-09	2009-09-04	-0.59	0.565	0.164	-0.253	2020-04-10 09:04:04.0
227	m48	m48	ADNI1	ADNIGO	2010-11-18	2010-11-12	-1.176	-1.236	-1.196	-0.104	2020-04-10 09:04:04.0
227	v06	m72	ADNI1	ADNI2	2012-04-06	2012-04-05	-1.708	-2.03	-2.618	-0.756	2020-04-10 09:04:04.0
227	v11	m84	ADNI1	ADNI2	2013-05-30	2013-05-30	-1.901	-3.011	-3.458	-2.772	2020-04-10 09:04:04.0
227	v21	m96	ADNI1	ADNI2	2014-04-29	2014-04-23	-2.842	-3.011	-3.746	-3.01	2020-04-10 09:04:04.0
228	bl	bl	ADNI1	ADNI1	2006-02-28	2006-02-27	-1.08	-1.862	-1.874	-1.875	2020-04-10 09:04:04.0
228	m06	m06	ADNI1	ADNI1	2006-08-25	2006-08-22	-0.765	-1.625	-1.59	-2.108	2020-04-10 09:04:04.0
229	bl	bl	ADNI1	ADNI1	2006-04-01	2006-03-30	2.596	0.537	0.728	0.706	2020-04-10 09:04:04.0
229	m06	m06	ADNI1	ADNI1	2006-10-19	2006-10-18	3.11	0.444	0.949	0.706	2020-04-10 09:04:04.0
229	m12	m12	ADNI1	ADNI1	2007-03-26	2007-03-23	2.674	0.644	1.053	0.706	2020-04-10 09:04:04.0
229	m24	m24	ADNI1	ADNI1	2008-04-07	2008-04-04	2.893	0.337	1.566	-0.104	2020-04-10 09:04:04.0
229	m36	m36	ADNI1	ADNI1	2009-09-17	2009-09-16	2.577	1.233	1.149	-0.104	2020-04-10 09:04:04.0
229	m48	m48	ADNI1	ADNIGO	2010-10-08	2010-10-07	3.139	0.535	1.461	-0.104	2020-04-10 09:04:04.0
229	v06	m72	ADNI1	ADNI2	2012-03-12	2012-03-08	2.929	1.653	2.16	0.706	2020-04-10 09:04:04.0
229	v11	m84	ADNI1	ADNI2	2013-03-14	2013-03-13	3.139	0.035	1.275	-0.104	2020-04-10 09:04:04.0
229	v21	m96	ADNI1	ADNI2	2014-04-11	2014-04-08	2.301	0.209	0.526	0.706	2020-04-10 09:04:04.0
229	v41	m120	ADNI1	ADNI2	2016-04-11	2016-03-29	2.146	0.209	0.363	0.706	2020-04-10 09:04:04.0
230	bl	bl	ADNI1	ADNI1	2006-04-11	2006-03-30	1.349	-0.089	1.149	0.706	2020-04-10 09:04:04.0
230	m06	m06	ADNI1	ADNI1	2006-10-23	2006-10-18	1.72	0.671	1.969	0.706	2020-04-10 09:04:04.0
230	m12	m12	ADNI1	ADNI1	2007-03-23	2007-03-23	1.431	0.562	1.459	0.706	2020-04-10 09:04:04.0
230	m24	m24	ADNI1	ADNI1	2008-04-07	2008-04-04	0.607	0.337	1.752	-0.104	2020-04-10 09:04:04.0
230	m36	m36	ADNI1	ADNI1	2009-11-15	2009-09-16	0.794	0.722	1.762	-0.104	2020-04-10 09:04:04.0
230	v06	m72	ADNI1	ADNI2	2012-01-06	2012-01-05	-0.226	-1.168	1.389	-1.402	2020-04-10 09:04:04.0
230	v11	m84	ADNI1	ADNI2	2013-01-31	2013-01-29	-0.655	-1.19	0.586	-1.402	2020-04-10 09:04:04.0
230	v21	m96	ADNI1	ADNI2	2014-01-15	2014-01-14	-1.092	-1.877	-0.686	-3.01	2020-04-10 09:04:04.0
230	v31	m108	ADNI1	ADNI2	2015-02-04	2015-02-03	-1.911	-2.097	-2.675	-3.224	2020-04-10 09:04:04.0
231	bl	bl	ADNI1	ADNI1	2006-03-23	2006-03-16	-0.28	-0.784	0.661	0.706	2020-04-10 09:04:04.0
231	m06	m06	ADNI1	ADNI1	2006-10-06	2006-09-12	-0.24	-0.914	1.053	-0.253	2020-04-10 09:04:04.0
231	m12	m12	ADNI1	ADNI1	2007-03-21	2007-03-21	-0.223	-1.417	0.215	-0.104	2020-04-10 09:04:04.0
231	m18	m18	ADNI1	ADNI1	2007-09-20	2007-09-19	-1.149	-1.544	0.216	-0.756	2020-04-10 09:04:04.0
231	m24	m24	ADNI1	ADNI1	2008-03-13	2008-03-12	-0.938	-2.048	0.106	-0.756	2020-04-10 09:04:04.0
231	m36	m36	ADNI1	ADNI1	2008-09-09	2008-09-04	-1.048	-1.652	0.504	-0.756	2020-04-10 09:04:04.0
232	bl	bl	ADNI1	ADNI1	2006-07-27	2006-03-13	0.842	0.314	0.231	0.706	2020-04-10 09:04:04.0
232	m06	m06	ADNI1	ADNI1	2006-10-16	2006-09-08	0.955	0.13	0.353	0.706	2020-04-10 09:04:04.0
232	m12	m12	ADNI1	ADNI1	2007-03-20	2007-03-15	1.202	0.725	0.393	-0.104	2020-04-10 09:04:04.0
232	m24	m24	ADNI1	ADNI1	2008-03-16	2008-03-11	1.123	0.537	0.279	-0.104	2020-04-10 09:04:04.0
232	m36	m36	ADNI1	ADNI1	2009-03-23	2009-03-13	0.646	0.149	-0.238	0.706	2020-04-10 09:04:04.0
232	m48	m48	ADNI1	ADNI1	2011-03-02	2010-03-12	0.307	-0.105	-0.151	0.706	2020-04-10 09:04:04.0
232	m60	m60	ADNI1	ADNIGO	2011-03-30	2011-03-29	0.245	0.412	-0.05	0.706	2020-04-10 09:04:04.0
232	v06	m72	ADNI1	ADNI2	2012-04-11	2012-04-10	0.358	-0.373	0.188	0.706	2020-04-10 09:04:04.0
240	bl	bl	ADNI1	ADNI1	2006-04-06	2006-04-05	0.651	0.737	0.797	-0.253	2020-04-10 09:04:04.0
240	m06	m06	ADNI1	ADNI1	2006-11-03	2006-10-25	0.387	-0.105	0.114	-0.253	2020-04-10 09:04:04.0
240	m12	m12	ADNI1	ADNI1	2007-05-02	2007-04-02	-0.183	0.935	0.249	0.706	2020-04-10 09:04:04.0
240	m18	m18	ADNI1	ADNI1	2007-11-05	2007-10-31	0.373	-0.403	1.005	0.706	2020-04-10 09:04:04.0
240	m24	m24	ADNI1	ADNI1	2008-04-24	2008-04-16	0.416	-0.136	0.801	0.706	2020-04-10 09:04:04.0
241	bl	bl	ADNI1	ADNI1	2006-03-29	2006-03-28	0.299	-0.612	-0.543	-0.984	2020-04-10 09:04:04.0
241	m06	m06	ADNI1	ADNI1	2006-09-27	2006-09-27	0.2	-0.532	-0.577	-0.984	2020-04-10 09:04:04.0
241	m12	m12	ADNI1	ADNI1	2007-03-27	2007-03-26	-0.088	-1.115	-0.569	-0.896	2020-04-10 09:04:04.0
241	m18	m18	ADNI1	ADNI1	2007-10-05	2007-10-04	0.166	-1.066	-0.463	-1.501	2020-04-10 09:04:04.0
241	m24	m24	ADNI1	ADNI1	2008-04-09	2008-04-08	0.044	-1.024	-0.371	-0.104	2020-04-10 09:04:04.0
241	m36	m36	ADNI1	ADNI1	2009-04-01	2009-03-31	0.116	-0.61	-0.638	-0.104	2020-04-10 09:04:04.0
241	m48	m48	ADNI1	ADNI1	2010-03-18	2010-03-16	-0.065	-0.607	-0.339	-0.104	2020-04-10 09:04:04.0
243	bl	bl	ADNI1	ADNI1	2006-04-17	2006-04-13	-0.42	-0.967	-0.082	-1.139	2020-04-10 09:04:04.0
243	m06	m06	ADNI1	ADNI1	2006-11-14	2006-11-10	-0.499	-1.532	-0.402	-0.104	2020-04-10 09:04:04.0
243	m12	m12	ADNI1	ADNI1	2007-04-04	2007-04-10	-0.568	-1.647	-0.833	-0.896	2020-04-10 09:04:04.0
245	bl	bl	ADNI1	ADNI1	2006-04-21	2006-04-18	0.217	-0.976	-0.374	-0.104	2020-04-10 09:04:04.0
245	m06	m06	ADNI1	ADNI1	2006-10-10	2006-10-09	0.818	0.209	0.011	-0.104	2020-04-10 09:04:04.0
249	bl	bl	ADNI1	ADNI1	2006-03-14	2006-03-14	-0.114	0.253	0.132	0.706	2020-04-10 09:04:04.0
249	m06	m06	ADNI1	ADNI1	2006-09-26	2006-09-26	-0.1	0.814	-0.326	0.706	2020-04-10 09:04:04.0
249	m12	m12	ADNI1	ADNI1	2007-04-04	2007-04-03	-0.167	1.092	-0.308	0.706	2020-04-10 09:04:04.0
249	m18	m18	ADNI1	ADNI1	2007-10-05	2007-10-03	-0.253	0.341	-0.659	-0.448	2020-04-10 09:04:04.0
249	m24	m24	ADNI1	ADNI1	2008-04-01	2008-03-31	-0.168	-0.249	-0.446	-0.448	2020-04-10 09:04:04.0
249	m36	m36	ADNI1	ADNI1	2009-03-13	2009-03-11	-0.291	1.247	-0.886	0.706	2020-04-10 09:04:04.0
249	m48	m48	ADNI1	ADNI1	2010-04-14	2010-04-14	-1.105	0.628	-0.659	0.706	2020-04-10 09:04:04.0
256	bl	bl	ADNI1	ADNI1	2006-04-07	2006-04-05	-0.535	0.136	-0.252	-0.104	2020-04-10 09:04:04.0
256	m06	m06	ADNI1	ADNI1	2006-10-09	2006-10-04	-0.564	-0.434	-0.47	-0.104	2020-04-10 09:04:04.0
256	m12	m12	ADNI1	ADNI1	2007-04-09	2007-04-03	-0.644	-1.374	-0.054	-0.253	2020-04-10 09:04:04.0
256	m18	m18	ADNI1	ADNI1	2007-10-15	2007-10-09	-0.548	-0.48	-0.224	-0.104	2020-04-10 09:04:04.0
256	m24	m24	ADNI1	ADNI1	2008-04-09	2008-04-07	-0.794	-1.313	-0.407	-0.104	2020-04-10 09:04:04.0
256	m36	m36	ADNI1	ADNI1	2009-04-13	2009-04-01	-0.853	-1.426	-0.634	-1.875	2020-04-10 09:04:04.0
256	m48	m48	ADNI1	ADNI1	2010-06-09	2010-04-21	-1.319	-2.003	-0.634	-2.939	2020-04-10 09:04:04.0
256	m60	m60	ADNI1	ADNIGO	2011-06-17	2011-04-14	-1.438	-3.308	-1.608	-2.07	2020-04-10 09:04:04.0
256	m72	m72	ADNI1	ADNIGO	2012-04-11	2012-03-19	-1.567	-3.011	-3.183	-2.07	2020-04-10 09:04:04.0
257	bl	bl	ADNI1	ADNI1	2006-08-03	2006-08-02	1.335	0.872	0.536	-0.104	2020-04-10 09:04:04.0
257	m06	m06	ADNI1	ADNI1	2007-02-19	2007-02-19	1.119	-0.256	0.603	-0.104	2020-04-10 09:04:04.0
257	m12	m12	ADNI1	ADNI1	2007-08-16	2007-08-08	1.135	-0.459	0.781	-0.104	2020-04-10 09:04:04.0
257	m24	m24	ADNI1	ADNI1	2008-10-28	2008-10-24	1.046	-0.164	1.612	-0.104	2020-04-10 09:04:04.0
257	m36	m36	ADNI1	ADNI1	2009-08-21	2009-08-12	1.299	0.541	0.781	-0.756	2020-04-10 09:04:04.0
257	m48	m48	ADNI1	ADNI1	2010-08-06	2010-08-05	0.811	0.12	1.058	-1.689	2020-04-10 09:04:04.0
257	v06	m60	ADNI1	ADNI2	2011-07-29	2011-07-27	1.104	0.444	0.745	-0.756	2020-04-10 09:04:04.0
257	v11	m72	ADNI1	ADNI2	2012-07-23	2012-07-23	0.903	0.502	1.275	-1.33	2020-04-10 09:04:04.0
257	v21	m84	ADNI1	ADNI2	2013-08-20	2013-08-12	0.886	0.067	0.673	-0.756	2020-04-10 09:04:04.0
257	v31	m96	ADNI1	ADNI2	2014-07-30	2014-07-30	0.803	0.353	1.067	-0.756	2020-04-10 09:04:04.0
258	bl	bl	ADNI1	ADNI1	2006-05-02	2006-05-02	0.132	0.246	1.175	-0.104	2020-04-10 09:04:04.0
258	m06	m06	ADNI1	ADNI1	2006-11-05	2006-11-02	0.379	0.214	0.218	-0.104	2020-04-10 09:04:04.0
258	m12	m12	ADNI1	ADNI1	2007-04-30	2007-04-27	0.114	-0.352	0.603	-0.104	2020-04-10 09:04:04.0
258	m18	m18	ADNI1	ADNI1	2007-10-26	2007-10-26	-0.243	-0.493	0.279	-0.104	2020-04-10 09:04:04.0
258	m24	m24	ADNI1	ADNI1	2008-05-08	2008-05-08	-0.266	-0.639	0.427	-0.104	2020-04-10 09:04:04.0
259	bl	bl	ADNI1	ADNI1	2006-03-29	2006-03-28	1.476	1.574	1.861	-0.104	2020-04-10 09:04:04.0
259	m06	m06	ADNI1	ADNI1	2006-09-28	2006-09-21	1.868	1.659	2.541	-0.104	2020-04-10 09:04:04.0
259	m12	m12	ADNI1	ADNI1	2007-04-02	2007-03-30	1.667	1.818	2.541	-0.104	2020-04-10 09:04:04.0
259	m24	m24	ADNI1	ADNI1	2008-04-02	2008-03-27	1.702	2.167	2.541	-1.33	2020-04-10 09:04:04.0
259	m36	m36	ADNI1	ADNI1	2009-03-26	2009-03-26	1.381	1.659	2.28	-0.104	2020-04-10 09:04:04.0
259	m48	m48	ADNI1	ADNI1	2010-03-23	2010-03-19	1.463	0.433	2.143	-0.104	2020-04-10 09:04:04.0
259	m60	m60	ADNI1	ADNIGO	2011-04-27	2011-03-31	1.542	1.713	1.604	-0.896	2020-04-10 09:04:04.0
259	v06	m72	ADNI1	ADNI2	2012-04-20	2012-04-02	1.523	0.83	2.005	-0.104	2020-04-10 09:04:04.0
259	v11	m84	ADNI1	ADNI2	2013-04-26	2013-03-14	0.685	-0.039	0.862	-0.756	2020-04-10 09:04:04.0
259	v21	m96	ADNI1	ADNI2	2014-05-20	2014-04-09	1.137	-0.206	0.93	-0.756	2020-04-10 09:04:04.0
259	v31	m108	ADNI1	ADNI2	2015-05-24	2015-04-10	0.119	-1.803	-0.099	-1.875	2020-04-10 09:04:04.0
259	v41	m120	ADNI1	ADNI2	2016-05-06	2016-04-11	0.158	-0.781	-0.104	-2.009	2020-04-10 09:04:04.0
259	init	m132	ADNI1	ADNI3	2017-12-20	2017-09-21	-0.246	-2.591	-1.753	-3.517	2020-04-10 09:04:04.0
259	y1	m156	ADNI1	ADNI3	2019-02-05	2018-10-29	-1.616		-3.758	-2.459	2020-04-10 09:04:04.0
260	bl	bl	ADNI1	ADNI1	2006-05-02	2006-05-02	1.475	0.725	0.2	0.706	2020-04-10 09:04:04.0
260	m06	m06	ADNI1	ADNI1	2006-11-03	2006-11-02	1.561	0.016	0.585	0.706	2020-04-10 09:04:04.0
260	m12	m12	ADNI1	ADNI1	2007-05-11	2007-05-09	1.492	0.747	0.047	0.706	2020-04-10 09:04:04.0
260	m24	m24	ADNI1	ADNI1	2008-05-14	2008-05-13	1.301	0.537	0.649	-0.104	2020-04-10 09:04:04.0
260	m36	m36	ADNI1	ADNI1	2009-05-08	2009-04-30	0.819	0.652	0.739	0.706	2020-04-10 09:04:04.0
260	m48	m48	ADNI1	ADNI1	2010-04-29	2010-04-28	0.962	0.353	0.623	-0.564	2020-04-10 09:04:04.0
260	m60	m60	ADNI1	ADNIGO	2011-05-13	2011-05-13	1.157	0.537	-0.095	0.706	2020-04-10 09:04:04.0
260	v06	m72	ADNI1	ADNI2	2012-05-24	2012-04-26	0.781	0.016	0.232	-0.104	2020-04-10 09:04:04.0
260	v11	m84	ADNI1	ADNI2	2013-05-08	2013-04-23	1.071	0.548	-0.071	0.706	2020-04-10 09:04:04.0
260	v21	m96	ADNI1	ADNI2	2014-05-15	2014-05-08	0.954	0.433	1.013	0.706	2020-04-10 09:04:04.0
260	v31	m108	ADNI1	ADNI2	2015-04-29	2015-04-28	1.167	0.725	0.341	0.706	2020-04-10 09:04:04.0
262	bl	bl	ADNI1	ADNI1	2006-04-13	2006-04-12	1.002	-0.505	1.076	-0.984	2020-04-10 09:04:04.0
262	m06	m06	ADNI1	ADNI1	2006-11-21	2006-11-09	0.712	-1.692	0.249	-0.896	2020-04-10 09:04:04.0
262	m12	m12	ADNI1	ADNI1	2007-04-04	2007-04-03	1.059	-0.88	0.486	-1.8	2020-04-10 09:04:04.0
262	m24	m24	ADNI1	ADNI1	2008-04-15	2008-04-09	0.374	-0.067	0.976	-0.104	2020-04-10 09:04:04.0
262	m36	m36	ADNI1	ADNI1	2009-04-24	2009-04-22	0.901	-1.052	0.123	-1.678	2020-04-10 09:04:04.0
262	m48	m48	ADNI1	ADNI1	2010-04-16	2010-04-07	0.922	-0.714	0.977	0.706	2020-04-10 09:04:04.0
266	bl	bl	ADNI1	ADNI1	2006-04-18	2006-04-17	-0.232	0.016	0.152	0.706	2020-04-10 09:04:04.0
266	m06	m06	ADNI1	ADNI1	2006-10-05	2006-10-04	-0.05	-0.436	0.106	0.706	2020-04-10 09:04:04.0
266	m12	m12	ADNI1	ADNI1	2007-04-05	2007-04-04	-0.279	-0.216	-0.226	0.706	2020-04-10 09:04:04.0
266	m24	m24	ADNI1	ADNI1	2008-04-16	2008-04-14	-0.385	-1.37	-0.988	0.706	2020-04-10 09:04:04.0
269	bl	bl	ADNI1	ADNI1	2006-04-14	2006-04-12	-0.373	0.016	-0.082	-0.104	2020-04-10 09:04:04.0
269	m06	m06	ADNI1	ADNI1	2006-10-24	2006-10-19	-0.304	-0.691	-0.329	0.706	2020-04-10 09:04:04.0
269	m12	m12	ADNI1	ADNI1	2007-04-26	2007-04-12	-0.354	-1.024	-0.816	-0.674	2020-04-10 09:04:04.0
269	m18	m18	ADNI1	ADNI1	2007-10-10	2007-10-05	-0.287	-0.88	-0.909	0.706	2020-04-10 09:04:04.0
269	m24	m24	ADNI1	ADNI1	2008-04-21	2008-04-18	-0.523	-1.37	-1.194	-0.564	2020-04-10 09:04:04.0
269	m36	m36	ADNI1	ADNI1	2009-04-09	2009-04-06	-0.483	-2.47	-1.042	-2.401	2020-04-10 09:04:04.0
269	m48	m48	ADNI1	ADNI1	2010-04-13	2010-04-09	-1.758	-3.017	-2.039	-3.01	2020-04-10 09:04:04.0
269	v06	m60	ADNI1	ADNI2	2011-12-08	2011-03-29	-1.871		-1.069	-1.993	2020-04-10 09:04:04.0
272	bl	bl	ADNI1	ADNI1	2006-04-27	2006-04-26	1.843	1.216	3.091	0.706	2020-04-10 09:04:04.0
272	m06	m06	ADNI1	ADNI1	2006-10-17	2006-10-13	2.205	2.581	2.541	0.706	2020-04-10 09:04:04.0
272	m12	m12	ADNI1	ADNI1	2007-05-16	2007-05-04	2.719	2.994	3.091	0.706	2020-04-10 09:04:04.0
272	m24	m24	ADNI1	ADNI1	2008-04-24	2008-04-24	3.066	2.994	3.091	0.706	2020-04-10 09:04:04.0
272	m36	m36	ADNI1	ADNI1	2009-07-21	2009-07-15	3.296	2.994	3.091	0.706	2020-04-10 09:04:04.0
272	m48	m48	ADNI1	ADNIGO	2010-09-14	2010-09-02	2.642	2.994	2.247	0.706	2020-04-10 09:04:04.0
272	v06	m72	ADNI1	ADNI2	2012-04-25	2012-04-25	3.021	2.167	2.832	0.706	2020-04-10 09:04:04.0
272	v11	m84	ADNI1	ADNI2	2013-06-10	2013-06-07	3.139	2.581	2.63	0.706	2020-04-10 09:04:04.0
272	v21	m96	ADNI1	ADNI2	2014-05-30	2014-05-29	2.725	2.994	1.692	0.706	2020-04-10 09:04:04.0
272	v41	m120	ADNI1	ADNI2	2016-05-10	2016-05-05	2.39	1.817	1.504	0.706	2020-04-10 09:04:04.0
272	init	m144	ADNI1	ADNI3	2018-05-29	2018-05-01	1.76	1.653	2.152	0.706	2020-04-10 09:04:04.0
273	bl	bl	ADNI1	ADNI1	2006-04-06	2006-04-05	-0.568	-0.436	0.345	-0.104	2020-04-10 09:04:04.0
273	m06	m06	ADNI1	ADNI1	2006-10-11	2006-10-06	-0.156	-0.256	0.089	-0.104	2020-04-10 09:04:04.0
273	m12	m12	ADNI1	ADNI1	2007-05-17	2007-05-15	-0.415	-0.691	-0.329	0.706	2020-04-10 09:04:04.0
273	m18	m18	ADNI1	ADNI1	2007-10-05	2007-10-05	-0.057	0.12	0.791	-0.104	2020-04-10 09:04:04.0
273	m24	m24	ADNI1	ADNI1	2008-04-02	2008-04-01	-0.278	-0.436	0.427	-0.104	2020-04-10 09:04:04.0
273	m36	m36	ADNI1	ADNI1	2009-04-08	2009-04-07	-0.372	-0.534	0.194	-0.674	2020-04-10 09:04:04.0
276	bl	bl	ADNI1	ADNI1	2006-03-30	2006-03-29	1.371	1.101	1.149	0.706	2020-04-10 09:04:04.0
276	m06	m06	ADNI1	ADNI1	2006-10-04	2006-09-29	0.959	0.872	0.393	0.706	2020-04-10 09:04:04.0
276	m12	m12	ADNI1	ADNI1	2007-03-30	2007-03-29	0.899	1.419	0.353	0.706	2020-04-10 09:04:04.0
276	m18	m18	ADNI1	ADNI1	2007-10-04	2007-10-04	1.315	0.872	0.687	0.706	2020-04-10 09:04:04.0
276	m24	m24	ADNI1	ADNI1	2008-03-13	2008-03-13	0.815	1.06	0.279	0.706	2020-04-10 09:04:04.0
276	m36	m36	ADNI1	ADNI1	2009-03-30	2009-03-30	0.543	0.563	-0.329	0.706	2020-04-10 09:04:04.0
276	m48	m48	ADNI1	ADNI1	2010-03-30	2010-03-30	0.879	0.214	-0.082	0.706	2020-04-10 09:04:04.0
276	m60	m60	ADNI1	ADNIGO	2011-05-01	2011-04-25	0.809	0.628	0.237	0.706	2020-04-10 09:04:04.0
276	v06	m72	ADNI1	ADNI2	2012-04-11	2012-03-27	0.312	0.482	-0.146	0.706	2020-04-10 09:04:04.0
276	v11	m84	ADNI1	ADNI2	2013-04-05	2013-04-02	0.398	0.23	-0.284	0.706	2020-04-10 09:04:04.0
276	v21	m96	ADNI1	ADNI2	2014-04-28	2014-04-10	-0.033	0.295	-0.472	0.706	2020-04-10 09:04:04.0
276	v31	m108	ADNI1	ADNI2	2015-03-30	2015-03-24	-0.042	-0.855	-0.393	0.706	2020-04-10 09:04:04.0
276	v41	m120	ADNI1	ADNI2	2016-04-11	2016-04-04	-0.511	0.6	-0.218	-0.448	2020-04-10 09:04:04.0
282	bl	bl	ADNI1	ADNI1	2006-05-16	2006-05-15	0.321	0.537	0.221	0.706	2020-04-10 09:04:04.0
282	m06	m06	ADNI1	ADNI1	2007-01-11	2007-01-09	0.865	0.295	-0.007	0.706	2020-04-10 09:04:04.0
282	m12	m12	ADNI1	ADNI1	2007-05-09	2007-05-08	0.786	0.815	-0.001	0.706	2020-04-10 09:04:04.0
282	m18	m18	ADNI1	ADNI1	2007-12-07	2007-12-06	0.908	1.316	0.417	0.706	2020-04-10 09:04:05.0
283	bl	bl	ADNI1	ADNI1	2006-04-21	2006-04-20	0.641	0.644	0.753	0.706	2020-04-10 09:04:05.0
283	m06	m06	ADNI1	ADNI1	2006-11-03	2006-10-30	0.64	1.06	0.104	0.706	2020-04-10 09:04:05.0
283	m12	m12	ADNI1	ADNI1	2007-05-03	2007-05-02	0.759	0.338	0.132	0.706	2020-04-10 09:04:05.0
283	m24	m24	ADNI1	ADNI1	2008-04-21	2008-04-14	0.792	0.412	0.249	0.706	2020-04-10 09:04:05.0
283	m36	m36	ADNI1	ADNI1	2009-04-24	2009-04-23	1.119	0.354	-0.019	0.706	2020-04-10 09:04:05.0
284	bl	bl	ADNI1	ADNI1	2006-05-11	2006-05-08	-0.681	-0.69	-1.261	-0.756	2020-04-10 09:04:05.0
284	m06	m06	ADNI1	ADNI1	2006-11-28	2006-11-27	-1.031	-1.813	-2.187	0.706	2020-04-10 09:04:05.0
284	m12	m12	ADNI1	ADNI1	2007-05-07	2007-05-02	-1.774	-1.657	-1.988	-2.333	2020-04-10 09:04:05.0
285	bl	bl	ADNI1	ADNI1	2006-04-11	2006-04-03	0.905	1.06	0.326	0.706	2020-04-10 09:04:05.0
285	m06	m06	ADNI1	ADNI1	2006-10-02	2006-09-28	0.34	0.338	0.822	0.706	2020-04-10 09:04:05.0
285	m12	m12	ADNI1	ADNI1	2007-04-10	2007-04-06	0.285	-0.436	0.603	0.706	2020-04-10 09:04:05.0
285	m18	m18	ADNI1	ADNI1	2007-10-08	2007-10-05	0.07	0.099	0.309	0.706	2020-04-10 09:04:05.0
285	m24	m24	ADNI1	ADNI1	2008-04-04	2008-03-24	-0.016	0.725	0.417	0.706	2020-04-10 09:04:05.0
285	m36	m36	ADNI1	ADNI1	2009-04-06	2009-04-06	-0.118	0.067	0.019	0.706	2020-04-10 09:04:05.0
285	m48	m48	ADNI1	ADNI1	2010-04-19	2010-04-16	-0.023	0.6	0.249	0.706	2020-04-10 09:04:05.0
285	m60	m60	ADNI1	ADNIGO	2011-05-03	2011-04-01	-0.357	-0.29	0.032	0.706	2020-04-10 09:04:05.0
285	v06	m72	ADNI1	ADNI2	2012-04-23	2012-04-12	-0.014	-0.29	0.504	0.706	2020-04-10 09:04:05.0
285	v11	m84	ADNI1	ADNI2	2013-08-19	2013-05-01	-0.601	-0.105	0.605	0.706	2020-04-10 09:04:05.0
286	bl	bl	ADNI1	ADNI1	2006-05-23	2006-05-17	-0.895	-1.173	-1.809	-0.104	2020-04-10 09:04:05.0
286	m06	m06	ADNI1	ADNI1	2006-11-29	2006-11-28	-1.656	-1.289	-1.362	0.706	2020-04-10 09:04:05.0
286	m12	m12	ADNI1	ADNI1	2007-05-15	2007-05-15	-1.628	-2.011	-2.655	-0.104	2020-04-10 09:04:05.0
286	m24	m24	ADNI1	ADNI1	2008-05-21	2008-05-21	-1.878	-2.014	-3.138	-1.204	2020-04-10 09:04:05.0
288	bl	bl	ADNI1	ADNI1	2006-04-18	2006-04-18	0.099	1.788	-0.06	0.706	2020-04-10 09:04:05.0
289	bl	bl	ADNI1	ADNI1	2006-04-05	2006-03-31	0.298	0.201	0.661	-0.104	2020-04-10 09:04:05.0
289	m06	m06	ADNI1	ADNI1	2006-10-05	2006-09-29	0.549	0.553	0.188	-0.756	2020-04-10 09:04:05.0
289	m12	m12	ADNI1	ADNI1	2007-03-27	2007-03-23	0.566	-0.997	-0.36	-0.104	2020-04-10 09:04:05.0
289	m18	m18	ADNI1	ADNI1	2007-10-03	2007-10-01	0.387	-0.976	-0.174	-0.253	2020-04-10 09:04:05.0
289	m24	m24	ADNI1	ADNI1	2008-04-08	2008-04-03	0.385	-1.566	0.417	-1.8	2020-04-10 09:04:05.0
289	m36	m36	ADNI1	ADNI1	2009-04-03	2009-03-30	-0.015	-1.374	-1.089	-0.756	2020-04-10 09:04:05.0
289	m48	m48	ADNI1	ADNI1	2010-04-30	2010-04-12	-0.504	-1.744	-0.393	-0.756	2020-04-10 09:04:05.0
289	m60	m60	ADNI1	ADNIGO	2011-05-05	2011-04-22	-0.816	-2.642	-0.672	-2.476	2020-04-10 09:04:05.0
289	v06	m72	ADNI1	ADNI2	2012-04-12	2012-04-11	-1.638	-2.387	-1.948	-2.772	2020-04-10 09:04:05.0
290	bl	bl	ADNI1	ADNI1	2006-05-19	2006-05-10	0.282	-0.019	-0.155	-0.984	2020-04-10 09:04:05.0
290	m06	m06	ADNI1	ADNI1	2007-02-05	2007-02-05	0.665	0.902	-0.834	-0.104	2020-04-10 09:04:05.0
290	m12	m12	ADNI1	ADNI1	2007-07-12	2007-06-12	0.201	-0.502	-0.122	-0.104	2020-04-10 09:04:05.0
290	m24	m24	ADNI1	ADNI1	2008-05-21	2008-05-20	-0.041	-0.607	-0.343	-0.896	2020-04-10 09:04:05.0
290	m36	m36	ADNI1	ADNI1	2009-05-22	2009-05-06	-0.101	-1.072	-0.329	-1.161	2020-04-10 09:04:05.0
291	bl	bl	ADNI1	ADNI1	2006-05-03	2006-03-24	0.282	-0.085	-0.36	0.706	2020-04-10 09:04:05.0
291	m06	m06	ADNI1	ADNI1	2006-10-11	2006-10-04	0.698	0.522	0.249	0.706	2020-04-10 09:04:05.0
291	m12	m12	ADNI1	ADNI1	2007-07-02	2007-04-04	0.514	0.295	0.015	0.706	2020-04-10 09:04:05.0
291	m18	m18	ADNI1	ADNI1	2007-11-05	2007-10-03	1.296	0.6	0.015	0.706	2020-04-10 09:04:05.0
291	m24	m24	ADNI1	ADNI1	2008-03-28	2008-03-25	0.793	0.898	-0.174	0.706	2020-04-10 09:04:05.0
291	m36	m36	ADNI1	ADNI1	2009-04-10	2009-03-27	0.072	-0.025	0.015	0.706	2020-04-10 09:04:05.0
291	v06	m72	ADNI1	ADNI2	2012-04-18	2012-04-05	-0.366	-0.795	-1.445	0.706	2020-04-10 09:04:05.0
292	bl	bl	ADNI1	ADNI1	2006-04-14	2006-04-12	-1.037	0.012	-0.907	0.706	2020-04-10 09:04:05.0
292	m06	m06	ADNI1	ADNI1	2006-10-06	2006-10-05	-0.919	0.438	-0.407	0.706	2020-04-10 09:04:05.0
292	m12	m12	ADNI1	ADNI1	2007-05-15	2007-04-25	-0.846	0.136	-1.732	0.706	2020-04-10 09:04:05.0
292	m18	m18	ADNI1	ADNI1	2007-11-08	2007-11-08	-1.291	0.935	-0.306	0.706	2020-04-10 09:04:05.0
292	m24	m24	ADNI1	ADNI1	2008-04-03	2008-04-03	-1.055	-0.018	-0.634	0.706	2020-04-10 09:04:05.0
292	m36	m36	ADNI1	ADNI1	2009-05-15	2009-04-09	-0.778	0.207	-1.181	0.706	2020-04-10 09:04:05.0
292	m48	m48	ADNI1	ADNIGO	2010-05-27	2010-04-21	-1.339	-0.301	-1.04	0.706	2020-04-10 09:04:05.0
292	v06	m60	ADNI1	ADNI2	2011-05-16	2011-04-20	-1.155	-0.594	-1.185	0.706	2020-04-10 09:04:05.0
292	v11	m72	ADNI1	ADNI2	2012-07-30	2012-04-30	-1.209	-0.369	-1.096	0.706	2020-04-10 09:04:05.0
292	v21	m84	ADNI1	ADNI2	2013-08-05	2013-05-01	-1.269	0.136	-0.182	0.706	2020-04-10 09:04:05.0
292	v31	m96	ADNI1	ADNI2	2014-05-13	2014-05-08	-1.312	-0.369	-0.917	0.706	2020-04-10 09:04:05.0
292	v41	m108	ADNI1	ADNI2	2015-08-07	2015-08-03	-1.339	-0.764	-0.455	-0.104	2020-04-10 09:04:05.0
293	bl	bl	ADNI1	ADNI1	2006-03-28	2006-03-28	-0.596	-1.4	-0.855	-0.896	2020-04-10 09:04:05.0
293	m06	m06	ADNI1	ADNI1	2006-10-30	2006-10-30	-0.518	-1.151	-1.016	-0.984	2020-04-10 09:04:05.0
293	m12	m12	ADNI1	ADNI1	2007-04-19	2007-04-16	-0.96	-0.957	-1.127	-0.104	2020-04-10 09:04:05.0
293	m18	m18	ADNI1	ADNI1	2007-10-16	2007-10-15	-1.281	-1.78	-1.226	-1.501	2020-04-10 09:04:05.0
293	m24	m24	ADNI1	ADNI1	2008-04-08	2008-03-24	-1.245	-1.145	-1.369	-1.91	2020-04-10 09:04:05.0
293	m36	m36	ADNI1	ADNI1	2009-04-08	2009-04-07	-1.317	-2.195	-1.182	-0.104	2020-04-10 09:04:05.0
294	bl	bl	ADNI1	ADNI1	2006-03-29	2006-03-28	0.258	-0.028	0.457	-1.342	2020-04-10 09:04:05.0
294	m06	m06	ADNI1	ADNI1	2006-10-03	2006-10-03	0.792	0.445	0.234	-1.342	2020-04-10 09:04:05.0
294	m12	m12	ADNI1	ADNI1	2007-04-04	2007-04-04	-0.149	-0.117	0.164	-0.984	2020-04-10 09:04:05.0
294	m18	m18	ADNI1	ADNI1	2007-09-25	2007-09-25	0.077	0.091	-0.423	-2.401	2020-04-10 09:04:05.0
294	m24	m24	ADNI1	ADNI1	2008-03-27	2008-03-27	-0.28	0.241	0.056	-0.564	2020-04-10 09:04:05.0
294	m36	m36	ADNI1	ADNI1	2009-03-31	2009-04-02	-0.184	-0.349	-0.406	-0.984	2020-04-10 09:04:05.0
294	m48	m48	ADNI1	ADNI1	2010-04-08	2010-04-08	0.099	-0.185	-0.779	-0.756	2020-04-10 09:04:05.0
294	v06	m60	ADNI1	ADNI2	2011-03-29	2011-03-25	-0.194	-0.787	-0.228	-1.03	2020-04-10 09:04:05.0
294	v11	m72	ADNI1	ADNI2	2012-03-22	2012-03-21	-0.258	-0.674	-0.894	-1.8	2020-04-10 09:04:05.0
294	v21	m84	ADNI1	ADNI2	2013-06-18	2013-06-14	-0.227	-1.901	-1.378	-2.07	2020-04-10 09:04:05.0
295	bl	bl	ADNI1	ADNI1	2006-05-10	2006-05-09	1.692	-0.81	0.139	-0.253	2020-04-10 09:04:05.0
295	m06	m06	ADNI1	ADNI1	2006-11-02	2006-11-02	1.659	1.359	0.256	-0.104	2020-04-10 09:04:05.0
295	m12	m12	ADNI1	ADNI1	2007-05-29	2007-05-25	1.669	1.167	1.234	0.706	2020-04-10 09:04:05.0
295	m24	m24	ADNI1	ADNI1	2008-08-25	2008-08-04	1.113	0.088	0.508	-0.104	2020-04-10 09:04:05.0
295	m36	m36	ADNI1	ADNI1	2009-05-11	2009-05-07	1.248	0.537	0.592	-0.104	2020-04-10 09:04:05.0
295	m48	m48	ADNI1	ADNI1	2010-05-14	2010-05-13	1.241	0.778	0.789	-0.104	2020-04-10 09:04:05.0
295	v06	m60	ADNI1	ADNI2	2011-06-07	2011-06-02	0.702	-0.154	0.393	-1.694	2020-04-10 09:04:05.0
295	v11	m72	ADNI1	ADNI2	2012-05-14	2012-05-10	0.953	0.209	0.376	-0.756	2020-04-10 09:04:05.0
296	bl	bl	ADNI1	ADNI1	2006-04-28	2006-04-25	-0.191	-1.12	-1.244	-0.104	2020-04-10 09:04:05.0
296	m06	m06	ADNI1	ADNI1	2006-10-20	2006-10-19	0.065	-1.231	-1.489	-0.104	2020-04-10 09:04:05.0
296	m12	m12	ADNI1	ADNI1	2007-04-24	2007-04-17	0.194	-1.305	-1.258	-1.03	2020-04-10 09:04:05.0
296	m18	m18	ADNI1	ADNI1	2007-10-11	2007-10-09	-0.468	-1.21	-1.572	-0.104	2020-04-10 09:04:05.0
296	m24	m24	ADNI1	ADNI1	2008-04-16	2008-04-15	0.009	-0.883	-1.232	-0.448	2020-04-10 09:04:05.0
296	m36	m36	ADNI1	ADNI1	2009-05-08	2009-05-07	-0.331	-0.657	-0.993	0.706	2020-04-10 09:04:05.0
296	m60	m60	ADNI1	ADNIGO	2011-05-13	2011-05-05	-0.416	-1.492	-1.598	-1.678	2020-04-10 09:04:05.0
296	v06	m72	ADNI1	ADNI2	2012-05-01	2012-04-27	-0.31	-1.006	-1.67	-0.104	2020-04-10 09:04:05.0
296	v21	m96	ADNI1	ADNI2	2014-05-05	2014-04-24	-0.27	-0.456	-2.032	-1.269	2020-04-10 09:04:05.0
296	v41	m120	ADNI1	ADNI2	2017-01-27	2017-01-24	-0.739	-1.097	-1.52	-2.457	2020-04-10 09:04:05.0
298	bl	bl	ADNI1	ADNI1	2006-05-01	2006-04-27	0.944	0.872	0.649	0.706	2020-04-10 09:04:05.0
298	m06	m06	ADNI1	ADNI1	2006-11-28	2006-11-08	0.589	1.233	1.037	0.706	2020-04-10 09:04:05.0
298	m12	m12	ADNI1	ADNI1	2007-05-09	2007-05-09	0.787	1.419	1.053	0.706	2020-04-10 09:04:05.0
298	m24	m24	ADNI1	ADNI1	2008-05-09	2008-05-07	0.87	1.329	0.762	0.706	2020-04-10 09:04:05.0
298	m36	m36	ADNI1	ADNI1	2009-04-28	2009-04-17	0.632	1.589	1.149	0.706	2020-04-10 09:04:05.0
298	m48	m48	ADNI1	ADNI1	2010-05-18	2010-04-19	0.664	1.29	1.028	0.706	2020-04-10 09:04:05.0
298	m60	m60	ADNI1	ADNIGO	2011-04-21	2011-04-20	0.373	1.465	1.037	0.706	2020-04-10 09:04:05.0
298	v06	m72	ADNI1	ADNI2	2012-08-01	2012-04-18	1.193	0.955	0.914	0.706	2020-04-10 09:04:05.0
298	v11	m84	ADNI1	ADNI2	2013-07-05	2013-04-24	0.493	0.832	0.838	0.706	2020-04-10 09:04:05.0
298	v21	m96	ADNI1	ADNI2	2014-04-16	2014-04-16	0.25	0.03	0.733	0.706	2020-04-10 09:04:05.0
298	v41	m120	ADNI1	ADNI2	2016-06-27	2016-06-22	0.091	0.214	0.22	0.706	2020-04-10 09:04:05.0
298	init	m132	ADNI1	ADNI3	2017-10-17	2017-10-09	0.343	-0.256	-0.061	0.706	2020-04-10 09:04:05.0
299	bl	bl	ADNI1	ADNI1	2006-05-15	2006-05-12	-0.228	-1.409	-0.868	-0.896	2020-04-10 09:04:05.0
299	m06	m06	ADNI1	ADNI1	2006-11-06	2006-11-06	0.022	-1.592	0.065	-1.501	2020-04-10 09:04:05.0
299	m12	m12	ADNI1	ADNI1	2007-05-14	2007-05-14	-0.258	-1.652	-0.361	-0.104	2020-04-10 09:04:05.0
299	m24	m24	ADNI1	ADNI1	2008-05-14	2008-05-12	-0.651	-1.03	-1.054	-1.967	2020-04-10 09:04:05.0
300	bl	bl	ADNI1	ADNI1	2006-05-22	2006-05-22	-0.548	2.398	0.415	0.706	2020-04-10 09:04:05.0
300	m06	m06	ADNI1	ADNI1	2006-11-14	2006-11-13	-1.108	1.41	0.216	0.706	2020-04-10 09:04:05.0
300	m12	m12	ADNI1	ADNI1	2007-05-29	2007-05-29	-0.548	1.982	0.249	0.706	2020-04-10 09:04:05.0
300	m24	m24	ADNI1	ADNI1	2008-05-20	2008-05-19	-0.964	0.898	0.164	0.706	2020-04-10 09:04:05.0
301	bl	bl	ADNI1	ADNI1	2006-04-25	2006-04-25	1.732	1.222	1.174	0.706	2020-04-10 09:04:05.0
301	m06	m06	ADNI1	ADNI1	2006-11-03	2006-10-31	1.745	0.888	1.174	0.706	2020-04-10 09:04:05.0
301	m12	m12	ADNI1	ADNI1	2007-05-08	2007-05-07	2.245	1.753	1.764	0.706	2020-04-10 09:04:05.0
301	m24	m24	ADNI1	ADNI1	2008-05-08	2008-05-06	1.436	0.832	1.417	0.706	2020-04-10 09:04:05.0
301	m36	m36	ADNI1	ADNI1	2009-04-24	2009-04-22	2.035	1.783	2.143	0.706	2020-04-10 09:04:05.0
301	v06	m60	ADNI1	ADNI2	2011-04-29	2011-04-27	2.168	1.452	1.383	-0.564	2020-04-10 09:04:05.0
301	v11	m72	ADNI1	ADNI2	2012-04-26	2012-04-20	1.957	1.842	1.749	0.706	2020-04-10 09:04:05.0
301	v21	m84	ADNI1	ADNI2	2013-05-03	2013-04-16	1.941	0.995	0.975	0.706	2020-04-10 09:04:05.0
301	v31	m96	ADNI1	ADNI2	2014-04-25	2014-04-14	1.799	0.403	0.299	0.706	2020-04-10 09:04:05.0
303	bl	bl	ADNI1	ADNI1	2006-05-03	2006-05-03	1.091	0.832	0.649	0.706	2020-04-10 09:04:05.0
303	m06	m06	ADNI1	ADNI1	2006-10-20	2006-10-20	0.689	1.06	0.819	-0.896	2020-04-10 09:04:05.0
303	m12	m12	ADNI1	ADNI1	2007-04-27	2007-04-25	0.914	0.765	1.053	-0.564	2020-04-10 09:04:05.0
303	m24	m24	ADNI1	ADNI1	2008-04-28	2008-04-23	1.32	0.672	0.819	0.706	2020-04-10 09:04:05.0
303	m36	m36	ADNI1	ADNI1	2009-06-08	2009-06-05	0.983	0.338	0.266	0.706	2020-04-10 09:04:05.0
303	m48	m48	ADNI1	ADNI1	2010-07-02	2010-07-02	1.109	0.6	0.417	0.706	2020-04-10 09:04:05.0
303	v06	m60	ADNI1	ADNI2	2011-06-27	2011-06-15	1.15	0.214	0.285	0.706	2020-04-10 09:04:05.0
303	v21	m84	ADNI1	ADNI2	2013-05-13	2013-05-02	0.679	0.672	0.425	0.706	2020-04-10 09:04:05.0
303	v31	m96	ADNI1	ADNI2	2014-09-26	2014-05-09	1.33	0.672	0.692	-0.104	2020-04-10 09:04:05.0
303	v51	m120	ADNI1	ADNI2	2016-04-27	2016-04-27	1.067	0.214	0.396	0.706	2020-04-10 09:04:05.0
303	init	m132	ADNI1	ADNI3	2017-04-17	2017-04-12	0.673	-0.216	-0.617	0.706	2020-04-10 09:04:05.0
304	bl	bl	ADNI1	ADNI1	2006-04-10	2006-04-06	-0.275	0.338	0.613	0.706	2020-04-10 09:04:05.0
304	m12	m12	ADNI1	ADNI1	2014-08-20	2007-02-15	-0.126		0.672	0.634	2020-04-10 09:04:05.0
304	m12	m12	ADNI1	ADNI1	2008-04-18	2007-02-15	-0.226	0.023	0.699	-0.104	2020-04-10 09:04:05.0
304	m24	m24	ADNI1	ADNI1	2014-08-05	2008-04-17	-0.103	0.12	1.015	0.706	2020-04-10 09:04:05.0
304	m36	m36	ADNI1	ADNI1	2014-08-05	2009-05-05	-0.428	-0.153	0.356	0.706	2020-04-10 09:04:05.0
307	bl	bl	ADNI1	ADNI1	2006-05-02	2006-04-28	-0.44	0.815	0.106	-0.674	2020-04-10 09:04:05.0
307	m06	m06	ADNI1	ADNI1	2006-10-30	2006-10-27	-0.111	0.016	0.249	-0.104	2020-04-10 09:04:05.0
307	m12	m12	ADNI1	ADNI1	2007-05-03	2007-05-01	0.238	0.548	0.249	-0.104	2020-04-10 09:04:05.0
307	m18	m18	ADNI1	ADNI1	2007-11-13	2007-11-07	0.32	0.412	0.603	0.706	2020-04-10 09:04:05.0
307	m24	m24	ADNI1	ADNI1	2008-05-01	2008-04-29	0.054	0.412	0.603	-0.104	2020-04-10 09:04:05.0
307	m36	m36	ADNI1	ADNI1	2009-04-23	2009-04-17	0.762	0.355	0.249	-0.984	2020-04-10 09:04:05.0
307	m48	m48	ADNI1	ADNI1	2010-05-24	2010-05-03	0.063	0.872	0.504	-0.104	2020-04-10 09:04:05.0
307	m60	m60	ADNI1	ADNIGO	2011-06-14	2011-05-10	0.007	-0.311	0.504	-2.381	2020-04-10 09:04:05.0
307	v06	m72	ADNI1	ADNI2	2012-07-12	2012-06-19	-0.048	-0.105	0.264	-0.104	2020-04-10 09:04:05.0
307	v11	m84	ADNI1	ADNI2	2013-08-06	2013-07-02	0.393	-0.552	0.504	-1.204	2020-04-10 09:04:05.0
307	v21	m96	ADNI1	ADNI2	2014-06-30	2014-06-24	0.005	-1.438	0.063	-1.863	2020-04-10 09:04:05.0
310	bl	bl	ADNI1	ADNI1	2006-04-27	2006-04-24	-0.004	0.209	0.203	-0.104	2020-04-10 09:04:05.0
310	m06	m06	ADNI1	ADNI1	2006-11-05	2006-10-30	-0.252	-0.534	-0.072	0.706	2020-04-10 09:04:05.0
310	m12	m12	ADNI1	ADNI1	2007-04-24	2007-04-23	0.24	-0.256	0.132	0.706	2020-04-10 09:04:05.0
310	m24	m24	ADNI1	ADNI1	2008-04-29	2008-04-28	-0.78	-1.939	-0.971	-0.104	2020-04-10 09:04:05.0
311	bl	bl	ADNI1	ADNI1	2006-08-24	2006-08-02	0.754	-0.577	0.603	0.706	2020-04-10 09:04:05.0
311	m06	m06	ADNI1	ADNI1	2007-02-16	2007-02-06	1.415	-0.256	0.99	-0.253	2020-04-10 09:04:05.0
311	m12	m12	ADNI1	ADNI1	2007-07-16	2007-07-13	0.613	0.272	0.603	0.706	2020-04-10 09:04:05.0
311	m24	m24	ADNI1	ADNI1	2008-09-26	2008-08-14	1.459	0.394	0.649	0.706	2020-04-10 09:04:05.0
311	m48	m48	ADNI1	ADNI1	2010-09-30	2010-08-18	1.032	-0.343	0.417	0.706	2020-04-10 09:04:05.0
311	v06	m60	ADNI1	ADNI2	2011-10-26	2011-08-18	0.734	-0.269	0.202	-0.104	2020-04-10 09:04:05.0
311	v11	m72	ADNI1	ADNI2	2012-12-15	2012-11-15	1.074	0.088	0.188	0.706	2020-04-10 09:04:05.0
311	v21	m84	ADNI1	ADNI2	2013-10-03	2013-09-17	0.85	-0.926	-0.378	-0.104	2020-04-10 09:04:05.0
312	bl	bl	ADNI1	ADNI1	2006-08-14	2006-08-02	0.479	-0.417	0.508	0.706	2020-04-10 09:04:05.0
312	m06	m06	ADNI1	ADNI1	2007-02-16	2007-02-06	0.25	-0.232	0.039	0.706	2020-04-10 09:04:05.0
312	m12	m12	ADNI1	ADNI1	2007-07-21	2007-07-13	0.007	-0.373	0.249	0.706	2020-04-10 09:04:05.0
312	m24	m24	ADNI1	ADNI1	2008-09-29	2008-08-14	0.408	-0.537	1.009	-0.104	2020-04-10 09:04:05.0
314	bl	bl	ADNI1	ADNI1	2006-04-27	2006-04-20	-0.425	0.995	0.393	-0.104	2020-04-10 09:04:05.0
314	m06	m06	ADNI1	ADNI1	2007-03-09	2007-03-09	-0.177	0.322	-0.566	0.706	2020-04-10 09:04:05.0
314	m12	m12	ADNI1	ADNI1	2007-05-03	2007-05-02	-0.147	0.295	-0.516	-0.104	2020-04-10 09:04:05.0
314	m18	m18	ADNI1	ADNI1	2007-11-08	2007-11-08	-0.073	-0.087	0.021	0.706	2020-04-10 09:04:05.0
314	m24	m24	ADNI1	ADNI1	2008-04-25	2008-04-21	-0.397	0.431	-0.897	0.706	2020-04-10 09:04:05.0
314	m36	m36	ADNI1	ADNI1	2009-04-24	2009-04-20	-0.974	-0.099	-0.751	0.706	2020-04-10 09:04:05.0
314	m48	m48	ADNI1	ADNI1	2010-06-04	2010-05-18	-0.901	-0.345	-1.675	-0.104	2020-04-10 09:04:05.0
315	bl	bl	ADNI1	ADNI1	2006-04-18	2006-04-17	0.538	1.304	0.791	-0.896	2020-04-10 09:04:05.0
315	m06	m06	ADNI1	ADNI1	2006-11-02	2006-10-31	0.855	1.096	0.508	0.706	2020-04-10 09:04:05.0
315	m12	m12	ADNI1	ADNI1	2007-09-21	2007-05-07	0.683	0.6	0.015	0.706	2020-04-10 09:04:05.0
315	m24	m24	ADNI1	ADNI1	2008-05-03	2008-04-17	0.614	-0.006	0.424	-0.896	2020-04-10 09:04:05.0
315	m36	m36	ADNI1	ADNI1	2009-11-10	2009-05-12	0.806	1.825	0.218	-0.104	2020-04-10 09:04:05.0
315	m48	m48	ADNI1	ADNI1	2010-05-12	2010-04-15	0.741	1.212	0.667	-0.104	2020-04-10 09:04:05.0
315	v06	m60	ADNI1	ADNI2	2011-05-06	2011-03-30	0.485	-0.167	0.385	-0.104	2020-04-10 09:04:05.0
315	v11	m72	ADNI1	ADNI2	2012-04-24	2012-04-10	0.377	0.737	0.837	-0.104	2020-04-10 09:04:05.0
315	v21	m84	ADNI1	ADNI2	2013-04-23	2013-04-11	0.54	0.737	-0.015	-0.896	2020-04-10 09:04:05.0
315	v31	m96	ADNI1	ADNI2	2014-04-24	2014-04-21	0.705	0.253	0.971	-0.104	2020-04-10 09:04:05.0
315	v41	m108	ADNI1	ADNI2	2016-03-03	2016-02-22	0.561	1.23	0.168	-0.104	2020-04-10 09:04:05.0
316	bl	bl	ADNI1	ADNI1	2006-04-26	2006-04-24	-0.753	-1.334	-0.595	-0.104	2020-04-10 09:04:05.0
316	m06	m06	ADNI1	ADNI1	2006-10-31	2006-10-30	-0.341	-0.583	-1.399	-0.448	2020-04-10 09:04:05.0
316	m12	m12	ADNI1	ADNI1	2007-05-08	2007-05-07	-1.122	-1.128	-1.33	-0.104	2020-04-10 09:04:05.0
316	m24	m24	ADNI1	ADNI1	2008-06-16	2008-05-20	-0.93	-0.459	-1.02	0.706	2020-04-10 09:04:05.0
319	bl	bl	ADNI1	ADNI1	2006-04-12	2006-04-06	1.081	0.537	0.719	0.706	2020-04-10 09:04:05.0
319	m06	m06	ADNI1	ADNI1	2006-10-03	2006-09-28	1.376	0.394	0.728	-0.756	2020-04-10 09:04:05.0
319	m12	m12	ADNI1	ADNI1	2007-04-06	2007-04-05	1.555	1.167	0.791	0.706	2020-04-10 09:04:05.0
321	bl	bl	ADNI1	ADNI1	2006-04-19	2006-04-19	-0.286	-0.274	0.106	-1.342	2020-04-10 09:04:05.0
321	m06	m06	ADNI1	ADNI1	2006-11-01	2006-11-01	-0.448	0.432	0.075	-0.984	2020-04-10 09:04:05.0
321	m12	m12	ADNI1	ADNI1	2007-04-19	2007-04-19	-0.295	0.342	0.649	-1.402	2020-04-10 09:04:05.0
321	m24	m24	ADNI1	ADNI1	2008-04-17	2008-04-17	-0.583	-0.078	-0.174	-0.984	2020-04-10 09:04:05.0
324	bl	bl	ADNI1	ADNI1	2006-04-21	2006-04-21	0.177	-0.157	0.033	-0.104	2020-04-10 09:04:05.0
324	m06	m06	ADNI1	ADNI1	2006-11-01	2006-10-31	0.446	-0.256	-0.192	-0.756	2020-04-10 09:04:05.0
324	m12	m12	ADNI1	ADNI1	2007-05-07	2007-05-03	0.308	-0.729	0.092	-0.104	2020-04-10 09:04:05.0
324	m18	m18	ADNI1	ADNI1	2007-10-19	2007-10-17	0.264	-0.068	-0.284	-0.104	2020-04-10 09:04:05.0
324	m24	m24	ADNI1	ADNI1	2008-04-25	2008-04-22	0	-0.235	0.215	-0.756	2020-04-10 09:04:05.0
324	m36	m36	ADNI1	ADNI1	2009-06-04	2009-06-01	-0.025	-0.373	0.023	-0.104	2020-04-10 09:04:05.0
325	bl	bl	ADNI1	ADNI1	2006-06-26	2006-06-09	-0.396	-0.373	0.249	0.706	2020-04-10 09:04:05.0
325	m06	m06	ADNI1	ADNI1	2006-12-21	2006-12-01	-0.38	-0.256	0.152	0.706	2020-04-10 09:04:05.0
325	m12	m12	ADNI1	ADNI1	2007-06-26	2007-06-15	-0.564	-0.294	0.309	0.706	2020-04-10 09:04:05.0
325	m18	m18	ADNI1	ADNI1	2007-12-19	2007-12-13	-0.236	-0.81	0.087	0.706	2020-04-10 09:04:05.0
325	m24	m24	ADNI1	ADNI1	2008-06-20	2008-06-19	-0.555	-0.256	0.427	0.706	2020-04-10 09:04:05.0
326	bl	bl	ADNI1	ADNI1	2006-04-07	2006-04-07	-0.875	1.247	-0.78	0.706	2020-04-10 09:04:05.0
326	m06	m06	ADNI1	ADNI1	2006-10-17	2006-10-16	-0.385	0.457	-0.78	-0.104	2020-04-10 09:04:05.0
326	m12	m12	ADNI1	ADNI1	2007-04-04	2007-04-04	-0.812	1.074	-0.798	0.706	2020-04-10 09:04:05.0
326	m18	m18	ADNI1	ADNI1	2007-10-22	2007-10-17	-0.632	0.975	-0.812	0.706	2020-04-10 09:04:05.0
326	m24	m24	ADNI1	ADNI1	2008-04-04	2008-04-04	-0.519	0.877	-0.752	0.706	2020-04-10 09:04:05.0
326	m36	m36	ADNI1	ADNI1	2009-04-08	2009-03-30	-0.739	1.361	-1.338	0.706	2020-04-10 09:04:05.0
327	bl	bl	ADNI1	ADNI1	2006-05-26	2006-05-26	0.776	1.067	1.64	0.706	2020-04-10 09:04:05.0
327	m06	m06	ADNI1	ADNI1	2006-11-16	2006-11-15	0.919	1.216	0.519	0.706	2020-04-10 09:04:05.0
327	m12	m12	ADNI1	ADNI1	2007-05-30	2007-05-25	0.95	0.845	1.385	-0.104	2020-04-10 09:04:05.0
327	m24	m24	ADNI1	ADNI1	2008-05-23	2008-05-23	0.511	1.232	1.901	-0.104	2020-04-10 09:04:05.0
327	m36	m36	ADNI1	ADNI1	2009-07-22	2009-06-23	0.101	1.574	1.107	0.706	2020-04-10 09:04:05.0
328	bl	bl	ADNI1	ADNI1	2006-04-13	2006-04-13	-0.385	-2.086	-1.405	-1.543	2020-04-10 09:04:05.0
328	m06	m06	ADNI1	ADNI1	2006-10-24	2006-10-24	-0.534	-1.177	-2.179	-1.922	2020-04-10 09:04:05.0
328	m12	m12	ADNI1	ADNI1	2007-04-17	2007-04-17	-0.51	-2.724	-3.103	-2.07	2020-04-10 09:04:05.0
328	m24	m24	ADNI1	ADNI1	2008-05-17	2008-04-30	-0.6	-2.466	-2.655	-2.772	2020-04-10 09:04:05.0
331	bl	bl	ADNI1	ADNI1	2006-04-12	2006-04-06	-0.73	0.935	-0.361	0.706	2020-04-10 09:04:05.0
331	m06	m06	ADNI1	ADNI1	2006-10-09	2006-10-03	-0.305	0.872	-0.044	-0.253	2020-04-10 09:04:05.0
331	m12	m12	ADNI1	ADNI1	2007-03-28	2007-03-27	-0.711	0.087	0.02	-0.104	2020-04-10 09:04:05.0
331	m18	m18	ADNI1	ADNI1	2007-10-10	2007-10-09	-0.621	0.099	-0.627	-0.104	2020-04-10 09:04:05.0
331	m24	m24	ADNI1	ADNI1	2008-03-28	2008-03-28	-0.383	-0.167	-0.083	-0.104	2020-04-10 09:04:05.0
331	m36	m36	ADNI1	ADNI1	2009-04-13	2009-04-10	-0.73	0.214	-0.499	-0.104	2020-04-10 09:04:05.0
331	m48	m48	ADNI1	ADNI1	2010-05-06	2010-05-05	-0.765	0.099	-0.858	-0.104	2020-04-10 09:04:05.0
331	v06	m60	ADNI1	ADNI2	2011-05-11	2011-05-04	-1.347	0.099	-0.514	-0.104	2020-04-10 09:04:05.0
331	v11	m72	ADNI1	ADNI2	2012-06-07	2012-06-07	-1.145	-1.963	-2.152	-1.402	2020-04-10 09:04:05.0
331	v21	m84	ADNI1	ADNI2	2013-04-10	2013-04-10	-1.757	-3.017	-2.342	-2.772	2020-04-10 09:04:05.0
331	v31	m96	ADNI1	ADNI2	2014-04-07	2014-04-03	-1.754	-2.289	-3.155	-2.772	2020-04-10 09:04:05.0
331	v41	m108	ADNI1	ADNI2	2015-05-04	2015-04-30	-1.139		-3.163	-1.208	2020-04-10 09:04:05.0
332	bl	bl	ADNI1	ADNI1	2006-04-20	2006-04-19	-0.75	-0.4	-1.558	-0.104	2020-04-10 09:04:05.0
332	m06	m06	ADNI1	ADNI1	2006-10-20	2006-10-19	-1.165	-0.665	-1.537	0.706	2020-04-10 09:04:05.0
332	m12	m12	ADNI1	ADNI1	2007-05-02	2007-04-19	-1.409	-1.409	-0.981	-0.253	2020-04-10 09:04:05.0
335	bl	bl	ADNI1	ADNI1	2006-06-05	2006-05-31	-1.068	-1.374	-1.635	0.706	2020-04-10 09:04:05.0
335	m06	m06	ADNI1	ADNI1	2006-11-30	2006-11-28	-1.298	-1.128	-1.443	-1.543	2020-04-10 09:04:05.0
335	m12	m12	ADNI1	ADNI1	2007-05-23	2007-05-22	-0.884	-1.123	-1.756	0.706	2020-04-10 09:04:05.0
335	m24	m24	ADNI1	ADNI1	2008-06-24	2008-06-24	-0.712	-1.424	-1.327	-1.492	2020-04-10 09:04:05.0
336	bl	bl	ADNI1	ADNI1	2006-06-02	2006-06-01	-0.876	-0.167	-0.646	0.706	2020-04-10 09:04:05.0
336	m06	m06	ADNI1	ADNI1	2006-12-13	2006-12-11	-0.38	-0.424	-0.739	-0.448	2020-04-10 09:04:05.0
336	m12	m12	ADNI1	ADNI1	2007-05-22	2007-05-21	-1.01	-0.463	-1.202	-0.564	2020-04-10 09:04:05.0
336	m24	m24	ADNI1	ADNI1	2008-06-06	2008-06-05	-1.164	-1.227	-1.501	-0.104	2020-04-10 09:04:05.0
336	m36	m36	ADNI1	ADNI1	2009-06-15	2009-06-15	-1.225	-1.121	-1.685	-1.875	2020-04-10 09:04:05.0
337	bl	bl	ADNI1	ADNI1	2006-05-04	2006-04-25	1.158	0.658	1.053	0.706	2020-04-10 09:04:05.0
337	m06	m06	ADNI1	ADNI1	2006-10-24	2006-10-24	1.108	1.067	2.006	0.706	2020-04-10 09:04:05.0
337	m12	m12	ADNI1	ADNI1	2007-05-01	2007-04-25	0.952	1.06	0.99	0.706	2020-04-10 09:04:05.0
337	m24	m24	ADNI1	ADNI1	2008-05-12	2008-05-01	1.059	1.818	1.752	0.706	2020-04-10 09:04:05.0
337	m36	m36	ADNI1	ADNI1	2009-04-28	2009-04-28	0.973	0.644	1.417	0.706	2020-04-10 09:04:05.0
337	m48	m48	ADNI1	ADNI1	2010-05-10	2010-05-05	1.399	1.452	1.149	0.706	2020-04-10 09:04:05.0
337	m60	m60	ADNI1	ADNIGO	2011-06-06	2011-05-10	1.729	0.955	1.76	0.706	2020-04-10 09:04:05.0
337	v06	m72	ADNI1	ADNI2	2012-05-23	2012-04-24	1.127	1.045	1.627	-0.564	2020-04-10 09:04:05.0
337	v11	m84	ADNI1	ADNI2	2013-08-09	2013-05-07	1.798	0.955	1.562	0.706	2020-04-10 09:04:05.0
337	v21	m96	ADNI1	ADNI2	2014-05-27	2014-04-24	1.509	0.955	1.409	-0.564	2020-04-10 09:04:05.0
337	v31	m108	ADNI1	ADNI2	2015-06-01	2015-05-07	1.326	0.444	1.088	0.706	2020-04-10 09:04:05.0
337	init	m132	ADNI1	ADNI3	2017-06-22	2017-05-22	1.656	0.511	1.449	0.706	2020-04-10 09:04:05.0
337	y2	m156	ADNI1	ADNI3	2019-06-18	2019-05-20	1.424	0.888	1.046	0.706	2020-04-10 09:04:05.0
339	bl	bl	ADNI1	ADNI1	2006-07-03	2006-06-27	0.19	-1.12	-1.014	0.706	2020-04-10 09:04:05.0
341	bl	bl	ADNI1	ADNI1	2006-05-01	2006-04-26	-0.849	0.099	-0.459	0.706	2020-04-10 09:04:05.0
341	m06	m06	ADNI1	ADNI1	2006-10-13	2006-10-12	-0.602	0.295	-1.01	-0.448	2020-04-10 09:04:05.0
341	m12	m12	ADNI1	ADNI1	2007-06-01	2007-05-31	-1.062	-1.11	-0.732	0.706	2020-04-10 09:04:05.0
341	m24	m24	ADNI1	ADNI1	2008-04-24	2008-04-24	-1.14	-0.808	-1.084	0.706	2020-04-10 09:04:05.0
343	bl	bl	ADNI1	ADNI1	2006-05-05	2006-04-25	-1.216	-0.933	-0.021	-0.253	2020-04-10 09:04:05.0
343	m06	m06	ADNI1	ADNI1	2006-10-26	2006-10-25	-0.914	-1.256	-0.295	-0.756	2020-04-10 09:04:05.0
343	m12	m12	ADNI1	ADNI1	2007-05-01	2007-04-24	-1.281	-1.256	-0.792	-0.756	2020-04-10 09:04:05.0
343	m24	m24	ADNI1	ADNI1	2008-04-30	2008-04-29	-1.905	-3.017	-2.786	-2.772	2020-04-10 09:04:05.0
344	bl	bl	ADNI1	ADNI1	2006-04-19	2006-04-19	-0.691	0.356	-0.184	-2.235	2020-04-10 09:04:05.0
344	m06	m06	ADNI1	ADNI1	2006-10-23	2006-10-23	-0.719	-0.614	-0.833	-0.896	2020-04-10 09:04:05.0
344	m12	m12	ADNI1	ADNI1	2007-04-25	2007-04-25	-0.287	0.898	0.015	-1.33	2020-04-10 09:04:05.0
344	m18	m18	ADNI1	ADNI1	2007-10-22	2007-10-22	-0.622	0.935	0.417	-0.104	2020-04-10 09:04:05.0
344	m24	m24	ADNI1	ADNI1	2008-04-23	2008-04-17	-0.299	0.725	0.249	-0.104	2020-04-10 09:04:05.0
344	m36	m36	ADNI1	ADNI1	2009-06-04	2009-06-01	-0.265	0.016	0.279	-0.104	2020-04-10 09:04:05.0
344	m48	m48	ADNI1	ADNI1	2010-06-16	2010-06-16	-0.747	-0.607	-0.143	-0.104	2020-04-10 09:04:05.0
351	bl	bl	ADNI1	ADNI1	2006-05-10	2006-05-10	-0.201	1.452	1.311	-0.104	2020-04-10 09:04:05.0
351	m06	m06	ADNI1	ADNI1	2006-11-02	2006-11-02	0.241	1.86	1.563	0.706	2020-04-10 09:04:05.0
351	m12	m12	ADNI1	ADNI1	2007-05-14	2007-05-14	-0.171	2.046	1.487	-0.564	2020-04-10 09:04:05.0
351	m18	m18	ADNI1	ADNI1	2007-11-08	2007-11-08	-0.292	1.462	1.62	-0.984	2020-04-10 09:04:05.0
351	m24	m24	ADNI1	ADNI1	2008-04-21	2008-04-21	-0.286	1.848	1.487	0.706	2020-04-10 09:04:05.0
351	m36	m36	ADNI1	ADNI1	2009-05-07	2009-04-27	-0.21	0.845	1.566	-0.104	2020-04-10 09:04:05.0
352	bl	bl	ADNI1	ADNI1	2006-04-17	2006-04-14	1.587	1.198	0.197	-0.564	2020-04-10 09:04:05.0
352	m06	m06	ADNI1	ADNI1	2007-01-26	2006-10-24	1.56	0.979	1.234	0.706	2020-04-10 09:04:05.0
352	m12	m12	ADNI1	ADNI1	2007-07-02	2007-04-17	1.427	0.872	0.504	-0.104	2020-04-10 09:04:05.0
352	m24	m24	ADNI1	ADNI1	2008-04-17	2008-04-11	1.901	1.133	1.174	0.706	2020-04-10 09:04:05.0
352	m36	m36	ADNI1	ADNI1	2009-04-16	2009-04-15	1.836	0.342	0.6	-0.984	2020-04-10 09:04:05.0
352	m48	m48	ADNI1	ADNI1	2010-04-30	2010-04-21	1.215	0.151	0.728	-2.483	2020-04-10 09:04:05.0
352	v06	m60	ADNI1	ADNI2	2011-08-26	2011-03-30	1.192	-0.078	-0.06	-0.104	2020-04-10 09:04:05.0
352	v11	m72	ADNI1	ADNI2	2012-04-30	2012-04-16	0.836	-0.278	-0.628	-0.104	2020-04-10 09:04:05.0
352	v21	m84	ADNI1	ADNI2	2013-04-30	2013-04-24	1.339	-0.274	-0.197	-0.104	2020-04-10 09:04:05.0
352	v31	m96	ADNI1	ADNI2	2014-05-14	2014-04-14	1.29	-0.157	0.105	-0.984	2020-04-10 09:04:05.0
354	bl	bl	ADNI1	ADNI1	2006-06-20	2006-06-19	0.438	0.412	0.781	-0.756	2020-04-10 09:04:05.0
354	m06	m06	ADNI1	ADNI1	2006-12-11	2006-12-06	0.34	0.711	1.948	0.706	2020-04-10 09:04:05.0
354	m12	m12	ADNI1	ADNI1	2007-07-13	2007-07-11	0.264	0.309	1.222	-0.253	2020-04-10 09:04:05.0
356	bl	bl	ADNI1	ADNI1	2006-04-27	2006-04-27	-1.319	-0.339	-2.477	-0.104	2020-04-10 09:04:05.0
356	m06	m06	ADNI1	ADNI1	2006-10-20	2006-10-19	-1.268	-1.782	-2.422	-0.104	2020-04-10 09:04:05.0
359	bl	bl	ADNI1	ADNI1	2006-06-07	2006-06-05	1.074	-0.052	0.494	-0.896	2020-04-10 09:04:05.0
359	m06	m06	ADNI1	ADNI1	2006-12-06	2006-12-05	0.895	-0.019	0.451	-0.448	2020-04-10 09:04:05.0
359	m12	m12	ADNI1	ADNI1	2007-06-19	2007-06-13	1.683	0.623	0.146	0.706	2020-04-10 09:04:05.0
359	m24	m24	ADNI1	ADNI1	2008-06-24	2008-06-19	1.434	0.293	0.28	-0.448	2020-04-10 09:04:05.0
359	m36	m36	ADNI1	ADNI1	2009-07-10	2009-06-18	1.339	0.428	0.6	-0.104	2020-04-10 09:04:05.0
359	m48	m48	ADNI1	ADNIGO	2010-11-17	2010-11-04	1.618	0.136	0.084	-0.104	2020-04-10 09:04:05.0
359	v06	m60	ADNI1	ADNI2	2011-10-11	2011-09-29	1.54	-0.002	-0.182	-0.674	2020-04-10 09:04:05.0
359	v21	m84	ADNI1	ADNI2	2013-09-26	2013-09-24	1.379	0.096	0.329	-0.984	2020-04-10 09:04:05.0
359	v51	m120	ADNI1	ADNI2	2016-07-18	2016-07-14	0.811	0.03	-0.198	-0.984	2020-04-10 09:04:05.0
360	bl	bl	ADNI1	ADNI1	2006-05-16	2006-05-16	0.025	0.747	0.617	-0.104	2020-04-10 09:04:05.0
361	bl	bl	ADNI1	ADNI1	2006-05-10	2006-05-10	-0.344	1.062	0.695	0.706	2020-04-10 09:04:05.0
361	m06	m06	ADNI1	ADNI1	2006-11-02	2006-11-02	-0.183	1.091	0.892	-1.381	2020-04-10 09:04:05.0
361	m12	m12	ADNI1	ADNI1	2007-05-16	2007-05-15	-0.339	0.442	1.554	0.706	2020-04-10 09:04:05.0
361	m18	m18	ADNI1	ADNI1	2007-11-09	2007-11-08	-0.492	-0.014	0.871	-0.448	2020-04-10 09:04:05.0
361	m24	m24	ADNI1	ADNI1	2008-05-07	2008-05-07	-0.247	0.677	0.474	-0.448	2020-04-10 09:04:05.0
361	m36	m36	ADNI1	ADNI1	2009-05-13	2009-05-13	-0.305	1.061	1.396	-0.448	2020-04-10 09:04:05.0
361	m48	m48	ADNI1	ADNI1	2010-05-11	2010-05-11	-0.936	0.241	0.426	-0.448	2020-04-10 09:04:05.0
361	v06	m60	ADNI1	ADNI2	2011-05-11	2011-05-09	-0.71	-0.833	0.407	-0.896	2020-04-10 09:04:05.0
361	v11	m72	ADNI1	ADNI2	2012-06-05	2012-05-31	-1.103	-0.767	0.424	-0.896	2020-04-10 09:04:05.0
361	v21	m84	ADNI1	ADNI2	2013-05-09	2013-05-09	-1.202	-0.568	-0.894	0.706	2020-04-10 09:04:05.0
361	v31	m96	ADNI1	ADNI2	2014-06-09	2014-06-05	-1.15	-1.705	-0.968	-1.8	2020-04-10 09:04:05.0
361	v41	m108	ADNI1	ADNI2	2015-05-17	2015-05-13	-1.429	-1.652	-1.497	-1.501	2020-04-10 09:04:05.0
362	bl	bl	ADNI1	ADNI1	2006-04-19	2006-04-19	-0.373	0.223	0.508	-0.984	2020-04-10 09:04:05.0
362	m06	m06	ADNI1	ADNI1	2006-10-19	2006-10-18	-0.394	1.193	-0.007	0.706	2020-04-10 09:04:05.0
362	m12	m12	ADNI1	ADNI1	2007-04-17	2007-04-16	-0.842	0.342	-0.115	0.706	2020-04-10 09:04:05.0
362	m18	m18	ADNI1	ADNI1	2007-10-29	2007-10-23	-0.624	0.69	-0.054	-0.104	2020-04-10 09:04:05.0
362	m24	m24	ADNI1	ADNI1	2008-04-23	2008-04-22	-0.448	0.6	0.963	-0.674	2020-04-10 09:04:05.0
362	m36	m36	ADNI1	ADNI1	2009-04-10	2009-04-07	-0.638	1.526	0.375	-0.253	2020-04-10 09:04:05.0
362	m48	m48	ADNI1	ADNI1	2010-06-01	2010-05-28	-1.104	-0.268	-0.685	-0.448	2020-04-10 09:04:05.0
363	bl	bl	ADNI1	ADNI1	2006-04-18	2006-04-12	0.455	0.832	1.102	0.706	2020-04-10 09:04:05.0
363	m24	m24	ADNI1	ADNI1	2008-04-21	2008-04-18	0.778	0.412	0.553	0.706	2020-04-10 09:04:05.0
363	m36	m36	ADNI1	ADNI1	2009-06-18	2009-06-11	0.363	-0.105	0.015	0.706	2020-04-10 09:04:05.0
363	v06	m72	ADNI1	ADNI2	2018-12-06	2012-04-16	-0.64	0.42	-0.047	-0.104	2020-04-10 09:04:05.0
366	bl	bl	ADNI1	ADNI1	2006-06-23	2006-06-05	-0.426	-2.086	-1.053	-1.91	2020-04-10 09:04:05.0
366	m06	m06	ADNI1	ADNI1	2006-12-13	2006-12-11	-0.602	-2.479	-1.07	-2.59	2020-04-10 09:04:05.0
366	m12	m12	ADNI1	ADNI1	2007-06-25	2007-06-19	-1.351	-2.724	-1.527	-1.694	2020-04-10 09:04:05.0
366	m24	m24	ADNI1	ADNI1	2008-06-25	2008-06-12	-1.753	-2.719	-2.281	-2.59	2020-04-10 09:04:05.0
369	bl	bl	ADNI1	ADNI1	2006-05-12	2006-05-11	1.343	1.408	2.006	0.706	2020-04-10 09:04:05.0
369	m06	m06	ADNI1	ADNI1	2006-11-06	2006-10-31	0.963	1.539	1.487	0.706	2020-04-10 09:04:05.0
369	m12	m12	ADNI1	ADNI1	2007-04-26	2007-04-24	0.515	1.316	0.649	0.706	2020-04-10 09:04:05.0
369	m24	m24	ADNI1	ADNI1	2008-05-15	2008-05-13	1.335	0.393	1.311	0.706	2020-04-10 09:04:05.0
369	m36	m36	ADNI1	ADNI1	2009-06-15	2009-06-10	1.27	1.842	2.006	0.706	2020-04-10 09:04:05.0
370	bl	bl	ADNI1	ADNI1	2006-05-11	2006-05-11	-0.371	0.136	0.603	0.706	2020-04-10 09:04:05.0
370	m06	m06	ADNI1	ADNI1	2006-11-13	2006-11-09	-0.384	0.295	0.618	0.706	2020-04-10 09:04:05.0
370	m12	m12	ADNI1	ADNI1	2007-05-09	2007-05-09	-0.109	0.412	0.424	0.706	2020-04-10 09:04:05.0
370	m24	m24	ADNI1	ADNI1	2008-04-30	2008-04-29	-0.512	-0.459	-0.157	0.706	2020-04-10 09:04:05.0
372	bl	bl	ADNI1	ADNI1	2006-05-10	2006-04-26	-1.493	-1.227	-2.05	-1.992	2020-04-10 09:04:05.0
372	m06	m06	ADNI1	ADNI1	2007-03-08	2006-11-07	-1.939	-0.715	-1.822	-1.694	2020-04-10 09:04:05.0
372	m12	m12	ADNI1	ADNI1	2007-07-02	2007-05-14	-1.901	-2.134	-2.654	-0.104	2020-04-10 09:04:05.0
372	m24	m24	ADNI1	ADNI1	2008-05-07	2008-04-28	-2.31	-1.703	-2.796	-0.984	2020-04-10 09:04:05.0
374	bl	bl	ADNI1	ADNI1	2006-04-25	2006-04-19	0.038	-0.29	-0.072	0.706	2020-04-10 09:04:05.0
374	m06	m06	ADNI1	ADNI1	2006-10-06	2006-10-05	-0.052	-0.636	-0.945	-0.949	2020-04-10 09:04:05.0
374	m12	m12	ADNI1	ADNI1	2007-04-17	2007-04-16	-0.178	-1.066	-1.072	-0.448	2020-04-10 09:04:05.0
374	m24	m24	ADNI1	ADNI1	2008-04-08	2008-04-08	-0.196	-1.212	-1.373	-1.501	2020-04-10 09:04:05.0
376	bl	bl	ADNI1	ADNI1	2006-04-20	2006-04-20	0.503	1.793	0.353	0.706	2020-04-10 09:04:05.0
376	m06	m06	ADNI1	ADNI1	2006-10-20	2006-10-19	0.26	0.747	-0.407	0.706	2020-04-10 09:04:05.0
376	m12	m12	ADNI1	ADNI1	2007-03-28	2007-03-23	-0.302	1.368	-0.364	0.706	2020-04-10 09:04:05.0
376	m18	m18	ADNI1	ADNI1	2007-10-26	2007-10-25	-0.421	1.851	0.335	0.706	2020-04-10 09:04:05.0
376	m24	m24	ADNI1	ADNI1	2008-04-15	2008-04-15	-0.124	1.649	-0.162	0.706	2020-04-10 09:04:05.0
376	m36	m36	ADNI1	ADNI1	2009-05-04	2009-05-01	0.098	1.01	0.01	0.706	2020-04-10 09:04:05.0
376	m48	m48	ADNI1	ADNIGO	2010-06-02	2010-05-14	-0.544	1.222	-0.512	0.706	2020-04-10 09:04:05.0
376	v06	m60	ADNI1	ADNI2	2011-04-20	2011-04-19	-0.94	0.42	0.147	0.706	2020-04-10 09:04:05.0
377	bl	bl	ADNI1	ADNI1	2006-06-09	2006-06-09	-0.057	0.394	0.99	0.706	2020-04-10 09:04:05.0
377	m06	m06	ADNI1	ADNI1	2006-12-08	2006-12-06	0.435	0.677	1.56	-0.253	2020-04-10 09:04:05.0
377	m12	m12	ADNI1	ADNI1	2007-06-20	2007-06-18	0.24	0.995	1.053	0.706	2020-04-10 09:04:05.0
377	m18	m18	ADNI1	ADNI1	2007-11-29	2007-11-28	1.328	0.777	1.71	-0.564	2020-04-10 09:04:05.0
377	m24	m24	ADNI1	ADNI1	2008-06-17	2008-06-16	0.289	0.537	0.763	-0.564	2020-04-10 09:04:05.0
377	m36	m36	ADNI1	ADNI1	2009-08-18	2009-08-17	0.967	0.723	1.311	-0.564	2020-04-10 09:04:05.0
377	m48	m48	ADNI1	ADNIGO	2011-02-28	2011-02-11	0.244	1.024	0.73	-0.564	2020-04-10 09:04:05.0
377	v06	m72	ADNI1	ADNI2	2012-02-15	2012-02-13	0.374	-0.201	0.986	-0.104	2020-04-10 09:04:05.0
377	v11	m84	ADNI1	ADNI2	2013-02-08	2013-02-06	0.259	0.498	1.275	-0.104	2020-04-10 09:04:05.0
377	v21	m96	ADNI1	ADNI2	2014-04-10	2014-02-14	0.133	0.995	0.76	0.706	2020-04-10 09:04:05.0
377	v31	m108	ADNI1	ADNI2	2015-02-20	2015-02-09	0.169	-0.087	0.601	-0.984	2020-04-10 09:04:05.0
377	v41	m120	ADNI1	ADNI2	2016-06-08	2016-06-08	0.181	0.433	0.641	-0.674	2020-04-10 09:04:05.0
377	init	m132	ADNI1	ADNI3	2017-03-14	2017-03-13	0.136	-0.153	1.129	-0.756	2020-04-10 09:04:05.0
377	y1	m144	ADNI1	ADNI3	2018-03-15	2018-03-14	0.07	0.537	0.568	-0.253	2020-04-10 09:04:05.0
377	y2	m156	ADNI1	ADNI3	2019-06-05	2019-06-05	0.132	-0.393	-0.258	-0.104	2020-04-10 09:04:05.0
378	bl	bl	ADNI1	ADNI1	2006-04-25	2006-04-24	0.095	1.359	0.457	0.706	2020-04-10 09:04:05.0
378	m06	m06	ADNI1	ADNI1	2006-11-06	2006-10-26	0.523	0.338	0.249	0.706	2020-04-10 09:04:05.0
378	m12	m12	ADNI1	ADNI1	2007-04-25	2007-04-23	0.248	0.979	1.222	0.706	2020-04-10 09:04:05.0
378	m18	m18	ADNI1	ADNI1	2007-11-26	2007-10-24	0.027	0.238	0.967	0.706	2020-04-10 09:04:05.0
378	m24	m24	ADNI1	ADNI1	2008-05-01	2008-04-24	0.013	-0.024	1.71	-1.752	2020-04-10 09:04:05.0
378	m36	m36	ADNI1	ADNI1	2009-05-05	2009-04-28	0.079	0.144	0.854	-0.564	2020-04-10 09:04:05.0
378	v06	m72	ADNI1	ADNI2	2012-01-16	2011-11-29	-0.793	-2.313	-0.247	-2.009	2020-04-10 09:04:05.0
378	v11	m84	ADNI1	ADNI2	2012-12-31	2012-12-20	-1.011	-2.253	-0.914	-2.772	2020-04-10 09:04:05.0
378	v21	m96	ADNI1	ADNI2	2013-12-13	2013-12-10	-1.778	-3.057	-3.215	-3.517	2020-04-10 09:04:05.0
382	bl	bl	ADNI1	ADNI1	2006-06-01	2006-06-01	1.027	1.216	2.621	0.706	2020-04-10 09:04:05.0
382	m06	m06	ADNI1	ADNI1	2006-12-06	2006-12-06	1.165	1.659	3.091	0.706	2020-04-10 09:04:05.0
382	m12	m12	ADNI1	ADNI1	2007-06-14	2007-06-14	1.779	1.472	3.091	0.706	2020-04-10 09:04:05.0
382	m24	m24	ADNI1	ADNI1	2008-05-22	2008-05-21	1.965	1.472	2.621	0.706	2020-04-10 09:04:05.0
382	m36	m36	ADNI1	ADNI1	2009-06-09	2009-06-09	1.932	2.204	2.748	0.706	2020-04-10 09:04:05.0
382	m48	m48	ADNI1	ADNI1	2010-08-12	2010-08-11	1.956	1.659	3.091	0.706	2020-04-10 09:04:05.0
382	v06	m60	ADNI1	ADNI2	2011-06-13	2011-06-13	2.326	1.216	2.005	0.706	2020-04-10 09:04:05.0
382	v11	m72	ADNI1	ADNI2	2012-06-14	2012-06-12	2.579	1.316	0.986	0.706	2020-04-10 09:04:05.0
382	v21	m84	ADNI1	ADNI2	2013-06-03	2013-06-03	2.294	0.778	0.95	0.706	2020-04-10 09:04:05.0
382	v41	m108	ADNI1	ADNI2	2015-05-18	2015-05-18	2.233	1.234	2.247	-0.564	2020-04-10 09:04:05.0
382	init	m144	ADNI1	ADNI3	2018-08-20	2018-08-16	1.697	1.216	1.598	0.706	2020-04-10 09:04:05.0
384	bl	bl	ADNI1	ADNI1	2006-04-25	2006-04-25	0.625	0.828	0.504	-0.756	2020-04-10 09:04:05.0
384	m06	m06	ADNI1	ADNI1	2006-12-01	2006-11-30	0.233	0.888	0.427	-0.104	2020-04-10 09:04:05.0
384	m12	m12	ADNI1	ADNI1	2007-05-16	2007-05-15	0.456	0.312	0.781	-0.896	2020-04-10 09:04:05.0
384	m18	m18	ADNI1	ADNI1	2008-01-08	2008-01-08	0.566	0.579	0.417	-1.33	2020-04-10 09:04:05.0
384	m24	m24	ADNI1	ADNI1	2008-04-22	2008-04-22	0.556	1.06	0.99	-0.104	2020-04-10 09:04:05.0
384	m36	m36	ADNI1	ADNI1	2009-04-16	2009-04-16	0.996	0.703	0.825	-0.896	2020-04-10 09:04:05.0
384	m48	m48	ADNI1	ADNI1	2010-06-29	2010-06-29	0.452	1.329	1.222	-1.33	2020-04-10 09:04:05.0
384	m60	m60	ADNI1	ADNIGO	2011-05-03	2011-05-03	0.943	0.048	1.161	-0.896	2020-04-10 09:04:05.0
384	v06	m72	ADNI1	ADNI2	2012-04-23	2012-04-23	1.482	1.395	1.379	-0.896	2020-04-10 09:04:05.0
384	v11	m84	ADNI1	ADNI2	2013-04-04	2013-04-04	1.046	1.708	1.079	-0.756	2020-04-10 09:04:05.0
384	v21	m96	ADNI1	ADNI2	2014-04-21	2014-04-21	1.295	0.644	1.161	-0.104	2020-04-10 09:04:05.0
384	v31	m108	ADNI1	ADNI2	2015-04-07	2015-04-07	1.228	0.415	1.504	-0.896	2020-04-10 09:04:05.0
384	v41	m120	ADNI1	ADNI2	2016-04-27	2016-04-25	0.99	0.537	0.605	-0.896	2020-04-10 09:04:05.0
384	init	m132	ADNI1	ADNI3	2017-11-22	2017-09-12	-0.084	-0.167	0.05	-0.896	2020-04-10 09:04:05.0
384	y2	m168	ADNI1	ADNI3	2020-01-09	2020-01-08	0.215	-0.736	0.18	-0.984	2020-04-10 09:04:05.0
386	bl	bl	ADNI1	ADNI1	2006-05-29	2006-05-23	0.8	0.716	0.617	0.706	2020-04-10 09:04:05.0
386	m06	m06	ADNI1	ADNI1	2007-01-16	2007-01-11	1.114	0.888	0.287	0.706	2020-04-10 09:04:05.0
386	m12	m12	ADNI1	ADNI1	2007-05-25	2007-05-24	0.677	1.542	0.728	0.706	2020-04-10 09:04:05.0
386	m24	m24	ADNI1	ADNI1	2008-07-16	2008-06-03	1.169	1.232	0.963	0.706	2020-04-10 09:04:05.0
386	m36	m36	ADNI1	ADNI1	2009-06-01	2009-05-20	0.732	1.193	0.491	0.706	2020-04-10 09:04:05.0
386	m48	m48	ADNI1	ADNI1	2010-06-11	2010-05-27	1.085	1.359	0.617	-1.204	2020-04-10 09:04:05.0
388	bl	bl	ADNI1	ADNI1	2006-05-02	2006-04-25	0.137	-0.687	-0.893	-0.104	2020-04-10 09:04:05.0
388	m06	m06	ADNI1	ADNI1	2006-11-08	2006-11-06	-0.075	-0.809	-0.985	0.706	2020-04-10 09:04:05.0
388	m12	m12	ADNI1	ADNI1	2007-04-17	2007-04-17	-0.308	-1.283	-0.043	-0.674	2020-04-10 09:04:05.0
388	m18	m18	ADNI1	ADNI1	2007-10-31	2007-10-30	-0.445	-1.06	-0.765	-0.756	2020-04-10 09:04:05.0
388	m24	m24	ADNI1	ADNI1	2008-04-22	2008-04-16	-0.493	-1.787	-1.195	-0.756	2020-04-10 09:04:05.0
388	m36	m36	ADNI1	ADNI1	2009-04-16	2009-04-15	-1	-2.594	-2.105	-2.07	2020-04-10 09:04:05.0
388	m48	m48	ADNI1	ADNI1	2010-04-02	2010-04-02	-1.78	-3.011	-3.214	-3.01	2020-04-10 09:04:05.0
389	bl	bl	ADNI1	ADNI1	2006-05-11	2006-05-05	-0.164	0.214	0.417	0.706	2020-04-10 09:04:05.0
389	m06	m06	ADNI1	ADNI1	2006-12-06	2006-11-06	-0.209	1.368	-0.125	0.706	2020-04-10 09:04:05.0
389	m12	m12	ADNI1	ADNI1	2007-07-11	2007-04-30	-0.202	1.526	-0.329	-0.104	2020-04-10 09:04:05.0
389	m18	m18	ADNI1	ADNI1	2007-11-28	2007-11-14	-0.172	1.825	-0.151	0.706	2020-04-10 09:04:05.0
389	m24	m24	ADNI1	ADNI1	2008-05-02	2008-04-30	-0.578	1.977	-0.082	-0.104	2020-04-10 09:04:05.0
389	m36	m36	ADNI1	ADNI1	2009-05-12	2009-05-06	-0.262	1.421	-0.174	-0.564	2020-04-10 09:04:05.0
389	m48	m48	ADNI1	ADNI1	2010-05-06	2010-05-05	-0.465	1.788	0.279	-0.104	2020-04-10 09:04:05.0
390	bl	bl	ADNI1	ADNI1	2006-05-09	2006-05-08	0.153	-0.711	0.216	-0.448	2020-04-10 09:04:05.0
390	m06	m06	ADNI1	ADNI1	2006-11-28	2006-11-13	-0.424	-0.943	0.393	-1.139	2020-04-10 09:04:05.0
390	m12	m12	ADNI1	ADNI1	2007-05-16	2007-05-10	-0.393	-0.216	-0.336	0.706	2020-04-10 09:04:05.0
390	m18	m18	ADNI1	ADNI1	2008-04-09	2007-11-20	-0.405	-0.636	-0.461	-0.448	2020-04-10 09:04:05.0
390	m24	m24	ADNI1	ADNI1	2008-05-12	2008-05-12	-0.875	-0.657	-0.874	0.706	2020-04-10 09:04:05.0
390	m36	m36	ADNI1	ADNI1	2009-07-22	2009-05-18	-1.79	-0.946	-1.844	-0.448	2020-04-10 09:04:05.0
392	bl	bl	ADNI1	ADNI1	2006-06-21	2006-06-20	-1.641	-0.657	-1.422	-0.253	2020-04-10 09:04:05.0
392	m06	m06	ADNI1	ADNI1	2006-12-13	2006-12-12	-2.142	-1.252	-1.134	-0.756	2020-04-10 09:04:05.0
392	m12	m12	ADNI1	ADNI1	2007-06-27	2007-06-27	-2.343	-1.256	-1.853	-0.253	2020-04-10 09:04:05.0
392	m24	m24	ADNI1	ADNI1	2008-06-03	2008-06-03	-1.099	-2.724	-2.694	-0.104	2020-04-10 09:04:05.0
393	bl	bl	ADNI1	ADNI1	2006-05-31	2006-05-25	0.401	0.12	1.058	0.706	2020-04-10 09:04:05.0
393	m06	m06	ADNI1	ADNI1	2006-11-29	2006-11-21	-0.068	-0.006	-0.024	-0.104	2020-04-10 09:04:05.0
393	m12	m12	ADNI1	ADNI1	2007-06-08	2007-06-06	-0.025	-0.373	-0.278	0.706	2020-04-10 09:04:05.0
393	m18	m18	ADNI1	ADNI1	2007-12-14	2007-12-12	-0.175	-0.508	-0.546	0.706	2020-04-10 09:04:05.0
394	bl	bl	ADNI1	ADNI1	2006-06-23	2006-06-23	-1	-1.532	-0.797	-1.501	2020-04-10 09:04:05.0
394	m06	m06	ADNI1	ADNI1	2007-01-08	2007-01-04	-0.81	-1.164	-1.39	-1.402	2020-04-10 09:04:05.0
394	m12	m12	ADNI1	ADNI1	2007-07-05	2007-06-29	-0.892	-1.705	-1.258	-0.896	2020-04-10 09:04:05.0
394	m18	m18	ADNI1	ADNI1	2008-01-15	2008-01-09	-0.74	-1.736	-1.79	-1.402	2020-04-10 09:04:05.0
394	m24	m24	ADNI1	ADNI1	2008-06-27	2008-06-27	-0.882	-1.912	-1.491	-0.984	2020-04-10 09:04:05.0
394	m36	m36	ADNI1	ADNI1	2009-06-11	2009-06-09	-1.16	-2.292	-1.485	-1.33	2020-04-10 09:04:05.0
397	bl	bl	ADNI1	ADNI1	2006-06-16	2006-06-14	-0.229	-0.387	0.447	-0.984	2020-04-10 09:04:05.0
397	m06	m06	ADNI1	ADNI1	2006-12-11	2006-12-07	0.005	-0.425	-0.297	-0.104	2020-04-10 09:04:05.0
400	bl	bl	ADNI1	ADNI1	2006-04-27	2006-04-27	-0.419	-2.048	-0.599	-1.33	2020-04-10 09:04:05.0
400	m06	m06	ADNI1	ADNI1	2006-10-26	2006-10-26	-1.179	-2.195	-1.464	-1.875	2020-04-10 09:04:05.0
400	m12	m12	ADNI1	ADNI1	2007-04-26	2007-04-26	-1.742	-1.951	-1.263	-2.422	2020-04-10 09:04:05.0
400	m24	m24	ADNI1	ADNI1	2008-04-24	2008-04-24	-1.983	-2.741	-2.094	-2.108	2020-04-10 09:04:05.0
401	bl	bl	ADNI1	ADNI1	2006-06-05	2006-05-25	0.248	0.862	0.5	-0.871	2020-04-10 09:04:05.0
401	m06	m06	ADNI1	ADNI1	2006-12-15	2006-12-15	0.394	0.996	0.665	0.706	2020-04-10 09:04:05.0
401	m12	m12	ADNI1	ADNI1	2007-07-06	2007-06-13	0.538	1.482	1.249	0.706	2020-04-10 09:04:05.0
401	m18	m18	ADNI1	ADNI1	2008-01-18	2008-01-18	0.7	1.381	0.763	-0.871	2020-04-10 09:04:05.0
401	m24	m24	ADNI1	ADNI1	2008-08-01	2008-07-29	0.666	0.945	0.99	-1.204	2020-04-10 09:04:05.0
401	m48	m48	ADNI1	ADNI1	2010-05-25	2010-05-25	0.608	0.397	0.517	0.706	2020-04-10 09:04:05.0
403	bl	bl	ADNI1	ADNI1	2006-05-11	2006-05-04	0.249	0.725	0.249	-0.104	2020-04-10 09:04:05.0
403	m06	m06	ADNI1	ADNI1	2006-11-08	2006-11-07	0.471	1.236	1.053	-0.253	2020-04-10 09:04:05.0
403	m12	m12	ADNI1	ADNI1	2007-05-14	2007-05-08	0.158	0.12	0.97	-0.756	2020-04-10 09:04:05.0
403	m24	m24	ADNI1	ADNI1	2008-05-05	2008-05-05	0.166	0.444	0.891	-0.756	2020-04-10 09:04:05.0
403	m36	m36	ADNI1	ADNI1	2009-05-19	2009-05-07	-0.211	0.342	0.393	-0.984	2020-04-10 09:04:05.0
403	m48	m48	ADNI1	ADNI1	2010-05-24	2010-05-03	-0.163	0.223	-0.174	-1.8	2020-04-10 09:04:05.0
404	bl	bl	ADNI1	ADNI1	2006-05-15	2006-05-12	-0.696	-1.109	-0.557	-0.756	2020-04-10 09:04:05.0
404	m06	m06	ADNI1	ADNI1	2006-12-04	2006-11-17	-0.684	-0.856	-1.072	-0.674	2020-04-10 09:04:05.0
404	m12	m12	ADNI1	ADNI1	2007-05-14	2007-05-08	-0.736	-0.56	-0.827	-0.674	2020-04-10 09:04:05.0
404	m24	m24	ADNI1	ADNI1	2008-05-12	2008-05-12	-0.864	-0.926	-1.298	-0.104	2020-04-10 09:04:05.0
405	bl	bl	ADNI1	ADNI1	2006-06-06	2006-06-06	0.689	-0.417	-0.072	-1.501	2020-04-10 09:04:05.0
405	m06	m06	ADNI1	ADNI1	2006-12-12	2006-12-12	0.694	-0.274	0.218	-0.448	2020-04-10 09:04:05.0
406	bl	bl	ADNI1	ADNI1	2006-06-29	2006-06-26	-0.236	-1.416	-0.698	-0.104	2020-04-10 09:04:05.0
406	m06	m06	ADNI1	ADNI1	2006-12-05	2006-12-05	-0.253	-2.363	-0.937	-2.471	2020-04-10 09:04:05.0
406	m12	m12	ADNI1	ADNI1	2007-06-13	2007-06-08	-0.68	-1.259	-1.505	-2.383	2020-04-10 09:04:05.0
406	m18	m18	ADNI1	ADNI1	2008-01-28	2008-01-25	0.047	-1.644	-1.025	-1.312	2020-04-10 09:04:05.0
406	m24	m24	ADNI1	ADNI1	2008-07-09	2008-06-17	-0.824	-1.824	-0.953	-2.326	2020-04-10 09:04:05.0
406	m36	m36	ADNI1	ADNI1	2009-07-08	2009-07-08	-0.771	-2.109	-1.702	-2.307	2020-04-10 09:04:05.0
407	bl	bl	ADNI1	ADNI1	2006-06-06	2006-06-06	0.074	0.6	0.184	-0.104	2020-04-10 09:04:05.0
408	bl	bl	ADNI1	ADNI1	2006-05-22	2006-05-19	-0.335	-0.068	0.649	0.706	2020-04-10 09:04:05.0
408	m06	m06	ADNI1	ADNI1	2006-11-29	2006-11-16	0.275	0.644	1.009	0.706	2020-04-10 09:04:05.0
408	m12	m12	ADNI1	ADNI1	2007-05-21	2007-05-17	-0.276	0.444	0.891	0.706	2020-04-10 09:04:05.0
408	m18	m18	ADNI1	ADNI1	2007-11-30	2007-11-19	-0.393	0.209	0.819	0.706	2020-04-10 09:04:05.0
408	m24	m24	ADNI1	ADNI1	2008-05-27	2008-05-21	-0.406	-0.105	-0.12	-0.253	2020-04-10 09:04:05.0
408	m36	m36	ADNI1	ADNI1	2009-06-09	2009-06-03	-0.08	-0.171	0.649	-0.253	2020-04-10 09:04:05.0
408	m48	m48	ADNI1	ADNI1	2010-05-24	2010-05-10	-0.321	-0.436	0.567	-0.104	2020-04-10 09:04:05.0
408	m60	m60	ADNI1	ADNIGO	2011-06-18	2011-05-19	-1.008	-0.874	-0.261	-0.564	2020-04-10 09:04:05.0
408	v06	m72	ADNI1	ADNI2	2012-05-07	2012-04-30	-1.458	-1.177	-0.349	-0.756	2020-04-10 09:04:05.0
408	v11	m84	ADNI1	ADNI2	2013-06-20	2013-05-06	-0.88	-1.166	-0.476	-0.104	2020-04-10 09:04:05.0
409	bl	bl	ADNI1	ADNI1	2006-06-15	2006-06-13	-1.018	-1.074	-0.529	-1.638	2020-04-10 09:04:05.0
409	m06	m06	ADNI1	ADNI1	2007-02-14	2007-01-25	-0.915	-1.06	-0.921	-1.922	2020-04-10 09:04:05.0
410	bl	bl	ADNI1	ADNI1	2006-04-26	2006-04-26	0.325	1.967	0.603	0.706	2020-04-10 09:04:05.0
410	m06	m06	ADNI1	ADNI1	2006-11-07	2006-10-23	0.571	2.087	1.222	0.706	2020-04-10 09:04:05.0
410	m12	m12	ADNI1	ADNI1	2007-04-24	2007-04-18	0.402	2.087	1.053	0.706	2020-04-10 09:04:05.0
410	m18	m18	ADNI1	ADNI1	2007-11-26	2007-11-01	0.355	2.087	1.417	0.706	2020-04-10 09:04:05.0
413	bl	bl	ADNI1	ADNI1	2006-05-10	2006-05-08	1.575	1.659	3.091	-0.253	2020-04-10 09:04:05.0
413	m06	m06	ADNI1	ADNI1	2006-11-16	2006-11-14	1.586	1.818	3.091	0.706	2020-04-10 09:04:05.0
413	m12	m12	ADNI1	ADNI1	2007-06-04	2007-06-01	1.595	1.539	1.948	0.706	2020-04-10 09:04:05.0
413	m24	m24	ADNI1	ADNI1	2008-08-25	2008-07-31	1.186	2.046	1.948	0.706	2020-04-10 09:04:05.0
413	m36	m36	ADNI1	ADNI1	2009-05-04	2009-04-30	1.785	2.046	2.074	0.706	2020-04-10 09:04:05.0
413	m48	m48	ADNI1	ADNI1	2010-05-06	2010-05-06	1.201	1.29	1.71	-0.104	2020-04-10 09:04:05.0
413	v06	m60	ADNI1	ADNI2	2011-06-16	2011-06-16	1.812	2.046	1.856	0.706	2020-04-10 09:04:05.0
413	v11	m72	ADNI1	ADNI2	2012-05-16	2012-05-15	1.772	1.659	2.832	0.706	2020-04-10 09:04:05.0
413	v21	m84	ADNI1	ADNI2	2013-05-23	2013-05-14	1.7	1.842	2.63	0.706	2020-04-10 09:04:05.0
413	v31	m96	ADNI1	ADNI2	2014-05-01	2014-05-01	1.464	2.581	2.63	0.706	2020-04-10 09:04:05.0
413	v41	m108	ADNI1	ADNI2	2015-06-25	2015-06-02	1.551	1.818	2.413	0.706	2020-04-10 09:04:05.0
413	init	m132	ADNI1	ADNI3	2017-06-21	2017-06-15	1.574	2.204	2.586	0.706	2020-04-10 09:04:05.0
413	y2	m156	ADNI1	ADNI3	2019-09-03	2019-08-22	1.842	2.376	2.233	0.706	2020-04-10 09:04:05.0
414	bl	bl	ADNI1	ADNI1	2006-06-02	2006-06-02	-0.447	0.16	-1.087	-0.896	2020-04-10 09:04:05.0
414	m06	m06	ADNI1	ADNI1	2006-11-22	2006-11-22	-0.716	0.048	-0.694	-0.984	2020-04-10 09:04:05.0
414	m12	m12	ADNI1	ADNI1	2007-06-18	2007-06-12	-0.246	0.025	-0.851	-0.756	2020-04-10 09:04:05.0
414	m18	m18	ADNI1	ADNI1	2007-12-26	2007-12-17	-0.654	0.548	-0.284	-0.104	2020-04-10 09:04:05.0
414	m24	m24	ADNI1	ADNI1	2008-06-12	2008-06-09	-0.586	0.403	-0.763	-0.104	2020-04-10 09:04:05.0
416	bl	bl	ADNI1	ADNI1	2006-05-10	2006-05-04	1.247	2.398	0.063	0.706	2020-04-10 09:04:05.0
416	m06	m06	ADNI1	ADNI1	2006-11-07	2006-11-01	0.948	2.229	0.085	0.706	2020-04-10 09:04:05.0
416	m12	m12	ADNI1	ADNI1	2007-05-03	2007-04-26	1.359	2.398	0.038	0.706	2020-04-10 09:04:05.0
416	m24	m24	ADNI1	ADNI1	2008-04-21	2008-04-21	1.17	2.729	0.133	-0.448	2020-04-10 09:04:05.0
416	m36	m36	ADNI1	ADNI1	2009-07-28	2009-07-27	1.388	2.027	0.458	0.706	2020-04-10 09:04:05.0
416	v06	m72	ADNI1	ADNI2	2012-01-19	2011-12-08	0.758	2.398	0.078	0.706	2020-04-10 09:04:05.0
416	v11	m84	ADNI1	ADNI2	2012-12-28	2012-12-13	0.686	1.851	-0.104	0.706	2020-04-10 09:04:05.0
416	v21	m96	ADNI1	ADNI2	2013-12-04	2013-12-02	0.711	2.543	0.831	0.706	2020-04-10 09:04:05.0
416	v41	m120	ADNI1	ADNI2	2016-01-08	2016-01-04	-0.008	2.123	0.442	0.706	2020-04-10 09:04:05.0
416	init	m132	ADNI1	ADNI3	2017-07-26	2017-06-28	0.603	1.977	-0.118	0.706	2020-04-10 09:04:05.0
416	y1	m156	ADNI1	ADNI3	2019-08-15	2019-02-15	-0.473	1.639	-0.256	0.706	2020-04-10 09:04:05.0
417	bl	bl	ADNI1	ADNI1	2006-05-25	2006-05-24	-1.25	-2.267	-1.71	-2.772	2020-04-10 09:04:05.0
417	m06	m06	ADNI1	ADNI1	2006-12-04	2006-11-20	-1.422	-2.566	-2.312	-2.293	2020-04-10 09:04:05.0
417	m12	m12	ADNI1	ADNI1	2007-05-24	2007-05-21	-1.389	-3.011	-2.496	-1.967	2020-04-10 09:04:05.0
419	bl	bl	ADNI1	ADNI1	2006-07-03	2006-06-30	0.976	0.747	0.618	0.706	2020-04-10 09:04:05.0
419	m06	m06	ADNI1	ADNI1	2006-12-18	2006-12-15	0.564	0.209	0.504	0.706	2020-04-10 09:04:05.0
419	m12	m12	ADNI1	ADNI1	2007-06-28	2007-06-27	1.38	0.872	0.819	0.706	2020-04-10 09:04:05.0
419	m24	m24	ADNI1	ADNI1	2008-06-23	2008-06-20	1.83	1.222	0.504	0.706	2020-04-10 09:04:05.0
419	m36	m36	ADNI1	ADNI1	2009-06-29	2009-06-19	1.28	1.06	0.417	0.706	2020-04-10 09:04:05.0
419	m48	m48	ADNI1	ADNI1	2010-07-06	2010-06-30	1.481	0.725	0.819	-0.104	2020-04-10 09:04:05.0
419	v06	m60	ADNI1	ADNI2	2011-07-28	2011-07-13	1.451	0.725	0.669	0.706	2020-04-10 09:04:05.0
419	v11	m72	ADNI1	ADNI2	2012-08-31	2012-08-28	1.466	0.136	0.729	-0.448	2020-04-10 09:04:05.0
419	v21	m84	ADNI1	ADNI2	2013-09-03	2013-08-14	1.507	0.428	0.504	0.706	2020-04-10 09:04:05.0
419	v41	m108	ADNI1	ADNI2	2015-06-18	2015-06-18	1.004	0.6	0.246	-0.104	2020-04-10 09:04:05.0
419	init	m156	ADNI1	ADNI3	2019-05-30	2019-05-21	0.55	-0.129	0.896	0.706	2020-04-10 09:04:05.0
420	bl	bl	ADNI1	ADNI1	2006-09-07	2006-09-06	0.435	0.899	1.016	-0.104	2020-04-10 09:04:05.0
420	m06	m06	ADNI1	ADNI1	2007-03-15	2007-03-13	0.254	0.74	0.128	-0.104	2020-04-10 09:04:05.0
420	m12	m12	ADNI1	ADNI1	2007-09-24	2007-09-19	0.822	1.95	1.314	-0.104	2020-04-10 09:04:05.0
420	m24	m24	ADNI1	ADNI1	2008-09-23	2008-09-18	0.506	0.614	1.149	-0.104	2020-04-10 09:04:05.0
420	m36	m36	ADNI1	ADNI1	2009-09-04	2009-08-25	0.948	1.06	0.819	-0.104	2020-04-10 09:04:05.0
420	m48	m48	ADNI1	ADNIGO	2010-09-23	2010-09-14	0.467	1.316	0.871	-0.104	2020-04-10 09:04:05.0
420	v06	m60	ADNI1	ADNI2	2011-11-18	2011-10-26	0.364	0.1	0.273	0.706	2020-04-10 09:04:05.0
420	v11	m72	ADNI1	ADNI2	2013-02-15	2012-12-04	0.036	0.016	0.871	-0.104	2020-04-10 09:04:05.0
420	v21	m84	ADNI1	ADNI2	2013-09-19	2013-09-09	-0.006	0.016	0.871	-0.674	2020-04-10 09:04:05.0
420	v31	m96	ADNI1	ADNI2	2015-04-03	2015-04-01	-0.445	-0.486	0.504	-0.104	2020-04-10 09:04:05.0
420	v41	m108	ADNI1	ADNI2	2015-09-16	2015-09-08	-0.492	-0.105	0.384	-0.104	2020-04-10 09:04:05.0
420	init	m144	ADNI1	ADNI3	2018-10-22	2018-10-16	-0.204	0.934	1.261	-0.104	2020-04-10 09:04:05.0
422	bl	bl	ADNI1	ADNI1	2006-09-18	2006-09-15	0.571	1.096	0.015	-0.253	2020-04-10 09:04:05.0
422	m06	m06	ADNI1	ADNI1	2007-04-03	2007-03-27	0.468	1.605	0.279	0.706	2020-04-10 09:04:05.0
422	m12	m12	ADNI1	ADNI1	2007-10-03	2007-09-28	0.811	1.576	0.474	0.706	2020-04-10 09:04:05.0
422	m18	m18	ADNI1	ADNI1	2008-03-31	2008-03-27	1.323	1.526	0.216	0.706	2020-04-10 09:04:05.0
422	m24	m24	ADNI1	ADNI1	2008-10-01	2008-09-26	0.535	1.659	0.216	0.706	2020-04-10 09:04:05.0
422	m36	m36	ADNI1	ADNI1	2009-09-22	2009-08-27	0.584	1.01	0.216	-0.253	2020-04-10 09:04:05.0
423	bl	bl	ADNI1	ADNI1	2006-08-17	2006-08-08	-0.442	-0.319	0.279	0.706	2020-04-10 09:04:05.0
423	m06	m06	ADNI1	ADNI1	2007-02-08	2007-02-05	-0.201	-0.352	-0.184	0.706	2020-04-10 09:04:05.0
423	m12	m12	ADNI1	ADNI1	2007-10-03	2007-08-17	-0.182	-0.23	0.184	0.706	2020-04-10 09:04:05.0
423	m18	m18	ADNI1	ADNI1	2008-02-04	2008-02-01	-0.606	0.048	0.623	-0.253	2020-04-10 09:04:05.0
424	bl	bl	ADNI1	ADNI1	2006-05-12	2006-05-11	0.318	-1.086	0.015	-0.104	2020-04-10 09:04:05.0
424	m06	m06	ADNI1	ADNI1	2006-11-16	2006-11-10	0.818	-0.765	0.792	-0.756	2020-04-10 09:04:05.0
424	m12	m12	ADNI1	ADNI1	2007-05-10	2007-05-10	0.631	-0.506	1.616	-0.756	2020-04-10 09:04:05.0
424	m18	m18	ADNI1	ADNI1	2007-11-14	2007-11-13	0.678	-0.876	0.409	-0.756	2020-04-10 09:04:05.0
424	m24	m24	ADNI1	ADNI1	2008-05-14	2008-05-13	0.313	-0.594	0.605	-0.104	2020-04-10 09:04:05.0
424	m36	m36	ADNI1	ADNI1	2009-05-21	2009-05-12	0.396	-0.914	0.97	-0.756	2020-04-10 09:04:05.0
424	m48	m48	ADNI1	ADNI1	2010-05-10	2010-05-07	-0.556	-1.524	0.504	-3.01	2020-04-10 09:04:05.0
425	bl	bl	ADNI1	ADNI1	2006-06-22	2006-06-19	0.623	-0.72	-0.28	-0.448	2020-04-10 09:04:05.0
425	m06	m06	ADNI1	ADNI1	2006-12-13	2006-12-12	0.442	-1.283	-0.239	-0.896	2020-04-10 09:04:05.0
425	m12	m12	ADNI1	ADNI1	2007-06-21	2007-06-15	-0.003	-0.765	0.145	-0.756	2020-04-10 09:04:05.0
425	m24	m24	ADNI1	ADNI1	2008-06-24	2008-06-06	0.257	-0.644	-0.009	-0.253	2020-04-10 09:04:05.0
426	bl	bl	ADNI1	ADNI1	2006-05-31	2006-05-30	-0.038	-0.052	-0.184	-0.674	2020-04-10 09:04:05.0
426	m06	m06	ADNI1	ADNI1	2006-11-20	2006-11-20	0.016	0.741	0.419	0.706	2020-04-10 09:04:05.0
426	m12	m12	ADNI1	ADNI1	2007-06-04	2007-06-04	-0.068	0.114	-0.219	-0.896	2020-04-10 09:04:05.0
426	m24	m24	ADNI1	ADNI1	2008-06-04	2008-06-03	-0.603	0.545	-0.63	-0.104	2020-04-10 09:04:05.0
429	bl	bl	ADNI1	ADNI1	2006-06-27	2006-06-27	-0.474	0.516	0.184	-1.381	2020-04-10 09:04:05.0
429	m06	m06	ADNI1	ADNI1	2006-12-18	2006-12-18	-0.33	0.522	0.192	0.706	2020-04-10 09:04:05.0
429	m12	m12	ADNI1	ADNI1	2007-06-18	2007-06-18	-0.767	0.506	0.132	-1.678	2020-04-10 09:04:05.0
429	m18	m18	ADNI1	ADNI1	2007-12-17	2007-12-17	-0.74	0.302	-0.238	-1.846	2020-04-10 09:04:05.0
429	m24	m24	ADNI1	ADNI1	2008-06-18	2008-06-17	-0.696	-0.414	-0.639	-1.03	2020-04-10 09:04:05.0
429	m36	m36	ADNI1	ADNI1	2009-07-13	2009-07-13	-0.837	-0.509	-0.728	-1.381	2020-04-10 09:04:05.0
431	bl	bl	ADNI1	ADNI1	2006-06-23	2006-06-23	-1.518	-0.605	-1.068	-0.104	2020-04-10 09:04:05.0
431	m06	m06	ADNI1	ADNI1	2007-01-10	2007-01-04	-1.443	-0.834	-1.218	-1.501	2020-04-10 09:04:05.0
431	m12	m12	ADNI1	ADNI1	2007-07-05	2007-06-29	-1.857	-1.128	-1.212	-0.756	2020-04-10 09:04:05.0
431	m24	m24	ADNI1	ADNI1	2008-06-26	2008-06-26	-1.75	-1.247	-1.329	-1.8	2020-04-10 09:04:05.0
433	bl	bl	ADNI1	ADNI1	2006-05-18	2006-05-18	0.803	-0.751	0.02	-0.984	2020-04-10 09:04:05.0
433	m06	m06	ADNI1	ADNI1	2006-12-01	2006-12-01	0.731	-0.387	0.093	-0.984	2020-04-10 09:04:05.0
433	m12	m12	ADNI1	ADNI1	2007-05-10	2007-05-10	0.553	-0.854	0.264	-0.984	2020-04-10 09:04:05.0
433	m24	m24	ADNI1	ADNI1	2008-05-13	2008-05-09	0.558	-0.144	0.083	-0.984	2020-04-10 09:04:05.0
433	m36	m36	ADNI1	ADNI1	2009-05-29	2009-05-11	0.944	-0.424	-0.454	-0.984	2020-04-10 09:04:05.0
434	bl	bl	ADNI1	ADNI1	2006-05-12	2006-05-11	0.229	0.97	0.504	0.706	2020-04-10 09:04:05.0
434	m06	m06	ADNI1	ADNI1	2006-11-13	2006-11-10	-0.445	1.317	-1.099	-0.104	2020-04-10 09:04:05.0
434	m12	m12	ADNI1	ADNI1	2007-05-15	2007-05-10	-0.472	0.428	-0.019	-0.564	2020-04-10 09:04:05.0
434	m18	m18	ADNI1	ADNI1	2007-11-06	2007-11-06	-0.508	0.514	-0.703	-0.984	2020-04-10 09:04:05.0
434	m24	m24	ADNI1	ADNI1	2008-05-22	2008-05-08	-0.831	-0.31	-0.702	-0.984	2020-04-10 09:04:05.0
434	m36	m36	ADNI1	ADNI1	2009-05-28	2009-05-12	-1.239	-0.58	-1.564	-0.896	2020-04-10 09:04:05.0
436	bl	bl	ADNI1	ADNI1	2006-08-22	2006-06-15	-0.3	0.725	0.106	-0.253	2020-04-10 09:04:05.0
438	bl	bl	ADNI1	ADNI1	2006-05-17	2006-05-09	-1.257	-2.377	-3.054	-1.402	2020-04-10 09:04:05.0
441	bl	bl	ADNI1	ADNI1	2006-05-11	2006-05-09	1.53	1.465	1.102	-0.253	2020-04-10 09:04:05.0
441	m06	m06	ADNI1	ADNI1	2007-01-09	2007-01-08	1.569	1.329	1.102	0.706	2020-04-10 09:04:05.0
441	m12	m12	ADNI1	ADNI1	2007-05-11	2007-05-10	1.171	1.793	1.36	0.706	2020-04-10 09:04:05.0
441	m24	m24	ADNI1	ADNI1	2008-04-24	2008-04-24	1.459	1.483	1.71	0.706	2020-04-10 09:04:05.0
441	m36	m36	ADNI1	ADNI1	2009-05-14	2009-05-14	1.62	1.193	1.142	-0.104	2020-04-10 09:04:05.0
441	m48	m48	ADNI1	ADNI1	2010-05-11	2010-05-11	2.2	1.696	1.71	-0.104	2020-04-10 09:04:05.0
441	m60	m60	ADNI1	ADNIGO	2011-05-17	2011-05-17	1.496	1.329	1.275	-0.104	2020-04-10 09:04:05.0
441	v06	m72	ADNI1	ADNI2	2012-05-17	2012-05-15	1.761	1.29	1.627	-0.104	2020-04-10 09:04:05.0
441	v11	m84	ADNI1	ADNI2	2013-05-07	2013-05-07	1.749	1.193	2.16	-0.448	2020-04-10 09:04:05.0
441	v21	m96	ADNI1	ADNI2	2014-04-29	2014-04-28	1.722	0.614	1.389	-1.204	2020-04-10 09:04:05.0
441	v41	m120	ADNI1	ADNI2	2016-05-03	2016-05-02	1.22	0.644	1.079	-0.674	2020-04-10 09:04:05.0
442	bl	bl	ADNI1	ADNI1	2006-05-30	2006-05-26	-0.013	-0.236	0.132	0.706	2020-04-10 09:04:05.0
442	m06	m06	ADNI1	ADNI1	2007-01-26	2007-01-26	-0.136	-0.352	-0.635	0.706	2020-04-10 09:04:05.0
442	m12	m12	ADNI1	ADNI1	2007-07-09	2007-06-20	-0.287	0.537	-0.204	0.706	2020-04-10 09:04:05.0
443	bl	bl	ADNI1	ADNI1	2006-07-27	2006-07-27	0.968	0.195	0.156	-0.564	2020-04-10 09:04:05.0
443	m06	m06	ADNI1	ADNI1	2007-03-05	2007-03-01	1.154	1.236	0.512	-0.104	2020-04-10 09:04:05.0
443	m12	m12	ADNI1	ADNI1	2007-08-10	2007-07-31	1.301	1.1	0.667	-0.896	2020-04-10 09:04:05.0
443	m18	m18	ADNI1	ADNI1	2008-02-05	2008-02-04	1.074	-0.115	0.504	-0.896	2020-04-10 09:04:05.0
443	m24	m24	ADNI1	ADNI1	2008-11-05	2008-11-05	1.461	1.316	0.585	-0.104	2020-04-10 09:04:05.0
443	m36	m36	ADNI1	ADNI1	2009-08-25	2009-08-12	1.478	0.906	0.484	-0.896	2020-04-10 09:04:05.0
445	bl	bl	ADNI1	ADNI1	2006-08-28	2006-08-04	-0.46	-1.801	0.152	-1.543	2020-04-10 09:04:05.0
446	bl	bl	ADNI1	ADNI1	2006-05-25	2006-05-25	-0.375	0.186	1.076	-0.104	2020-04-10 09:04:05.0
446	m06	m06	ADNI1	ADNI1	2007-01-08	2007-01-08	-0.186	-0.32	0.747	-0.104	2020-04-10 09:04:05.0
446	m12	m12	ADNI1	ADNI1	2007-06-06	2007-06-04	-0.111	-0.32	1.14	-0.448	2020-04-10 09:04:05.0
448	bl	bl	ADNI1	ADNI1	2006-05-17	2006-05-15	0.243	-0.334	0.362	0.706	2020-04-10 09:04:05.0
448	m06	m06	ADNI1	ADNI1	2006-11-16	2006-11-15	0.135	-0.925	-0.204	-0.871	2020-04-10 09:04:05.0
448	m12	m12	ADNI1	ADNI1	2007-05-22	2007-05-22	0.038	-0.778	-0.763	-0.104	2020-04-10 09:04:05.0
448	m18	m18	ADNI1	ADNI1	2007-11-14	2007-11-13	0.078	-0.667	0.132	0.706	2020-04-10 09:04:05.0
448	m24	m24	ADNI1	ADNI1	2008-05-20	2008-05-20	0.269	-1.128	-0.001	0.706	2020-04-10 09:04:05.0
448	m36	m36	ADNI1	ADNI1	2009-07-02	2009-07-02	0.244	-0.691	0.062	-0.104	2020-04-10 09:04:05.0
448	m48	m48	ADNI1	ADNIGO	2011-04-04	2011-03-29	-0.41	-1.277	-0.557	-0.253	2020-04-10 09:04:05.0
448	v06	m72	ADNI1	ADNI2	2012-04-30	2012-04-27	-0.535	-1.692	-0.377	-0.104	2020-04-10 09:04:05.0
448	v11	m84	ADNI1	ADNI2	2013-03-08	2013-03-07	-0.423	-1.713	-0.235	-1.816	2020-04-10 09:04:05.0
448	v21	m96	ADNI1	ADNI2	2014-05-20	2014-04-17	-1.003	-0.523	-0.809	-2.545	2020-04-10 09:04:05.0
448	v31	m108	ADNI1	ADNI2	2015-05-01	2015-04-28	-0.864	-2.026	-1.041	-3.517	2020-04-10 09:04:05.0
449	bl	bl	ADNI1	ADNI1	2006-07-20	2006-06-28	0.029	0.979	0.791	0.706	2020-04-10 09:04:05.0
449	m06	m06	ADNI1	ADNI1	2007-02-14	2007-02-12	-0.482	1.045	0.741	0.706	2020-04-10 09:04:05.0
449	m12	m12	ADNI1	ADNI1	2007-10-03	2007-08-27	-0.469	0.644	0.127	0.706	2020-04-10 09:04:05.0
449	m18	m18	ADNI1	ADNI1	2008-01-22	2008-01-18	-0.852	1.887	0.307	0.706	2020-04-10 09:04:05.0
449	m24	m24	ADNI1	ADNI1	2008-07-22	2008-07-18	-0.248	0.209	0.427	0.706	2020-04-10 09:04:05.0
449	m36	m36	ADNI1	ADNI1	2009-06-29	2009-06-29	-0.573	0.016	-0.399	0.706	2020-04-10 09:04:05.0
450	bl	bl	ADNI1	ADNI1	2006-06-27	2006-06-23	0.065	0.899	0.947	0.706	2020-04-10 09:04:05.0
450	m06	m06	ADNI1	ADNI1	2006-12-11	2006-12-08	-0.131	0.209	0.393	0.706	2020-04-10 09:04:05.0
450	m12	m12	ADNI1	ADNI1	2007-06-29	2007-06-28	-0.177	0.888	0.393	-0.104	2020-04-10 09:04:05.0
450	m18	m18	ADNI1	ADNI1	2007-12-10	2007-12-10	-0.502	0.725	0.132	0.706	2020-04-10 09:04:05.0
450	m24	m24	ADNI1	ADNI1	2008-06-10	2008-06-09	-0.208	0.725	0.393	0.706	2020-04-10 09:04:05.0
450	m36	m36	ADNI1	ADNI1	2009-07-08	2009-07-01	-0.16	-0.171	-0.234	0.706	2020-04-10 09:04:05.0
454	bl	bl	ADNI1	ADNI1	2006-06-14	2006-06-14	0.576	-0.463	0.354	-0.984	2020-04-10 09:04:05.0
454	m06	m06	ADNI1	ADNI1	2006-12-20	2006-12-20	0.659	-0.105	-0.431	-0.984	2020-04-10 09:04:05.0
454	m12	m12	ADNI1	ADNI1	2007-06-15	2007-06-13	0.681	-0.236	0.915	-0.756	2020-04-10 09:04:05.0
454	m24	m24	ADNI1	ADNI1	2008-06-05	2008-06-02	0.647	-0.314	0.354	-0.104	2020-04-10 09:04:05.0
454	m36	m36	ADNI1	ADNI1	2009-06-23	2009-06-22	0.839	-0.033	0.038	-0.756	2020-04-10 09:04:05.0
454	m48	m48	ADNI1	ADNIGO	2011-01-26	2011-01-21	0.547	0.342	-0.138	-0.984	2020-04-10 09:04:05.0
454	v06	m72	ADNI1	ADNI2	2012-01-10	2012-01-09	0.416	-0.151	-0.327	-0.896	2020-04-10 09:04:05.0
454	v11	m84	ADNI1	ADNI2	2013-01-14	2013-01-14	0.228	-0.034	-0.029	-0.984	2020-04-10 09:04:05.0
454	v21	m96	ADNI1	ADNI2	2014-04-17	2014-04-16	0.689	-0.171	0.122	-1.678	2020-04-10 09:04:05.0
454	v31	m108	ADNI1	ADNI2	2015-07-20	2015-07-15	0.389	-0.751	-0.131	-0.104	2020-04-10 09:04:05.0
454	v41	m120	ADNI1	ADNI2	2016-07-15	2016-07-13	0.293	-0.256	-0.708	-0.104	2020-04-10 09:04:05.0
454	init	m132	ADNI1	ADNI3	2017-09-08	2017-09-06	0.245	-0.067	0.715	-0.756	2020-04-10 09:04:05.0
457	bl	bl	ADNI1	ADNI1	2006-05-17	2006-05-16	-0.636	-0.631	-0.374	-2.401	2020-04-10 09:04:05.0
457	m06	m06	ADNI1	ADNI1	2006-11-17	2006-11-16	-0.816	-1.267	-0.28	-1.922	2020-04-10 09:04:05.0
457	m12	m12	ADNI1	ADNI1	2007-05-18	2007-05-17	-0.299	-0.859	-0.775	-1.781	2020-04-10 09:04:05.0
457	m24	m24	ADNI1	ADNI1	2008-06-17	2008-06-17	-0.891	-1.231	-1.798	-2.772	2020-04-10 09:04:05.0
458	bl	bl	ADNI1	ADNI1	2006-05-30	2006-05-23	-0.903	-0.657	-0.699	-0.756	2020-04-10 09:04:05.0
458	m06	m06	ADNI1	ADNI1	2006-12-08	2006-12-05	-0.989	-1.193	-0.832	-0.104	2020-04-10 09:04:05.0
458	m12	m12	ADNI1	ADNI1	2007-06-05	2007-06-04	-1.054	-0.781	-0.817	-1.8	2020-04-10 09:04:05.0
458	m18	m18	ADNI1	ADNI1	2007-12-18	2007-11-12	-1.28	-1.253	-0.373	-1.161	2020-04-10 09:04:05.0
459	bl	bl	ADNI1	ADNI1	2006-05-17	2006-05-08	0.15	0.872	0.649	-0.104	2020-04-10 09:04:05.0
459	m06	m06	ADNI1	ADNI1	2006-11-16	2006-11-14	0.477	0.763	0.133	-0.104	2020-04-10 09:04:05.0
459	m12	m12	ADNI1	ADNI1	2007-05-14	2007-05-14	0.318	1.133	0.536	-0.104	2020-04-10 09:04:05.0
459	m24	m24	ADNI1	ADNI1	2008-05-08	2008-05-05	0.642	0.752	1.053	-0.104	2020-04-10 09:04:05.0
459	m36	m36	ADNI1	ADNI1	2009-05-05	2009-05-05	0.017	1.134	0.023	0.706	2020-04-10 09:04:05.0
459	m48	m48	ADNI1	ADNIGO	2010-09-15	2010-07-14	0.17	0.444	0.924	0.706	2020-04-10 09:04:05.0
459	v06	m60	ADNI1	ADNI2	2011-06-24	2011-06-22	0.045	0.016	0.767	-0.104	2020-04-10 09:04:05.0
461	bl	bl	ADNI1	ADNI1	2006-06-19	2006-06-16	-0.706	-0.002	-0.072	0.706	2020-04-10 09:04:05.0
461	m06	m06	ADNI1	ADNI1	2006-12-13	2006-12-04	-1.154	0.214	0.183	0.706	2020-04-10 09:04:05.0
461	m12	m12	ADNI1	ADNI1	2007-07-03	2007-06-14	-1.143	-0.4	0.091	-2.235	2020-04-10 09:04:05.0
461	m18	m18	ADNI1	ADNI1	2008-01-02	2007-12-17	-1.806	-0.61	-0.606	0.706	2020-04-10 09:04:05.0
464	bl	bl	ADNI1	ADNI1	2006-06-23	2006-06-20	-0.082	-0.25	-0.162	0.706	2020-04-10 09:04:05.0
464	m06	m06	ADNI1	ADNI1	2007-02-02	2007-01-02	-0.214	1.01	0.015	0.706	2020-04-10 09:04:05.0
464	m12	m12	ADNI1	ADNI1	2007-06-12	2007-06-12	-0.256	0.088	-0.174	0.706	2020-04-10 09:04:05.0
464	m18	m18	ADNI1	ADNI1	2007-11-21	2007-11-20	0.024	0.628	-0.41	0.706	2020-04-10 09:04:05.0
464	m24	m24	ADNI1	ADNI1	2008-07-07	2008-07-02	0.293	0.935	-0.174	0.706	2020-04-10 09:04:05.0
464	m36	m36	ADNI1	ADNI1	2009-06-30	2009-06-24	0.078	0.412	0.015	0.706	2020-04-10 09:04:05.0
467	bl	bl	ADNI1	ADNI1	2006-06-14	2006-06-13	1.037	0.516	0.782	-0.448	2020-04-10 09:04:05.0
467	m06	m06	ADNI1	ADNI1	2006-12-26	2006-12-21	1.336	1.06	0.458	0.706	2020-04-10 09:04:05.0
467	m12	m12	ADNI1	ADNI1	2007-06-15	2007-06-15	0.897	0.537	0.271	0.706	2020-04-10 09:04:05.0
467	m24	m24	ADNI1	ADNI1	2008-05-21	2008-05-19	0.556	0.253	0.494	0.706	2020-04-10 09:04:05.0
467	m48	m48	ADNI1	ADNI1	2010-03-09	2010-03-08	0.376	0.579	0.08	0.706	2020-04-10 09:04:05.0
467	v06	m60	ADNI1	ADNI2	2011-04-19	2011-04-12	-0.174	0.067	0.34	0.706	2020-04-10 09:04:05.0
467	v11	m72	ADNI1	ADNI2	2012-05-25	2012-05-23	-0.631	-0.088	-1.075	-1.501	2020-04-10 09:04:05.0
467	v21	m84	ADNI1	ADNI2	2013-05-17	2013-05-15	-0.956	0.096	-0.224	0.706	2020-04-10 09:04:05.0
467	v31	m96	ADNI1	ADNI2	2014-10-14	2014-06-04	-0.819	-0.607	-1.097	-0.896	2020-04-10 09:04:05.0
467	v41	m108	ADNI1	ADNI2	2015-07-02	2015-06-26	-1.349	-1.218	-1.222	0.706	2020-04-10 09:04:05.0
467	v51	m120	ADNI1	ADNI2	2016-06-14	2016-06-13	-1.167	-0.711	-1.108	-0.448	2020-04-10 09:04:05.0
467	init	m132	ADNI1	ADNI3	2017-09-14	2017-09-13	-1.803	-1.611	-1.905	-1.161	2020-04-10 09:04:05.0
467	y1	m144	ADNI1	ADNI3	2018-09-19	2018-09-17	-1.334	-2.016	-2.209	-2.342	2020-04-10 09:04:05.0
467	y2	m156	ADNI1	ADNI3	2019-11-01	2019-10-30	-1.913	-2.646	-2.257	-1.161	2020-04-10 09:04:05.0
469	bl	bl	ADNI1	ADNI1	2006-07-18	2006-07-17	-0.883	-0.171	0.504	0.706	2020-04-10 09:04:05.0
470	bl	bl	ADNI1	ADNI1	2006-05-25	2006-05-17	-1.073	-1.647	-1.443	-1.501	2020-04-10 09:04:05.0
470	m06	m06	ADNI1	ADNI1	2007-01-24	2006-11-22	-0.666	-1.727	-0.585	-1.342	2020-04-10 09:04:05.0
470	m12	m12	ADNI1	ADNI1	2007-07-03	2007-05-17	-1.274	-1.508	-1.103	-0.564	2020-04-10 09:04:05.0
470	m24	m24	ADNI1	ADNI1	2008-06-16	2008-05-15	-0.865	-1.647	-0.585	-0.984	2020-04-10 09:04:05.0
472	bl	bl	ADNI1	ADNI1	2006-11-27	2006-11-21	1.035	0.412	0.216	0.706	2020-04-10 09:04:05.0
472	m06	m06	ADNI1	ADNI1	2007-05-31	2007-05-30	2.372	0.672	0.99	0.706	2020-04-10 09:04:05.0
472	m12	m12	ADNI1	ADNI1	2007-11-20	2007-11-16	1.325	0.747	0.618	-0.104	2020-04-10 09:04:05.0
472	m24	m24	ADNI1	ADNI1	2008-11-26	2008-11-25	1.288	1.359	0.603	-0.104	2020-04-10 09:04:05.0
473	bl	bl	ADNI1	ADNI1	2006-05-12	2006-05-11	0.799	0.444	1.053	-0.674	2020-04-10 09:04:05.0
473	m06	m06	ADNI1	ADNI1	2006-12-06	2006-12-04	0.513	1.167	1.222	-0.104	2020-04-10 09:04:05.0
473	m12	m12	ADNI1	ADNI1	2007-07-06	2007-05-07	0.95	0.353	1.053	-0.896	2020-04-10 09:04:05.0
473	m24	m24	ADNI1	ADNI1	2008-05-01	2008-04-24	0.556	-0.334	1.053	0.706	2020-04-10 09:04:05.0
473	m36	m36	ADNI1	ADNI1	2009-05-06	2009-05-06	1.025	0.369	0.981	-0.104	2020-04-10 09:04:05.0
473	m48	m48	ADNI1	ADNI1	2010-05-06	2010-05-06	0.828	0.338	0.99	-0.104	2020-04-10 09:04:05.0
473	v06	m60	ADNI1	ADNI2	2011-07-29	2011-04-20	0.851	-0.052	0.733	-0.896	2020-04-10 09:04:05.0
473	v11	m72	ADNI1	ADNI2	2012-05-02	2012-05-02	0.78	-0.393	0.847	-0.896	2020-04-10 09:04:05.0
473	v21	m84	ADNI1	ADNI2	2013-09-13	2013-05-08	0.792	0.23	1.422	-1.33	2020-04-10 09:04:05.0
473	v31	m96	ADNI1	ADNI2	2014-07-17	2014-04-28	0.815	0.703	0.726	-0.896	2020-04-10 09:04:05.0
473	v51	m120	ADNI1	ADNI2	2016-04-26	2016-04-26	0.647	0.067	0.815	-0.896	2020-04-10 09:04:05.0
473	init	m132	ADNI1	ADNI3	2017-10-24	2017-10-23	0.789	0.38	1.103	0.706	2020-04-10 09:04:05.0
473	y2	m168	ADNI1	ADNI3	2019-11-29	2019-11-29	0.889	-0.133	0.899	-0.896	2020-04-10 09:04:05.0
474	bl	bl	ADNI1	ADNI1	2006-06-05	2006-05-30	-0.468	-0.791	0.023	-0.949	2020-04-10 09:04:05.0
474	m06	m06	ADNI1	ADNI1	2007-01-30	2006-11-29	-0.77	-0.81	-0.376	-0.448	2020-04-10 09:04:05.0
474	m12	m12	ADNI1	ADNI1	2007-05-24	2007-05-23	-0.517	-0.929	-0.548	-1.501	2020-04-10 09:04:05.0
474	m24	m24	ADNI1	ADNI1	2008-04-24	2008-04-22	-0.838	-1.09	0.218	-0.896	2020-04-10 09:04:05.0
476	bl	bl	ADNI1	ADNI1	2006-07-14	2006-06-05	-0.728	-0.85	-0.229	-0.253	2020-04-10 09:04:05.0
476	m06	m06	ADNI1	ADNI1	2007-01-10	2006-12-06	-0.334	-1.057	-0.597	-0.896	2020-04-10 09:04:05.0
476	m12	m12	ADNI1	ADNI1	2007-07-11	2007-06-18	-0.823	-1.532	-0.393	-1.33	2020-04-10 09:04:05.0
476	m18	m18	ADNI1	ADNI1	2008-06-05	2008-01-07	-1.152	-1.727	-0.591	-2.327	2020-04-10 09:04:05.0
476	m24	m24	ADNI1	ADNI1	2008-08-01	2008-07-10	-0.826	-1.869	-0.855	-0.756	2020-04-10 09:04:05.0
478	bl	bl	ADNI1	ADNI1	2006-06-12	2006-06-07	0.431	-0.067	0.845	0.706	2020-04-10 09:04:05.0
478	m06	m06	ADNI1	ADNI1	2007-01-31	2007-01-26	0.076	0.238	1.487	0.706	2020-04-10 09:04:05.0
478	m12	m12	ADNI1	ADNI1	2007-07-31	2007-07-18	0.415	0.469	1.566	0.706	2020-04-10 09:04:05.0
478	m18	m18	ADNI1	ADNI1	2008-02-14	2008-01-18	0.371	0.433	1.71	0.706	2020-04-10 09:04:05.0
478	m24	m24	ADNI1	ADNI1	2008-08-01	2008-06-09	0.402	0.535	2.006	-0.756	2020-04-10 09:04:05.0
478	m36	m36	ADNI1	ADNI1	2009-08-06	2009-08-03	0.944	1.236	1.417	-0.104	2020-04-10 09:04:05.0
479	bl	bl	ADNI1	ADNI1	2006-06-01	2006-06-01	1.73	1.109	0.854	0.706	2020-04-10 09:04:05.0
479	m06	m06	ADNI1	ADNI1	2006-11-27	2006-11-27	1.379	1.236	0.791	0.706	2020-04-10 09:04:05.0
479	m12	m12	ADNI1	ADNI1	2007-06-04	2007-06-04	1.556	1.906	1.053	0.706	2020-04-10 09:04:05.0
479	m24	m24	ADNI1	ADNI1	2008-05-29	2008-05-29	1.651	1.788	1.12	0.706	2020-04-10 09:04:05.0
479	m36	m36	ADNI1	ADNI1	2009-06-25	2009-06-25	1.472	2.087	0.871	0.706	2020-04-10 09:04:05.0
479	m48	m48	ADNI1	ADNI1	2010-07-01	2010-07-01	1.452	1.906	1.053	0.706	2020-04-10 09:04:05.0
479	v06	m60	ADNI1	ADNI2	2011-09-20	2011-09-15	1.425	1.698	0.821	0.706	2020-04-10 09:04:05.0
479	v11	m72	ADNI1	ADNI2	2012-12-26	2012-09-17	1.008	1.967	0.986	0.706	2020-04-10 09:04:05.0
481	bl	bl	ADNI1	ADNI1	2006-06-02	2006-06-01	0.478	-0.387	-0.055	-1.501	2020-04-10 09:04:05.0
481	m06	m06	ADNI1	ADNI1	2006-12-08	2006-12-07	0.322	-0.442	-0.104	-1.501	2020-04-10 09:04:05.0
481	m12	m12	ADNI1	ADNI1	2007-05-25	2007-05-21	0.518	0.209	0.102	-0.104	2020-04-10 09:04:05.0
481	m18	m18	ADNI1	ADNI1	2007-12-07	2007-12-05	0.244	0.438	0.157	0.706	2020-04-10 09:04:05.0
481	m24	m24	ADNI1	ADNI1	2008-06-09	2008-06-06	0.266	-0.167	0.216	-1.161	2020-04-10 09:04:05.0
481	m36	m36	ADNI1	ADNI1	2009-06-11	2009-06-09	0.392	-0.413	0.278	-0.104	2020-04-10 09:04:05.0
484	bl	bl	ADNI1	ADNI1	2006-09-26	2006-09-13	0.737	0.575	0.649	-1.259	2020-04-10 09:04:05.0
484	m06	m06	ADNI1	ADNI1	2007-03-30	2007-03-19	0.689	1.408	1.566	-0.756	2020-04-10 09:04:05.0
485	bl	bl	ADNI1	ADNI1	2006-05-26	2006-05-25	-0.886	-0.185	-0.838	-0.104	2020-04-10 09:04:05.0
485	m06	m06	ADNI1	ADNI1	2006-11-22	2006-11-13	-0.576	-0.251	-0.605	0.706	2020-04-10 09:04:05.0
485	m12	m12	ADNI1	ADNI1	2007-05-21	2007-05-16	-1.203	-0.723	-0.896	-0.984	2020-04-10 09:04:05.0
485	m18	m18	ADNI1	ADNI1	2007-11-13	2007-11-12	-0.732	-0.353	-1.176	0.706	2020-04-10 09:04:05.0
487	bl	bl	ADNI1	ADNI1	2006-06-12	2006-06-12	-1.887	-0.992	-0.569	-0.104	2020-04-10 09:04:05.0
487	m06	m06	ADNI1	ADNI1	2006-12-07	2006-12-07	-1.701	-0.605	-0.659	-0.984	2020-04-10 09:04:05.0
487	m12	m12	ADNI1	ADNI1	2007-06-13	2007-06-13	-1.98	-1.035	-0.787	-0.756	2020-04-10 09:04:05.0
487	m24	m24	ADNI1	ADNI1	2008-06-10	2008-06-10	-1.919	-0.897	-1.581	-1.678	2020-04-10 09:04:05.0
488	bl	bl	ADNI1	ADNI1	2006-06-02	2006-06-02	0.79	1.473	0.854	0.706	2020-04-10 09:04:05.0
488	m06	m06	ADNI1	ADNI1	2006-12-15	2006-12-14	1.075	0.764	-0.155	-0.448	2020-04-10 09:04:05.0
488	m12	m12	ADNI1	ADNI1	2007-07-11	2007-07-11	0.447	1.664	0.151	0.706	2020-04-10 09:04:05.0
488	m24	m24	ADNI1	ADNI1	2008-06-17	2008-06-11	1.2	1.281	-0.155	0.706	2020-04-10 09:04:05.0
488	m36	m36	ADNI1	ADNI1	2009-06-12	2009-06-03	0.867	1.653	0.511	0.706	2020-04-10 09:04:05.0
489	bl	bl	ADNI1	ADNI1	2006-05-19	2006-05-18	0.888	-0.32	-0.166	-0.104	2020-04-10 09:04:05.0
489	m06	m06	ADNI1	ADNI1	2006-11-10	2006-11-08	0.308	-0.167	0.433	-0.104	2020-04-10 09:04:05.0
492	bl	bl	ADNI1	ADNI1	2006-07-26	2006-05-31	-0.608	-1.015	-0.887	-0.104	2020-04-10 09:04:05.0
492	m06	m06	ADNI1	ADNI1	2007-03-08	2006-12-07	-1.115	-0.753	-0.457	0.706	2020-04-10 09:04:05.0
493	bl	bl	ADNI1	ADNI1	2006-05-31	2006-05-31	0.906	0.763	0.963	-0.253	2020-04-10 09:04:05.0
493	m06	m06	ADNI1	ADNI1	2006-12-04	2006-12-04	1.784	1.589	1.487	0.706	2020-04-10 09:04:05.0
493	m12	m12	ADNI1	ADNI1	2007-07-02	2007-06-27	1.404	0.397	0.37	0.706	2020-04-10 09:04:05.0
493	m24	m24	ADNI1	ADNI1	2008-05-23	2008-05-28	1.509	0.725	1.174	0.706	2020-04-10 09:04:05.0
493	m36	m36	ADNI1	ADNI1	2009-05-21	2009-05-26	1.057	0.979	1.417	-0.564	2020-04-10 09:04:05.0
497	bl	bl	ADNI1	ADNI1	2006-06-20	2006-06-19	-0.675	0.662	-1.157	-1.33	2020-04-10 09:04:05.0
497	m06	m06	ADNI1	ADNI1	2007-01-02	2006-12-18	-0.577	0.903	-0.886	0.706	2020-04-10 09:04:05.0
497	m12	m12	ADNI1	ADNI1	2007-06-21	2007-06-12	-0.859	0.027	-1.149	-1.33	2020-04-10 09:04:05.0
497	m24	m24	ADNI1	ADNI1	2008-07-17	2008-07-17	-0.738	0.027	-0.98	-0.448	2020-04-10 09:04:05.0
498	bl	bl	ADNI1	ADNI1	2006-09-28	2006-09-06	0.938	0.297	0.678	-1.501	2020-04-10 09:04:05.0
498	m06	m06	ADNI1	ADNI1	2007-03-19	2007-03-13	1.43	-0.05	0.031	-0.984	2020-04-10 09:04:05.0
498	m12	m12	ADNI1	ADNI1	2007-09-13	2007-09-07	1.676	-0.049	1.005	-0.756	2020-04-10 09:04:05.0
498	m24	m24	ADNI1	ADNI1	2008-10-02	2008-10-02	1.783	0.881	1.311	-0.984	2020-04-10 09:04:05.0
498	m36	m36	ADNI1	ADNI1	2009-12-16	2009-11-23	1.318	-0.29	0.963	-0.756	2020-04-10 09:04:05.0
498	m48	m48	ADNI1	ADNIGO	2010-11-11	2010-11-08	1.045	0.214	0.605	0.706	2020-04-10 09:04:05.0
498	v06	m60	ADNI1	ADNI2	2011-11-15	2011-11-14	1.31	-0.232	0.751	-0.896	2020-04-10 09:04:05.0
498	v11	m72	ADNI1	ADNI2	2012-10-03	2012-09-25	1.502	-0.319	0.119	-0.896	2020-04-10 09:04:05.0
498	v21	m84	ADNI1	ADNI2	2013-09-16	2013-09-12	1.452	-0.29	-0.296	-2.009	2020-04-10 09:04:05.0
498	v41	m108	ADNI1	ADNI2	2015-12-09	2015-11-23	1.635	-0.845	0.594	-1.501	2020-04-10 09:04:05.0
498	init	m132	ADNI1	ADNI3	2017-10-27	2017-10-23	0.87	-0.188	0.116	-1.33	2020-04-10 09:04:05.0
498	y2	m156	ADNI1	ADNI3	2020-01-24	2019-11-04	1.052	0.057	0.8	-1.819	2020-04-10 09:04:05.0
500	bl	bl	ADNI1	ADNI1	2006-05-26	2006-05-25	0.935	-0.153	0.949	-0.104	2020-04-10 09:04:05.0
500	m06	m06	ADNI1	ADNI1	2006-11-17	2006-11-13	1.473	-0.317	1.222	-0.756	2020-04-10 09:04:05.0
500	m12	m12	ADNI1	ADNI1	2007-05-24	2007-05-24	1.42	0.214	0.949	-0.104	2020-04-10 09:04:05.0
500	m24	m24	ADNI1	ADNI1	2008-05-14	2008-05-12	1.83	0.112	0.819	-0.104	2020-04-10 09:04:05.0
501	bl	bl	ADNI1	ADNI1	2006-06-23	2006-06-23	0.317	1.167	1.417	0.706	2020-04-10 09:04:05.0
501	m06	m06	ADNI1	ADNI1	2007-01-05	2007-01-05	-0.163	-0.274	0.218	-0.104	2020-04-10 09:04:05.0
501	m12	m12	ADNI1	ADNI1	2007-07-11	2007-07-11	-0.137	0.672	0.427	0.706	2020-04-10 09:04:05.0
501	m18	m18	ADNI1	ADNI1	2007-12-14	2007-12-12	-0.099	0.828	1.311	0.706	2020-04-10 09:04:05.0
501	m24	m24	ADNI1	ADNI1	2008-06-25	2008-06-25	-0.205	1.236	0.667	-0.104	2020-04-10 09:04:05.0
501	m36	m36	ADNI1	ADNI1	2009-09-24	2009-09-23	-0.74	0.644	0.835	-0.104	2020-04-10 09:04:05.0
501	v06	m72	ADNI1	ADNI2	2012-04-23	2012-04-18	-0.677	0.067	0.521	-0.104	2020-04-10 09:04:05.0
501	v11	m84	ADNI1	ADNI2	2013-04-22	2013-04-22	-0.761	-0.382	-0.119	-0.104	2020-04-10 09:04:05.0
501	v21	m96	ADNI1	ADNI2	2014-07-14	2014-07-02	-0.913	-0.105	-0.052	-0.104	2020-04-10 09:04:05.0
501	v31	m108	ADNI1	ADNI2	2015-09-18	2015-09-16	-0.801	-0.706	-0.567	-0.104	2020-04-10 09:04:05.0
502	bl	bl	ADNI1	ADNI1	2006-09-26	2006-09-06	0.556	1.06	0.819	0.706	2020-04-10 09:04:05.0
502	m06	m06	ADNI1	ADNI1	2007-03-12	2007-02-27	0.194	1.452	1.311	-0.104	2020-04-10 09:04:05.0
502	m12	m12	ADNI1	ADNI1	2007-09-28	2007-09-24	0.261	1.918	1.996	0.706	2020-04-10 09:04:05.0
502	m24	m24	ADNI1	ADNI1	2008-10-16	2008-09-08	0.451	1.222	0.649	0.706	2020-04-10 09:04:05.0
502	m36	m36	ADNI1	ADNI1	2009-11-05	2009-09-08	0.504	0.832	0.833	-0.104	2020-04-10 09:04:05.0
505	bl	bl	ADNI1	ADNI1	2006-10-30	2006-10-11	0.586	1.448	-0.515	-0.104	2020-04-10 09:04:05.0
505	m06	m06	ADNI1	ADNI1	2007-04-11	2007-04-09	0.12	0.888	0.038	-0.104	2020-04-10 09:04:05.0
505	m12	m12	ADNI1	ADNI1	2007-10-11	2007-10-10	0.405	1.232	-0.252	0.706	2020-04-10 09:04:05.0
505	m18	m18	ADNI1	ADNI1	2008-04-13	2008-04-10	0.016	0.935	-0.384	0.706	2020-04-10 09:04:05.0
505	m24	m24	ADNI1	ADNI1	2008-10-13	2008-10-13	0.573	-0.42	0.021	0.706	2020-04-10 09:04:05.0
505	m36	m36	ADNI1	ADNI1	2010-01-22	2009-11-05	-0.032	1.482	-0.598	-0.104	2020-04-10 09:04:05.0
505	m48	m48	ADNI1	ADNI1	2010-11-20	2010-11-05	0.172	1.526	0.015	0.706	2020-04-10 09:04:05.0
505	v06	m72	ADNI1	ADNI2	2013-03-26	2013-01-04	0.231	1.404	-0.238	0.706	2020-04-10 09:04:05.0
505	v11	m84	ADNI1	ADNI2	2014-02-03	2014-01-30	-0.286	0.898	0.078	-0.104	2020-04-10 09:04:05.0
505	v21	m96	ADNI1	ADNI2	2015-02-25	2015-02-25	-0.094	1.096	-0.694	0.706	2020-04-10 09:04:05.0
506	bl	bl	ADNI1	ADNI1	2006-06-28	2006-06-28	0.569	0.811	0.458	-0.104	2020-04-10 09:04:05.0
507	bl	bl	ADNI1	ADNI1	2006-06-05	2006-05-29	-1.086	0.548	-0.034	-0.104	2020-04-10 09:04:05.0
507	m06	m06	ADNI1	ADNI1	2007-01-28	2006-11-27	-1.13	0.099	-0.337	-0.104	2020-04-10 09:04:05.0
507	m12	m12	ADNI1	ADNI1	2007-08-03	2007-06-11	-0.746	-1.169	-0.492	-0.984	2020-04-10 09:04:05.0
507	m18	m18	ADNI1	ADNI1	2008-03-07	2007-11-27	-0.95	-0.997	-0.76	-0.104	2020-04-10 09:04:05.0
507	m24	m24	ADNI1	ADNI1	2008-06-26	2008-06-11	-0.781	-1.023	-0.736	-0.104	2020-04-10 09:04:05.0
507	m36	m36	ADNI1	ADNI1	2009-11-24	2009-05-20	-1.824	-1.723	-1.54	-1.543	2020-04-10 09:04:05.0
511	bl	bl	ADNI1	ADNI1	2006-06-08	2006-06-07	-0.706	-2.052	-0.001	-1.967	2020-04-10 09:04:05.0
511	m06	m06	ADNI1	ADNI1	2006-12-07	2006-12-06	-0.536	-1.532	0.021	-1.819	2020-04-10 09:04:05.0
511	m12	m12	ADNI1	ADNI1	2007-06-07	2007-06-06	-0.868	-1.749	-0.293	-2.108	2020-04-10 09:04:05.0
511	m18	m18	ADNI1	ADNI1	2007-12-03	2007-11-30	-1.058	-2.363	-0.162	-2.401	2020-04-10 09:04:05.0
511	m24	m24	ADNI1	ADNI1	2008-06-05	2008-06-04	-0.693	-2.109	-0.162	-1.694	2020-04-10 09:04:05.0
513	bl	bl	ADNI1	ADNI1	2006-06-07	2006-06-05	0.448	0.055	1.566	-0.564	2020-04-10 09:04:05.0
513	m06	m06	ADNI1	ADNI1	2006-12-08	2006-12-08	-0.119	0.314	1.222	-0.448	2020-04-10 09:04:05.0
513	m12	m12	ADNI1	ADNI1	2007-05-31	2007-05-30	0.529	0.12	1.417	0.706	2020-04-10 09:04:05.0
513	m18	m18	ADNI1	ADNI1	2007-11-29	2007-11-28	-0.136	-0.153	1.222	0.706	2020-04-10 09:04:05.0
513	m24	m24	ADNI1	ADNI1	2008-05-29	2008-05-28	-0.102	0.035	0.843	0.706	2020-04-10 09:04:05.0
513	m36	m36	ADNI1	ADNI1	2009-06-04	2009-06-03	-0.475	-0.933	0.605	0.706	2020-04-10 09:04:05.0
514	bl	bl	ADNI1	ADNI1	2006-06-12	2006-06-09	0.651	0.088	0.218	0.706	2020-04-10 09:04:05.0
514	m06	m06	ADNI1	ADNI1	2006-12-07	2006-12-06	1.146	-0.068	0.182	0.706	2020-04-10 09:04:05.0
514	m12	m12	ADNI1	ADNI1	2007-06-07	2007-06-06	1.051	0.899	1.114	0.706	2020-04-10 09:04:05.0
514	m18	m18	ADNI1	ADNI1	2007-11-29	2007-11-28	0.531	0.209	0.279	0.706	2020-04-10 09:04:05.0
514	m24	m24	ADNI1	ADNI1	2008-06-13	2008-06-11	0.868	0.6	0.216	-0.104	2020-04-10 09:04:05.0
514	m36	m36	ADNI1	ADNI1	2009-06-18	2009-06-12	0.915	0.672	0.132	0.706	2020-04-10 09:04:05.0
514	m48	m48	ADNI1	ADNI1	2010-06-10	2010-06-08	0.368	-0.657	0.023	0.706	2020-04-10 09:04:05.0
514	v06	m60	ADNI1	ADNI2	2011-06-23	2011-06-08	0.076	-0.532	-0.047	0.706	2020-04-10 09:04:05.0
516	bl	bl	ADNI1	ADNI1	2006-06-12	2006-06-09	0.343	-0.025	-0.358	-0.104	2020-04-10 09:04:05.0
516	m06	m06	ADNI1	ADNI1	2006-12-08	2006-12-08	0.957	0.136	0.106	0.706	2020-04-10 09:04:05.0
516	m12	m12	ADNI1	ADNI1	2007-06-08	2007-06-08	0.663	0.008	-0.174	-0.674	2020-04-10 09:04:05.0
516	m24	m24	ADNI1	ADNI1	2008-06-05	2008-06-04	0.577	0.203	-0.465	0.706	2020-04-10 09:04:05.0
516	m36	m36	ADNI1	ADNI1	2009-06-04	2009-06-12	0.711	0.027	-0.519	-0.104	2020-04-10 09:04:05.0
517	bl	bl	ADNI1	ADNI1	2006-06-09	2006-06-08	0.238	-1.863	-0.629	-1.875	2020-04-10 09:04:05.0
517	m06	m06	ADNI1	ADNI1	2006-12-01	2006-11-29	-0.709	-2.086	-0.893	-1.922	2020-04-10 09:04:05.0
517	m12	m12	ADNI1	ADNI1	2007-06-07	2007-06-07	-0.885	-2.741	-1.723	-3.01	2020-04-10 09:04:05.0
518	bl	bl	ADNI1	ADNI1	2006-12-06	2006-12-01	-0.047	0.516	0.797	-0.104	2020-04-10 09:04:05.0
518	m06	m06	ADNI1	ADNI1	2007-06-22	2007-06-14	-0.796	-0.322	0.661	-0.756	2020-04-10 09:04:05.0
518	m12	m12	ADNI1	ADNI1	2007-12-04	2007-11-30	-0.143	-1.09	0.142	-1.33	2020-04-10 09:04:05.0
[truncated: 8,443 more rows]
